# Supplementary material for: The conserved SEN1 DNA/RNA helicase has multiple functions during yeast meiosis
Source: PLoS Genet. 2025 Dec 11;21(12):e1011684. doi: 10.1371/journal.pgen.1011684 (PMC12714266; doi:10.1371/journal.pgen.1011684)
Supplement: S1 Data — (XLSX) [file pgen.1011684.s001.xlsx]

## Sheet: Fig 1B
Strain	Genotype	Timecourse ID	Hr in spo	mononucleate	binucleate	tetranucleate	total	% MI	% MII	%MI and MII
NH716	SEN1	BG030421	0	200	0	0	200	0	0	0
			4	189	11	0	200	5.5	0	5.5
			5	151	40	9	200	20	4.5	24.5
			6	96	50	54	200	25	27	52
			7
			8	68	14	118	200	7	59	66
			10	47	6	147	200	3	73.5	76.5
			12	30	3	167	200	1.5	83.5	85
NH716	SEN1	BG090821	0	200	0	0	200	0	0	0
			4	198	2	0	200	1	0	1
			5	141	52	7	200	26	3.5	29.5
			6	71	42	87	200	21	43.5	64.5
			7
			8	57	12	131	200	6	65.5	71.5
			10	35	9	156	200	4.5	78	82.5
			12	23	12	165	200	6	82.5	88.5
NH716	SEN1	BG030922	0	200	0	0	200	0	0	0
			4	199	1	0	200	0.5	0	0.5
			5	189	11	0	200	5.5	0	5.5
			6	129	31	40	200	15.5	20	35.5
			7
			8	44	30	126	200	15	63	78
			10	33	9	158	200	4.5	79	83.5
			12	28	8	164	200	4	82	86
NH716	SEN1	BG040722	0	200	0	0	200	0	0	0
			4	157	12	31	200	6	15.5	21.5
			5	125	17	58	200	8.5	29	37.5
			6	126	7	67	200	3.5	33.5	37
			7	144	9	47	200	4.5	23.5	28
			8	108	4	88	200	2	44	46
			10	83	12	105	200	6	52.5	58.5
			12	91	15	94	200	7.5	47	54.5
NH716	SEN1	BG051122	0	200	0	0	200	0	0	0
			4	183	10	7	200	5	3.5	8.5
			5	167	4	29	200	2	14.5	16.5
			6	143	14	43	200	7	21.5	28.5
			7	140	13	47	200	6.5	23.5	30
			8	105	10	85	200	5	42.5	47.5
			10	98	8	94	200	4	47	51
			12	103	8	89	200	4	44.5	48.5
NH716	SEN1	BG100623	0	200	0	0	200	0	0	0
			4	197	3	0	200	1.5	0	1.5
			5	158	32	10	200	16	5	21
			6	100	24	76	200	12	38	50
			7	79	21	100	200	10.5	50	60.5
			8	57	19	124	200	9.5	62	71.5
			10	38	6	156	200	3	78	81
			12	45	4	151	200	2	75.5	77.5
NH716	SEN1	BG060425	0	200	0	0	200	0	0	0
			4	170	13	17	200	6.5	8.5	15
			5	139	10	51	200	5	25.5	30.5
			6	104	11	85	200	5.5	42.5	48
			7	73	7	119	199	3.51759	59.799	63.3166
			8	57	7	136	200	3.5	68	71.5
			10	51	2	146	199	1.00503	73.3668	74.3719
			12	46	1	153	200	0.5	76.5	77
NH2667	sen1-md	BG030421	0	200	0	0	200	0	0	0
			4	199	1	0	200	0.5	0	0.5
			5	199	1	0	200	0.5	0	0.5
			6	197	3	0	200	1.5	0	1.5
			7
			8	188	6	6	200	3	3	6
			10	152	19	29	200	9.5	14.5	24
			12	111	25	64	200	12.5	32	44.5
NH2667	sen1-md	BG090821	0	200	0	0	200	0	0	0
			4	200	0	0	200	0	0	0
			5	196	4	0	200	2	0	2
			6	194	6	0	200	3	0	3
			7
			8	174	12	14	200	6	7	13
			10	124	9	67	200	4.5	33.5	38
			12	98	14	88	200	7	44	51
NH2667	sen1-md	BG030922	0	200	0	0	200	0	0	0
			4	200	0	0	200	0	0	0
			5	197	3	0	200	1.5	0	1.5
			6	197	3	0	200	1.5	0	1.5
			7
			8	166	9	25	200	4.5	12.5	17
			10	116	8	76	200	4	38	42
			12	107	27	66	200	13.5	33	46.5
NH2667	sen1-md	BG040722	0	200	0	0	200	0	0	0
			4	200	0	0	200	0	0	0
			5	200	0	0	200	0	0	0
			6	200	0	0	200	0	0	0
			7	199	1	0	200	0.5	0	0.5
			8	200			200	0	0	0
			10	193	5	2	200	2.5	1	3.5
			12	185	3	12	200	1.5	6	7.5
NH2667	sen1-md	BG051122	0	200	0	0	200	0	0	0
			4	200	0	0	200	0	0	0
			5	200	0	0	200	0	0	0
			6	200	0	0	200	0	0	0
			7	199	1	0	200	0.5	0	0.5
			8	199	0	1	200	0	0.5	0.5
			10	193	4	3	200	2	1.5	3.5
			12	187	3	10	200	1.5	5	6.5
NH2667	sen1-md	BG051122	0	200	0	0	200	0	0	0
			4	199	1	0	200	0.5	0	0.5
			5	200	0	0	200	0	0	0
			6	200	0	0	200	0	0	0
			7	200	0	0	200	0	0	0
			8	199	1	0	200	0.5	0	0.5
			10	194	3	3	200	1.5	1.5	3
			12	182	5	13	200	2.5	6.5	9
NH2667	sen1-md	BG100623	0	200	0	0	200	0	0	0
			4	200	0	0	200	0	0	0
			5	200	0	0	200	0	0	0
			6	196	4	0	200	2	0	2
			7	190	9	1	200	4.5	0.5	5
			8	183	12	5	200	6	2.5	8.5
			10	162	11	27	200	5.5	13.5	19
			12	162	15	23	200	7.5	11.5	19
NH716	sen1-md	BG060425	0	200	0	0	200	0	0	0
			4	195	4	1	200	2	0.5	2.5
			5	190	8	2	200	4	1	5
			6	164	18	17	199	9.04523	8.54271	17.5879
			7	141	13	46	200	6.5	23	29.5
			8	129	12	59	200	6	29.5	35.5
			10	80	9	106	195	4.61538	54.359	58.9744
			12	46	20	116	182	10.989	63.7363	74.7253
NH2667::pNH410	sen1-md::PREC8-SEN1	BG030421	0	200	0	0	200	0	0	0
			4	196	4	0	200	2	0	2
			5	197	3	0	200	1.5	0	1.5
			6	176	20	4	200	10	2	12
			7
			8	121	20	59	200	10	29.5	39.5
			10	37	12	151	200	6	75.5	81.5
			12	31	17	152	200	8.5	76	84.5
NH2667::pNH410	sen1-md::PREC8-SEN1	BG090821	0	200	0	0	200	0	0	0
			4	200	0	0	200	0	0	0
			5	193	6	1	200	3	0.5	3.5
			6	175	22	3	200	11	1.5	12.5
			7
			8	140	15	45	200	7.5	22.5	30
			10	108	17	75	200	8.5	37.5	46
			12	79	8	113	200	4	56.5	60.5
NH2667::pNH410	sen1-md::PREC8-SEN1	BG102021	0	200	0	0	200	0	0	0
			4	199	1	0	200	0.5	0	0.5
			5	197	2	1	200	1	0.5	1.5
			6	179	14	7	200	7	3.5	10.5
			7
			8	139	16	45	200	8	22.5	30.5
			10	116	6	78	200	3	39	42
			12	95	18	87	200	9	43.5	52.5
NH2667::pNH410	sen1-md::PREC8-SEN1	BG102021	0	200	0	0	200	0	0	0
			4	199	1	0	200	0.5	0	0.5
			5	194	6	0	200	3	0	3
			6	167	28	5	200	14	2.5	16.5
			7
			8	135	11	54	200	5.5	27	32.5
			10	102	18	80	200	9	40	49
			12	86	18	96	200	9	48	57
NH2667::pNH410	sen1-md::PREC8-SEN1	BG030922	0	200	0	0	200	0	0	0
			4	200	0	0	200	0	0	0
			5	200	0	0	200	0	0	0
			6	187	13	0	200	6.5	0	6.5
			7
			8	166	11	23	200	5.5	11.5	17
			10	155	15	30	200	7.5	15	22.5
			12	131	12	57	200	6	28.5	34.5
NH2667::pNH410	sen1-md::PREC8-SEN1	BG030922	0	200	0	0	200	0	0	0
			4	197	3	0	200	1.5	0	1.5
			5	198	2	0	200	1	0	1
			6	196	4	0	200	2	0	2
			7
			8	162	7	31	200	3.5	15.5	19
			10	123	8	69	200	4	34.5	38.5
			12	91	14	95	200	7	47.5	54.5
NH2667::pNH410	sen1-md::PREC8-SEN1	BG051122	0	200	0	0	200	0	0	0
			4	191	4	5	200	2	2.5	4.5
			5	193	2	5	200	1	2.5	3.5
			6	174	13	13	200	6.5	6.5	13
			7	150	15	35	200	7.5	17.5	25
			8	150	5	45	200	2.5	22.5	25
			10	165	5	30	200	2.5	15	17.5
			12	143	10	47	200	5	23.5	28.5
NH2667::pNH410	sen1-md::PREC8-SEN1	BG051122	0	200	0	0	200	0	0	0
			4	190	8	2	200	4	1	5
			5	188	5	7	200	2.5	3.5	6
			6	192	0	8	200	0	4	4
			7	175	12	13	200	6	6.5	12.5
			8	174	5	21	200	2.5	10.5	13
			10	163	1	36	200	0.5	18	18.5
			12	120	5	75	200	2.5	37.5	40
NH2667::pNH410	sen1-md::PREC8-SEN1	BG060425	0	200	0	0	200	0	0	0
			4	197	3	0	200	1.5	0	1.5
			5	171	17	12	200	8.5	6	14.5
			6	158	17	25	200	8.5	12.5	21
			7	136	16	47	199	8.0402	23.6181	31.6583
			8	102	13	85	200	6.5	42.5	49
			10	80	12	108	200	6	54	60
			12	51	2	147	200	1	73.5	74.5
NH2667::pNH410	sen1-md::PREC8-SEN1	BG060425	0	200	0	0	200	0	0	0
			4	194	5	1	200	2.5	0.5	3
			5	177	15	7	199	7.53769	3.51759	11.0553
			6	149	19	31	199	9.54774	15.5779	25.1256
			7	123	16	61	200	8	30.5	38.5
			8	97	14	89	200	7	44.5	51.5
			10	68	8	124	200	4	62	66
			12	50	7	143	200	3.5	71.5	75
NH2667::pNH410	sen1-md::PREC8-SEN1	BG060425	0	200	0	0	200	0	0	0
			4	188	12	0	200	6	0	6
			5	145	20	35	200	10	17.5	27.5
			6	105	22	73	200	11	36.5	47.5
			7	68	20	111	199	10.0503	55.7789	65.8291
			8	64	12	124	200	6	62	68
			10	67	3	130	200	1.5	65	66.5
			12	69	5	126	200	2.5	63	65.5
NH2667::pNH410	sen1-md::PREC8-SEN1	BG060425	0	200	0	0	200	0	0	0
			4	166	30	4	200	15	2	17
			5	129	21	50	200	10.5	25	35.5
			6	77	8	115	200	4	57.5	61.5
			7	72	4	124	200	2	62	64
			8	55	8	137	200	4	68.5	72.5
			10	47	8	145	200	4	72.5	76.5
			12	38	11	148	197	5.58376	75.1269	80.7107
NH2667::pNH410	sen1-md::PREC8-SEN1	BG060425	0	200	0	0	200	0	0	0
			4	156	43	1	200	21.5	0.5	22
			5	94	27	79	200	13.5	39.5	53
			6	80	18	102	200	9	51	60
			7	53	6	141	200	3	70.5	73.5
			8	40	4	156	200	2	78	80
			10	54	5	141	200	2.5	70.5	73
			12	47	2	150	199	1.00503	75.3769	76.3819
NH2667::pNH410	sen1-md::PREC8-SEN1	BG060425	0	200	0	0	200	0	0	0
			4	200	0	0	200	0	0	0
			5	195	3	2	200	1.5	1	2.5
			6	174	13	13	200	6.5	6.5	13
			7	159	8	33	200	4	16.5	20.5
			8	127	8	65	200	4	32.5	36.5
			10	86	6	108	200	3	54	57
			12	98	3	99	200	1.5	49.5	51

## Sheet: Fig 1C,D
MI + MII (Fig 1C)									Red1+ T50 (Fig 1D)				Timepoint earlier than y	% X1 cells	Timepoint later than y	%X2 cells	X1+((X2-X1)*(y-Y1))/(Y2-Y1)
Strain	Genotype	Experiment	Hrs in Spo	Red1+	Red1-	Total	% Red1+		Strain/Replicate	Hours of max cells	%max cells	(0.5)%max cells = y	X1	Y1	X2	Y1
NH716	SEN1 #1	BG032024	0	0	200	200	0		SEN1 #1	5	34.5	17.25	2	3.5	3	27.5	1.57292
			2	7	193	200	3.5		SEN1 #2	4	37	18.5	2	8	3	32	1.4375
			3	55	145	200	27.5		SEN1 #3	4	30	15	2	13	3	25	1.16667
			4	62	138	200	31		SEN1 #4	5	23	11.5	3	4.5	4	14.5	2.7
			5	69	131	200	34.5		SEN1 #5	4	63.5	31.75	2	30.5	3	60	1.04237
			6	39	161	200	19.5		SEN1 #6	3	30	15	0	0	2	13	0.307692
			7	25	175	200	12.5
			8	1	199	200	0.5		sen1-md #1	5	25.5	12.75	4	3.5	5	25.5	3.42045
			10	4	196	200	2		sen1-md #2	6	25	12.5	4	9	5	15	3.58333
			12	0	200	200	0		sen1-md #3	4	32	16	3	1.5	4	32	2.47541
									sen1-md #4	5	13.5	6.75	3	5	4	10	2.35
NH716	SEN1 #2	BG032024	0	0	200	200	0		sen1-md #5	5	47.5	23.75	3	21.4	4	46	2.09553
			2	16	184	200	8		sen1-md #6	4	60	30	2	23	3	52.5	1.23729
			3	64	136	200	32
			4	74	126	200	37		sen1-md::PREC8-SEN1 #1	4	42	21	0	0	2	30	-0.6
			5	33	167	200	16.5		sen1-md::PREC8-SEN1 #2	4	35.5	17.75	2	17	3	20	1.25
			6	5	195	200	2.5		sen1-md::PREC8-SEN1 #3	3	41.5	20.75	2	14	3	41.5	1.24545
			7	1	199	200	0.5		sen1-md::PREC8-SEN1 #4	3	55.5	27.75	0	0	2	47	-0.819149
			8	0	200	200	0		sen1-md::PREC8-SEN1 #5	3	35.5	17.75	2	14.5	3	35.5	1.15476
			10	0	200	200	0		sen1-md::PREC8-SEN1 #6	4	38	19	2	10	3	25.5	1.58065
			12	0	200	200	0
NH716	SEN1 #3	BG060724	0	0	200	200	0
			2	26	174	200	13
			3	50	150	200	25
			4	60	140	200	30
			5	30	170	200	15
			6	8	192	200	4
			7	7	193	200	3.5
			8	0	200	200	0
			10	1	199	200	0.5
			12	0	200	200	0
NH716	SEN1 #4	BG062124	0	0	200	200	0
			2	0	200	200	0
			3	9	191	200	4.5
			4	29	171	200	14.5
			5	46	154	200	23
			6	30	170	200	15
			7	13	187	200	6.5
			8	10	190	200	5
			10	3	197	200	1.5
			12	3	197	200	1.5
NH716	SEN1 #5	BG080224	0	2	198	200	1
			2	61	139	200	30.5
			3	120	80	200	60
			4	127	73	200	63.5
			5	49	151	200	24.5
			6	27	173	200	13.5
			7	7	193	200	3.5
			8	5	195	200	2.5
			10	2	198	200	1
			12	0	200	200	0
NH716	SEN1 #6	BG060425	0	26	174	200	13
			2	69	131	200	34.5
			3	60	140	200	30
			4	57	143	200	28.5
			5	57	143	200	28.5
			6	35	165	200	17.5
			7	18	182	200	9
			8	14	186	200	7
			10	12	188	200	6
			12	2	198	200	1
NH2667	sen1-md #1	BG032024	0	0	200	200	0
			2	2	198	200	1
			3	0	200	200	0
			4	7	193	200	3.5
			5	51	149	200	25.5
			6	27	173	200	13.5
			7	15	185	200	7.5
			8	17	183	200	8.5
			10	19	181	200	9.5
			12	7	193	200	3.5
NH2667	sen1-md #2	BG032024	0	0	200	200	0
			2	1	199	200	0.5
			3	0	200	200	0
			4	18	182	200	9
			5	30	170	200	15
			6	50	150	200	25
			7	34	166	200	17
			8	16	184	200	8
			10	0	200	200	0
			12	11	189	200	5.5
NH2667	sen1-md #3	BG060724	0	0	200	200	0
			2	3	197	200	1.5
			3	3	197	200	1.5
			4	64	136	200	32
			5	13	187	200	6.5
			6	0	200	200	0
			7	1	199	200	0.5
			8	1	199	200	0.5
			10	1	199	200	0.5
			12	0	200	200	0
BG2667	sen1-md #4	BG062124	0	0	200	200	0
			2	1	199	200	0.5
			3	10	190	200	5
			4	20	180	200	10
			5	27	173	200	13.5
			6	27	173	200	13.5
			7	17	183	200	8.5
			8	13	187	200	6.5
			10	12	188	200	6
			12	5	195	200	2.5
NH2667	sen1-md #5	BG080224	0	0	200	200	0
			2	0	200	200	0
			3	43	157	200	21.5
			4	92	108	200	46
			5	95	105	200	47.5
			6	104	96	200	52
			7	58	142	200	29
			8	25	175	200	12.5
			10	25	175	200	12.5
			12	8	192	200	4
NH2667	sen1-md #6	BG060425	0	4	196	200	2
			2	46	154	200	23
			3	105	95	200	52.5
			4	120	80	200	60
			5	110	90	200	55
			6	85	115	200	42.5
			7	59	141	200	29.5
			8	34	166	200	17
			10	14	186	200	7
			12	9	191	200	4.5
NH2667::pNH410	sen1-md::PREC8-SEN1 #1	BG060625	0	0	200	200	0
			2	60	140	200	30
			3	62	138	200	31
			4	84	116	200	42
			5	78	122	200	39
			6	55	145	200	27.5
			7	7	193	200	3.5
			8	14	186	200	7
			10	6	194	200	3
			12	10	190	200	5
NH2667::pNH410	sen1-md::PREC8-SEN1 #2	BG060625	0	10	190	200	5
			2	34	166	200	17
			3	40	160	200	20
			4	71	129	200	35.5
			5	45	155	200	22.5
			6	40	160	200	20
			7	10	190	200	5
			8	13	187	200	6.5
			10	6	194	200	3
			12	4	196	200	2
NH2667::pNH410	sen1-md::PREC8-SEN1 #3	BG060625	0	0	200	200	0
			2	28	172	200	14
			3	83	117	200	41.5
			4	75	125	200	37.5
			5	35	165	200	17.5
			6	31	169	200	15.5
			7	9	191	200	4.5
			8	4	196	200	2
			10	2	198	200	1
			12	1	199	200	0.5
NH2667::pNH410	sen1-md::PREC8-SEN1 #4	BG060625	0	0	200	200	0
			2	94	106	200	47
			3	111	89	200	55.5
			4	63	137	200	31.5
			5	27	173	200	13.5
			6	8	192	200	4
			7	1	199	200	0.5
			8	2	198	200	1
			10	0	200	200	0
			12	0	200	200	0
NH2667::pNH410	sen1-md::PREC8-SEN1 #5	BG060625	0	0	200	200	0
			2	29	171	200	14.5
			3	71	129	200	35.5
			4	52	148	200	26
			5	8	192	200	4
			6	5	195	200	2.5
			7	2	198	200	1
			8	0	200	200	0
			10	19	181	200	9.5
			12	0	200	200	0
NH2667::pNH410	sen1-md::PREC8-SEN1 #6	BG060625	0	0	200	200	0
			2	20	180	200	10
			3	51	149	200	25.5
			4	76	124	200	38
			5	43	157	200	21.5
			6	32	168	200	16
			7	19	181	200	9.5
			8	6	194	200	3
			10	3	197	200	1.5
			12	3	197	200	1.5

## Sheet: Fig 1D spo
Strain	Genotype	Timecourse ID	Asci	Unsporulated	Total	% Sporulation
NH716	SEN1	BG030421	176	24	200	88
NH716	SEN1	BG051921	167	33	200	83.5
NH716	SEN1	BG090821	178	22	200	89
NH716	SEN1	BG102021	146	54	200	73
NH716	SEN1	BG102021	149	51	200	74.5
NH716	SEN1	BG030922	185	15	200	92.5
NH716	SEN1	BG040722	134	66	200	67
NH716	SEN1	BG051122	117	83	200	58.5
NH716	SEN1	BG090122	162	38	200	81
NH716	SEN1	BG100622	153	47	200	76.5
NH716	SEN1	BG121422	171	29	200	85.5
NH716	SEN1	BG080223	173	27	200	86.5
NH716	SEN1	BG080223	174	26	200	87
NH716	SEN1	BG081623	164	36	200	82
NH716	SEN1	BG100623	129	71	200	64.5
NH716	SEN1	BG112923	156	44	200	78
NH716	SEN1	BG012624	163	37	200	81.5
NH716	SEN1	BG032024	167	33	200	83.5
NH716	SEN1	BG032024	153	47	200	76.5
NH716	SEN1	BG060724	172	28	200	86
NH716	SEN1	BG062124	158	42	200	79
NH716	SEN1	BG080224	168	32	200	84
NH716	SEN1	BG100424	155	45	200	77.5
NH716	SEN1	BG110624	164	36	200	82
NH716	SEN1	BG120724	185	15	200	92.5
NH2667	sen1-md	BG030421	58	142	200	29
NH2667	sen1-md	BG051921	39	161	200	19.5
NH2667	sen1-md	BG090821	68	132	200	34
NH2667	sen1-md	BG102021	59	141	200	29.5
NH2667	sen1-md	BG112421	14	186	200	7
NH2667	sen1-md	BG021722	47	153	200	23.5
NH2667	sen1-md	BG030922	73	127	200	36.5
NH2667	sen1-md	BG040722	26	174	200	13
NH2667	sen1-md	BG051122	16	184	200	8
NH2667	sen1-md	BG051122	18	182	200	9
NH2667	sen1-md	BG090122	62	138	200	31
NH2667	sen1-md	BG100622	23	177	200	11.5
NH2667	sen1-md	BG121422	95	105	200	47.5
NH2667	sen1-md	BG080223	16	184	200	8
NH2667	sen1-md	BG080223	22	178	200	11
NH2667	sen1-md	BG081623	56	144	200	28
NH2667	sen1-md	BG100623	14	186	200	7
NH2667	sen1-md	BG112923	29	171	200	14.5
NH2667	sen1-md	BG012624	7	193	200	3.5
NH2667	sen1-md	BG032024	68	132	200	34
NH2667	sen1-md	BG032024	34	166	200	17
NH2667	sen1-md	BG051024	109	91	200	54.5
NH2667	sen1-md	BG060724	36	164	200	18
NH2667	sen1-md	BG062124	68	132	200	34
NH2667	sen1-md	BG080224	90	110	200	45
NH2667	sen1-md	BG082124	96	104	200	48
NH2667	sen1-md	BG100424	124	76	200	62
NH2667	sen1-md	BG110624	129	71	200	64.5
NH2667	sen1-md	BG010825	45	155	200	24.5
NH2667::pNH410	PREC8-SEN1	BG030421	173	27	200	86.5
NH2667::pNH410	PREC8-SEN1	BG051921	122	78	200	61
NH2667::pNH410	PREC8-SEN1	BG090821	136	64	200	68
NH2667::pNH410	PREC8-SEN1	BG102021	148	52	200	74
NH2667::pNH410	PREC8-SEN1	BG102021	116	84	200	58
NH2667::pNH410	PREC8-SEN1	BG030922	68	132	200	34
NH2667::pNH410	PREC8-SEN1	BG030922	142	58	200	71
NH2667::pNH410	PREC8-SEN1	BG051122	67	133	200	33.5
NH2667::pNH410	PREC8-SEN1	BG051122	61	139	200	30.5
NH2667::pNH410	PREC8-SEN1	BG090122	103	97	200	51.5
NH2667::pNH410	PREC8-SEN1	BG100622	104	96	200	52.5
NH2667::pNH410	PREC8-SEN1	BG121422	127	73	200	63.5
NH2667::pNH410	PREC8-SEN1	BG080223	155	45	200	77.5
NH2667::pNH410	PREC8-SEN1	BG080223	140	60	200	70
NH2667::pNH410	PREC8-SEN1	BG081623	146	54	200	73
NH2667::pNH410	PREC8-SEN1	BG051024	121	79	200	60.5
NH2667::pNH410	PREC8-SEN1	BG082124	139	61	200	69.5

## Sheet: Fig 1E,F SV
			viable spores per tetrad
Strain	Genotype	Timecourse ID	4	3	2	1	0	Total	% Spore Viability
NH716	SEN1	BG030421	25	0	1	0	0	26	98.1
NH716	SEN1	BG051921	23	0	1	0	0	24	97.9
NH716	SEN1	BG090821	26	0	2	0	0	28	96.4
NH716	SEN1	BG102021	23	1	2	0	0	26	95.2
NH716	SEN1	BG102021	24	1	1	0	0	26	97.1
NH716	SEN1	BG040722	25	3	1	0	0	26	98.1
NH716	SEN1	BG051122	23	1	1	1	0	26	94.2
NH716	SEN1	BG090122	20	3	2	0	0	25	93
NH716	SEN1	BG100622	24	1	1	0	0	26	97.1
NH716	SEN1	BG121422	25	0	1	0	0	26	98.1
NH716	SEN1	BG080223	19	5	2	0	0	26	91.3
NH716	SEN1	BG080223	16	4	5	1	0	26	83.7
NH716	SEN1	BG081623	22	2	1	1	0	26	93.3
NH716	SEN1	BG100623	19	4	2	1	0	26	89.4
NH716	SEN1	BG112923	22	1	3	0	0	26	93.3
NH716	SEN1	BG012624	24	1	1	0	0	26	97.1
NH716	SEN1	BG060724	24	2	0	0	0	26	98.1
NH716	SEN1	BG062124	22	2	2	0	0	26	94.2
NH716	SEN1	BG032024	25	0	1	0	0	26	98.1
NH716	SEN1	BG032024	20	6	0	0	0	26	94.2
NH716	SEN1	BG080224	20	2	4	0	0	26	90.3
NH716	SEN1	BG100424	21	4	1	0	0	26	94.2
NH716	SEN1	BG110624	21	3	2	0	0	26	93.2692
NH716	SEN1	BG120724	22	2	2	0	0	26	94.2308
		total	535	48	39	4	0	623	94.9438
		%tetrads	85.8748	7.70465	6.26003	0.642055	0
NH2667	sen1-md	BG030421	3	0	9	4	11	27	31.5
NH2667	sen1-md	BG051921	3	2	3	12	8	28	32.1
NH2667	sen1-md	BG090821	4	6	10	10	22	52	30.8
NH2667	sen1-md	BG102021	2	8	7	3	8	28	43.7
NH2667	sen1-md	BG111921	4	2	4	8	8	26	36.5
NH2667	sen1-md	BG021722	2	3	6	6	9	26	33.7
NH2667	sen1-md	BG040722	4	4	9	6	3	26	50
NH2667	sen1-md	BG051122	0	0	3	5	18	26	10.6
NH2667	sen1-md	BG051122	0	2	5	3	16	26	18.3
NH2667	sen1-md	BG090122	3	6	4	5	8	26	41.3
NH2667	sen1-md	BG100622	4	2	6	6	0	26	38.5
NH2667	sen1-md	BG121422	4	4	7	4	5	24	47.9
NH2667	sen1-md	BG080223	0	0	1	5	19	26	6.7
NH2667	sen1-md	BG080223	0	1	1	10	15	26	14.4
NH2667	sen1-md	BG081623	0	0	3	6	14	23	13
NH2667	sen1-md	BG100623	2	4	8	4	8	26	38.5
NH2667	sen1-md	BG112923	2	8	3	4	0	26	40.4
NH2667	sen1-md	BG032024	0	2	5	10	9	26	25
NH2667	sen1-md	BG032024	0	2	6	6	12	26	23.1
NH2667	sen1-md	BG051024	7	5	7	2	5	26	56.7
NH2667	sen1-md	BG060724	0	0	10	8	8	26	26.9
NH2667	sen1-md	BG062124	3	4	6	7	0	26	41.3
NH2667	sen1-md	BG080224	3	2	2	9	10	26	29.8
NH2667	sen1-md	BG082124	3	6	9	5	3	26	51
NH2667	sen1-md	BG100424	8	6	3	6	3	26	59.6
NH2667	sen1-md	BG110624	8	1	10	3	4	26	55.7692
NH2667	sen1-md	BG010825	2	0	9	3	12	26	27.8846
		Total	71	80	156	160	238	728	34.2033
		%Tetrads	9.75275	10.989	21.4286	21.978	32.6923
NH2667::pNH410	PREC8-SEN1	BG030421	25	1	1	0	1	28	93.8
NH2667::pNH410	PREC8-SEN1	BG051921	24	2	1	0	0	27	96.3
NH2667::pNH410	PREC8-SEN1	BG090821	24	4	0	0	0	28	96.4
NH2667::pNH410	PREC8-SEN1	BG102021	25	0	1	0	0	26	98.1
NH2667::pNH410	PREC8-SEN1	BG102021	25	0	0	1	0	26	97.1
NH2667::pNH410	PREC8-SEN1	BG051122	21	3	2	0	0	26	93.3
NH2667::pNH410	PREC8-SEN1	BG051122	20	4	2	0	0	26	92.3
NH2667::pNH410	PREC8-SEN1	BG090122	22	3	1	0	0	26	95.2
NH2667::pNH410	PREC8-SEN1	BG100622	19	4	3	0	0	26	90.4
NH2667::pNH410	PREC8-SEN1	BG121422	19	6	1	0	0	26	92.3
NH2667::pNH410	PREC8-SEN1	BG080223	15	8	3	0	0	26	86.5
NH2667::pNH410	PREC8-SEN1	BG080223	18	4	3	0	1	26	86.5
NH2667::pNH410	PREC8-SEN1	BG081623	19	5	1	1	0	26	90.4
NH2667::pNH410	PREC8-SEN1	BG051024	23	0	2	1	0	26	93.3
NH2667::pNH410	PREC8-SEN1	BG082124	23	2	1	0	0	26	96.2
		Total	322	46	22	3	2	395	93.2278
		%Tetrads	81.519	11.6456	5.56962	0.759494	0.506329

## Sheet: Fig2A DAPI
Strain	Genotype	Timepoint	Mono	Bi	Tetra	Total	%MI + MII
NH2473	SEN1	0	200			200	0
NH2473	SEN1	4	194	6		200	3
NH2473	SEN1	5	135	59	6	200	32.5
NH2473	SEN1	6	74	43	83	200	63
NH2473	SEN1	8	39	18	143	200	80.5
NH2473	SEN1	10	29	13	158	200	85.5
NH2520	sen1-md	0	200			200	0
NH2520	sen1-md	4	200			200	0
NH2520	sen1-md	5	197	3		200	1.5
NH2520	sen1-md	6	192	7	1	200	4
NH2520	sen1-md	8	163	7	30	200	18.5
NH2520	sen1-md	10	123	15	62	200	38.5

## Sheet: Fig2B
		Z values (FKPMn-FKPMave)/SD A = SEN1, B = sen1-md Numbers indicate hours in Spo medium
gene	gene	A00	A02	A03	A04	A05	A06	A07	A08	A09		B00	B02	B03	B04	B05	B06	B07	B08	B09
E weight		1	1	1	1	1	1	1	1	1	0	0	0	0	0	0	0	0	0	0
Cluster 1
YAL063C	FLO9	-1.13971	-0.209276	-1.16002	-0.0409949	-0.496025	-0.569579	0.773163	1.61356	1.55865		-0.804377	-0.955153	-0.990778	-0.886686	-0.278241	0.412321	1.05628	1.37256	1.07407
YHR213W	YHR213W	2.24415	1.1528	-0.262345	0.232589	-0.694563	-0.867953	-0.963275	-0.546995	-0.093777		-3.17181	2.06888	1.48952	-0.235465	-0.24231	-0.538121	-0.128396	-0.346178	1.10388
YHR212W-A	YHR212W-A	2.84605	-0.316228	-0.316228	-0.316228	-0.316228	-0.316228	-0.316228	-0.316228	-0.316228		-1.48188	0.524045	1.68854	-0.655612	-0.110078	-1.15163	1.46367	-0.454587	0.177534
YAL060W	BDH1	2.03239	-0.0346042	-0.525012	-0.63655	-0.977884	-1.23609	-0.44589	0.620165	1.04647		8.67072	0.105115	0.546968	-0.603287	-1.56633	-2.2067	-2.02376	-1.59139	-1.33135
YAL044W-A	YAL044W-A	2.17064	-0.434846	-0.13319	-0.445645	0.931419	-1.45472	0.104099	-0.371913	0.401485		-0.983664	1.93358	1.01501	0.292679	-0.0865527	0.354686	-0.903831	-0.790733	-0.831174
YAL044C	GCV3	1.93745	-0.434696	-0.312532	-0.914565	1.444	-1.22707	-0.222322	-0.620809	0.3097		1.19294	1.7646	0.301945	-0.545655	0.346573	-0.119288	-0.422215	-0.951158	-1.56775
YAL042W	ERV46	2.40973	0.322497	-0.251209	-0.584401	-0.552395	-1.18152	-0.835696	-0.0627443	0.440131		2.09466	1.7863	0.370304	0.0283083	-0.254294	-0.831941	-1.1148	-1.2124	-0.866134
YAL040C	CLN3	1.96611	1.58987	-0.0300675	0.177101	-0.21189	-0.898827	-0.793843	-0.6447	-0.648535		2.18909	1.31115	1.08854	0.15151	-0.843115	-1.17993	-0.970278	-0.648088	-1.09887
YAL039C	CYC3	2.37738	1.11947	0.0773158	-0.643944	-0.376819	-0.924083	-0.511619	-0.379587	-0.363975		-0.0417891	1.30173	0.706033	-0.819077	-1.41633	-0.529458	-0.634383	1.17514	0.258128
YAL038W	CDC19	2.20929	0.406826	-0.360862	-0.683085	-0.833075	-0.864631	-0.819405	-0.456572	0.537823		1.7281	1.37097	0.937441	0.421644	-0.310111	-0.87418	-1.09824	-1.04314	-1.13248
YAL035W	FUN12	1.72455	0.312136	0.776013	-0.428207	-1.41436	-1.56264	-0.517955	0.29835	0.488665		2.30895	0.766949	0.874469	0.257443	0.44908	-0.531026	-1.13208	-1.48	-1.51379
YAL034C	FUN19	1.78966	1.4397	0.638293	0.313932	-0.710935	-1.02646	-0.902179	-0.685455	-0.362143		3.60747	0.0851463	0.546619	0.585152	0.327549	-0.386223	-1.27783	-1.8001	-1.68778
YAL032C	PRP45	1.91681	0.194206	0.456384	0.405903	-0.992242	-1.69761	-0.643233	-0.380847	0.0420009		0.330268	0.957006	0.414607	1.23048	0.182774	0.202482	-0.438489	-1.42525	-1.45388
YAL025C	MAK16	1.72596	1.16497	-0.196689	-0.99499	-1.35554	-1.10355	-0.256957	0.628296	0.046508		1.19908	1.56077	1.20942	0.00341295	-0.548044	-0.847313	-1.03817	-0.755827	-0.783336
YAL023C	PMT2	1.7734	1.21515	0.638719	0.342965	0.344221	-0.901133	-0.928486	-0.791513	-0.854721		1.04732	1.46156	0.58004	0.0495384	0.359208	-0.197149	-0.341902	-1.49606	-1.46255
YAL021C	CCR4	1.63698	1.30137	0.234173	0.485488	-0.681064	-1.44362	-1.32244	-0.186914	0.0340801		0.882195	1.3853	0.341676	0.675215	0.570722	-0.352175	-1.08039	-1.37595	-1.04659
YAL015C	NTG1	2.54322	0.542757	0.320176	-0.176822	-0.593885	-0.967103	-0.541944	-0.596094	-0.3792		1.69512	1.44623	1.00438	0.018515	-0.185778	-0.690823	-0.786784	-1.26713	-1.23373
YAL013W	DEP1	0.992267	0.0375524	0.333012	0.61082	1.3874	-2.09779	-1.03493	-0.338871	0.134042		-0.45108	-0.381178	-0.317353	0.557208	1.74986	1.17517	-0.404482	-0.922569	-1.00557
YAL012W	CYS3	2.5169	0.671121	0.107439	-0.36272	-0.492954	-0.908774	-0.753302	-0.568176	-0.317576		-0.156374	1.85404	1.14376	-0.0494465	0.109759	-0.436185	-0.689926	-0.877327	-0.898302
YAR002C-A	ERP1	0.771097	1.33363	0.186526	-1.20928	0.247422	0.486122	1.24194	-0.82199	-0.877549		-0.165968	1.26485	1.46203	0.395588	0.204696	-0.240994	-0.714431	-0.920566	-1.2852
YAR015W	ADE1	2.79979	-0.0956281	-0.14038	-0.330274	-0.534213	-0.600001	-0.481911	-0.315049	-0.169651		8.62058	0.348623	-0.098973	-0.507217	-0.56332	-1.58683	-1.74239	-2.09953	-2.37095
YAR027W	UIP3	2.4488	0.77832	-0.101839	-0.131156	-0.975717	-1.07224	-0.216767	-0.210051	-0.114152		4.97858	-0.0787919	0.573927	0.64694	-0.232572	-0.828074	-1.49905	-1.87266	-1.68829
YBL102W	SFT2	1.54159	0.0156887	1.4702	0.957416	-0.203606	-1.38393	-0.317783	-0.730962	-0.822179		-1.38137	-0.774213	-0.0545495	0.301065	1.78933	1.46458	0.163889	-0.62429	-0.884434
YBL099W	ATP1	2.53792	-0.0718905	0.449511	0.533548	-0.602351	-0.820602	-0.549377	-0.504847	-0.455723		0.459696	0.3543	0.793807	0.399499	1.07225	0.346279	-0.379931	-1.35199	-1.6939
YBL090W	MRP21	1.62188	-0.336629	0.254971	-0.218444	-1.33623	-1.3239	-0.678465	0.0828438	0.600955		3.59048	-1.24811	0.369426	0.159177	0.350285	0.528859	-0.539733	-0.882389	-2.32799
YBL074C	AAR2	1.62712	0.580339	0.389077	-0.478884	-1.43256	-1.15597	-0.98169	0.0954167	0.258616		0.608214	1.16002	0.688066	1.06739	0.157308	-0.226296	-1.02799	-1.28626	-1.14046
YBL068W	PRS4	2.33568	0.420583	0.624964	0.0272001	-1.16033	-1.03033	-0.564444	-0.417339	-0.272687		1.28137	1.09613	1.30477	0.440758	-0.203249	-0.597106	-0.986119	-1.10899	-1.22756
YBL066C	SEF1	1.89397	0.547813	0.652298	0.680593	-1.06438	-1.19393	-1.26115	-0.211201	-0.143697		1.3049	0.359072	0.468568	1.2363	0.666861	-0.451592	-0.718725	-1.61368	-1.2517
YBL059C-A	CMC2	2.1955	0.02018	0.51812	1.12184	-0.871193	-0.867113	-0.562197	-0.585404	-0.405604		0.453449	-1.86471	-0.0300083	0.174278	1.13078	0.97987	0.216058	0.0490708	-1.10878
YBL059W	YBL059W	2.58127	-0.151499	6.31e-05	0.278432	0.441348	-0.717481	-0.433154	-0.601587	-0.722588		-1.56784	-1.20836	-0.241207	-0.166895	0.485348	1.9673	0.661005	0.815022	-0.744372
YBL055C	YBL055C	2.25172	0.727175	0.861508	0.0543172	-0.685979	-0.925205	-0.553051	-0.48013	-0.699918		1.39421	1.25978	0.955859	0.322313	0.115011	-0.431112	-0.979397	-1.27315	-1.36351
YBL054W	TOD6	1.921	1.18986	0.360121	0.435521	-0.89547	-1.29788	-0.917172	-0.188755	-0.419902		0.340606	1.27268	0.958585	0.511097	0.42861	-0.0710611	-0.956362	-1.12855	-1.35561
YBL045C	COR1	1.81385	0.0440809	0.86141	1.15906	0.165507	-0.873672	-0.36568	-0.711951	-1.01668		-2.68636	-0.932402	-0.339015	0.683248	1.80097	1.32044	1.01683	-0.26316	-0.600554
YBL039C	URA7	1.80419	1.7745	0.157912	-0.348471	-0.914534	-0.869897	-0.614826	-0.0627834	-0.614438		1.50201	1.12371	1.47189	0.19574	-0.584892	-0.787123	-1.04227	-0.916007	-0.963055
YBL030C	PET9	1.51061	-0.281612	1.42263	1.34335	-0.460621	-0.937748	-0.517599	-0.612246	-0.721686		-1.95195	-0.790651	0.232489	0.637705	1.708	1.347	0.468654	-0.630996	-1.02026
YBL017C	PEP1	2.16485	0.61622	-0.0584947	-0.771333	-1.02116	-1.15339	-0.787921	0.327973	0.356365		10.0094	0.417964	-0.0765233	-0.853429	-1.58229	-2.32657	-2.19738	-1.94007	-1.45112
YBL011W	SCT1	1.59304	0.535799	1.37903	0.825316	-0.793035	-1.10338	-0.977823	-0.499271	-0.679889		0.520349	0.122937	0.341273	0.933136	1.01686	0.385789	-0.249544	-1.72448	-1.34632
YBL007C	SLA1	1.89285	0.850979	0.369325	0.329532	-0.710778	-1.51948	-1.23576	-0.223068	0.238824		1.83183	0.214745	0.479117	1.02157	0.644018	-0.288875	-0.853293	-1.8602	-1.18891
YBL006C	LDB7	2.43144	-0.110025	0.0029638	-0.974957	-0.535161	-1.20839	-0.206888	-0.13964	0.22499		1.15369	1.32011	0.873403	0.174691	0.223372	-0.0912079	-0.957784	-1.24854	-1.44773
YBR003W	COQ1	2.18818	0.954913	0.483141	0.449129	-0.754769	-0.847163	-0.772909	-0.639126	-0.595399		3.49525	0.618528	-0.401996	0.735252	-0.00785626	0.104272	-0.963792	-2.00836	-1.5713
YBR006W	UGA2	1.94636	-0.589829	-0.664887	-0.90925	-0.897504	-0.728861	-0.314035	0.236196	0.602337		9.56129	0.135183	-0.212433	-0.378544	-1.00712	-2.22871	-2.42258	-2.18671	-1.26038
YBR011C	IPP1	1.35506	0.819816	0.151989	-0.0422166	-0.511302	-2.12137	-0.760423	-0.322035	0.708642		-0.892421	1.20056	1.6008	0.467319	0.333939	0.0340911	-0.512368	-1.04071	-1.19121
YBR016W	YBR016W	1.66556	0.890585	-0.104621	-0.750041	-1.39213	-1.44728	-0.120263	0.613705	0.659769		0.2044	0.881144	1.03291	0.939226	0.547447	-0.224562	-0.843839	-1.26267	-1.27406
YBR024W	SCO2	2.17708	0.0257503	0.713117	0.949871	-0.910857	-1.03815	-0.479279	-0.53143	-0.550071		-0.497152	-1.05197	-1.1447	-0.412115	-0.487088	0.10044	0.890322	1.39643	1.20583
YBR029C	CDS1	1.87458	0.984248	1.20839	-0.156221	-0.989847	-0.910265	-0.785225	-0.444615	-0.619585		3.89363	0.871367	0.438698	0.359983	-0.309816	-0.571109	-1.36598	-1.54618	-1.77059
YBR036C	CSG2	2.50042	0.158043	-0.139618	-0.469371	-0.351532	-1.36627	-0.607759	0.0152091	0.341626		4.34971	0.803792	0.116226	0.0200485	0.124439	-0.448852	-1.28268	-1.6657	-2.01698
YBR039W	ATP3	2.50576	0.130074	0.628494	0.295405	-0.637943	-0.856783	-0.590014	-0.554927	-0.431812		1.08695	0.318289	0.934537	0.695961	0.756161	-0.0757748	-0.671271	-1.41066	-1.63418
YBR044C	TCM62	1.84119	0.0824752	0.00794877	-0.565778	-1.28098	-1.29209	-0.752933	0.401981	0.656178		-0.25519	1.29409	1.09726	1.12411	-0.0248818	-0.520193	-0.610709	-0.992131	-1.11236
YBR046C	ZTA1	2.62483	0.647266	-0.00319194	-0.250101	-0.570874	-0.654073	-0.620962	-0.507197	-0.405837		5.28136	1.25482	0.412	-0.510874	-1.63395	-1.32823	-1.05024	-1.1663	-1.25857
YBR047W	FMP23	1.55673	0.27966	-0.219873	-0.697513	-1.02894	-1.04141	-0.821406	-0.419513	0.963635		3.91169	0.816498	0.856352	-0.255571	-1.49487	-1.87779	-1.17547	-0.393126	-0.387703
YBR050C	REG2	1.38227	-0.492435	-1.38974	-1.06427	0.348931	-0.809966	0.173859	0.0591607	0.0698845		-0.847703	-0.0597474	-0.556524	-0.987664	-1.22828	0.306185	0.800389	1.63807	0.935272
YBR052C	RFS1	2.34957	0.117291	0.446167	-0.650703	-0.481019	-0.310114	0.835504	-0.664784	-0.703027		0.995823	0.543954	1.31241	0.436809	0.531384	-0.143742	-0.967484	-1.29961	-1.40954
YBR054W	YRO2	2.44208	-0.608958	-0.57665	-0.462881	-0.376383	-0.624006	-0.651031	-0.442675	0.403155		39.782	-5.944	-5.44404	-5.13213	-6.08532	-5.53137	-4.54632	-3.43602	-3.66281
YBR059C	AKL1	1.35638	0.516963	0.0907057	-0.0174534	-1.45093	-1.4766	-0.995689	0.213399	0.942663		3.48449	0.516527	0.253531	0.501721	0.464092	-0.535683	-1.45957	-1.8379	-1.3872
YBR072W	HSP26	2.57464	-0.806712	-0.339098	0.148702	0.69471	-0.592189	-0.373145	-0.360226	-0.344977		1.64073	-1.72416	-1.34222	-1.10681	0.533605	0.306911	0.60704	0.567706	0.517194
YBR079C	RPG1	2.03477	1.23072	0.330515	-0.350186	-1.04111	-1.16346	-0.775088	0.053489	-0.262094		2.13893	1.19866	0.910205	0.265661	0.00867714	-0.832288	-1.18061	-1.27972	-1.22953
YBR092C	PHO3	1.82657	1.42422	0.565171	-0.244031	-0.986589	-1.26522	-0.756382	-0.143931	-0.185537		4.22235	1.24124	0.69682	-0.273903	-0.799331	-1.19306	-1.29537	-1.22777	-1.37097
YBR093C	PHO5	2.59062	-0.116089	0.268035	-0.110877	-0.695295	-1.16668	-0.528878	-0.0947108	-0.226582		0.834841	0.586061	1.66655	0.545262	0.0907185	-0.688446	-0.795107	-0.968258	-1.27163
YBR107C	IML3	1.22563	1.04444	0.877804	0.142022	1.14111	-0.958109	-0.942575	-0.722451	-1.32319		-0.682874	1.05884	1.58872	-0.29431	0.281532	0.645217	-0.852542	-0.332693	-1.41189
YBR109C	CMD1	1.57115	0.345548	1.26561	0.328863	-1.05278	-1.53743	-0.754058	-0.712834	0.319721		0.106088	-0.381723	0.765439	0.686165	1.01703	0.80652	-0.160869	-1.24715	-1.5915
YBR118W	TEF2	2.13121	0.0823491	0.442779	0.476574	-0.628863	-1.6907	-0.849093	-0.0942204	0.19874		-0.738629	0.488283	0.547087	0.855232	1.35764	0.57551	-0.546514	-1.04162	-1.497
YBR121C	GRS1	2.10265	0.239187	0.940065	0.000774948	-1.39668	-1.22444	-0.322562	0.0583191	-0.170574		2.06678	0.235158	1.04719	0.85541	0.191251	-0.382016	-1.09716	-1.38508	-1.53153
YBR126C	TPS1	1.57606	-0.276769	-0.144649	1.12808	1.22103	-1.55213	-0.129251	-0.528908	-0.409073		1.57513	-1.24331	-1.1258	-0.623677	1.22244	1.02336	0.62409	-0.973438	-0.47879
YBR132C	AGP2	2.02685	-0.0948624	0.672649	1.30874	-0.323373	-0.827124	-0.811113	-0.667104	-0.662514		0.372302	-1.1971	-0.0435483	0.664579	1.45473	0.655585	0.312427	-0.976923	-1.24205
YBR137W	YBR137W	1.8524	0.51833	0.367564	1.03477	0.463964	-1.04849	-0.405674	-1.06358	-0.913292		-0.648981	-1.05799	-0.641538	-0.0790421	1.3811	1.19759	0.768309	0.302125	-1.22157
YBR145W	ADH5	1.79396	-0.176416	-0.633775	-0.759075	-0.912486	-1.06515	-0.718184	0.468181	0.821648		3.9014	1.22415	0.815818	-0.210836	-1.14717	-0.886043	-1.315	-1.30529	-1.07703
YBR146W	MRPS9	2.75948	-0.554489	-0.320927	0.165834	-0.329304	0.0297153	-0.436722	-0.515051	-0.576952		4.83295	-2.33009	-0.730615	0.269617	-0.903654	-0.651276	-1.46931	0.520421	0.461957
YBR149W	ARA1	1.91864	0.999369	-0.077933	-0.617444	-1.19044	-1.32376	-0.624136	0.0591047	0.469478		1.64845	1.32299	0.678993	0.406084	0.102982	-0.440698	-0.92502	-1.38342	-1.41035
YBR162W-A	YSY6	2.09125	-0.206335	-0.2811	-1.21659	-0.99862	-1.05154	0.36371	0.278889	0.819538		1.61325	0.742454	1.53333	0.34756	-0.471173	-0.318943	-1.06416	-1.12666	-1.25565
YBR164C	ARL1	1.65172	-0.0288043	1.43323	0.60975	-1.06078	-1.38314	-0.827441	-0.311604	-0.145167		0.0681126	-0.331922	1.40414	0.345089	0.913545	0.467404	-0.163889	-1.16668	-1.5358
YBR176W	ECM31	1.72058	0.832581	0.65104	-0.690503	-0.809226	-1.28727	-1.29907	-0.0493511	0.537166		0.900407	0.936209	1.56461	0.251622	0.0309736	-0.469846	-0.945745	-1.02239	-1.24584
YBR177C	EHT1	2.47679	0.47068	0.540405	0.208837	-0.589838	-0.701802	-0.703393	-0.636977	-0.549343		2.87383	0.325136	0.354182	0.82869	0.403385	-0.462682	-0.864132	-1.6562	-1.80221
YBR193C	MED8	2.39261	0.0871804	0.109047	0.0301958	-0.947603	-1.25527	-0.728011	-0.276689	0.265738		0.577837	0.587545	0.379782	1.14893	0.656737	0.32304	-0.897192	-1.52371	-1.25298
YBR196C	PGI1	2.30951	0.181538	-0.463782	-0.683895	-0.787508	-0.834508	-0.780663	-0.284795	0.530663		2.41225	1.48111	0.818863	0.111211	-0.826363	-1.15524	-1.25262	-0.821611	-0.767605
YBR200W	BEM1	2.04652	-0.349034	-0.514937	-1.57397	0.57901	0.692719	-0.738746	-0.457758	-0.246252		4.58535	0.947472	0.663593	-1.01055	-1.70481	-1.54857	-1.04073	-0.937676	0.0459206
YBR214W	SDS24	1.9526	1.17587	0.0373923	-0.168756	-0.743903	-1.2665	-1.14017	-0.390837	0.181321		1.6452	0.752959	0.619255	0.798635	0.479143	-0.342327	-0.957117	-1.49652	-1.49923
YBR222C	PCS60	2.79784	-0.0622032	-0.141068	-0.260006	-0.559883	-0.624424	-0.381137	-0.376491	-0.277716		3.26244	1.36785	0.533664	-0.00230036	-0.326045	-0.870527	-1.13718	-1.51091	-1.31699
YBR230W-A	YBR230W-A	2.42518	-0.581773	-0.354099	-0.63452	-0.637988	-0.979991	0.135465	-0.342408	0.111928		2.12409	1.08996	1.22327	0.0677052	-0.36785	-0.496502	-1.01109	-1.39687	-1.23272
YBR234C	ARC40	2.20666	0.41892	0.900971	0.22616	-0.706116	-1.15718	-0.86871	-0.657975	-0.205992		1.69373	0.290332	0.740077	0.462265	0.822572	0.0371302	-0.846811	-1.59384	-1.60545
YBR248C	HIS7	1.95612	0.242224	-0.376711	-0.935485	-1.23131	-0.989812	-0.494095	0.302524	0.538316		2.90546	1.55322	0.743761	-0.260485	-0.758372	-1.07002	-1.15041	-1.14157	-0.821578
YBR251W	MRPS5	1.84504	-0.618016	-0.0814425	0.513817	-0.697447	-1.60499	-0.954187	0.269937	0.754892		0.66272	-0.305205	0.404026	0.138867	1.08257	0.29601	0.694653	-0.931922	-2.04172
YBR261C	TAE1	2.7301	0.268165	-0.142476	-0.697893	-0.0637332	-0.677187	-0.340403	-0.368888	-0.387462		-0.216959	-0.0774508	-0.23894	-0.937719	-1.04113	-0.580902	0.0584877	1.64808	1.38653
YBR262C	MIC12	2.19167	-0.863019	-0.881718	-1.3569	-0.00193244	-0.520247	0.540018	0.236932	0.335331		3.50425	1.31668	0.696801	-0.41673	-0.29885	-0.805133	-1.54591	-1.15218	-1.29893
YBR263W	SHM1	2.53028	0.289631	0.408663	-0.00268357	-0.665788	-1.04277	-0.798187	-0.27502	-0.271056		1.70745	0.954293	0.902806	0.399564	0.393728	-0.491793	-1.05507	-1.31014	-1.50084
YBR269C	FMP21	1.79021	-0.717513	0.17963	0.906135	0.12859	-1.88873	-0.28646	-0.695861	0.52259		-1.61531	-0.99038	-0.425296	-1.16814	0.0204901	0.645851	0.82064	1.48064	1.2315
YBR279W	PAF1	2.40194	-0.162319	-0.048721	-0.667964	-1.20275	-1.01257	-0.0583392	0.0793074	0.491853		11.2191	-0.418302	0.517188	-1.73034	-1.58066	-1.59214	-2.23826	-2.60397	-1.5726
YBR284W	YBR284W	1.85239	0.440803	0.995179	0.550903	0.0585759	-0.693334	0.0553207	-0.959856	-1.26614		-2.03961	-1.3875	-0.906925	-0.0332685	0.0468394	0.897883	1.0486	1.03637	1.33761
YBR287W	YBR287W	1.87661	1.39518	0.77688	-0.125003	-0.820251	-1.06435	-0.475532	-0.339563	-0.521095		1.6151	0.728158	1.22536	0.573999	0.10817	-0.506356	-1.15706	-1.22033	-1.36704
YBR297W	MAL33	1.69802	0.634313	0.0546108	0.371618	-0.611079	-1.36892	-1.68086	0.14069	0.0719136		-1.95904	-1.10974	0.164261	1.6195	1.02757	1.19638	0.408486	-0.538463	-0.808958
YCL057C-A	MIC10	2.72727	-0.290351	0.199381	-0.0737123	-0.448577	-0.851562	-0.534957	-0.412146	-0.143695		-0.344745	0.163001	1.16738	0.946964	0.971822	0.206628	-0.499405	-1.10351	-1.50814
YCL047C	POF1	1.81347	0.883642	1.22454	-0.360196	-0.0760432	-0.944094	0.118108	-0.786303	-0.842578		0.123436	-0.640179	0.136026	-0.212353	-1.07335	-0.986188	-0.276358	1.60243	1.32653
YCL035C	GRX1	1.97747	1.11282	0.488335	-0.221691	-1.12857	-1.35718	-0.516322	-0.359663	0.163727		1.64814	0.746343	0.908543	0.416298	0.51422	-0.323921	-0.859327	-1.41598	-1.63431
YCL032W	STE50	2.10524	-0.199644	0.18305	0.167637	-1.2961	-1.40197	-0.592252	0.0780568	0.538427		1.20067	0.145457	0.00203179	0.970616	1.12018	0.0485229	-0.427565	-1.3115	-1.74842
YCL031C	RRP7	1.74961	1.1185	0.352145	-0.582897	-1.59697	-0.771156	-0.674747	-0.477256	0.497808		8.30788	0.228983	0.310375	-0.1937	-1.31019	-1.44867	-1.82112	-1.95723	-2.11633
YCL029C	BIK1	2.23498	0.967616	0.345227	0.0200004	0.136124	-0.991363	-0.561997	-0.554878	-0.957213		0.095497	1.71477	0.835606	0.458277	0.0219889	-0.232077	-0.63831	-0.857241	-1.39851
YCL028W	RNQ1	2.60302	0.438631	0.0896473	-0.0910706	-0.38593	-0.939014	-0.838547	-0.405852	-0.290686		0.888365	1.25493	0.668356	0.799626	0.318527	-0.426714	-0.96183	-1.26716	-1.2741
YCL026C-B	HBN1	2.76789	-0.148238	-0.0709545	-0.431931	0.115786	-0.540158	-0.166574	-0.598745	-0.418326		8.47265	-1.30236	0.0241636	-0.404459	-0.748794	-2.1905	-2.65667	0.104121	-1.29815
YCL025C	AGP1	1.72719	-0.063413	1.62602	0.729097	-0.679556	-0.975199	-0.640166	-0.616801	-0.656728		-0.540044	1.5644	1.62066	0.299955	-0.272386	-0.735559	-0.58104	-0.692838	-0.663139
YCL018W	LEU2	2.24542	0.851381	0.627789	-0.25597	-0.81859	-1.1301	-0.65979	-0.579835	-0.228426		1.14077	0.491701	1.65795	0.347998	0.144752	-0.475046	-0.825946	-1.09691	-1.38527
YCL017C	NFS1	2.438	0.184042	0.360445	0.0973219	-0.400155	-1.23009	-0.92467	-0.492713	-0.252041		0.723532	0.927303	0.840564	0.643682	0.732659	-0.271621	-0.884812	-1.26728	-1.44403
YCL009C	ILV6	1.44199	0.996185	0.530521	-0.00704694	1.24739	-1.47511	-0.602911	-0.79491	-0.783981		-2.18492	1.83001	1.19219	0.634952	0.80026	-0.0188981	-0.507323	-0.887786	-0.858486
YCR003W	MRPL32	1.97213	-1.17645	-1.12046	0.765291	1.09213	-0.230881	0.0185074	-0.409708	-0.623736		2.49092	-1.51009	-1.27566	-1.07703	-0.834146	0.582524	0.414073	1.22518	-0.0157793
YCR007C	YCR007C	2.68071	0.195552	-0.458383	-0.514347	-0.717102	-0.563027	-0.579102	-0.301626	0.20008		4.65783	-1.59749	1.34145	0.365658	-1.33617	-0.931853	-1.39685	-0.46752	-0.635052
YCR009C	RVS161	2.63041	0.106739	0.497954	-0.430858	-0.469087	-0.564175	0.0221577	-0.474451	-0.623547		2.85029	-0.480519	0.837185	0.737699	0.642712	-0.429937	-1.04377	-1.50832	-1.60535
YCR012W	PGK1	1.93227	-0.283598	-0.550186	-0.692496	-0.813995	-0.885231	-0.827458	-0.0106587	1.04028		1.90793	1.06415	0.918251	0.561637	-0.03185	-0.687426	-1.09187	-1.24529	-1.39553
YCR017C	CWH43	2.06271	0.856857	0.351468	-0.224662	0.783482	-1.072	-0.937068	-0.627217	-0.809124		3.03906	1.07115	0.402414	0.631056	-0.519112	-0.694638	-0.708958	-1.56059	-1.66039
YCR021C	HSP30	1.48933	-0.781177	1.24817	0.331814	-0.778138	-1.19983	-0.949951	0.123961	1.09688		2.00847	-1.44726	-0.550416	-0.262758	1.71178	0.480507	-0.126284	-0.57894	-1.2351
YCR027C	RHB1	1.89177	0.428884	0.926202	0.128343	-1.22827	-1.41405	-0.74195	-0.429952	0.1122		-1.21475	-1.58057	0.587424	0.141764	-0.654909	1.85246	-0.0240892	0.6218	0.270868
YCR037C	PHO87	1.44597	0.649274	0.31433	-0.0858259	-1.25287	-1.4051	-1.19225	-0.0835858	0.567482		1.10702	1.28705	0.394329	0.812935	0.167218	-0.152858	-0.784718	-1.36055	-1.47042
YCR044C	PER1	2.44556	0.255324	0.168296	-0.611627	-0.998656	-1.1643	-0.380843	0.220232	-0.00576191		5.34096	1.03363	0.63681	-0.699377	-0.78864	-0.921686	-1.37891	-1.47598	-1.7468
YCR047C	BUD23	1.73225	0.0529152	-0.342614	-0.725448	-0.927307	-1.41276	-0.553551	0.23244	0.620697		1.10429	1.1724	1.49842	0.162597	-0.321568	-1.12732	-0.935621	-0.935254	-0.617946
YCR048W	ARE1	2.07668	0.290984	-0.299545	-0.634834	-0.819385	-1.14749	-0.958203	0.0482357	0.439409		1.98841	0.379041	-0.188835	-0.863207	-0.834072	-1.37815	-0.853526	-0.0507024	1.80103
YCR052W	RSC6	1.88746	0.927357	0.721608	0.404949	-0.891663	-1.3335	-1.07913	-0.192135	-0.320123		0.378356	1.27546	0.928985	0.383637	0.605293	-0.127308	-1.03868	-1.08963	-1.31611
YCR068W	ATG15	2.07939	1.03338	0.277884	0.200045	-0.600721	-1.13317	-1.10311	-0.741507	-0.205274		0.921088	1.49966	0.647956	0.442045	0.377795	-0.507818	-1.0052	-1.25573	-1.1198
YCR071C	IMG2	1.72134	-0.717688	0.698085	1.48944	-0.781113	-1.36301	-0.343384	-0.187574	-0.0820592		0.443816	-1.45762	-0.81682	1.01943	0.994308	0.168082	1.00371	-0.322977	-1.03193
YCR073W-A	SOL2	2.16286	-0.213345	-0.27947	-0.702526	-0.803862	-1.24109	-0.464535	-0.0569696	0.696853		1.47137	1.5346	0.490196	0.303841	0.180833	-0.361795	-1.12365	-1.39486	-1.10054
YCR077C	PAT1	1.51228	1.06021	0.294729	-0.126038	-1.18176	-1.56212	-1.10383	0.346003	0.275169		2.51861	1.2564	0.653155	0.277158	-0.0210611	-0.81108	-1.17814	-1.47604	-1.219
YCR079W	PTC6	1.5404	1.26627	0.65509	0.485478	-0.0632378	-1.65574	-0.761633	-0.770385	-0.662331		0.576297	1.3337	0.669909	0.375186	0.668257	-0.119989	-0.893913	-1.23923	-1.37022
YCR081W	SRB8	1.45372	0.836585	-0.470824	0.28562	-0.900305	-0.412374	-1.76885	0.676374	-0.647353		0.152365	-0.73565	-0.948981	-0.905594	-0.665027	-0.18812	0.437898	1.3988	1.45431
YCR088W	ABP1	2.41306	0.0682161	-0.286792	-0.558709	1.08532	-0.284268	-0.56673	-0.501535	-0.612966		1.7381	-0.356127	-0.902145	-1.03091	-1.06306	-1.16043	0.609876	1.38444	0.780262
YCR091W	KIN82	2.21037	1.03317	-0.0614975	-0.289572	-0.993732	-1.01541	-0.917011	-0.237729	0.192003		8.13271	-0.469447	-0.100225	0.0559435	-0.00493181	-1.35168	-1.80942	-2.32295	-2.13
YDL246C	SOR2	1.85482	-1.21524	-0.398148	-0.783242	0.544274	-0.239986	1.26195	0.153425	-0.0200086		6.63282	-2.58172	-0.822975	-1.78574	-0.571865	-0.0546521	-0.704731	0.697765	-0.808901
YJR156C/YDL244W	THI3/11	2.48375	0.14388	0.327653	0.56923	-0.511559	-0.952858	-0.81865	-0.497972	-0.457636		15.1834	-0.822738	-3.44152	-3.37153	-1.67042	-1.8506	-0.888968	-1.54519	-1.5924
YDL237W	AIM6	1.77023	1.40829	0.482541	-0.519646	-1.09294	-1.04489	-0.901174	-0.459312	0.119096		0.299866	-0.0125802	-0.28643	-0.780771	-0.863518	-0.83506	-0.321133	0.74622	2.05341
YDL234C	GYP7	1.91848	1.25206	0.748624	0.242944	-0.898915	-0.952366	-0.821378	-0.526766	-0.451851		2.19642	0.317372	0.942892	0.941161	0.159452	-0.535665	-1.43525	-1.22082	-1.36557
YDL231C	BRE4	1.3268	0.805959	0.19928	-0.545402	0.489921	-1.61653	-1.56583	-0.194559	0.159953		1.78944	1.38056	0.657273	0.00292213	-0.976321	-1.76448	-0.765068	-0.585121	0.260788
YDL229W	SSB1	2.51415	0.739535	-0.108754	-0.538027	-0.782417	-0.867102	-0.58693	0.0944444	-0.180915		1.53715	1.25339	1.26039	0.259465	-0.397433	-0.856652	-1.21878	-0.880217	-0.957309
YDL213C	NOP6	1.53405	0.503536	0.880995	-0.638385	-1.46515	-1.45987	-0.620831	0.393143	0.362252		0.869223	0.90511	1.63244	0.0615131	0.0692147	-0.356971	-0.961033	-0.900323	-1.31917
YDL207W	GLE1	1.7536	0.57139	0.497761	-1.65926	-1.00818	-1.00048	-0.284594	0.35907	0.57664		1.75596	1.31337	1.32807	-0.81715	-0.454712	-1.0761	-0.999445	-0.128705	-0.921287
YDL202W	MRPL11	2.32001	-0.730339	-0.349099	-0.974135	1.13622	-0.171016	0.0469545	-0.411362	-0.703475		1.71042	-0.761576	-0.734906	-1.05916	-1.7198	0.248618	0.370864	1.16532	0.780219
YDL198C	GGC1	1.52117	0.444819	0.970945	0.174715	-0.404299	-1.38532	-1.39979	-0.553699	-0.379602		-1.5918	1.63248	1.65116	0.36157	-0.232025	0.238422	-0.274409	-0.806452	-0.978943
YDL192W	ARF1	2.50493	0.0794698	0.51915	-0.731961	0.0309132	-0.73366	0.294044	-0.67178	-0.686166		0.566231	0.646868	1.48355	0.557964	0.27792	-0.185294	-0.820665	-1.00585	-1.52072
YDL189W	RBS1	2.06861	0.517662	0.168446	-0.314917	-0.368147	-1.55215	-0.923768	-0.597039	0.314203		0.034278	-0.12306	-0.302115	-1.49384	-1.06381	0.112293	0.202538	1.25126	1.38246
YDL181W	INH1	2.39982	-0.287513	0.377346	0.804418	-0.0215699	-1.03975	-0.533026	-0.720868	-0.442843		-0.757054	0.434803	0.379118	0.771579	1.31226	0.649621	-0.0423371	-1.04083	-1.70715
YDL178W	DLD2	2.57204	0.145465	0.121813	-0.0560737	-0.778625	-0.921243	-0.793917	-0.426032	-0.118009		5.34029	0.240359	0.403526	0.149807	-0.0892517	-0.777537	-1.26665	-1.77368	-2.22687
YDL175C	AIR2	1.88362	-0.630089	-1.02512	-0.294025	-0.503355	-0.437974	-0.551323	-0.457945	0.327578		-2.73167	-0.251506	0.823042	2.24068	1.28915	-0.49878	-0.328185	-0.217599	-0.325128
YDL174C	DLD1	2.4195	0.846341	0.369279	0.040287	-0.561755	-0.785566	-0.605529	-0.619032	-0.539034		1.34336	1.32778	0.437456	0.572838	0.35334	-0.383741	-0.8373	-1.33158	-1.48216
YDL161W	ENT1	1.93745	0.198356	-0.0545921	-0.1928	-1.11189	-1.45293	-0.871713	0.10585	0.785647		1.44192	0.542332	0.746667	0.802623	0.576915	-0.287954	-0.712409	-1.60208	-1.50802
YDL160C-A	MHF2	1.70945	0.660478	-0.148364	-1.31531	-1.14838	-0.806165	1.32042	0.227546	-0.26875		-0.275354	0.849992	1.22281	0.675685	0.73902	-0.0548689	-0.811403	-0.739301	-1.60658
YDL146W	LDB17	2.50539	-0.225354	-0.204547	-0.346881	0.57266	0.121641	0.0571056	-0.589376	-1.06666		13.4133	-2.84366	-1.966	-1.94373	-2.52469	-1.98865	-1.15811	0.400592	-1.38908
YDL144C	YDL144C	2.05855	1.10925	0.515106	-0.278473	-0.94067	-1.16955	-0.86146	-0.428951	-0.0733288		0.819935	1.60773	0.48757	0.308858	0.425619	-0.216846	-1.0647	-1.17237	-1.19579
YDL142C	CRD1	1.84607	0.79451	0.772505	-0.372646	-1.36641	-1.28087	-0.715348	-0.148069	0.0437902		3.75384	0.664591	0.403036	0.420073	0.0851851	-0.935122	-0.802021	-1.7131	-1.87648
YDL138W	RGT2	1.95796	0.975736	0.685418	0.411627	-0.000816015	-1.1304	-0.931939	-0.522913	-0.9588		-0.245636	-0.809668	-0.714546	-0.987859	-0.768096	0.064854	0.752703	1.2172	1.49104
YDL137W	ARF2	1.94329	0.58638	0.711506	-0.945299	0.296104	-1.51616	-0.406563	-0.930244	0.0104643		0.578364	1.04754	1.10561	0.428581	0.191686	0.0903055	-0.637466	-1.12464	-1.67998
YDL131W	LYS21	1.24642	0.00452434	-0.021366	0.371385	-0.925454	-1.55343	-1.10848	-0.134948	0.540368		-0.746445	1.09218	0.888479	0.809748	0.856326	0.262562	-0.620026	-1.19373	-1.3491
YDL130W-A	STF1	2.49267	0.403131	0.195283	-0.0131562	-0.89039	-0.997571	-0.823387	-0.301815	0.0831149		3.85503	0.636511	0.171916	0.422962	0.0550289	-0.417685	-0.934175	-1.81292	-1.97666
YDL123W	SNA4	2.12015	1.0821	0.469772	0.0279777	-1.1224	-1.03466	-0.635777	-0.487213	-0.371978		1.09084	0.641053	1.00896	0.785718	0.423274	-0.222852	-0.840769	-1.4151	-1.47112
YDL119C	YDL119C	1.69865	1.36852	0.958913	-0.0531454	-0.106782	-0.707568	-0.345524	-0.766282	-1.07874		0.119593	0.240935	0.282251	1.22547	0.81044	-0.00938072	-0.360102	-0.17749	-2.13172
YDL104C	QRI7	2.42631	0.135477	0.455812	0.184311	-0.867155	-1.01947	-0.857386	-0.541917	-0.0790749		-0.780034	0.507043	1.48155	0.996056	0.485943	-0.0667766	-0.0265221	-1.39262	-1.20464
YDL086W	YDL086W	1.81686	0.596378	0.616311	-0.0767492	-0.896133	-1.52896	-1.06287	-0.427231	0.625317		0.232748	1.07228	0.739373	0.396149	0.878306	0.104035	-0.608976	-1.26334	-1.55057
YDL067C	COX9	1.70905	-0.107331	0.893482	0.921242	0.447251	-0.463028	-0.111031	-0.634393	-1.14564		-1.64756	0.903873	0.507082	0.927041	1.20854	0.754486	-0.0569565	-1.26826	-1.32825
YDL066W	IDP1	2.57251	0.256874	0.549993	-0.13487	-0.662679	-0.885654	-0.561947	-0.479107	-0.405324		0.593878	1.85918	0.835279	0.193838	-0.193897	-0.673519	-0.638718	-0.968688	-1.00735
YDL052C	SLC1	2.28589	0.481185	0.838096	-0.0153386	-1.12207	-0.893999	-0.738015	-0.281554	-0.325912		1.18272	-0.174155	0.645823	0.809346	0.600902	0.319851	-0.0368677	-1.72061	-1.62701
YDL047W	SIT4	1.92827	0.961956	1.10346	-0.00064314	-0.741512	-1.17236	-0.804455	-0.415409	-0.542826		1.54318	0.269166	1.74137	0.123027	0.276557	-0.992105	-1.27343	-1.03235	-0.655417
YDL045C	FAD1	1.74119	0.948337	0.818097	0.123628	0.703503	-1.0365	-0.987893	-0.743082	-0.95513		6.52399	-0.375268	0.732819	-0.459567	-1.84775	-1.92923	-0.516935	-0.124985	-2.00308
YDL036C	PUS9	2.02401	0.69809	1.2159	-0.390431	-1.1474	-0.191954	-0.192895	-0.784432	-0.511137		-0.762568	-0.083015	1.10479	1.13527	0.929402	0.603456	-0.53969	-0.888216	-1.49942
YDL029W	ARP2	2.07411	0.404482	0.530603	-0.0826304	-1.16526	-1.42279	-0.744623	-0.242877	0.183293		1.96627	0.733126	0.619073	0.755937	0.418879	-0.486608	-0.951209	-1.47241	-1.58305
YDL027C	YDL027C	2.50743	0.555172	-0.730771	-0.150615	-0.461765	-0.856194	-0.687987	-0.503166	-0.0823409		-0.361651	-0.818349	-0.768592	-0.8408	-0.691465	-0.00958137	0.640145	1.20278	1.64751
YDL025C	RTK1	1.62944	0.822957	0.148506	-0.368706	-1.16092	-1.24731	-1.10898	-0.30622	0.70477		3.06026	0.868952	0.484093	0.665424	-0.0589393	-0.861107	-1.00113	-1.63414	-1.52341
YDL022W	GPD1	1.88788	-0.119684	-0.382534	0.324274	0.47234	-1.57459	-1.21617	-0.523255	0.372973		2.04849	0.185123	0.54542	-0.436386	0.67176	0.789483	-0.417779	-1.5921	-1.79401
YDL021W	GPM2	2.39339	0.86106	0.261142	-0.467061	-1.08839	-0.103846	-0.103563	-0.621828	-0.489031		2.4595	-1.29026	-0.362728	-0.13358	-1.48324	-1.06384	-0.313506	0.849871	1.33778
YDL013W	SLX5	1.90046	1.08833	0.49775	-0.370576	0.510203	-1.37276	-0.913324	-0.557191	-0.725268		1.03241	0.951194	0.996537	0.358156	0.377386	-0.204262	-1.34331	-0.464328	-1.70378
YDL004W	ATP16	2.4802	0.0875699	0.623255	0.406006	-0.735402	-0.806202	-0.646891	-0.554087	-0.37074		1.33973	0.174331	0.842949	0.761377	0.732237	-0.0185433	-0.802325	-1.25626	-1.7735
YDR007W	TRP1	2.61795	0.608012	-0.299181	-0.873611	-0.23597	-0.720023	-0.462936	-0.236325	-0.21481		2.60007	1.30838	0.432209	-0.957882	0.497982	-0.240916	-0.830484	-1.19624	-1.61311
YDR011W	SNQ2	2.63408	0.214042	0.138022	-0.129074	-0.676921	-0.834928	-0.860396	-0.186376	-0.200178		3.04177	-1.55029	-0.686189	0.346401	1.40462	-0.309182	0.161686	-1.49285	-0.915977
YDR019C	GCV1	2.23741	0.608258	0.618068	0.0195412	-0.895586	-1.21742	-0.841417	-0.483025	0.0640214		5.07944	0.710388	-0.232515	-0.349033	0.208874	-0.334476	-0.978245	-1.98549	-2.11894
YDR023W	SES1	2.14238	0.171644	0.656329	0.549236	-1.3296	-1.19235	-0.637499	-0.0727769	-0.0898195		2.26495	0.159175	1.09515	0.953891	-0.0672204	-0.468898	-1.05804	-1.34338	-1.53562
YDR026C	NSI1	2.04468	0.406095	0.911722	0.0814546	-0.322263	-1.3505	-1.27579	-0.351007	0.180318		3.47718	0.153297	0.956527	0.418585	0.151797	-0.879481	-1.21292	-1.99774	-1.06724
YDR036C	EHD3	1.8583	0.0184817	-0.0364102	0.554751	1.29848	-0.122411	-0.422729	-0.896276	-1.03103		-0.365409	-1.35931	-1.05826	-0.717371	-0.19502	0.877436	0.882611	1.16102	0.774297
YDR047W	HEM12	2.21225	-0.26634	0.266363	-0.543918	-0.668523	-1.63948	-0.329399	0.0760699	0.547518		0.265817	0.327762	0.643499	0.457159	1.51712	0.127699	-0.714781	-1.25728	-1.367
YDR050C	TPI1	2.40754	-0.102694	-0.41319	-0.631442	-0.736797	-0.794477	-0.713152	-0.308111	0.571588		1.90949	1.01225	1.10332	0.49442	-0.207315	-0.66293	-1.07967	-1.18507	-1.3845
YDR051C	DET1	1.45727	1.0928	0.482218	-0.638572	-1.1892	-1.2689	-1.02614	-0.164948	0.354562		1.84855	1.03606	1.00542	0.54665	-0.142062	-0.585394	-1.00438	-1.2679	-1.43694
YDR055W	PST1	2.26941	1.17532	0.411464	-0.174446	-0.636565	-0.690193	-0.599305	-0.602135	-0.573542		4.25247	1.2362	0.830766	-0.507329	-1.14536	-1.24039	-1.2593	-1.09697	-1.07009
YDR056C	YDR056C	2.13422	-0.326019	0.542842	0.00709479	-1.13337	-1.37199	-0.656064	-0.0354359	0.635939		4.98729	0.256664	0.399595	0.54935	-0.317526	-0.804276	-1.30551	-1.7415	-2.02409
YDR063W	AIM7	1.52309	0.266283	1.08931	-0.457223	-1.12805	-1.55464	-0.631139	-0.444832	0.538265		0.623564	0.491809	1.16044	0.937029	0.181615	0.102798	-0.65187	-1.24177	-1.60362
YDR067C	OCA6	2.24474	0.721741	0.549777	-0.166369	-1.13986	-1.15281	-0.63759	-0.233634	-0.0503543		18.6589	-1.50405	-1.25588	-1.52225	-1.81635	-2.11613	-3.0985	-3.62288	-3.72282
YDR074W	TPS2	1.58387	1.10877	-0.000351378	-0.311945	-1.14785	-1.29649	-1.07641	-0.129913	0.33197		2.78441	0.38592	0.665552	0.927575	0.169015	-0.810502	-1.04704	-1.59858	-1.47634
YDR084C	TVP23	2.41916	0.579354	0.444425	-0.382512	-1.16199	-0.787179	-0.513527	-0.428691	-0.219729		3.64154	0.480556	1.26405	-0.250267	-0.247807	-0.707259	-0.900046	-1.72032	-1.56045
YDR088C	SLU7	1.53581	0.264466	0.279297	-0.568525	-1.33876	-1.45678	-0.750136	0.245349	1.02113		7.22187	0.783604	-0.163487	-0.309082	-1.12743	-0.670092	-1.68042	-2.12192	-1.93304
YDR116C	MRPL1	2.32799	-0.607702	-0.752727	-0.66869	1.19766	-0.014288	0.00701311	-0.429491	-0.438296		2.15181	-0.56443	-0.126138	-1.02036	-1.65775	-1.10352	0.393393	0.627443	1.29955
YDR123C	INO2	2.46766	-0.316954	-0.433038	-0.760557	-0.831603	-0.856891	-0.337568	0.328525	0.122819		0.553364	1.37303	1.36407	0.282918	-0.0251364	-0.741465	-1.02999	-0.994644	-0.782143
YDR129C	SAC6	2.48553	0.736101	0.139534	-0.186833	-0.870437	-0.955868	-0.611084	-0.252174	-0.236421		2.95723	0.542583	0.654311	0.543679	0.237872	-0.42965	-1.29729	-1.56626	-1.64248
YDR152W	GIR2	1.87551	0.596999	0.723317	-0.557068	-1.35173	-1.49426	-0.333517	0.0548492	0.254458		1.0062	-0.238056	-0.138203	-0.833796	-1.21874	-0.884811	-0.40856	1.01724	1.69873
YDR153C	ENT5	2.02587	1.13221	0.52263	-0.18776	-1.05688	-1.16925	-0.844533	-0.187029	-0.268455		1.90317	1.13665	0.762101	0.462185	0.190002	-0.691578	-1.09021	-1.55158	-1.12073
YDR162C	NBP2	1.04007	-0.054474	0.0740493	0.290057	-0.28186	-2.13348	-0.805347	0.0764278	0.215439		1.90939	0.395392	0.883382	0.135525	0.525205	0.235414	-0.880972	-1.23931	-1.96403
YDR171W	HSP42	1.81101	-0.525602	0.529239	1.36385	0.250411	-1.33393	-1.02783	-0.482425	-0.263924		-0.357503	-1.21758	-0.739411	-0.120328	1.88904	0.993042	0.301058	-0.220814	-0.527509
YDR172W	SUP35	2.14372	0.588034	0.500001	0.428443	-0.471838	-1.57857	-0.740537	-0.0189008	-0.412896		5.52075	1.3736	-0.785685	-1.01827	-1.89662	-1.12921	0.115427	-1.14963	-1.03036
YDR188W	CCT6	2.03443	0.666852	0.671486	-0.113755	-0.847204	-1.41084	-0.969998	-0.382287	-0.0429642		0.669894	0.946332	0.4121	0.454957	0.87462	0.345556	-0.78099	-1.36374	-1.55873
YDR190C	RVB1	1.17488	1.16592	-0.0305216	-1.82942	1.37769	-0.633177	-0.46132	0.0219684	-0.606826		1.5357	1.08081	1.09302	0.616135	-0.165833	-0.727725	-0.942193	-1.18301	-1.3069
YDR226W	ADK1	2.57099	0.0239615	0.228286	-0.201974	-0.835222	-1.06954	-0.629489	-0.218763	0.0991699		0.455976	0.765817	0.915238	0.675944	0.663741	0.125057	-0.802234	-1.1483	-1.65124
YDR231C	COX20	2.56625	-0.0800012	0.337873	0.102867	-0.677963	-0.928482	-0.773713	-0.548228	-0.175797		0.913354	0.0961774	0.595848	0.783324	0.971255	0.274868	-0.526849	-1.54465	-1.56333
YDR232W	HEM1	2.5504	0.45907	0.331566	-0.488696	-0.797511	-0.949466	-0.53307	-0.248989	-0.166193		0.783811	1.64842	0.944984	0.0135828	0.235389	-0.699769	-0.82978	-1.18017	-0.916466
YDR233C	RTN1	1.46652	-0.43386	-0.036496	0.499737	-1.29321	-1.53416	-0.788932	0.290556	0.953464		1.40755	-0.0598046	1.1795	0.767209	0.655532	-0.236416	-0.88977	-1.41552	-1.40828
YDR234W	LYS4	1.89939	0.338899	0.427371	0.298562	-0.738081	-1.66586	-0.976711	0.508206	-0.530343		-2.9655	1.12426	1.53292	1.15916	0.641011	-0.616956	-1.15867	-0.55364	0.837409
YDR236C	FMN1	2.21461	0.357052	0.99065	-0.218557	-1.05996	-0.918965	-0.750644	-0.63469	-0.0364692		7.18132	0.235259	0.0637643	0.0460003	-0.899029	-1.19342	-0.960344	-1.90226	-2.57129
YDR237W	MRPL7	2.65025	0.0274506	0.317091	0.186876	-0.295843	-0.7174	-0.364777	-0.617516	-0.692797		4.13019	-0.336348	-1.63161	-0.989876	-0.495457	1.51202	-0.144411	-0.416198	-1.62831
YDR246W	TRS23	1.74679	0.524611	1.18914	0.651824	-0.77451	-1.28214	-1.01622	-0.682122	-0.299048		-0.0167398	0.594584	0.805613	1.14446	0.64176	0.205188	-0.591361	-1.32066	-1.46284
YDR248C	YDR248C	1.43544	0.296494	1.55789	0.348867	-0.790962	-1.63924	-0.786724	-0.578292	-0.0324958		8.63598	-2.79928	-1.95764	-1.88248	-0.48778	-0.810589	-0.161285	-0.117917	-0.419007
YDR261C	EXG2	2.07861	0.885423	0.345353	-0.388571	0.721745	-0.265382	-0.500128	-0.863801	-0.932693		-5.74318	0.993625	-1.16968	-0.291554	1.11561	0.678207	1.50688	0.968724	1.94137
YDR280W	RRP45	1.7802	1.06925	0.890381	-0.73022	-0.88994	-0.45887	0.548343	-0.363904	-1.2569		3.34678	0.66697	1.42596	-0.244597	-0.819605	-0.702524	-0.912728	-1.21552	-1.54474
YDR296W	MHR1	2.5423	-0.814582	-0.471189	-0.329707	0.6177	-0.960983	-0.11099	-0.474435	0.00366509		-0.227	-1.35095	-0.745973	-0.739726	-0.564859	0.771901	0.475525	0.964796	1.41628
YDR298C	ATP5	2.34642	0.162963	0.877127	0.456015	-0.650719	-0.789055	-0.612627	-0.604758	-0.572127		0.390764	0.301521	1.04728	0.612613	1.02063	0.0536557	-0.603126	-1.23541	-1.58793
YDR300C	PRO1	1.84826	0.668494	1.10447	0.788826	-0.724574	-0.931679	-0.688672	-0.636033	-0.745839		1.61477	0.542983	1.29541	0.552484	0.0485993	-0.220395	-1.02529	-1.43252	-1.37605
YDR304C	CPR5	2.21899	0.510047	0.673084	0.561531	-0.455271	-1.22698	-0.7036	-0.604817	-0.504181		0.472368	0.683491	0.665043	0.595214	0.806136	0.334269	-0.517039	-1.27888	-1.7606
YDR320C	SWA2	1.76539	0.938759	1.1563	0.425436	-0.940048	-1.04489	-0.854163	-0.64759	-0.257605		6.25123	-0.725391	-0.0863787	0.896949	-0.44926	-0.852741	-0.822814	-2.29524	-1.91636
YDR322W	MRPL35	2.50897	0.137916	0.337611	0.35736	0.0750228	-0.714729	-0.952695	-0.585257	-0.577836		1.01861	-1.66577	-0.880108	-0.429108	-0.329671	0.353664	0.237833	1.76109	-0.0665423
YDR322C-A	TIM11	2.37802	-0.096765	0.694948	0.436858	-0.599745	-1.08303	-0.766288	-0.711796	-0.168403		1.49687	0.208133	1.27232	0.237911	0.387763	0.0495449	-0.545444	-1.17674	-1.93036
YDR337W	MRPS28	2.42397	0.0110834	0.148984	-0.26707	-0.449493	-1.53272	-0.322007	-0.458362	0.0406633		3.10291	-0.822324	0.151281	-1.53258	-0.601846	0.971226	-0.0638766	0.646655	-1.85145
YDR339C	FCF1	1.66762	0.390081	0.537979	-0.317537	-1.85037	-1.32896	0.282132	-0.12769	0.136827		3.091	0.906242	1.06645	0.301647	-0.863513	-1.08336	-1.40628	-0.671934	-1.34026
YDR347W	MRP1	2.16524	0.400622	0.717416	0.000649829	0.364073	-0.588389	-0.00576081	-1.16383	-0.852329		1.19111	-0.760805	-1.08777	-0.753726	-1.31661	0.362631	0.0759611	1.56663	0.722578
YDR348C	PAL1	2.13207	1.33524	0.372657	-0.0634393	-0.276898	-0.732238	-0.712313	-0.682549	-0.701903		1.25536	1.16301	0.947906	0.526576	0.142761	-0.529301	-0.771645	-1.23805	-1.49661
YDR353W	TRR1	2.18135	1.0176	0.736021	0.0318328	-0.644397	-0.832968	-0.644735	-0.63752	-0.646265		1.75026	0.949711	0.926449	0.383695	0.256834	-0.385688	-0.901376	-1.4252	-1.55469
YDR354W	TRP4	1.66709	1.10214	-0.085804	-0.882431	-0.868014	-1.36881	-0.746977	0.0901686	0.0826721		0.108972	2.07823	0.881983	-0.060599	-0.411634	-0.57625	-0.752385	-0.513786	-0.75453
YDR365C	ESF1	1.87846	1.15831	0.143391	-0.470713	-1.18991	-1.16786	-0.948209	0.108081	0.0471388		3.53508	0.694376	0.891171	-0.214003	-0.0433878	-0.312336	-1.16714	-1.5285	-1.85526
YDR368W	YPR1	1.6921	0.944558	1.03948	-0.0711399	-1.11531	-1.3132	-0.890556	-0.495626	-0.150029		2.40093	0.705314	0.521298	0.60221	0.489242	-0.582945	-0.926341	-1.59304	-1.61666
YDR377W	ATP17	2.5031	0.275258	0.608037	0.102717	-0.784832	-0.924209	-0.534874	-0.470135	-0.366908		1.06048	0.677377	1.3643	0.45781	0.136889	-0.0974813	-0.816931	-1.24257	-1.53987
YDR385W	EFT2	2.14808	-0.277151	-0.773401	-0.955901	-0.197626	-1.06813	-0.679062	0.509049	0.819413		1.78926	1.25809	0.970748	0.460031	-0.218086	-0.906197	-1.20521	-1.20433	-0.944307
YDR388W	RVS167	1.96927	1.09171	0.338461	-0.152576	-1.00385	-1.35292	-0.933839	-0.209165	0.0699267		1.44619	0.997314	0.655179	0.756975	0.381614	-0.413128	-1.06352	-1.32278	-1.43785
YDR408C	ADE8	2.28855	-0.337531	-0.305709	-0.618188	-0.662697	-1.27516	-0.341491	-0.091269	0.872197		1.69618	1.64521	0.438167	0.371856	-0.0944287	-0.67284	-0.957908	-1.22064	-1.2056
YDR409W	SIZ1	1.30186	0.247681	-0.201681	0.134602	-0.671873	-1.52278	-1.47754	0.0932717	1.16087		1.92728	-1.01578	-0.922856	-1.10949	-1.31686	-0.201061	0.552533	0.826547	1.25969
YDR411C	DFM1	2.67987	-0.169807	-0.288077	-0.690191	-0.710786	-0.728353	-0.320239	-0.0722557	0.294272		13.5076	-0.956881	-0.49153	-1.69887	-0.270893	-2.61026	-2.87521	-2.2258	-2.37818
YDR420W	HKR1	1.75806	1.43771	0.322994	0.106004	-0.968468	-1.16062	-1.1801	-0.0160589	-0.105453		3.1327	0.896619	0.613492	0.46251	0.0155967	-0.828827	-1.38535	-1.48126	-1.42547
YDR429C	TIF35	1.66376	0.316349	0.48783	-0.732645	-1.56045	-1.44887	-0.239154	0.54062	0.501187		1.83712	0.972669	1.05498	0.307008	0.111514	-0.433815	-1.05086	-1.24517	-1.55344
YDR432W	NPL3	2.30305	-0.315993	0.298371	0.691318	0.531268	-1.10483	-0.741399	-0.36739	-0.603216		-0.851869	-0.837851	-0.279336	0.508961	1.66928	1.31075	0.163882	-0.615388	-1.06843
YDR448W	ADA2	1.626	0.281449	1.60028	-0.535859	-1.19507	-1.00482	0.351329	0.0914392	-0.853752		0.0791355	0.544103	0.489074	1.36761	0.816182	0.0730939	-0.82072	-1.23729	-1.31119
YDR462W	MRPL28	1.71081	-0.676779	-0.488836	-0.466137	-0.312227	-1.03419	-0.756873	-0.255764	0.525839		-1.21035	-1.1161	0.427219	-0.538981	0.998031	0.561902	-0.764423	-0.231993	1.87469
YDR475C	JIP4	1.76603	0.861089	0.721304	0.469423	-0.159869	-1.37803	-1.40009	-0.667048	-0.259125		0.732481	0.944966	0.787449	0.952828	0.508544	-0.364231	-1.1078	-1.31657	-1.13766
YDR482C	CWC21	2.71969	-0.0634093	-0.0400136	-0.559263	-0.0147724	-0.979458	-0.180223	-0.191173	-0.252736		-0.698727	1.50656	0.825146	0.828874	0.511665	0.0869552	-0.916568	-0.983135	-1.16077
YDR483W	KRE2	2.18884	0.893663	0.31797	-0.311437	-1.1596	-1.14543	-0.708806	-0.202804	0.107916		2.56219	0.949595	0.810892	0.49561	-0.0876889	-0.664286	-1.16404	-1.44242	-1.45985
YDR492W	IZH1	2.70117	-0.122073	0.0367004	-0.000862245	-0.850019	-0.716562	-0.543335	-0.294474	-0.25915		9.67497	-0.0758598	-0.00824556	-0.181126	-1.13697	-1.64289	-2.11169	-2.2145	-2.30368
YDR494W	RSM28	2.09619	-0.000484117	0.824372	0.934312	-0.922064	-1.10713	-0.751642	-0.452066	-0.223976		4.59566	-1.19845	-0.967146	0.665257	-0.36294	0.988748	-0.383802	-1.68013	-1.6572
YDR497C	ITR1	2.35904	0.965931	0.457439	-0.375354	-0.768497	-0.827138	-0.65432	-0.363244	-0.366805		2.59118	1.14852	1.04958	-0.0385849	-0.217329	-0.723718	-1.21966	-1.24782	-1.34217
YDR502C	SAM2	2.42127	0.592222	0.625755	0.0354179	-0.625447	-0.831381	-0.738144	-0.617503	-0.513807		1.34976	1.54682	1.07724	-0.123101	-0.163612	-0.539766	-0.891672	-1.0939	-1.16176
YDR511W	ACN9	2.58624	-0.534136	0.247503	0.324178	-0.069465	-1.13851	-0.495018	-0.439989	-0.287771		-0.715862	-1.10903	-1.22402	0.332851	1.47229	1.2866	0.495555	-0.192912	-0.345459
YDR512C	EMI1	2.13606	0.0623028	0.0771168	-0.401926	-1.11866	-0.996968	-0.909199	-0.313535	0.625731		5.86885	-0.200128	0.800902	0.0464659	-0.190635	-1.0213	-1.43743	-1.91942	-1.94731
YDR513W	GRX2	2.19904	0.192703	0.330406	0.443286	-0.968051	-1.14393	-0.973851	-0.655278	0.160813		4.65288	-0.712861	-0.250364	0.150203	0.595247	0.255951	-0.689197	-1.67653	-2.32533
YDR519W	FPR2	2.41809	0.202662	0.467336	0.00226933	-0.913865	-1.04035	-0.829929	-0.463295	-0.0948448		2.82917	0.503155	0.4764	0.484609	0.431389	-0.229608	-1.08824	-1.53156	-1.87531
YDR524C-B	YDR524C-B	2.15174	1.01674	0.70215	-0.411258	-0.878294	-1.09099	-0.688523	-0.23447	-0.389895		-0.0420742	1.58744	1.11703	0.482668	0.120359	-0.359497	-0.895216	-0.877108	-1.13361
YDR525W-A	SNA2	1.03824	0.613399	0.21095	0.180695	-0.973612	-1.79724	-0.752118	-0.492512	0.467612		1.57745	0.848272	0.784767	0.860142	-0.194437	-0.170068	-0.816006	-1.04085	-1.84928
YDR529C	QCR7	2.50266	0.0656702	0.484178	0.170216	-0.849957	-1.04406	-0.634014	-0.455393	-0.0234434		-0.146291	0.653893	1.08669	0.811056	0.736456	0.185413	-0.593607	-1.17845	-1.55516
YDR534C	FIT1	1.83287	-0.579731	0.0774799	0.624496	1.53254	-0.583571	-0.656611	-0.485752	-0.867959		1.57859	-1.50924	0.120041	0.121307	-1.479	-0.655563	0.257202	1.52292	0.0437416
YEL065W	SIT1	2.79637	0.140167	-0.141115	-0.272691	-0.45153	-0.467545	-0.426469	-0.3842	-0.397941		1.23476	1.08653	1.17741	0.706842	-0.251283	-0.708136	-0.905827	-1.1541	-1.18619
YEL059C-A	SOM1	1.57678	-0.559354	-0.116827	-0.866452	0.248335	-1.52046	-0.380527	-0.515608	1.50017		0.131871	2.04665	0.644805	-0.834069	0.309628	-0.737762	-0.436069	-0.217029	-0.90803
YEL053C	MAK10	1.7521	0.782615	1.02022	0.261241	-1.13778	-1.03531	-1.08397	-0.656508	-0.291468		1.65413	0.274352	0.801441	0.525191	0.777858	-0.196578	-0.563971	-1.76363	-1.5088
YEL052W	AFG1	2.61519	0.405298	0.237931	-0.111658	-0.693929	-0.846065	-0.637436	-0.404733	-0.299147		1.98778	0.751363	0.636426	0.868882	0.163516	-0.559415	-0.721095	-1.4657	-1.66176
YEL051W	VMA8	2.3428	0.690731	0.395814	-0.844278	-0.705951	-1.04475	-0.599426	-0.376717	-0.107395		2.58566	1.03224	0.811757	-0.261007	0.151652	-0.405032	-0.639545	-1.43553	-1.84019
YEL050C	RML2	2.57646	0.185121	-0.157868	-0.509226	-0.893942	-0.996753	-0.343874	-0.213318	0.0660455		2.6533	1.07457	0.970958	0.267925	-0.914036	-0.414994	-1.05198	-0.936921	-1.64882
YEL043W	YEL043W	1.3494	0.97487	0.138454	-0.178839	-1.16536	-1.51479	-1.25924	0.441105	0.667636		0.638988	0.917239	0.16975	0.183959	0.872311	-0.823542	0.264977	-2.15235	-0.0713322
YEL040W	UTR2	2.33067	1.24646	0.125581	-0.36723	-0.570324	-0.629337	-0.547714	-0.530152	-0.500068		2.04326	1.36099	0.944254	0.246496	-0.358701	-0.79929	-1.06452	-1.15367	-1.21881
YEL036C	ANP1	1.47083	0.442781	-0.217623	-0.844272	-1.02136	-1.24928	-0.887016	0.269081	0.604332		1.49889	1.94777	0.354122	-0.102349	-0.170572	-0.524091	-0.948607	-0.894062	-1.1611
YEL034W	HYP2	2.00603	0.568922	0.446902	-0.250623	-1.08096	-1.37175	-0.816396	-0.33461	0.0887659		1.44597	0.98134	0.993383	0.418227	0.326391	-0.388118	-0.988762	-1.31018	-1.47824
YEL031W	SPF1	2.10617	0.942871	0.777848	0.222172	-0.656523	-0.996168	-0.94416	-0.526989	-0.455064		3.24067	0.00815317	-0.643774	0.626141	0.919854	0.142807	-0.881659	-1.84894	-1.56325
YEL024W	RIP1	2.30128	0.372086	0.685762	0.493347	-0.643162	-1.04449	-0.88777	-0.524692	-0.354682		-0.995194	0.828406	0.606468	1.11299	0.985761	0.458123	-0.394788	-1.06752	-1.53425
YEL020W-A	TIM9	2.67378	-0.113527	-0.194254	-0.524274	-0.629382	-0.673506	-0.593857	-0.271736	-0.149511		4.36787	0.476757	1.16942	0.110791	-0.841856	-1.12303	-1.22592	-1.44998	-1.48406
YEL020C	YEL020C	2.79346	-0.123857	-0.104182	-0.345285	-0.61611	-0.608249	-0.367314	-0.32206	-0.242749		7.08434	0.523593	-0.0387744	-0.349052	-0.47613	-0.888629	-1.75917	-2.48146	-1.61472
YEL019C	MMS21	1.70106	0.404737	0.969505	0.351577	-1.22444	-1.41059	-0.987772	-0.272481	-0.105191		3.06154	1.03215	0.417633	0.434516	0.0665407	-0.778201	-1.19967	-1.30545	-1.72906
YEL015W	EDC3	2.08405	0.824738	0.866436	0.341762	-0.553136	-1.08171	-0.741205	-0.572752	-0.775426		2.901	-0.117995	0.71455	0.396854	-0.803008	0.855382	-0.621602	-1.86092	-1.46427
YEL011W	GLC3	1.7023	0.907498	0.731035	1.10339	-0.843046	-0.897573	-0.378446	-0.590946	-0.78283		2.97847	-1.07115	-0.12521	1.0737	0.938658	-0.0972379	-0.767284	-1.5686	-1.36135
YEL002C	WBP1	1.82818	1.0514	0.786116	-0.222339	-0.913894	-1.5229	-0.781395	-0.307603	0.14585		2.32709	0.855238	0.524897	0.684723	0.367482	-0.701231	-1.12879	-1.53351	-1.3959
YER006W	NUG1	2.44714	0.575072	0.191891	-0.446928	-1.09411	-0.946766	-0.458257	0.146758	-0.336301		1.89675	1.16611	1.26423	0.232227	-0.458472	-0.910536	-1.12395	-1.04434	-1.02202
YER017C	AFG3	1.77115	0.538019	0.626617	0.674412	-0.942508	-1.5629	-1.069	-0.385534	0.0290294		-1.58893	-0.26199	0.190652	1.02566	1.4834	1.19072	0.196406	-1.08554	-1.15038
YER025W	GCD11	1.53308	0.714389	0.323495	0.502698	1.21781	-1.18453	-1.12567	-0.201106	-0.932999		2.30865	0.424309	1.69574	-0.619587	-1.09416	-0.610103	-1.17668	0.184769	-1.11294
YER026C	CHO1	2.6455	0.0854274	0.304819	0.15298	-0.411856	-0.747173	-0.739757	-0.603897	-0.378878		6.60688	-0.741019	0.00741133	0.230221	-0.0931774	-0.224375	-1.41129	-1.8448	-2.52985
YER034W	YER034W	2.2509	0.862481	0.183716	-0.662355	-0.932642	-1.12557	-0.612771	-0.356679	0.180899		-2.47963	2.11212	1.28427	0.50011	-0.0861044	-0.46557	-0.745115	-0.617478	0.497393
YER043C	SAH1	2.39938	0.660523	0.53669	0.229662	-0.518685	-0.717909	-0.658617	-0.590496	-0.686128		1.67377	0.920652	0.877852	0.582041	0.241061	-0.353344	-1.19426	-1.30733	-1.44044
YER044C	ERG28	2.13229	0.333518	-0.59693	-0.861114	-1.09584	-1.09438	-0.286945	0.584762	0.319462		6.00704	0.814537	0.32409	-0.0338973	-1.36669	-1.03994	-1.12701	-1.54418	-2.03395
YER048C	CAJ1	1.36258	0.0851466	1.48204	0.69369	-1.39954	-0.763714	0.625043	-0.479999	-0.743389		0.705593	-0.387962	-0.866208	1.02783	1.47627	0.590005	-0.469911	-0.719562	-1.35606
YER048W-A	ISD11	1.83342	0.310024	1.51492	0.282827	-1.08673	-1.04866	-0.357337	-0.558393	-0.605102		2.83012	-0.0671537	0.788329	0.766768	0.297525	-0.580096	-0.707619	-1.26134	-2.06653
YER049W	TPA1	2.15565	1.39859	0.0955853	-0.440003	-0.831194	-0.872439	-0.72073	-0.304823	-0.325371		2.86482	1.17491	1.09786	-0.0271712	-0.679923	-0.931539	-1.03329	-1.20145	-1.26421
YER050C	RSM18	2.30325	-1.0608	-0.707749	0.048273	-0.384546	-0.615213	0.896847	-0.715668	0.430764		2.83456	-2.39411	-0.729654	-0.364177	-0.680615	0.990581	0.238407	0.276897	-0.171884
YER053C	PIC2	2.20966	0.558917	0.695772	0.644026	-0.569145	-0.870721	-0.777889	-0.759773	-0.599135		16.0875	-1.28639	-1.33422	-1.99978	-1.48537	-2.00109	-0.934957	-3.59791	-3.44775
YER057C	HMF1	1.55035	0.997616	0.309756	-0.388339	-1.28721	-1.47398	-0.850008	-0.113928	0.606179		-0.0647279	1.04342	1.47899	0.584253	0.393611	-0.45841	-0.995221	-0.812745	-1.16917
YER061C	CEM1	2.69967	-0.0387525	-0.00402236	-0.202536	-0.534804	-0.922199	-0.676344	-0.228291	0.0508301		2.73364	0.336285	-0.0495027	0.82136	0.553138	0.025641	-1.02862	-1.58059	-1.81135
YER063W	THO1	1.67357	0.466939	1.58114	-0.228922	0.327798	-1.18073	-0.488429	-0.829713	-0.409061		1.19227	-1.32967	-0.371323	0.813748	0.963711	1.23415	-0.627211	-0.886555	-0.989129
YER064C	VHR2	2.52516	0.0703159	0.137128	-0.105537	-0.956019	-1.09567	-0.67269	0.142826	-0.0349313		1.06457	-0.411947	0.962859	0.378429	0.705678	0.645265	-0.227765	-1.36193	-1.75515
YER067W	RGI1	2.25458	1.13096	0.430321	0.0142394	-0.588823	-0.665173	-0.593539	-0.678845	-0.640484		9.36202	-1.19383	0.469952	0.111627	-0.944985	-1.60736	-1.95821	-2.10053	-2.13868
YER069W	ARG5/6	0.909972	0.94827	-0.35966	-0.937607	-0.394846	-1.19494	-1.04903	0.310539	-0.0966254		-0.807258	2.40185	0.520984	-0.125453	-0.602692	-0.553584	-0.459914	-0.379672	0.00573625
YER071C	TDA2	1.31262	-0.426406	1.27883	0.621406	-1.47276	0.903456	-0.421519	-1.23687	-0.614641		-0.475013	-2.06036	-0.376281	0.372953	0.0132354	0.560892	0.00315986	1.34408	0.617331
YER072W	VTC1	2.12491	0.216113	-0.263358	-0.916331	1.15622	-0.781505	0.423317	-0.369477	-0.764741		-0.309062	0.852532	1.99343	0.283811	0.0161131	-0.425342	-0.662999	-0.67243	-1.07606
YER081W	SER3	2.83605	-0.144418	-0.26175	-0.307878	-0.408312	-0.413592	-0.411846	-0.311781	-0.319157		15.2974	0.0807767	-0.851557	-1.95653	-2.72476	-2.39954	-2.48643	-2.35823	-2.60117
YER089C	PTC2	0.966289	1.44183	0.322368	-0.464182	1.41745	-1.47168	-0.996155	-0.359569	-0.476809		-2.27644	1.84591	0.928275	-1.51045	0.471212	0.66607	0.0630708	0.358914	-0.546564
YER093C-A	AIM11	2.45386	0.105214	0.704909	0.179344	-0.822864	-0.833999	-0.630838	-0.415243	-0.70285		-0.420831	1.03881	0.652339	1.06229	0.661302	0.211839	-0.538089	-1.16195	-1.50571
YER126C	NSA2	1.86692	0.653149	-0.26143	-0.857609	-1.33502	-1.16437	-0.482815	0.641533	0.296631		2.56224	0.791127	1.62393	-0.490097	-0.735313	-1.06682	-1.26753	-0.592037	-0.8255
YER130C	COM2	2.13421	1.07283	0.790969	-0.321426	-0.992174	-0.817492	-0.535864	-0.565995	-0.461282		-0.271855	1.25228	1.31246	0.789878	0.190835	-0.32658	-0.78985	-1.10039	-1.05677
YER139C	RTR1	1.4137	-0.0936801	0.829662	0.0874755	-1.47437	-1.03091	-1.23851	-0.169767	0.623401		10.4889	-0.19568	-0.568899	-0.602555	-0.543859	-2.14054	-1.21376	-2.48318	-2.74046
YER141W	COX15	1.98492	0.549375	0.622391	0.770399	0.26246	-0.50196	-0.747809	-0.956918	-1.0802		5.08678	-2.25274	-1.38963	-0.0472545	0.600917	0.432422	-0.161435	-0.937284	-1.33177
YER145C	FTR1	2.83801	-0.133461	-0.244923	-0.303734	-0.34051	-0.379122	-0.367232	-0.36468	-0.358649		3.72583	1.37528	0.599257	-0.142521	-0.726986	-0.965436	-1.19038	-1.27071	-1.40433
YER150W	SPI1	2.55088	0.107358	0.0540864	0.132396	0.476169	-0.711265	-0.537677	-0.6228	-0.69791		3.17638	-1.88876	-0.664414	-0.708148	1.66366	0.0595228	-0.684759	-0.30931	-0.644173
YER154W	OXA1	2.61676	0.140944	-0.0351132	0.100385	-0.597043	-1.09231	-0.644557	-0.189542	-0.344132		0.671935	0.327009	1.46205	0.68962	0.282611	-0.0471633	-0.63677	-1.56099	-1.1883
YER170W	ADK2	1.52487	0.975433	0.510894	0.742192	0.71523	-0.493721	-0.680896	-0.916751	-1.30355		-3.12098	0.208694	0.490141	0.085475	1.16968	1.60499	1.38281	-0.456269	-1.36454
YER175C	TMT1	2.02621	0.0883453	0.765475	0.989284	-0.755701	-1.13742	-0.998946	-0.608184	-0.0812456		1.75458	0.228355	1.28903	0.660028	0.185203	-0.278107	-0.918038	-1.37474	-1.54631
YER180C-A	SLO1	2.42306	-0.978822	-1.06248	0.187706	0.530056	-0.3974	-0.391488	0.347692	-0.525195		-0.369263	-0.884901	-0.752939	-0.826642	-0.742537	-0.0121146	0.890729	1.35682	1.34085
YFL060C/YNL334C	SNO2/3	2.28589	0.953162	0.581641	0.0220254	-0.67496	-0.753803	-0.481393	-0.770139	-0.541656		-0.219584	1.00479	1.25319	0.687228	0.113121	0.406356	-0.799043	-0.95318	-1.49288
YNL333W/YFL059W	SNZ2/3	2.77395	-0.0524391	0.038608	0.0172304	-0.375057	-0.521847	-0.484863	-0.509838	-0.456473		0.148538	0.828607	0.557496	0.566282	0.919579	0.590616	-0.998745	-1.10556	-1.50682
YNL332W	THI2	2.59293	0.399125	0.294445	0.0415531	-0.465256	-0.853575	-0.712087	-0.525785	-0.34752		3.10438	1.12813	0.275806	0.177385	0.287772	-0.76256	-0.995842	-1.61504	-1.60002
YFL058W	THI5	0.766174	-0.18852	-0.123524	-0.0791925	-0.744048	-0.688519	-0.570241	-0.514568	-0.419295		1.49857	0.0193234	0.211611	1.42507	0.679469	-0.481746	-0.829831	-1.82733	-0.695129
YFL042C	YFL042C	1.51283	1.08712	-0.153318	-0.146299	-0.495892	-1.62909	-1.35984	-0.0246191	0.649319		-0.49321	-0.692276	-0.814967	-0.696992	-0.598988	-0.201584	0.431473	1.29478	1.77177
YFL041W-A	YFL041W-A	2.1053	-1.02496	0.977482	0.102044	-1.02496	0.309193	-0.40896	0.300938	-0.311128		-0.641326	-0.666016	-0.954621	0.584304	-0.587598	0.972698	-0.533208	1.94067	-0.114904
YFL039C	ACT1	2.30387	0.551425	0.521975	0.200125	-0.585122	-1.30415	-0.86807	-0.460397	-0.146546		1.05806	0.926514	0.825275	0.316127	0.53661	0.118721	-0.753003	-1.36232	-1.66599
YFL030W	AGX1	2.24796	-0.131348	0.242591	1.21352	-0.133842	-0.737479	-0.58221	-0.708882	-0.715324		-2.02357	-0.205683	0.229744	0.819349	1.6972	1.07023	0.497228	-0.655067	-1.42942
YFL028C	CAF16	1.45141	0.697719	0.289569	-0.32987	-0.759546	-1.61339	-1.07344	0.175091	-0.185392		-0.0795591	1.72181	1.27849	0.403784	-0.742901	-0.54917	-0.750958	-0.635146	-0.646345
YFL018C	LPD1	2.04911	0.0293031	0.951419	0.974258	-0.220756	-0.878311	-0.655204	-0.746369	-0.683913		-2.13368	-0.404483	0.342115	0.875967	1.94484	0.929298	0.322057	-0.862288	-1.01383
YFL017W-A	SMX2	1.60759	-1.49919	-0.397275	0.392447	1.54188	-1.03762	0.0206616	0.0173807	-0.633484		-0.325596	-1.92535	0.584288	-0.0219641	-0.650221	0.852216	1.32733	-0.0632271	0.222524
YFL013C	IES1	2.31371	-0.00329511	-0.786899	-0.0476521	1.2228	-0.473236	-0.454323	-0.619731	-0.738072		0.840571	-0.524081	-0.842718	-0.880046	-1.08329	-0.520365	0.346795	1.00119	1.66194
YFL010C	WWM1	1.67178	1.03576	1.05121	0.131398	0.371393	-1.21992	-0.730241	-0.983624	-0.692499		-1.97301	1.67036	1.12173	0.438566	1.07401	0.047068	-0.630601	-0.587216	-1.1609
YFR007W	YFH7	1.8081	0.976152	0.317002	0.429433	0.270557	-1.17988	-0.986887	-1.0583	0.331492		-1.68009	-0.81526	-1.67077	0.299559	0.327123	0.989308	1.16508	1.14233	0.242717
YFR009W	GCN20	1.89011	1.15452	0.833172	0.340271	-0.503568	-1.05415	-0.959272	-0.657663	-0.628297		3.03853	0.951639	0.931878	0.322621	-0.416458	-0.814029	-1.12452	-1.4326	-1.45706
YFR011C	MIC19	2.67219	-0.0531317	0.384938	0.0141016	-0.834022	-0.615717	-0.405098	-0.289295	-0.393291		5.59469	-0.870195	1.4681	-0.3312	-1.13982	-0.553585	-1.35678	-0.909445	-1.90177
YFR017C	IGD1	1.71936	0.804891	0.803314	0.881584	0.0278531	-1.26353	-0.908478	-0.963309	-0.46144		-0.472941	0.198409	0.618295	1.09825	1.19179	0.450524	-0.420367	-1.17115	-1.49282
YFR020W	YFR020W	1.50753	1.03916	0.541021	0.889388	0.234091	0.0290873	-1.0085	-1.14862	-1.07302		0.44293	-1.34205	-1.4001	-0.83513	0.323072	0.564605	1.24841	0.706214	0.292041
YFR022W	ROG3	2.14134	0.510665	-0.276894	0.195941	0.738447	-1.30476	-1.07151	-0.761313	-0.241825		-0.665598	-0.915453	-0.882441	-0.767114	-0.576281	0.267255	0.756197	1.36888	1.41455
YFR033C	QCR6	2.47467	-0.548411	0.742868	0.0717308	-0.384702	-1.2165	-0.145482	-0.427243	-0.169541		-0.766463	0.527395	0.626601	0.750546	1.38168	0.517917	-0.465227	-1.02462	-1.54783
YFR037C	RSC8	1.88142	0.915144	0.623414	0.0422901	-0.493237	-1.76008	-0.85748	-0.389089	0.0624051		0.148648	0.902807	0.830731	0.402552	1.05027	-0.00843707	-0.52071	-1.29147	-1.51439
YFR044C	DUG1	2.02099	-0.129768	0.518615	0.660318	-0.986192	-1.62645	-0.667914	-0.183668	0.292858		-0.964946	1.15492	0.206076	0.292976	1.47559	0.592814	-0.308561	-1.09842	-1.35045
YFR045W	YFR045W	1.76435	0.0626387	1.23384	0.852857	-1.19075	-1.20264	-0.479244	-0.673916	-0.278331		0.777538	-0.461273	-0.477193	0.437288	1.05613	1.10962	0.332516	-1.64937	-1.12525
YFR049W	YMR31	2.46104	-0.139563	0.134005	0.311559	0.607128	-0.848524	-0.344651	-0.796033	-0.626633		-0.109366	1.30406	0.891181	0.188623	0.357472	0.294423	-0.231409	-0.812872	-1.88211
YFR051C	RET2	2.16035	0.417177	0.980291	0.263212	-0.220763	-1.14801	-0.996786	-0.588596	-0.585394		-2.67827	-1.05746	-0.374759	-0.583385	1.42997	-0.0864364	0.562508	1.24738	1.54045
YGL253W	HXK2	2.79582	0.19873	-0.287355	-0.414158	-0.310441	-0.424489	-0.340235	-0.367099	-0.445704		5.05813	-0.951547	-0.694672	-1.44765	-1.70943	-1.39002	-0.511163	1.17216	0.47419
YGL252C	RTG2	1.57768	0.780571	0.587632	0.348469	-0.99328	-1.49074	-1.18599	-0.591036	0.445689		2.22547	0.459633	0.470948	0.432776	0.370211	0.257257	-0.649534	-1.86308	-1.70369
YGL245W	GUS1	1.99783	0.543704	0.279499	-0.400302	-1.25691	-1.35937	-0.816678	0.236217	0.495585		1.01151	1.37811	0.753831	0.641384	0.143496	-0.485218	-0.981777	-1.23611	-1.22523
YGL237C	HAP2	1.2163	0.25723	1.02619	0.84354	0.0137375	-1.79549	-1.28096	-0.796475	0.0883684		-1.41073	-0.587315	0.0289441	1.07039	1.44906	1.21786	0.274198	-0.9393	-1.10311
YGL234W	ADE5%2C7	2.73444	-0.133074	-0.32642	-0.526031	-0.612181	-0.658728	-0.552871	-0.0362601	0.0517011		10.1602	0.614967	-0.248847	-1.05397	-1.35156	-1.96089	-2.18176	-2.05248	-1.92569
YGL226W	MTC3	2.05269	-0.376019	-0.450471	-1.13454	0.687003	-0.0552112	1.02008	-0.00202348	-1.11868		-0.415496	-0.736966	-1.52319	1.08027	0.0246681	0.779627	-0.54417	1.44072	-0.105469
YGL222C	EDC1	2.34002	0.582992	0.659298	0.135439	-0.975897	-0.991489	-0.483738	-0.509249	-0.467684		9.49493	-0.671295	0.807879	-0.788321	-1.28961	-1.77185	-1.56241	-2.55656	-1.66276
YGL219C	MDM34	1.83107	0.230647	0.709472	1.0626	-0.947654	-1.3321	-1.00242	-0.53197	-0.0317938		-1.11693	0.158991	0.386149	1.28435	1.0761	0.712502	0.192923	-1.34231	-1.35178
YGL206C	CHC1	2.1412	1.04796	0.39841	0.0921176	-0.815819	-0.980966	-0.957857	-0.667883	-0.378911		4.50268	0.0344266	0.385702	0.516257	-0.0980495	-0.375616	-0.949774	-1.97326	-2.04237
YGL202W	ARO8	2.22523	1.14329	0.0749897	-0.541625	-0.783029	-1.01458	-0.758276	-0.365008	-0.204207		0.322918	1.74545	1.2026	0.199412	-0.573419	-0.841925	-0.830397	-0.653053	-0.571594
YGL196W	DSD1	2.33966	1.03756	-0.188108	-0.506151	-0.89223	-0.934963	-0.512678	-0.434716	-0.0799352		5.21984	1.08687	0.492698	-0.301405	-0.775082	-1.20842	-1.35173	-1.55733	-1.60546
YGL191W	COX13	2.57276	0.214271	0.460306	0.199292	-0.67298	-0.800576	-0.495675	-0.585228	-0.40494		1.38834	0.586359	1.01623	0.565826	0.502363	-0.270493	-0.770777	-1.32065	-1.6972
YGL187C	COX4	2.52656	0.00540734	0.621678	0.276285	-0.715327	-0.849317	-0.621315	-0.524942	-0.375808		0.467324	0.319967	1.06716	0.842838	0.805156	-0.109436	-0.549518	-1.23365	-1.60984
YGL186C	TPN1	2.46547	-0.569638	-0.428716	0.0217346	0.318115	-1.22645	-0.874653	0.0267095	0.187663		10.423	0.673044	-0.963806	-1.46132	-2.27085	-0.667208	-1.84025	-1.44735	-2.44524
YGL179C	TOS3	2.43551	0.666639	0.302206	0.174435	-0.401211	-0.67461	-0.295331	-0.431148	-0.755915		1.7178	0.692128	0.13068	-0.323425	0.480141	-0.223687	-0.075121	0.143399	-2.54192
YGL148W	ARO2	1.82771	0.317973	-0.343555	-1.14465	0.130049	-1.3772	-1.05772	0.336876	0.404725		-0.894567	2.27418	0.902692	-0.203063	-0.307899	-0.592222	-0.71357	-0.165818	-0.299733
YGL137W	SEC27	2.35545	0.572402	0.465223	-0.083543	-0.785098	-1.09704	-0.932003	-0.420774	-0.164711		2.29604	0.420739	0.646416	0.596049	0.599021	-0.391403	-0.867482	-1.67529	-1.62409
YGL127C	SOH1	2.48706	0.693818	0.355552	-0.463429	-0.232073	-0.976276	-0.430143	-0.230938	-0.496016		0.524038	0.0225157	0.66789	0.820645	0.581482	0.851394	-1.80758	-0.509647	-1.15073
YGL115W	SNF4	2.00123	0.151709	0.929182	0.642155	-0.910469	-1.49785	-0.531753	-0.560549	-0.0815364		1.16325	-0.29862	0.0141625	0.956696	0.496704	0.763848	0.150691	-1.76651	-1.48022
YGL107C	RMD9	1.67236	0.754679	1.26893	0.662006	-0.935394	-1.04116	-0.742809	-0.690039	-0.746736		-0.66753	-1.20901	-0.391669	0.557069	-0.370104	1.84544	-0.470506	-0.394116	1.10043
YGL100W	SEH1	1.65735	0.46075	1.33645	0.340956	-1.18293	-1.31966	-0.823668	-0.556515	0.0974671		0.196234	0.0933202	0.78691	0.676337	1.21365	0.309858	-0.392115	-1.30529	-1.5789
YGL071W	AFT1	2.60778	0.510981	-0.0435188	-0.242663	-0.341758	-0.942754	-0.773218	-0.447019	-0.265334		2.98835	0.608651	1.49666	-0.268966	-0.304516	-1.09565	-0.834813	-1.50711	-1.0826
YGL070C	RPB9	2.51727	0.214847	-0.511868	-1.35095	0.416134	-0.2662	-0.337256	-0.120097	-0.28621		5.13304	-0.346762	-0.518091	-1.69357	-1.71122	-0.490231	-1.51011	1.25451	-0.117566
YGL068W	MNP1	2.35669	-1.17732	-0.052595	0.250273	0.476375	-1.24146	-0.421522	-0.21958	0.0096176		-1.06686	-1.24346	-0.793042	0.0411787	1.30132	1.60119	0.575821	0.172765	-0.588913
YGL056C	SDS23	2.14689	0.550135	-0.522869	-0.454224	-0.779475	-1.01362	-0.858815	-0.221369	0.0658843		1.10057	1.1859	1.42579	0.214054	-0.18941	-0.764049	-1.09333	-0.733533	-1.14598
YGL055W	OLE1	2.14251	1.03789	0.461877	0.323783	-0.768594	-0.915034	-0.885628	-0.694959	-0.541522		2.56789	1.01475	0.951158	0.405554	-0.276729	-0.79346	-1.15396	-1.33072	-1.38448
YGL049C	TIF4632	2.18504	1.1471	0.338609	0.0604121	-0.161167	-0.585234	-0.894581	-0.391434	-0.964705		5.66939	0.388459	0.964702	-0.297923	-1.12662	-1.2193	-2.12436	-0.990177	-1.26417
YGL043W	DST1	1.37121	0.0610499	0.12684	-0.403335	-1.39042	-1.31661	-0.749842	-0.0175356	1.05952		0.765718	0.82488	1.46091	0.277149	0.423712	-0.368014	-1.18933	-1.24456	-0.950469
YGL040C	HEM2	2.06146	0.0724905	0.891826	0.533497	-1.25777	-1.24854	-0.6742	-0.245346	-0.0481037		-0.267831	-0.540201	-0.576073	0.700779	1.13841	1.61813	-0.117167	-0.815128	-1.14092
YGL023C	PIB2	2.36578	0.744586	0.110056	-0.442285	-0.541179	-1.1295	-0.980338	-0.277632	-0.0316371		-0.0231666	1.53952	1.04766	0.407178	0.298033	-0.288295	-0.612167	-1.26903	-1.09974
YGL019W	CKB1	2.14306	-0.0673023	-0.258666	-0.945677	-0.502109	-1.6429	0.0940561	0.383106	0.304626		1.13168	1.54837	0.892302	0.10385	0.194242	-0.681646	-0.976655	-1.26827	-0.943877
YGL018C	JAC1	1.7083	-0.949501	-0.960531	-0.613989	1.22828	-0.92161	-0.658526	0.231895	1.01434		-1.56964	0.199041	0.336045	1.33644	1.94088	-0.541878	-0.993905	-0.541878	-0.165094
YGL017W	ATE1	2.11731	0.482433	0.597508	0.199263	-0.954179	-1.53691	-0.729998	-0.269004	-0.0049744		2.18238	0.762571	0.347274	0.746529	0.30795	-0.139133	-0.952959	-1.53417	-1.72045
YGL008C	PMA1	2.54256	0.883104	0.0458597	-0.344713	-0.525555	-0.564743	-0.549795	-0.494268	-0.50971		4.07458	1.19177	0.644458	-0.151942	-0.550498	-1.03229	-1.24032	-1.45997	-1.47579
YGR006W	PRP18	1.9436	0.392406	-0.0675891	-0.428394	-0.827283	-1.20287	-1.04772	-0.45103	0.740206		0.328483	1.24262	1.46917	0.633786	-0.383844	-0.636108	-0.88937	-0.814745	-0.949992
YGR007W	ECT1	1.66202	0.742632	0.93668	-0.286341	1.0425	-1.20429	-0.935228	-0.526503	-0.797254		1.22263	0.00272033	1.26251	0.677294	0.660192	-0.498715	-0.401626	-1.53497	-1.39003
YGR009C	SEC9	2.00525	0.995333	0.257345	-0.395854	-0.387876	-1.50145	-1.14998	-0.0709557	0.157589		2.43089	1.19105	0.658399	0.0346634	0.267311	-0.860987	-0.994541	-1.79107	-0.935707
YGR014W	MSB2	1.97944	1.61096	0.143828	-0.331406	-0.578001	-0.942006	-0.89367	-0.303647	-0.409291		1.90343	1.59031	0.663126	0.125865	-0.168567	-0.777553	-0.853612	-1.35082	-1.13218
YGR021W	YGR021W	2.08293	1.29552	0.0401091	-0.385097	-1.09845	-1.06367	-0.616989	-0.164804	-0.248857		1.05342	0.369695	1.32648	0.68053	0.557157	-0.415247	-1.08502	-1.35886	-1.12816
YGR028W	MSP1	2.03904	0.0926152	-0.143065	-0.421381	-1.14058	-1.26435	-0.741428	0.0410671	0.737672		1.55262	0.771292	0.555933	1.00721	0.334614	-0.352946	-0.971843	-1.39394	-1.50293
YGR029W	ERV1	1.60868	-0.276359	-0.324111	-0.679296	-1.00838	-0.972628	-0.74716	-0.092215	0.984976		-2.9503	-1.0418	-0.706997	0.448789	1.81619	1.40063	0.70689	-0.330719	0.657313
YGR031W	IMO32	1.95799	0.239032	-0.0900874	-0.68224	-1.17166	-1.40191	-0.452392	0.139836	0.782403		-2.91083	2.42534	-0.358566	0.943352	0.330132	0.666751	-0.0824416	-0.712037	-0.301698
YGR061C	ADE6	2.56483	-0.0389774	-0.352297	-0.616736	-0.90228	-0.877635	-0.429999	0.270439	0.185562		8.36744	0.458084	0.15581	-0.493873	-0.924419	-1.65338	-1.90809	-2.13937	-1.8622
YGR063C	SPT4	2.77396	-0.209571	-0.302773	-0.455147	-0.590675	-0.590573	0.0658964	-0.12038	-0.489123		2.93318	1.21543	0.990206	-0.126979	-0.513179	-0.699206	-1.32641	-1.11011	-1.36293
YGR065C	VHT1	2.6487	-0.124293	-0.336749	-0.523981	-0.732089	-0.776174	-0.605843	0.216183	0.0910268		0.521682	2.19404	0.461667	-0.0207428	-0.565291	-0.638401	-0.665048	-0.70671	-0.581199
YGR076C	MRPL25	2.34122	0.255456	0.444522	0.272914	-1.30607	-1.04183	-0.220554	-0.521892	0.0365321		5.32559	-0.276858	0.182915	0.475964	-0.288996	-0.175165	-1.32331	-1.38584	-2.5343
YGR078C	PAC10	1.67649	0.412925	1.41545	0.0692887	-0.844125	-1.44918	-0.417808	0.101044	-1.00569		0.28349	0.996119	1.55836	-0.150025	-0.0159703	0.237146	-0.306022	-1.18199	-1.42111
YGR084C	MRP13	1.59183	-0.166074	0.414873	0.589102	-1.24412	-1.36368	-1.18034	-0.12644	0.729468		-0.3415	-0.488584	0.367985	0.824778	1.54345	0.6787	-0.157253	-0.943581	-1.484
YGR089W	NNF2	1.34759	0.280224	0.772187	-0.840431	-1.57021	-0.897125	-1.01202	0.542398	0.324342		11.7249	-0.162157	-0.444502	-0.233619	-2.21451	-1.83648	-2.47157	-2.12359	-2.23843
YGR094W	VAS1	1.5287	0.324254	-0.0123179	-0.330994	-1.0917	-1.74619	-0.737	1.01778	0.324254		1.42976	1.49068	1.02983	0.218096	-0.297604	-0.827721	-0.92311	-1.2218	-0.898129
YGR100W	MDR1	1.63378	0.573068	0.365419	0.639203	-0.977788	-1.46682	-1.32926	-0.339644	0.272832		4.4822	0.642342	0.0193772	0.190593	0.0461676	-0.546316	-0.841155	-2.19782	-1.79538
YGR112W	SHY1	1.62867	0.719782	-0.10051	-0.0436433	-0.723187	-1.4115	-1.21066	-0.42122	0.312861		2.21546	1.45045	0.705869	0.0133812	-0.567384	-0.923439	-1.36984	-1.39396	-0.130548
YGR124W	ASN2	2.43747	0.102942	-0.0117509	-0.817392	0.751526	-0.956879	-0.769602	-0.0580827	-0.531245		-2.67596	2.10494	0.240801	0.776886	0.866672	0.763288	-0.613493	-0.626025	-0.837115
YGR126W	YGR126W	2.29447	1.00434	0.282213	-0.133437	-0.692427	-0.893708	-0.888236	-0.609777	-0.430947		1.93302	0.0214418	0.46275	-0.242583	-1.56123	-0.466547	-1.01926	-0.812607	1.68502
YGR132C	PHB1	1.44291	-0.525613	0.514696	0.505401	-1.09329	-1.49214	-0.955246	-0.177451	0.598692		0.290496	-0.403552	0.203385	0.928572	1.23097	0.772292	-0.307794	-1.19325	-1.52111
YGR146C	ECL1	2.42538	0.918889	0.0455144	0.158401	-0.692768	-0.782936	-0.671901	-0.586553	-0.521658		2.1829	0.552594	1.16648	0.68024	-0.287062	-0.422628	-0.920974	-1.5061	-1.44545
YGR147C	NAT2	2.02129	-0.472852	-0.449015	-0.653243	-0.752893	-1.05332	-0.56843	-0.0694821	0.822474		3.92533	0.473537	1.09432	0.0486097	-0.261321	-0.733346	-1.53872	-1.46608	-1.54233
YGR162W	TIF4631	1.91238	0.995184	0.0885986	-0.287559	0.425006	-1.00501	-1.53472	0.35972	-0.733463		1.32488	1.25301	1.01449	-0.0570237	-1.24105	-1.40958	-1.03013	-0.0223952	0.167797
YGR167W	CLC1	1.76468	0.668816	1.09548	0.386475	-0.772551	-1.52305	-0.937045	-0.531232	-0.0546433		1.22483	-0.177773	0.454946	0.914369	0.998702	0.233206	-0.628729	-1.27854	-1.74101
YGR170W	PSD2	1.7837	0.499595	0.224013	0.0399253	-0.815857	-1.47749	-1.28295	0.0352508	-0.0166122		8.51822	-0.171617	-1.09353	-2.62331	-2.45034	-1.27525	-0.5015	-0.201337	-0.201337
YGR171C	MSM1	1.34052	0.537934	0.388856	0.495147	-1.6711	-1.47812	-0.787736	-0.136621	0.798982		10.4457	-0.723109	-1.02343	0.148907	-1.41812	-0.464254	-2.05046	-2.97522	-1.94004
YGR174C	CBP4	1.22641	0.195257	0.493499	-0.070454	-1.43491	-1.67352	-0.733257	0.0988672	0.969371		-0.714726	0.382367	0.474828	1.07908	1.31826	0.472234	-0.467121	-1.03744	-1.50748
YGR175C	ERG1	1.77976	1.69192	0.0435255	-0.612891	-0.836274	-1.00086	-0.752693	-0.21494	-0.418727		1.43852	1.87919	0.603752	-0.016168	-0.381902	-0.606266	-0.88319	-0.998531	-1.0354
YGR177C	ATF2	1.28481	-0.491521	-0.873165	-0.697615	1.59242	-1.24865	0.114585	-0.180321	-0.642816		-1.23787	-0.539584	-0.684178	-0.615453	-0.816432	0.0840826	0.677723	1.65735	1.47437
YGR178C	PBP1	1.90812	0.644264	0.415275	-0.304587	-0.996225	-1.45812	-1.08577	0.00429211	0.451204		1.99302	0.964795	0.741474	0.434884	0.295494	-0.428992	-0.950334	-1.52742	-1.52292
YGR181W	TIM13	2.16511	-0.910571	0.419288	0.826185	0.357728	-1.33073	-0.439566	-0.339948	-0.636239		-0.548243	-1.74545	-0.491381	-0.700897	1.09122	0.850826	0.976989	0.621377	-0.0544369
YGR183C	QCR9	2.57236	-0.198083	0.110646	0.539187	-0.324103	-0.741404	-1.00556	-0.302235	-0.135945		0.298594	-1.79487	-0.547819	1.37701	0.946846	0.577316	-0.0257612	-0.508671	-0.322638
YGR189C	CRH1	2.03398	1.59137	0.0887584	-0.449803	-0.824689	-0.859291	-0.58483	-0.444474	-0.203494		1.84706	1.6942	0.812742	-0.0958969	-0.457879	-0.728214	-1.00909	-1.01854	-1.04439
YGR191W	HIP1	2.02321	1.44982	0.147544	0.0509812	-0.0235061	-0.721057	-0.734484	-0.454023	-0.908308		8.91183	-0.022484	0.566523	-1.42032	-2.27828	-2.23329	-1.59213	-0.896049	-1.0358
YGR192C	TDH3	2.3133	-0.15434	-0.509261	-0.684881	-0.771293	-0.808873	-0.749311	-0.101185	0.757175		1.801	1.49295	0.739944	0.340393	-0.18244	-0.812643	-1.04003	-1.13848	-1.2007
YGR197C	SNG1	2.10655	0.386329	0.636879	0.896404	-0.0614311	-0.607907	-0.855873	-0.74014	-0.888619		-3.64835	-1.24045	-0.109197	1.00759	1.12519	1.84857	1.17754	0.00655562	-0.167438
YGR203W	YCH1	1.45975	-0.840714	-0.336501	-1.16632	0.990578	-0.791242	-1.23227	0.256475	0.5862		0.139623	1.46674	1.38702	-0.5479	0.436398	-0.76448	-1.19189	-0.421766	-0.503737
YGR204W	ADE3	2.77252	-0.0589139	-0.303789	-0.475089	-0.518142	-0.657102	-0.51465	-0.143811	-0.0311879		3.84593	1.57473	0.323957	-0.380934	-0.545711	-1.15611	-1.18632	-1.31892	-1.15663
YGR207C	CIR1	2.12792	0.266315	1.12019	0.565108	-0.79516	-0.792266	-0.686038	-0.672489	-0.594334		3.12877	-0.417213	0.462098	0.628484	0.424685	0.195216	-0.79848	-1.712	-1.91156
YGR208W	SER2	2.16965	1.30756	0.490687	-0.379519	-0.695341	-0.742103	-0.582577	-0.564501	-0.533506		2.39281	1.18825	1.20088	-0.0884854	-0.419752	-0.821913	-1.19223	-1.01174	-1.24782
YGR211W	ZPR1	1.53401	0.660625	1.28633	-0.336423	-0.219723	-1.57644	-1.19598	0.50913	-0.311738		0.224046	-0.102879	0.203284	0.12013	2.11984	-0.199339	-1.2233	-0.211608	-0.93018
YGR215W	RSM27	1.81826	-0.622804	0.00472619	-0.0615017	-0.909563	-1.65651	-0.0972346	-0.21934	1.14823		0.822987	-0.71715	-0.0650084	0.430983	0.346145	1.80556	-0.709446	-0.380243	-1.53383
YGR220C	MRPL9	2.57307	-0.966102	0.233645	0.251941	-0.637162	-0.570784	-0.270803	-0.630619	-0.241566		-0.771233	-1.55586	-0.235651	0.47759	0.928596	1.61815	-0.290159	0.542937	-0.714373
YGR231C	PHB2	1.56279	-1.02224	1.02527	1.0768	0.0205589	-1.41856	-0.627017	-0.865363	-0.117578		-0.687009	-1.12225	-0.545994	0.494124	1.24001	1.48227	0.600187	-0.51327	-0.948078
YGR234W	YHB1	1.76057	0.246232	1.37245	0.275843	0.159448	-0.241998	-0.244496	-0.937828	-1.18452		2.06715	-2.65538	-0.25309	0.0546264	0.420373	0.107082	-0.204958	0.429776	0.0344167
YGR240C	PFK1	1.95396	1.45699	0.462447	-0.220537	0.0179669	-0.756203	-0.974519	-0.729411	-0.675926		1.44944	1.15933	1.1409	0.272883	0.0223598	-0.534525	-0.863493	-1.26177	-1.38512
YGR250C	YGR250C	2.34503	0.517497	0.54252	0.553973	-0.63549	-0.707065	-0.733506	-0.656331	-0.672218		4.52797	0.216575	0.0646962	0.588113	0.200517	-0.4335	-1.54419	-1.82323	-1.79695
YGR254W	ENO1	2.36122	0.00512264	-0.537774	-0.713131	-0.780034	-0.801519	-0.7223	-0.107881	0.68304		3.0753	1.05453	0.820776	0.369201	-0.405002	-1.02181	-1.30861	-1.28721	-1.29717
YGR255C	COQ6	1.78122	1.26278	0.771634	0.27937	-0.656207	-1.12001	-1.04466	-0.790879	-0.384017		0.819417	0.936186	0.174341	1.02627	0.112672	0.488381	-0.608185	-1.19683	-1.75224
YGR260W	TNA1	2.24237	0.378865	0.611101	0.739139	-0.87423	-0.917912	-0.431646	-0.369993	-0.567609		1.19706	-0.859962	-0.614929	0.290391	1.43202	1.06037	-0.162341	-1.04519	-1.29741
YGR268C	HUA1	2.48705	0.211488	-0.249424	-0.0226731	0.570432	-1.1959	-0.560885	-0.19223	-0.364218		-0.490272	1.48177	0.422444	0.599404	0.692604	0.454408	-0.620837	-1.25445	-1.28507
YGR279C	SCW4	2.03785	0.756937	0.968482	0.475704	-0.416885	-0.843035	-0.734218	-0.682459	-0.788844		1.76719	0.580292	0.585384	0.627345	0.763973	-0.356381	-0.863922	-1.40473	-1.69915
YGR282C	BGL2	2.34514	0.93524	0.476192	-0.353868	-0.751901	-0.93911	-0.57019	-0.181804	-0.417726		1.04741	1.23898	1.20246	0.475205	-0.0673797	-0.666955	-1.09835	-1.02541	-1.10596
YGR283C	YGR283C	1.73147	1.50273	-0.15411	-0.783278	-1.00514	-1.06363	-0.846297	0.358375	-0.0780496		1.79502	0.941449	1.58926	-0.024639	-0.859612	-0.8121	-1.28644	-0.539207	-0.803735
YGR285C	ZUO1	2.4514	0.38032	0.646386	-0.378571	-0.787599	-1.09171	-0.511193	-0.27829	-0.35885		1.0484	1.37159	1.02066	0.296652	0.185186	-0.584814	-1.1207	-1.24378	-0.973192
YHL047C	ARN2	2.66731	-0.248559	-0.698869	-0.314902	0.615566	-0.228655	-0.463341	-0.40874	-0.453031		6.03998	0.956625	0.635955	-0.709269	-1.69707	-1.45369	-1.27045	-1.25535	-1.24673
YHL040C	ARN1	2.60613	-0.100771	-0.299614	-0.484165	-0.832147	-0.791707	-0.574703	-0.117643	0.426851		2.00652	1.26199	0.959996	0.528029	-0.607911	-0.875069	-1.05562	-1.08671	-1.13122
YHL035C	VMR1	2.30655	0.661936	-0.281158	-0.317035	-1.00946	-0.956933	-0.905857	-0.170358	0.175275		10.1709	0.596681	-0.208617	-1.02946	-2.25771	-1.78275	-1.53524	-2.08398	-1.86978
YHL032C	GUT1	2.58261	-0.316464	-0.611608	-0.655798	-0.759047	-0.719211	-0.301767	0.306562	0.3691		1.2463	1.26387	0.841212	0.625171	0.163881	-0.808927	-1.01233	-1.38649	-0.932696
YHL031C	GOS1	2.01589	0.81991	0.595174	-0.255886	-0.453531	-1.71435	-0.719044	-0.413338	0.0189538		-0.19215	1.15151	0.894787	0.728423	0.630844	0.0979649	-0.739043	-1.0798	-1.49254
YHL021C	AIM17	2.23533	1.10396	0.353767	0.248616	-0.600783	-0.705562	-0.689569	-0.667136	-0.659709		4.43085	-0.0288925	0.470577	0.737494	0.128506	-0.93071	-1.34431	-1.73381	-1.72971
YHL020C	OPI1	1.9456	0.171968	-0.408766	-0.817604	-1.04525	-1.24431	-0.586512	0.485446	0.700468		0.909161	1.5308	0.960091	0.283008	0.0937961	-0.585651	-0.994816	-1.05012	-1.14626
YHL019C	APM2	2.10771	1.08367	0.494036	-0.114114	-0.0654561	-1.34481	-0.55404	-0.510012	-0.817344		3.71384	0.854524	0.352332	0.0720487	0.3735	-1.3858	-0.756835	-1.4777	-1.74591
YHL018W	YHL018W	2.52963	0.694978	-0.0392695	-0.239097	-0.184704	-0.990674	-0.56821	-0.511185	-0.677775		-0.570112	1.82068	0.815138	-0.179892	-0.276758	-1.70924	-0.0646703	0.00161587	0.163243
YHL011C	PRS3	2.03709	1.1579	0.650985	-0.08404	-1.12775	-1.0804	-0.42705	-0.238395	-0.390206		0.818168	1.14509	1.30309	0.588674	-0.15129	-0.54349	-1.03359	-0.863381	-1.26327
YHL004W	MRP4	2.73123	-0.225226	-0.218319	-0.412235	-0.744401	-0.72142	-0.395929	-0.079156	-0.0943983		0.857732	0.502304	0.687943	0.912672	0.381228	0.171722	-1.7695	-1.46641	-0.277692
YHL002W	HSE1	1.63015	0.525617	0.874511	1.08903	-0.794549	-1.36098	-1.13246	-0.558973	-0.132735		1.15989	0.14549	0.401759	1.0989	0.769586	0.191466	-0.741648	-1.40697	-1.61848
YHR001W-A	QCR10	2.74219	-0.271433	-0.0463896	-0.159326	-0.697674	-0.772863	-0.464944	-0.263031	-0.094727		2.30935	0.0859718	0.816728	0.638264	0.344996	-0.193858	-0.480984	-1.76323	-1.75724
YHR004C	NEM1	1.84639	0.554814	0.785796	0.620743	-0.771614	-1.25677	-1.099	-0.461471	-0.684181		6.91122	-1.02316	0.543171	0.314727	-0.700114	-0.447536	-1.35481	-2.11547	-2.12803
YHR005C-A	TIM10	1.72025	0.3181	-0.030323	-0.824771	-1.38317	-0.807438	-1.05435	0.358087	0.885472		10.9327	-1.15845	-0.259167	0.503612	-1.68641	-2.14977	-2.01727	-1.89796	-2.26728
YHR007C	ERG11	2.03432	1.15767	0.51612	-0.0353013	-0.655194	-1.05704	-0.967835	-0.516882	-0.679518		2.75694	1.53408	0.0303631	0.0552286	-0.104584	-0.301733	-0.962204	-1.36158	-1.64651
YHR008C	SOD2	2.06324	-0.307264	-0.438009	-0.351774	-0.932187	-1.18651	-0.643886	-0.0122487	0.849779		1.34971	0.849696	0.44761	0.5359	0.746024	-0.0287077	-0.813368	-1.41138	-1.67549
YHR009C	TDA3	1.96239	-1.04666	-1.31232	-0.308089	1.37504	-0.365043	-0.362432	-0.120856	-0.0701765		-1.05953	0.617632	-0.827616	-1.36306	0.730028	1.84363	0.323971	-0.400844	0.135793
YHR018C	ARG4	0.443343	1.09407	-0.38801	-1.17974	1.0713	-1.19952	-1.17974	0.385691	-0.384896		-0.799419	2.02427	1.1445	0.347284	-0.357376	-0.670104	-0.688945	-0.492553	-0.507659
YHR019C	DED81	1.8069	-0.803958	-0.933039	-0.660018	1.06021	-1.13179	-0.782785	0.696314	0.366556		-0.440574	1.73478	1.2943	0.416764	-0.516827	-1.02388	-0.786242	-0.372733	-0.305584
YHR024C	MAS2	2.80497	-0.0652289	-0.0713463	-0.333407	-0.3895	-0.45247	-0.317563	-0.192012	-0.621894		3.28811	1.33665	0.693836	-0.13428	-0.38383	-1.27118	-1.32562	-0.860182	-1.34349
YHR025W	THR1	2.45226	0.383036	0.0935148	-0.391895	-0.914441	-1.13644	-0.703369	0.064526	-0.0634177		0.298306	1.57717	1.29388	0.275332	-0.205418	-0.553922	-0.826384	-1.01286	-0.846106
YHR032W	ERC1	1.77024	1.56752	0.394436	-0.194892	-0.887563	-1.20336	-0.846592	-0.134444	-0.494066		0.155827	1.53903	1.01452	0.398968	0.356562	-0.409571	-0.863501	-1.13703	-1.05481
YHR034C	PIH1	1.69773	0.330926	0.419648	-0.61402	-0.996152	-1.35505	-0.835976	-0.293667	0.330375		1.53818	1.56446	0.494707	0.317813	-0.283336	-0.565546	-0.633914	-1.82542	-0.60694
YHR037W	PUT2	1.44333	0.0708358	1.15632	1.0854	-1.15516	-1.3027	-1.05864	-0.455932	0.0271288		2.4268	-1.13302	-0.0301059	0.467846	1.18039	0.346957	-0.20494	-1.60974	-1.44419
YHR042W	NCP1	1.80845	1.04415	0.676499	0.777918	-0.128309	-1.0257	-0.873542	-0.670154	-0.824898		2.50896	0.990477	0.6049	0.379346	0.232523	-0.566734	-1.04578	-1.47884	-1.62485
YHR044C	DOG1	2.68233	0.304893	0.0721113	-0.373522	-0.575461	-0.754497	-0.614782	-0.413998	0.0155426		0.958597	0.228977	0.791397	0.639577	1.20246	-0.394939	-1.01625	-0.710554	-1.69927
YHR050W	SMF2	2.30036	1.11166	0.0369177	-0.750124	-0.115042	-0.317865	0.0277968	-0.61237	-0.790528		2.09436	1.47885	0.913985	0.131288	-0.506736	-0.892107	-1.09285	-1.07032	-1.05648
YHR051W	COX6	2.57999	0.0232136	0.591548	0.192278	-0.595789	-0.726735	-0.571761	-0.543979	-0.463684		-0.604436	0.474615	1.33607	0.673755	1.16399	-0.0613073	-0.647951	-0.970628	-1.36411
YHR055C	CUP1-2	2.4045	1.15482	-0.0193949	-0.357371	-0.326477	-0.527865	-0.49962	-0.558678	-0.593799		5.86234	1.60405	-0.354778	-0.995861	-0.975625	-1.15315	-1.34678	-1.20925	-1.43095
YHR059W	FYV4	1.8986	0.112306	1.04045	-0.0276801	-1.42262	-1.45945	-0.308777	0.103463	0.168733		0.818735	-1.49919	0.169097	1.30272	-0.892908	-0.336495	0.00402867	1.24312	-0.809109
YHR064C	SSZ1	2.42893	0.327278	0.106035	-0.535594	-1.08401	-1.07267	-0.531136	0.00717174	0.0661005		1.96027	1.43709	0.894143	0.2373	-0.386491	-0.740491	-1.091	-1.12912	-1.1817
YHR068W	DYS1	1.93012	1.14937	0.997296	-0.0337635	-0.421824	-0.982651	-0.739124	-0.460917	-0.821467		0.855473	1.18673	1.3975	0.253068	-0.060111	-0.406245	-1.11894	-0.942541	-1.16492
YHR070W	TRM5	2.59862	0.648001	0.0811732	-0.330973	-0.419937	-0.824711	-0.539771	-0.183385	-0.524991		-1.28704	1.5203	0.5039	-0.470794	-1.34052	-0.329065	-0.54514	1.37398	0.57438
YHR073W	OSH3	1.61347	0.473981	0.10956	-0.208125	-1.24007	-1.36578	-1.17114	0.187251	0.687197		2.69091	0.926946	0.548334	0.777877	-0.406135	-0.461136	-0.985548	-1.62725	-1.464
YHR074W	QNS1	1.81217	1.16916	0.724193	0.067547	-0.810974	-1.35912	-1.03959	-0.479913	-0.0237004		1.43692	1.13361	0.658802	0.308165	0.430665	-0.23731	-0.648914	-1.41449	-1.66744
YHR075C	PPE1	2.1284	-0.0207889	-0.341585	-0.39185	1.16778	0.215417	-0.710735	-1.34893	-0.681259		4.39703	-2.25406	-0.825853	-0.744792	-1.55445	0.142365	0.551069	0.542652	-0.253971
YHR079C	IRE1	1.62672	0.633686	0.527543	-0.000331619	-1.56717	-1.28194	-0.965247	0.515051	-0.0953242		13.5272	-1.95812	-0.787756	-0.00326193	-1.25786	-2.09284	-2.48509	-3.2017	-1.74057
YHR083W	SAM35	2.55093	0.052573	0.0242966	-0.488883	-0.827714	-0.989261	-0.620483	-0.235944	0.307011		2.68546	1.3663	0.80398	-0.223549	-0.410355	-0.456498	-1.20214	-1.62176	-0.941438
YHR086W	NAM8	1.83587	0.3913	0.488322	1.1085	0.481918	-0.974169	-0.945821	-0.712047	-0.949746		-0.741606	-1.25474	-0.339037	-0.471829	-0.597389	0.183632	0.643345	0.571083	2.00654
YHR089C	GAR1	2.12103	0.488235	-0.156601	-0.751458	-1.30831	-1.1592	-0.112185	0.773161	0.0186608		1.74346	0.415426	1.7856	0.219585	-0.21199	-0.931739	-1.0254	-0.90694	-1.088
YHR091C	MSR1	1.76744	0.804967	1.10992	0.687072	-0.805309	-1.06366	-0.820991	-0.650984	-0.756736		3.57675	0.539028	-0.00978584	0.846449	0.173149	-0.590769	-1.2022	-1.33878	-1.99385
YHR107C	CDC12	1.98132	0.734684	0.905062	0.47891	0.0511995	-0.947613	-0.879423	-0.751042	-0.859839		-0.47298	0.781813	1.20677	0.564034	0.804668	0.179529	-0.278553	-1.33746	-1.44782
YHR108W	GGA2	2.27594	0.967176	0.297875	0.199544	-0.069302	-0.904391	-0.692578	-0.602055	-0.797491		-0.186966	1.47515	1.22175	0.707202	0.0874087	-0.794828	-0.819278	-0.62602	-1.06442
YHR111W	UBA4	1.76934	0.348317	0.224298	-0.853143	-1.45259	-1.32891	-0.260103	0.135821	0.664113		1.85533	1.42779	0.787716	0.508283	-0.472657	-0.929289	-0.869672	-1.09355	-1.21395
YHR112C	YHR112C	1.66221	1.10691	0.53226	0.459068	0.38161	-1.28197	-1.18969	-1.01189	-0.519781		0.0216313	1.77399	1.22179	-0.374207	-0.762947	-0.836733	-0.389087	0.207791	-0.862229
YHR113W	APE4	1.76071	0.426152	-0.29329	-0.738826	-0.952779	-1.47152	-0.659167	0.195192	1.00482		-0.752948	1.53867	0.766197	0.642818	0.858729	-0.122926	-0.912857	-1.21102	-0.806654
YHR121W	LSM12	2.63403	-0.758029	0.336151	-0.204362	0.151639	-0.644637	0.0906957	-0.665279	-0.494216		0.144021	-0.545567	0.884503	-0.72303	0.104163	1.03464	0.863215	0.124303	-1.88624
YHR132C	ECM14	2.21876	0.409591	0.64786	0.310749	-1.04599	-1.26965	-0.766852	-0.261801	-0.1427		2.9879	0.676791	0.14053	0.41397	0.457455	-0.14703	-1.02914	-1.59198	-1.9085
YHR135C	YCK1	1.61004	0.0559529	-0.514913	-0.885286	-0.667875	-1.12995	-0.885749	0.0731115	0.955207		2.57532	1.19662	0.844761	0.417532	-0.458349	-1.19896	-1.13636	-1.2938	-0.946774
YHR136C	SPL2	2.32499	1.08144	0.259496	-0.148174	-0.680324	-1.00613	-0.470281	-0.423458	-0.570039		0.161212	1.13092	1.3994	0.658814	0.0565885	-0.327034	-0.872437	-0.993833	-1.21363
YHR147C	MRPL6	2.1913	-0.222029	-0.161221	-0.535382	-1.29664	-1.05175	-0.340102	0.0912678	0.50803		8.95851	-0.126222	-0.778971	-0.591456	-0.147142	-0.437318	-2.21396	-2.14336	-2.52009
YHR162W	MPC2	2.06432	0.783912	0.765933	-0.263955	-0.0380152	-0.73742	0.308256	-0.766732	-1.04679		1.0652	1.3032	1.46486	0.057605	-0.518756	-0.565136	-0.878259	-0.771268	-1.15744
YHR163W	SOL3	2.34002	0.599617	0.784019	0.0507877	-0.422367	-0.792508	-0.369723	-0.703714	-0.693931		1.11957	0.786823	1.00206	0.326745	0.76647	-0.326543	-0.842938	-1.3405	-1.49169
YHR174W	ENO2	2.57969	0.044581	-0.39509	-0.628833	-0.687792	-0.710129	-0.677654	-0.265515	0.298669		1.7489	1.2702	0.999928	0.42705	-0.237757	-0.790164	-1.13243	-1.06826	-1.21747
YHR175W	CTR2	2.56819	0.423005	-0.123148	-0.523308	-0.869301	-0.904259	-0.546551	-0.180916	-0.0204167		2.0214	0.829037	1.46639	0.244366	-0.318224	-0.975819	-1.06106	-1.1219	-1.08418
YHR190W	ERG9	2.49763	0.352276	-0.696015	-1.10834	-0.588747	-0.299035	-0.586977	-0.0856333	0.210292		8.87031	0.912383	-0.557724	-0.529984	-1.54732	-1.57931	-2.06009	-2.0037	-1.50457
YHR199C	AIM46	1.66607	-0.442032	-0.397738	-1.0604	-0.408331	-1.25891	1.58176	-0.426009	0.501633		3.08789	1.05676	0.755033	-0.168542	0.153945	-0.701933	-1.10693	-1.57927	-1.49696
YHR211W	FLO5	2.57127	0.801467	-0.0636821	-0.285179	-0.461625	-0.739811	-0.607291	-0.424495	-0.534667		1.1095	2.01632	0.654242	-0.250492	-0.8397	-0.917565	-0.544951	-0.627401	-0.599944
YIL162W	SUC2	2.45057	0.718078	0.576817	-0.204471	-0.526748	-0.687221	-0.565137	-0.568086	-0.589347		4.81797	0.44179	0.25219	0.0328461	0.346067	-0.882087	-1.18099	-1.80622	-2.02157
YIL157C	COA1	2.34595	-0.0388246	0.34143	0.714823	-0.46785	-1.30404	-0.827663	-0.444366	-0.0744963		1.5451	-0.992684	-0.312303	0.836939	0.934661	0.808923	-0.0648964	-1.07308	-1.68266
YIL156W	UBP7	1.92216	1.33555	0.342098	0.0766752	-0.695575	-1.09008	-1.16943	-0.581563	0.00440976		3.509	0.471109	-0.0206081	0.0817007	0.854197	-0.564804	-0.639809	-1.98881	-1.70197
YIL145C	PAN6	1.50032	0.523585	0.1364	-0.198154	1.80895	-1.0174	-0.74127	-0.9069	-0.80434		-2.6537	0.724095	2.14328	0.875023	-0.638335	0.591232	-0.247298	0.259744	-1.05404
YIL140W	AXL2	1.52165	1.78455	-0.932367	0.200171	0.625507	-0.810122	-0.7434	-0.747246	-0.568012		-0.268362	1.47325	-0.290614	-1.31579	-1.08182	-0.221958	0.10253	0.297267	1.30549
YIL134W	FLX1	1.61975	0.942476	0.923846	-0.167664	-0.777554	-1.40625	-1.05274	-0.726204	0.623157		0.464611	2.00448	0.459184	0.475486	-0.705891	-0.587101	-1.08868	-0.407228	-0.614866
YIL125W	KGD1	2.28964	-0.0972293	-0.290789	0.605276	0.879496	-0.354678	-0.605394	-0.60344	-0.857565		-1.13437	-0.888478	-0.933527	-0.757079	-0.311736	0.461467	1.05756	0.830094	1.67606
YIL123W	SIM1	2.06465	1.55663	0.266605	-0.317231	-0.593	-0.707588	-0.602492	-0.565548	-0.553502		0.346651	2.03258	0.664979	0.172147	-0.196791	-0.499887	-0.7723	-0.868289	-0.879095
YIL120W	QDR1	2.33357	0.628875	0.0330457	0.555963	-0.218323	-0.113127	-0.694895	-0.774515	-1.16962		-1.33258	0.653591	0.115945	-0.850926	-1.40612	1.3139	1.48568	-0.260227	0.280724
YIL109C	SEC24	1.85893	1.26097	0.837458	0.0534449	-0.045896	-1.05416	-0.804551	-0.653225	-0.786592		2.67459	0.654302	0.696696	0.623672	0.199266	-0.798772	-0.830696	-1.75574	-1.46331
YIL108W	YIL108W	2.09964	0.848907	0.326593	0.626601	0.0644029	-1.08083	-0.888144	-0.855369	-0.686903		5.64901	1.24551	-0.105447	-0.187252	-0.922844	-0.942355	-1.24804	-1.67702	-1.81156
YIL094C	LYS12	2.4137	-0.000596901	0.0813349	-0.46973	-0.950273	-1.15644	-0.513693	-0.11718	0.0608958		-0.624912	1.21213	1.2622	0.969111	0.419824	-0.430801	-0.960112	-0.754777	-1.09266
YIL093C	RSM25	2.45328	-1.07884	-0.854033	-0.509791	0.677845	-0.535617	-0.039713	-0.105223	-0.190005		2.15193	0.637152	0.489447	-1.57951	-1.33377	0.362298	-0.0761028	0.749055	-1.4005
YIL084C	SDS3	1.87783	1.3206	0.367464	0.164849	-1.01889	-1.06983	-1.1181	-0.275635	-0.242313		2.71213	-0.0801845	0.643141	-0.24437	-0.891096	-0.775926	-1.89813	1.3391	-0.804667
YIL083C	CAB2	1.2342	-0.153234	0.638168	0.853519	-1.50443	-1.7075	-0.691355	0.227496	0.536384		-0.236423	0.857281	0.370169	1.16535	0.65352	0.342807	-0.452558	-0.912934	-1.78721
YIL078W	THS1	2.07512	0.500903	0.800125	0.207799	-1.58877	-0.69686	-0.0356494	-0.0409087	-0.626289		0.578772	0.85799	1.30404	0.88824	0.141448	-0.530616	-0.988098	-1.16533	-1.08644
YIL062C	ARC15	2.28567	-0.550786	-0.260473	-0.65673	1.28135	-0.879348	0.0471784	-0.485703	-0.476701		2.77	-0.395029	0.630296	0.316819	0.701493	0.161537	-0.833631	-1.18786	-2.16363
YIL061C	SNP1	1.54567	0.757047	0.760354	0.325045	-1.26246	-1.49364	-0.976948	-0.473717	0.32188		0.228433	0.94191	1.17206	0.465327	0.0524552	0.597926	-0.806062	-1.29158	-1.36047
YIL053W	GPP1	1.81026	1.53293	0.132314	-0.312587	0.553734	-1.09771	-0.757804	-0.645853	-0.698202		-0.860038	1.65429	1.65001	0.145913	-0.271212	-0.37533	-0.760413	-0.34742	-0.835807
YIL049W	DFG10	1.20256	0.288473	0.182837	-1.07589	-1.5007	1.86231	0.175236	-0.123094	-0.534859		-0.897766	-0.941975	-0.811549	-0.679615	-0.506969	0.153241	0.858601	1.21051	1.61553
YIL047C	SYG1	1.65019	1.01681	0.25003	0.116632	-0.0694469	-1.72578	-1.43051	-0.218067	0.258452		0.748719	1.27969	1.23031	0.53724	-0.0775863	-0.649247	-0.824439	-1.07977	-1.16491
YIL046W	MET30	2.33051	0.895192	0.0273242	-0.478479	-0.435326	-1.24399	-0.798903	-0.319588	-0.16159		0.215571	1.71642	1.08273	0.260689	0.047902	-0.674258	-0.758246	-0.942296	-0.948511
YIL042C	PKP1	1.89151	0.368647	0.369638	0.00200544	-1.04987	-1.75471	-0.720417	-0.0418538	0.395138		0.0983627	0.700129	0.641151	0.896328	1.01299	0.144275	-0.817038	-1.36082	-1.31537
YIL041W	GVP36	1.81683	-0.299435	1.09215	0.902006	-0.0903737	-1.56552	-0.849736	-0.541743	-0.130187		-0.920733	-0.324487	-0.283908	0.590795	1.87922	1.08862	-0.112761	-0.909627	-1.00713
YIL034C	CAP2	2.4358	0.465468	0.460068	0.267944	-0.559291	-1.02847	-0.828067	-0.518188	-0.335985		2.82562	0.223742	0.619969	0.270789	0.322927	-0.00444839	-0.566557	-1.49291	-2.19914
YIL023C	YKE4	1.82201	-0.275187	0.0327922	0.335225	-0.547946	-1.55882	-1.23737	-0.113055	0.653541		-0.922448	1.32444	0.921884	0.808127	0.604676	0.320411	-0.958585	-0.688536	-1.40997
YIL022W	TIM44	2.58003	0.255462	0.113713	-0.221723	-0.75361	-1.04955	-0.679359	-0.283046	0.0652648		1.47015	1.04691	0.851598	0.175617	0.291025	0.124371	-1.07677	-1.47972	-1.40318
YIL021W	RPB3	2.03202	0.00992297	0.480343	-0.284829	-1.25298	-1.57774	-0.241881	-0.0719593	0.342656		2.43323	0.907784	0.797454	0.681928	-0.128539	-0.70257	-1.32583	-1.32522	-1.33824
YIL009W	FAA3	1.94599	0.735733	0.151487	-0.63609	-1.08529	-1.02659	-1.07163	-0.202595	0.353394		4.5149	0.838019	0.755876	0.112582	-0.918178	-0.839132	-1.27562	-1.54814	-1.6403
YIL006W	YIA6	2.16081	0.724125	0.44287	0.597166	-0.0122073	-1.0574	-0.910625	-0.794614	-0.49283		0.199881	-0.122192	1.03843	1.39105	0.244688	0.130196	-0.109741	-1.23611	-1.53619
YIL004C	BET1	1.92768	0.595786	0.8814	-0.0673958	-1.24764	-1.39038	-0.283707	-0.633912	-0.166396		0.389476	0.198711	1.41324	0.781284	0.634566	0.0146999	-0.975768	-1.24099	-1.21521
YIR001C	SGN1	1.96919	0.623637	0.935812	0.82095	-0.751776	-0.72541	-0.864533	-0.645088	-0.689423		3.22497	-0.217386	0.85767	0.747646	0.000577245	-0.444086	-0.59362	-1.69968	-1.87609
YIR003W	AIM21	1.7968	-0.0170213	-0.0958372	0.0344199	1.79123	-0.45923	-0.669017	-0.841363	-0.779216		-0.296838	-1.18735	-1.3728	-0.106583	0.000462042	-0.315774	0.996451	1.0783	1.20413
YIR018W	YAP5	2.48746	-0.300263	-0.560054	-0.128873	0.309402	-0.999629	-0.99955	-0.363816	0.201947		-0.452141	1.29559	1.17429	0.735752	0.375778	-0.559697	-0.155238	-1.07742	-1.33691
YIR019C	FLO11	2.17447	1.35216	0.233103	0.0147441	-0.563164	-0.699765	-0.686883	-0.593001	-0.617693		1.05633	1.05346	0.850164	0.93367	0.219314	-0.728824	-0.968404	-1.21923	-1.19648
YIR026C	YVH1	1.44362	0.18263	1.14491	0.372959	-1.18913	-1.7746	-0.597829	-0.0851975	-0.183704		0.246008	1.18636	1.45769	0.426776	0.222915	-0.621198	-0.864028	-1.04316	-1.01135
YIR034C	LYS1	2.72198	0.0268246	-0.302074	-0.553383	-0.714858	-0.544361	0.014874	-0.233848	-0.556992		0.333448	1.83404	0.915728	0.406294	-0.377279	-0.770596	-0.906863	-0.888748	-0.546021
YIR036C	IRC24	1.76192	-0.147373	0.167766	-0.177359	-0.878797	-1.36906	-0.604139	-0.749388	0.645874		0.0525224	1.40874	0.521053	0.345132	0.940052	0.0292693	-0.856624	-1.09827	-1.34188
YJL208C	NUC1	1.93876	1.20348	0.803137	0.306822	-0.784103	-0.585171	-0.618887	-0.701788	-0.79847		0.528628	1.27533	1.45906	0.385535	-0.155388	-0.709157	-0.926605	-1.02949	-0.827918
YJL200C	ACO2	2.05284	0.409357	-0.400315	0.039525	1.31482	-0.475706	-0.612634	-0.707989	-1.20543		-1.41241	1.47976	1.30153	1.01856	-0.518004	-1.0149	-0.973162	-0.135346	0.253975
YJL196C	ELO1	2.31045	0.491668	0.482578	-0.269183	0.384639	-0.201066	-0.346396	-0.796802	-1.19847		5.0976	1.39649	0.229456	-1.54227	-0.911264	-1.42297	-0.499054	-1.22843	-1.11957
YJL194W	CDC6	2.17791	0.892051	0.754554	0.227408	-0.709899	-0.850233	-0.635319	-0.662375	-0.766916		3.24987	-1.46856	-0.668422	-1.3544	1.43985	0.399563	-0.128461	-0.20869	-1.26075
YJL184W	GON7	1.2577	-0.0690225	1.35575	0.254757	-0.0140711	-1.73873	-1.18988	-0.793015	0.424323		-1.5485	1.05528	1.47455	0.471515	0.975077	0.311495	-0.538311	-0.97914	-1.22196
YJL174W	KRE9	1.49355	0.654873	0.80517	0.955294	0.696457	-0.857524	-0.762187	-0.954335	-1.0626		0.413581	0.0135889	0.520021	0.176533	1.07971	0.966473	-0.299241	-0.982646	-1.88802
YJL171C	YJL171C	2.77134	0.100269	0.0737127	-0.240239	-0.408157	-0.462862	-0.366408	-0.394957	-0.539836		7.13587	0.484363	0.489673	-0.483967	-0.832037	-1.1366	-1.89032	-1.83915	-1.92784
YJL167W	ERG20	2.32931	-0.0212912	-0.480427	-0.818719	-0.947965	-0.850338	-0.548506	0.150544	0.487452		4.91726	1.13489	0.412518	-0.14614	-0.658771	-1.14233	-1.47903	-1.53577	-1.50262
YJL166W	QCR8	1.79741	0.833396	1.24263	0.432693	-1.09481	-0.639764	-0.811256	-0.758944	-0.499252		3.32604	-0.661725	0.309368	1.48047	-0.126116	-0.410539	-0.822134	-1.49079	-1.60457
YJL159W	HSP150	2.14365	1.28882	0.47612	-0.0408222	-0.521639	-0.695275	-0.687089	-0.620564	-0.688515		1.99366	1.34491	1.07486	0.151602	-0.442501	-0.898376	-1.23879	-0.966268	-1.0191
YJL158C	CIS3	2.35582	0.366327	-0.57772	-0.438796	1.05981	-0.550944	-0.29995	-0.45504	-0.710445		-0.185719	0.793886	-0.549485	-1.40416	-1.25642	0.0636659	0.38415	1.23546	0.918624
YJL151C	SNA3	2.67003	-0.336929	-0.397867	-0.696808	0.365617	-0.733499	0.186604	-0.482213	-0.219529		0.631817	0.99039	0.911056	0.479514	0.505942	0.045711	-0.766633	-1.04574	-1.75206
YJL145W	SFH5	1.70774	-0.172261	0.394692	-0.749094	-1.4306	-1.36989	-0.262805	0.912953	0.340542		1.69444	0.09843	0.7009	1.11114	-0.376644	0.445617	-0.558262	-1.80037	-1.31525
YJL143W	TIM17	2.3559	-0.441625	-0.157268	-0.563005	-0.768585	-1.16758	-0.579775	0.379626	0.339206		2.23452	0.332809	1.38261	-0.36117	0.210015	-0.332845	-0.246707	-1.80178	-1.41745
YJL138C	TIF2	2.38401	0.386831	0.0625334	0.210287	-0.326347	-1.40421	-0.992086	0.00871227	-0.135347		1.3274	1.03632	0.934625	0.634945	0.0518506	-0.281063	-0.949873	-1.1616	-1.59259
YJL130C	URA2	2.66744	-0.145787	-0.421101	-0.494377	-0.645283	-0.655144	-0.593549	-0.122131	-0.0642337		2.16368	1.83351	0.332255	-0.004754	-0.471271	-0.70781	-1.0454	-1.26414	-0.836067
YJL129C	TRK1	2.23476	0.938754	0.702608	-0.247672	-0.847842	-0.958789	-0.62712	-0.209552	-0.559779		2.83099	1.02324	0.550418	0.710903	-0.189699	-1.31364	-1.32505	-1.22583	-1.06134
YJL124C	LSM1	1.42643	-0.17006	0.990811	-0.0489665	-1.80422	-1.49212	0.0799637	0.128683	0.283293		1.0842	-0.35537	0.512131	1.2462	0.636623	0.501445	-1.00754	-1.07719	-1.54049
YJL112W	MDV1	1.69163	0.300976	-0.0361362	-0.211865	-1.03379	-1.34835	-1.04567	-0.187073	0.590567		3.30811	-1.58134	-0.356449	0.617975	0.738569	0.326348	-0.0741275	-1.12663	-1.85246
YJL110C	GZF3	2.35186	-0.090601	0.213475	-0.268474	-1.00657	-1.08873	-0.87758	0.118527	0.0500022		0.738142	1.31589	1.32306	0.306052	-0.0290018	-0.579912	-0.971758	-1.07042	-1.03205
YJL100W	LSB6	1.97926	-0.934319	-0.422042	0.300967	1.55982	-0.87378	-0.611994	-0.484411	-0.216226		-0.406504	-1.03072	-1.09984	-0.6565	-0.628667	0.660256	0.966639	1.36444	0.830895
YJL083W	TAX4	2.1348	0.774672	-0.109134	-0.189133	-0.965581	-1.30177	-1.00892	0.192179	0.260783		3.05619	0.35476	0.852079	0.688504	-0.398101	-0.806799	-0.527894	-2.1448	-1.07394
YJL079C	PRY1	2.12076	1.50122	0.125256	-0.117656	-0.498959	-0.709243	-0.622409	-0.580442	-0.593643		0.0832101	1.11899	1.15933	0.810426	0.32726	-0.288659	-0.786738	-1.18931	-1.23452
YJL066C	MPM1	2.77179	-0.210582	-0.485667	-0.332154	0.14559	-0.698256	-0.466251	-0.365831	-0.145185		4.56001	0.8205	0.0979054	0.214203	-0.951837	-0.160182	-0.865019	-1.47842	-2.23716
YJL063C	MRPL8	2.71088	-0.396103	-0.446695	-0.586727	-0.169386	-0.794465	-0.462009	-0.168039	0.160487		2.69209	0.390354	0.6389	0.102146	0.963554	-0.519004	-1.63089	-1.32242	-1.31473
YJL060W	BNA3	1.46249	0.302072	1.26306	-0.0564374	-1.14819	-1.3279	-0.854461	-0.498599	-0.180505		-0.446712	1.52668	1.51169	0.0128799	0.12629	-0.288011	-0.355803	-1.0962	-0.990803
YJL056C	ZAP1	1.21636	0.605279	0.727079	-0.0222806	-0.746092	-1.48457	-1.18037	-0.628952	0.0748158		0.146688	-0.501488	-0.609764	-0.709467	-1.19271	-0.556836	0.745289	1.31304	1.36525
YJL055W	YJL055W	0.991829	-0.264224	1.50862	0.677491	-0.667814	-1.80532	-0.928878	-0.421891	0.294857		-0.638967	-0.333687	0.469688	0.917942	1.29491	0.856152	0.0177912	-1.03864	-1.54519
YJL054W	TIM54	2.51529	0.298343	0.337419	-0.250038	-0.94532	-0.985741	-0.661342	-0.280185	-0.128957		1.80871	1.33181	0.691878	0.477581	0.00412192	-0.670369	-1.03194	-1.34713	-1.26466
YJL052W	TDH1	2.79258	0.199703	-0.189449	-0.356289	-0.409269	-0.426908	-0.41518	-0.4143	-0.382685		5.40626	-0.259123	1.12091	0.293434	-0.615855	-1.34856	-1.55727	-1.50279	-1.53702
YJL042W	MHP1	2.35068	0.516452	-0.114339	-0.448795	-0.932324	-1.15932	-0.800552	0.0751978	0.227117		6.42289	0.116199	-1.108	-0.419236	0.106385	-1.918	-2.24417	-1.36018	0.40412
YJL035C	TAD2	2.62074	-0.295136	-0.565562	-0.800865	0.508218	-0.708873	-0.295511	-0.416635	-0.19723		-1.89372	2.11602	1.11939	0.266617	0.58886	-0.290024	-0.621008	-0.604031	-0.682096
YJL020C	BBC1	1.34734	0.686754	0.276665	0.284976	-1.14475	-1.5563	-1.31377	-0.0539951	0.803119		3.04284	0.216462	0.273665	0.695806	0.517884	-0.452183	-0.693994	-2.04049	-1.55999
YJR009C	TDH2	2.7581	0.154853	-0.360922	-0.505178	-0.305145	-0.61356	-0.569224	-0.424712	-0.051999		2.63447	0.967877	0.971982	0.518946	-0.436961	-0.907416	-1.23028	-1.16693	-1.35169
YJR012C	YJR012C	0.951695	0.503424	0.500615	0.432586	0.128454	-2.12139	-1.27604	-0.52274	0.70116		-0.457415	0.678141	0.370104	0.955813	1.22447	0.228727	-0.256478	-1.1116	-1.63177
YJR014W	TMA22	1.8416	0.921216	0.814458	-0.57899	-1.30761	-1.36349	-0.351693	0.0286537	0.182111		0.742892	1.2485	1.11339	0.387605	0.211874	-0.434626	-0.648864	-1.18526	-1.43551
YJR016C	ILV3	1.61563	0.779455	-0.286339	-0.807879	-1.15433	-1.24541	-0.843616	0.555357	0.392062		-0.298288	1.85247	1.17965	0.36394	-0.330966	-0.686507	-0.839473	-0.626632	-0.614196
YJR019C	TES1	2.4605	0.26309	-0.355911	-0.459888	-0.559905	-1.15918	-0.775672	-0.0313798	0.518363		0.165998	1.66085	0.635615	0.515263	0.499263	-0.431939	-0.851879	-1.16356	-1.02962
YJR040W	GEF1	2.04437	0.215954	0.483454	-0.608804	-1.33833	-1.17061	-0.741774	0.273802	0.540282		2.90408	1.49178	0.69823	-0.666039	-0.0755649	-0.777173	-1.10217	-1.32306	-1.15009
YJR045C	SSC1	2.65739	-0.314521	-0.0667328	-0.214383	0.54921	-0.696047	-0.727008	-0.359066	-0.384038		1.56767	-0.924406	-0.0745393	-0.332048	1.98737	0.307008	-0.912042	-0.535178	-1.08384
YJR048W	CYC1	2.73623	-0.367802	0.0918419	-0.209051	0.200922	-0.46325	-0.252768	-0.550836	-0.613753		-0.0240465	0.737103	0.639916	-0.102229	0.78865	0.183857	0.773141	-1.11472	-1.88167
YJR059W	PTK2	2.09408	0.305435	-0.454725	-0.708751	-1.00645	-0.996681	-0.802905	0.0920018	0.564656		2.89924	0.962931	0.582446	0.561734	-0.000116639	-0.878786	-1.30111	-1.48181	-1.34454
YJR060W	CBF1	1.51436	0.0318218	1.47363	0.575243	-0.571451	-1.73961	-0.843819	-0.368368	-0.0281672		-1.91921	-0.0166882	0.920447	1.20216	1.65202	0.165761	-0.513604	-1.46514	-0.0257445
YJR062C	NTA1	1.99689	0.465195	0.689542	0.0278329	-1.18818	-1.23624	-0.983203	-0.287773	-0.0559834		4.97504	0.785542	-0.0810265	0.442119	-0.397063	-0.78455	-1.20411	-1.6769	-2.05906
YJR065C	ARP3	1.74744	0.511032	0.81316	0.870354	-0.716829	-1.45028	-1.09671	-0.655582	-0.102404		1.19423	-0.0690753	0.37835	0.675479	1.12101	0.354683	-0.527897	-1.45258	-1.6742
YJR069C	HAM1	1.57335	0.870297	1.56655	-0.28361	-0.10348	-0.883667	-0.0360322	-0.892137	-0.947449		1.03578	1.38068	0.859002	-0.420124	-0.292411	-0.347566	-1.19826	0.529248	-1.54635
YJR075W	HOC1	2.12007	0.868351	0.407174	-0.581347	-1.20464	-1.109	-0.660314	-0.17846	0.025128		2.14966	1.38182	0.91142	0.0377901	-0.120771	-0.922566	-1.07093	-1.29158	-1.07485
YJR077C	MIR1	2.65435	-0.160054	0.275474	0.338259	-0.20141	-0.650202	-0.527597	-0.559749	-0.591764		0.0707083	0.548455	1.05744	0.623649	0.799622	0.295007	-0.514958	-1.27544	-1.60448
YJR078W	BNA2	2.75151	-0.208694	-0.303649	-0.365676	0.363871	-0.395637	-0.369346	-0.422691	-0.476127		19.9894	-2.01493	-1.2653	-1.58947	-2.00142	-2.27725	-3.7009	-4.00635	-3.1338
YJR080C	AIM24	2.74875	-0.194676	0.202705	-0.10277	-0.794932	-0.519599	-0.331321	-0.387901	-0.323314		2.31988	0.564789	0.597601	0.706574	0.313059	-0.149807	-1.46352	-1.6219	-1.26668
YJR091C	JSN1	1.80838	0.453986	0.30317	0.918877	-0.220958	-1.4873	-1.39533	-0.455409	-0.253734		2.34893	-0.534694	-0.39569	0.592886	1.30741	0.192852	-0.419131	-1.85577	-1.23678
YJR093C	FIP1	1.93172	0.356006	0.219705	0.346362	-0.831311	-1.43236	-1.25624	-0.35093	0.430184		1.09147	-0.399497	-0.0939189	0.836087	0.929165	0.92351	-0.317127	-1.31881	-1.65088
YJR095W	SFC1	2.53568	-0.00777093	0.0681432	-0.361759	-0.874281	-0.93046	-0.644245	-0.349678	0.0497582		0.242767	0.218504	1.02859	1.07078	0.945372	-0.194246	-0.778847	-1.33408	-1.19884
YJR101W	RSM26	2.64365	-0.115376	0.193557	-0.405464	0.141151	-0.85259	-0.755877	-0.276912	-0.630612		1.46021	-0.569215	1.10526	0.675577	0.815338	-0.138584	-0.549127	-0.975149	-1.8243
YJR103W	URA8	1.57367	0.498852	0.974208	-0.0651832	-0.200612	-1.7117	-1.30214	-0.553506	0.534736		-1.27811	0.837465	0.81231	0.996845	1.18376	0.385748	-0.470262	-1.10517	-1.36259
YJR105W	ADO1	2.60202	0.20216	0.162606	-0.452809	0.212162	-1.09244	-0.465138	-0.426773	-0.521065		0.117122	1.7721	1.03767	0.25876	0.00807804	-0.48683	-0.896984	-0.766858	-1.04305
YJR109C	CPA2	2.14101	0.625309	-0.3543	-0.60119	-0.853517	-0.95759	-0.870188	-0.171106	-0.0101099		0.588156	2.20261	0.406252	-0.0309741	-0.51434	-0.653851	-0.631605	-0.710231	-0.656012
YJR113C	RSM7	2.53026	-0.776443	-0.71189	-0.44168	0.821656	-0.407306	0.0684359	-0.487902	-0.424431		0.47366	-0.647787	0.311853	1.37675	0.875221	0.330166	-0.0361938	-1.07882	-1.60485
YJR116W	TDA4	1.46407	-0.0109675	0.674727	1.68559	0.0551686	-1.22093	-1.06611	-0.717196	-0.576575		-0.677903	-0.00783599	0.89092	0.853387	1.38147	0.512664	-0.470126	-1.06593	-1.41664
YJR121W	ATP2	2.46948	0.166785	0.616549	0.445095	-0.518626	-0.695693	-0.608259	-0.613451	-0.621824		0.595124	0.673879	0.727065	0.787482	0.782996	0.00523599	-0.594129	-1.34375	-1.63391
YJR125C	ENT3	2.02254	-0.0833166	-0.0167814	-0.584905	-0.970871	-1.23101	-0.725321	-0.110157	0.605898		2.28853	0.816522	0.764972	0.694714	0.0376186	-0.561195	-1.0378	-1.59299	-1.41038
YJR133W	XPT1	2.42606	0.419775	0.616254	-0.107185	-0.860759	-1.00648	-0.674036	-0.540827	-0.0700408		0.495322	0.583181	1.14957	0.675111	0.61166	-0.0693322	-0.673358	-1.04073	-1.73143
YJR136C	TTI2	1.71219	0.774513	-0.797255	-1.57063	0.0434523	0.146842	-0.743552	0.701508	-0.927867		1.4968	1.02398	0.680904	0.298855	-2.26722	-0.562982	-0.44175	-0.109058	-0.119529
YJR139C	HOM6	1.63859	-0.264827	-0.461662	-1.79181	-0.732874	0.913736	1.13973	-0.300655	-0.228143		2.88991	1.12703	0.875724	0.335426	-0.575739	-0.916224	-1.24803	-1.05632	-1.43178
YJR147W	HMS2	2.31358	0.382627	-0.366479	-0.316108	-0.766391	-1.06994	-0.942114	-0.200982	0.218125		0.602767	1.16463	1.11199	0.747407	0.0701797	-0.494567	-0.679414	-1.25869	-1.26431
YJR149W	YJR149W	1.92946	0.419479	0.851978	1.00965	-0.766138	-0.922872	-1.0124	-0.794346	-0.411761		0.302449	-0.56921	0.329801	1.39239	1.17442	0.324076	-0.611528	-1.03297	-1.30943
YIL169C	YIL169C	1.28	0.266072	-0.421022	0.340272	1.97268	-1.0981	-1.01674	-0.708632	-0.60367		9.77794	0.332929	-1.08077	-2.25406	-2.26892	-1.65242	-1.24674	-1.76982	0.161862
YIL169C	YIL169C	2.03879	0.676806	-0.390339	-0.0566711	-0.414314	-1.19671	-1.15545	-0.629313	0.203366		5.65479	1.28356	0.347057	-0.705657	-1.32415	-1.161	-1.24232	-1.5229	-1.32939
YKL218C	SRY1	2.24673	1.18521	0.288334	-0.363053	-0.732946	-1.01568	-0.599631	-0.50389	-0.359012		0.525692	1.6768	1.20256	0.0544774	-0.203565	-0.571196	-0.848927	-0.907599	-0.928248
YKL217W	JEN1	2.59486	0.310702	0.298014	0.0704853	-0.69465	-0.84904	-0.722405	-0.387481	-0.37537		8.05872	-0.56844	-0.445199	0.136155	0.023207	-0.943701	-1.44339	-2.40194	-2.41541
YKL216W	URA1	2.82571	-0.0148243	-0.32294	-0.386927	-0.430184	-0.425377	-0.381341	-0.303177	-0.295788		18.9854	-0.641711	-1.01173	-2.28561	-2.72196	-2.99356	-3.12557	-3.14744	-3.05781
YKL212W	SAC1	2.4385	0.69387	0.253957	-0.19355	-0.970954	-1.01353	-0.473343	-0.00228112	-0.429026		1.77922	1.28214	0.935883	0.291613	-0.118819	-0.543384	-0.957202	-1.36859	-1.30086
YKL211C	TRP3	0.735229	-0.106655	0.949043	0.167847	-0.341194	-1.98107	-0.933303	-0.44361	0.475946		-1.64268	2.27113	0.938052	0.364684	-4.16e-05	-0.230925	-0.251932	-0.70503	-0.743267
YKL207W	EMC3	1.909	-1.03201	0.658894	0.415641	0.861223	-1.43349	-0.00781335	-0.656513	-0.0407965		2.32592	-0.322217	-0.631171	-0.161715	0.845678	0.9377	0.217177	-1.18747	-2.0239
YKL206C	ADD66	1.80088	0.184754	0.167177	0.381718	1.42948	-1.0876	-0.604629	-0.494187	-1.14669		0.125563	-0.0704816	-0.79983	-1.19829	-1.2942	1.17659	1.08575	0.809932	0.164966
YKL204W	EAP1	1.39341	-0.577453	-0.52469	1.1943	1.15072	-1.34446	-1.35627	-0.144855	0.172506		0.809859	-1.61581	-1.11957	-0.456356	-0.584083	0.526929	0.815275	0.360371	1.26338
YKL195W	MIA40	2.49792	-0.828016	-0.447378	0.237921	0.215937	-1.16141	-0.231398	-0.571568	0.164166		1.00471	-1.564	-1.15379	-0.208547	1.00256	1.19581	0.618963	-0.240496	-0.655217
YKL191W	DPH2	1.61744	-0.168629	0.0915814	-0.480849	-1.11088	-1.46323	-0.768888	0.453904	0.547417		-2.99441	-0.110598	0.435185	0.717151	1.4164	2.04078	-0.112248	-0.341074	-1.05118
YKL186C	MTR2	2.04451	0.926954	0.437431	-0.095976	-0.0815084	-1.55898	-1.05748	-0.203124	-0.00746488		0.070478	1.3266	1.19147	0.483905	0.349571	-0.265179	-0.90508	-0.984323	-1.26744
YKL182W	FAS1	1.77884	1.41815	0.0393902	-0.613268	-1.08256	-1.12534	-0.952407	0.186215	0.124247		2.53417	1.18204	0.670214	0.485459	-0.181094	-0.806222	-1.23083	-1.35695	-1.29678
YKL181W	PRS1	1.67179	0.827633	0.25645	-0.819096	-1.48602	-1.43934	-5.45e-05	0.671756	0.126548		0.499483	1.20854	1.23962	0.563379	0.163551	-0.445291	-1.05804	-0.999284	-1.17196
YKL179C	COY1	1.26301	0.28414	0.364381	-0.0565836	-1.21596	-1.65732	-0.973175	0.0410463	0.738663		5.71033	-0.227435	-1.356	-0.682073	-2.30258	-1.78058	0.475727	0.146198	0.0164101
YKL175W	ZRT3	1.93167	0.381049	0.762661	0.617864	-0.85733	-1.42303	-1.02013	-0.547171	-0.0777467		3.72564	0.676261	0.518166	0.0816028	0.160935	-0.516606	-0.979395	-1.71377	-1.95283
YKL172W	EBP2	1.77011	0.659584	0.0321076	-1.14488	-1.29643	-1.33918	-0.0174225	0.613918	0.29886		0.32463	-0.0438282	-0.159946	-1.07807	-1.38083	-0.496351	0.178156	1.5635	1.09274
YKL170W	MRPL38	1.96618	-1.09429	-0.814316	-1.26574	0.83349	-0.524702	0.310438	-0.374006	0.453618		1.51957	-0.320127	-0.407016	1.2256	-1.14772	-1.65352	0.680064	0.758394	-0.65525
YKL160W	ELF1	1.69144	0.270734	0.483238	-0.536382	-1.0684	-1.44116	-0.989141	-0.044999	0.886677		2.61218	1.45637	0.630436	0.128266	-0.37947	-0.723112	-1.12394	-1.24564	-1.35509
YKL159C	RCN1	2.04415	0.553601	1.13258	0.372504	-0.223205	-0.880937	-0.721249	-0.732132	-0.679455		-0.964039	-1.01269	-0.570427	-0.755825	-0.467006	0.129872	0.613331	1.54585	1.48093
YKL152C	GPM1	2.31216	-0.302475	-0.521525	-0.677085	-0.732937	-0.734401	-0.691718	-0.219521	0.772644		3.49479	0.874978	0.902264	0.371464	-0.596548	-1.02946	-1.28193	-1.303	-1.43256
YKL150W	MCR1	2.15447	0.0949065	-0.246033	-0.214609	-1.03093	-1.18187	-0.913669	-0.0346613	0.737707		1.8996	0.623383	0.397146	0.595883	0.591134	-0.00551663	-0.76982	-1.49698	-1.83483
YKL148C	SDH1	2.38931	0.154975	0.683345	0.578708	-0.475029	-0.7834	-0.667219	-0.632765	-0.653044		-1.02518	0.870014	0.449761	0.889021	1.39762	0.204833	-0.198949	-1.30617	-1.28096
YKL143W	LTV1	1.83145	0.539222	0.23141	-0.660004	-1.61678	-1.20867	0.164133	0.577083	-0.387686		3.49669	0.905102	1.26629	-0.199341	-0.868256	-1.06568	-1.17401	-1.10488	-1.25592
YKL141W	SDH3	2.41466	0.395926	0.568063	0.451771	-0.515727	-0.787838	-0.651876	-0.640338	-0.585091		-1.79024	1.22204	0.725969	0.886133	1.22707	0.401504	-0.323768	-0.993998	-1.3547
YKL137W	CMC1	2.45347	-0.874414	-0.63715	-0.87806	-0.240412	-0.684514	-0.15689	0.184241	0.647586		6.78875	-0.545122	-0.104531	-1.60802	-1.2762	-0.0194289	0.700769	-1.96347	-1.97274
YKL128C	PMU1	2.76588	0.133374	-0.392591	-0.427776	-0.0559923	-0.554899	-0.249302	-0.123208	-0.605199		-2.63672	0.320753	0.51938	1.28192	-0.769277	0.702107	-1.28382	1.76343	0.10223
YKL124W	SSH4	1.58218	0.840476	-0.431469	-0.139341	-0.506488	-1.5028	-1.3172	-0.0680966	0.506663		3.01484	-2.00542	-1.61666	-0.249445	-0.737977	-0.0201011	0.649723	0.428408	0.536625
YKL103C	APE1	1.70151	0.73896	0.673784	0.609821	-0.965156	-1.64994	-0.807234	-0.452983	-0.24907		-0.331321	-0.575435	-0.84731	-1.02164	-0.740115	0.122551	0.543595	1.45871	1.39096
YKL091C	YKL091C	1.78903	0.706874	0.360957	0.127268	-1.34798	-1.54873	-0.83695	0.238407	0.413136		3.09979	-0.574135	0.4757	1.04937	0.412431	-0.456609	-0.599894	-1.74116	-1.66549
YKL087C	CYT2	2.50871	0.343182	0.183286	0.389445	-0.751051	-0.916401	-0.6389	-0.681503	-0.343812		-0.789575	-0.446812	0.822328	0.435507	1.47063	1.11566	-0.422841	-0.952288	-1.2326
YKL081W	TEF4	2.34463	0.52089	-0.0507178	-0.577297	-0.915	-1.2287	-0.58299	0.358984	0.254042		1.47825	1.16282	1.47228	0.0135833	-0.407499	-0.713199	-1.10689	-1.10704	-0.7923
YKL077W	YKL077W	1.35572	0.503909	0.455928	0.192579	-1.4471	-1.79548	-0.736704	0.268202	0.660915		4.12112	0.970193	0.513215	0.145989	-0.470821	-0.794847	-1.05153	-1.56841	-1.86491
YKL069W	YKL069W	1.33875	-0.18593	1.63134	-0.401474	0.446694	-1.51817	0.474499	-1.15501	-0.525402		-0.722358	0.394094	1.35425	1.07099	0.846534	0.0151988	-0.545266	-1.17229	-1.24115
YKL065C	YET1	1.72929	0.303798	-0.0028543	-0.639023	-1.48327	-1.13922	-0.640568	0.0908913	0.947549		8.45546	0.143223	-0.0979069	0.158356	-1.30459	-1.15986	-1.91931	-2.06253	-2.21284
YKL060C	FBA1	2.41759	0.308757	-0.283901	-0.638749	-0.809218	-0.882923	-0.786649	-0.268605	0.45319		0.785561	1.32496	1.10824	0.582323	-0.0335389	-0.58963	-0.93689	-1.02921	-1.21182
YKL053C-A	MDM35	2.70414	-0.402624	-0.158554	-0.1921	-0.564256	-0.699938	-0.700171	-0.30504	0.262126		2.17909	0.185018	1.35709	0.12004	-0.078324	-0.155786	-0.683094	-0.779676	-2.14436
YKL051W	SFK1	1.63513	0.628591	0.588271	0.466784	-0.805477	-1.63189	-1.15354	-0.42487	-0.0396617		0.0634363	0.759636	1.16904	1.04799	0.361097	-0.156883	-0.666872	-1.1524	-1.42505
YKL046C	DCW1	2.45873	0.646659	0.346954	-0.389732	0.164382	-0.91025	-0.747263	-0.548132	-0.629491		1.35307	1.02074	0.765087	0.438826	0.491984	-0.22181	-0.939202	-1.50635	-1.40235
YKL043W	PHD1	2.45703	0.265291	-0.601528	-0.655885	0.804904	-0.132248	-0.169103	-0.406184	-0.677864		3.61166	0.545759	0.855942	-1.07226	-1.18735	-1.73649	-1.37215	-0.0216924	0.376579
YKL039W	PTM1	1.7749	0.372565	0.534228	1.03291	-0.621998	-1.36271	-1.39759	-0.239266	-0.270024		8.40435	-0.551429	-0.0497095	-0.552535	-0.610922	-0.785678	-0.726957	-2.03696	-3.09017
YKL038W	RGT1	1.98825	1.20581	0.513189	0.449838	-0.523346	-1.04369	-0.878343	-0.468222	-0.630797		2.97313	1.11086	0.49646	0.353615	-0.0350612	-0.83876	-0.918652	-1.66009	-1.4815
YKL029C	MAE1	2.0796	1.50345	0.117618	-0.565438	-0.324138	-0.945773	-0.829318	-0.385939	-0.455047		0.883991	1.61426	1.2533	-0.0456572	-0.459201	-0.864278	-1.00201	-0.736898	-0.643515
YKL028W	TFA1	1.87688	0.535254	0.888571	0.298055	-0.727504	-1.64324	-0.915406	-0.462756	-0.023779		1.81411	0.850537	-0.018406	0.0744511	1.04176	0.264522	-1.06133	-1.44482	-1.52082
YKL027W	TCD2	2.1344	1.3109	0.495889	-0.333616	-0.531291	-0.936291	-0.69298	-0.499981	-0.598282		1.71347	1.38526	1.29125	-0.345722	-0.464855	-0.808343	-1.10519	-0.530704	-1.13517
YKL023C-A	YKL023C-A	2.57525	0.359894	0.475706	-0.0555018	-0.760189	-0.599791	-0.394468	-0.690248	-0.566767		-0.515082	1.1003	1.5221	0.750549	0.312892	-0.36114	-0.727914	-1.13423	-0.94748
YKL020C	SPT23	1.91148	0.845947	0.241962	-0.108948	-1.18175	-1.37596	-1.00417	-0.0392357	0.292138		2.92765	0.323086	0.654526	0.773562	0.236283	-0.490407	-1.2426	-1.72696	-1.45514
YKL019W	RAM2	1.61699	0.0768402	0.26622	-0.0669334	-1.10356	-1.6759	-0.83948	-0.0430333	0.941838		0.794979	0.858573	0.52686	0.516203	0.927344	0.100225	-0.856817	-1.23027	-1.6371
YKL018W	SWD2	1.86233	1.46673	0.737775	-0.284654	-0.757625	-0.903973	-0.617541	-0.393535	-0.880464		2.8515	1.3567	0.167843	0.214059	-0.398509	-0.534789	-0.370357	-1.88755	-1.3989
YKL016C	ATP7	2.52456	-0.0385577	0.561155	0.456193	-0.393198	-0.721725	-0.594277	-0.609967	-0.580872		0.102068	-0.081116	0.764084	0.807887	1.09273	0.523598	-0.378057	-1.15175	-1.67944
YKL013C	ARC19	2.47726	0.190181	0.220283	-0.841695	0.661407	-0.414913	-0.392421	-0.884223	-0.442344		6.70971	0.267168	-0.265051	-0.0674929	-0.3973	-1.33402	-1.08408	-0.904949	-2.92399
YKL012W	PRP40	1.90275	0.87592	0.555065	-0.319224	-1.15017	-1.19464	-0.94116	-0.417559	0.0663582		3.39923	-0.875755	-0.676524	-1.22241	-1.59737	-1.016	-0.0758104	1.07967	0.984969
YKL003C	MRP17	2.43929	-0.173025	-0.32099	-0.190435	-1.00739	-0.709544	-0.359093	-0.663625	0.884867		3.88812	-0.827394	0.417249	0.0852518	0.866848	0.163982	-1.46907	-1.88225	-1.24274
YKR006C	MRPL13	1.85427	-0.190709	0.703541	1.18808	-1.24063	-1.25697	-0.42535	-0.502901	0.104842		-0.723725	-1.20321	-0.926672	-0.672243	-0.217582	0.390319	0.629443	1.32986	1.39381
YKR013W	PRY2	2.63799	0.654113	-0.20958	-0.514393	-0.606808	-0.685333	-0.454538	-0.401252	-0.136465		0.649131	2.16416	0.438462	-0.0603593	-0.385252	-0.542368	-0.632485	-0.812632	-0.818657
YKR016W	MIC60	2.44443	0.100967	0.664587	0.511688	-0.607777	-0.636702	-0.624038	-0.601111	-0.655265		4.93812	-1.29661	0.451441	0.890177	-0.0927764	-0.919774	-0.441285	-1.9808	-1.54849
YKR027W	BCH2	1.50956	1.30088	0.51757	-0.204832	0.721182	0.0467615	-0.571914	-0.748647	-1.33712		3.40904	1.40764	0.365306	-0.245449	-1.15773	-0.461534	-1.11525	-1.82764	-0.374395
YKR038C	KAE1	2.31829	0.893273	0.486456	-0.188797	-0.645325	-1.15684	-0.298518	-0.651007	-0.397895		0.108051	1.51174	0.69292	0.548323	0.512206	-0.163104	-0.694694	-1.25676	-1.25868
YKR043C	SHB17	1.90667	1.19186	1.07842	-0.332054	-0.471838	-1.00888	-0.731782	-0.485745	-0.600916		0.838423	1.24367	1.30352	0.345703	-0.0446969	-0.48824	-0.874345	-1.06969	-1.25435
YKR046C	PET10	1.94738	1.14242	0.754847	0.204454	-0.708669	-1.1174	-0.965872	-0.650623	-0.308083		0.297146	1.3235	0.801319	0.653184	0.520038	-0.279062	-0.772506	-1.19912	-1.3445
YKR048C	NAP1	2.23337	0.210787	0.166507	-0.321242	0.725114	-1.67997	-0.348754	-0.476199	-0.182815		1.07798	1.58518	0.598178	0.276631	0.199947	-0.3071	-0.839491	-1.26735	-1.32397
YKR049C	FMP46	2.21025	0.387437	-0.453924	-0.702465	-0.882263	-1.09551	-0.636409	-0.110668	0.792822		1.67638	1.45741	0.868573	0.181569	-0.0855203	-0.643882	-0.989317	-1.21615	-1.24907
YKR052C	MRS4	2.80687	-0.336484	-0.299951	-0.276465	-0.37838	-0.58966	-0.542637	-0.189701	-0.12694		2.25438	0.551368	0.784103	0.564518	0.307019	-0.365104	-0.745991	-1.64805	-1.70225
YKR059W	TIF1	2.37758	0.315632	0.0717549	0.241707	-0.339759	-1.42931	-0.973838	0.0727872	-0.0808384		1.34159	0.853989	1.09172	0.543916	0.212032	-0.298633	-1.00306	-1.1366	-1.60495
YKR065C	PAM17	1.86695	-0.622092	-0.168126	-0.349865	-1.00229	-1.3509	-0.363768	0.00330902	0.84963		3.16276	0.178698	0.472163	0.626964	0.202362	0.0423013	-1.23846	-1.51635	-1.93044
YKR072C	SIS2	1.83541	0.537091	0.320037	-0.0405254	-1.12182	-1.42144	-1.08751	-0.225957	0.615538		2.79858	0.385819	0.750114	0.605434	0.215007	-0.419294	-0.92247	-1.66774	-1.74545
YKR080W	MTD1	2.82229	-0.114633	-0.224166	-0.266467	-0.481743	-0.517818	-0.433836	-0.328334	-0.213475		22.3312	-1.62057	-1.66171	-2.1591	-2.24954	-3.08485	-3.51351	-3.9021	-4.13985
YKR081C	RPF2	1.32801	1.26169	-0.187142	-1.27736	-1.62947	-0.782544	0.392207	0.628834	-0.117841		2.04741	1.18878	1.22764	0.0562353	-0.556513	-1.0262	-1.47017	-0.736406	-0.730767
YKR095W-A	PCC1	2.1521	0.42138	0.355464	-0.302732	0.596873	-1.38562	-0.495801	-0.381383	-1.1299		-1.82428	0.310919	0.209815	1.62982	1.37647	-0.228552	0.284202	-1.60216	-0.156229
YLL058W	YLL058W	2.62591	0.186219	0.378353	-0.0385178	-0.677189	-0.778111	-0.496073	-0.611543	-0.4785		0.972942	1.92568	0.842806	-0.172861	-0.671568	-0.527397	-0.645846	-0.999582	-0.724178
YLL057C	JLP1	2.05911	0.301273	0.257472	-0.167383	-0.824131	-1.4864	-0.727947	-0.563327	0.278681		-0.993834	1.80989	0.715198	0.578309	-0.349203	0.528234	-0.985503	-1.27628	-0.0268138
YLL055W	YCT1	2.55905	-0.201055	-0.463419	-0.576876	-0.709632	-0.765161	-0.694541	0.102378	0.355918		0.956233	1.52896	1.4322	-0.351124	-0.730798	-0.889851	-0.720948	-0.669346	-0.555329
YLL052C	AQY2	1.9578	-0.37539	0.881668	1.05464	0.286342	-0.656202	-0.524066	-1.02279	-0.90095		-2.51482	-1.57579	0.165785	0.232161	1.52875	1.41953	-0.0494596	0.924342	-0.130499
YLL041C	SDH2	1.57804	0.56545	0.977419	1.08754	-0.641474	-1.32603	-1.11993	-0.734151	-0.277406		-2.0381	0.641974	0.169057	1.12544	1.62523	0.726421	-0.00111221	-0.885657	-1.36325
YLL038C	ENT4	2.19321	-0.346968	-0.912775	-0.727068	0.986069	-0.474356	-1.04083	0.610117	-0.225632		0.186697	1.3654	0.985699	0.593709	0.0535537	0.121874	-1.0688	-1.39409	-0.844041
YLL036C	PRP19	1.68125	1.29555	0.387011	-0.613709	-1.24916	-1.25455	-0.764328	-0.0106909	0.0295502		1.72436	1.41842	1.15757	0.102217	-0.585402	-0.925138	-0.862256	-1.07516	-0.954626
YLL026W	HSP104	2.33075	-0.268793	0.799816	0.0633598	-0.275791	-1.14473	-1.10898	-0.448479	0.154511		2.61102	-1.00634	-0.435614	-0.194616	1.91471	-0.0485645	-0.547838	-1.06028	-1.23249
YLL018C	DPS1	2.32391	-0.334879	-0.584148	-0.328284	-0.379886	-1.22683	-0.854475	0.349698	0.539077		1.05394	1.39283	0.20423	0.0830707	-0.91411	-1.34481	-1.10494	-0.4223	1.05209
YLL014W	EMC6	2.63818	-0.260884	-0.53276	-1.05587	0.124163	-0.398926	0.100119	-0.120068	-0.602109		3.12273	-0.536284	0.642331	-1.83564	-1.63	-0.878909	0.0800939	0.220296	0.815381
YLL007C	YLL007C	2.07556	0.59871	0.52601	0.0483438	-1.2178	-1.22339	-0.87198	-0.160908	-0.250043		1.31907	-0.539237	0.415808	0.869166	1.10111	-0.187559	0.0832644	-1.36194	-1.69968
YLL006W	MMM1	2.23306	0.622637	0.489103	0.572573	-0.831841	-1.01495	-0.883867	-0.631163	-0.240742		3.73809	-1.01257	0.157651	0.242608	0.646763	0.307201	-0.344197	-1.74659	-1.98895
YLR006C	SSK1	1.80469	0.376393	0.71086	-0.700766	-1.09816	-1.26584	-0.487607	1.18691	-0.187047		-2.36758	-0.666379	1.32933	0.782824	1.86125	0.692845	-0.705971	-0.513014	-0.413307
YLR011W	LOT6	2.16714	-0.382159	-0.168085	0.166371	1.39382	-0.585185	-0.673492	-0.513841	-0.465329		0.329115	-0.551163	-0.514278	1.1752	0.806445	0.872111	-0.115522	-0.0964878	-1.90542
YLR019W	PSR2	1.82922	1.59778	0.667909	-0.168366	-0.591995	-0.820773	-0.740963	-0.599454	-0.640081		0.532893	1.23878	1.11678	0.564993	0.225349	-0.340156	-0.965737	-1.08638	-1.28653
YLR028C	ADE16	1.57453	0.36848	0.345572	-0.0181722	-1.15939	-1.5884	-1.06035	-0.0543834	0.755007		0.173853	0.435554	0.952986	1.09012	0.57617	0.145959	-0.509711	-1.41593	-1.449
YLR034C	SMF3	1.53093	0.638527	0.825204	1.40134	-0.989083	-1.01742	-0.807323	-0.781654	-0.46043		1.61496	-0.24592	0.702604	0.760424	0.693427	0.212454	-0.426966	-1.61043	-1.70055
YLR038C	COX12	2.6418	-0.0564766	0.452282	0.107421	-0.600906	-0.732994	-0.618618	-0.571011	-0.284402		0.88173	0.497583	0.934006	0.841827	0.720667	-0.311794	-0.711134	-1.23049	-1.62239
YLR056W	ERG3	2.09088	0.335876	-0.586943	-0.982124	-0.984547	-0.942993	-0.220762	0.0629706	0.093477		3.42548	1.73045	0.284402	-0.359517	-0.768289	-1.07917	-1.11072	-1.16328	-0.959351
YLR058C	SHM2	2.52812	-0.0663345	-0.526945	-0.660051	-0.729089	-0.737767	-0.615646	-0.112062	0.47475		8.60838	0.819114	0.034642	-0.906316	-1.42578	-1.67778	-1.7481	-1.90418	-1.79996
YLR059C	REX2	2.08773	-0.415892	0.472772	0.317192	1.09856	-1.2174	-0.407384	-0.504836	-0.789697		0.0623585	1.05154	1.14265	0.393547	0.329194	0.398585	-0.695726	-1.1337	-1.54845
YLR069C	MEF1	2.45622	0.352848	0.156543	0.301173	-0.658038	-1.05677	-0.971759	-0.471619	-0.103565		3.51583	0.711593	0.156028	0.221595	0.205324	-0.125381	-0.941511	-1.78753	-1.95595
YLR079W	SIC1	1.94645	0.707258	0.119028	-0.571428	-0.973863	-1.42204	-0.74392	-0.279242	0.724969		2.30884	0.922114	1.24849	0.0613495	-0.0950153	-0.770348	-0.931253	-1.27556	-1.46861
YLR089C	ALT1	2.32531	1.29728	-0.136248	-0.377088	-0.720795	-0.684772	-0.565086	-0.31027	-0.446596		3.62314	0.505246	0.828528	0.557881	-0.138488	-1.03172	-1.36298	-1.51904	-1.46257
YLR090W	XDJ1	1.6828	0.316785	0.292559	-0.623976	-1.51334	-1.49431	-0.289416	0.555912	0.311454		3.40605	0.583101	1.26644	0.22076	-0.513575	-1.10048	-1.31237	-1.34324	-1.20669
YLR100W	ERG27	2.29831	0.577126	0.548752	0.146596	0.0821456	-1.24107	-0.749742	-0.639728	-0.613856		2.29317	1.26832	0.550798	0.380519	-0.209488	-0.356011	-0.914874	-1.33958	-1.67285
YLR104W	LCL2	2.463	-0.746734	-0.283376	-0.562037	0.801502	-1.03033	-0.302916	-0.401541	-0.0710046		5.38393	-0.154328	0.457612	-1.35249	0.14251	0.0572087	-1.00281	-0.960997	-2.57063
YLR110C	CCW12	2.12904	1.41254	0.404183	-0.319071	-0.627133	-0.695957	-0.538989	-0.56784	-0.599288		1.19311	1.70154	0.921404	0.135278	-0.339134	-0.737424	-0.931554	-0.952005	-0.991213
YLR120C	YPS1	1.30819	1.36361	-0.318581	-0.551222	-1.26225	-1.36684	-0.808707	0.61292	0.442452		0.4151	1.09446	0.605054	1.07249	0.357874	-0.0121685	-1.27735	-1.08309	-1.17236
YLR121C	YPS3	2.36006	0.892496	0.444401	-0.00556178	-0.530281	-0.968198	-0.652349	-0.492363	-0.530281		-0.821978	1.96579	0.792035	0.600544	0.281502	-0.350979	-0.849231	-0.801431	-0.816246
YLR136C	TIS11	2.83105	-0.342256	-0.387279	-0.34721	-0.0314809	-0.331944	-0.306599	-0.350106	-0.377876		1.2731	1.11785	1.54872	0.204027	-0.709921	-0.690219	-0.847339	-1.03945	-0.856762
YLR142W	PUT1	1.92352	1.1751	0.813609	0.372746	-0.497912	-0.744389	-0.726841	-0.760826	-0.769591		4.39825	0.0215404	0.792207	0.293554	0.165843	-0.845974	-1.24848	-1.73996	-1.83698
YLR145W	RMP1	1.8691	0.203773	-0.130683	-1.41622	-0.525975	-1.1492	1.09102	-0.154586	0.657754		2.32675	0.702813	1.52596	-0.00241271	-0.526248	-0.66874	-1.61355	-0.823636	-0.920938
YLR146W-A	YLR146W-A	1.62394	0.652539	0.21737	-0.758944	-1.11054	-1.1963	-0.856484	-0.228161	0.332543		1.4959	1.20332	1.51239	-0.218867	-0.448924	-0.872334	-0.825718	-0.650126	-1.19564
YLR153C	ACS2	2.57427	0.782836	0.0319069	-0.374132	-0.588135	-0.684429	-0.57929	-0.430777	-0.454759		2.38761	1.48694	0.687288	0.167241	-0.336206	-0.91997	-1.0397	-1.23495	-1.19825
YLR168C	UPS2	1.97918	0.0445272	1.21851	-0.468697	-1.2221	-1.21145	-0.393559	-0.379072	0.10886		0.516662	1.08108	1.65506	0.0955537	0.0459759	-0.760317	-0.645241	-0.727789	-1.26098
YLR170C	APS1	2.75717	-0.340503	0.0116744	-0.345783	-0.620167	-0.411833	-0.343805	-0.679298	-0.132294		1.13633	1.1942	0.321901	1.15039	-1.2221	-0.0602389	-0.239232	-0.865064	-1.41618
YLR172C	DPH5	2.14955	0.630007	0.386043	-0.431514	-1.11726	-1.31163	-0.731177	-0.0929324	0.239947		0.328307	1.55598	0.964527	0.606161	0.0550092	-0.572355	-0.751834	-1.16342	-1.02237
YLR174W	IDP2	2.21815	0.423136	0.628906	-0.323974	-1.06191	-1.14984	-0.783444	-0.407325	0.0455419		-0.744011	1.44142	1.12654	0.829809	0.460503	-0.333845	-0.629228	-1.09254	-1.05865
YLR175W	CBF5	1.73804	1.34039	-0.0632342	-0.893723	-1.24745	-1.18036	-0.280988	0.592663	-0.0126744		1.91034	1.43075	1.10676	-0.0795614	-0.43154	-0.828848	-1.27302	-0.899031	-0.935859
YLR177W	YLR177W	1.90627	0.391503	0.14771	0.0959711	1.11997	-0.318468	-0.0308405	-0.769066	-1.26358		0.273049	-1.02947	-0.801066	-0.507754	-0.765281	-0.322098	0.228488	1.33343	1.5907
YLR178C	TFS1	1.13477	0.40846	-0.497283	-0.226142	-0.852888	-1.26838	-1.12191	-0.210732	1.05389		-0.503127	-0.760878	-1.41167	-0.84788	0.355467	0.287645	0.265922	1.16007	1.45445
YLR179C	YLR179C	1.92135	-0.389743	-0.62695	-0.678285	-0.888047	-0.894098	-0.557715	0.0680781	0.630401		-0.717808	0.12627	-0.109921	-0.898445	-0.863278	-0.674399	0.0512479	1.18001	1.90632
YLR180W	SAM1	2.13746	1.54495	0.0232179	-0.382616	-0.62769	-0.648068	-0.62026	-0.534471	-0.532244		0.767515	1.93959	0.924013	-0.240072	-0.416135	-0.676736	-0.804239	-0.690822	-0.803118
YLR186W	EMG1	1.57729	1.19716	0.411723	-0.964261	-1.47647	-1.07974	-0.38346	0.159263	-0.111575		1.63962	1.25943	1.33507	0.0718675	-0.482295	-0.725037	-0.985686	-1.04935	-1.06362
YLR193C	UPS1	2.16383	0.478138	0.470596	0.553933	-1.07675	-1.22444	-0.898308	-0.278512	-0.0964836		-1.37604	0.942831	0.697437	1.43894	0.0153279	0.967448	-0.350795	-1.21792	-1.11723
YLR194C	YLR194C	2.55785	0.782006	0.124442	-0.29148	-0.547253	-0.736937	-0.545916	-0.476805	-0.397027		0.286646	1.10124	1.55563	0.421203	0.0792641	-0.481824	-1.10663	-0.839527	-1.016
YLR197W	NOP56	1.95277	0.869697	-0.162227	-0.955543	-1.26725	-0.934332	0.108073	0.924059	-0.307909		3.31199	0.772939	1.38051	-0.183857	-0.774315	-1.25199	-1.35925	-1.05296	-0.843059
YLR203C	MSS51	2.4756	-0.450397	0.247418	0.319398	0.360737	-1.01919	-0.751862	-0.786134	-0.391281		-0.436745	-2.06855	-0.198366	-0.0240852	0.417766	0.660563	1.41586	-0.0596064	0.293156
YLR204W	QRI5	1.9572	-1.04122	-0.969815	-0.848554	1.20689	-0.761554	0.560957	-0.161587	0.179936		0.105813	-1.08934	-1.01529	-0.130536	-0.631784	1.05502	0.267079	1.75584	-0.316809
YLR208W	SEC13	1.91446	0.537624	1.19767	0.528507	-0.647625	-1.18087	-0.813952	-0.685482	-0.535286		1.23125	0.43368	0.465259	0.823905	0.854226	-0.106107	-0.505862	-1.57651	-1.61984
YLR228C	ECM22	1.46271	0.180232	-0.285962	-0.229868	1.60162	-0.722467	-1.13091	-0.705348	-1.03771		-0.54989	-0.783865	-0.778448	-0.751445	-0.662932	-0.0737369	0.700858	1.21188	1.68758
YLR231C	BNA5	2.22284	-0.238997	0.387985	-0.27834	-1.52755	-1.15968	0.0787939	0.154121	0.16412		4.85069	-0.161297	0.0858519	0.44523	0.446983	-0.475805	-1.28491	-1.93047	-1.97627
YLR239C	LIP2	1.57905	-0.273852	0.404462	0.984308	-1.17107	-1.38457	-1.13861	-0.119431	0.368607		1.51583	-0.190704	-0.215259	1.46625	0.52453	0.533106	-1.16449	-1.02175	-1.44751
YLR248W	RCK2	1.7736	1.25162	0.646436	0.583092	-0.0584307	-0.856119	-0.778133	-0.852631	-0.855994		3.05767	0.625172	0.536376	0.278289	0.319028	-0.362929	-0.877911	-1.6994	-1.8763
YLR249W	YEF3	1.86894	1.62358	0.479395	-0.243696	-0.722971	-0.846585	-0.710444	-0.178758	-0.632434		1.35202	1.49895	1.02194	0.267058	-0.277492	-0.803193	-1.06599	-0.894358	-1.09893
YLR250W	SSP120	1.61928	0.0414308	0.71763	-0.168039	-1.37796	-1.69446	-0.150448	-0.338723	0.755202		4.15562	-0.15085	0.431551	0.448024	0.43423	-0.326923	-1.37171	-1.71017	-1.90977
YLR251W	SYM1	1.75079	0.155503	-0.34006	-0.900977	-1.2213	-1.16732	-0.331114	0.287214	0.450493		3.38434	0.293784	0.816608	0.818951	-0.165909	-0.783702	-1.56322	-1.39249	-1.40836
YLR253W	MCP2	2.15742	-0.500993	0.333696	-0.252922	-1.10573	-1.322	-0.594004	0.587965	0.286085		0.0827054	-0.966205	-1.57023	-0.550697	1.04055	1.09431	0.830517	0.424262	-0.38521
YLR257W	YLR257W	2.49695	0.563777	0.380488	-0.0540847	-0.801394	-0.93412	-0.678307	-0.390863	-0.325768		1.5409	0.501457	1.00503	0.598516	0.409378	-0.15105	-0.793218	-1.45998	-1.65103
YLR258W	GSY2	2.19404	0.814965	0.408622	0.694669	-0.785816	-0.82487	-0.584819	-0.57863	-0.634273		8.74317	-0.417048	-0.121324	-0.367996	-0.1841	-1.20165	-1.47291	-2.79974	-2.1784
YLR259C	HSP60	2.41452	-0.623183	0.186249	0.353938	0.740238	-0.83299	-0.412763	-0.410563	-0.567607		-0.5161	-1.62064	-0.810499	-0.404533	1.6451	0.59566	0.642436	0.270308	0.198269
YLR262C	YPT6	2.2496	0.0227097	1.1542	-0.16209	-0.403701	-0.173851	-0.807056	-1.17787	-0.576856		10.1412	-2.74443	-0.49505	-0.79179	-2.28786	-1.08567	-0.14911	-0.380017	-2.20722
YLR293C	GSP1	1.83603	1.38426	0.88061	-0.0910399	-0.844513	-0.955134	-0.79887	-0.499876	-0.448917		1.05487	0.507102	1.69068	0.410902	0.0275226	-0.380541	-0.990353	-1.02461	-1.29557
YLR295C	ATP14	2.58456	-0.184313	0.561637	0.313068	-0.343669	-0.735239	-0.588134	-0.599715	-0.49589		-0.0105933	-0.157392	0.901528	0.809848	1.12815	0.320839	-0.172883	-1.15847	-1.66103
YLR298C	YHC1	1.77987	0.721339	1.26797	0.318529	-1.06238	-1.22094	-0.786258	-0.433175	-0.348393		1.10618	-0.146402	1.11473	0.81109	0.67701	-0.125785	-0.412929	-1.59682	-1.42707
YLR300W	EXG1	2.46548	0.974999	0.195276	-0.348934	-0.467396	-0.598005	-0.579676	-0.531488	-0.555072		1.77054	1.7335	0.915755	-0.313584	-0.632867	-0.759538	-0.909471	-0.808533	-0.9958
YLR304C	ACO1	2.08473	0.985837	0.58543	0.36587	-0.0470803	-0.935403	-0.849523	-0.796824	-0.670419		-1.97793	2.18795	0.963647	0.607636	0.320011	-0.468955	-0.212434	-0.829329	-0.590599
YLR312W-A	MRPL15	2.26074	-0.0374135	0.324562	-0.189367	-1.08137	-1.10895	-0.824841	-0.236818	0.121341		0.828987	0.159903	1.23999	0.463242	0.605445	0.0574769	-0.311783	-1.19733	-1.84594
YLR328W	NMA1	2.12757	1.21334	0.640924	-0.230677	-0.730212	-0.838243	-0.798069	-0.460683	-0.574648		3.07683	0.947948	1.26702	-0.40676	-1.3635	-1.20622	-0.739652	-0.334295	-1.24138
YLR330W	CHS5	1.92293	0.413934	0.269513	0.272135	-0.971685	-1.60345	-0.973394	-0.246856	0.600395		3.07308	0.33791	0.355758	0.367101	0.467481	0.0213015	-0.985387	-1.80808	-1.82916
YLR337C	VRP1	1.63063	0.385879	-0.0436809	0.32553	1.28631	-1.29552	-1.49183	-0.722164	-0.0641877		2.65813	-0.121324	-0.647332	1.13277	0.943463	-0.676323	-0.419271	-1.94701	-0.923098
YLR350W	ORM2	2.39741	-0.479011	-0.752407	-0.786866	-0.547964	-0.970878	0.131567	0.406344	0.641006		3.61794	0.189663	0.483706	0.673183	0.299674	-0.571165	-1.24442	-1.75663	-1.69195
YLR354C	TAL1	2.20952	0.994299	0.457074	-0.267999	-0.752689	-1.02516	-0.794061	-0.63639	-0.391106		1.25442	1.48	0.920007	0.335053	-0.0927165	-0.592232	-0.922048	-1.18691	-1.19557
YLR355C	ILV5	1.61805	1.2223	-0.357675	-0.834335	0.452024	-1.40687	-1.20868	-0.0300093	-0.0947051		0.937764	1.4257	1.36476	0.107222	-0.396553	-0.80529	-1.03341	-0.643113	-0.957071
YLR359W	ADE13	2.70616	-0.303201	-0.443537	-0.537331	-0.653087	-0.6489	-0.451531	0.0306974	0.179341		14.3159	-0.0352248	-0.686336	-1.45896	-1.83509	-2.32199	-2.49543	-2.73943	-2.74342
YLR370C	ARC18	2.57027	0.29335	0.0937484	-0.349174	-0.53635	-1.11146	-0.511662	-0.472051	0.302379		4.02007	0.683155	0.340186	0.218606	0.0406557	-0.390304	-1.28085	-1.84196	-1.78956
YLR375W	STP3	1.68083	0.909342	0.0485623	-1.01254	-1.05932	-1.62977	-0.147869	0.260707	0.454561		2.41366	1.0874	1.02491	0.14571	-0.0804612	-0.776706	-1.26977	-1.35658	-1.18816
YLR377C	FBP1	1.7336	-0.552444	-0.629289	-0.693065	-0.691711	-0.758772	-0.715075	-0.11252	0.816923		-0.180242	1.5727	0.779956	0.719818	0.402594	-0.257306	-0.775152	-1.04207	-1.2203
YLR389C	STE23	2.05591	0.913039	0.22333	-0.353598	-1.27314	-1.17607	-0.728259	-0.0308316	-0.0989495		0.73804	1.35224	1.01578	0.756718	-0.339725	-0.335231	-0.953142	-1.14826	-1.08642
YLR390W	ECM19	2.65979	-0.222119	-0.295262	-0.659654	-0.713615	-0.828856	-0.266133	0.265102	0.115918		0.29873	1.53441	0.536708	0.739885	0.396536	-0.386536	-0.636014	-1.35509	-1.12863
YLR390W-A	CCW14	2.104	0.93903	0.822373	0.0315889	-0.793726	-1.08629	-0.850458	-0.298096	-0.347977		0.544423	1.28382	1.06978	0.605294	0.258706	-0.495868	-1.01296	-1.10806	-1.14513
YLR395C	COX8	2.7425	0.0966602	0.120456	-0.162833	-0.613735	-0.64891	-0.43219	-0.488834	-0.214761		-0.232088	0.664413	0.952828	0.735201	1.09809	0.0203291	-0.558343	-1.28295	-1.39748
YLR396C	VPS33	1.29543	0.935515	0.510074	0.908575	0.67684	-1.15087	-1.41283	-1.12026	-0.567103		-0.718508	-0.039905	0.969739	0.733809	0.533576	0.812062	0.539642	-1.00103	-1.82938
YLR401C	DUS3	1.69062	-0.478119	-1.21184	-0.00983764	1.54938	-0.846189	-0.884259	-0.332731	-0.124867		-2.25724	0.411402	0.112794	-0.422668	-0.884443	-0.517327	0.137441	2.13379	1.28625
YLR420W	URA4	2.61707	0.172187	0.311413	-0.270204	-0.857297	-0.844885	-0.627608	-0.287356	-0.0659262		11.5394	-0.981765	-0.676878	-0.573701	-0.480547	-1.07153	-2.0389	-2.75648	-2.95957
YLR429W	CRN1	2.60717	0.518194	0.230118	-0.0440605	-0.423428	-0.697253	-0.616236	-0.453727	-0.553603		3.32916	1.1485	0.413878	0.0819883	0.0451354	-0.694008	-1.10752	-1.56918	-1.64795
YLR439W	MRPL4	2.14132	-1.0232	-0.146658	1.3263	0.0387531	-0.880712	-0.0987634	-0.466778	-0.750233		-2.21315	-1.21479	-0.798005	0.31095	0.973273	1.66104	1.16248	-0.352233	0.470434
YML129C	COX14	2.02169	-0.785242	0.0537903	0.641741	1.17457	-0.630345	-0.583978	-0.999736	-0.0186248		-1.1686	-1.12371	-0.436784	0.695274	1.34777	1.35896	0.713345	-0.917652	-0.468599
YML123C	PHO84	2.57808	0.479147	0.0941244	0.239851	-0.556226	-0.786006	-0.678127	-0.498571	-0.580185		1.28098	1.37335	1.08124	0.241933	-0.119693	-0.498161	-0.927491	-1.14194	-1.29022
YML120C	NDI1	2.73393	-0.147747	-0.0965872	0.242313	-0.084406	-0.604139	-0.610623	-0.503625	-0.517043		0.534304	-0.162002	-0.0439904	1.00986	1.19964	0.398361	0.0264917	-1.46639	-1.49627
YML113W	DAT1	1.70361	1.47216	0.122823	-0.638958	-1.15065	-1.28381	-0.66002	0.0960747	0.297236		0.160091	1.52645	1.14121	0.57365	-0.223931	-0.4759	-1.36749	-0.616101	-0.717979
YML110C	COQ5	2.49135	-0.806528	-0.0648105	0.299972	0.609594	-0.955712	-0.626359	-0.528919	-0.165475		1.07906	-1.80012	-1.15644	-0.703734	-0.216277	0.604637	0.925175	0.615656	0.652049
YML106W	URA5	2.32088	0.0625942	0.305833	-0.825334	-0.892392	-1.32043	-0.349558	0.294477	0.154485		0.876873	1.24288	1.27519	0.237252	0.0796388	-0.428131	-1.19198	-0.857605	-1.23412
YML100W	TSL1	2.77669	0.0447206	-0.323129	-0.414811	-0.242901	-0.687336	-0.547827	-0.308782	-0.290812		3.94835	-0.733386	-0.170001	0.604688	0.949031	-0.127484	-0.974685	-1.88347	-1.61304
YML087C	AIM33	1.89612	0.241462	1.18833	0.424611	-1.13472	-1.22185	-0.762962	-0.595566	-0.151983		-1.34661	-0.255556	0.0207429	0.705328	1.29552	1.26019	0.663054	-0.844765	-1.49791
YML081C-A	ATP18	2.69703	-0.515585	0.260433	-0.113157	-0.50609	-0.77756	0.0887581	-0.265104	-0.256358		0.902885	0.039094	1.48852	-0.606636	1.08676	0.128706	-0.765437	-0.865062	-1.40884
YML079W	YML079W	2.45403	0.204407	0.409943	-0.154997	-1.04559	-1.08535	-0.591522	-0.25236	0.19981		2.84413	0.582543	0.920757	0.512343	0.00899847	-0.545127	-1.29318	-1.52103	-1.50944
YML078W	CPR3	2.72286	-0.102931	0.282754	0.0248613	-0.470867	-0.684438	-0.435992	-0.55576	-0.414578		-0.406249	-0.349917	0.878477	0.304587	1.52579	0.868013	-0.799561	-0.64287	-1.37827
YML057W	CMP2	1.88718	0.25293	0.763242	1.08683	-0.0262776	-1.31243	-0.943675	-0.670913	-0.449744		1.86756	-0.683383	-0.225159	0.930437	1.23082	0.330761	-0.607954	-1.51396	-1.32912
YML054C	CYB2	2.69793	0.412573	0.0438698	-0.126623	-0.490817	-0.552433	-0.522493	-0.517245	-0.479837		8.50638	0.299554	-0.324253	-0.048103	-0.71509	-1.44286	-1.80882	-2.17678	-2.29003
YML052W	SUR7	2.64619	0.404493	0.251372	-0.0969539	-0.495161	-0.689523	-0.583016	-0.54516	-0.392654		3.86267	0.680196	0.651619	0.291997	-0.41956	-0.426147	-1.06836	-1.70745	-1.86496
YML048W	GSF2	2.23465	0.757949	0.679676	-0.230045	-0.992769	-1.15119	-0.678062	-0.16892	-0.315174		3.77412	0.921399	0.29545	0.350184	-0.0562865	-0.629058	-1.29821	-1.6611	-1.69651
YML038C	YMD8	2.65576	0.533388	0.162641	-0.381183	-0.532481	-0.535069	-0.496371	-0.396992	-0.564614		6.05224	0.480644	0.499359	0.053437	-0.626568	-1.32222	-1.42943	-1.99284	-1.71463
YML037C	YML037C	2.00038	-0.0557436	0.802814	-0.48239	-0.860298	-1.2493	-1.05898	-0.0485209	0.129381		-0.439847	0.78185	1.80129	0.769051	0.250699	-0.731132	-0.746775	-0.873119	-0.812022
YML028W	TSA1	1.87592	-0.255686	-0.180004	-0.1591	-1.07236	-1.44316	-0.673563	0.0917855	0.825006		0.570568	0.211622	0.307254	0.852201	1.22563	0.311555	-0.583755	-1.29836	-1.59672
YML013W	UBX2	1.76646	0.880028	1.09697	0.63839	-0.651263	-1.14975	-0.893395	-0.586642	-0.549597		0.0976466	0.730486	0.646484	0.976226	0.926929	0.0180026	-0.619971	-1.37806	-1.39774
YML012W	ERV25	2.22668	1.11939	0.0781804	-0.53322	-0.562268	-1.18464	-0.74643	-0.463513	-0.0158912		0.668017	1.35203	1.04991	0.280369	0.246893	-0.254762	-0.7592	-1.22822	-1.35504
YML009C	MRPL39	1.76575	-0.153977	-0.420556	-1.03397	-0.982777	-1.15898	-0.298063	0.375306	0.596689		0.0926648	0.783859	-0.142797	1.21355	-0.0767704	0.593662	-0.558365	0.144237	-2.05004
YMR005W	TAF4	1.08651	-0.213411	1.51535	0.151431	-1.3956	-1.5384	-0.597625	-0.219466	0.577907		0.122438	0.33105	0.918481	0.969803	0.857531	0.169413	-0.511351	-1.44184	-1.41552
YMR008C	PLB1	2.46725	0.925793	-0.0948025	-0.524857	-0.78114	-0.823623	-0.615365	-0.152689	-0.213542		3.03433	0.657187	0.864874	0.658679	-0.16966	-0.939302	-1.38865	-1.41087	-1.30659
YMR016C	SOK2	1.65443	0.00301615	-0.248702	1.11832	1.09433	-0.962145	-1.46848	-0.592756	-0.0340032		-0.305917	0.820874	1.36337	0.569532	0.391389	0.356071	-0.583143	-1.55406	-1.05811
YMR024W	MRPL3	2.49802	0.5271	0.349019	0.159671	-0.546164	-0.877237	-0.807878	-0.41768	-0.597801		2.10653	0.103231	0.126302	0.46548	-0.83885	1.00244	0.343896	-1.72426	-1.58477
YMR027W	YMR027W	2.03724	1.2149	0.71028	-0.1864	-0.906269	-0.957281	-0.740421	-0.631293	-0.227039		2.43443	0.770948	0.620549	0.795354	0.185819	-0.784298	-1.10877	-1.50152	-1.41252
YMR031C	EIS1	1.73231	1.26214	0.810769	0.648264	-0.624782	-0.823314	-0.785958	-0.746899	-0.719913		2.52343	-0.173577	0.225475	0.771457	0.793981	-0.0884469	-0.53307	-1.71014	-1.80911
YMR035W	IMP2	2.70076	-0.421332	-0.153828	-0.370637	-0.738507	-0.769078	-0.434119	0.0286302	-0.040703		0.865811	-0.972082	-0.0110927	-0.61648	-1.22159	-0.911244	0.524517	0.708485	1.63367
YMR038C	CCS1	2.33028	-0.0596755	0.703119	0.0049721	-0.678013	-1.38741	0.0978443	-0.41562	-0.702482		0.15138	0.509867	1.12087	0.553156	0.831071	0.386231	-0.886215	-1.35021	-1.31616
YMR039C	SUB1	2.43282	-0.0553919	-0.269154	-0.658544	-1.08496	-1.06049	-0.0270184	0.251874	0.45379		3.45437	1.01312	0.769759	0.167593	-0.258604	-0.973393	-1.48677	-1.42116	-1.26491
YMR043W	MCM1	2.17774	1.05322	-0.325978	-0.821598	0.459293	-0.905706	-0.981012	-0.514826	-0.292196		0.433073	1.49466	1.05063	0.604073	0.00396713	-1.16439	-0.730693	-0.864465	-0.826855
YMR049C	ERB1	1.73832	1.71423	-0.144268	-0.518011	-1.03839	-0.580246	-0.811029	0.516638	-0.552944		2.28519	1.18167	1.3407	-0.133336	-0.948602	-0.931148	-1.14615	-0.791451	-0.856865
YMR058W	FET3	2.84471	-0.289473	-0.327861	-0.306193	-0.277503	-0.375176	-0.353908	-0.324116	-0.305131		6.28113	1.08408	0.377118	-0.632267	-1.14461	-1.43606	-1.46157	-1.53225	-1.53558
YMR083W	ADH3	2.64854	-0.552767	0.168884	-0.0189785	0.18457	-0.282725	-0.0118123	-0.607928	-0.76537		-0.163094	-1.07622	1.25548	0.347346	1.43514	0.383587	-0.327095	-0.689202	-1.16594
YMR088C	VBA1	1.92643	0.909086	1.1729	-0.463218	-0.980078	-1.05922	-0.757908	-0.387631	-0.184413		0.627996	1.30552	1.40942	0.420215	-0.271021	-0.76142	-0.741872	-1.01133	-0.977504
YMR089C	YTA12	1.66222	0.269252	1.04538	1.33182	-0.540869	-1.08667	-0.79	-0.605593	-0.703737		-0.0406751	-0.579679	-0.458993	0.665702	0.786712	1.44276	0.589943	-1.38726	-1.01851
YMR091C	NPL6	1.61728	1.05741	0.925752	0.379386	0.135728	-1.54229	-0.765568	-0.951948	-0.357918		3.03294	-0.750157	-0.163503	-1.33449	-1.82418	-0.31369	0.156685	1.49632	-0.29994
YMR092C	AIP1	1.80808	0.387894	0.874081	0.450187	-0.958792	-1.40122	-1.16431	-0.446908	0.0331526		2.26226	0.171156	0.44608	0.698124	0.532221	-0.0693886	-0.455656	-1.75379	-1.83101
YMR104C	YPK2	1.18284	0.846121	-0.0768099	-0.214187	-0.793354	-0.806298	-0.73485	-0.729875	-0.678669		2.19426	1.44105	0.930949	0.126119	-0.568614	-0.807177	-1.11602	-1.123	-1.07757
YMR108W	ILV2	1.70979	1.01396	0.164897	-0.853914	-1.39973	-1.31447	-0.279501	-0.0556945	0.574783		2.53024	1.69862	0.547462	-0.00989516	-0.89338	-1.02181	-0.960384	-1.12279	-0.768058
YMR111C	YMR111C	0.819708	0.34988	-0.344807	0.178169	-0.628394	-0.909705	-0.606843	-0.725811	-0.514059		-0.968888	-1.74985	-0.933796	-0.199649	0.807179	0.515578	0.654731	0.795483	1.07921
YMR113W	FOL3	1.6737	0.452582	0.276797	-0.962455	-1.25044	-0.771436	-0.478797	-0.016926	-0.46719		1.69236	1.62414	0.299113	0.624147	-0.465302	-1.31113	-0.944211	-1.12024	-0.398872
YMR120C	ADE17	1.50406	-0.419911	-0.60991	-0.64578	-0.673766	-0.653346	-0.399619	-0.138558	-0.13015		2.74387	1.60395	0.654195	-0.388539	-1.1912	-1.0269	-1.21944	-0.850228	-0.325706
YMR122W-A	YMR122W-A	1.96028	1.44629	0.121772	-0.44408	-0.798829	-0.708484	-0.721367	-0.681477	-0.684334		2.37455	1.83669	0.250394	0.00835067	-0.459148	-0.954008	-0.89132	-1.01761	-1.1479
YMR123W	PKR1	1.40145	0.292663	0.511016	-1.64645	0.010811	0.13539	-0.460905	-0.744433	-0.988334		1.52121	2.1452	-0.0664875	-0.18652	-0.378096	-0.633655	-1.01306	-0.45631	-0.93229
YMR131C	RRB1	1.17379	1.23916	0.0410467	-0.749979	-1.24661	-0.639628	-0.02323	-0.726849	-0.673134		0.288214	1.64303	0.273631	0.787571	0.604479	-0.879861	-0.900082	-0.820994	-0.995982
YMR135C	GID8	0.982156	-0.911205	-1.1757	-0.0924144	0.378529	0.0468873	-0.524899	-0.410316	-0.519121		-1.21744	-1.24623	-0.694111	-0.792236	0.213431	1.7011	0.877289	0.31159	0.846601
YMR145C	NDE1	1.96052	0.102787	0.467774	0.705267	0.0239836	-0.256595	-0.849284	-1.3137	-1.3043		-0.047447	1.07375	0.852315	1.02328	0.114639	0.243761	-0.866064	-0.758377	-1.63586
YMR146C	TIF34	2.10096	-0.187738	-0.518423	0.803486	-0.794037	0.252983	0.553146	-1.06545	-1.22257		-0.997527	-0.198724	-0.857986	-1.58317	0.0959712	0.295649	1.4769	0.884112	0.884773
YMR150C	IMP1	2.30269	-0.415461	-0.141625	-0.501132	-1.47821	-0.561458	-0.383389	0.139902	0.365209		2.12421	1.1609	0.147862	-0.910015	-0.900216	-1.21724	-1.54601	0.440274	0.700226
YMR156C	TPP1	1.1219	0.156539	0.42478	0.227202	-1.57878	-1.02209	-0.496455	0.198741	-0.779426		0.691793	1.37165	1.06265	0.123808	0.0458526	-0.0433913	-1.37312	-1.37472	-0.504518
YMR158W	MRPS8	2.57436	-0.689725	-0.404167	-0.918035	-0.533164	0.320926	0.321712	-0.463516	-0.390093		-1.15894	-1.18737	0.8638	0.419462	-0.844466	-0.123061	-0.533618	0.764721	1.79948
YMR161W	HLJ1	1.47638	0.282108	0.622772	0.133351	-1.53645	-0.603113	-0.528324	-0.326028	-1.00742		0.103366	0.809232	0.522476	1.48173	0.364995	-0.0528753	-0.656741	-1.32197	-1.25022
YMR165C	PAH1	1.08544	0.493469	-0.139486	-0.197876	-1.66709	-1.21445	-0.0749462	-0.0376549	-0.0518255		1.30284	0.895375	1.09813	0.966263	-0.224869	-0.820896	-1.29039	-1.07675	-0.849708
YMR166C	YMR166C	1.74778	0.476912	0.593412	-0.117429	-0.927667	-0.833278	-0.718754	-0.848405	-0.773425		1.24438	0.984544	1.33315	0.147234	0.152169	-0.629203	-1.44883	-1.28971	-0.493737
YMR173W	DDR48	2.11642	-0.214565	-0.667425	-0.733453	-1.00538	-0.474891	-0.279073	-0.193837	-0.0104853		2.43033	0.862303	0.881981	0.607935	-0.86925	-1.33615	-1.61595	-0.82203	-0.139173
YMR189W	GCV2	1.02373	0.499804	0.528689	-0.00851715	-1.03288	-0.966056	-0.78368	-0.616842	-0.646657		1.74133	0.900766	0.563431	0.959046	0.023755	-0.233191	-1.2785	-1.16697	-1.50967
YMR195W	ICY1	2.02583	-0.035075	0.161065	-0.65913	-1.67371	-0.820946	-0.460041	0.335847	0.580222		1.54131	1.7977	0.669647	0.0966318	-0.713338	-0.985445	-1.12807	-0.776626	-0.501804
YMR202W	ERG2	0.527553	-0.0159267	0.117374	-0.334872	-0.705587	-0.67591	-0.592383	-0.562965	-0.371637		2.70474	1.01922	0.521995	0.597784	-0.0284505	-0.683629	-1.14903	-1.42292	-1.5597
YMR203W	TOM40	2.38378	-0.846903	0.00618419	0.933538	-0.845027	-0.456827	-0.294894	-0.660776	-0.469016		-2.64895	-0.542823	-0.417281	1.10711	1.96287	1.32006	0.120559	-0.162421	-0.739127
YMR205C	PFK2	1.40013	0.832184	-0.209833	-0.555375	-1.18244	-1.15262	-0.505639	-0.205491	-0.138709		2.06961	1.64751	0.755256	0.0833076	-0.657916	-0.959136	-0.948067	-0.921201	-1.06936
YMR208W	ERG12	1.21919	0.178747	-0.160274	-0.605859	-0.608508	-0.771448	-0.584141	-0.534858	-0.436284		2.63437	1.79362	0.10724	-0.136216	-0.335818	-0.488019	-1.16131	-1.14602	-1.26784
YMR214W	SCJ1	1.5622	-0.463445	0.941319	0.705462	-0.38381	-0.170763	-0.948856	-1.17923	-1.1476		-0.845563	-0.56301	0.418971	1.69512	1.12594	0.642059	-0.788281	-0.810734	-0.874506
YMR217W	GUA1	1.67919	1.08274	-0.0341308	-0.606306	-1.03597	-0.570677	-0.260013	-0.856539	-0.7617		1.35866	1.87765	0.732522	-0.185903	-0.697828	-1.05617	-0.736293	-0.923776	-0.368865
YMR222C	FSH2	1.84933	-0.64004	0.00472347	-0.695107	-1.49747	-0.674772	-0.145808	-0.169535	0.956695		2.47678	1.07878	0.508712	0.340696	-0.534227	-0.672374	-0.15649	-0.872982	-2.1689
YMR225C	MRPL44	2.47985	-0.378343	-0.226347	-0.554826	-1.18785	-0.720976	-0.230792	0.210123	0.0453702		0.623602	1.57919	0.480409	0.330417	0.0340037	0.152483	-0.702283	-0.711476	-1.78634
YMR229C	RRP5	1.06084	1.02648	-0.119557	-0.664853	-1.52185	-1.29058	0.161841	-0.389185	0.278102		2.14474	1.77987	0.447316	-0.456336	-0.825112	-1.14678	-1.23676	-0.687632	-0.0193135
YMR236W	TAF9	2.08029	-0.171049	-0.0713746	0.0283461	-1.34394	-0.643676	-0.891151	-0.0781254	-0.169404		1.21981	1.14889	0.786261	0.317253	0.624309	-0.53426	-0.786229	-1.37031	-1.40573
YMR244C-A	COA6	1.85364	-0.490549	0.43344	-0.099728	-1.29702	-0.573052	-0.688381	-0.393484	-0.293991		-0.0173936	1.22225	0.929695	0.54561	0.728314	-0.0581718	-0.90363	-1.20541	-1.24126
YMR251W-A	HOR7	1.25495	0.119012	-0.589375	-0.977076	-1.24771	-0.201107	0.158447	0.00122441	-0.560902		1.52584	1.67013	0.916439	-0.196704	-0.139973	-0.834608	-0.937258	-0.90005	-1.10382
YMR256C	COX7	2.11646	-0.389788	0.198316	0.528832	-0.744744	-0.583468	-0.766578	-0.573396	-0.945241		-0.522835	0.756265	0.859951	0.864998	1.11749	0.0775817	-0.537208	-1.24211	-1.37414
YMR264W	CUE1	1.16348	0.356089	0.680523	-0.335781	-1.93962	-0.762253	-0.74228	0.0330072	0.120705		1.37264	1.14032	0.850635	0.662569	0.069129	-0.464714	-0.885817	-1.38587	-1.35889
YMR266W	RSN1	1.22838	0.115091	-0.127685	-0.344941	-0.512493	-0.439313	-0.471949	-0.836397	-0.88641		0.16797	1.50988	-0.674564	-0.936417	-1.13828	-0.648609	-0.0496624	0.653408	1.11628
YMR287C	DSS1	1.33191	0.701885	0.591834	-0.166933	-1.20697	-1.21653	-0.658697	-0.618565	-0.335702		0.555288	1.10379	1.26108	0.322107	0.0432764	-0.370016	-1.21988	-1.57639	-0.119257
YMR289W	ABZ2	1.53664	1.03663	0.309779	1.12187	-0.909598	-0.790124	-0.889384	-0.975335	-0.897962		2.13366	0.760105	0.651774	0.0913068	0.149496	0.128383	-0.564355	-1.13282	-2.21756
YMR295C	YMR295C	2.01013	0.467162	-0.130242	-0.576877	-0.795584	-0.550244	-0.626067	-0.660076	-0.631329		2.39006	1.4027	0.679308	0.374594	-0.438892	-0.864706	-1.06593	-1.24342	-1.23372
YMR297W	PRC1	1.26037	1.326	-0.453875	-0.666313	-1.88157	-0.0930061	-0.693325	0.647752	-0.170537		5.93775	-0.118641	-1.17544	-2.057	-1.89776	-1.3807	0.389159	0.345033	-0.0423972
YMR300C	ADE4	1.611	-0.0656937	-0.337476	-0.7585	-0.899134	-0.796201	-0.386138	-0.150266	-0.22875		3.00447	1.94658	-0.479216	-1.22105	-0.894761	-0.774766	-0.710485	-0.843924	-0.0268472
YMR305C	SCW10	1.73386	1.66825	-0.318704	-0.657519	-0.745344	-0.650209	-0.655789	-0.559114	-0.59283		4.59503	1.61336	0.0902159	-0.561649	-0.858712	-1.11919	-1.18025	-1.24103	-1.33778
YMR307W	GAS1	1.64768	1.16902	-0.0315358	-0.413177	-0.783556	-0.720261	-0.718753	-0.749905	-0.784846		2.85225	1.74296	0.371189	-0.124223	-0.705569	-0.923922	-0.937499	-1.07771	-1.19749
YMR318C	ADH6	1.28062	0.747401	0.493683	0.20655	-1.12049	-1.00262	-0.853314	-0.642782	-0.719867		0.972927	1.51646	0.954978	0.280944	-0.00418814	-0.504125	-0.820934	-1.07744	-1.31862
YNL317W	PFS2	2.49184	0.14149	-0.464234	-0.488086	-0.0863881	-0.0746911	0.181054	-1.05893	-1.00794		-0.982731	-0.849969	-0.88543	-1.09806	-0.237343	0.645392	1.32193	0.9655	1.12071
YNL314W	DAL82	1.86297	1.06104	0.837746	-0.234775	-1.47597	-0.803793	-0.501643	-0.455113	-0.545898		1.32638	1.50179	0.962907	0.377004	-0.314444	-0.725402	-0.973711	-1.05485	-1.09968
YNL306W	MRPS18	2.59204	-0.579682	-0.185637	-0.563739	-0.899903	-0.400861	-0.501683	-0.0812219	0.0174288		0.444587	1.32898	0.888465	0.339883	0.11265	0.409798	-1.10003	-1.10211	-1.32222
YNL305C	BXI1	1.67574	-0.616013	-0.0380634	0.715648	-1.75128	-0.996817	-0.527399	0.8506	0.352258		0.188666	-0.313561	0.799923	1.24763	0.791511	0.350528	-0.439118	-0.912389	-1.71319
YNL289W	PCL1	2.15863	0.55374	-0.116694	-0.0842085	-1.0763	-0.549602	-0.572063	-0.667733	-0.749344		5.09879	0.154524	-2.18836	-1.20035	0.723264	-0.0509682	0.012768	-1.60634	-0.943325
YNL288W	CAF40	0.964693	-0.0760775	0.131142	0.689193	-1.26439	-0.473869	-0.760605	-0.452668	-0.826586		-0.435252	-0.713514	0.872324	0.918164	1.34462	0.486813	-0.122664	-1.38518	-0.965311
YNL284C	MRPL10	2.02718	-1.7825	-0.158519	0.677541	-0.600711	0.744208	-0.389312	-0.16659	0.0158078		-1.65034	-1.43006	-1.03393	-0.349876	0.821837	1.19134	0.757052	0.820702	0.873265
YNL282W	POP3	1.26345	0.996821	-0.414016	-0.967017	-1.23636	-1.00434	-0.134676	-0.36057	0.259632		1.14454	1.71446	0.708127	0.401891	-0.420782	-0.545984	-0.769368	-1.08933	-1.14355
YNL274C	GOR1	1.71059	0.398803	0.292568	-0.20569	-0.808369	-0.726052	-0.756747	-0.75024	-0.825163		3.84065	1.41319	-0.260801	-0.224762	-0.951434	-1.92859	-1.35351	-0.0138431	-0.520899
YNL252C	MRPL17	1.8211	0.953368	1.12376	0.130809	-1.28477	-0.901362	-0.694649	-0.5654	-0.463999		-1.32322	-1.26689	-1.00766	-0.747209	0.914256	0.762369	0.807439	0.584329	1.27659
YNL247W	YNL247W	1.67955	0.625579	0.0608626	-0.776441	-1.8024	-1.18641	0.340657	0.199389	0.435406		1.27741	1.26834	1.08754	0.550947	-0.191647	-0.761732	-1.16837	-1.02868	-1.0338
YNL243W	SLA2	2.63674	0.188788	-0.270175	-0.780809	-0.343667	-0.498077	-0.486799	-0.441578	-0.517549		3.69617	0.558714	0.899909	-0.303168	-1.83978	-1.54583	-1.28835	0.0591633	-0.236833
YNL237W	YTP1	1.3004	-0.382582	-0.70508	-0.840219	-0.908154	-0.600159	-0.284866	0.0100849	0.259806		1.71213	1.37802	0.96008	-0.0961206	-1.0836	-0.899832	-1.48402	-0.583817	0.0971632
YNL231C	PDR16	1.66989	0.165934	-0.135819	-0.75394	-0.817263	-0.697708	-0.567243	-0.517108	-0.288393		1.78634	1.67191	0.34149	0.427286	-0.167301	-0.685134	-1.07891	-1.08503	-1.21066
YNL220W	ADE12	1.66269	0.441223	-0.0250775	-0.454491	-0.892942	-0.791301	-0.605084	-0.535624	-0.631837		2.24816	1.50361	0.980519	-0.155696	-0.570658	-0.873955	-1.14663	-1.06424	-0.921113
YNL217W	YNL217W	2.00161	-1.01602	-1.00573	-0.664702	0.510364	0.934109	-0.167913	-0.591713	-0.705892		-1.02792	-0.846767	-1.08881	-0.972133	-0.113215	0.668012	1.20092	1.15009	1.02982
YNL213C	RRG9	1.57039	-0.183166	0.62052	0.0345937	-1.10033	-0.860863	-0.775959	-0.575502	-0.465325		0.39251	0.774899	0.674753	1.00149	0.258817	0.43024	-1.70164	-0.654332	-1.17673
YNL209W	SSB2	2.39482	0.133507	-0.450053	-0.85019	-1.12811	-0.602581	0.251466	-0.221565	-0.244187		1.6419	1.7145	0.752233	0.120359	-0.844347	-1.17908	-0.842619	-0.875305	-0.487644
YNL208W	YNL208W	2.10489	0.171394	-0.141101	-0.237199	-0.942991	-0.553172	-0.622882	-0.575253	-0.658417		1.4221	1.0866	0.645891	0.936334	0.146599	-0.656119	-1.02603	-1.21251	-1.34287
YNL194C	YNL194C	1.20298	0.0865984	0.440763	1.42784	-1.41887	-1.3417	-0.822632	-0.0988208	-0.319151		-1.27027	-0.61905	0.306603	1.49714	1.36762	0.879564	-0.442154	-0.572279	-1.14718
YNL190W	YNL190W	1.27325	0.894725	-0.315629	-0.270721	-1.65477	-0.97573	0.242981	-0.0936419	-0.609161		1.86276	1.64848	-0.868332	-0.454332	-1.23704	-1.08353	-0.594129	-0.10326	0.829382
YNL185C	MRPL19	1.82385	-0.118226	0.717068	0.552857	-1.63358	-1.0205	-0.349937	0.010307	-0.700507		-1.14698	-0.860379	0.567152	0.351366	0.942881	1.15683	1.15262	-0.878121	-1.28537
YNL180C	RHO5	1.74766	0.958924	-0.029187	-0.344662	-1.40034	-1.23621	-0.701403	-0.0127384	0.0578143		-0.435489	1.01542	1.13454	1.04107	0.550344	-0.178598	-1.16579	-0.935694	-1.0258
YNL177C	MRPL22	2.14196	-0.363604	0.615887	0.452437	-0.914777	-0.616846	-0.846695	-0.609102	-0.760491		-1.09612	0.403816	1.36412	0.309658	1.32503	0.569599	-0.600446	-1.12349	-1.15217
YNL175C	NOP13	1.33235	0.769541	0.122914	-0.824373	-1.3263	-0.724858	-0.326777	-0.605498	-0.19011		2.10079	1.80282	0.588781	-0.240017	-0.742402	-0.984278	-1.00956	-1.08111	-0.435027
YNL168C	FMP41	1.74638	0.933869	0.735565	-0.147016	-1.49396	-0.984472	-0.674898	-0.337501	-0.489074		1.69267	1.32269	0.946487	0.417446	-0.171934	-0.86518	-0.958477	-1.21081	-1.1729
YNL160W	YGP1	2.25249	0.211486	-0.311833	-0.42447	-0.684105	-0.699057	-0.578178	-0.491709	-0.588185		1.2653	0.615017	1.16239	0.93641	0.158077	-0.615695	-1.02209	-1.1458	-1.35362
YNL159C	ASI2	1.15966	0.0656452	-0.0079103	-0.18478	0.126582	-1.58806	-0.870266	-0.30953	-0.406382		-1.3887	0.313638	-0.94571	-1.59701	0.373131	1.13624	1.30657	0.0552028	0.746644
YNL157W	IGO1	1.19649	0.346195	0.39217	-0.71394	-1.42631	-0.325303	-0.586438	-0.342744	-0.518633		0.707571	1.43388	0.97386	0.602612	0.0776309	-0.720381	-0.959142	-1.13314	-0.982897
YNL152W	INN1	1.43809	1.07489	0.491198	-0.463709	-1.48555	-1.70107	0.31634	0.268702	0.181515		-0.612847	-0.392426	-1.07621	-0.146912	-0.969661	-0.352101	0.949111	0.873099	1.72795
YNL137C	NAM9	0.788473	-0.948073	-0.47493	1.89855	-1.1563	-0.902104	-0.519984	0.354054	-0.0862989		-1.10982	-1.07697	-0.927683	-0.821078	-0.115446	0.583543	0.914159	1.34778	1.20552
YNL131W	TOM22	2.0092	-0.557837	0.236998	0.0810696	-1.75721	-0.600186	-0.23928	-0.314166	0.162142		0.603963	1.19605	1.09833	0.72483	0.227559	-0.71272	-0.929766	-1.20659	-1.00165
YNL122C	YNL122C	2.52829	-0.0442078	-0.42665	0.134695	-0.253343	0.174689	0.191167	-0.254829	-1.25793		-1.15264	-0.846051	0.347751	1.50625	1.46885	-0.127265	0.477718	-0.479202	-1.19541
YNL117W	MLS1	1.66859	0.249359	0.63826	-0.166327	-1.65822	-1.27643	-0.74952	0.0763991	0.732137		1.04385	1.03267	1.1327	0.918533	-0.27718	-0.636429	-1.17977	-1.01819	-1.01619
YNL113W	RPC19	1.20837	1.43699	-0.253997	-1.131	-1.40901	0.0354493	0.233944	-0.611845	-0.647471		1.51503	1.99852	0.137049	0.228013	-0.792683	-1.06237	-0.893219	-0.684361	-0.445976
YNL112W	DBP2	1.43773	0.209683	0.643025	-0.356502	-1.04812	-0.757324	-0.455973	-0.977478	-0.501088		1.39476	0.852176	1.29156	0.389622	0.118094	-0.915127	-1.45737	-1.2375	-0.436208
YNL111C	CYB5	0.595517	-0.0134722	-0.0411464	-0.370709	-0.640654	-0.581565	-0.594385	-0.578032	-0.403677		1.59776	1.07812	1.01528	0.553558	0.0414746	-0.705136	-1.04944	-1.35166	-1.17997
YNL110C	NOP15	1.30184	0.814677	0.114366	-1.03473	-1.69108	-0.952589	0.141972	-0.334938	0.42485		1.40955	1.53668	0.924389	0.312726	-0.33339	-1.05917	-0.844418	-1.19051	-0.755871
YNL104C	LEU4	2.43393	0.42044	-0.426687	-0.773867	-0.967055	-0.809655	-0.0484247	0.185132	0.488501		3.1834	1.61785	0.367442	-0.538813	-1.18682	-1.26704	-1.24744	-0.798059	-0.130508
YNL100W	MIC27	2.31598	-0.337928	-0.198991	-0.507393	-0.876331	-0.728534	-0.48191	-0.303278	-0.139619		1.02582	1.00747	1.02352	0.988113	-0.219448	-0.47595	-0.893935	-1.2713	-1.1843
YNL098C	RAS2	2.20964	-0.595227	-0.767285	-0.951463	-0.97523	-0.259171	0.181614	0.0575348	-0.00252155		1.15048	1.68171	0.387344	-0.257287	-1.24727	-1.40446	-0.548831	-0.243658	0.481972
YNL081C	SWS2	2.46301	-0.406699	-0.0703621	0.0151013	-1.09121	-0.534993	-0.694953	-0.0622363	-0.411364		-0.379634	0.264012	0.794564	1.40219	0.464414	0.736269	-1.09738	-1.05361	-1.13081
YNL079C	TPM1	2.24761	0.233467	0.140941	-0.196348	-1.10553	-0.712056	-0.628931	-0.501524	-0.552017		1.09267	1.13286	0.809261	0.725378	0.294865	-0.447633	-1.02005	-1.2238	-1.36356
YNL078W	NIS1	0.937146	0.955832	-0.144809	-0.486126	-1.05316	-0.876412	-0.597639	-0.424145	-0.402271		1.85766	1.53202	0.526793	0.4648	-0.5448	-0.969895	-1.54147	-0.885183	-0.439929
YNL074C	MLF3	1.73295	0.33501	0.521377	0.221844	-1.01482	-0.964435	-0.838265	-0.721296	-0.664758		0.853319	1.27519	0.558171	0.978947	0.0233119	-0.193381	-1.05813	-1.03584	-1.4016
YNL073W	MSK1	1.82036	-0.253939	-0.197535	-0.265291	-1.12778	-0.938852	-0.506168	-0.173903	-0.106547		0.674911	0.951743	1.00818	0.695702	0.481356	-0.290846	-0.941301	-1.04409	-1.53566
YNL071W	LAT1	1.83542	-0.38254	0.291449	1.60496	-0.592543	0.0360139	-0.582254	-0.93953	-1.10572		-1.29708	-0.806791	-0.156814	1.40003	1.55129	0.543735	0.256937	-0.156343	-1.33496
YNL063W	MTQ1	1.19471	0.360271	0.0628705	-0.953215	-1.46979	-0.765529	-0.51576	-0.192196	0.474142		-0.00472305	-0.631719	-0.718369	0.136277	-1.24968	-0.266625	-0.220193	1.57481	1.38022
YNL061W	NOP2	1.47651	0.689583	0.0199246	-0.765151	-1.53284	-1.0776	0.0476145	0.0274822	-0.343772		1.31186	1.82873	0.682364	-0.0953095	-0.577574	-1.11734	-1.00874	-0.880989	-0.142998
YNL055C	POR1	1.69043	0.239315	0.888803	1.36714	-1.00198	-0.713393	-0.823386	-0.743477	-0.822146		0.294537	0.516861	0.592627	1.28445	0.758936	-0.0320687	-0.769838	-1.13084	-1.51466
YNL052W	COX5A	2.63201	-0.182056	0.150688	0.198715	-0.714842	-0.601458	-0.595117	-0.620095	-0.540055		1.15401	1.22877	0.575323	0.8322	0.0910879	-0.295733	-0.810623	-1.26557	-1.50947
YNL049C	SFB2	1.68287	-0.0353963	1.13121	-0.0635883	-1.05679	-0.916073	-0.996453	-0.621964	-0.3246		1.69044	0.847895	0.847895	-0.397724	-1.48561	-1.22825	-0.41012	-0.898739	1.03421
YNL042W	BOP3	1.2025	0.388094	0.0889718	-0.16011	-1.02838	-0.719347	-0.806299	-0.681421	-0.408506		0.739047	1.46157	0.70488	0.774103	0.0063597	-0.552107	-1.00589	-0.706752	-1.42121
YNL037C	IDH1	1.5851	0.0676981	1.2151	1.27478	-0.939902	-0.708437	-0.817123	-0.810859	-0.817604		1.01012	1.01915	0.768402	0.940629	0.140052	-0.226802	-1.02123	-1.17309	-1.45723
YNL036W	NCE103	1.84681	-0.0137023	-0.385339	-0.497989	-0.655901	-0.494068	-0.599757	-0.583281	-0.504573		3.43799	1.51266	0.159353	0.0590188	-0.532946	-0.550143	-1.28908	-1.37782	-1.41904
YNL022C	RCM1	1.17129	0.201925	-0.175944	-0.799916	-0.631163	-0.517236	-0.181458	-0.834988	-0.523104		0.79671	1.81709	0.954568	-0.282265	-0.702912	-1.21938	-0.255945	-0.805408	-0.302463
YNL016W	PUB1	2.09646	0.430346	0.133808	0.0617375	-1.24985	-0.979281	-0.461119	-0.620511	-0.449456		0.239392	0.754417	1.15043	1.2881	0.181508	-1.04693	-1.11599	-0.606543	-0.844388
YNL015W	PBI2	1.99002	0.0832043	-0.533307	-0.785968	-1.1231	-0.790688	-0.42964	0.110024	0.049407		1.76512	1.49199	0.767238	0.353907	-0.221107	-0.845349	-0.972489	-1.12434	-1.21497
YNL005C	MRP7	1.97464	0.455011	0.65759	0.238056	-1.29755	-1.07819	-0.74757	-0.54226	-0.398959		0.729598	0.594349	1.2298	0.52157	0.731079	-0.416313	-0.632811	-1.47694	-1.28034
YNR002C	ATO2	2.16238	0.491598	0.546863	0.602694	-0.868172	-0.756442	-0.856525	-0.809339	-0.792228		0.483766	0.764219	0.769427	1.36824	0.03141	-0.0795341	-0.860364	-0.950984	-1.52618
YNR006W	VPS27	1.32894	0.406928	0.516411	0.393273	-1.47995	-1.21038	-0.549437	-0.368103	-0.541422		0.357663	0.819574	1.16747	1.0308	0.225243	-0.351839	-1.33213	-0.70085	-1.21593
YNR011C	PRP2	0.468014	-0.395944	-0.00802711	-0.225212	-0.308021	-0.415215	-0.365642	-0.807518	-0.614927		-0.962264	-0.795021	-0.80312	-0.941214	-0.456375	0.566442	0.670631	1.72938	0.991537
YNR018W	RCF2	2.58395	-0.0197675	0.0675033	-0.182233	-0.578449	-0.415957	-0.677366	-0.68658	-0.694801		0.964202	0.280123	0.433722	0.33501	0.618293	0.0283731	0.728471	-1.89867	-1.48953
YNR020C	ATP23	2.2128	0.156984	-0.162548	-0.900743	-1.03464	-0.086193	-0.603571	0.277673	-0.855077		2.61112	1.96177	-0.761262	-0.171463	-0.490367	-1.26628	-0.582161	-1.07798	-0.223384
YNR022C	MRPL50	1.62524	-0.159862	0.308779	0.270776	-1.67019	-1.13718	-0.810274	0.36173	0.0758616		-0.662169	-0.382348	1.05737	0.622412	1.45741	0.540707	-0.226567	-1.06362	-1.3432
YNR033W	ABZ1	1.87719	0.274269	-0.0688544	-0.212143	-0.8189	-0.763347	-0.665869	-0.638195	-0.660674		2.19736	0.789009	0.400159	0.543386	-0.237802	-2.06605	-0.458744	-1.39259	0.225271
YNR034W-A	YNR034W-A	0.900297	-0.314223	-0.438694	-0.471426	-0.517271	-0.481709	-0.450921	-0.396432	-0.408239		0.605914	1.50734	0.905397	0.660059	-0.052399	-0.526509	-0.899027	-1.03519	-1.16558
YNR035C	ARC35	1.82636	0.345083	0.407453	-0.331854	-1.7354	-0.934502	-0.502201	-0.168739	0.044193		0.930884	1.29637	0.935492	0.617638	0.0124942	-0.303682	-1.05092	-1.24821	-1.19007
YNR036C	MRPS12	2.44809	-0.728467	-0.681672	-0.34834	-1.16255	-0.150426	-0.160936	-0.00714648	0.0983391		0.262351	-0.491123	0.639563	0.751345	1.44553	0.188533	-0.0914251	-1.31705	-1.38772
YNR037C	RSM19	2.32849	-0.801769	0.422098	-0.416014	-1.53184	0.0914184	-0.229625	0.375877	-0.177194		0.0319083	0.382961	0.847079	1.70527	0.322701	-0.675588	-0.764323	-0.493748	-1.35626
YNR038W	DBP6	1.09514	0.776377	0.0321618	-0.37278	-1.33791	-1.41195	-0.161306	-0.509724	0.169607		2.23868	1.54168	0.150229	-1.2643	-1.50358	-0.869678	0.321741	-0.706828	0.0920516
YNR041C	COQ2	1.68966	-0.443214	-0.541229	-0.602306	-0.377153	-0.254598	-0.465897	-0.566853	-0.509202		3.9594	1.6095	-0.679923	-1.28348	-1.81789	-0.492286	-0.748358	-0.310942	-0.236021
YNR043W	MVD1	1.46202	0.098636	0.231791	0.0762828	-0.826064	-0.764806	-0.712704	-0.780536	-0.746959		1.33861	0.840841	1.01654	0.912523	0.0571572	-0.598148	-1.01211	-1.26293	-1.29249
YNR044W	AGA1	1.59663	0.880521	0.30435	-0.167519	-1.39647	-1.20358	-0.451932	-0.455292	-0.373562		2.29216	1.53139	0.136328	0.600051	-0.278101	-0.980315	-1.28181	-1.33538	-0.684316
YNR045W	PET494	2.13392	0.139597	-0.0295604	0.112204	-0.780079	-0.700531	-0.738308	-0.775013	-0.672337		-0.0812982	0.778236	1.46714	0.599818	0.389535	-0.0480032	-0.47264	-1.17556	-1.45723
YNR046W	TRM112	1.95817	-0.0217622	0.229973	-0.1339	-1.59313	-0.597366	-0.423581	-0.37046	-0.369407		1.81775	1.64897	0.592817	0.171853	-0.524359	-0.614422	-0.502061	-1.45799	-1.13255
YNR047W	FPK1	1.51741	0.606368	0.139865	-0.0142228	-1.29162	-1.24638	-0.728151	-0.296865	-0.239629		0.850233	1.03842	0.858764	1.06355	-0.0062191	-0.447315	-0.991013	-0.899304	-1.46712
YNR049C	MSO1	1.95118	-0.248666	-0.768486	-1.01379	-1.09061	-0.669018	-0.137575	0.302122	0.411419		0.724727	1.84383	0.025877	-0.737489	0.445972	0.0575404	0.0390748	-1.33903	-1.0605
YNR052C	POP2	2.15613	0.39182	0.272788	-0.368958	-1.59375	-0.987743	-0.481408	-0.0641344	0.398899		1.15066	1.71432	0.183736	-0.0120055	0.334999	0.0380324	-0.851602	-1.48126	-1.07688
YNR074C	AIF1	0.634281	0.302899	-0.173174	-0.55642	-0.480243	-0.407046	-0.651213	-0.726239	-0.504814		3.49716	1.70508	0.393665	-0.757674	-0.892109	-0.604966	-1.16682	-1.13829	-1.03605
YNR075W	COS10	1.05513	-0.201799	-0.230368	-0.415547	-0.499723	-0.515908	-0.588843	-0.576221	-0.509798		0.110083	1.73909	0.511744	-0.827724	0.687852	-1.48306	0.0505492	-0.542649	-0.245885
YNR076W	PAU6	0.837931	-0.341535	-0.176061	-0.930671	0.100994	0.0172691	-0.323404	-1.31909	-0.187861		1.97855	0.734674	-0.0116436	-0.34929	-1.89069	-0.636057	-1.23653	0.303158	1.10782
YOL158C	ENB1	1.07193	-0.381088	-0.241049	-0.278871	-0.584282	-0.549064	-0.509623	-0.518415	-0.49097		1.69261	1.85918	0.500443	0.0461498	-0.367358	-0.801994	-0.919401	-0.949034	-1.0606
YOL155C	HPF1	1.59656	0.236781	-0.538568	-0.200277	-1.05835	-1.04896	-0.682409	-0.279427	0.165436		3.39412	1.81851	0.143199	-0.78795	-0.635377	-1.09356	-1.21487	-0.59137	-1.0327
YOL143C	RIB4	2.75689	-0.242821	-0.0531529	-0.372371	-0.691899	-0.44474	-0.418376	-0.38213	-0.383962		1.50633	1.64755	0.806907	0.0990778	-0.199165	-0.684861	-0.95607	-1.21435	-1.00542
YOL140W	ARG8	2.11593	0.53356	0.498315	-1.23448	-1.33248	-0.274911	0.129928	-0.237053	0.411467		2.38602	1.39661	0.225723	-0.731149	-1.16374	-1.11602	-1.04359	-0.838793	0.884947
YOL139C	CDC33	1.90891	0.0412266	-0.0437274	-1.17636	-1.80794	-0.251705	0.345139	0.228949	0.0780148		1.26157	1.73012	0.551875	0.285506	-0.0375599	-0.81627	-0.9762	-1.31636	-0.682686
YOL137W	BSC6	1.5207	0.340392	-0.304258	-0.706977	-0.804639	-0.832827	-0.5016	-0.458815	-0.276697		-0.44745	0.837401	-0.78889	-1.46403	-0.765109	0.669777	-0.0134697	1.52438	0.447393
YOL133W	HRT1	0.719182	-1.19459	0.367465	0.969792	-0.805723	-0.414441	-1.1728	-0.841758	0.825912		-1.73178	-1.2308	-0.998397	-0.551504	0.521689	0.567617	1.02441	1.33772	1.06104
YOL129W	VPS68	1.96524	-0.269504	-0.196435	-0.783469	-1.20062	-0.0889367	-0.722269	0.0961862	-0.325486		1.29989	1.30608	0.692288	0.583429	0.200224	-0.812057	-0.680558	-1.00245	-1.58686
YOL126C	MDH2	1.98843	0.45398	0.243192	0.0832173	-1.2423	-1.13796	-0.84347	-0.513265	-0.0119886		0.999234	0.974795	0.989511	0.933772	0.0675279	-0.458434	-1.15366	-1.10509	-1.24766
YOL122C	SMF1	1.54989	0.192683	0.385858	0.329527	-1.02053	-1.00436	-0.796711	-0.737399	-0.560414		-1.91577	-1.74437	0.239937	0.101744	0.84636	0.174109	-0.157821	1.75752	0.698294
YOL116W	MSN1	1.5397	0.255992	-0.298137	-0.43249	-1.51835	-1.17989	-0.366917	0.174915	0.296365		0.154965	0.696249	1.20737	0.217298	0.747743	0.492785	-0.930304	-1.32361	-1.26249
YOL114C	YOL114C	0.200155	-0.403371	-0.0880247	-0.123314	-0.349734	-0.563513	-0.674652	-0.403849	-0.34943		0.758182	1.09607	1.00244	0.601996	0.288545	-0.173174	-0.943747	-1.17371	-1.4566
YOL110W	SHR5	0.906528	0.104968	-0.408232	1.56834	-2.03548	-0.627471	-0.477702	-0.207206	0.444909		-2.01307	-0.837517	-1.06497	-0.486868	0.734904	0.843833	1.77321	1.01808	0.0324077
YOL096C	COQ3	1.82179	-0.583564	-0.392963	-0.140568	-1.5923	-0.302691	-0.59131	-0.0776882	0.452593		-1.24226	-0.000466354	1.5272	0.506441	1.2539	0.137807	-0.00155517	-1.65368	-0.527388
YOL086C	ADH1	2.09343	-0.450998	-0.567004	-0.6648	-0.688864	-0.577235	-0.447587	-0.243097	-0.0600608		-0.45291	1.55955	1.41329	0.499495	-0.0052263	-0.728754	-0.546764	-0.919324	-0.819356
YOL082W	ATG19	1.51949	1.1768	-0.070917	-0.607309	-1.33037	-1.1064	-0.74207	-0.159718	0.165068		1.56587	1.1838	0.240324	0.412347	0.37811	0.172851	-0.885546	-1.61963	-1.44813
YOL071W	EMI5	1.81459	0.202418	0.205143	1.06172	-1.58583	-0.937119	-0.550022	-0.470265	-0.393099		-1.02608	-0.0143735	0.287075	1.17148	1.61785	0.700822	-0.840329	-0.769873	-1.12658
YOL062C	APM4	1.84242	-0.0369517	-0.08716	-0.62778	-1.28936	-0.952266	-0.294612	-0.232194	0.10248		1.60356	1.32901	1.07399	0.338719	-0.340381	-0.68187	-1.09766	-1.00044	-1.22492
YOL061W	PRS5	1.45061	0.449628	1.04082	0.562453	-1.24231	-0.694871	-0.463855	-1.25095	-0.78502		1.44845	1.25582	0.294855	0.896203	0.334495	-0.713056	-1.06722	-1.3582	-1.09134
YOL060C	MAM3	2.03801	-0.0561607	-0.250656	0.247964	-0.502761	-1.2717	-0.45167	-0.887164	-0.212313		-1.415	-0.614991	-1.01979	0.127459	-0.898179	0.962548	0.000547892	1.43999	1.41741
YOL059W	GPD2	2.07955	0.704484	-0.0582303	-0.224409	-0.930326	-0.873356	-0.711316	-0.606462	-0.535889		1.43823	1.57775	0.902067	0.234086	-0.276544	-0.795525	-0.88861	-1.07929	-1.11217
YOL031C	SIL1	0.957878	0.533789	0.532244	0.387469	-0.0250898	-0.40647	-0.937379	-1.33185	-1.35595		-0.980012	-0.976601	-1.06753	-0.86592	-0.0703661	0.500794	1.01634	1.26253	1.18076
YOL016C	CMK2	1.88946	-0.862806	-0.415323	-0.641184	-1.72101	0.089836	0.918389	0.286834	0.00166121		0.142467	1.16521	0.97481	1.04412	0.325795	-0.589835	-1.09189	-1.0758	-0.894873
YOR020C	HSP10	2.29896	-1.25064	-0.173811	-0.757511	-0.357814	0.515791	0.220392	0.550625	-0.166772		-1.90299	0.253089	-0.369468	2.11439	1.31482	-0.203507	0.183606	-0.771152	-0.618791
YOR028C	CIN5	2.33612	-0.145131	-0.228035	0.0665562	-0.784089	-0.651643	-0.622663	-0.594355	-0.551641		0.0891154	0.299265	1.36797	1.07507	0.417563	-0.0104771	-0.859632	-0.923536	-1.45533
YOR036W	PEP12	1.40024	0.491315	0.149288	-0.349118	-1.2186	-0.749818	-0.669366	-0.502745	-0.470642		0.665028	1.44856	1.07426	0.548034	-0.117354	-0.514437	-0.943851	-1.07916	-1.08108
YOR042W	CUE5	1.52873	0.529696	0.807486	0.743054	-1.71624	-1.21211	-0.778976	-0.140947	-0.112999		0.0540878	0.155427	1.01544	1.41921	0.630486	-0.069961	-0.896289	-0.979775	-1.32862
YOR049C	RSB1	0.926848	0.259638	0.430602	-0.128453	-0.771908	-0.720893	-0.77753	-0.75606	-0.713952		0.120574	1.3685	1.09777	0.828555	-0.0200878	-0.334915	-1.00469	-0.992535	-1.06316
YOR051C	ETT1	1.59806	1.03084	0.0362769	-0.700284	-1.06025	-0.945588	-0.469172	-0.505114	-0.462696		2.08988	1.43419	1.11817	-0.383071	-1.15152	-1.17161	-0.907041	-0.658057	-0.370932
YOR064C	YNG1	1.75724	-0.647198	1.33072	0.500077	-1.18474	-1.00023	-0.930955	-0.213471	-0.00637939		-1.69293	0.655533	0.864121	0.945696	1.17826	0.93285	-0.553172	-1.10316	-1.2272
YOR065W	CYT1	1.80967	0.376792	1.31304	0.783999	-1.08611	-0.73235	-0.611236	-0.542452	-0.636553		0.0418119	0.223062	0.580837	1.56286	0.80231	-0.0461211	-0.800569	-0.970984	-1.3932
YOR069W	VPS5	1.42781	0.474515	0.442838	-0.474468	-1.3278	-1.03931	-0.533028	-0.524545	-0.146328		1.1133	1.04042	0.779902	1.02056	0.127567	-0.694525	-1.21579	-1.29587	-0.875561
YOR070C	GYP1	0.889327	0.000944424	0.318033	-0.158553	-1.57374	-1.19596	-0.574562	-0.0628508	0.449574		0.754101	0.33536	1.33749	0.840206	0.463594	-0.174407	-1.1934	-1.14626	-1.21668
YOR107W	RGS2	1.82066	1.33333	-0.582789	-0.314287	-0.863129	-1.13967	-0.385894	-0.564326	-0.250072		1.70708	1.79754	0.163263	-1.26966	-0.517872	0.331739	-0.961614	-1.07781	-0.172668
YOR125C	CAT5	2.26642	-0.181037	0.157542	0.166897	-1.35109	-1.08503	-0.617601	-0.188766	0.340673		0.249929	0.770671	1.02219	1.20397	0.324817	-0.312004	-0.752959	-1.18962	-1.31699
YOR128C	ADE2	1.5143	-0.384893	-0.322863	-0.353439	-0.647259	-0.594464	-0.507874	-0.451254	-0.461865		1.47085	0.88195	0.575087	0.767407	0.453881	-0.170815	-1.19278	-1.2599	-1.52568
YOR133W	EFT1	2.21341	-0.222584	-0.680517	-0.86332	-1.12422	-0.849347	0.172252	0.428876	0.134272		2.06139	1.46503	0.891303	0.193406	-0.593841	-1.08628	-1.20539	-1.06095	-0.66467
YOR136W	IDH2	1.59152	0.186783	1.26512	1.14925	-0.860934	-0.521566	-0.873078	-0.91229	-0.947142		1.1439	1.25147	0.468098	0.802254	0.00628363	0.0383272	-1.10963	-1.05534	-1.54536
YOR141C	ARP8	1.71141	0.390346	0.308454	0.164025	-1.32449	-1.22358	-0.633888	-0.493272	-0.253868		1.13118	0.946507	1.09307	0.711628	0.218709	-0.553544	-1.27538	-1.15385	-1.11832
YOR147W	MDM32	1.9132	-0.161779	0.0674808	0.351492	-0.266056	-1.44902	-1.0178	-0.581783	-0.129963		-1.20865	-0.278907	0.153365	-1.30923	-0.227093	2.1681	0.0405698	-0.113091	0.774943
YOR150W	MRPL23	1.49846	0.110639	0.970745	1.35862	-1.20908	-1.1614	-0.868814	-0.314031	-0.521078		-0.79733	0.0859343	0.671804	1.10556	1.48893	0.362415	-0.666097	-0.935111	-1.3161
YOR153W	PDR5	2.44006	-0.214148	-0.468846	-0.602415	-0.276019	-0.54503	-0.526769	-0.50537	-0.446788		-0.0936017	-0.460446	-0.811098	-1.11894	-0.851544	0.162234	0.358234	1.27183	1.54333
YOR158W	PET123	1.97876	-0.410496	-0.243089	-0.228986	-1.1998	-1.11734	-0.456426	-0.0841788	0.462717		-1.55933	0.241617	0.394977	0.553064	1.93204	0.777161	-1.36952	-0.709584	-0.260418
YOR159C	SME1	2.01089	0.453332	-0.162688	-1.11735	-1.32901	-0.631813	0.0706261	-0.0810201	-0.309752		1.1409	1.86362	0.660338	0.034564	-0.231797	-0.689973	-0.622501	-0.997717	-1.15743
YOR172W	YRM1	1.63494	0.0559574	0.101319	-0.173251	0.00434884	-0.86977	-0.64668	-1.02165	-0.892918		-0.699213	-1.21414	0.0487322	-0.920587	-0.289201	-0.164966	0.364643	1.01237	1.86237
YOR174W	MED4	1.81512	-0.0282784	-0.0717722	-0.863507	-1.54295	-1.03576	-0.0768626	0.524485	0.192159		1.313	0.951872	1.30071	0.532361	-0.101916	-0.512471	-1.26182	-1.13224	-1.0895
YOR181W	LAS17	1.64041	0.248369	-0.188969	-0.502707	-1.33394	-0.965543	-0.500761	-0.164074	0.0445463		0.342157	0.65809	0.984866	0.927815	0.0691191	-0.790064	-2.02373	-0.162052	-0.00620294
YOR196C	LIP5	2.17183	0.428674	0.79516	0.72005	-0.838826	-0.694462	-0.531856	-0.685115	-0.484961		0.88519	0.541516	0.978437	1.02933	0.326677	-0.0169464	-1.23369	-1.19392	-1.31658
YOR197W	MCA1	2.23092	0.3824	0.0576206	-0.299182	-1.16982	-0.68681	-0.54517	-0.523709	-0.503817		1.37572	1.28076	0.958459	0.610048	-0.103749	-0.850601	-1.02992	-1.11664	-1.12407
YOR209C	NPT1	2.11533	0.0987531	0.526352	0.570108	-1.10913	-0.901079	-0.677517	-0.580023	-0.754565		0.435798	1.31039	1.22627	0.331963	0.301019	-0.60121	-0.611455	-1.24139	-1.15138
YOR210W	RPB10	1.9534	0.689497	0.548719	-0.871201	-1.43782	-0.434272	-0.228992	-0.349613	-0.712564		2.07164	1.99527	0.13312	-0.0758503	-0.599252	-0.885514	-0.781714	-1.09013	-0.767566
YOR223W	YOR223W	1.22099	-0.0805816	0.190458	0.25047	-1.75141	-1.15398	-0.592634	-0.0684654	0.410239		0.695548	0.521821	1.09008	0.916626	0.547571	-0.133745	-1.0771	-1.31888	-1.24192
YOR224C	RPB8	1.61574	0.641865	0.838162	-0.655914	-1.63093	-0.953723	-0.309687	-0.412191	-0.129586		1.45703	1.92209	0.325972	0.306042	-0.4989	-0.885801	-0.728732	-1.00275	-0.894955
YOR226C	ISU2	0.0901479	-0.0308909	0.0791014	-0.501703	-0.302106	-0.139096	-0.577593	-0.60995	-0.726232		0.655973	2.18693	0.22703	-0.0831995	-0.179198	-0.421727	-0.564567	-0.797669	-1.02357
YOR228C	MCP1	2.53949	0.317975	0.335031	-0.264547	-0.973866	-0.824959	-0.662956	-0.311363	-0.289812		0.191062	0.431335	1.42993	0.706711	0.818282	-1.19071	-0.914568	-0.370571	-1.10147
YOR229W	WTM2	1.83993	0.0328832	-0.674944	-1.08024	-1.10086	-0.871589	0.414203	-0.216067	0.365211		0.181292	-0.106013	-0.913125	-1.17277	-0.81314	-0.478819	0.743131	1.09863	1.46082
YOR232W	MGE1	1.54648	-0.86408	-0.83348	-0.985967	-0.707873	-0.325057	-0.0967932	0.471361	-0.0363478		-1.08388	-0.77164	-0.927967	-1.02815	-0.151188	0.397954	0.809143	1.36717	1.38856
YOR247W	SRL1	1.85494	0.99093	-0.24018	-0.813456	-0.890755	-0.63332	-0.555029	-0.443227	-0.60765		7.16227	1.3654	-0.673305	-0.677783	-1.57759	-1.23585	-1.19046	-1.29571	-1.87699
YOR274W	MOD5	1.31843	-0.211484	0.869579	0.716906	-1.39505	-1.25423	-1.00048	-0.476268	0.421622		-0.63945	1.4784	0.205366	0.582297	1.26556	-0.631942	-0.658476	-1.42007	-0.18169
YOR275C	RIM20	0.861108	0.434109	0.280355	-0.599287	-1.56374	-1.3478	-0.0703825	0.00801352	0.171094		1.67164	0.683051	1.34758	0.573034	-0.302445	-0.925043	-1.60842	-1.00976	-0.429646
YOR292C	YOR292C	1.33687	0.416247	0.668426	1.18494	-0.876116	-0.934531	-0.970228	-0.855194	-0.953344		-0.730192	0.231174	0.243669	0.771898	1.27064	0.960903	-0.170376	-0.804713	-1.773
YOR299W	BUD7	1.64738	-0.0584943	-0.241549	-0.449506	-0.629959	-0.554673	-0.551415	-0.591765	-0.634293		0.27455	0.19949	-1.06663	-0.806123	-1.04388	-0.572021	0.851181	0.489918	1.67352
YOR303W	CPA1	1.54237	1.2591	-0.0417358	-0.380485	-1.04172	-0.929537	-0.618483	-0.680602	-0.475671		5.82602	1.68985	-0.789435	-1.10131	-0.913664	-0.902666	-1.20203	-1.47522	-1.13155
YOR310C	NOP58	1.37963	1.31877	0.099465	-0.968667	-1.3199	-0.60534	-0.00101943	-0.604809	-0.567916		1.53952	1.95606	0.442119	-0.339338	-0.782072	-1.25334	-0.663079	-0.707238	-0.192641
YOR316C	COT1	1.00678	-0.296365	-0.624354	-0.644185	0.0690517	-0.226212	-0.572498	-0.597971	-0.569485		-0.375591	-0.278957	-1.33171	-0.868717	-0.511617	0.0487766	0.602397	1.1364	1.57902
YOR324C	FRT1	1.84254	0.749683	0.179042	0.14452	-0.739146	-0.69043	-0.764379	-1.09623	-0.840168		-0.430044	-0.834268	-0.800177	-0.747479	-0.610918	-0.20237	0.74031	1.48946	1.39548
YOR327C	SNC2	1.80184	-0.748417	-1.00684	-0.972683	0.0662605	0.658109	0.0645484	-0.345331	-0.889252		1.15633	1.7697	0.269115	-0.140818	0.330835	-0.876023	-0.203813	-0.724081	-1.58125
YOR332W	VMA4	2.04676	0.491301	0.22495	-0.612	-1.55724	-0.737087	-0.366337	-0.140123	-0.31191		1.28065	1.34777	0.877293	0.542483	-0.0342475	-0.599316	-0.911569	-1.26895	-1.23412
YOR344C	TYE7	1.53686	-0.203388	-0.64741	-0.908687	-1.0592	-0.949295	-0.177231	0.252542	0.403431		1.50082	1.68106	1.04977	-0.233736	-0.69559	-1.02815	-0.721658	-0.902837	-0.649683
YOR347C	PYK2	2.06935	-0.748023	-0.523965	-0.494742	-1.16012	-0.454926	-0.0170166	-0.193097	0.0943811		-0.129369	-0.705013	-1.08275	-0.798925	-0.216926	0.429327	-0.40286	1.25728	1.64924
YOR358W	HAP5	1.97954	0.180473	0.35507	0.10346	-1.10423	-0.603118	-0.905942	-0.808418	-0.473683		1.18626	1.05851	0.579859	0.861519	0.482976	-0.688069	-1.55233	-0.981226	-0.947501
YOR361C	PRT1	1.4324	0.891727	-0.196552	-1.02994	-1.72645	-1.01967	0.560625	0.0314854	0.245314		0.730641	0.973349	0.00870851	-1.4427	-1.38133	-0.614153	0.577116	-0.0423424	1.1907
YOR367W	SCP1	1.21838	0.839132	-0.24678	-1.11623	1.04377	0.23115	-1.03057	-1.05381	-0.987132		-0.472957	-0.763967	-0.871717	-1.27173	-0.490752	1.07442	0.793049	0.8683	1.13535
YOR380W	RDR1	1.68381	-0.588704	-0.135587	-0.370289	-1.13987	-0.861756	-0.0739594	-0.237172	-0.156524		-1.11314	-1.11622	-1.05139	-0.635916	-0.0224601	0.380846	1.21501	1.29793	1.04533
YOR381W	FRE3	0.448326	-0.430632	-0.297335	-0.355648	-0.428774	-0.385544	-0.399513	-0.437064	-0.454129		5.11787	1.31563	-0.120918	-1.38042	-0.586159	-1.53757	-0.885728	-1.76211	-0.160599
YOR385W	YOR385W	1.42937	-0.375312	-0.396765	-0.547858	-0.603323	-0.463104	-0.41888	-0.419784	-0.483501		0.112131	1.80785	0.762807	0.53852	0.0523506	-1.13096	-0.864087	-0.727331	-0.551281
YOR389W	YOR389W	1.04564	0.342101	-0.223159	-0.416295	-0.668774	-0.625032	-0.577663	-0.620605	-0.626326		1.72565	1.63487	0.870772	0.0431532	-0.401469	-0.843484	-0.942151	-1.02735	-1.05999
YOR389W	YOR389W	1.08428	0.271257	-0.180059	-0.430196	-0.725254	-0.593084	-0.527038	-0.603471	-0.658599		1.73864	1.62866	0.710656	0.208475	-0.24072	-0.870688	-1.04866	-1.07697	-1.0494
YPL273W	SAM4	0.71968	-0.899724	-1.2361	-0.278336	1.08936	-0.155096	-0.255432	-0.656479	-0.380939		-0.630635	-0.849716	-1.11035	-1.09279	-0.0334148	0.50977	0.805504	1.43201	0.969625
YPL273W	SAM4	1.46861	-0.436865	-0.996307	-0.495335	0.0362179	-0.581077	-0.101729	-0.65036	-0.366331		-0.423454	-0.422313	-0.844283	-1.64737	-0.239942	0.558368	0.928937	1.02313	1.06693
YPL271W	ATP15	1.82245	-0.205325	0.869858	0.913743	-1.33813	-0.695033	-0.830612	-0.525301	-0.640388		0.0825825	1.75321	0.911424	0.298129	0.160748	-0.279837	-0.843825	-0.93373	-1.1487
YPL270W	MDL2	1.68339	0.548481	0.305987	0.19669	-1.4555	-1.31006	-0.709372	-0.331265	-0.0604972		1.23402	0.690471	1.09785	0.827334	0.336571	-0.57998	-1.06789	-1.19134	-1.34704
YPL259C	APM1	1.44309	0.106722	-0.372422	-1.06204	-0.980701	-0.864519	-0.232491	-0.174604	0.184609		-0.371073	-0.167666	-0.414451	-1.13043	-1.16761	-0.0978009	0.817521	0.882375	1.64914
YPL248C	GAL4	0.939783	0.445566	0.0885285	0.667028	-1.47417	-1.1915	-0.324026	-0.542891	-0.423214		0.636215	1.31546	1.13078	0.588844	-0.487623	0.0136455	-0.900951	-1.21309	-1.08328
YPL247C	YPL247C	1.70043	0.145244	-0.376494	-0.744467	-1.4629	-1.18309	-0.2358	0.475923	0.560873		0.851784	1.05744	1.04454	1.04827	-0.251047	-0.805751	-1.19211	-1.11368	-0.63946
YPL246C	RBD2	1.44245	0.470888	0.645536	-0.0996424	-1.07415	-0.924236	-0.787303	-0.806256	-0.517969		0.756805	1.34609	1.04722	0.669391	-0.0885248	-0.561168	-0.921182	-1.21195	-1.03669
YPL245W	YPL245W	0.124138	-0.0850544	-0.164057	-0.418955	-0.507111	-0.412093	-0.487201	-0.448888	-0.386412		1.38038	1.89996	0.606177	0.0392292	-0.575661	-0.997814	-0.790698	-0.990412	-0.571156
YPL236C	ENV7	2.08029	0.311645	0.253118	0.125632	-1.0812	-0.795578	-0.760436	-0.693822	-0.579133		0.304025	0.119551	-0.0522258	0.239396	1.08947	1.47137	-1.43279	-0.767592	-0.971205
YPL231W	FAS2	1.51739	0.232733	-0.213583	-0.564795	-0.894767	-0.82219	-0.462919	-0.439157	-0.408878		2.30718	1.38104	0.874022	0.247965	-0.49508	-0.922761	-1.1373	-1.12909	-1.12598
YPL224C	MMT2	1.67071	0.130118	-0.169213	-0.0674136	-0.958108	-0.796499	-0.700303	-0.599507	-0.405118		1.61818	0.901124	0.712091	0.4786	0.644518	-0.429999	-1.29566	-1.16494	-1.46391
YPL221W	FLC1	1.74983	0.524635	-0.0386665	-0.571944	-0.827488	-0.652051	-0.548305	-0.667812	-0.69765		2.92114	1.63843	0.505347	-0.124554	-0.593842	-1.14984	-0.924755	-1.11976	-1.15217
YPL213W	LEA1	1.96427	-0.51101	0.125249	-0.601096	-0.982147	-0.628412	-0.407781	-0.447486	-0.169516		1.98253	1.47657	0.953586	0.168849	-0.77625	-0.912546	-1.23696	-0.963985	-0.691792
YPL189C-A	COA2	2.20923	0.538513	0.877638	-0.475977	-1.00453	-0.646515	-0.38825	-0.183228	0.165668		-0.829331	1.49541	0.51036	-0.30148	1.41602	-1.00291	-0.0431063	-1.21855	-0.0264169
YPL183W-A	RTC6	1.94366	-0.878835	-0.202923	-0.227858	-1.21495	-0.630439	-0.476382	0.83639	-0.347091		-1.25116	0.557725	-1.27156	-0.88154	-0.112772	-0.494577	0.861669	1.5521	1.04011
YPL176C	TRE1	1.70782	0.106353	-0.337503	-0.468878	-0.731373	-0.678065	-0.561139	-0.548388	-0.466335		3.20377	1.5973	0.340468	-0.0175226	-0.972141	-0.933245	-1.22328	-1.39283	-0.602524
YPL173W	MRPL40	2.48881	-0.256594	-0.0223235	0.451976	-1.14053	-0.949002	-0.558124	-0.0256441	-0.0980607		-1.37934	0.376519	0.0820963	1.69348	0.264115	0.748962	0.687991	-1.06737	-1.40646
YPL172C	COX10	1.5104	0.41321	-0.14368	-0.272813	-1.11185	-0.935644	-0.51808	-0.524199	-0.336863		0.936601	1.16502	0.42057	0.68808	0.00355251	0.149054	-0.811182	-0.512223	-2.03947
YPL150W	YPL150W	0.725515	0.437516	-0.244766	-0.532066	-1.09415	-1.14044	-0.408568	0.134459	-0.16429		1.3399	1.49554	1.20431	-0.154244	-1.28453	-0.342287	-0.861333	-0.817526	-0.579832
YPL137C	GIP3	1.59149	0.332105	0.0357994	-0.361355	-1.21654	-0.968864	-0.551155	-0.637581	0.0166145		0.536125	0.451748	0.518503	1.71709	0.073112	-0.013404	-1.16211	-1.12811	-0.992953
YPL135W	ISU1	1.90206	-0.538332	-0.572279	-0.858083	-0.730989	0.283104	-0.337576	-0.488683	-0.369432		2.12869	1.58353	0.557111	0.362846	-0.632164	-0.609802	-1.07087	-1.09298	-1.22635
YPL134C	ODC1	2.47792	0.112813	0.498096	0.381293	-0.903059	-0.740043	-0.651914	-0.61373	-0.536924		0.378609	0.804356	0.85654	1.14038	0.509304	-0.30326	-0.829917	-1.15532	-1.40069
YPL133C	RDS2	1.77431	0.494975	0.29648	0.0403072	-1.86418	-1.22913	-0.460219	0.428556	0.284836		0.856488	0.486915	0.96174	0.929079	-0.185555	0.634945	-1.47397	-1.01809	-1.19154
YPL132W	COX11	1.60241	-0.449932	0.593028	1.50949	-1.11034	-0.704707	-1.18553	0.45273	-0.28413		-1.70855	-1.56472	-0.296879	-0.74001	1.08569	0.534952	0.509773	0.789561	1.39019
YPL118W	MRP51	2.2338	-0.94246	-0.90782	0.0425977	0.668496	-0.126563	-0.994514	-0.554539	-0.138274		-1.47184	-1.27185	-0.94547	-0.758172	0.920681	1.07298	0.614135	1.16104	0.678495
YPL108W	YPL108W	1.10641	-0.510459	0.0258427	-0.520632	-1.40054	-0.670759	-0.345871	-0.121935	0.290042		1.02881	0.166609	0.716476	0.976423	1.06529	-0.368065	-1.10702	-1.42699	-1.05152
YPL107W	YPL107W	1.56243	0.711579	0.138482	-0.0420491	-0.863282	-0.871904	-0.868513	-0.792636	-0.631001		0.660196	0.33227	-0.0426454	0.287116	1.54453	0.611415	-1.36192	-0.712839	-1.31812
YPL104W	MSD1	2.25147	-0.221002	0.0729935	-0.364124	-1.12815	-0.823894	-0.560393	-0.485858	0.155133		1.66568	1.95295	-0.468039	-0.3714	-0.756489	-0.197356	-0.918986	-1.26229	0.355932
YPL103C	FMP30	1.35206	1.08123	0.392731	0.20422	-0.681089	-0.834618	-0.966458	-0.974524	-0.942587		2.34161	1.40751	0.792301	0.0467699	-0.374767	-0.446889	-1.30338	-1.26218	-1.20097
YPL098C	MGR2	1.10114	-0.617094	1.38656	1.25154	-1.58278	-0.572431	-0.455354	0.392362	-0.055054		-1.11023	0.134295	0.784035	1.76314	0.765632	0.361172	-0.501844	-0.970589	-1.22561
YPL097W	MSY1	1.50828	0.146827	0.189341	-0.136825	-0.922345	-0.797529	-0.664288	-0.805873	-0.477955		2.00272	1.20054	1.25521	-0.0610666	-0.459991	-0.929144	-1.39534	-1.08766	-0.525276
YPL094C	SEC62	2.31418	-0.0657165	-0.0198458	-0.297043	-1.37766	-0.716512	-0.40378	-0.213027	-0.170719		1.04143	0.850587	0.925553	0.943729	0.301687	-0.478867	-0.990844	-1.28764	-1.30563
YPL091W	GLR1	1.79978	0.988834	0.534818	-0.101067	-0.960979	-0.870421	-0.926338	-0.727146	-0.700708		1.68172	1.1904	1.06926	0.344929	-0.0763336	-0.63454	-1.13808	-1.21022	-1.22713
YPL088W	YPL088W	2.15827	-0.178119	-0.358022	-0.440582	-0.363807	-0.301438	-0.67848	-0.614766	-0.75707		1.59033	1.67508	0.803223	-0.834127	-0.0204161	-1.43397	-0.4224	-0.59974	-0.757977
YPL087W	YDC1	1.46588	-0.24761	-0.179277	-0.422884	-0.744088	-0.580104	-0.581497	-0.510692	-0.416923		-1.01146	0.25253	0.324368	-1.57603	-0.611031	-0.429855	1.32054	0.284516	1.44642
YPL078C	ATP4	2.53182	-0.120385	0.0833294	-0.215666	-0.796588	-0.631159	-0.614566	-0.490978	-0.520196		0.817128	1.42639	0.911931	0.565907	0.056237	-0.487194	-0.91879	-1.18884	-1.18277
YPL067C	YPL067C	0.878089	0.321524	-0.113521	-0.424251	-0.68928	-0.572764	-0.600765	-0.667694	-0.578423		3.12926	1.29555	0.446687	0.333578	-0.493662	-0.718742	-1.09288	-1.25538	-1.64442
YPL061W	ALD6	1.9742	0.0619612	-0.353451	-0.635039	-0.688712	-0.517891	-0.52916	-0.528263	-0.516351		2.30414	1.99677	0.0975682	-0.440717	-0.851252	-1.03218	-0.928027	-0.859956	-0.286345
YPL047W	SGF11	0.910305	-0.279587	0.419665	0.765703	-1.2661	-1.41772	-0.351593	-0.876839	0.487547		1.08769	0.710123	1.10828	0.384593	0.835518	-1.06335	-0.581052	-1.34417	-1.13763
YPL042C	SSN3	2.53735	-0.41588	-0.886091	0.448645	-0.318581	-0.64203	-0.331033	-0.645632	-0.279741		-0.627942	-0.865191	-1.18372	-0.978967	-0.212589	1.20965	1.07718	0.686661	0.894923
YPL013C	MRPS16	1.98927	-0.470228	-0.326362	-0.780107	-1.25391	-0.496251	-0.357791	0.210417	0.0307213		0.62525	1.03235	0.94161	1.17659	-0.0746713	-0.474048	-0.996689	-1.0919	-1.1385
YPR004C	AIM45	1.44805	-0.58413	0.799137	1.23437	-0.335648	-0.645381	-0.894627	-1.27602	-0.712396		-1.52727	-0.212273	0.370559	0.512204	1.84557	0.956203	0.143781	-0.641767	-1.44701
YPR010C-A	YPR010C-A	2.03221	-0.148501	0.293767	-0.313715	-1.07504	-0.866856	-0.470104	-0.384935	-0.521243		0.668349	1.5768	0.937293	0.387187	0.0292505	-0.441597	-0.955989	-1.16582	-1.03547
YPR011C	YPR011C	0.986434	-0.727998	-0.568068	-0.824317	0.0700568	0.354726	-0.374388	-0.648272	-0.601057		-0.430347	-0.585166	-0.591229	-0.99563	-0.676777	-0.331732	0.688634	1.57913	1.34312
YPR016C	TIF6	1.63419	0.94904	0.200893	-0.322932	-1.39439	-0.766825	-0.471431	-0.691295	-0.484989		1.66519	1.73332	0.52037	0.189791	-0.165055	-0.733365	-0.919011	-1.16623	-1.12501
YPR022C	YPR022C	1.4428	0.28574	0.189057	1.77676	0.397163	-1.00018	-0.547372	-0.954523	-0.872404		-0.93347	-0.910432	-0.831683	-1.36298	0.426375	1.09175	0.924168	1.13637	0.459903
YPR023C	EAF3	2.13316	0.133276	0.336226	-0.216436	-1.46438	-1.1664	-0.649275	0.109979	0.277461		1.07024	0.987456	0.972257	0.891646	0.0752087	-0.435503	-1.13071	-1.20967	-1.22093
YPR024W	YME1	2.15102	-0.0278302	0.40499	0.60389	-0.991747	-0.949019	-0.699772	-0.797151	-0.474728		0.326272	-0.0592339	0.66755	1.35461	0.65891	0.442919	-0.76452	-1.13285	-1.49366
YPR030W	CSR2	1.69331	0.223709	-0.271527	-0.499216	-1.14889	-1.34313	-0.677278	0.247578	0.368272		0.512699	0.569335	1.7369	0.759646	-0.106478	-0.625268	-0.877179	-0.944137	-1.02552
YPR033C	HTS1	1.90752	0.482091	1.00875	0.128461	-1.22387	-0.798744	-0.499861	-0.933043	-0.682205		1.5613	1.32764	0.850402	0.462026	-0.0541151	-0.560913	-1.19601	-1.17758	-1.21275
YPR036W	VMA13	2.06509	0.611031	0.143425	-0.608599	-1.56153	-0.939166	-0.42874	-0.0583715	0.104108		1.39618	1.37165	0.822356	0.718316	-0.332062	-0.713187	-1.06456	-1.08078	-1.11791
YPR040W	TIP41	2.06526	0.0755296	-0.291591	-0.288155	-0.695486	-0.662859	-0.510212	-0.567855	-0.718157		0.660355	0.678038	1.3376	0.909674	0.174048	-0.425745	-0.93279	-1.11807	-1.28311
YPR042C	PUF2	0.974731	0.248853	0.423109	0.872622	-1.00827	-1.05188	-0.707406	-0.855385	-0.689821		-1.5933	-0.54013	0.815945	1.49171	1.18084	0.812857	-0.188899	-0.782706	-1.19632
YPR047W	MSF1	1.12015	0.141612	0.796429	0.333688	-0.853178	-0.867098	-0.86836	-1.01947	-0.609835		-1.44708	-0.211605	-0.0306366	0.950873	1.57581	1.08254	-1.43364	0.248448	-0.734705
YPR062W	FCY1	2.06683	0.270736	1.04211	0.538041	-0.841751	-0.579946	-0.801066	-0.920513	-0.859245		1.39035	1.48022	0.508783	0.669486	-0.0853183	-0.516055	-0.891005	-1.21395	-1.34251
YPR065W	ROX1	0.551394	-0.201359	-0.19495	0.0195489	-0.717693	-0.785541	-0.48754	-0.439169	-0.374194		0.717426	1.7516	0.0431145	0.379169	0.262424	0.145314	-0.94267	-0.959405	-1.39697
YPR067W	ISA2	1.29447	-1.02174	0.0732863	1.10817	-1.21836	-0.889222	-0.890818	-0.0338102	0.184003		-3.14399	-0.885761	-0.58468	-0.0173278	1.97867	1.66523	0.106585	0.543249	0.338028
YPR074C	TKL1	2.1906	0.0875013	-0.23122	-0.457354	-0.650807	-0.628555	-0.568703	-0.599594	-0.586122		1.88579	1.86786	0.567749	-0.0976534	-0.69541	-0.976596	-0.895722	-0.908376	-0.747639
YPR075C	OPY2	1.67214	0.962458	-0.0442931	-0.452896	-1.12775	0.68606	-0.909997	-0.601714	-1.1218		1.45551	0.00431206	-1.02257	0.205578	-0.620921	-1.46258	-0.805852	0.633712	1.61282
YPR080W	TEF1	2.14561	0.0983995	0.283414	0.209548	-1.76779	-0.959955	-0.193757	0.0264588	-0.208289		0.712323	0.704091	0.820279	1.19537	0.468402	-0.485382	-0.861545	-1.21198	-1.34155
YPR082C	DIB1	2.63314	-0.132081	0.327699	-0.120762	-0.853188	-0.812231	-0.313752	-0.548521	-0.339096		1.4734	1.3498	0.979025	0.541202	-0.464838	-0.654723	-0.849762	-1.2677	-1.1064
YPR083W	MDM36	2.60644	-0.160422	-0.0460255	-0.232504	-0.685957	-0.68257	-0.592003	-0.482379	-0.394762		1.15609	0.714544	1.61607	0.536295	-0.298365	-0.649433	-0.779907	-1.10319	-1.19211
YPR086W	SUA7	1.47748	0.0817491	-0.21661	-0.810099	-1.26658	-0.818958	-0.521655	-0.0692186	0.279095		2.0161	1.70445	0.6166	0.0845408	-0.42794	-0.949062	-1.11018	-1.08578	-0.848726
YPR093C	ASR1	1.91555	-0.456938	-0.640637	-0.604987	-0.127218	0.239317	-0.627216	-0.604809	-0.791828		-0.688477	-0.981744	-1.0878	-0.748093	-0.282265	0.30991	1.06385	0.952579	1.46204
YPR107C	YTH1	0.940836	0.0842971	0.433291	0.0415383	-1.00121	-0.735391	-0.604982	-0.756655	-0.642958		0.179947	0.159901	1.10969	1.48857	0.502588	-1.30238	-0.571088	-0.90237	-0.664859
YPR109W	YPR109W	0.374264	-0.307441	0.135844	0.184362	-1.2201	-0.578891	-0.352173	-0.112286	-0.641674		-0.00940315	0.0865591	0.706307	0.921377	1.23169	0.430152	-1.39141	-0.82064	-1.15463
YPR114W	YPR114W	0.473618	-0.168819	-0.243414	-0.419384	-0.637359	-0.452279	-0.453015	-0.362389	-0.450257		-0.111192	2.12508	0.644811	-0.517576	-0.164779	0.0190844	-0.816475	-1.04379	-0.135162
YPR128C	ANT1	2.60034	-0.370361	0.180604	-0.336769	-0.955684	-0.867431	-0.433359	-0.162773	0.0851983		1.35411	1.56702	0.0701515	0.108631	0.792633	-0.609484	-0.921014	-1.42528	-0.936763
YPR138C	MEP3	0.859602	-0.291719	-0.109339	-0.312887	-0.610532	-0.529854	-0.542403	-0.513383	-0.516263		1.18538	2.09434	-0.010571	-0.0672838	-0.398612	-0.0263899	-0.979749	-0.739698	-1.05741
YPR139C	LOA1	1.659	0.0320196	0.112297	-0.917869	-1.61553	-0.859664	0.202426	-0.247874	0.268363		0.769085	1.77491	0.724315	-1.1628	-1.11153	-0.850613	-0.245445	-0.0547985	0.156882
YPR145W	ASN1	2.21226	-0.102356	-0.0216031	-0.501589	-0.841288	-0.663218	-0.530898	-0.570197	-0.376476		3.77208	1.4158	0.441859	-0.172979	-0.438669	-1.144	-1.38674	-1.36872	-1.11862
YPR148C	YPR148C	1.76113	0.394781	0.694396	0.0404705	-1.65169	-1.2068	-0.727735	-0.140427	0.12161		1.10398	0.924372	1.33325	0.600838	-0.0181862	-0.542708	-1.0655	-1.18572	-1.15033
YPR151C	SUE1	1.16837	0.528948	0.339894	0.0304917	-1.25423	-0.758563	-0.83784	-0.452673	-0.689855		-0.422428	0.562854	0.921133	1.17452	0.592131	0.418342	-0.636362	-1.04018	-1.57002
YPR154W	PIN3	2.05666	0.491799	0.275123	0.264891	-0.802454	-0.669146	-0.559857	-0.882602	-1.13198		-0.762479	-0.136864	-0.124778	2.16097	0.995865	-0.260156	-0.321705	-0.736312	-0.814545
YPR160W	GPH1	1.48631	1.13828	-0.0528464	-0.393738	-0.897257	-0.710417	-0.677602	-0.70457	-0.765086		1.38961	1.57938	1.03941	0.12453	-0.428581	-0.761036	-0.99678	-0.98082	-0.965719
YPR163C	TIF3	1.59156	0.455992	0.53985	-0.916941	-1.4354	-0.53592	0.44256	-0.646209	-0.757321		1.11344	1.58112	0.667763	0.432625	0.0502662	-0.62902	-0.737165	-1.30101	-1.17803
YPR166C	MRP2	2.07302	-0.0664036	0.288079	-0.659303	-1.76602	-0.15731	0.0510923	-0.166758	-0.478295		-1.01756	0.971257	0.92816	0.575097	0.91271	0.427941	-0.136083	-0.873976	-1.78755
YPR168W	NUT2	1.58892	0.750697	0.0763909	-0.101291	-1.49135	-1.42242	-0.496202	-0.423659	0.57366		2.29764	0.379139	0.620509	0.414128	-0.672538	-0.0510909	-2.51969	-0.386176	-0.0819192
YPR183W	DPM1	2.38629	0.795449	-0.138903	-0.574462	-1.24345	-0.792209	-0.212403	0.0295716	-0.315451		2.17839	1.27227	0.899466	0.389737	-0.331723	-1.01824	-1.25018	-0.984514	-1.1552
YPR187W	RPO26	1.61012	0.129121	-0.351852	-1.30798	-1.5697	-0.332712	0.502402	0.0134877	-0.00778143		1.28023	2.10903	0.375928	-0.354849	-0.424244	-0.921256	-0.740407	-0.795775	-0.528654
YPR191W	QCR2	2.54896	0.0511092	0.52511	0.171876	-0.873134	-0.773944	-0.604625	-0.495259	-0.463995		1.06422	1.19189	0.718445	0.913418	0.0544145	-0.396909	-1.06906	-1.21888	-1.25754
YAR071W/YHR215W	PHO11/12	1.64555	0.408831	0.380347	-1.09826	-1.90398	-0.569129	-0.0465556	-0.0504209	0.789321		2.71331	1.68419	0.53247	-0.268256	-0.657215	-1.1004	-1.32976	-0.984562	-0.589788
Cluster 2
YAL058W	CNE1	0.584918	0.742429	1.43206	0.706893	-1.25771	-1.6949	-0.679633	-0.402126	-0.113903		0.00053839	1.09915	0.167304	0.620608	0.719721	0.605045	-0.259063	-1.65906	-1.29424
YAL053W	FLC2	0.660688	2.30594	0.40293	-0.265563	-1.03618	-1.08823	-0.79569	0.158404	-0.0323091		0.634074	1.57236	0.920221	0.486933	0.00322486	-0.502407	-1.04199	-0.971419	-1.101
YAL048C	GEM1	0.369152	1.16369	0.540513	1.13911	-0.705966	-1.52401	-1.60246	-0.278526	0.291539		0.203161	0.772786	-0.566624	0.780059	1.17361	0.77746	-0.690298	-1.32121	-1.12894
YAL028W	FRT2	0.545169	1.63116	0.697713	1.08954	-0.832017	-1.45585	-1.069	-0.487933	-0.349695		5.42102	-1.61838	-0.0516237	-0.358439	0.931966	-0.135145	-1.96326	-1.70639	-0.519741
YAL017W	PSK1	1.02137	0.856309	0.755253	0.788624	-0.600932	-1.62352	-1.57084	-0.458452	0.34434		7.1598	-2.22571	-1.7344	0.662456	-0.00391278	-0.704592	-0.386482	-1.89964	-0.867517
YAL016W	TPD3	1.65807	1.05793	0.86375	0.270383	-1.17002	-1.31871	-0.998638	-0.448573	0.00910005		3.36131	0.227042	0.212099	0.495385	0.557288	-0.159415	-1.05421	-1.82352	-1.81598
YAL010C	MDM10	1.01727	1.13623	1.29605	0.414977	-1.23553	-1.18029	-1.33508	-0.169154	-0.184331		15.6109	-0.953653	-1.44698	-2.24725	-4.01368	-1.14908	-1.53859	-1.61555	-2.64611
YAL009W	SPO7	1.19166	1.22259	0.98771	0.0813023	-0.752842	-1.60061	-1.11501	-0.684596	0.1969		2.02836	0.476163	1.47422	0.0589724	-0.485398	-0.535376	-1.63549	0.00189461	-1.38335
YAL008W	FUN14	0.574595	-0.117982	0.460917	1.26698	-1.19336	-1.88427	-0.707996	-0.0437811	0.884334		0.505563	-0.511933	0.42943	0.542635	0.957424	0.885282	-0.0217247	-0.798623	-1.98805
YAL007C	ERP2	1.36221	1.6772	0.99233	-0.00860818	-1.01438	-0.986875	-0.912959	-0.580519	-0.393783		1.71395	0.376634	0.962037	0.172341	0.116419	0.327749	-0.20419	-1.50384	-1.96111
YAR008W	SEN34	-0.49128	2.47096	0.958173	0.164889	-0.291974	-0.518643	-0.416435	-0.555477	-0.661157		-1.18717	1.31079	1.19762	0.903334	0.681418	-0.146223	-0.59857	-0.9617	-1.19951
YAR014C	BUD14	0.704823	1.51331	0.462195	-0.179142	-1.40316	-1.47754	-0.921413	0.0531312	0.319666		0.33376	1.24668	0.720721	0.766392	0.58512	-0.293476	-0.84136	-1.41187	-1.10596
YAR023C	YAR023C	1.17066	1.15793	0.872299	1.05505	-0.570535	-1.69869	-0.226182	-0.634658	-0.322179		1.40042	-1.02814	-0.276936	0.421908	0.994262	0.901135	0.17799	-0.684837	-1.9058
YAR033W	MST28	-0.395186	0.304589	1.72192	-0.359904	-0.937472	-1.17288	-1.14643	0.14125	0.493483		-0.979642	0.363215	0.189099	0.750956	0.678577	1.55713	0.0715868	-1.45187	-1.17906
YAR035W	YAT1	1.45943	0.902522	1.02028	0.642645	-0.308164	-1.46633	-1.24716	-0.849998	-0.259375		-0.880763	1.99159	0.367185	0.690773	0.572579	-0.27333	-0.602331	-1.01277	-0.852926
YCR106W	RDS1	-0.0900679	1.2123	1.44315	0.539971	-1.38506	-1.33328	-1.0108	-0.171853	0.192666		0.584963	1.52789	0.600743	0.683194	0.0942404	-0.28206	-0.581082	-1.28476	-1.34312
YBL105C	PKC1	1.4163	0.87904	0.625955	0.802658	-1.12926	-1.40006	-1.35496	-0.210767	0.166415		16.7791	-2.69486	-2.11659	-0.542495	-0.654042	-2.09177	-2.79456	-3.27975	-2.60498
YBL104C	SEA4	0.559267	0.528168	1.13083	0.173527	-1.39504	-1.57217	-1.12979	0.0682551	0.644399		1.50256	1.53736	0.4195	-0.054938	0.222457	-0.0619788	-0.641689	-1.43075	-1.49251
YBL093C	ROX3	0.741432	1.38115	1.6176	0.599485	-0.308993	-1.16711	-0.764206	-0.551401	-0.881115		-0.138991	0.980193	0.93504	0.679624	0.804801	0.0836203	-0.685121	-1.17829	-1.48088
YBL091C	MAP2	1.33561	0.587626	1.09861	-0.235175	-1.32972	-1.72695	-0.633315	-0.0199663	0.584889		0.657479	0.742763	1.04024	0.596799	0.679136	-0.121199	-0.766673	-1.41972	-1.40882
YBL086C	YBL086C	0.998901	1.4197	1.15117	0.821817	-0.524922	-1.30387	-0.911917	-0.899966	-0.584026		-0.228001	-0.203796	0.300481	1.04472	1.28345	0.509106	0.0764437	-1.38375	-1.39865
YBL081W	YBL081W	1.31356	1.86051	0.650639	0.479837	-0.513747	-0.82835	-0.758264	-0.639859	-0.754938		-0.326047	1.41336	1.66365	0.328268	-0.68388	-0.53004	-0.872291	-0.234171	-0.758848
YBL071W-A	KTI11	0.691242	0.767482	1.61099	-0.690308	-1.56171	-0.286243	-0.122697	-1.06944	-0.363735		-0.22014	1.03864	1.51399	0.337973	0.160004	-0.923951	-1.23827	-0.999335	0.33109
YBL069W	AST1	-0.455295	0.996492	2.05858	0.101401	-1.27083	-1.26988	-0.526297	0.102419	0.10082		0.264704	0.406551	1.40068	0.905184	0.276972	0.105289	-0.743372	-1.30328	-1.31273
YBL061C	SKT5	1.16302	2.07515	0.736495	0.0347856	-0.812862	-0.834948	-0.71023	-0.418489	-0.617536		0.553988	1.56788	1.03743	0.443076	-0.171929	-0.463297	-0.696151	-1.13554	-1.13545
YBL058W	SHP1	1.32418	0.716186	1.26674	0.856603	-0.81721	-1.43097	-1.04657	-0.76054	-0.0470258		0.114094	-0.380397	-0.0160691	0.757893	1.47939	0.844668	-0.239062	-1.13039	-1.43013
YBL047C	EDE1	0.900274	1.1481	0.337873	-0.0527461	-1.02137	-1.56648	-1.37939	-0.0100555	0.863988		1.42353	0.649148	0.779146	0.752673	0.574996	-0.374932	-0.776791	-1.51829	-1.50948
YBL040C	ERD2	0.279332	1.09186	1.34033	0.0144707	-1.48666	-1.53373	-0.727328	-0.121133	0.276566		3.79563	0.18326	0.406826	0.390842	0.107514	0.0582111	-1.23321	-1.72295	-1.98613
YBL037W	APL3	-0.00597129	1.22064	1.63955	0.644058	-1.26528	-1.3725	-0.898838	-0.261919	0.130319		-0.0457369	-1.19321	-0.797636	-0.607912	-0.439207	-0.4382	0.992334	1.23557	1.294
YBL036C	YBL036C	0.710867	1.10874	1.93316	0.40083	-1.2557	-0.83813	-0.622184	-0.536747	-0.389651		1.9198	0.421828	1.05632	0.952872	-0.0376352	-0.662529	-0.742338	-1.31562	-1.5927
YBL033C	RIB1	1.00626	1.05945	1.24504	-0.0858445	1.08472	-1.28275	-0.423981	-0.723272	-0.850203		-0.998531	0.936839	1.19362	0.753037	1.18331	-0.171832	-0.82681	-1.02777	-1.04187
YBL031W	SHE1	-0.508076	2.23248	1.41624	0.0702714	-0.528411	-0.55789	-0.619682	-0.436127	-0.458914		-1.48796	0.129587	1.93899	0.88248	0.144415	0.344135	0.0696418	-1.52765	-0.493635
YBL029C-A	YBL029C-A	1.0734	0.66519	1.53639	0.0045436	-1.42381	-1.46929	-0.687255	-0.360256	0.468626		1.05303	0.383882	1.18473	0.918847	0.134136	0.0520749	-1.23639	-1.02928	-1.46102
YBL029W	YBL029W	-0.648986	2.24035	1.34152	0.196425	-0.671035	-0.673427	-0.526944	-0.479764	-0.448271		-1.82474	0.665616	1.38405	1.24253	0.919264	0.219077	-0.488471	-0.793563	-1.32375
YBL024W	NCL1	1.518	1.16143	1.05721	0.173447	-1.01577	-1.30081	-1.07115	-0.0582541	-0.561166		1.53398	0.790148	1.23505	0.710725	-0.0553917	-0.741565	-0.972339	-1.16558	-1.33503
YBL020W	RFT1	1.46191	1.17777	0.903201	0.875969	-0.0501506	-0.74824	-1.02807	-0.812134	-1.0107		-0.549831	-0.452258	-0.927368	-0.34841	-1.02955	-0.00765563	0.332078	1.15061	1.83239
YBL019W	APN2	0.839897	1.79958	1.10056	0.650013	-0.888283	-0.978942	-0.838431	-0.679652	-0.450711		2.32474	1.01418	0.512508	0.772236	-0.0408683	-0.73512	-0.830358	-1.46216	-1.55515
YBL003C	HTA2	0.317945	2.36836	1.05861	-0.212941	-0.594961	-0.523073	-0.45101	-0.587432	-0.716978		1.23907	-0.0373346	1.71805	0.736964	-0.0264345	-0.491728	-0.734674	-1.0923	-1.31162
YBL002W	HTB2	-0.408312	2.35087	1.24861	-0.016035	-0.547541	-0.380418	-0.415068	-0.522132	-0.656805		0.508216	-0.179983	1.51916	1.09206	0.212056	-0.170103	-0.451942	-1.15933	-1.37013
YBR002C	RER2	0.956063	1.91212	0.937028	-0.228582	-0.793046	-1.19683	-1.15698	-0.280742	-0.00516111		0.99836	0.700327	1.5165	0.484119	-0.0279226	-0.432438	-0.556252	-1.29454	-1.38815
YBR004C	GPI18	0.11162	2.10683	1.45905	0.00882309	-0.925673	-0.639669	-0.435735	-0.463103	-0.647815		2.30919	0.844604	0.894656	0.844387	-0.417239	-0.682725	-1.30734	-1.27029	-1.21525
YBR009C	HHF1	-0.35595	2.40797	1.09393	-0.0952291	-0.166715	-0.468427	-0.275342	-0.600343	-0.762695		-0.523557	0.226635	1.70274	0.857694	0.550366	0.0674139	-0.604495	-0.934502	-1.3423
YBR010W	HHT1	-0.0533923	2.62547	0.671938	-0.560028	-0.354075	-0.633898	-0.192377	-0.439858	-0.619699		0.852487	0.000483037	1.84047	0.527949	0.0316761	-0.143964	-0.736351	-1.03497	-1.33779
YBR017C	KAP104	0.108671	1.52986	1.04457	0.0844363	-0.887979	-1.57254	-1.36189	0.373506	0.165073		0.328943	1.41428	1.36433	-0.716485	-0.737757	-1.13799	-0.773214	-0.161019	0.418915
YBR022W	POA1	1.64046	1.15453	1.19814	-0.267479	-1.09276	-1.32317	-0.300742	-0.553058	-0.336897		0.426352	0.623996	0.503613	0.976596	-0.00141222	0.878489	-0.415042	-1.542	-1.4506
YBR026C	ETR1	0.820955	1.89506	0.664217	0.0698663	-1.22377	-1.30962	-0.925502	-0.377572	0.226821		0.660055	1.41693	0.836458	0.514194	0.291514	-0.410344	-0.757273	-1.25704	-1.29449
YBR028C	YPK3	0.402098	1.75368	1.69092	0.238406	-0.822317	-0.736699	-0.646312	-0.518335	-0.76678		-0.236569	0.89573	1.63575	0.850859	-0.222995	-0.512809	-0.232114	-0.906024	-1.27183
YBR030W	RKM3	1.26675	0.792274	1.40124	-0.433133	-1.29851	-1.55291	-0.465073	0.389655	-0.320122		0.916909	1.06785	1.28581	0.44397	0.212866	-0.636251	-0.920206	-1.24351	-1.12745
YBR033W	EDS1	1.16308	1.25527	1.25425	0.94751	-0.736631	-0.923143	-0.844376	-0.721	-0.702328		-0.802639	0.263438	0.898781	1.2753	1.06275	0.26869	-0.446093	-1.2437	-1.27652
YBR034C	HMT1	0.69054	2.35966	0.80198	-0.234596	-0.670345	-0.648847	-0.555336	-0.392185	-0.75272		0.413913	1.22657	1.37485	0.579271	-0.246903	-0.477576	-1.19122	-0.544696	-1.13421
YBR035C	PDX3	1.08555	1.05172	1.04516	0.156227	-1.12503	-1.51884	-1.12469	-0.536149	0.423262		-0.295413	1.7796	0.957228	0.367124	0.243581	-0.287441	-0.681891	-0.949439	-1.13335
YBR038W	CHS2	1.03781	1.7672	0.744759	-0.00974984	0.477519	-0.0597123	-0.765923	-0.99564	-0.988914		-0.478953	-0.59644	-0.642708	-0.757595	-0.718062	-0.263115	0.365321	1.23856	1.85299
YBR042C	CST26	0.342296	1.92922	1.58963	0.0745121	-0.587739	-0.779513	-0.742628	-0.550804	-0.699736		0.826225	0.601323	1.09524	0.426115	0.470093	-0.118185	-0.109553	-1.63815	-1.55311
YBR043C	QDR3	0.128885	1.62085	0.00116627	-0.582917	-0.741912	-1.32273	-1.12588	-0.149307	0.901451		-0.32324	1.72667	1.03319	0.762067	-0.183442	-0.623793	-0.607965	-0.873941	-0.909548
YBR053C	YBR053C	0.39121	0.348446	1.15586	0.34398	-1.35672	-1.49431	-0.993328	-0.402819	0.874998		1.45425	-0.0574124	0.58676	1.32046	0.279494	-0.064969	-0.371208	-1.56975	-1.57763
YBR056W	YBR056W	0.802328	0.920111	0.918893	0.427836	-1.50486	-1.63395	-0.862727	-0.264416	0.504886		0.862611	0.296109	0.23858	1.06741	0.884533	0.243576	-0.542749	-1.42189	-1.62818
YBR058C	UBP14	0.640692	0.792218	0.583232	0.149397	-1.66345	-1.39674	-1.05488	0.0714827	0.943539		1.39171	0.722793	0.502373	0.969455	0.475035	-0.404442	-0.594587	-1.74995	-1.31238
YBR058C-A	TSC3	-0.806388	1.08603	1.58268	0.3947	-1.78013	-1.0812	0.181581	-0.0876464	0.234371		0.759248	0.165328	0.848441	0.762467	0.652248	0.477725	-0.708863	-1.14916	-1.80743
YBR060C	ORC2	-0.534545	1.58215	1.3188	0.379746	-1.35861	-1.37646	-0.587069	0.00388844	0.0874862		0.261888	0.117098	0.763377	1.34915	0.624996	-0.176316	-0.0932694	-1.65695	-1.18997
YBR061C	TRM7	1.16107	1.20515	0.980779	0.0731333	-0.138867	-2.01564	-1.02502	-0.223197	0.148626		-0.338482	1.64486	1.19192	-0.0949748	-1.05574	0.330451	-0.186702	-0.241496	-1.24984
YBR074W	PFF1	0.105884	1.78923	1.25828	0.59481	-0.489857	-1.2939	-1.27176	-0.398097	-0.389172		0.839514	1.65606	0.741011	0.13158	-0.985235	-1.09134	-0.876931	0.410116	-0.824772
YBR077C	SLM4	-0.54793	1.41494	0.965011	-0.598919	-1.63684	-1.08442	-0.210815	0.0262814	0.603426		0.636422	0.840561	1.27271	0.861604	0.0489005	-0.373839	-0.808491	-0.997892	-1.47998
YBR078W	ECM33	1.44563	2.05348	0.431838	-0.140283	-0.383408	-0.72247	-0.679482	-0.564837	-0.71849		0.683265	1.51071	1.17392	0.289528	-0.176733	-0.472246	-0.892988	-0.946063	-1.16939
YBR081C	SPT7	0.260013	0.353389	0.962549	1.15277	-1.16804	-1.66587	-1.26633	0.11304	0.582029		-0.217551	-0.991277	-1.16992	-0.445168	-0.606003	0.0735677	0.671583	1.22248	1.46228
YBR082C	UBC4	1.53117	1.26899	1.41075	-0.0512121	-0.48836	-1.01353	-0.772662	-0.619446	-0.583429		0.642545	0.132546	1.04643	0.205343	1.26183	0.161878	-0.804484	-1.06775	-1.57834
YBR084W	MIS1	1.13593	1.51684	1.33663	0.471458	-0.671082	-0.852258	-0.680788	-0.55093	-0.879568		0.602847	1.24339	1.10546	0.533288	0.301343	-0.552055	-0.808644	-1.2418	-1.18383
YBR087W	RFC5	-0.553756	2.39119	1.01891	0.257379	-0.722866	-0.792619	-0.633729	-0.397146	-0.278681		-0.802504	1.05944	1.38763	0.772055	0.497356	0.138839	-0.812152	-1.11863	-1.12203
YBR088C	POL30	-0.483923	2.59712	0.719067	0.0798716	-0.260195	-0.552798	-0.418975	-0.588228	-0.602339		-1.25171	1.58745	1.21846	0.516569	0.580376	0.0366072	-0.560752	-0.993781	-1.13321
YBR090C	YBR090C	-0.316228	2.84605	-0.316228	-0.316228	-0.316228	-0.316228	-0.316228	-0.316228	-0.316228		-2.8425	-0.962642	-0.195723	0.259188	2.38893	-0.311727	0.962897	0.36451	0.337063
YBR095C	RXT2	1.69248	0.809488	1.31455	0.311235	-1.28605	-1.03838	-0.712666	-0.475416	-0.305135		2.74345	-0.156362	-0.434727	1.05037	0.556439	0.309579	-0.681437	-1.6006	-1.78672
YBR097W	VPS15	-0.236145	0.743468	0.702876	-0.0984475	-1.36725	-1.20956	-1.18186	0.328308	0.733411		3.7889	-0.0882269	-0.0346664	1.30474	-0.153519	-0.349089	-1.09138	-1.53779	-1.83897
YBR102C	EXO84	0.538266	1.22079	1.66366	0.87594	-1.00696	-1.19039	-0.812705	-0.502853	-0.519051		1.31949	0.571415	0.690978	0.896329	0.350796	-0.0562041	-0.556018	-1.58556	-1.63122
YBR104W	YMC2	0.183121	0.971957	2.23208	-0.354849	-1.14845	-1.1269	-0.251194	-0.394041	-0.27971		-0.474944	1.64722	1.4195	0.367403	-0.119128	-0.492066	-0.607902	-0.758035	-0.982048
YBR105C	VID24	-0.432856	2.58015	0.776723	-0.171645	-0.510021	-0.740097	-0.656562	-0.450221	-0.235683		-0.177028	1.52488	1.28055	-0.183653	-0.388174	-0.835871	-1.21778	0.578525	-0.581455
YBR106W	PHO88	0.710934	1.18769	1.93701	0.367038	-0.565633	-1.06243	-0.419984	-0.650807	-0.846442		-0.0885928	0.530754	1.10945	0.252442	0.967706	0.59184	-0.843586	-0.905687	-1.61432
YBR110W	ALG1	1.32866	1.23437	1.18242	0.678687	-1.07972	-1.03527	-0.935338	-0.62553	-0.559304		5.27582	0.247459	-0.0444683	0.420325	-0.0288686	-0.54596	-1.20915	-2.13232	-1.98285
YBR120C	CBP6	1.247	1.20373	1.13956	-0.50431	-1.76538	-0.345022	-1.07713	-0.0336339	-0.0684304		6.44785	0.0760602	-0.868525	1.24507	-1.41474	-1.76315	-1.25615	-0.953192	-1.51323
YBR125C	PTC4	-0.543961	1.865	1.13703	0.304327	-1.20695	-1.36141	-0.648068	0.155536	0.00518011		0.12004	1.17481	0.669333	0.903233	0.619855	-0.144215	-0.729073	-1.35572	-1.25826
YBR127C	VMA2	1.5859	1.17256	0.934936	0.135961	-1.0829	-1.47298	-0.862768	-0.263923	0.0851763		0.86661	0.879168	1.02336	0.701744	0.491156	-0.404494	-0.866387	-1.39357	-1.29758
YBR139W	YBR139W	0.468768	1.53341	1.39286	0.892648	-0.976984	-1.21471	-0.724073	-0.708029	-0.242369		1.79287	0.169804	0.372353	0.879204	0.901943	-0.173057	-0.779132	-1.63403	-1.52995
YBR142W	MAK5	0.387124	2.66619	0.0593515	-0.324704	-0.751442	-0.642505	-0.626868	-0.0712863	-0.434498		2.47033	1.42519	0.826685	0.0583269	-1.26244	-1.05497	-1.26951	-0.512796	-0.680822
YBR143C	SUP45	1.24507	1.33182	1.34395	0.120897	-1.41925	-1.05823	-0.509883	-0.127538	-0.551066		2.49597	0.374705	1.08421	0.928666	-0.4525	-0.516692	-1.20514	-1.29825	-1.41098
YBR154C	RPB5	0.798475	2.06842	0.959492	-0.534016	-1.19086	-0.99852	-0.385881	0.0681776	-0.368304		4.18785	-0.566906	1.23041	0.476069	-1.23157	-1.89681	-1.1126	-0.849501	-0.236948
YBR158W	AMN1	1.14342	1.66638	0.588848	0.739193	-0.832091	-0.963176	-1.32159	-0.538432	-0.594551		0.244849	-0.960453	-0.561985	-0.499491	-0.868117	-0.47597	0.115111	1.56665	1.43941
YBR161W	CSH1	1.0896	1.63086	0.0998218	-0.556699	-1.59821	-1.29451	-0.255951	0.72026	0.0309018		5.69186	-0.31866	0.472952	0.778295	-1.42788	-1.55917	-1.42748	-1.86958	-0.340346
YBR162C	TOS1	1.52472	2.08297	0.062433	-0.803226	-0.124209	-0.795442	-0.733357	-0.324538	-0.426363		0.114245	1.83372	0.772016	-0.667983	-0.946089	-0.966312	-0.747029	0.190804	0.416622
YBR172C	SMY2	0.633408	1.96399	0.835832	0.278724	0.198341	-1.35256	-1.22687	-0.442722	-0.464592		1.36345	0.183226	1.59765	-0.607877	-0.976205	-0.890896	-0.70061	1.02528	-0.994022
YBR183W	YPC1	1.5806	1.42947	1.08957	0.136463	-0.679303	-0.906711	-0.770633	-0.91444	-0.673888		4.61511	-1.87356	-1.11744	-0.690048	0.718243	1.09421	-0.800704	-1.27287	-0.672933
YBR194W	AIM4	1.75062	1.08224	1.28887	-0.15971	-1.05716	-1.01346	-0.640372	-0.431769	-0.427354		2.66847	0.710696	0.573797	0.456218	0.00719033	-0.194359	-0.663597	-1.64086	-1.91755
YBR197C	YBR197C	0.411262	1.80186	1.33409	0.492581	-0.522705	-1.21624	-1.06397	-0.561866	-0.596074		-1.03207	1.10558	1.20341	1.09182	0.562828	-0.0318014	-0.665936	-1.20162	-1.0322
YBR199W	KTR4	1.01486	0.911737	1.08132	-0.485595	-1.57141	-1.22823	-0.846273	-0.236514	0.508624		5.93695	0.0504317	0.0482383	0.412988	-0.116168	-0.683367	-1.62586	-1.92956	-2.09365
YBR202W	MCM7	-0.0629899	2.57854	0.68513	0.100437	-0.460988	-0.696977	-0.624012	-0.423821	-0.563144		-1.90693	0.86686	-0.250293	-0.784308	-1.33546	-0.00424404	0.684527	1.21119	1.51865
YBR203W	COS111	1.11349	1.90175	0.959017	0.296841	-0.798546	-0.845781	-0.860256	-0.553175	-0.622596		1.67539	1.06065	0.922089	0.403797	0.205732	-0.404266	-1.25161	-1.18429	-1.4275
YBR208C	DUR1%2C2	0.44583	1.98621	1.30469	0.336645	-0.781886	-0.978979	-0.871803	-0.506769	-0.561737		-0.119462	0.562762	1.62191	1.09493	0.102147	-0.497815	-0.74384	-1.04652	-0.974109
YBR210W	ERV15	1.1094	1.21149	0.244678	-0.455159	-1.48399	-1.24718	-1.10754	0.60661	0.3979		4.79171	1.01842	-0.0488678	0.421289	-0.515757	-1.1467	-1.38733	-1.91302	-1.21975
YBR223C	TDP1	0.827365	1.35286	0.0118994	0.00876392	-1.59281	-1.41392	-0.953704	0.532231	0.651095		0.276596	1.14565	0.748652	0.820608	0.363299	-0.073567	-0.445929	-1.64941	-1.1859
YBR225W	YBR225W	0.0613032	1.55315	0.538323	0.392988	-1.34811	-1.38809	-1.16695	-0.0749095	0.681229		2.55405	-0.963455	0.039569	1.192	0.619255	-0.403627	-0.437878	-2.12057	-0.479345
YBR227C	MCX1	0.783855	0.674563	1.7556	0.761511	-1.40085	-1.33515	-0.574178	-0.0461949	-0.309653		0.543704	0.718949	0.654719	0.734803	0.701805	0.132454	-0.36026	-1.45101	-1.67517
YBR228W	SLX1	0.34343	1.91488	1.46068	0.170852	-1.1608	-0.93879	-0.449185	-0.463465	-0.543906		0.789275	1.23154	1.33758	0.443499	-0.218616	-0.457318	-0.977886	-1.23999	-0.908079
YBR230C	OM14	0.719533	0.254606	1.11164	0.581109	-1.09992	-1.83872	-0.986997	-0.27865	0.66949		-1.43103	0.119953	0.578527	0.865946	1.59528	0.801945	-0.128018	-1.0191	-1.38349
YBR238C	YBR238C	0.322223	2.41331	0.531893	0.523687	-0.431959	-0.768281	-0.606097	-0.488766	-0.667821		0.334484	1.00152	1.53276	0.499041	0.237971	-0.690853	-0.946312	-0.833569	-1.13504
YBR239C	ERT1	1.30692	2.07524	0.537074	-0.381642	-0.863312	-0.99574	-0.679382	-0.389618	-0.2173		3.6613	0.673571	1.08932	-0.0387472	-0.328618	-1.24405	-1.33652	-1.75094	-0.725316
YBR240C	THI2	0.854748	0.775318	0.937848	1.51092	-1.00777	-1.43317	-1.16051	-0.0764708	-0.240934		-2.48889	-0.708033	-0.00107897	0.247491	2.23023	1.25661	0.432076	-0.444521	-0.523887
YBR245C	ISW1	0.0665769	1.78792	1.55093	0.526192	-0.594211	-1.07633	-1.02686	-0.519245	-0.244786		0.246379	1.13999	0.257825	0.0379364	0.935078	0.204881	0.221722	-1.6672	-1.3766
YBR246W	RRT2	1.0712	2.10543	0.835438	-0.312295	-0.800155	-0.976507	-0.751174	-0.377304	-0.460837		1.16597	1.20341	1.15621	0.431905	0.0398037	-0.762807	-1.05795	-0.836265	-1.34027
YBR247C	ENP1	0.824574	2.08733	0.936076	-0.101027	-1.18346	-0.91742	-0.55983	-0.0867999	-0.415941		0.651648	0.913936	1.60968	0.414268	0.0678982	-0.679478	-1.10236	-0.852112	-1.02349
YBR252W	DUT1	-0.304888	2.4547	1.0434	-0.187564	-0.111555	-0.728045	-0.414441	-0.54016	-0.700054		-1.08989	1.69162	1.24952	0.389115	0.527888	-0.273598	-0.581722	-0.794282	-1.11865
YBR254C	TRS20	1.09682	1.47838	0.44707	-0.899211	-1.43317	-1.39325	-0.290094	0.157622	0.144528		1.07354	1.27614	1.24098	0.428083	-0.261231	-0.835985	-1.32025	-0.802433	-0.798848
YBR255W	MTC4	1.21331	0.833094	0.545256	-0.0572163	-1.39099	-1.48739	-1.1615	0.0688095	0.730229		1.97575	-0.452932	-1.13081	-0.64055	-1.05677	-0.724964	-0.545702	0.878237	1.69774
YBR256C	RIB5	-0.800671	1.10587	0.503147	-0.0597893	-0.802341	-1.21688	-1.03141	-0.0796732	0.539629		-1.6516	1.50367	1.24717	1.0828	-0.0148193	0.266525	-0.553946	-0.618078	-1.26172
YBR258C	SHG1	0.210297	0.972585	1.25762	0.449924	-1.57115	-1.18319	-1.167	-0.134802	0.968757		1.79367	-1.559	0.13566	1.02881	1.08204	-0.15644	-0.617687	-0.197411	-1.50964
YBR267W	REI1	0.890998	1.75132	0.917294	-0.18758	-1.43779	-1.26661	0.0207834	0.30684	-0.475154		1.05983	1.16521	1.33103	0.259967	-0.332181	-0.84402	-1.59804	-0.631228	-0.41056
YBR271W	EFM2	0.691776	1.9251	0.548357	-0.490703	-1.37894	-1.18567	-0.835548	0.0200397	0.25486		1.81952	0.925979	1.29828	-0.181394	-0.985726	-0.391302	-1.22664	-1.4709	0.212176
YBR276C	PPS1	0.50129	2.20275	0.671494	-0.0838832	-0.392533	-1.00812	-1.35343	-0.611686	-0.135563		-0.64568	-0.599511	-0.771953	-0.667874	-0.734114	0.0185293	0.263228	1.32311	1.81426
YBR295W	PCA1	1.48528	1.30193	1.22147	0.456753	-0.763222	-0.945828	-0.716211	-0.578978	-0.783114		1.75746	1.15942	0.807925	0.444772	0.162153	-0.546084	-1.0272	-1.31965	-1.43879
YBR296C	PHO89	-0.18552	2.02674	1.33814	0.186021	-0.976422	-1.16922	-0.807636	-0.126274	-0.182422		-0.541442	0.871159	0.986878	1.11578	0.662255	0.172818	-1.03558	-0.999027	-1.23285
YCL067C	HMLALPHA2	-0.0385149	0.991486	1.51965	0.0295875	-1.72411	-1.03615	-0.825192	-0.241464	0.516665		9.03911	-1.58242	0.555421	-0.219828	-1.48566	-1.01841	-0.719463	-2.00726	-2.5615
YCL061C	MRC1	-0.339563	2.54202	0.841323	0.0677267	-0.657446	-0.666904	-0.606551	-0.397322	-0.41303		0.195817	1.61867	1.10215	0.234845	0.182424	-0.647013	-0.496956	-1.1899	-1.00004
YCL059C	KRR1	1.60292	1.12436	0.964031	-0.243535	-1.34347	-1.28821	-0.816429	-0.0178704	-0.14312		0.442572	1.23371	1.31521	0.602402	-0.170517	-0.288014	-0.927512	-1.11234	-1.09552
YCL058W-A	ADF1	1.17434	2.12623	0.648635	-0.355129	-0.728336	-1.08186	-0.645526	-0.408821	-0.399417		0.304524	1.51045	1.36862	0.277046	-0.20134	-0.609925	-0.986579	-0.754258	-0.908543
YCL054W	SPB1	1.06129	2.03112	-0.433917	-1.0659	-0.964165	-1.03814	-0.271329	0.551091	-0.0588871		2.36715	1.34094	0.828962	-0.364028	-1.26358	-1.37807	-1.21381	-0.336461	0.0188999
YCL051W	LRE1	1.33549	1.8044	0.0860258	0.269445	-0.330301	-1.3941	-1.22036	-0.577228	-0.0375445		1.34315	1.0824	0.469024	0.805314	0.428855	-0.325114	-1.12871	-1.18877	-1.48614
YCL039W	GID7	0.690663	1.04139	0.369691	0.411874	-0.660111	-1.75317	-1.4151	-0.322795	0.522731		-1.63739	-0.468174	0.311105	1.00516	1.5821	0.713406	0.661158	-1.40847	-0.758897
YCL037C	SRO9	0.916465	2.25576	0.5978	-0.149403	-0.718257	-0.950277	-0.921868	-0.128902	-0.464453		-0.0970094	0.459501	0.660624	-0.498419	-1.07547	-1.0194	-0.862471	0.894886	1.53776
YCL036W	GFD2	1.18176	2.24625	0.308622	-0.52304	-0.926085	-0.834312	-0.41892	-0.254333	-0.603226		0.967491	0.531128	1.32833	-0.704093	-1.12385	-1.53959	-0.569389	0.578409	0.531567
YCL001W	RER1	-0.146931	1.81502	1.5793	0.582157	-1.17455	-0.700823	-0.559136	-0.543802	-0.495078		1.07824	0.182219	0.784626	0.854731	0.899777	-0.217615	-0.720086	-1.04673	-1.81516
YCR008W	SAT4	-0.00518816	1.88297	1.48356	0.27905	-1.25005	-0.968889	-0.707301	-0.209317	-0.215595		1.49215	0.475258	0.807324	0.991806	0.362256	-0.166638	-1.22536	-1.44407	-1.29274
YCR011C	ADP1	-0.155377	1.30294	1.32323	0.435258	-1.25866	-1.34709	-1.12772	-0.219353	0.334671		0.774584	0.727435	0.686091	1.08221	0.390032	-0.108652	-0.587726	-1.51357	-1.4504
YCR015C	YCR015C	0.140884	0.161657	1.32097	0.266583	-1.80265	-1.32501	-0.815356	0.71109	0.494764		-0.889378	0.407297	1.38778	1.77143	-0.0497269	-0.406371	-0.89718	-0.561291	-0.762558
YCR016W	YCR016W	0.753187	1.27355	1.86245	-0.0829183	-1.25984	-1.08374	-0.398162	-0.208911	-0.376485		2.86619	0.634639	1.18193	0.333971	-0.257673	-0.76841	-1.03157	-1.38855	-1.57053
YCR020C-A	MAK31	0.508413	0.604852	0.594919	0.0813874	-1.29008	-1.63789	-1.22041	0.335838	1.11068		-0.406361	0.748922	1.19844	0.907693	0.592473	0.191784	-0.620193	-1.22303	-1.38973
YCR020W-B	HTL1	0.796492	2.04689	0.928676	-0.312274	-1.26911	-0.612483	-0.52581	-0.158209	-0.961302		1.97605	0.278137	0.590423	1.67809	-0.787426	-0.91591	-0.80489	-0.772356	-1.24212
YCR026C	NPP1	1.52916	1.63496	0.655369	0.0267617	-0.932483	-1.21673	-0.979379	-0.428279	-0.254071		3.66911	1.3538	0.309894	0.095637	-0.302838	-1.05061	-1.42026	-1.39225	-1.26248
YCR032W	BPH1	-0.584753	1.41179	1.20572	0.483322	-1.32552	-1.35429	-0.916064	0.0351056	0.509076		5.55103	0.157239	-0.649712	0.537046	-1.28718	0.0454969	-0.257484	-2.06902	-2.02743
YCR036W	RBK1	1.00543	0.935891	1.73875	0.691351	-0.903007	-1.11491	-0.815089	-0.528675	-0.728387		1.5149	0.645803	0.890359	0.604223	0.35442	-0.145482	-0.738257	-1.30382	-1.82215
YCR042C	TAF2	0.0715222	1.26228	1.04413	0.341722	-1.39854	-1.39701	-1.20214	0.193679	0.213221		1.4738	0.519969	-0.00839417	1.33052	0.22167	0.0271096	-0.44744	-1.80573	-1.31151
YCR053W	THR4	1.71775	1.21333	0.805437	0.264321	-0.976082	-1.16151	-1.02167	-0.62553	-0.3297		0.0464188	1.32758	0.998061	0.831159	0.303256	-0.342388	-1.01287	-1.04498	-1.10624
YCR057C	PWP2	1.63839	1.83422	0.0644344	-0.173051	-0.98407	-0.970535	-0.937746	-0.0901282	-0.343458		4.82548	0.827595	0.411928	-2.10732	-0.507495	-0.361333	-1.16154	-1.67805	-0.24927
YCR059C	YIH1	-0.120935	0.863942	1.6829	0.646666	-0.924101	-1.6622	-1.02451	-0.20142	0.433355		-2.2258	1.45573	0.804354	0.565847	1.41736	0.44622	-0.439089	-1.2155	-0.809127
YCR060W	TAH1	-0.639096	0.923278	2.07063	-0.00314726	-0.677647	-1.50054	-0.739625	0.00676879	0.416145		-1.47725	1.01136	1.49262	1.17582	0.330559	0.0521988	-0.447649	-1.21421	-0.923451
YCR063W	BUD31	0.349891	2.02609	1.16714	-0.530914	0.485701	-0.391937	-0.499642	-0.499229	-0.953223		-5.43321	0.0194736	1.60463	-0.0250694	1.43969	2.32773	-0.296882	0.665976	-0.302343
YCR065W	HCM1	0.0843697	2.36127	1.00763	0.120337	-0.227489	-0.692055	-0.566647	-0.483934	-0.890995		0.883867	1.10011	1.13745	0.425523	0.0356039	-0.432864	-0.270309	-1.38775	-1.49164
YCR066W	RAD18	0.594401	0.746907	1.35838	0.993027	-1.16798	-1.45257	-1.30799	-0.109897	0.191651		-0.492815	-0.9486	-0.65301	-0.396428	-0.919131	-0.190546	0.725915	1.37743	1.49719
YCR069W	CPR4	0.92395	1.11895	0.633234	-0.469731	-1.33485	-1.5697	-0.871896	0.0706815	0.487388		1.01815	0.953328	0.771878	0.772313	0.590493	-0.498296	-0.96034	-1.37152	-1.276
YCR072C	RSA4	0.639934	2.50336	0.3858	-0.167104	-0.32071	-0.809462	-0.612072	-0.326956	-0.835618		0.342929	1.18206	1.74469	0.134505	-0.415142	-0.716157	-0.90881	-0.443404	-0.92067
YCR073C	SSK22	0.472918	1.82846	1.48392	-0.0312217	-1.26163	-1.02725	-0.518057	-0.30137	-0.4106		1.25892	1.52603	1.06603	0.223163	-0.348734	-0.669222	-1.01498	-1.01102	-1.0302
YCR084C	TUP1	0.541115	1.32808	0.791327	-0.117667	0.694205	-1.55651	-1.83198	-0.0556196	0.00853892		-0.117293	1.61668	1.1407	0.169201	0.156649	-1.15215	-0.541025	-1.18574	-0.0870166
YCR092C	MSH3	0.0773953	1.12186	0.584	-0.565104	-1.65807	-1.20133	-0.632182	0.921647	0.0759377		2.99187	0.791626	1.17555	-0.282009	0.0517353	-0.786305	-1.56857	-1.44359	-0.930301
YCR097W	HMRA1	0.180291	0.392828	0.831033	-0.19176	-1.79697	-0.896362	-0.910482	0.0229008	0.726653		17.7247	-1.36794	-2.00177	-1.4026	-2.43802	-1.64123	-1.88488	-2.54108	-4.44721
YCR099C	YCR099C	0.764584	1.45415	0.337706	-0.165964	-1.64212	-1.4879	-0.697046	0.702147	0.379438		3.5583	0.956722	0.759245	0.314017	-0.523615	-1.24714	-1.17492	-0.940082	-1.70252
YNR066C	YNR066C	0.00346538	1.65331	0.108248	-0.560857	-1.35926	-1.15134	-0.8935	0.286128	1.12362		6.16008	0.224222	0.804226	0.0666806	-1.02427	-1.21131	-1.4513	-1.94643	-1.6219
YBR298C	MAL31	0.322872	2.5358	0.631263	-0.219893	-0.135218	-0.665193	-0.737875	-0.592214	-0.651718		3.97177	-0.387643	1.30319	-0.317142	-1.38295	-1.91833	-0.96702	-0.624994	0.323116
YBR299W	MAL32	0.936437	2.2726	0.715988	-0.214245	-0.542933	-0.902602	-0.620417	-0.588871	-0.503822		-0.295214	0.47694	1.89088	0.549262	0.25551	-0.110641	-0.525488	-0.977412	-1.26384
YGR292W	MAL12	1.09081	1.79941	1.09189	0.375036	-0.690291	-0.866102	-0.770385	-0.539843	-0.653142		-0.076373	1.33261	0.785956	0.710137	0.296488	-0.17111	-0.286528	-1.8183	-0.772882
YJR155W	AAD10	1.29744	0.289658	1.95765	0.429764	-0.566544	-1.28723	-0.682853	-0.698666	-0.298566		2.47173	-1.90878	-1.50737	0.0623933	0.0579955	-0.137712	-0.675626	0.707029	0.930331
YDL238C	GUD1	0.98774	1.77894	0.886391	0.413518	-0.812751	-1.36209	-0.903954	-0.63172	-0.410013		-1.34436	-0.692088	-0.561385	-0.443411	-0.449137	-0.22919	0.287015	1.65585	1.7767
YDL227C	HO	0.973575	1.49262	1.10334	-0.00608557	-1.20056	-1.26567	-1.12475	-0.343326	-0.0510817		0.944828	0.708013	1.19256	0.827933	0.319989	-0.654041	-0.719098	-1.20354	-1.41664
YDL220C	CDC13	0.922115	1.03298	0.27089	0.0411884	-1.05841	-1.64127	-1.35122	0.194815	0.610697		-1.37406	2.11439	0.51455	0.357739	0.0604732	-0.301813	-0.785957	-1.15546	0.570139
YDL219W	DTD1	-0.449314	1.8269	1.4483	0.309086	-1.16201	-1.15479	-0.48106	-0.261711	-0.412452		0.496586	0.0715594	1.38943	0.60419	-0.495857	-1.00803	-1.17546	-0.960896	1.07847
YDL211C	YDL211C	-0.120216	2.34	1.05074	0.380848	-0.490685	-0.615131	-0.544935	-0.645845	-0.606958		-0.117429	-1.08951	-0.678115	-0.94839	-0.190723	-0.173809	0.809593	1.85797	0.530413
YDL209C	CWC2	-0.205506	-0.0645994	2.00189	-0.179131	-1.96795	-0.789457	0.130061	0.338743	0.280285		0.499412	-0.692691	0.869162	1.40157	0.56255	0.040238	-0.575291	-1.74784	-0.357102
YDL206W	YDL206W	0.605181	1.84175	0.58284	-0.0457951	-1.47422	-0.831592	-1.19172	-0.311078	0.113931		1.90012	-0.903214	-0.442306	-0.795348	-0.898232	-1.04344	-0.447145	0.958073	1.67149
YDL205C	HEM3	1.47818	0.695042	1.01979	0.10709	-1.71196	-1.34881	-0.673382	0.0495624	0.17566		2.04624	1.15956	1.09332	-0.0703276	-0.140892	-1.01064	-1.28043	-1.483	-0.313829
YDL200C	MGT1	-0.104418	1.52445	0.966607	-0.298071	-1.43201	-1.13174	-0.928178	-0.251098	0.73409		0.0114568	0.984798	1.40826	0.614729	0.271482	-0.171588	-0.575861	-1.28167	-1.2616
YDL195W	SEC31	1.39232	1.50512	0.840583	0.453305	-0.801265	-1.19834	-1.16179	-0.604505	-0.223921		0.545917	0.301768	0.82529	0.796556	1.10325	-0.17326	-0.568267	-1.57764	-1.25361
YDL185W	VMA1	1.57654	1.28949	1.00661	0.00369271	-1.22861	-1.29059	-0.723282	-0.260173	-0.150071		1.48076	0.919404	0.991108	0.567902	0.263606	-0.42598	-1.05375	-1.38683	-1.35622
YDL171C	GLT1	-0.604932	2.4919	0.75369	0.12843	-0.164814	-1.0004	-0.722085	-0.189535	-0.432843		-3.43088	1.92342	0.869287	1.12329	1.07776	0.123269	-0.11405	-1.19156	-0.380528
YDL169C	UGX2	-0.355899	0.757356	1.45249	0.543484	-1.40724	-1.43482	-0.73634	-0.345464	0.883843		-0.952145	-0.173936	0.486875	1.38546	1.21298	0.748695	-0.355186	-1.15654	-1.19621
YDL167C	NRP1	-0.159381	2.32992	0.203488	-0.465545	-1.46314	-0.802765	-0.127681	0.678868	-0.15502		1.03145	1.23522	1.36438	-0.114844	-0.096007	-0.205074	-1.31047	-1.22623	-0.678428
YDL164C	CDC9	-0.0839688	2.65032	0.424137	0.111136	-0.487433	-0.689408	-0.77959	-0.387208	-0.475673		-0.535253	1.74599	0.978977	0.664391	0.208601	-0.610443	-0.485246	-0.957978	-1.00904
YDL159W	STE7	1.52099	1.01253	1.06358	0.195567	-0.27568	-1.22667	-1.61083	-0.49919	-0.24982		1.96503	0.967741	0.905092	0.557366	0.0776954	-0.676026	-0.963557	-1.4905	-1.34284
YDL156W	CMR1	-0.431794	2.59065	0.546425	0.268825	-0.221801	-0.623703	-0.582822	-0.27285	-0.821838		-1.56626	1.13598	1.30477	0.960405	0.727213	0.242713	-0.645632	-1.24659	-0.912594
YDL148C	NOP14	0.876561	1.2093	0.040669	-0.423399	-1.53085	-1.34889	-0.765809	0.846093	0.037261		2.72593	1.16714	1.03064	0.13561	-0.744078	-1.41329	-1.25875	-0.836687	-0.80652
YDL145C	COP1	1.08923	1.47155	1.22229	0.632942	-0.795443	-1.12594	-1.07113	-0.573776	-0.512812		1.48719	0.289795	0.620557	0.754904	0.697395	-0.00200619	-0.548849	-1.71383	-1.58515
YDL141W	BPL1	0.547438	1.15403	1.19201	1.23989	-0.937561	-1.40231	-1.15207	-0.158393	-0.460363		-1.09879	0.819346	0.796889	0.924767	0.423564	0.567248	0.444366	-1.71351	-1.16388
YDL135C	RDI1	0.251137	2.17925	1.15078	0.297458	-0.874817	-0.915966	-0.744623	-0.54718	-0.395936		0.089074	0.82021	0.943554	0.856888	0.691856	-0.00869069	-0.650712	-1.22659	-1.51559
YDL134C	PPH21	1.14818	0.829517	0.400573	-0.26642	-1.41874	-1.50139	-0.963614	0.00268328	0.857063		0.777329	0.872762	0.313107	0.972313	0.730671	-0.0351361	-0.743457	-1.36176	-1.52583
YDL127W	PCL2	0.987977	2.06747	0.805917	0.0633537	-0.969695	-0.925811	-0.873759	-0.578842	-0.418241		-0.711725	0.979163	1.35981	1.16786	0.037342	-0.142577	-0.370857	-1.01219	-1.30683
YDL117W	CYK3	0.189547	2.05501	1.2334	0.621112	-0.652107	-0.80215	-0.737805	-0.566522	-0.697692		2.22601	1.04303	0.690563	0.35111	0.190848	-0.490073	-0.923983	-1.67534	-1.41216
YDL116W	NUP84	0.801978	0.868487	1.25361	1.11686	-1.25091	-1.17748	-1.29036	-0.338979	-0.153372		5.95602	0.423301	-0.491911	0.245073	-2.43707	-1.74742	-0.560686	-0.109023	-1.27829
YDL113C	ATG20	0.496023	0.872247	0.745735	1.27164	-0.910071	-1.40644	-1.41406	-0.671675	0.35633		8.12558	-1.72915	-1.03029	0.346951	-2.1725	-0.257577	-0.192459	-2.40621	-0.684356
YDL112W	TRM3	0.0791326	0.388124	0.779049	0.416125	-1.64827	-1.52831	-0.840326	0.766541	0.316474		2.68111	1.07283	0.708506	0.227534	-0.724241	-0.57357	-0.162086	-1.39445	-1.83564
YDL111C	RRP42	1.74904	1.43606	0.975754	-0.149101	-0.806858	-0.948171	-0.642729	-0.342614	-0.723801		0.497284	1.06578	1.33309	0.56262	0.0693944	-0.173717	-1.03153	-1.115	-1.20792
YDL105W	NSE4	-0.263002	2.48352	0.853634	0.25312	-0.381901	-0.570911	-0.788172	-0.380636	-0.550321		-1.39968	1.92943	1.06387	0.446423	0.127446	0.31431	-0.950296	-0.776604	-0.754897
YDL101C	DUN1	-0.212374	2.41099	0.902276	0.456252	-0.536019	-0.557853	-0.63311	-0.653476	-0.611775		-1.3765	1.06378	0.85556	0.699153	1.37491	0.200999	-0.506055	-1.04361	-1.26824
YDL099W	BUG1	1.16267	0.565361	1.30395	-0.0345028	-1.63394	-1.50584	-0.612121	-0.025378	0.462067		4.00228	-0.173075	0.615001	0.587397	0.236532	-0.565303	-0.997115	-1.93396	-1.77176
YDL095W	PMT1	1.17363	1.41018	0.968727	0.630975	0.367068	-0.863212	-0.844795	-0.883245	-0.93351		0.551236	0.773229	0.600084	0.413163	0.75153	0.276126	-0.129438	-1.52885	-1.70708
YDL092W	SRP14	1.72197	1.21606	1.05959	-0.0515784	-1.3229	-0.835988	-0.752925	-0.150065	-0.415605		2.50659	0.760052	0.722795	0.531452	-0.0758157	-0.0791699	-1.30474	-1.49127	-1.56989
YDL091C	UBX3	0.621895	0.814132	1.07616	1.30522	-1.01374	-1.50122	-1.1116	-0.66983	0.174878		1.04101	-0.569489	-0.305574	1.09633	1.14582	0.649908	-0.355041	-1.32442	-1.37855
YDL084W	SUB2	0.0419953	0.919423	2.34876	-0.033515	-1.18896	-0.928571	-0.161877	-0.325671	-0.362867		-0.607476	0.323171	1.12834	1.10411	1.04177	0.114555	-0.752594	-1.07844	-1.27344
YDL074C	BRE1	-0.93906	1.39672	1.00713	-0.0971319	-1.26556	-0.940769	-0.995786	0.117203	1.1562		0.364668	-1.64917	-1.01959	1.18528	-0.41504	-0.408572	1.04374	0.549413	0.349276
YDL063C	SYO1	0.0332863	1.98058	1.39658	0.470037	-0.645473	-0.556246	-1.1494	-0.482457	-0.719555		2.14045	0.747115	1.15139	0.750942	-0.817447	-0.697829	-1.383	-0.579824	-1.3118
YDL060W	TSR1	0.569296	1.33671	-0.244509	-0.485928	-1.26751	-1.35936	-0.951659	0.835973	0.392028		1.0733	1.34234	1.39083	0.0353444	-0.960077	-0.618504	-1.2516	-0.615324	-0.396306
YDL058W	USO1	-0.410279	1.34145	1.54426	0.22564	-1.28775	-1.17054	-1.06552	0.0484703	0.131552		2.44957	1.00197	-0.55982	-0.346928	-1.26721	-1.68994	-0.826852	0.172874	1.06634
YDL048C	STP4	0.879195	2.24511	0.785541	-0.0630436	-0.728102	-0.794318	-0.725145	-0.662719	-0.447959		0.243941	-0.996927	0.426693	-0.284015	-0.531434	-0.864486	-0.812547	1.19949	1.61928
YDL044C	MTF2	0.554399	1.56312	1.26191	0.423253	-1.4616	-1.19425	-0.920164	-0.0464997	-0.248451		0.953955	0.609399	0.40018	0.043162	1.31522	0.262194	-0.717369	-1.71455	-1.15219
YDL043C	PRP11	-0.480327	1.78202	1.29117	0.627243	-0.848302	-1.50714	-0.706861	-0.100459	0.0951365		-0.753902	1.55775	1.12722	0.829446	0.170064	-0.162463	-0.918093	-0.72961	-1.12041
YDL042C	SIR2	0.394244	2.23564	1.07683	0.117757	-0.688212	-0.910111	-0.818619	-0.60029	-0.489738		-0.444999	1.772	1.0445	0.505441	0.142264	-0.341792	-0.80739	-0.913645	-0.956373
YDL035C	GPR1	0.0219599	1.88168	1.39784	0.564443	-0.523312	-0.991522	-1.11056	-0.731103	-0.380552		3.11201	0.892427	-0.241293	0.858535	-0.127085	-0.64826	-0.41471	-1.46836	-1.96326
YDL033C	SLM3	0.991945	0.953758	1.20029	0.426974	-1.40338	-1.50135	-1.02142	0.00791864	-0.107442		-0.195423	0.223366	0.502072	0.909979	1.20632	0.51942	-0.326611	-1.49936	-1.33977
YDL020C	RPN4	1.075	1.06211	1.05851	1.23199	-0.7798	-1.27963	-1.121	-0.610131	-0.337324		1.35638	-0.412952	0.331299	0.602639	1.25741	0.40628	-0.536183	-1.36414	-1.64073
YDL015C	TSC13	1.27909	0.999002	0.915528	-0.0346806	-1.39177	-1.3904	-1.14792	-0.0383926	0.473341		8.1528	-0.850432	0.547196	-0.393332	-0.356255	-1.15982	-1.25143	-2.11978	-2.56895
YDL014W	NOP1	1.71017	1.71203	0.516166	-0.468126	-0.974151	-0.879661	-0.639744	0.0387029	-0.57723		1.06362	1.198	1.48445	0.157059	-0.292257	-0.755936	-1.21276	-0.789872	-0.852293
YDL010W	GRX6	-0.153093	2.22808	1.16446	0.523924	-0.601935	-0.703213	-0.705871	-0.603664	-0.538892		-4.37903	-0.0906304	0.780156	1.06057	-1.14402	-0.116705	0.459141	1.37039	2.06013
YDL005C	MED2	0.686566	1.3317	1.38898	1.0595	-1.01521	-0.878669	-1.03572	-0.672591	-0.46263		1.84282	0.151195	0.240863	1.28923	0.620388	-0.249288	-1.03426	-1.6206	-1.24034
YDL003W	MCD1	1.43108	2.17015	0.246981	-0.69419	-0.405874	-0.458238	-0.498175	-0.541047	-0.655759		0.240525	1.76562	0.942292	0.300249	-0.116593	-0.338704	-0.656299	-0.882634	-1.25446
YDR005C	MAF1	0.204083	1.4795	1.69943	0.541241	-1.31043	-1.01321	-0.664581	-0.452817	-0.443034		-0.188433	0.664038	0.866053	1.48369	0.413789	-0.263884	-0.465937	-1.30867	-1.20064
YDR006C	SOK1	0.958715	2.00233	0.585106	-0.277811	-1.09964	-1.111	-1.01569	-0.354171	0.192636		1.9424	0.525454	0.925428	0.994918	0.0535223	-0.6213	-1.04645	-1.29252	-1.48144
YDR014W	RAD61	-0.388841	2.39731	0.953864	0.459221	-0.524069	-0.67468	-0.656964	-0.533614	-0.547967		0.44202	1.50853	0.855543	0.635381	0.0946944	-0.431533	-0.67268	-1.28014	-1.15182
YDR017C	KCS1	0.416151	1.32095	1.21627	1.06967	-1.23514	-1.25698	-1.12772	-0.172209	-0.226713		0.392675	0.361036	0.703775	1.56192	0.390617	-0.189097	-0.627848	-1.22763	-1.36545
YDR020C	DAS2	0.424051	1.28059	1.76481	0.659858	-1.27809	-0.819667	-0.620849	-0.439159	-0.856365		0.21322	1.27003	0.799962	0.847744	0.221853	-0.243725	-0.355377	-1.43897	-1.31474
YDR028C	REG1	0.961241	0.999356	0.333175	1.1541	0.489921	-1.26366	-1.88576	-0.410735	-0.162632		2.54253	-1.34116	-1.86593	0.12073	-0.450991	0.924923	0.80418	-0.885757	0.151471
YDR033W	MRH1	0.882313	2.02306	1.04653	0.217067	-0.797777	-0.827261	-0.793014	-0.654011	-0.487653		2.0922	0.747555	1.12678	0.718149	-0.26451	-0.740987	-1.00864	-1.3172	-1.35335
YDR034C	LYS14	0.178312	1.39855	0.852436	-0.00648836	-1.43654	-1.31451	-1.11622	-0.0927949	0.598545		-0.348367	0.620783	1.00679	1.58044	0.158714	-0.00816803	-0.808913	-1.01131	-1.18997
YDR037W	KRS1	1.10079	2.151	0.758672	-0.406776	-0.786531	-0.887246	-0.675171	-0.36273	-0.567075		-0.0801511	1.45412	1.5846	0.290599	-0.330848	-0.692616	-0.890325	-0.574259	-0.76112
YDR043C	NRG1	0.320349	1.1713	1.1467	-0.686016	-1.92729	-1.25521	0.152042	0.498463	0.217922		0.958027	-0.0673669	1.63403	1.01644	-0.0196131	-0.590281	-0.623157	-1.09812	-1.20995
YDR045C	RPC11	0.40334	1.71602	0.0627454	-0.814243	-1.55494	-1.22068	-0.401547	0.398028	0.672044		-0.867858	0.700234	1.79936	-0.171887	0.833234	-0.136487	-0.539056	-1.52461	-0.0929347
YDR049W	VMS1	0.2174	1.57726	1.61535	0.642368	-0.785793	-1.16452	-1.016	-0.515495	-0.351047		1.37451	0.718507	0.779696	1.07936	0.0648387	-0.559599	-0.534621	-1.65202	-1.27067
YDR057W	YOS9	1.36777	1.05525	1.04078	0.00638798	-1.23823	-1.40225	-1.05152	-0.381059	0.312524		5.30021	0.523231	0.400209	-0.0356054	-0.354267	-0.759823	-0.964806	-2.06108	-2.04807
YDR060W	MAK21	0.445214	1.74651	0.2697	-0.547684	-1.46496	-1.35908	-0.570359	0.907961	0.096726		1.17105	1.01723	1.22197	0.530276	-0.0788342	-0.285317	-1.1548	-1.14352	-1.27806
YDR069C	DOA4	0.932773	1.18472	0.878098	0.0771681	-1.46977	-1.24488	-1.19274	-0.24294	0.241114		4.46178	-0.192688	0.0625209	1.23763	-0.179043	-0.811812	-1.1665	-1.85322	-1.55867
YDR072C	IPT1	1.0023	1.60237	0.581338	-0.153667	0.881843	-0.16592	-0.309515	-0.7605	-1.32515		0.159473	0.458833	1.66955	1.07713	-0.842507	-0.0302697	-0.731094	-0.724008	-1.03711
YDR073W	SNF11	1.37011	1.31507	1.21984	0.374994	-0.0159175	-0.861894	-0.660519	-1.11801	-0.904669		-0.32988	0.965488	0.604177	1.49605	0.228207	0.080175	-0.876391	-0.695358	-1.47247
YDR075W	PPH3	-0.766732	2.44816	0.842891	-0.450259	-0.993041	-0.501345	-0.207019	0.0858001	-0.466566		0.199762	1.54357	1.56139	-0.182445	-0.392939	-0.431533	-0.911701	-0.596296	-0.789801
YDR076W	RAD55	0.184705	1.6002	1.12858	-0.12181	-1.3718	-1.30921	-1.0116	-0.0373757	0.302		-3.0618	1.53325	1.34427	1.38423	0.337697	0.435576	-0.173848	-1.16894	-0.630423
YDR077W	SED1	1.73254	1.62697	0.562943	0.247444	-0.474708	-0.822562	-0.795021	-0.700985	-0.678413		0.674619	1.49061	0.882395	0.506631	0.194534	-0.536909	-0.919381	-1.13037	-1.16213
YDR081C	PDC2	0.631159	1.48497	1.06103	0.660509	-1.37096	-1.00323	-1.36602	-0.152045	-0.142755		6.75145	0.356456	-0.0934573	0.287549	-0.31866	-1.65323	-1.51153	-2.09513	-1.72346
YDR083W	RRP8	0.767954	1.71365	0.903248	-0.349321	-1.71119	-1.20826	-0.266446	0.12861	0.18395		2.93619	0.560285	1.257	0.430147	-0.98988	-1.0279	-1.69492	-0.673598	-0.797333
YDR087C	RRP1	0.754924	0.660818	1.93686	0.105687	-1.42464	-1.0848	-0.313248	-0.382573	-0.738044		0.652529	0.630154	0.964594	1.22812	0.307141	-0.400923	-1.03844	-0.908223	-1.43495
YDR091C	RLI1	-0.278666	1.68694	1.11675	-0.0832929	-1.55324	-1.24227	-0.587789	0.656009	-0.0155284		-0.431012	1.51529	0.821054	1.01058	0.398213	-0.522412	-0.891307	-0.947162	-0.953247
YDR093W	DNF2	0.909741	1.5968	1.32872	0.16651	-0.1655	-1.314	-0.872269	-0.331572	-1.06876		-2.8676	0.831729	-0.271274	0.233116	1.02453	-0.49846	0.391207	-1.01661	2.17336
YDR097C	MSH6	-0.214952	2.69756	0.479463	-0.205465	-0.590908	-0.622416	-0.384549	-0.500459	-0.492403		-0.159618	2.01132	0.922246	0.172776	-0.237998	-0.610103	-0.888526	-0.8569	-0.353199
YDR101C	ARX1	1.14761	1.97832	0.608907	-0.292375	-1.14415	-1.11757	-0.592059	0.216409	-0.531943		2.46541	0.648014	1.57475	0.0526895	-0.71457	-1.035	-1.438	-0.752317	-0.800979
YDR122W	KIN1	-0.141662	0.729274	0.623252	-0.123078	-0.370601	-1.69218	-1.56705	0.353557	0.909506		-0.447194	-0.292617	-0.926617	1.2616	1.0542	0.937875	0.148811	-1.56413	-0.171922
YDR124W	YDR124W	1.63127	1.10121	0.780951	0.284129	-1.39124	-1.3263	-0.763129	-0.388302	0.0874181		1.115	-0.0616946	1.68445	0.797543	-0.785339	-0.944943	0.181263	-0.7077	-1.27858
YDR125C	ECM18	1.36619	1.39357	1.17118	0.352462	-1.21935	-0.673225	-0.993482	-0.653401	-0.552087		7.39939	-1.47905	-0.575827	0.879319	-0.998282	-1.38056	-0.935772	-2.58189	-0.327322
YDR137W	RGP1	0.228653	1.62764	0.569906	-0.217702	-1.20554	-1.40523	-1.0909	-0.108891	0.882057		2.85775	0.920916	0.95694	0.431419	-0.805138	-0.802661	-0.577757	-1.48803	-1.49343
YDR138W	HPR1	0.49199	1.40171	0.74606	0.227203	-1.20461	-1.53387	-1.13737	-0.326999	0.457845		1.73113	-0.934665	-0.351677	1.1524	0.618794	0.524191	0.160598	-1.16881	-1.73196
YDR144C	MKC7	-0.0676255	0.377697	0.906263	0.00859872	-1.16434	-1.54873	-0.853918	-0.109825	0.711137		-2.9569	-0.678122	1.51918	0.834333	1.26212	1.38611	0.100324	-0.613958	-0.853092
YDR145W	TAF12	0.260841	1.16406	1.24327	0.804209	-1.42797	-1.51928	-0.889945	-0.221711	0.402734		0.253419	-0.0548252	0.164419	1.09361	0.937907	0.896039	-0.525248	-1.37705	-1.38827
YDR156W	RPA14	1.43428	1.55301	0.786013	-0.597393	-1.25645	-1.18804	-0.745603	0.0122007	-0.070095		0.319374	1.10644	1.48478	0.492407	0.0669316	-0.433344	-0.787773	-1.12006	-1.12876
YDR159W	SAC3	0.801823	1.19791	0.945931	-0.0737368	-1.75799	-1.17438	-0.928226	0.121511	0.0463718		5.37266	-0.0730911	0.89615	-0.302625	-1.64903	-0.408089	-1.47309	-2.146	-0.216886
YDR161W	YDR161W	0.501519	1.15511	1.86104	0.227496	-1.24203	-1.22296	-0.883249	-0.235259	-0.158728		0.87866	0.624095	1.67058	0.44012	0.025792	-0.560815	-0.939038	-0.725482	-1.41392
YDR163W	CWC15	0.0378422	2.09274	0.726002	-1.12571	-1.17496	-0.733856	-0.499839	-0.334174	0.379305		1.27197	0.879184	1.46146	0.239725	0.162228	-0.87905	-0.789146	-0.997948	-1.34842
YDR164C	SEC1	1.05681	0.701936	1.21586	0.881825	-1.39217	-1.38222	-1.11689	-0.125684	0.149933		2.47506	0.721404	0.403654	0.939387	0.0662923	-0.353135	-1.37427	-1.57998	-1.29841
YDR165W	TRM82	-0.115115	2.40661	0.702566	-0.445704	-1.47853	-0.259057	-0.426223	-0.0840111	-0.238799		1.71965	0.970924	1.32092	0.356684	-0.651099	-1.1676	-1.43345	-0.770335	-0.345685
YDR170C	SEC7	1.46869	1.64842	0.784062	-0.0284669	-0.950389	-1.2105	-0.941387	-0.107584	-0.441149		1.5214	0.991208	0.643152	0.798831	0.303236	-0.466077	-0.959828	-1.50178	-1.33014
YDR184C	ATC1	0.0835267	2.4946	0.848628	0.00702151	-0.762261	-0.655579	-0.587723	-0.381886	-0.534886		1.20434	1.03253	1.43233	0.344181	-0.104141	-1.06619	-1.14527	-0.699441	-0.998344
YDR186C	YDR186C	0.866986	1.99604	0.205284	0.627726	-0.0867853	-1.20497	-1.34611	-0.651496	-0.360418		1.52156	1.46101	0.82412	0.22835	-0.107224	-0.543144	-0.693616	-1.43226	-1.25879
YDR194C	MSS116	0.312525	1.36005	0.717792	0.418886	-1.92066	-0.74542	-1.11634	-0.237449	0.40295		1.51628	-1.43836	-1.27497	0.307848	0.812251	1.11067	0.457654	-1.12206	-0.36931
YDR198C	RKM2	-0.160784	1.98718	0.842803	0.673007	-0.873931	-1.10933	-1.17287	-0.400518	-0.285602		2.23421	1.59525	0.690967	-0.223746	-0.180503	-0.71638	-1.09719	-1.42609	-0.876515
YDR216W	ADR1	0.310667	1.39767	1.42611	1.01768	-1.26135	-1.1572	-0.796611	-0.192054	-0.345093		-0.18152	-0.102379	0.595993	1.33689	1.06429	0.194754	-0.24113	-1.5154	-1.1515
YDR221W	GTB1	0.564092	0.250703	1.24869	0.495731	-1.5235	-1.53632	-1.02824	0.06526	0.727199		0.200291	0.632901	0.242875	1.13768	0.988521	0.066724	-0.449212	-1.19522	-1.62456
YDR224C	HTB1	0.523886	2.33626	0.963749	-0.121815	-0.701022	-0.747599	-0.553191	-0.528427	-0.557712		1.91544	-0.116353	1.37763	0.638898	0.176346	-0.188729	-0.881019	-1.3461	-1.57611
YDR225W	HTA1	0.0991183	2.4517	0.994268	-0.286041	-0.626931	-0.621753	-0.30717	-0.354755	-0.67384		1.51175	0.300942	1.58715	0.424581	0.030773	-0.293098	-0.920592	-1.13012	-1.51138
YDR242W	AMD2	-0.188623	1.88383	1.68461	0.309367	-0.804234	-0.880473	-0.666173	-0.514323	-0.490021		-0.825652	1.46547	0.999393	1.00813	0.346067	-0.174657	-0.692598	-1.19004	-0.936118
YDR243C	PRP28	0.877976	1.37563	1.5003	0.233372	-1.14469	-0.931315	-0.900872	-0.838816	-0.488194		1.37171	0.847164	0.775093	0.585729	0.662232	-0.448026	-1.03167	-1.21516	-1.54707
YDR249C	YDR249C	1.51733	1.69779	0.367154	-0.624264	-0.602473	-0.689484	-1.12486	-0.753265	-0.440373		-1.18283	-1.42593	-0.182674	-0.302547	-0.746362	0.573212	0.525882	1.5912	1.15004
YDR251W	PAM1	0.745562	1.90141	0.655305	0.99317	-0.203373	-0.780378	-0.914942	-0.769575	-0.882096		2.73648	-0.0924895	0.653325	1.22137	-0.214779	-0.276729	-0.890637	-1.2733	-1.86324
YDR256C	CTA1	-0.666825	1.83694	0.713717	0.298631	-1.17785	-1.35601	-0.847522	0.0819421	0.619707		-1.73991	1.13804	0.397216	1.07781	1.4221	0.192052	-0.174864	-1.16848	-1.14396
YDR262W	YDR262W	0.798152	0.74112	1.00012	-0.175369	-1.23704	-1.41015	-1.12502	-0.451748	0.75042		1.26438	0.547062	1.06415	0.920862	0.319156	-0.498498	-0.845328	-1.30268	-1.46909
YDR266C	HEL2	0.588	1.60241	1.51256	0.66003	-0.529447	-0.777098	-0.991907	-0.524182	-0.900263		1.75961	0.33092	1.47109	0.0449588	0.371328	-0.315146	-0.704654	-1.5142	-1.4439
YDR272W	GLO2	-0.35204	0.463234	0.763303	0.56031	-1.1371	-1.55765	-0.944535	-0.232906	0.964908		0.156015	-1.64182	-0.0215173	0.700361	0.189724	1.22257	0.859097	-0.244604	-1.21982
YDR277C	MTH1	-0.349228	2.49592	0.839779	-0.562582	-0.582053	-0.745739	-0.764204	-0.343731	0.127486		0.378979	1.78497	0.934097	0.203036	-0.131276	-0.955357	-1.22076	-0.451069	-0.542616
YDR287W	INM2	-0.378971	1.20693	0.776798	0.766442	-1.42128	-1.59934	-0.4352	-0.448838	0.587405		0.795491	-0.359197	0.941247	1.31638	0.218168	0.393642	-0.644127	-1.03773	-1.62387
YDR293C	SSD1	1.05743	1.42278	-0.110564	-0.218421	-1.12846	-1.28211	-1.30791	0.0679735	0.606073		3.37158	1.10353	0.307825	0.645421	-0.428709	-1.00712	-1.25596	-1.66148	-1.07508
YDR294C	DPL1	1.13809	1.14024	1.21334	0.992258	-0.901713	-1.26813	-0.932639	-0.576763	-0.415856		2.96591	0.506907	0.0988098	0.302157	0.717386	-0.0468029	-1.04074	-1.70775	-1.79587
YDR297W	SUR2	-0.196374	2.26492	-0.152656	-0.693657	0.440036	-0.384959	0.870484	-0.0489076	-0.943331		1.01121	1.4946	1.24896	-0.522478	-1.02057	-1.09408	-0.740227	-0.507599	0.130188
YDR299W	BFR2	1.0886	1.96086	0.856223	-0.466666	-1.09271	-0.998926	-0.668667	0.0815963	-0.585583		1.4452	1.24242	1.34271	0.211705	-0.390856	-0.925019	-1.03524	-0.975691	-0.915235
YDR306C	YDR306C	-0.212657	0.922887	1.28785	1.03169	-1.51265	-1.17603	-1.03415	-0.318383	0.390361		3.09862	-0.478474	-0.0677849	1.08979	0.0532822	-0.113198	0.085483	-1.95628	-1.71144
YDR309C	GIC2	0.656288	1.72733	1.13935	0.793395	-0.0915262	-0.942271	-0.90686	-0.599091	-0.922227		-3.61842	1.55631	1.49337	1.09325	0.537947	-1.17577	0.899147	-0.401	-0.384825
YDR315C	IPK1	0.36007	2.35058	0.973447	-0.506932	-1.07894	-0.659929	-0.464366	-0.307962	-0.398842		0.498695	1.28237	1.48575	0.226325	-0.323608	-0.230243	-0.955749	-1.20338	-0.78015
YDR316W	OMS1	1.28447	1.45911	1.23657	0.153013	-1.15148	0.0388447	-0.94703	-0.750744	-0.607084		1.71529	2.23311	-0.491463	-0.493907	-0.706678	-0.853537	-0.509688	-0.513507	-0.379621
YDR318W	MCM21	0.890346	1.32606	1.68676	0.203707	-1.01899	-0.932683	-0.945244	-0.787274	-0.371568		3.31339	0.309504	0.586425	0.855711	-0.554594	-0.41376	-0.508006	-1.90448	-1.68419
YDR324C	UTP4	0.238251	2.10693	0.884135	-0.0724334	-1.31883	-0.940122	-0.871143	0.159374	-0.47544		2.08386	0.798681	1.60905	-0.0389584	-1.04771	-1.14438	-0.805268	-1.04362	-0.411657
YDR332W	IRC3	0.31176	1.20493	1.31349	0.383366	-1.31701	-1.40038	-1.0666	-0.461419	0.527013		1.2301	0.239113	0.217837	0.0903626	1.21597	0.314416	-0.0161012	-1.84707	-1.44463
YDR334W	SWR1	0.559143	0.45955	0.964335	0.631601	-1.17695	-1.74895	-1.26245	0.644035	0.102519		4.15596	-0.141986	-0.454435	0.158258	1.08647	-0.164156	-1.23962	-2.13704	-1.26346
YDR336W	YDR336W	-0.431173	1.17078	1.49923	0.536023	-0.715081	-1.56475	-1.18122	-0.248954	0.632001		0.204784	0.049529	1.08409	1.14656	0.0896917	0.429796	-0.188666	-1.80806	-1.00772
YDR341C	YDR341C	0.851169	1.62172	1.19446	0.257843	-1.3449	-1.24972	-0.826015	-0.0947376	-0.262004		0.595526	1.31385	1.16841	0.530321	0.0373803	-0.483436	-0.791117	-1.17916	-1.19177
YDR346C	SVF1	1.25363	1.01881	1.42254	0.819433	-0.462168	-0.757083	-0.695023	-0.529345	-1.01079		0.0497564	-0.551009	0.333401	0.602446	1.33562	1.00769	-0.223759	-1.04112	-1.51304
YDR350C	ATP22	0.16905	1.94661	1.23826	0.39932	-1.01948	-1.02196	-1.06849	-0.453981	-0.236045		1.66085	1.08244	0.695262	0.982551	-0.374839	-0.66517	-0.81212	-0.98283	-1.58615
YDR351W	SBE2	0.846546	1.87454	1.06611	0.184244	-0.994696	-1.05874	-1.08544	-0.398042	-0.386894		1.92981	0.975423	0.722675	0.446811	0.177963	-0.117512	-1.26114	-1.32258	-1.55145
YDR352W	YPQ2	0.767976	1.59434	1.11497	0.877402	-0.525786	-1.1906	-1.08168	-0.808542	-0.543968		-0.188132	0.97883	1.27248	0.954202	0.325663	-0.265621	-0.733803	-1.00559	-1.33803
YDR364C	CDC40	-0.28137	2.20243	0.980294	0.392605	-0.395772	-0.769485	-1.4099	-0.346437	-0.306764		0.185023	1.41802	0.903365	0.928654	-0.802195	-0.614829	-0.539725	-0.0648094	-1.4135
YDR369C	XRS2	-0.991775	1.72998	0.888421	0.67457	-1.02869	-1.21036	-0.843281	-0.197216	0.37201		0.0220412	-0.2632	-1.31817	-0.996952	-0.467895	-0.0942922	0.353527	1.49218	1.27275
YDR372C	VPS74	1.38004	1.04024	1.1808	-0.113153	-1.4342	-1.38345	-0.740612	-0.175979	0.00992632		1.36307	0.616816	0.977288	0.871336	0.0609352	-0.243823	-0.561334	-1.57952	-1.50477
YDR373W	FRQ1	0.584359	0.328066	1.78247	-0.231873	-1.86494	-1.11532	-0.307433	-0.133384	0.363314		1.48656	0.242629	1.51467	0.30869	0.154133	-0.157918	-0.568256	-1.405	-1.57551
YDR376W	ARH1	1.48077	1.21667	0.840553	0.0590585	-1.23119	-1.20087	-0.811638	-0.672046	-0.339603		0.862513	-0.650851	0.159742	1.27974	0.497783	1.01217	-0.535732	-1.33005	-1.29531
YDR379C-A	YDR379C-A	-0.021582	0.776296	0.19622	-0.317805	-2.13646	1.12006	-0.0933183	-0.957623	0.225094		4.52612	-1.79605	0.560744	0.214546	-2.04193	-1.30882	-0.0262404	-0.267982	0.139607
YDR384C	ATO3	0.665778	0.442867	0.262671	-0.109461	-1.15967	-1.55516	-0.943624	0.176452	0.358359		-0.020293	1.4223	0.997325	0.495912	0.456216	-0.264489	-0.601751	-1.17868	-1.30654
YDR391C	YDR391C	1.40077	1.4477	1.31581	0.16617	-0.602341	-0.845383	-0.640481	-0.677201	-0.704845		1.35277	0.926238	1.00478	0.681063	0.20666	-0.541118	-0.972151	-1.12457	-1.53367
YDR393W	SHE9	1.51246	0.696525	0.806875	0.495485	-1.47968	-1.38945	-0.970319	-0.0148559	-0.152712		0.809513	-0.043117	0.871781	0.870725	0.427786	0.735662	-1.04418	-0.930852	-1.69732
YDR395W	SXM1	0.054943	1.51267	0.659315	-0.581252	0.421135	0.631088	-0.49483	0.791369	-1.4416		2.39568	1.37198	0.843711	-0.185508	-1.00319	-1.48318	-1.2643	-0.169996	-0.505189
YDR397C	NCB2	1.52698	1.4701	0.931264	-0.654057	-1.22931	-1.22646	-0.128968	-0.329441	-0.237864		1.28337	0.972712	1.40414	0.263191	0.0645189	-0.592924	-1.09389	-1.05321	-1.24791
YDR398W	UTP5	1.17669	2.33067	0.174431	-0.375328	-0.727111	-0.776874	-0.636413	-0.33426	-0.50846		0.962874	1.47649	1.05781	0.48902	-0.294333	-0.679632	-0.987639	-1.05886	-0.965725
YDR399W	HPT1	0.349395	2.32932	-0.0975521	-0.811265	-1.09059	-1.02123	-0.527753	0.363976	0.334594		0.882247	1.3963	1.36762	0.209674	-0.362919	-0.677373	-0.943522	-0.924837	-0.947194
YDR407C	TRS120	0.0079792	1.70709	1.21217	0.812842	-1.04886	-1.19079	-1.13562	-0.349747	-0.120589		0.92977	1.36244	1.20179	-0.20732	-0.283893	-0.0154322	-0.397922	-1.58865	-1.00079
YDR419W	RAD30	-0.0842867	1.5483	0.463152	-0.31435	-1.33799	-1.29513	-0.909775	-0.00926846	1.20038		0.0185654	1.61973	0.652625	0.733661	-0.0104437	0.0910367	-0.68171	-1.17549	-1.24797
YDR421W	ARO80	1.14927	1.74769	0.858048	0.230088	-1.0114	-1.2347	-1.05031	-0.362548	-0.149102		1.53723	1.32207	0.563495	0.389451	0.333868	-0.458286	-0.84444	-1.44713	-1.39626
YDR422C	SIP1	1.13376	1.11302	1.04935	0.720779	-1.23398	-1.41452	-1.09915	-0.316294	-0.0820516		2.40012	0.312649	0.249925	0.851522	0.446139	-0.177917	-0.534911	-1.88664	-1.66088
YDR428C	BNA7	0.901926	1.945	0.539537	-0.113221	-1.122	-1.30374	-0.876231	-0.173696	0.502776		0.271079	1.01271	1.27357	0.583846	-0.101289	0.131179	-0.41986	-1.50285	-1.24838
YDR430C	CYM1	0.354314	1.22147	1.38998	0.23409	-1.48903	-1.41582	-0.856024	-0.233868	0.209692		2.24139	-0.122003	0.493756	0.639237	0.641582	0.160531	-0.522502	-1.84596	-1.68603
YDR434W	GPI17	0.779715	1.50364	1.37597	0.795455	-0.465894	-0.998569	-1.00149	-0.868077	-0.616478		3.4662	0.933196	-0.0233063	0.137947	0.218614	-0.451269	-0.578801	-1.5594	-2.14318
YDR440W	DOT1	-0.86282	2.13419	0.987126	0.0816806	-1.20837	-0.872453	-0.526408	-0.0737961	-0.110379		-3.07403	-0.450985	0.588225	1.10396	-0.455859	-1.14976	1.68838	0.374381	1.3757
YDR441C	APT2	1.44666	1.23196	0.773665	0.910624	-0.072158	-1.02529	-1.1157	-0.985074	-0.659247		0.0798176	-0.974446	1.39056	0.86826	0.858141	0.324934	-0.359971	-1.09015	-1.09715
YDR443C	SSN2	-0.153248	1.47565	0.88711	0.509387	-1.09845	-1.50416	-1.2644	0.075945	0.307844		1.01644	1.11466	0.752973	0.833852	0.184374	-0.630704	-1.30726	-1.50866	-0.455666
YDR449C	UTP6	-0.240949	2.32467	1.19334	0.0896326	-0.643725	-0.18082	-0.794562	-0.507305	-0.599217		1.63227	0.0151046	0.616537	-0.237652	-1.55092	-1.35548	-0.909466	0.559326	1.23027
YDR452W	PPN1	1.36598	0.603391	1.1662	0.316583	-1.52387	-1.51523	-0.716968	-0.196117	0.165966		2.62783	0.857044	0.522041	0.607449	0.0691051	-0.410292	-1.05196	-1.5124	-1.70882
YDR456W	NHX1	0.467284	1.23501	1.73277	0.539468	-1.01172	-1.2085	-1.05094	-0.596026	-0.135325		4.2123	-0.172159	-0.140762	1.05887	-0.0169143	-0.172613	-1.04988	-1.85504	-1.8638
YDR463W	STP1	1.26728	1.29353	0.633803	0.273302	-0.975641	-1.46665	-1.25613	-0.519881	0.298469		0.700443	1.08544	0.849277	0.783644	0.50323	-0.430951	-0.989155	-1.26782	-1.23411
YDR465C	RMT2	1.70523	1.59949	0.643395	-0.021558	-0.497807	-0.88907	-0.63918	-0.136521	-1.10348		0.763595	0.89999	1.48901	0.713958	-0.249996	-0.702719	-1.09993	-0.657228	-1.15668
YDR466W	PKH3	0.782628	1.38955	0.15514	0.491389	-1.3089	-1.22856	-1.43737	0.0555544	0.167003		3.84083	0.247038	0.643716	0.360071	-0.380606	-0.0293261	-0.861472	-2.07436	-1.74588
YDR472W	TRS31	0.576714	0.835893	1.38705	0.837416	-1.40014	-1.48201	-1.02792	-0.0706395	-0.00999224		-2.01094	-1.06374	-0.452456	-0.426559	-0.519947	1.00582	0.643173	1.80107	1.02358
YDR473C	PRP3	0.769121	1.46009	0.972793	0.0149597	-1.52295	-1.44898	-0.833127	-0.0590725	0.278084		11.2237	-0.740098	0.270093	-0.555197	-2.10766	-2.0914	-2.78801	-1.79503	-1.4164
YDR477W	SNF1	0.411872	1.09502	1.59251	0.950772	-1.07142	-1.28335	-1.11914	-0.276317	-0.0438954		-0.83811	-1.09876	-0.095976	0.940463	1.66433	0.938755	0.107174	-0.721366	-0.896516
YDR481C	PHO8	1.06295	1.75525	0.790087	0.766116	-0.214237	-1.04183	-0.86563	-0.797544	-0.763801		-0.255768	1.409	0.821346	0.813821	0.459698	-0.137414	-0.64918	-1.18156	-1.27995
YDR485C	VPS72	0.710338	0.608511	1.18811	0.964279	-1.23314	-1.77977	-0.950516	-0.104214	0.338805		11.0616	-2.25701	-1.27201	-0.197004	-1.30993	0.0470452	-1.26324	-2.98119	-1.82827
YDR496C	PUF6	0.834077	2.09442	0.443151	-0.416539	-1.29545	-1.11268	-0.674603	0.330252	-0.254499		1.99052	1.12423	1.17927	0.302116	-0.351493	-0.792604	-1.26988	-1.04568	-1.13649
YDR498C	SEC20	1.04015	0.452399	1.16375	1.17219	-1.14983	-1.55945	-1.01167	-0.396824	0.0802687		-0.931915	0.617612	1.31023	1.01649	0.906716	-0.123263	-0.387477	-0.992603	-1.41578
YDR507C	GIN4	-0.0780967	2.47183	0.972941	-0.102509	-0.66562	-0.790625	-0.5692	-0.477183	-0.288484		-0.11165	1.44132	0.927408	0.86214	0.327564	-0.711705	-0.535088	-1.11821	-1.08178
YDR514C	YDR514C	0.819958	1.89487	1.09134	0.263054	-0.0930999	-0.668278	-1.21456	-0.502409	-0.675724		1.15473	0.00332768	1.19161	0.943699	-0.026782	0.282343	-0.570007	-1.40623	-1.57269
YDR528W	HLR1	0.293322	2.54515	0.464506	0.24678	-0.618586	-0.632971	-0.626914	-0.686798	-0.608195		0.759683	0.572659	1.46976	-0.15794	-0.700296	0.93578	-0.435946	-1.31428	-1.12942
YDR540C	IRC4	1.03506	1.28712	1.71389	0.00890741	-1.07366	-0.0563074	-0.727481	-0.70754	-0.576416		3.3046	-0.194157	1.37778	0.528	-0.262141	-0.749755	-1.54046	-0.996212	-1.46764
YDR541C	YDR541C	0.119867	2.48297	0.854524	0.0370764	-0.531218	-0.488126	-0.669311	-0.62787	-0.461422		1.50277	1.58881	1.13654	-0.365646	-1.16823	-0.758455	-0.826604	-0.771495	-0.337696
YEL066W	HPA3	0.901347	1.45816	1.74813	0.0294974	-0.693159	-1.01965	-0.622937	-0.585949	-0.523198		-0.256592	1.5524	1.12214	0.611998	0.196966	-0.385037	-0.709397	-1.04964	-1.08283
YEL063C	CAN1	0.505502	1.83151	1.44208	0.0355704	-0.913109	-1.21885	-0.876054	-0.329061	-0.240525		-0.185991	1.31732	1.31288	0.744727	0.152472	-0.540238	-0.738109	-1.06813	-0.994937
YEL062W	NPR2	0.261063	1.30978	1.23519	1.05496	-1.14388	-1.18807	-1.13551	-0.399516	-0.449059		1.71264	0.813883	0.270501	1.14505	0.154733	-0.299082	-0.757442	-1.59477	-1.44552
YEL060C	PRB1	0.321198	1.92718	1.10466	0.868202	-0.569893	-1.07051	-0.87077	-0.530545	-0.553284		-0.736025	1.25441	0.734676	0.763351	0.951636	0.144323	-0.663802	-1.16546	-1.2831
YEL048C	TCA17	0.0955125	1.90684	1.17095	-0.516822	-1.40728	-0.324754	-1.12824	0.487132	-0.342132		0.1588	0.355956	1.96563	0.151142	-0.297022	0.454083	-0.672316	-1.10392	-1.01235
YEL047C	FRD1	0.335365	2.53527	0.629336	-0.00693103	-0.573136	-0.738775	-0.541652	-0.535505	-0.555798		-0.156239	1.39597	1.17274	0.166212	0.488743	0.0228172	-0.639546	-1.22412	-1.22658
YEL038W	UTR4	-0.0555638	0.610944	1.92727	-0.674024	-1.02715	-1.32797	1.15099	0.0156209	-0.0659975		-0.777238	1.13631	1.42546	0.621024	0.652767	-0.0927496	-0.994604	-0.971601	-0.999371
YEL035C	UTR5	0.943297	0.467515	1.96773	0.116457	-0.510973	-1.40024	-0.0548815	-0.867551	0.30572		-1.31623	0.701135	1.4057	1.12522	0.350558	0.401891	-1.00105	-0.198579	-1.46864
YEL032W	MCM3	0.0142264	2.24372	1.04661	0.487597	-0.198674	-0.690375	-0.695575	-0.662921	-0.765776		-0.694759	1.64867	0.77682	0.762017	0.540217	-0.215359	-0.599432	-1.09454	-1.12363
YEL029C	BUD16	-0.164355	1.57671	1.90255	-0.460087	-1.28926	-0.884223	-0.40124	-0.218167	-0.0537784		-0.147056	0.928116	2.01745	-0.043762	-0.653921	-0.823957	-0.05067	-0.290296	-0.935906
YEL026W	SNU13	0.767908	2.19092	0.971021	-0.284569	-0.454892	-1.01034	-0.522735	-0.249579	-0.576985		0.141553	0.950691	1.53312	0.679724	0.0379165	-0.465612	-1.35104	-0.565967	-0.960384
YEL018W	EAF5	1.00437	1.10176	1.31776	0.230366	-1.33206	-1.6203	-0.75191	0.0511694	0.0995821		2.05295	0.843502	0.542352	0.38737	0.1299	0.271405	-0.976876	-1.47852	-1.77209
YEL012W	UBC8	0.875366	0.913476	0.858619	0.255115	-1.31459	-1.57222	-1.04285	-0.447139	0.630239		2.19963	-0.0863634	0.573933	0.92949	0.418555	0.135857	-0.878729	-1.74187	-1.5505
YEL009C	GCN4	0.815299	1.32535	1.47156	0.603538	-0.861501	-1.40921	-1.0005	-0.419172	-0.318426		-0.746172	1.05568	1.25784	0.997192	0.523348	-0.131037	-0.67662	-1.01769	-1.26254
YEL001C	IRC22	1.27054	0.997789	1.64768	0.162764	-0.996723	-1.038	-0.86324	-0.567881	-0.707964		-0.0614936	0.829634	0.757814	0.535545	1.03611	0.30509	-0.702391	-1.0806	-1.6197
YER001W	MNN1	1.75115	1.66484	0.652753	-0.0548917	-0.703429	-0.751218	-0.785971	-0.552402	-0.662527		1.0092	1.55623	0.67938	0.687643	-0.331895	-0.380308	-0.876678	-1.19955	-1.14402
YER013W	PRP22	1.46403	0.855817	0.96426	0.190183	-1.16662	-1.43445	-1.24878	-0.171537	0.296236		6.62071	-1.67215	-1.21718	-0.429004	-0.00278466	0.350204	-0.0952771	-2.66285	-0.891668
YER015W	FAA2	-0.0102378	2.35306	0.685051	-0.0318613	-1.01953	-1.04978	-0.878277	-0.245283	0.110367		0.885979	1.45411	0.552402	0.823862	0.0891124	-0.509605	-0.832259	-1.28093	-1.18268
YER031C	YPT31	1.5825	1.0029	1.36944	0.0637327	-0.378512	-1.3837	-0.835383	-0.683035	-0.609679		0.126681	0.718851	1.16741	0.424911	0.757832	0.0603033	-0.402762	-1.17043	-1.68279
YER032W	FIR1	-0.357606	1.78683	1.72973	0.0793581	-0.920839	-1.01088	-0.774458	-0.00829099	-0.454537		3.64051	-0.432884	0.48062	-1.97918	1.008	-1.45699	-0.0991836	-1.07972	-0.0811698
YER036C	ARB1	1.01044	1.73266	1.2028	0.254347	-0.752872	-1.13803	-0.983103	-0.260046	-0.556087		0.225237	0.768798	1.35469	0.767872	0.521694	-0.397837	-0.996123	-0.965225	-1.27911
YER045C	ACA1	-0.138997	2.66621	0.431543	0.136368	-0.311345	-0.586207	-0.582	-0.455607	-0.518485		-0.836939	0.476227	1.88288	0.763704	0.166089	0.191108	-0.543959	-0.758751	-1.34036
YER052C	HOM3	0.0637863	1.85356	0.701387	-0.540087	-1.08766	-1.09137	-0.987009	0.0439319	-0.142356		-0.674446	2.07739	1.0936	0.081378	-0.206455	-0.567865	-0.840391	-0.439732	-0.523477
YER056C	FCY2	-0.0889334	2.23674	1.31015	-0.226173	-0.457406	-0.709392	-0.621228	-0.0170919	-0.942545		-0.547316	1.51904	1.6234	0.253792	-0.804729	-0.969045	-0.474768	-0.437794	-0.162577
YER059W	PCL6	-0.328163	0.334408	0.720449	0.687253	-0.485871	-1.71124	-1.29734	-0.24913	0.87678		-0.404684	-1.451	-1.32266	-0.492365	0.446786	0.560738	0.916178	0.725545	1.02146
YER060W	FCY21	-0.50879	1.38495	0.820726	-0.0309562	-1.35617	-1.45857	-0.876855	0.505674	0.727861		1.9289	0.470533	0.00435121	1.50891	-0.907594	-0.372047	-1.72761	-1.00506	0.099619
YER060W-A	FCY22	0.861585	1.42023	-0.117892	0.41082	-0.941035	-1.20384	-1.69106	0.135408	0.888037		1.18036	-0.720552	-1.52352	-0.715046	-0.434015	-0.601486	0.38395	0.922074	1.50824
YER070W	RNR1	-0.446885	2.54613	0.703115	0.259391	-0.127012	-0.512169	-0.537832	-0.576712	-0.659564		-1.23069	1.86558	0.948609	0.391305	0.595734	-0.100869	-0.410825	-0.992847	-1.066
YER073W	ALD5	0.584547	2.3341	0.389452	-1.42655	-0.0568562	-0.480989	-0.453085	0.0100578	-0.748657		-0.52054	1.20955	1.8861	0.194538	-0.447802	-0.742312	-0.996482	-0.116686	-0.466367
YER077C	YER077C	1.16831	1.8836	0.620598	0.233635	-0.225987	-1.44843	-0.885732	-0.233631	-0.698645		-0.312264	-0.116394	-0.890224	-1.00359	-0.796487	-0.324058	0.598954	1.25401	1.59005
YER080W	AIM9	1.3967	0.393506	0.98964	0.931724	-1.33696	-1.29909	-1.06604	-0.54175	0.256472		1.41994	-0.168777	0.0230989	1.50354	0.64045	0.0454519	-0.593053	-1.63293	-1.23772
YER082C	UTP7	1.44066	1.98972	-0.0387037	-0.461188	-0.554436	-1.27231	-0.861541	0.0263041	-0.28616		1.47071	1.46635	1.10849	-0.0897166	-1.08646	-1.33306	-0.814508	-0.329107	-0.392693
YER086W	ILV1	1.00932	1.97859	0.819166	-0.0933394	-0.0835357	-1.10554	-1.08318	-0.603676	-0.785553		-0.701752	2.06796	0.984746	0.312918	-0.100076	-0.437126	-0.743753	-0.632442	-0.750476
YER093C	TSC11	0.888332	1.57101	1.01366	0.0879495	-1.23102	-1.32692	-1.07827	0.00104559	-0.327585		-0.0551835	-0.746719	-0.835182	-0.766214	-0.809206	-0.18393	0.518637	1.26613	1.61166
YER098W	UBP9	0.681087	1.99046	0.956048	0.284371	-0.935436	-1.14695	-1.04045	-0.517482	-0.108193		6.85005	-0.746221	0.093432	0.715701	-0.355036	-1.52631	-1.73463	-2.3148	-0.982187
YER099C	PRS2	0.801805	0.761409	1.23358	0.606085	-0.439801	-2.26931	-0.735576	0.00300053	-0.0210837		0.235888	0.456929	1.41946	0.807422	0.277011	0.185438	-0.784428	-1.17471	-1.42302
YER110C	KAP123	1.18339	0.503902	1.42935	0.844118	-1.15996	-1.40963	-1.08561	-0.185364	-0.196786		0.281463	0.958651	0.944004	0.637371	0.676836	-0.110811	-0.562045	-1.32446	-1.50101
YER112W	LSM4	-1.14996	0.480383	1.3502	0.208371	-1.80017	-0.481702	-0.650771	0.244832	0.955974		0.901803	-1.0775	0.275239	2.00426	0.203802	-0.833254	-0.297314	-0.995255	-0.181783
YER113C	TMN3	0.616925	1.84964	0.830379	0.525717	-1.11593	-1.06992	-1.03149	-0.621631	-0.434426		0.733189	1.43092	0.867597	0.36759	0.0314418	-0.373302	-0.255964	-1.4312	-1.37027
YER118C	SHO1	-0.697538	2.08155	1.03837	-0.156588	-0.967235	-1.10817	-0.740205	-0.181181	0.18338		-1.15394	1.62269	0.993199	0.878114	0.599786	-0.331411	-0.832495	-0.753491	-1.02246
YER119C	AVT6	1.08676	1.69037	0.709008	0.206754	-0.899588	-1.5116	-0.957741	-0.569727	0.280814		-1.11022	0.870458	0.594771	0.97803	1.20223	0.351928	-0.2714	-1.20297	-1.41283
YER122C	GLO3	0.837853	2.04817	0.925876	0.28651	-0.849603	-1.13349	-0.662333	-0.491475	-0.566096		1.14098	0.786806	1.10379	0.32954	0.387191	-0.0852655	-0.68243	-1.21478	-1.76582
YER127W	LCP5	0.0419962	1.72571	1.81128	-0.166766	-1.09228	-1.0513	-0.305471	-0.262504	-0.297234		-3.39553	0.813603	1.53306	0.63261	-0.563681	-0.385389	-1.16044	1.14856	1.37721
YER134C	YER134C	1.16211	1.54057	1.26972	0.455678	-0.378777	-0.682496	-0.777377	-0.792768	-0.887322		1.52167	1.09138	0.56719	0.827087	0.0484868	-0.594614	-0.744033	-0.862842	-1.85433
YER136W	GDI1	0.929825	1.06259	1.29993	1.00599	-1.01985	-1.1905	-1.04704	-0.779718	-0.363797		2.15132	-0.100815	0.412996	0.849458	0.557161	0.101146	-0.482936	-1.60616	-1.88218
YER144C	UBP5	0.958617	2.09376	0.414617	0.390014	0.151126	-0.840366	-0.970995	-0.485437	-0.881347		-0.880481	0.47065	0.570797	1.61568	0.873615	0.348661	-0.862221	-1.18716	-0.949541
YER151C	UBP3	1.08354	1.71448	1.19758	0.259565	-0.753113	-1.0043	-1.02106	-0.648607	-0.452834		1.84065	0.125467	0.593803	0.785602	0.860892	-0.0975814	-1.1745	-1.43034	-1.504
YER152C	YER152C	0.441756	1.69433	1.49414	0.531669	-0.325211	-1.2532	-0.855297	-0.63961	-0.61339		-0.0325994	1.19056	1.00318	0.602684	0.64805	-0.182077	-0.649899	-1.22039	-1.35951
YER153C	PET122	0.500761	1.21353	0.557679	0.418127	-0.811582	-1.55748	-1.41774	-0.213458	0.0255978		-0.816391	1.46203	0.505059	0.549239	0.94258	0.301214	-0.429749	-1.0766	-1.43739
YER156C	YER156C	1.37475	1.29781	1.25334	0.0340653	-1.22944	-1.10835	-0.619136	0.162421	-0.694345		-4.88273	1.20622	0.728786	1.0534	2.4263	0.469674	-0.862805	0.0373283	-0.176169
YER157W	COG3	0.265351	0.563108	1.69468	0.700482	-1.58205	-1.31866	-0.918433	0.323867	0.0289456		1.26492	0.983426	-0.112356	1.55468	-1.13002	-0.45859	-1.42653	-0.175267	-0.50026
YER158C	YER158C	1.64064	1.95606	0.379327	-0.410557	-0.586124	-0.70235	-0.452467	-0.499892	-0.683757		0.901909	1.1804	1.38882	0.320852	-0.0204556	-0.670084	-0.930367	-1.0368	-1.13428
YER162C	RAD4	0.607245	0.978821	1.06766	0.29071	-1.39849	-1.7213	-0.933973	0.00111381	0.701926		1.53461	0.481204	0.076073	0.916136	0.69746	0.100806	-0.498428	-1.68313	-1.62473
YER167W	BCK2	1.05776	1.24434	0.102656	0.481335	-0.504754	-1.67409	-1.50987	-0.331557	0.553962		2.23912	0.977366	1.12863	0.231162	0.000411053	-0.995634	-0.979663	-1.2315	-1.36989
YER169W	RPH1	0.555482	2.25172	0.137749	-0.298429	-0.864295	-0.982225	-1.0921	-0.386761	0.0012697		0.668282	0.835536	1.4702	0.922906	-0.35083	-1.03866	-0.953172	-0.891471	-0.662795
YER173W	RAD24	-0.0703029	0.780272	0.512623	0.516452	-0.820426	-1.34573	-1.53169	-0.344149	0.793474		0.128577	0.544793	0.66075	0.735506	0.991527	0.236507	-0.481751	-0.912026	-1.90388
YER184C	YER184C	1.26521	1.3443	0.980418	0.876118	-0.651062	-1.22625	-0.973506	-0.666974	-0.690418		-0.0147049	0.777363	1.54742	0.726915	0.207855	-0.150632	-0.665571	-1.30028	-1.12837
YFL055W	AGP3	1.34385	1.58481	0.632785	0.261586	-0.947404	-1.25015	-1.11465	-0.454555	-0.417041		-1.2374	0.935857	1.32255	0.981817	0.892732	-0.391141	-0.223733	-1.11125	-1.16943
YFL054C	YFL054C	-0.639697	2.01284	0.957636	0.499596	-0.698287	-1.16184	-1.07865	-0.262465	-0.156607		-2.04441	0.96998	1.0153	0.564214	1.38749	0.184263	0.368147	-1.49526	-0.949734
YFL045C	SEC53	0.863974	1.76595	0.426813	-0.725754	-1.64649	-1.27309	0.151073	0.133246	0.213415		0.198998	0.344601	1.48261	0.789197	0.544348	-0.0434599	-0.888818	-1.08978	-1.33769
YFL025C	BST1	0.723913	2.19572	0.862446	-0.190198	-1.08001	-0.941611	-0.755284	-0.273092	-0.148692		0.0598901	0.754176	1.34496	0.641449	0.444945	-0.0539349	-0.423911	-1.36197	-1.40561
YFL021W	GAT1	0.974982	1.70295	0.933931	0.701554	-0.437286	-1.25928	-1.1046	-0.407787	-0.628395		-1.8852	2.00765	1.57898	-0.249799	0.261052	-0.494586	-0.462569	-0.529157	-0.226375
YFL008W	SMC1	-0.526693	2.4365	0.889416	0.463209	-0.486294	-0.514068	-0.560387	-0.551845	-0.568927		-1.36031	0.993334	1.10462	1.1028	0.898192	-0.0059664	-0.329368	-1.25191	-1.15139
YFL007W	BLM10	-0.97409	1.22431	1.12186	0.387267	-1.09436	-1.25965	-1.03399	0.0848212	0.558264		-0.691568	1.67385	0.270611	0.87738	0.565361	0.258724	-0.718309	-1.03897	-1.19708
YFL002C	SPB4	1.2762	1.1384	1.14693	-0.255286	-1.4505	-1.45815	-0.526143	0.388516	-0.169011		2.87661	0.824178	1.05033	0.307293	-0.304804	-0.735897	-1.0317	-1.50858	-1.47743
YFL001W	DEG1	1.63998	1.00206	1.51834	-0.119101	-0.858602	-0.899084	-0.581247	-0.383379	-0.867545		0.674501	0.770689	1.06335	0.830069	0.533603	-0.37758	-0.875498	-1.21091	-1.40822
YFR013W	IOC3	-0.15942	2.27068	0.84775	0.0865112	-0.77767	-0.856217	-1.29495	-0.258307	0.0495743		-0.151388	-0.307061	-1.16797	-0.0890174	-0.919632	-0.517532	0.682303	0.562015	1.90828
YFR019W	FAB1	-0.0378283	1.80199	1.22671	0.672417	-0.877229	-1.01919	-1.21765	-0.402674	-0.479865		-0.510751	0.097445	-0.319608	0.92389	1.71349	0.297842	0.120242	-1.56812	-0.754433
YFR025C	HIS2	0.649018	0.582021	1.57794	0.717766	-1.12927	-1.44763	-1.08559	-0.501458	-0.0213294		-0.700085	1.58665	1.1096	0.675971	0.196353	-0.00324647	-0.728853	-1.02458	-1.11181
YFR027W	ECO1	-0.233309	2.41535	0.849241	0.192073	0.0750872	-0.629755	-0.310416	-0.782051	-0.764433		-1.4569	1.61425	1.1922	0.632909	0.689263	-0.0729458	-0.728716	-0.738029	-1.13203
YFR029W	PTR3	0.532612	1.82212	1.17244	0.235672	-0.673612	-1.67606	-0.45721	-0.530189	-0.4602		-4.19531	1.19081	0.115306	0.233995	-0.970117	-0.662563	1.41211	1.11788	1.75789
YFR031C	SMC2	0.169105	1.91038	1.46743	0.405123	-1.01698	-0.92089	-0.750943	-0.345807	-0.55294		2.63874	0.889982	0.513585	0.598354	0.148435	-0.595757	-1.03176	-1.67359	-1.48799
YFR038W	IRC5	-0.631607	2.33146	0.846071	0.0863561	-0.892122	-1.01476	-0.719467	-0.197479	-0.0482317		-0.772691	1.74899	0.77058	0.630385	0.458873	-0.0594354	-0.577592	-1.27094	-0.928164
YFR040W	SAP155	0.967576	1.45502	-0.143943	-0.380466	-0.667851	-0.861191	-1.83413	-0.0966194	0.801969		10.722	-1.40138	-1.52848	-1.1968	-2.22113	-2.34015	-1.68921	-1.24834	0.903471
YFR041C	ERJ5	0.165082	2.26158	0.924607	0.518004	-0.841291	-0.945433	-0.644459	-0.609881	-0.452447		2.26354	-0.0588344	0.433185	0.210032	0.428133	0.410756	0.00418522	-2.19295	-1.49805
YFR053C	HXK1	1.61726	1.09293	1.27049	0.335277	-0.76098	-1.14504	-0.884057	-0.555326	-0.406857		1.21042	-0.887762	0.0408187	0.633554	1.64249	0.318445	-0.652596	-0.918664	-1.38671
YFR055W	IRC7	0.911985	1.53108	1.73632	-0.0850358	-0.620516	-0.729007	-0.660888	-0.667063	-0.704481		1.75277	0.445357	1.72695	0.284375	-0.215738	-0.757159	-1.00231	-1.14914	-1.08511
YGL257C	MNT2	0.411166	1.17735	0.45083	-0.193674	-1.18812	-1.17766	-1.16987	-0.432921	0.51549		3.41634	1.02741	0.717377	0.0999087	-0.668746	-0.404736	-0.917424	-1.43613	-1.834
YGL256W	ADH4	-0.184734	1.20346	0.87204	-0.0940905	-1.10909	-1.83349	-0.875076	0.609631	0.598258		-1.33503	1.85169	1.25928	0.431565	0.153369	-0.0288904	-0.527605	-0.688428	-1.11595
YGL255W	ZRT1	0.558142	2.43776	0.786405	-0.287424	-0.533821	-0.653464	-0.601079	-0.57229	-0.58609		0.774642	1.5495	1.1993	0.238006	-0.262565	-0.729414	-0.803692	-0.976922	-0.98885
YGL250W	RMR1	-0.133546	1.30541	1.08533	0.0549067	-1.34291	-1.44391	-0.834196	-0.282578	0.50708		0.487268	0.503273	0.631973	1.23567	0.587695	0.106583	-0.778373	-1.24611	-1.52798
YGL246C	RAI1	1.39046	1.73455	1.07479	-0.324435	-1.04916	-0.671221	-0.581539	-0.547985	-0.7152		4.2373	0.609549	0.864995	0.331671	-0.671973	-0.835986	-1.45192	-1.57079	-1.51284
YGL242C	YGL242C	0.338846	0.789154	1.46025	0.562659	-1.20391	-1.70318	-0.856194	-0.420158	0.61778		-0.419769	-0.151218	0.428578	1.25348	0.254514	1.22267	0.119668	-1.39762	-1.31031
YGL233W	SEC15	-0.460036	2.04139	0.610755	-0.16615	-1.54329	0.178894	-1.18933	-0.269056	0.432766		9.06008	0.365304	0.0880156	-0.875822	-2.5541	-1.47603	-1.66514	-1.99508	-0.947227
YGL232W	TAN1	0.199591	0.831368	1.46328	0.429993	-1.57287	-1.52489	-0.816573	0.0238957	0.413963		3.12443	-2.07634	-0.9033	-0.913569	-0.157658	0.403302	-0.606947	-0.164373	1.29445
YGL227W	VID30	0.0864772	1.36034	0.876016	1.09525	-0.629755	-1.34503	-1.50588	-0.662306	0.351197		2.02107	0.230579	-0.125342	0.902754	0.871707	-0.0303426	-0.547586	-1.81221	-1.51063
YGL225W	VRG4	0.591908	2.06756	1.2692	0.0298286	-0.809892	-0.806394	-0.412808	-0.472006	-0.699808		-0.663656	1.94758	1.20147	-0.0051735	0.0321709	-0.205311	-0.758208	-0.795148	-0.753725
YGL223C	COG1	-0.284576	1.79102	1.23185	0.697405	-1.07011	-1.14499	-0.952565	-0.512845	-0.0371814		-1.42421	1.47988	1.08251	1.46816	-0.66885	-0.404477	-0.630891	-0.851234	-0.0508875
YGL209W	MIG2	0.782988	1.12582	-0.220058	-0.214058	-1.07654	-1.42681	-1.06725	-0.148284	0.847047		0.20434	1.11416	0.819067	0.507195	0.699114	0.00549163	-0.483633	-1.37443	-1.4913
YGL207W	SPT16	0.422014	1.50772	1.24003	0.132904	-1.29649	-1.3114	-1.10714	-0.303223	0.260368		1.58008	0.968397	0.503977	0.652619	0.528023	-0.523874	-0.638063	-1.44074	-1.63042
YGL197W	MDS3	0.135939	1.79336	0.767027	0.278932	-1.17012	-1.35206	-1.25217	-0.0109859	0.350903		0.509066	0.672902	0.726223	0.980782	0.81172	-0.19084	-0.73937	-1.4577	-1.31278
YGL195W	GCN1	0.664414	0.825446	0.980355	0.572393	-1.23344	-1.59102	-1.25236	-0.189128	0.308935		1.10525	1.0699	0.715886	0.681305	0.395393	-0.304272	-0.770169	-1.40355	-1.48974
YGL194C-A	YGL194C-A	-0.705361	2.19282	0.365505	0.139862	-1.4159	0.359749	-0.358507	-0.0904758	0.514779		0.797872	0.614844	0.726951	0.892768	-1.08762	-1.28922	-0.707125	1.03316	-0.981634
YGL171W	ROK1	0.405315	2.05724	1.27258	-0.838983	-0.927792	-0.37705	-0.592945	0.28016	-0.761226		-0.39674	0.812167	0.814567	-0.026231	-1.27548	-1.03835	-0.924101	1.20139	0.832777
YGL156W	AMS1	-0.0685055	1.14637	0.106346	0.665612	-1.01537	-1.59926	-1.33627	0.204398	1.02608		0.807571	0.84334	-0.0363299	0.593167	1.06996	0.248125	-0.518643	-1.60403	-1.40315
YGL154C	LYS5	0.482229	1.88009	1.24457	-0.259487	-1.20373	-1.33279	-0.266024	-0.504511	-0.200472		1.59885	1.13816	0.84409	0.68847	-0.0504974	-0.590367	-0.955985	-1.31434	-1.35838
YGL153W	PEX14	-0.1901	0.3192	1.90595	0.201201	-1.50506	-1.63012	0.401435	0.237074	0.217018		0.70931	0.437232	0.441319	1.24583	0.653198	0.0867595	-0.653566	-1.45342	-1.46666
YGL151W	NUT1	0.928668	0.347872	1.45549	0.54143	-1.75938	-0.317217	-1.38541	-0.402383	0.0188202		4.27517	0.115881	-2.4333	0.177319	0.198379	-0.291619	-1.18398	-1.27292	0.415073
YGL142C	GPI10	-0.019496	1.81841	0.913909	0.748777	-1.12939	-1.19556	-1.13814	-0.44024	0.168364		0.241209	0.8337	-0.496412	1.34863	-0.0383861	0.870481	-0.297434	-0.801283	-1.6605
YGL140C	YGL140C	1.10307	1.36085	1.29126	0.716283	-0.861633	-1.06762	-0.975196	-0.720093	-0.565751		1.96994	0.967503	0.567721	0.767836	0.0265389	-0.294305	-0.974174	-1.5753	-1.45575
YGL136C	MRM2	1.07426	0.929162	1.14724	1.09185	-0.877471	-1.4292	-1.18551	-0.430565	-0.0603052		0.352626	0.945424	0.479451	0.963164	0.256342	0.0430201	-0.191381	-0.790849	-2.0578
YGL131C	SNT2	0.467467	1.57803	1.17508	0.888742	-1.1007	-1.17847	-1.11431	-0.441026	-0.289592		4.16602	1.46206	0.216492	-0.389327	-0.280015	-1.26597	-1.12368	-1.32232	-1.46326
YGL128C	CWC23	0.628469	1.32856	1.07054	0.162028	-1.48778	-1.52214	-0.535125	-0.615018	0.514763		-3.89903	0.552257	0.410215	2.54195	0.978776	0.300236	-0.529091	-0.713531	0.358211
YGL125W	MET13	0.644715	1.93722	0.429646	0.273093	-0.706551	-1.38268	-1.10762	-0.518239	-0.320186		-0.426149	1.73	1.22385	0.247102	0.250409	-0.625744	-0.665515	-1.05471	-0.679241
YGL124C	MON1	-0.795143	0.757945	1.32638	0.471282	-1.31048	-1.28983	-0.957305	0.0943526	0.684468		0.4181	0.513914	-0.0173311	1.41506	0.119988	0.524028	-0.164416	-1.90106	-0.908284
YGL120C	PRP43	1.35396	2.06947	0.521132	-0.404846	-0.782647	-0.856375	-0.811328	-0.307467	-0.539638		1.86232	1.45317	0.857956	0.0596723	-0.936371	-1.12059	-1.4466	-0.151618	-0.577949
YGL114W	YGL114W	1.07927	0.824686	0.59719	0.248236	-1.16215	-1.42045	-1.32764	-0.334983	0.314946		1.39436	0.996484	0.918235	0.686604	0.000948977	-0.240235	-0.912628	-1.39588	-1.44789
YGL111W	NSA1	1.00112	1.4542	1.43957	-0.0571315	-1.53044	-1.00389	-0.463446	-0.210357	-0.324183		2.89011	0.723753	0.933971	0.439684	-0.270371	-0.420115	-1.45115	-1.26531	-1.58057
YGL108C	YGL108C	0.788562	0.529345	1.81503	-0.295041	-1.45588	-1.48068	-0.311022	0.223493	0.439912		0.0408151	1.05922	1.28558	0.569539	-0.734602	0.317021	-0.0266621	-1.02305	-1.48785
YGL105W	ARC1	1.34099	0.558092	1.49564	0.885255	-0.861164	-1.36721	-0.879766	-0.341941	-0.306541		-0.783953	0.140595	0.890546	0.893773	1.43715	0.444332	-0.709173	-1.04753	-1.26574
YGL104C	VPS73	0.706247	1.22983	1.63609	0.481999	-1.00212	-1.3127	-0.96986	-0.57838	-0.266998		0.555857	-0.925279	0.207625	1.13257	1.35777	0.347317	-0.336469	-1.02325	-1.31615
YGL101W	YGL101W	1.44719	1.70732	1.07842	-0.165925	-0.614577	-0.651804	-0.78329	-0.759418	-0.718968		15.2061	-0.852565	-0.970828	-0.629856	-3.34294	-2.24037	-1.92387	-2.32053	-2.92514
YGL099W	LSG1	1.05693	1.3209	0.642098	-0.151661	-1.46286	-1.51766	-0.906395	0.366229	0.112828		2.54341	1.07655	1.20439	0.0329278	-0.553962	-0.984099	-1.1307	-0.741144	-1.44737
YGL097W	SRM1	1.1904	1.38571	1.51196	0.246336	-0.420186	-0.906429	-0.603571	-0.692422	-0.922963		-0.570182	0.759928	1.04343	1.10521	0.718552	0.0748318	-0.594388	-1.09759	-1.43979
YGL092W	NUP145	0.694481	1.51955	1.4779	0.688114	-1.03215	-0.851128	-0.83801	-0.26586	-0.791767		2.64586	0.341833	0.906982	0.954219	-0.160013	-0.766121	-0.946336	-1.69728	-1.27914
YGL090W	LIF1	0.845546	1.38948	1.49535	0.412749	-1.2028	-1.22163	-0.838719	-0.421263	-0.122751		-0.10959	-0.234669	-0.106524	0.818888	1.36091	1.03204	-0.314323	-0.866086	-1.58064
YGL089C	MF%28ALPHA%292	-0.982903	1.41679	1.36548	-0.353728	-0.737453	-1.33941	-0.201466	-0.552869	0.249524		-2.00454	-1.16799	-0.783892	0.360621	0.726174	2.08388	0.569122	0.405197	-0.188576
YGL083W	SCY1	0.835086	1.79474	1.10924	0.455059	-0.31983	-0.620529	-0.532298	-0.887368	-1.36648		1.76447	-0.658888	-0.595358	-0.254577	-2.10228	-0.0357392	-0.155249	0.93261	1.10501
YGL080W	FMP37	0.739381	1.62364	1.16014	0.933046	-1.03001	-0.844652	-0.839247	-0.323427	-0.636241		2.88053	-0.335782	0.583056	0.586061	0.752072	-0.06372	-1.16778	-1.42119	-1.81324
YGL079W	KXD1	0.390401	1.49115	1.62321	0.627864	-1.08972	-1.12228	-0.756545	-0.517255	-0.101041		-0.558568	0.758668	0.529236	0.30001	1.49437	0.412891	-0.491309	-0.743794	-1.7015
YGL077C	HNM1	1.19103	1.27473	1.44163	0.563554	-0.874612	-1.00836	-0.888242	-0.550674	-0.689603		0.461976	0.796317	1.35705	0.846528	0.255054	-0.48281	-0.924761	-1.06967	-1.23969
YGL062W	PYC1	0.987754	1.54915	1.27909	0.700874	-0.640589	-0.971096	-0.858886	-0.756654	-0.676499		-1.16976	1.65138	0.446437	0.907665	0.782671	0.0644886	-0.379779	-1.21365	-1.08945
YGL058W	RAD6	1.0938	0.81606	1.85614	0.595398	-0.582536	-1.06752	-0.799236	-0.636327	-0.610978		-0.0816442	0.198301	0.818229	0.950656	0.893969	0.535837	-0.598233	-1.00308	-1.71403
YGL054C	ERV14	1.28737	1.36932	0.919635	-0.363148	-1.23665	-1.2609	-1.05644	-0.137451	-0.0073586		2.2572	0.820954	1.19684	0.399161	-0.387115	-0.435958	-1.04483	-1.37132	-1.43493
YGL050W	TYW3	0.808007	1.24519	1.81705	0.130876	-1.06141	-1.22448	-0.709752	-0.249827	-0.367768		0.116822	0.175606	0.689206	-0.721801	-1.6766	0.955743	-0.731114	1.30505	-0.112918
YGL035C	MIG1	0.571914	2.58604	0.319658	-0.361603	-0.544013	-0.700636	-0.697511	-0.422074	-0.471446		0.484252	1.61766	1.19005	0.336515	-0.373123	-0.773681	-1.04065	-0.610967	-0.830059
YGL027C	CWH41	-0.369494	2.32116	0.89858	0.650219	-0.53322	-0.868097	-0.786702	-0.532917	-0.369308		-0.319994	1.88149	0.741686	0.392313	0.177457	-0.133251	-0.534701	-1.06644	-1.13856
YGL026C	TRP5	1.32315	1.54297	0.816898	-0.0992603	-1.03955	-1.34433	-0.977372	-0.375117	-0.236607		-0.395518	1.91647	0.72466	0.577258	0.215882	-0.466364	-0.784881	-0.966659	-0.820844
YGL021W	ALK1	0.826393	2.22662	0.866946	-0.775091	-0.429558	-0.629894	-0.865949	-0.495613	-0.651867		2.82626	1.53305	0.814948	-0.255134	-0.748852	-1.09148	-1.01199	-1.09235	-0.974448
YGL020C	GET1	1.13733	1.94533	0.498862	-0.330008	-1.10547	-1.35786	-0.63732	0.0525863	-0.287331		21.0924	-2.60748	-3.88443	-2.82257	-3.3448	-3.34229	-1.78174	-0.719591	-2.5895
YGL012W	ERG4	1.18066	1.45068	1.04237	0.700932	-0.287781	-0.52846	-0.355095	-0.967874	-1.12667		0.408745	1.39136	0.716838	0.501565	0.448082	-0.098519	-0.665893	-1.26505	-1.43713
YGL001C	ERG26	1.58431	1.51481	0.975803	0.131576	-0.642817	-1.0523	-0.65873	-0.664008	-0.843303		2.00706	1.39367	0.285328	0.390534	-0.0936303	-0.108179	-0.92461	-1.25134	-1.69884
YGR005C	TFG2	0.229498	1.3374	1.35449	0.332931	-1.4789	-1.47345	-0.79684	-0.13693	0.286497		0.0865514	0.166604	0.485406	1.17595	0.783936	0.565293	-0.387396	-1.17947	-1.69687
YGR010W	NMA2	1.1746	1.45636	1.19047	0.361734	-0.888527	-1.26933	-0.997192	-0.7047	-0.222088		1.15626	0.793323	0.503898	0.795615	0.648142	-0.0229791	-0.91557	-1.39261	-1.56608
YGR019W	UGA1	0.952369	0.978865	-0.027212	-0.330286	-1.23574	-1.46947	-1.0846	0.171191	0.877268		1.40535	0.94354	1.0312	0.494436	0.218543	-0.451712	-0.713238	-1.43869	-1.48943
YGR020C	VMA7	1.04614	1.27737	1.81122	-0.168296	-1.01159	-0.968202	-0.452433	-0.47164	-0.610814		0.527843	0.514984	1.53558	0.596649	0.466977	-0.409117	-0.730836	-1.19687	-1.3052
YGR026W	YGR026W	-0.599377	1.10129	0.955153	-0.262633	-1.61609	-1.31071	-0.51937	0.460431	0.771611		1.10039	0.829102	0.256609	0.877403	0.414333	0.305691	-0.63997	-1.49245	-1.65111
YGR030C	POP6	-0.540523	1.2076	1.53528	0.196807	-1.53904	-1.33339	-0.571913	0.418547	0.378695		-0.282479	-1.26303	-0.673612	0.955739	-0.663059	0.65978	0.862672	-0.881241	1.28523
YGR033C	TIM21	1.04584	0.890328	1.04352	-0.10963	-1.18957	-1.41208	-1.15055	-0.447352	0.351795		1.17747	0.729184	0.733809	1.09107	-0.0578733	-0.0987267	-0.546903	-1.42452	-1.60351
YGR036C	CAX4	0.843494	1.70514	1.00236	0.799574	-0.993461	-1.14114	-0.923053	-0.43783	-0.566263		2.91257	0.145688	0.407526	1.27932	-0.327994	-0.175044	-1.15906	-1.57566	-1.50734
YGR040W	KSS1	0.5073	1.46358	1.4309	0.657678	-1.15552	-1.29254	-0.975965	-0.281383	-0.277868		-0.688906	0.694158	1.202	0.958495	0.882321	-0.0949441	-0.479855	-1.49897	-0.974305
YGR047C	TFC4	-0.568957	1.36194	1.84757	0.224925	-1.16612	-1.09579	-0.72037	-0.137158	-0.209722		0.139276	0.89103	0.749982	0.843331	0.759085	-0.0518137	-0.460275	-1.5445	-1.32612
YGR054W	YGR054W	1.7438	1.76791	0.387099	-0.348297	-0.881486	-0.826967	-0.830062	-0.254967	-0.553209		1.54865	1.12187	1.40636	0.151264	-0.246442	-0.966928	-1.09781	-0.991785	-0.925182
YGR057C	LST7	0.819606	1.67666	1.39246	0.280361	-1.03815	-0.877116	-1.08997	-0.462587	-0.303235		7.75096	0.166091	-0.363498	0.394334	-0.883468	-1.55841	-2.57738	-1.62861	-1.30002
YGR067C	YGR067C	0.838375	1.66701	1.05303	-0.100144	-1.24702	-1.20488	-1.03075	-0.354932	-0.0673903		-1.24064	0.66217	1.61668	1.09502	0.55261	-0.322909	-0.149627	-1.27959	-0.933719
YGR068C	ART5	0.982785	2.08105	0.943748	0.0917657	-0.699358	-0.645995	-0.681685	-0.663724	-0.687507		-1.43642	0.0523043	1.15076	1.23449	0.190951	1.28208	-0.14917	-1.13314	-1.19186
YGR070W	ROM1	1.21171	1.71674	0.975993	0.527181	-0.754867	-0.863086	-0.857539	-0.741165	-0.698536		14.2248	-3.39003	-1.74203	-0.0949666	-1.16868	-1.10817	-2.18312	-2.4941	-2.04369
YGR077C	PEX8	-0.113137	1.10047	0.399716	0.00823656	-1.88434	-1.14166	-0.727863	0.285122	1.06414		0.87501	0.824008	0.44823	1.55797	0.0191782	-0.864397	-0.669825	-1.40645	-0.783724
YGR079W	YGR079W	-0.0832054	2.49274	0.877154	0.0636144	-0.263069	-0.580166	-0.584847	-0.512847	-0.735023		-0.521548	1.14478	1.44978	0.431786	0.37358	-0.0271832	-1.39545	-0.34841	-1.10734
YGR081C	SLX9	-1.36476	1.78861	0.425323	-1.23676	-0.217887	-0.241015	0.480672	1.22839	-0.502862		-0.478885	1.4346	1.60305	0.0592931	-0.420892	-0.599646	-1.3454	-0.0293928	-0.222725
YGR082W	TOM20	0.956583	0.0106733	0.90772	0.900261	-1.83479	-1.45961	-0.578793	0.412932	0.0159063		-0.554005	-0.446013	0.870775	0.637847	1.41122	0.891154	-0.554818	-0.994476	-1.26168
YGR083C	GCD2	0.586086	1.46234	1.27641	0.346551	-1.43669	-1.45129	-0.737985	-0.165919	0.157713		1.56011	1.05034	1.00505	0.579332	0.0828117	-0.701436	-0.952087	-1.25332	-1.37081
YGR095C	RRP46	1.18489	1.56404	0.798763	-0.374835	-1.22277	-1.48263	-0.775881	0.0956148	0.255027		0.692104	0.936259	1.64262	0.13843	0.10718	-0.472826	-0.72666	-1.06283	-1.25428
YGR102C	GTF1	1.48131	1.21607	1.10423	0.0413051	-1.19957	-1.2609	-0.888196	-0.530845	-0.034902		2.412	0.263314	1.12495	0.450272	0.362754	-0.535652	-0.983684	-1.45425	-1.6397
YGR103W	NOP7	1.50964	1.39434	0.341978	-0.572667	-1.43754	-1.35167	-0.498312	0.305734	-0.00231524		1.95104	1.28838	1.20044	0.109333	-0.576024	-0.780712	-1.16916	-0.949474	-1.07383
YGR106C	VOA1	0.48479	0.758	1.83979	0.663459	-1.11559	-1.54992	-0.767433	-0.354573	0.0598596		1.49676	0.373217	0.655148	0.702883	0.673021	0.0428609	-0.719968	-1.45785	-1.76607
YGR113W	DAM1	-0.194078	1.59073	1.81055	0.382182	-0.771628	-1.218	-0.795911	-0.458023	-0.0594022		-1.35387	-0.0651495	0.941717	1.49216	1.05793	0.45547	-0.227642	-1.35838	-0.942231
YGR119C	NUP57	1.37186	0.7214	1.18739	0.848126	-0.629222	-1.71899	-0.823843	-0.169779	-0.617478		2.43482	0.803714	1.01797	-0.124685	0.389619	-1.18579	-0.405639	-1.58412	-1.34588
YGR121C	MEP1	0.118549	1.47224	1.51567	0.2569	-0.438515	-1.80582	-0.992279	-0.116405	0.0376274		-2.56323	1.35724	1.21338	1.17816	0.911853	0.180587	-0.167765	-1.05869	-1.05155
YGR125W	YGR125W	0.0816278	1.67667	1.30245	-0.170144	-1.45974	-1.24073	-0.805494	0.231472	0.119584		0.912318	1.62825	0.979896	0.423945	-0.406418	-0.780297	-0.868735	-0.951956	-0.936999
YGR128C	UTP8	0.305492	2.37	0.578631	-0.301021	-1.11354	-0.91666	-0.851255	-0.074997	-0.162425		2.63882	1.27795	0.980927	0.123169	-1.24479	-0.7978	-1.23716	-0.753144	-0.987971
YGR133W	PEX4	0.540611	0.377453	1.66722	-0.19029	-1.71825	-1.4695	0.087263	-0.281184	0.314194		-0.682695	0.104317	1.28276	0.938024	1.07745	0.27555	-0.555526	-1.22467	-1.21521
YGR141W	VPS62	-0.200085	0.457563	0.775245	0.331942	-1.10402	-1.46998	-1.08048	-0.2278	0.8906		1.45315	0.42217	0.0939318	1.06502	0.666264	0.0710658	-0.552867	-1.54667	-1.67207
YGR145W	ENP2	0.626849	0.736844	1.18647	-0.184873	-1.57185	-1.54578	-0.903011	0.587437	0.408781		1.46974	0.672608	1.4492	0.623634	-0.250587	-0.568281	-1.03755	-0.973992	-1.38478
YGR149W	YGR149W	0.978544	2.10713	0.720884	-0.148305	-1.1481	-0.686252	-0.808318	-0.616577	-0.481063		5.76121	0.248195	0.385434	0.416502	-0.528492	-1.06107	-1.3201	-2.00527	-1.89641
YGR150C	CCM1	-0.0249179	0.885911	1.21512	0.338603	-1.80564	-1.19165	-0.919677	0.0862451	0.499202		4.85932	-0.76321	-0.974126	0.0971946	-2.16246	-0.791997	-1.49743	0.845691	0.38702
YGR152C	RSR1	0.156264	2.27814	1.01709	-0.110985	-0.364164	-0.0564137	-0.136306	-0.895447	-0.94993		-0.523279	1.70384	1.13089	0.660745	-0.0596062	-0.447907	-0.495622	-0.867724	-1.10133
YGR155W	CYS4	0.895649	1.35591	0.351776	0.043813	-1.0184	-1.51593	-1.37097	-0.13481	0.57288		0.666717	1.28636	1.09062	0.472476	0.0718211	-0.238008	-0.806439	-1.12824	-1.4153
YGR157W	CHO2	1.18355	1.49706	1.41681	0.162858	-0.937107	-0.708638	-1.00089	-0.731533	-0.535563		5.70406	0.746051	0.514669	0.133821	-1.21045	-1.34763	-1.29107	-1.62842	-1.62104
YGR159C	NSR1	0.711098	2.49531	0.29828	-0.503407	-0.871035	-0.803862	-0.356908	-0.102568	-0.491719		0.464331	1.36266	1.49366	0.168215	-0.36653	-0.773714	-1.22667	-0.413187	-0.708771
YGR172C	YIP1	0.720596	1.51416	1.37132	0.613392	-1.29143	-1.16926	-0.700956	-0.459031	-0.212735		1.494	0.282115	1.17553	0.886001	-0.191846	0.199165	-1.16159	-1.39887	-1.28451
YGR180C	RNR4	1.27784	1.31139	0.257488	-0.618166	-1.07624	-1.61406	-0.859395	0.186761	0.470691		-0.125979	0.5379	1.57122	0.68997	0.711566	-0.350511	-0.795605	-1.12737	-1.11118
YGR184C	UBR1	-0.529078	1.17233	1.42422	0.640061	-1.20903	-1.28093	-1.18149	0.112627	0.295009		1.17532	-0.103188	-0.0894616	0.733693	1.19009	0.564748	-0.401726	-1.47044	-1.59903
YGR186W	TFG1	-0.0160628	0.650276	1.08086	0.395497	-1.51199	-1.79354	-0.673482	0.334911	0.828699		0.344483	0.55104	0.303099	0.956348	0.949434	0.235683	-0.298717	-1.65019	-1.39118
YGR187C	HGH1	1.05182	1.70993	1.22065	-0.414678	-1.25967	-0.953726	-0.76726	-0.29632	-0.360713		2.5064	0.900961	1.35695	0.133372	-0.600973	-0.759	-1.21989	-1.19711	-1.12071
YGR199W	PMT6	-0.374714	1.6833	0.954062	0.591001	-1.12889	-1.23255	-1.12335	-0.351979	0.26361		-0.236414	1.05524	0.556976	1.21772	0.687824	-0.13517	-0.594926	-1.29406	-1.25718
YGR200C	ELP2	-0.639204	1.49425	1.08586	0.559939	-0.680312	-0.956494	-1.76213	0.452522	0.0238241		1.27309	1.17552	1.15627	0.596074	-0.298465	-1.38138	-0.913871	-0.850656	-0.756581
YGR213C	RTA1	-0.7011	2.45285	0.73072	-0.0546776	-0.728372	-0.586454	-0.88812	-0.492732	0.215084		1.2482	0.210425	1.20714	0.395004	-1.00062	0.650853	-1.89539	-0.101781	-0.713821
YGR221C	TOS2	0.751616	1.25389	0.936737	1.04655	-0.781038	-1.74906	-0.900262	-0.606446	-0.119962		-0.577505	0.222517	0.76229	0.956169	1.0991	0.588152	-0.287672	-1.23503	-1.52802
YGR237C	YGR237C	1.30444	1.21124	0.970568	0.871074	-0.76238	-1.19857	-1.23435	-0.675221	-0.329224		2.07126	0.163406	0.301835	1.02476	0.58198	-0.222492	-0.63204	-1.93832	-1.35039
YGR245C	SDA1	0.795314	1.88571	1.23134	0.18999	-0.853053	-1.08981	-0.739992	-0.185565	-0.63385		-0.311329	1.11609	0.692472	-0.360054	-1.02777	-1.1195	-0.756884	0.286106	1.48087
YGR248W	SOL4	-0.200961	0.90221	0.439437	0.559255	-0.96823	-1.29902	-1.26164	-0.564992	0.851707		-0.34258	-0.36257	0.252114	0.968195	1.51867	0.65	-0.189929	-1.18552	-1.30838
YGR249W	MGA1	1.6397	0.972267	1.44363	0.29264	-0.537628	-0.741658	-0.768575	-0.724549	-0.789458		0.329447	0.262471	1.20022	0.935517	0.780284	-0.148384	-0.81069	-1.05937	-1.48949
YGR251W	NOP19	0.0390537	1.05186	1.6017	-0.669386	-0.780261	-1.79218	-0.720257	0.417452	0.395563		-0.769242	-0.583073	-0.0928031	-0.874708	-0.900625	-0.178795	0.447764	0.946091	2.00539
YGR252W	GCN5	1.24837	1.00527	0.981693	-0.907824	-1.45819	-1.33748	-0.551021	0.113707	0.425615		0.0260289	-0.843978	-1.02033	-0.892256	-0.403035	0.0534757	0.568581	0.620073	1.89144
YGR258C	RAD2	0.530839	1.59347	0.360957	-0.154074	0.0515152	-1.33579	-1.83167	-0.17937	0.0426843		0.0359098	0.297079	-1.40866	-1.08796	-0.955002	0.473575	0.455643	1.13509	1.05432
YGR261C	APL6	0.835633	1.48305	1.24667	0.57572	-1.12896	-1.26113	-1.08041	-0.343963	-0.243057		2.75994	0.26715	0.220099	0.355158	0.752546	-0.392053	-0.311761	-1.49104	-2.16004
YGR271W	SLH1	0.16295	0.910254	0.837994	0.34771	-1.2957	-1.42456	-1.26926	0.00819397	0.351744		3.21195	0.796747	0.19037	0.500022	-0.0664274	-0.380585	-0.533259	-1.95966	-1.75915
YGR275W	RTT102	0.704034	1.49669	1.38695	-0.703642	-0.773523	-1.37153	-0.236262	-0.587275	0.735752		0.756697	0.701402	1.22847	0.472206	0.399634	-0.0392307	-0.685	-1.1003	-1.73388
YGR278W	CWC22	-0.433328	1.84336	0.904986	0.939897	-0.855636	-1.09186	-1.16097	-0.585739	0.211519		-0.0455946	-0.74167	-0.919419	-0.899549	-0.515131	-0.117829	0.38325	1.04631	1.80964
YGR280C	PXR1	0.818153	1.6957	1.14353	-0.71696	-1.29488	-1.38569	-0.133876	-0.000239224	0.0108675		-2.38454	-0.650757	1.83302	1.60836	-0.879671	0.612483	-0.288363	-0.145738	0.295207
YGR281W	YOR1	-0.100238	1.12869	1.48423	0.713148	-1.23755	-1.28316	-1.23998	-0.160387	0.243934		4.45386	-2.06372	-1.52106	0.930924	0.307252	0.25212	-0.658359	-0.816779	-0.884235
YGR284C	ERV29	0.677028	-0.127014	1.1379	0.920086	-1.41302	-1.45972	-1.06814	-0.139745	0.658939		2.92346	-0.475949	0.0282587	0.392244	0.874187	0.313726	-0.429792	-1.63229	-1.99384
YHL039W	EFM1	0.534691	1.59943	1.30934	-0.039195	-1.50143	-1.15101	-0.828125	-0.145889	-0.143034		1.27204	1.38184	1.2461	0.193651	-0.51051	-0.489308	-0.973482	-1.00141	-1.11892
YHL027W	RIM101	0.632505	1.3902	0.843886	0.990643	-0.00530445	-1.64231	-1.37487	-0.593345	-0.171166		-1.03339	0.931381	0.767043	1.04407	0.977383	0.281849	-0.350173	-1.27129	-1.34687
YHL014C	YLF2	0.407697	1.33772	0.371457	1.08178	-0.647332	-1.49719	-1.14632	-1.02469	0.76781		0.200333	-0.450587	-0.354567	-0.671326	-0.444311	-1.1361	0.127926	2.07085	0.657775
YHL009C	YAP3	0.238968	1.74882	1.57357	0.103392	-1.41457	-0.978474	-0.316041	-0.422278	-0.36378		-0.519457	0.208937	1.47563	1.38212	0.337071	-0.0180828	-1.12327	-0.809329	-0.933619
YHR002W	LEU5	1.0062	1.13141	1.48456	0.898177	-0.830375	-0.993073	-1.01213	-0.709211	-0.582413		1.94367	-0.24147	0.762686	1.47114	0.0342087	-0.368499	-0.880233	-1.19813	-1.52338
YHR003C	TCD1	0.300015	1.82745	1.57046	0.367104	-0.884186	-0.941729	-0.661573	-0.382984	-0.635104		0.390273	0.654575	0.911257	1.2287	0.390972	-0.171778	-0.868117	-1.04533	-1.49056
YHR006W	STP2	0.286608	2.22001	0.832106	-0.0535596	-1.25138	-1.03526	-0.705221	-0.253234	-0.237033		-0.0106516	1.13962	1.50383	0.717473	0.0152695	-0.627191	-0.84161	-1.05858	-0.838153
YHR011W	DIA4	0.812018	1.56429	0.854356	-0.347954	-1.74694	-1.2888	-0.154519	0.110012	-0.271611		-0.138504	0.34341	1.09797	1.26637	0.771746	-0.268578	-0.651022	-1.37215	-1.04923
YHR013C	ARD1	-0.144571	1.43461	1.93519	0.118172	-1.13809	-1.2	0.0687126	-0.292698	-0.265788		-1.34194	0.576455	1.51681	0.307063	1.24706	0.346144	-0.356034	-0.972715	-1.32284
YHR023W	MYO1	-1.2976	1.86775	1.65846	-0.492122	-0.343775	-0.355959	-0.607192	-0.0964878	0.113364		1.55772	0.611367	-0.28748	-1.1486	-0.932404	-1.02123	-0.106086	-0.503682	1.8304
YHR028C	DAP2	1.25719	1.71846	0.287404	-0.448523	-1.35323	-1.2963	-0.663421	-0.0745536	0.111666		1.98807	1.25379	0.588701	0.572647	-0.0216282	-0.578685	-1.02144	-1.40858	-1.37287
YHR029C	YHI9	-0.42833	2.30024	1.21542	0.0942255	-0.614066	-0.891999	-0.747094	-0.426889	-0.265074		-2.60749	0.856222	1.25227	1.19625	0.982652	0.842879	-0.382807	-1.12104	-1.01894
YHR030C	SLT2	1.28286	1.82763	1.03043	-0.0398805	-0.871266	-0.857711	-0.783196	-0.504165	-0.539039		1.79933	1.06893	1.29737	0.267244	-0.293761	-0.743693	-1.19658	-1.00227	-1.19658
YHR038W	RRF1	1.05406	0.581082	0.84479	0.767221	-1.65577	-1.67883	-0.173442	-0.504606	0.618633		1.24037	-1.2425	0.572249	1.02309	1.02705	-0.0863684	-0.207994	-1.64455	-0.681331
YHR041C	SRB2	1.37335	0.718028	1.56686	-0.344606	-0.0124356	-1.67681	-0.890454	-0.64111	0.0007735		-1.50133	1.92892	1.39924	0.190803	-0.0316472	0.106556	-0.803424	-0.44709	-0.842028
YHR046C	INM1	0.754786	2.07097	0.989964	-0.384157	-1.08183	-0.850801	-0.924062	-0.465662	-0.201019		1.30358	0.756393	1.70463	0.319343	-0.442291	-0.862584	-1.19741	-0.855142	-0.726516
YHR049W	FSH1	1.5308	1.63308	0.890976	0.109104	-0.204338	-0.7986	-0.791432	-0.746593	-0.854076		1.13269	0.525168	1.4468	-0.68614	-0.799847	-0.226001	-1.22421	0.944562	-1.11303
YHR052W	CIC1	0.0553542	2.19488	0.177482	-0.635589	-0.391146	0.919392	0.145954	-0.1614	-1.2974		1.88023	1.20506	0.984796	-0.0844043	-1.34833	-0.988169	-1.44896	0.122126	-0.322342
YHR056C	RSC30	0.216434	1.12341	1.38786	1.03667	-1.28176	-0.936353	-1.44399	-0.250593	-0.00229853		7.17342	-1.59207	-1.13432	-0.236646	0.114876	0.071067	-0.519455	-2.87431	-1.00256
YHR062C	RPP1	0.750737	1.3298	1.11497	0.0765684	-1.26849	-1.30266	0.817686	0.164245	-0.868355		-1.89682	1.86994	0.832799	0.0967161	1.03344	-0.0568363	-1.40887	-0.0310167	-0.439356
YHR063C	PAN5	0.365497	1.76938	1.59935	0.468884	-0.740942	-0.661511	-0.644424	-0.669204	-0.779571		0.463596	1.14573	1.11958	0.627744	-0.0995182	0.100877	-0.734224	-1.13108	-1.4927
YHR065C	RRP3	1.206	1.98301	0.440449	-0.494048	-1.36389	-0.856262	-0.394877	-0.20202	-0.568057		1.97854	1.20169	1.30884	0.0470214	-0.590538	-0.910111	-1.24022	-0.856353	-0.938871
YHR066W	SSF1	0.322602	1.97589	1.25502	0.0969455	-1.26724	-1.04009	-0.754767	-0.0948609	-0.344656		0.157259	1.05572	1.68669	0.484218	-0.141827	-0.470381	-0.923041	-0.864892	-0.983742
YHR067W	HTD2	1.45223	1.52715	0.849984	-0.0657733	-0.866633	-1.0962	-1.1293	-0.723989	-0.171772		0.844852	1.19214	0.993368	0.610625	0.124936	-0.221171	-1.05996	-1.11347	-1.37132
YHR069C	RRP4	1.11534	0.982433	1.64872	0.437975	-0.971961	-1.40089	-0.68913	-0.450895	-0.52264		-0.71767	1.46337	1.69233	0.446332	-0.279354	-0.866044	-0.573611	-0.691386	-0.473961
YHR072W	ERG7	0.449057	1.49376	0.471047	-0.154076	-1.36736	-1.59425	-0.966456	0.559456	0.398954		0.525788	1.57801	0.538132	0.603226	0.26217	-0.212802	-0.796354	-1.14339	-1.35478
YHR078W	YHR078W	0.438267	1.97575	1.14385	0.620919	-0.880476	-0.915247	-0.922864	-0.573241	-0.552675		4.43205	0.0908067	0.69669	0.884165	-0.61141	-1.31029	-1.11697	-1.80128	-1.26375
YHR085W	IPI1	0.150453	2.40154	0.726486	-0.446546	-1.2394	-0.861925	-0.25514	-0.348111	0.00470856		-0.00853094	1.54969	1.42701	-0.0704412	0.143326	-0.618469	-1.13183	-0.503952	-0.786808
YHR088W	RPF1	0.720376	1.38263	1.90536	-0.0876407	-1.10336	-0.805091	-0.368236	-0.434874	-0.6753		0.737112	0.707033	1.34633	0.825385	0.0918237	-0.244994	-1.11793	-1.11329	-1.23147
YHR092C	HXT4	0.365931	2.36487	1.02498	-0.233222	-0.702387	-0.731255	-0.680812	-0.45205	-0.38991		-2.13562	2.04852	0.430312	1.25013	0.358004	0.0510509	-0.347446	-0.778611	-0.876338
YHR098C	SFB3	0.732669	1.97948	1.11906	0.0224418	-0.989959	-1.08504	-0.869669	-0.485247	-0.374884		1.25438	1.33445	0.133404	1.07629	0.228197	-1.14309	-1.23078	-0.81677	-0.83608
YHR100C	GEP4	1.35504	1.28804	1.40842	0.365068	-0.721663	-0.743059	-0.591576	-0.900832	-0.519339		0.394885	1.1122	1.27111	0.604479	0.145513	-0.645812	-0.975517	-1.49816	-0.408703
YHR103W	SBE22	0.803384	1.97725	1.10455	0.310465	-0.367263	-0.56524	-0.820776	-0.753878	-0.902304		2.09077	0.163236	0.291577	1.41055	0.46635	-0.803127	-1.27868	-1.49299	-0.847693
YHR104W	GRE3	1.37767	1.16966	0.994542	0.451151	-1.24438	-1.30728	-0.801983	-0.73389	-0.173622		0.501761	-0.171922	0.199562	0.408035	1.41571	0.822904	-0.352859	-1.36434	-1.45885
YHR117W	TOM71	0.74918	0.421853	1.35226	0.824808	-1.23627	-1.66902	-1.07047	-0.0842125	0.230437		-1.22859	-1.38538	-0.650412	1.16451	1.67396	0.784658	-0.00109599	-0.244025	-0.113627
YHR120W	MSH1	-0.0216411	1.71801	1.11835	0.18613	-1.41117	-1.30126	-0.940868	0.0583257	0.216978		0.562032	1.33305	1.00671	0.495454	0.00200071	-0.444287	-0.226273	-1.23773	-1.49096
YHR143W	DSE2	1.27425	1.61879	0.425149	1.04825	-0.626146	-1.04416	-0.942963	-0.755803	-0.633047		1.04243	1.29343	1.15836	0.3462	-0.351135	-0.241191	-0.685884	-1.09823	-1.46397
YHR149C	SKG6	0.393431	2.54401	0.541751	-0.000623717	-0.545778	-0.718791	-0.684738	-0.432903	-0.611193		-0.195252	1.87132	0.895516	0.11062	0.264136	-0.365623	-0.450325	-1.14644	-0.98395
YHR158C	KEL1	0.363875	1.48328	0.253289	-0.575722	-0.768886	-1.35146	-1.36921	-0.0129875	1.09721		7.63351	-0.931448	-0.694491	0.825068	-0.108224	-1.91131	-1.91983	-2.04542	-0.847862
YHR159W	TDA11	0.726879	0.823524	0.449485	0.338819	-0.903774	-1.69389	-1.14047	-0.514419	1.40067		0.131312	0.0504686	0.200437	0.497132	1.20737	1.09594	-0.444904	-1.60111	-1.13665
YHR160C	PEX18	0.599831	2.05646	1.08839	-0.0162022	-1.07161	-0.834757	-0.798929	-0.838106	-0.200495		4.90737	-0.553775	0.248177	0.834566	-0.081178	-1.14056	-0.356298	-1.74494	-2.11336
YHR168W	MTG2	1.54941	0.78257	1.33124	0.800168	-0.65216	-1.04855	-0.959891	-0.513389	-0.774003		-0.118826	-0.0330857	0.375203	0.676696	1.75807	0.194293	-0.458465	-1.51147	-0.882415
YHR169W	DBP8	0.736607	1.70362	1.53426	0.102686	-1.00954	-1.0758	-0.436674	-0.439272	-0.495398		-0.963487	1.54838	0.758554	0.953884	0.533963	0.0863668	-0.788263	-0.903194	-1.2262
YHR170W	NMD3	1.08094	1.99638	0.298332	-0.664376	-1.337	-1.0834	-0.479316	0.336101	-0.0930042		1.44007	1.52516	1.12257	0.0734505	-0.511376	-0.674994	-1.00105	-0.99993	-0.973899
YHR180W	YHR180W	0.823827	1.69146	1.2547	0.505899	-0.898356	-1.0355	-1.04838	-0.223373	-0.414646		-0.762554	0.678139	0.674042	1.21596	0.238127	1.01565	-0.496509	-1.45617	-1.10668
YHR186C	KOG1	0.825966	0.8594	1.47842	0.673815	-1.25147	-1.33184	-1.25921	0.0563193	-0.0941163		6.29803	1.19524	-0.490266	-0.637905	-1.40881	-1.34044	-1.24868	-2.11627	-0.250895
YHR196W	UTP9	-0.257509	2.44973	0.990373	-0.207181	-0.905554	-0.623938	-0.702868	-0.253032	-0.348204		1.807	1.36552	0.984739	0.379985	-0.529886	-0.767384	-1.11121	-0.892422	-1.23635
YHR197W	RIX1	0.526103	1.78498	0.404811	-0.32144	-1.48872	-1.37599	-0.78528	0.411472	0.327036		2.05845	1.08195	1.30755	0.266642	-0.829064	-0.699304	-1.10281	-0.954075	-1.12935
YHR198C	AIM18	0.43168	0.51425	0.63189	1.56762	-1.76737	-1.51792	-0.200413	-0.180996	0.428005		-1.12054	-1.1333	-0.40163	0.972692	1.33761	1.26308	0.542194	-0.628392	-0.831705
YHR201C	PPX1	1.09484	1.93429	1.01556	-0.248514	-0.593957	-0.410425	-0.303398	-0.448223	-1.20902		-1.30927	-1.56145	0.03206	0.925531	0.574975	1.7521	0.151061	0.127159	-0.692163
YHR204W	MNL1	-0.44014	2.2739	0.882915	0.109046	-1.09391	-0.903561	-0.851474	-0.232611	0.029641		-1.51111	1.67512	1.14949	0.566398	0.706915	-0.064412	-0.484758	-1.1247	-0.912938
YHR205W	SCH9	-0.0602799	2.06685	0.674944	-0.504062	-0.869006	-1.50319	-0.107692	0.899802	-0.313437		5.60637	-0.546451	1.16636	-1.01552	-1.06651	-1.9389	-1.00202	-1.49995	0.296616
YHR208W	BAT1	1.63391	1.44775	1.05962	-0.026849	-0.536635	-1.10421	-0.807436	-0.499585	-0.687315		1.2392	0.931528	1.63446	0.134684	-0.276378	-0.557893	-0.937665	-0.989728	-1.17821
YIL158W	AIM20	0.687783	1.22038	1.58734	0.507827	-0.582929	-1.07169	-0.236684	-0.915445	0.16388		3.32051	1.50694	-0.594362	0.154193	0.245966	-0.96661	-1.25703	-0.849655	-1.55995
YIL143C	SSL2	1.3718	1.09508	0.280966	-0.0891442	-1.33022	-1.50297	-0.945362	-0.18892	0.560031		3.3009	0.48574	0.913174	0.241166	0.0521831	-0.96889	-1.89243	-1.53435	-0.597487
YIL142W	CCT2	1.65254	1.06955	1.24083	0.290547	-0.980149	-1.20678	-0.627548	-0.485924	-0.477143		0.734028	1.1765	0.467749	0.621011	0.630435	0.0334282	-1.12663	-0.95686	-1.57966
YIL130W	ASG1	0.374249	2.09176	0.996868	0.266271	-0.962831	-1.0209	-1.15151	-0.220402	-0.242574		3.31017	0.464439	0.995777	0.647664	-0.787173	-0.463192	-1.41959	-1.6164	-1.13169
YIL129C	TAO3	-0.113255	1.55772	1.51531	0.749086	-0.910417	-1.15896	-1.16284	-0.36341	-0.19921		2.36186	-0.0309447	-0.0801115	0.725405	0.503035	-0.292773	0.351248	-2.23995	-1.29776
YIL124W	AYR1	0.0145372	0.729613	0.561187	0.36345	-1.31215	-1.86733	-0.599244	-0.0865732	1.22642		-0.289314	1.25208	0.805753	0.590168	0.886474	-0.0657538	-0.639431	-1.16881	-1.37116
YIL122W	POG1	1.02374	2.19841	0.189555	0.186639	-0.611654	-1.08272	-1.08054	-0.114451	-0.167699		1.04738	1.63706	0.954251	0.0836324	-0.572691	-0.336113	-0.843543	-0.512421	-1.45756
YIL118W	RHO3	-0.699968	1.87312	0.971951	-1.38146	-0.233925	0.262983	0.800944	0.0519327	-0.937471		0.265526	1.15614	1.89018	-0.3858	-0.212292	-0.552374	-0.876408	-0.700367	-0.5846
YIL110W	HPM1	0.800664	1.59581	1.48268	0.401755	-0.994595	-0.906732	-0.815819	-0.3432	-0.847908		0.443114	1.24733	1.20733	0.72966	-0.0947252	-0.38572	-0.954331	-1.15231	-1.04035
YIL102C	YIL102C	-1.30449	1.53509	0.340347	0.853422	-0.86685	-1.0482	-0.75752	-0.0966848	1.28886		0.0383157	0.617863	-0.409452	1.04435	0.309528	1.40891	-0.828365	-1.41799	-0.763154
YIL096C	BMT5	0.274342	1.60059	0.47651	-0.657961	-1.95567	-0.486053	0.366012	1.09866	-0.209327		2.07622	0.27692	1.47137	-0.086188	-0.408204	-1.23596	-1.42543	-1.15293	0.484202
YIL095W	PRK1	-0.272643	1.46007	1.12736	0.256348	-0.485111	-1.1589	-1.00992	0.190281	1.13303		1.88554	-1.00053	-1.46253	-1.13673	-0.504283	0.247585	-0.0720345	0.471707	1.57127
YIL091C	UTP25	0.975891	2.02303	0.460365	-0.143948	-1.18006	-1.15293	-0.913618	0.12805	-0.353424		1.97666	1.04423	1.2769	0.234109	-0.302738	-0.741946	-1.26247	-1.08116	-1.14359
YIL088C	AVT7	1.40678	1.30208	0.446044	-0.222319	-1.24639	-1.30864	-1.106	-0.280569	0.49675		2.73058	1.01969	0.657631	0.411738	-0.198656	-0.534226	-0.850008	-1.57053	-1.66621
YIL085C	KTR7	0.11024	2.25092	1.3238	-0.409417	-0.29485	-0.51468	-0.486439	-0.46063	-0.912558		3.49309	0.33122	1.48936	-0.535892	-1.95511	-0.88543	-0.722515	-0.459275	-0.755451
YIL076W	SEC28	1.35275	1.80777	0.759814	0.162259	-0.683621	-1.14061	-0.89838	-0.551005	-0.619135		1.62905	1.24837	0.77354	0.270974	0.164171	-0.298068	-0.89797	-1.40574	-1.48434
YIL068C	SEC6	0.79835	1.62424	0.85	0.641759	-0.237481	0.212784	-1.69588	-0.726576	-0.669664		10.2359	-0.489193	-1.09803	-0.674694	-2.84506	-2.3172	-1.24924	-1.76901	0.206562
YIL063C	YRB2	0.790833	1.533	0.998086	-0.0361585	-0.989682	-1.62342	-1.0083	-0.36917	0.279256		0.380805	1.04225	1.10202	0.526836	0.458289	-0.212022	-0.528308	-1.19833	-1.57154
YIL056W	VHR1	0.0139665	1.41266	0.475227	-0.398599	-1.13399	-1.28379	-1.2829	0.197828	0.974738		-1.37223	0.816306	1.8546	0.8603	0.565139	-0.318878	-0.791985	-0.947648	-0.665605
YIL051C	MMF1	1.33658	0.646038	1.39082	-0.127618	-1.30788	-1.49719	-0.785515	-0.281493	0.335364		-0.343495	0.295588	1.20805	1.13784	0.574584	0.327308	-0.628676	-1.41839	-1.15281
YIL040W	APQ12	-0.0545762	1.00844	1.27852	-0.319711	-1.77019	-1.34131	-0.32128	0.191625	1.04383		3.66388	0.0575862	1.10476	0.506202	-0.446747	-0.552748	-1.04729	-1.32798	-1.95768
YIL035C	CKA1	1.06614	1.54257	0.91209	-0.402347	-1.57405	-1.04222	-0.863193	-0.0706469	0.0121813		5.9682	0.760862	0.568307	-0.314692	-0.736629	-1.46128	-1.44432	-1.90282	-1.43762
YIL033C	BCY1	1.04358	0.71935	0.41662	0.101773	-0.562465	-2.2497	-0.856976	-0.0857047	0.78506		-0.485358	0.395136	0.684667	0.932759	1.43575	0.0495022	-0.465697	-1.19993	-1.34684
YIL019W	FAF1	0.791187	0.185069	1.42455	0.0928002	-1.98291	-1.41557	-0.0574243	0.45002	0.135683		0.253829	0.531304	1.5883	0.515947	0.449691	-0.0195792	-0.929087	-1.27902	-1.11139
YIL014W	MNT3	0.00784845	1.37474	1.15241	0.599537	-1.40379	-1.33787	-1.127	-0.121521	0.353471		0.149944	0.629868	0.3338	0.740535	0.892019	0.497054	-0.121804	-1.46837	-1.65304
YIR006C	PAN1	1.58791	1.02409	0.815846	0.895473	-0.784384	-1.23403	-1.15011	-0.575722	-0.255203		1.25628	0.489382	0.139151	0.51505	1.20226	0.0691351	-0.538866	-1.68155	-1.45084
YIR007W	YIR007W	0.499142	1.8005	1.28436	0.35716	-0.911665	-1.12635	-1.09123	-0.623672	-0.225704		1.07036	0.974884	0.465725	0.91699	0.502021	-0.308859	-0.706282	-1.59998	-1.31486
YIR008C	PRI1	-0.166298	2.10192	1.19254	0.715832	-0.675267	-0.933905	-0.452361	-0.499919	-0.726585		-1.28015	0.9662	0.908378	0.752082	1.08636	0.393763	-0.50111	-0.619546	-1.70598
YIR012W	SQT1	1.07759	1.66897	1.21318	-0.481064	-0.0307156	-0.466787	-0.0834272	-0.503009	-1.15316		0.110173	0.804274	1.74123	-0.27607	-1.24838	-0.875287	-0.734892	0.605016	-0.126066
YIR023W	DAL81	1.60828	0.991127	0.941811	0.00783748	-0.995734	-1.24447	-1.14169	-0.532007	-0.236392		0.723354	0.566058	1.04047	0.686732	0.714642	-0.430802	-0.34438	-1.42012	-1.53595
YIR024C	YIR024C	1.32333	0.789379	1.35787	0.797873	-1.16065	-1.32113	-0.854626	-0.42742	-0.173711		0.57973	0.22459	0.578577	0.700782	1.2113	0.138588	-0.520308	-1.16941	-1.74385
YIR031C	DAL7	-0.703172	2.31245	0.300503	-0.688873	-0.708548	-1.06591	-0.426961	-0.16876	0.369859		-0.517117	1.78467	1.40833	0.265427	-0.41048	-0.535154	-0.584306	-0.672133	-0.739238
YIR032C	DAL3	-0.274391	2.25136	1.2774	-0.500045	-0.844639	-0.952503	-0.3126	-0.494573	-0.0808556		-0.717785	1.95004	1.19936	0.285315	-0.115609	-0.519862	-0.597956	-0.729584	-0.753922
YJL222W	VTH2	1.71156	1.52447	0.788483	0.175986	-0.761939	-0.793941	-0.846736	-0.526838	-0.836344		3.53134	1.07641	0.800624	-1.28e-05	-0.355901	-0.996476	-1.08065	-1.63836	-1.33697
YJL222W	VTH2	1.36052	1.84906	0.625355	0.351536	-0.939157	-0.829221	-0.90544	-0.408235	-0.709314		3.29179	0.649688	1.18023	0.183399	-0.258306	-1.15538	-1.47006	-1.13439	-1.28696
YJL213W	YJL213W	1.67496	1.75395	0.674459	-0.150228	-0.550162	-0.754815	-0.663103	-0.758204	-0.590058		5.92749	1.02569	-0.482434	-1.69138	-2.20231	-1.32957	-0.671795	-0.212275	-0.363424
YJL209W	CBP1	0.11724	1.88457	1.60779	-0.534065	-0.820468	0.227893	-0.306928	-0.426976	-1.00332		-0.475569	-0.496802	-0.57646	-0.547284	-0.81472	-0.550746	0.431338	1.06495	1.96529
YJL207C	LAA1	0.173669	1.10194	0.854022	-0.129516	-1.65038	-1.18955	-1.03972	0.140943	0.50985		4.52584	0.0572852	0.334782	1.24342	-0.8857	-1.06106	-1.2993	-1.29786	-1.61741
YJL206C	YJL206C	1.21819	1.97917	0.239307	-0.0333367	-0.777715	-1.0798	-1.18304	-0.130792	0.287806		1.95157	1.35835	0.798947	0.222871	-0.113853	-0.467993	-1.1241	-1.3095	-1.31629
YJL201W	ECM25	0.150891	2.43526	0.769829	0.117863	-0.87161	-0.756918	-0.851144	-0.520537	-0.239621		1.36425	1.02693	0.679442	0.986929	0.124428	-0.762096	-0.952174	-1.54585	-0.92186
YJL193W	YJL193W	0.37106	1.56103	1.66091	0.512575	-1.29148	-0.702418	-0.555323	-0.281623	-0.783377		0.132709	-0.450683	0.193228	0.77847	0.216119	1.33471	0.576276	-1.13647	-1.64436
YJL192C	SOP4	1.70249	1.0599	1.18856	0.418841	-1.06612	-0.820979	-0.733504	-0.693618	-0.488066		2.54458	0.367227	0.982286	0.85743	-0.18994	-0.544727	-1.01288	-1.27421	-1.72977
YJL187C	SWE1	-0.0902667	2.53865	0.794773	0.0757353	-0.365957	-0.451647	-0.552609	-0.654658	-0.664503		-0.536022	1.64053	1.2524	0.567174	-0.0300869	-0.275927	-0.685565	-1.10774	-0.824772
YJL186W	MNN5	-0.0487111	1.41508	0.531319	-0.504168	-1.62212	-1.34932	-0.59369	0.864372	0.816006		0.62129	1.38489	1.13187	0.382629	0.181699	-0.514009	-1.06376	-1.15453	-0.970079
YJL185C	ATG36	-0.417473	1.22023	0.424815	-0.208724	-1.07127	-1.33846	-0.75363	-0.281745	0.673239		0.877396	0.954842	0.956221	0.782748	0.429282	-0.433927	-1.01708	-1.29051	-1.25898
YJL173C	RFA3	-0.821744	2.12303	1.36524	0.341738	-0.827779	-0.790019	-0.412166	-0.475774	-0.20147		-1.49909	0.502837	1.53815	0.981902	0.776781	0.439288	-0.399993	-1.12425	-1.21563
YJL165C	HAL5	1.69198	1.43114	0.599452	-0.0931032	-1.19472	-1.21384	-0.879224	-0.0625242	-0.093001		0.457709	0.300353	0.834228	1.22794	0.786357	-0.123393	-1.01542	-1.34021	-1.12756
YJL164C	TPK1	0.634532	0.826215	0.492478	-0.167601	-1.07354	-1.27363	-1.33571	-0.245281	0.467133		7.33796	-0.281255	-0.0660139	0.0159413	-0.295159	-0.559813	-1.4929	-2.61722	-2.04154
YJL154C	VPS35	0.898718	1.43138	1.21463	0.785539	-1.03061	-1.21329	-1.04888	-0.540264	-0.224499		5.87775	-1.22416	-1.09446	0.183798	0.447179	0.449742	-0.779028	-1.67921	-2.18162
YJL153C	INO1	0.412853	1.73201	1.66211	0.36398	-0.543066	-0.755002	-0.734914	-0.654071	-0.761522		-1.33856	0.830658	1.06268	1.07782	1.06353	0.2261	-0.726051	-0.851069	-1.3451
YJL148W	RPA34	0.130103	2.17989	1.08805	-0.428229	-1.28744	-0.919737	-0.20306	0.184394	-0.306737		1.15417	0.757368	1.59638	0.646825	-0.473225	-1.00807	-0.844534	-0.903087	-0.925827
YJL141C	YAK1	1.4073	1.32677	0.249659	0.347854	-1.24993	-1.42837	-1.13461	-0.101918	0.343895		1.16014	0.272579	0.539081	1.13391	0.843957	-0.224016	-0.976551	-1.48109	-1.26802
YJL128C	PBS2	1.13548	1.72097	0.199137	0.561938	0.595198	-1.20197	-1.10899	-0.841794	-0.747074		0.914351	0.832413	0.407136	0.427115	0.356373	0.637945	-0.31438	-1.39206	-1.86889
YJL127C-B	YJL127C-B	-0.0589364	1.88449	0.389366	0.570282	-0.993763	-0.993763	-0.993763	0.201055	0.988798		-0.736121	0.163056	1.40414	1.63497	-0.736121	-0.736121	-0.736121	0.478438	-0.736121
YJL126W	NIT2	0.475634	0.945408	1.52424	0.161541	-1.35754	-1.57639	-0.867569	-0.159798	0.599517		0.164789	0.65799	1.10384	0.386769	0.85836	0.1836	-0.455548	-1.34995	-1.54985
YJL125C	GCD14	-0.0799004	1.54585	1.2973	0.0284721	-1.4713	-1.36025	-0.729323	0.586013	0.01079		0.207093	0.566752	1.64127	0.554576	0.448325	-0.356289	-0.769988	-0.885119	-1.40662
YJL122W	ALB1	1.31934	1.91519	0.940229	-0.296437	-0.883465	-0.639224	-0.577154	-0.453806	-0.745758		0.132484	1.26271	1.49491	0.475746	-0.111827	-0.366218	-1.01127	-0.846952	-1.02959
YJL118W	YJL118W	-0.589574	2.09674	1.44953	0.0622194	-0.535953	-0.706618	0.113566	-0.408655	-0.531382		-0.964877	1.12271	1.11017	1.03286	0.674915	-0.324975	-0.228591	-1.14134	-1.28086
YJL115W	ASF1	-0.533213	2.27812	1.17572	0.103004	-0.472357	-0.968968	-0.767581	-0.55063	-0.279803		-1.09823	1.3847	1.19993	0.592022	0.544204	-0.0102655	-0.113088	-1.1761	-1.32317
YJL109C	UTP10	0.680314	2.15223	0.523906	-0.308422	-1.31255	-0.965277	-0.711849	0.473829	-0.329628		2.07161	1.2455	1.09599	0.325063	-0.638103	-0.800489	-1.12891	-1.08634	-1.08433
YJL107C	YJL107C	1.74813	1.68069	0.474686	0.199989	-0.627563	-0.742221	-0.779546	-0.601215	-0.78804		1.17678	1.64896	0.760365	-0.630183	-0.919583	-1.59028	-0.258023	-0.193652	0.00561712
YJL098W	SAP185	0.0536518	2.12142	0.814198	-0.209232	-1.20142	-1.10504	-0.872843	0.263251	-0.309528		1.25829	1.51763	0.776317	0.432181	-0.0169313	-0.636882	-1.13679	-1.11456	-1.07927
YJL095W	BCK1	0.0960195	1.85273	1.52464	0.505073	-0.826903	-1.01005	-0.805775	-0.398908	-0.585315		0.550597	0.943474	0.452613	0.459707	1.09063	-0.0909952	-0.468754	-1.48056	-1.45672
YJL093C	TOK1	1.15247	1.82941	0.351374	0.141345	-1.03473	-1.22461	-1.1527	-0.447737	0.129522		2.14927	0.571551	0.787947	0.899538	0.251754	-0.759533	-1.18081	-1.15044	-1.56928
YJL091C	GWT1	0.228125	2.47267	0.589766	0.258809	-0.959322	-0.672907	-0.7163	-0.550624	-0.420724		-1.26258	0.516564	0.745129	1.52365	1.07561	0.108137	-0.364506	-1.09443	-1.24757
YJL088W	ARG3	0.214946	1.77403	1.16566	0.130911	-0.861836	-1.17035	-0.837257	-0.775794	-0.509608		-1.79552	0.283927	-1.16021	-0.957703	-0.585063	0.897872	1.43701	0.74107	1.13862
YJL087C	TRL1	-0.114639	0.97757	1.07183	-0.0424332	-1.66214	-1.30352	-0.98697	0.609651	0.623415		3.33557	0.785877	1.38985	-0.245905	-1.26392	-0.753158	-1.18519	-1.23567	-0.827458
YJL082W	IML2	1.15639	2.12729	0.619106	0.120456	-0.635946	-0.75245	-0.779768	-0.713345	-0.583197		1.16098	0.770079	1.38993	0.167916	0.333066	-0.558115	-0.438648	-1.34333	-1.48189
YJL080C	SCP160	1.15519	2.05835	0.541029	-0.267982	-1.05665	-1.08626	-0.738863	0.0544549	-0.357601		1.45117	1.16332	1.04326	0.509638	0.0232129	-0.697022	-1.10515	-1.22381	-1.16461
YJL073W	JEM1	1.19259	1.86932	0.850981	0.402526	-0.508553	-0.651543	-0.652868	-0.819496	-0.848319		8.90048	-0.377297	0.415324	-0.196305	-1.24659	-1.11941	-1.7844	-2.20794	-2.38385
YJL071W	ARG2	-1.20714	0.775356	0.395227	0.610973	-1.11877	-0.89905	-1.00364	0.0241969	0.759073		-1.27761	1.98861	1.11588	0.534056	-0.271522	0.0522873	-0.645343	-0.979039	-0.517319
YJL070C	YJL070C	-0.101931	0.597651	1.20014	0.558597	-1.57178	-1.28735	-1.02211	-0.124163	0.593325		2.49071	0.104496	0.741375	0.865949	0.423021	-0.860421	-0.519706	-1.6908	-1.55463
YJL069C	UTP18	-0.564478	2.57915	-0.5239	-0.839565	0.366086	-0.0927755	0.0158701	0.208514	-0.893545		0.697367	1.64851	1.32716	-0.23274	-0.821858	-0.679026	-0.832204	-0.346715	-0.760501
YJL062W	LAS21	1.19544	1.81307	0.894587	0.150119	-0.884078	-1.1515	-0.966457	-0.410048	-0.169526		-2.44368	1.21496	0.876821	0.570385	-1.11705	-0.122693	-0.0264928	-0.772993	1.82074
YJL058C	BIT61	1.47719	0.972281	1.44665	0.583875	-0.909291	-0.755671	-0.858368	-0.515552	-0.718148		0.980886	1.05853	1.12383	0.379112	-0.433296	-0.0399052	-0.116709	-1.35052	-1.60193
YJL050W	MTR4	0.699211	1.30781	0.458345	-0.548967	-1.48995	-1.33173	-0.802311	0.794995	-0.0931173		1.047	1.16321	1.10056	0.641832	0.0158799	-0.583396	-1.14799	-1.11526	-1.12183
YJL049W	YJL049W	-0.234355	0.963825	1.23292	0.350738	-1.50912	-1.22314	-1.21621	0.189118	0.86236		6.94086	-2.33923	-0.93075	0.636713	0.108176	-0.299312	-1.21302	-1.94698	-0.956462
YJL048C	UBX6	0.652279	1.61771	0.80738	1.04645	-0.836253	-1.41483	-1.14844	-0.343953	-0.192269		-1.83327	1.17942	0.527587	1.31212	1.1564	0.344526	-0.57205	-0.987248	-1.12748
YJL047C	RTT101	0.662378	1.78955	0.599234	0.567645	-1.0654	-1.45196	-1.14903	-0.258764	0.150032		0.900576	1.75595	0.454584	0.388595	-0.0198509	-0.318288	-0.714802	-1.38829	-1.05848
YJL046W	AIM22	0.404536	1.70689	1.27816	0.904627	-1.09441	-0.938345	-0.843829	-0.438779	-0.556306		3.55998	-0.75776	-0.0866724	1.44104	0.289863	-0.724024	-0.558392	-1.57076	-1.59328
YJL044C	GYP6	-0.432412	0.809217	1.40729	0.736978	-1.3436	-1.26691	-1.26811	0.472579	0.417496		3.29739	-0.559256	-0.300531	-0.375977	-0.687763	0.480395	-1.67967	-1.5492	1.37461
YJL041W	NSP1	0.870771	1.08609	1.46141	0.881996	-1.01605	-1.32573	-1.03343	-0.282581	-0.368085		1.1624	0.393431	0.180618	0.546045	1.05148	0.387149	-0.504591	-1.61694	-1.5996
YJL033W	HCA4	0.465335	1.6171	0.41714	-0.232041	-1.57492	-1.42386	-0.601221	0.291545	0.0489534		1.32607	1.20071	1.29258	0.506608	-0.635601	-0.784264	-1.00647	-1.03448	-0.865159
YJL029C	VPS53	-0.206165	1.60534	1.70459	0.531377	-0.839083	-1.19043	-0.933813	-0.343686	-0.280795		-0.250964	0.471134	0.474746	1.29071	0.953179	0.264476	-0.546445	-1.11855	-1.53829
YJL026W	RNR2	1.29421	2.07641	0.511169	-0.375597	-0.714172	-1.12566	-0.669926	-0.509089	-0.304033		-0.641225	0.329847	1.73762	0.618487	0.906337	-0.131778	-0.760781	-0.982186	-1.07632
YJL025W	RRN7	0.243339	2.27511	0.924391	0.19403	-0.98517	-0.95888	-0.624238	-0.727328	-0.117782		0.222053	0.613911	1.517	1.10351	-0.135427	-0.664604	-0.733547	-0.598574	-1.32432
YJL010C	NOP9	-0.0679739	1.56833	1.98155	0.105293	-0.914795	-0.880499	-0.742194	-0.431805	-0.47886		2.24896	0.775482	0.455399	0.620236	0.284063	-0.183513	-0.885083	-1.80714	-1.5084
YJR004C	SAG1	-0.697946	0.91942	0.579731	0.802082	-0.829906	-1.47731	-1.32001	-0.0127608	1.03015		-0.679282	-0.448562	-0.656327	0.667559	1.87155	1.01847	-0.113886	-0.671451	-0.988069
YJR005W	APL1	1.35176	1.2154	0.6935	0.0181203	-1.10881	-1.41757	-1.11306	-0.524806	0.257031		2.94274	0.0725123	0.370381	1.0473	0.432253	-0.890815	-0.741814	-1.82581	-1.40674
YJR006W	POL31	-0.136964	2.2509	1.12005	0.169896	0.164649	-0.549782	-0.761289	-0.785625	-0.840804		-1.02136	1.55988	1.06921	0.777114	0.510783	-0.269045	-0.41962	-1.15513	-1.05183
YJR015W	YJR015W	0.924908	1.2612	1.30951	0.543454	-0.43558	-1.4552	-1.37897	-0.423058	-0.392142		2.81992	0.995232	0.699239	0.255857	-0.439059	-0.411348	-0.512925	-1.60222	-1.80469
YJR022W	LSM8	1.1721	1.8187	1.09	0.146896	-0.752892	-0.931785	-0.798429	-0.695603	-0.557752		0.857463	0.541801	0.0647158	1.15302	0.524471	0.362168	-0.374051	-1.4614	-1.66819
YJR033C	RAV1	0.883355	1.1248	0.633583	0.20253	-1.25313	-1.42664	-1.3788	-0.180181	0.680494		2.98724	-0.0543339	-0.00427423	1.05884	0.174829	-0.152936	-0.312552	-1.90534	-1.79148
YJR042W	NUP85	0.733484	0.371229	1.27628	1.30265	-1.22788	-1.61912	-0.879667	-0.0625571	-0.154397		1.82672	0.279886	0.360452	0.818384	0.709401	-0.15218	-0.439781	-1.58005	-1.82284
YJR043C	POL32	-0.101904	2.39188	1.0966	0.0585267	-0.510085	-0.702726	-0.641799	-0.716718	-0.412289		-0.388497	1.78176	1.09278	0.301232	0.0717233	-0.115246	-0.798095	-0.898328	-1.04733
YJR044C	VPS55	0.92282	1.15173	1.15443	0.351015	-1.3685	-1.534	-0.9076	-0.356077	0.3873		1.62481	0.504389	0.366429	0.831174	0.789372	-0.168457	-0.812942	-1.45626	-1.67851
YJR046W	TAH11	0.208499	-0.303256	1.56883	0.0309901	0.35734	-1.85521	-1.36898	0.0474656	0.872562		0.450893	0.11262	1.1718	-0.222013	1.31556	0.088323	-0.54359	-0.578763	-1.79482
YJR047C	ANB1	-0.333285	2.29383	1.26625	-0.385459	-0.708054	-0.845182	-0.276358	0.0570154	-0.600956		-1.7113	0.985364	2.18206	0.464667	-0.376081	0.149646	-0.416953	-0.275214	-1.00219
YJR050W	ISY1	1.32321	0.602921	1.38982	0.13749	-1.60878	-1.29288	-0.270851	-0.646152	0.425318		1.11098	0.697813	-0.186499	0.408229	-0.260843	1.07408	-2.1582	-0.761952	0.076385
YJR054W	KCH1	-0.339703	2.39076	0.888494	0.477768	-0.866814	-0.389219	-0.775517	-0.397113	-0.509849		3.22199	-0.0285106	-0.70394	-0.0472017	-1.99678	-0.828211	1.02626	-1.28765	0.644033
YJR063W	RPA12	0.897397	1.72118	0.866827	-0.971264	-1.70617	-0.616567	0.123399	0.128052	0.0200586		0.547622	1.21879	1.65526	0.0694965	-0.192369	-0.708226	-0.933159	-0.939252	-0.718161
YJR066W	TOR1	0.883551	0.709209	0.138812	-0.348784	-1.35099	-1.32224	-1.15537	0.413247	0.552267		2.86194	0.0376395	-0.24081	0.22787	-0.918731	-2.31972	-0.760569	0.0611431	1.05125
YJR068W	RFC2	0.302263	1.37217	1.5366	0.88784	-1.0055	-1.35375	-0.859295	-0.382048	-0.359156		-0.61728	0.457734	1.34508	0.527424	1.02675	0.375852	-1.46824	-0.677581	-0.96973
YJR070C	LIA1	1.34976	1.84747	0.772296	-0.538504	-1.08849	-0.992953	-0.106755	-0.0680305	-0.616549		0.115877	1.25131	1.54797	0.480381	-0.138677	-0.649238	-1.12949	-0.742695	-0.73543
YJR083C	ACF4	0.706178	1.33981	0.557077	0.01789	-1.03692	-1.45877	-1.24691	-0.470412	0.523104		-0.0449845	-0.854837	-1.55066	0.712451	-0.48552	-0.434648	1.1017	0.274442	1.28206
YJR088C	EMC2	0.515285	0.451639	1.68078	0.871645	-1.43482	-1.37053	-0.797081	-0.449377	0.144515		0.287611	-1.69422	-0.92988	0.646396	1.41298	-0.357114	0.0357722	0.82508	-0.226623
YJR097W	JJJ3	0.525086	1.88951	1.28247	-0.492324	-1.32128	-0.716022	-0.31027	-0.457025	-0.758305		-0.0885235	1.10947	0.880748	1.27732	-0.258303	-1.01307	-0.906026	-1.18902	0.187403
YJR100C	AIM25	0.451749	-0.189701	1.37101	0.758593	-1.69929	-1.6664	0.295129	0.135005	0.711903		-1.14584	-1.22302	-0.883929	-0.459761	-0.304562	0.410623	1.02784	1.16074	1.41792
YJR111C	YJR111C	0.561496	0.664348	0.860269	0.433178	-0.901434	-1.7526	-1.41535	-0.112556	0.702076		-0.859926	0.88285	1.61095	0.765248	0.0547007	0.338671	-0.45014	-1.35641	-0.985946
YJR112W-A	YJR112W-A	-1.43482	1.00943	1.01139	-0.249515	-0.710884	-1.10107	0.0961835	-0.764178	1.41013		-1.15324	1.21111	0.845396	1.60328	0.244481	-0.787345	-0.667503	-0.174312	-1.12188
YJR122W	IBA57	-0.126564	1.13124	0.824368	0.664581	-1.34479	-1.35307	-1.15546	-0.358296	0.811038		-1.05223	0.0752881	0.6743	1.42416	1.16432	0.207021	-0.0635253	-0.829685	-1.59966
YJR132W	NMD5	0.0772892	2.11997	1.21383	0.132827	-1.01269	-1.01505	-0.808756	-0.179887	-0.516037		0.439745	1.24844	0.93524	0.751665	-0.124988	0.0990304	-0.724554	-1.18718	-1.4374
YJR134C	SGM1	0.0186027	1.56661	1.54255	0.617534	-1.0198	-1.17518	-0.991371	-0.588729	-0.114867		1.19327	0.270693	0.460034	0.580547	0.996426	0.270693	-0.552661	-1.56774	-1.65126
YJR135C	MCM22	0.218834	1.63462	0.986979	0.0583199	-1.57758	-1.27646	-0.699534	-0.233907	0.794748		1.22292	0.903531	0.540414	0.902058	0.485818	-0.869483	-0.571286	-0.792195	-1.82177
YJR140C	HIR3	-0.399533	2.02563	1.44125	0.486509	-0.963515	-0.836881	-0.481181	-0.355018	-0.548966		-0.495419	-0.699616	-0.670235	-0.694075	-0.765967	-0.237409	0.490519	1.47539	1.59681
YJR142W	YJR142W	1.35236	1.57016	0.852138	0.698041	-0.465782	-0.742854	-0.658123	-0.73761	-0.956951		3.29367	-0.109279	-0.0907592	1.21761	-0.260648	-0.414684	-0.0618747	-1.45333	-2.1207
YJR143C	PMT4	-0.0883961	2.4118	0.95843	0.20159	-0.658575	-0.898445	-0.65603	-0.375999	-0.489301		-0.593353	1.69905	1.03363	0.586286	0.31959	-0.318614	-0.707644	-1.04577	-0.97317
YJR144W	MGM101	0.48514	0.821385	0.541657	-0.244537	-1.3504	-1.79194	-0.518955	-0.126292	0.96539		-1.34145	1.23734	0.929234	0.902674	0.896512	0.173502	-0.314804	-1.24665	-1.23636
YJR152W	DAL5	-0.264561	2.73078	0.274318	-0.624763	0.0771643	-0.356518	-0.337484	-0.458925	-0.453382		-0.939049	1.59382	1.61419	0.522667	-0.322712	-0.751147	-0.682071	-0.620863	-0.414842
YJR153W	PGU1	0.618439	1.63102	0.799986	0.738042	-1.04036	-1.52079	-0.885702	-0.714577	0.107901		1.63254	1.09885	1.32938	0.251882	-0.351123	-0.584284	-1.17008	-1.21634	-0.990829
YIL173W	VTH1	1.52264	1.48726	0.922616	0.509293	-0.786757	-0.652182	-0.722978	-0.561029	-0.862033		3.56116	1.13905	0.812131	-0.425281	-0.186099	-0.902311	-1.1289	-1.75613	-1.11363
YKL215C	OXP1	0.608011	1.83152	0.563455	0.270287	-1.14592	-1.31261	-1.12623	-0.43448	0.134418		0.858757	1.04618	0.723889	0.902056	0.32618	-0.448969	-0.593736	-1.26721	-1.54715
YKL213C	DOA1	0.852995	0.943999	1.65622	0.881177	-1.11913	-1.20845	-0.801642	-0.328827	-0.522406		0.897307	0.0982425	0.358237	0.880751	1.0135	0.357533	-0.537069	-1.4008	-1.6677
YKL210W	UBA1	0.606676	1.12924	1.40697	-0.161586	-1.81135	0.256299	-1.2749	-0.272823	-0.324775		2.62874	0.869511	-0.188939	0.68252	0.708335	-0.715128	-1.25428	-1.74703	-0.98373
YKL209C	STE6	0.317586	1.69641	0.341634	-0.0914626	-1.26728	-1.3307	-1.23521	0.277275	0.849033		0.657807	1.2413	0.922181	0.962294	-0.0551745	-0.992532	-1.15995	-1.07207	-0.50385
YKL205W	LOS1	-0.431923	2.13074	1.01375	-0.141608	-1.30148	-1.02785	-0.573191	0.329536	-0.137182		1.3922	0.500249	1.09223	1.17583	-0.134056	-0.526624	-1.2815	-1.01312	-1.20521
YKL198C	PTK1	0.840541	1.00648	-0.165296	-0.221719	-0.695821	-1.87577	-1.0009	0.162387	0.606488		-1.79636	1.74476	1.10725	0.797405	0.421996	0.269774	-0.803021	-0.665134	-1.07667
YKL194C	MST1	1.51338	0.937868	1.17563	0.854136	-0.417489	-1.10918	-0.919042	-0.893483	-0.668471		-0.162379	0.00541854	-0.554752	0.160993	1.00357	1.18461	0.901806	-0.936537	-1.60274
YKL193C	SDS22	1.20804	1.31635	1.36795	0.40987	-1.12095	-1.01118	-0.975663	-0.576131	-0.39457		8.95424	-0.909986	-0.174378	0.115311	-0.595794	-1.02129	-1.21545	-2.56466	-2.58799
YKL188C	PXA2	-0.983804	1.17604	0.843732	0.569213	-1.30234	-1.33151	-0.916888	0.531259	0.809917		-1.01862	0.120808	0.395011	1.49487	1.10786	0.541568	-0.116639	-1.22524	-1.29961
YKL185W	ASH1	1.76456	1.44554	0.78891	0.275545	-0.680209	-0.880995	-0.791113	-0.673974	-0.638808		2.20688	1.09968	0.764839	0.166767	0.181128	-0.384095	-1.0074	-1.57607	-1.45173
YKL184W	SPE1	1.67583	0.960418	1.1927	0.503372	-0.833733	-1.15918	-0.955382	-0.419378	-0.498544		0.233308	-0.75773	-0.409009	-0.61349	-1.26482	-0.178387	0.0952922	1.27674	1.6181
YKL176C	LST4	-0.59203	1.28149	0.856694	0.692869	-0.472678	-1.73332	-1.18059	-0.0852945	0.166748		0.779566	0.528277	-1.03883	-0.383438	-1.55782	0.382794	-0.843019	0.985859	1.14662
YKL165C	MCD4	0.920928	1.93861	0.861132	0.479752	-0.252447	-0.44777	-0.665829	-0.869243	-1.10079		3.96649	0.238021	-0.19132	-0.0207782	-1.20481	-1.66833	-0.903902	-1.48569	1.27032
YKL164C	PIR1	1.19301	2.04306	0.756314	0.029985	-0.81518	-0.878207	-0.737653	-0.590228	-0.513588		2.0226	1.08074	1.33139	0.0596102	-0.325383	-0.776563	-1.02422	-1.23466	-1.13352
YKL163W	PIR3	0.513739	2.15357	0.964263	0.484635	-0.386232	-0.725098	-0.764291	-0.720337	-0.759969		-0.125733	0.974595	1.09508	1.09028	0.441948	-0.303445	-0.941082	-1.0923	-1.13934
YKL162C	YKL162C	0.566129	1.70014	1.3708	0.676964	-0.90497	-0.877513	-0.941518	-0.816984	-0.457091		2.99135	0.0685956	0.636865	1.03072	-0.0338125	-0.53468	-0.765463	-1.61105	-1.78253
YKL144C	RPC25	0.517813	1.64721	1.5745	-0.447676	-1.39606	-1.06608	-0.286634	-0.288152	-0.294639		0.760298	0.639802	1.8146	0.362492	-0.156077	-0.393854	-1.04721	-0.956105	-1.02394
YKL135C	APL2	0.575757	1.10669	1.37533	1.13998	-1.08221	-1.17372	-1.19303	-0.465415	-0.250663		1.48054	0.803043	0.0749818	1.06407	0.356544	0.00814835	-0.639476	-1.55622	-1.59163
YKL129C	MYO3	0.612251	1.92008	1.07262	0.645836	-0.752455	-1.07403	-0.962406	-0.572093	-0.473838		3.06804	0.555904	0.21773	0.362286	0.427736	-0.24675	-0.718782	-2.15562	-1.51054
YKL127W	PGM1	-0.23533	1.9532	1.47307	0.559129	-0.773131	-1.04812	-0.555021	-0.497176	-0.513542		-1.303	1.26103	1.40026	0.722758	0.688253	-0.102934	-0.453078	-1.11189	-1.10139
YKL125W	RRN3	0.448063	1.03052	0.343677	-0.236075	-1.10571	-1.29289	-1.379	0.180803	0.407939		-0.561696	0.179825	0.271364	1.18777	1.22854	0.69743	-0.475584	-1.03332	-1.49433
YKL120W	OAC1	1.5511	1.81094	0.786955	-0.270798	-0.730408	-0.664861	-0.462822	-0.605151	-0.887692		4.78663	0.143614	1.38876	-0.178948	-0.719247	-1.23873	-1.39718	-1.4146	-1.37029
YKL113C	RAD27	-0.183353	2.65093	0.678246	-0.425289	-0.527785	-0.561946	-0.458496	-0.291962	-0.54201		-0.25317	1.75393	1.23827	0.311292	-0.212716	-0.362497	-0.590164	-0.936966	-0.947981
YKL110C	KTI12	1.58362	0.759189	1.27505	0.903029	-0.753456	-0.939566	-0.734465	-0.651018	-0.619735		-0.39189	-0.725666	0.911167	0.991851	1.69903	-0.305596	-0.488532	-0.720283	-0.970079
YKL108W	SLD2	-0.222151	2.58471	0.752687	-0.00285279	-0.574171	-0.688029	-0.505021	-0.549559	-0.513505		-2.38202	2.41316	0.698638	-0.342	0.454837	-0.536187	-0.766683	0.014745	0.445509
YKL106W	AAT1	0.216141	2.21554	1.1402	-0.282676	-1.11088	-0.871754	-0.706908	-0.380474	-0.14273		-0.194732	1.44454	1.53026	0.453761	-0.433998	-0.302471	-0.78	-0.9201	-0.797261
YKL101W	HSL1	0.122253	2.41877	0.8235	0.354074	-0.654278	-0.715848	-0.677443	-0.558	-0.577538		-1.40138	1.87986	-0.57479	0.636736	0.469125	0.0523837	-0.351095	-1.44562	0.734785
YKL099C	UTP11	0.899484	1.65547	0.7605	-0.82879	-1.51883	-1.04018	-0.622183	0.24811	-0.128897		-0.545014	-0.322585	-0.430235	-0.873808	-1.04741	-0.131203	0.303779	1.26119	1.78529
YKL095W	YJU2	1.59215	1.18591	0.77202	-0.00289445	-1.29663	-1.20156	-1.02558	0.398456	-0.348964		-0.370436	1.45879	0.294948	0.0309552	0.953459	-1.2853	-1.06451	-0.752828	0.734919
YKL093W	MBR1	0.473289	0.762951	0.868214	0.912264	-1.41249	-1.65649	-1.10908	0.0359355	0.608249		-0.302684	0.173016	0.593686	1.26993	1.04527	0.275067	-0.323508	-1.27913	-1.45164
YKL090W	CUE2	-0.198759	2.23478	0.749877	0.215136	-1.2504	-0.962559	-0.812941	-0.16522	-0.189021		0.332017	0.60472	0.947587	1.31213	-0.0865255	-0.0449121	-0.255968	-1.46819	-1.34085
YKL089W	MIF2	-0.287705	2.28823	1.28667	0.135003	-0.575085	-0.536456	-0.385763	-0.634813	-0.594831		-0.731512	1.44741	1.40317	0.326128	0.335934	-0.150633	-0.326704	-1.1697	-1.13409
YKL080W	VMA5	0.296369	1.52995	1.55862	0.296797	-1.07719	-1.27354	-0.995679	-0.40274	-0.207072		0.609585	0.791408	1.21715	0.720896	0.282561	-0.087383	-0.868627	-1.22254	-1.44305
YKL079W	SMY1	0.00383971	1.97802	1.5261	0.416097	-0.711231	-0.732529	-0.611012	-0.566989	-0.646248		-0.762593	-1.16739	-0.787857	-0.421529	-0.798838	0.718849	0.891635	1.51913	0.808595
YKL078W	DHR2	0.320922	1.64099	1.74894	0.395871	-0.712305	-0.767187	-0.604921	-0.350702	-0.77827		-1.01028	-0.295434	-0.44488	-0.653803	-0.722154	-0.449363	0.222417	1.57917	1.77433
YKL074C	MUD2	0.928364	1.28031	1.4537	0.724706	-1.02102	-1.0993	-0.961576	-0.445083	-0.671893		2.16729	0.739432	0.727573	0.759926	-0.0381721	-0.233229	-1.09713	-1.29308	-1.73261
YKL072W	STB6	1.66773	1.02282	1.2429	0.417652	-0.504352	-1.04845	-0.966162	-0.659421	-0.734178		0.559998	0.891197	0.811233	1.3773	-0.0836857	-0.318552	-0.984395	-0.93397	-1.31913
YKL068W	NUP100	1.08009	1.73548	0.879677	-0.168023	-0.847238	-1.3934	-1.14762	-0.202332	0.0243933		1.77468	1.29845	0.883077	-0.807518	-0.726531	-1.65517	-0.846723	-0.339775	0.419514
YKL067W	YNK1	1.54257	1.09142	1.13624	0.793124	-0.768517	-0.894185	-0.668046	-0.772112	-0.659389		-0.0166115	0.246143	0.57652	0.89314	1.13585	0.511344	-0.573186	-1.18181	-1.59139
YKL062W	MSN4	0.177318	2.11955	1.29126	0.383456	-0.631524	-0.759253	-0.74377	-0.649281	-0.649654		0.804906	1.06273	1.20966	0.567813	0.212869	-0.59581	-0.717782	-1.19031	-1.35408
YKL061W	BLI1	1.32861	1.28433	0.471672	-0.484347	-1.61913	-1.16314	-0.757243	-0.117368	0.593		4.14558	0.448242	0.707645	0.315463	-0.025278	-1.07585	-1.07222	-1.95648	-1.4871
YKL057C	NUP120	0.301175	1.74608	1.06194	0.142066	-1.54325	-1.10315	-0.971996	0.232958	-0.163122		1.67827	-0.059318	-0.566655	-0.528878	-1.51788	-1.16594	-0.226377	1.49732	0.889468
YKL055C	OAR1	1.24423	1.56474	1.13579	0.11722	-0.63747	-1.12643	-0.831056	-0.0861911	-1.12231		-3.0717	0.702159	2.14914	0.316376	0.519672	-0.161589	-1.45108	0.683836	0.313184
YKL054C	DEF1	0.00992343	1.87477	1.14072	0.862038	-0.779785	-1.20001	-1.07555	-0.318723	-0.292111		-0.437349	0.269252	0.414058	1.17463	1.13996	0.612571	-0.56172	-1.29545	-1.31596
YKL034W	TUL1	0.215719	1.11513	1.2514	1.2023	-1.10937	-1.51442	-1.0189	-0.314271	-0.0198583		4.82024	-1.02914	-2.54309	0.482921	-1.0825	0.48638	-0.190216	-0.115925	-0.828679
YKL033W-A	YKL033W-A	0.568956	0.495226	0.470872	-0.598288	-1.06819	-1.29192	-0.975803	-0.0444545	0.479682		0.651486	1.45112	1.09579	0.396262	0.047455	-0.729163	-0.763704	-0.789417	-1.35984
YKL024C	URA6	1.46598	1.87528	0.841493	-0.358724	-0.524068	-0.830228	-0.666392	-0.573394	-0.661118		-0.634644	1.87413	0.880743	0.119243	0.414959	0.0403696	-0.782574	-1.21449	-0.697738
YKL021C	MAK11	1.27132	1.34919	1.38125	-0.293437	-1.15936	-1.1146	-0.876633	-0.190683	-0.418929		1.37509	1.30667	1.18637	0.235581	-0.271659	-0.476806	-1.04147	-1.11554	-1.19824
YKL017C	HCS1	1.16057	1.65117	0.94664	-0.196054	-1.1096	-1.23158	-1.06935	-0.297201	0.102178		1.49294	0.58855	0.821624	1.22594	-0.243662	-0.258008	-0.823192	-1.3049	-1.49929
YKL014C	URB1	0.727719	0.805592	0.368901	-0.136567	-1.48473	-0.821801	-1.49364	1.14121	-0.207038		4.8619	-0.789135	-0.681444	-1.22414	-1.98012	-1.07764	-0.734264	0.349944	1.2749
YKL010C	UFD4	-0.0887021	0.739365	1.10605	0.480376	-1.24058	-1.49426	-1.36959	0.278233	0.837322		10.7059	-2.01534	-0.880255	0.351152	-0.592692	-0.926236	-2.21174	-2.68992	-1.74088
YKL009W	MRT4	0.753453	1.97155	0.562649	-0.852011	-1.39387	-1.07652	-0.214394	0.537299	-0.0325902		1.02566	1.0215	1.56687	0.32182	-0.323173	-0.734551	-1.20497	-0.706738	-0.966413
YKL007W	CAP1	1.12652	0.812949	1.35766	0.969383	-1.11278	-1.28064	-0.887906	-0.693204	-0.366503		1.87608	0.192534	-0.204457	0.93049	0.753884	0.28397	-0.485084	-1.6089	-1.73851
YKR014C	YPT52	1.48178	0.761789	1.23761	0.0570615	-1.20872	-1.52503	-0.726471	-0.524314	0.216437		1.32832	0.488423	0.514036	0.804589	0.677789	0.18741	-0.93541	-1.49206	-1.5731
YKR017C	HEL1	0.450673	1.18852	0.596844	-0.237986	-1.18295	-1.48307	-1.03891	-0.206099	1.41529		7.10257	0.0435552	0.590817	-0.133342	-0.637163	-1.37211	-2.21314	-1.82136	-1.55983
YKR021W	ALY1	1.3405	1.81967	0.396368	-0.11908	-1.07434	-1.19964	-1.01065	-0.302438	0.0351103		2.08373	0.724857	1.13313	0.795301	-0.438747	-0.66075	-1.01099	-1.32594	-1.30059
YKR022C	NTR2	0.206103	0.892221	1.92156	0.476568	-1.13476	-1.32229	-0.987549	-0.40686	0.209311		1.08741	0.645569	0.776755	0.297504	0.674632	0.331379	-0.658899	-1.3967	-1.75765
YKR024C	DBP7	1.04873	1.75862	0.864471	-0.33947	-1.25588	-1.15168	-0.839974	0.0672312	-0.47579		1.07777	1.38546	1.14635	0.381101	-0.214749	-0.658624	-0.885783	-1.03848	-1.19306
YKR025W	RPC37	1.31445	1.67711	1.07229	-0.792344	-0.761996	-1.26232	-0.112023	-0.442698	-0.518771		-0.362313	1.5686	1.23897	0.571968	0.142404	-0.477878	-0.737137	-0.89837	-1.04624
YKR026C	GCN3	0.222632	1.60309	1.65442	0.459502	-1.09126	-1.13037	-0.824783	-0.190617	-0.363327		0.609359	0.896591	1.54656	-0.0285619	0.38757	-0.271498	-0.627619	-1.06132	-1.45108
YKR036C	CAF4	-0.412488	1.37597	1.40874	0.784703	-1.21386	-1.39456	-0.835025	-0.262441	0.298657		-1.15018	1.26943	0.468941	1.30585	0.56681	0.484898	-0.681499	-0.982912	-1.28133
YKR039W	GAP1	-0.109253	2.34033	1.25814	-0.377304	-0.701315	-0.778222	-0.481846	-0.477241	-0.365024		-0.526872	1.80475	1.2754	0.352772	-0.108364	-0.553622	-0.608055	-0.828341	-0.807675
YKR044W	UIP5	0.725653	1.71189	0.507153	-0.154134	-0.615751	-1.44764	-1.32724	-0.253567	-0.11948		-0.196948	1.67171	0.965265	-0.313531	0.567125	0.0065966	-0.379841	-1.26547	-1.05491
YKR045C	YKR045C	0.670028	1.56417	1.27111	0.121821	-0.0104666	-1.3725	-1.38125	0.178666	-0.752935		-2.18213	0.25996	0.195379	0.652845	1.56709	1.53226	0.0913442	-1.13257	-0.984181
YKR056W	TRM2	0.825948	1.6835	1.43295	0.329082	-1.08092	-0.872918	-0.672524	-0.469723	-0.705862		1.35338	0.692012	1.23361	0.800273	-0.00897737	-0.448439	-1.14059	-1.30145	-1.17982
YKR060W	UTP30	0.284137	2.09039	1.10184	0.216195	-1.32761	-0.75407	-0.793398	-0.0646887	-0.23403		-0.182731	1.17702	1.71092	0.327473	0.00831425	-0.314398	-0.929676	-0.956033	-0.840891
YKR061W	KTR2	0.265102	2.09216	1.28533	0.393483	-0.716359	-0.756376	-0.691995	-0.530933	-0.696199		-0.87186	0.985897	1.40849	1.11054	0.146965	0.129203	-0.82891	-0.948989	-1.13134
YKR070W	YKR070W	1.74085	1.12736	1.03866	0.207206	-0.92575	-1.20754	-0.85658	-0.62883	-0.317471		1.03352	1.00478	0.905146	0.278354	0.499306	0.00821812	-0.794619	-1.32569	-1.60901
YKR075C	YKR075C	-0.43575	2.39642	1.15075	0.0446929	-0.277251	-0.563408	-0.627504	-0.608502	-0.547731		-0.874543	0.954328	1.42603	0.576924	0.761816	-0.296364	-1.17232	-0.0439509	-1.33192
YKR077W	MSA2	-0.024381	2.54363	-0.165488	-0.50861	-0.584113	-0.839389	-0.88824	-0.317748	0.392488		-1.15468	1.65824	0.342172	-1.41292	-0.963562	-0.297584	0.326137	0.912033	0.590162
YKR082W	NUP133	0.446167	1.24278	1.70616	0.217128	-1.44704	-1.08609	-0.876098	0.0828782	-0.466594		3.86643	0.562017	0.216411	0.987227	-0.535009	-0.627686	-1.65638	-1.68129	-1.13171
YKR086W	PRP16	0.750949	1.11439	0.542379	0.0833751	-1.23806	-1.54968	-1.35701	0.341963	0.391156		1.81466	1.31582	0.618868	0.478955	-0.0681194	-0.384204	-0.941291	-1.34048	-1.49421
YKR088C	TVP38	1.35799	1.2337	1.0939	0.903713	-0.999876	-0.718301	-0.663106	-0.582561	-0.861007		8.28209	0.0990304	-0.910131	-1.03111	-3.16328	-1.4759	-1.12096	-0.322775	-0.356965
YKR090W	PXL1	-0.268602	2.20829	1.24648	0.432955	-0.507838	-0.442241	-0.65103	-0.451184	-0.813313		-1.4431	1.09878	1.04581	1.17768	0.865926	-0.0172451	-0.432371	-1.16619	-1.12929
YKR091W	SRL3	0.78382	1.8198	1.05722	0.766102	-0.704063	-1.02751	-0.689049	-0.693242	-0.642608		1.31034	0.991201	1.24287	0.302298	0.249405	-0.553858	-1.04366	-1.15878	-1.33981
YKR096W	ESL2	1.1373	1.55986	0.918573	0.24346	-0.89234	-1.21836	-1.34122	-0.491684	-0.108571		4.30659	0.605959	0.454126	0.545414	-0.443273	-1.14929	-1.17063	-2.12305	-1.02584
YKR098C	UBP11	0.143129	1.94825	1.37183	0.637459	-0.688645	-0.790028	-0.774093	-0.751905	-0.674515		2.42793	1.01725	0.199361	0.929275	-0.111226	-0.695141	-0.639798	-1.6008	-1.52685
YKR099W	BAS1	-0.899825	1.97854	-0.563516	-1.03597	-0.0660132	-0.69374	-0.499665	0.0127346	0.341732		-1.86797	0.217751	-0.141858	-0.812448	-0.856106	-0.44826	0.656365	1.46131	1.79122
YKR103W	NFT1	-1.20593	1.35701	0.168961	-0.286942	-0.479879	-0.491775	-1.56022	0.198592	1.11792		1.57792	-1.55509	-1.12924	-0.519069	-0.944764	0.272322	0.214886	0.753507	1.32952
YLL035W	GRC3	1.02899	2.14857	0.663237	-0.331345	-0.746596	-0.507647	-0.00459708	-0.936552	-0.988333		0.308285	-0.100949	-0.115554	-0.86611	-1.00304	-1.05324	-0.0251915	1.27898	1.57682
YLL034C	RIX7	1.20929	1.65192	0.671501	-0.398904	-1.2794	-1.17872	-0.834516	0.175715	-0.480171		2.33069	0.876499	1.46808	0.000600708	-0.581583	-1.16898	-1.33816	-0.776449	-0.810695
YLL019C	KNS1	1.06286	1.28653	0.692357	0.367666	-1.1182	-1.60914	-1.21992	-0.160164	0.307182		1.05684	0.99684	0.901288	0.639457	0.354764	-0.288674	-0.857132	-1.56194	-1.24145
YLL015W	BPT1	0.243295	1.55555	0.188142	-0.375361	-1.36022	-1.31867	-0.974912	0.181411	0.786998		4.3031	1.03723	0.198736	0.339952	-0.395539	-0.884867	-1.28677	-1.70245	-1.60938
YLL011W	SOF1	1.18461	1.80273	0.551082	-0.495027	-1.40076	-1.15029	-0.588624	0.172611	-0.296675		1.56695	1.31811	1.16449	0.32798	-0.538975	-0.858626	-1.27226	-0.827348	-0.880331
YLL010C	PSR1	0.9381	2.25037	0.427742	-0.144465	-0.669817	-1.1563	-0.94434	-0.190859	-0.317715		3.24921	1.18666	0.848495	-0.205288	-0.786262	-0.571902	-1.40374	-0.63467	-1.68251
YLR002C	NOC3	1.05069	1.32494	1.34768	0.673919	-1.11239	-0.968371	-0.957382	-0.463238	-0.733039		2.82274	0.26916	1.12529	0.919809	-0.682289	-0.931343	-1.6469	-0.886091	-0.990384
YLR004C	THI73	1.10969	1.34513	0.132068	0.32737	-0.410196	-1.49728	-1.18858	-0.413407	-0.614457		0.05912	2.30306	0.195788	0.229201	-0.604759	-0.430135	-0.682749	-0.443578	-0.625951
YLR005W	SSL1	0.104	1.39991	0.58051	0.0472805	-1.09879	-1.34629	-1.08631	-0.428758	0.350794		-0.357264	1.83952	0.974523	0.38505	0.214116	-0.554219	-0.631224	-1.06437	-0.806127
YLR007W	NSE1	-0.511521	1.374	1.23416	0.00484251	-1.08327	-1.26106	-0.650192	-0.485715	-0.00141916		-0.964924	1.28059	1.2014	0.824068	0.469567	0.0797447	-0.486355	-1.22211	-1.18198
YLR009W	RLP24	1.54673	1.54387	0.501986	-0.690922	-1.24575	-1.23932	-0.0844582	0.370043	-0.441447		2.95476	0.990057	1.16331	0.150397	-0.648166	-1.16312	-1.13979	-1.17552	-1.13193
YLR016C	PML1	-0.168296	1.94484	0.26362	-0.896183	0.8194	-0.820016	1.02268	-0.235137	-1.02633		-2.1578	1.45661	1.59792	0.372741	1.05848	-0.288268	-0.35126	-0.933048	-0.755371
YLR017W	MEU1	0.844408	1.37548	1.40473	0.848965	-0.388256	-1.20113	-0.650955	-0.625006	-0.802659		-0.954719	0.721757	1.4212	1.06565	0.704174	-0.0334275	-0.761345	-0.97913	-1.18417
YLR021W	IRC25	-0.180552	0.818444	1.79578	0.396546	-0.425771	-1.8924	-0.472183	0.527011	0.212359		-1.21941	0.465239	0.985681	1.1476	1.21606	0.213028	-0.343112	-1.21463	-1.25045
YLR023C	IZH3	0.965896	1.49666	1.29845	0.634361	-1.1261	-1.03458	-0.868542	-0.517653	-0.518894		1.40193	0.844369	1.85116	-0.427197	-0.660573	-1.10383	-0.543745	-0.530581	-0.831536
YLR032W	RAD5	-0.306324	2.18589	0.501138	-0.318265	-1.18918	-0.979258	-0.835523	0.0499817	0.0555704		-0.617218	1.51125	1.33016	-0.154069	0.726265	-0.102742	-0.9857	-0.889285	-0.818667
YLR033W	RSC58	-0.222778	1.80131	1.02614	-0.565966	-1.59265	-0.991715	-0.599994	0.285663	0.408006		2.44587	0.318565	0.539253	1.31813	-0.155778	-0.845418	-1.56609	-1.42467	-0.62986
YLR039C	RIC1	1.08511	1.42619	1.01178	0.375999	-1.45444	-1.15345	-1.0662	-0.200435	0.00048468		2.89947	0.291088	0.805298	0.728065	0.196024	-0.752828	-0.876742	-1.63097	-1.65941
YLR040C	AFB1	1.03528	1.78578	0.348184	-0.708967	-0.727535	-1.68614	-0.629921	-0.0750935	0.577953		-0.72544	-0.648025	-0.736247	-0.816611	-0.401344	-0.358245	0.617091	1.70453	1.36429
YLR046C	YLR046C	-0.785356	0.830474	1.20513	-0.323091	-1.3169	-1.10703	-0.725332	0.0408643	0.722948		-1.31574	-0.869635	-0.678406	-0.694875	-0.521718	0.212709	0.913079	1.45378	1.50081
YLR047C	FRE8	1.08061	1.19997	0.895501	0.497626	-1.40111	-1.29351	-1.24457	-0.205657	0.281746		4.0174	-0.409672	0.527329	0.628628	-0.0582411	-0.0987256	-0.683969	-1.93472	-1.98803
YLR051C	FCF2	0.822287	1.43236	0.934667	-0.943317	-1.6776	-1.19476	0.00662363	0.364728	0.352628		1.9353	0.973219	1.40359	0.287274	-0.663775	-0.706418	-1.24672	-1.0598	-0.922678
YLR052W	IES3	1.18327	1.64422	0.793373	-0.0953262	-1.26535	-1.34942	-0.900881	0.00819137	0.10057		3.05529	0.600816	1.2033	0.178516	-0.41103	-0.39178	-1.45245	-1.49716	-1.28551
YLR053C	YLR053C	0.905108	2.28668	0.728285	-0.145645	-0.700722	-0.625436	-0.696392	-0.658074	-0.577255		8.68665	0.6878	-0.336353	-0.274095	-1.23282	-1.95533	-1.66028	-2.00959	-1.90597
YLR060W	FRS1	0.927689	1.47347	1.43498	0.637549	-0.63816	-0.956599	-0.537217	-0.725549	-0.980288		0.190513	0.875147	0.997444	0.845909	0.75691	-0.288874	-0.909268	-1.24075	-1.22703
YLR063W	BMT6	0.433129	1.35387	1.6153	0.55602	-1.19448	-0.914607	-0.925402	0.325132	-0.791461		-1.85094	1.22332	0.559803	1.53691	0.558887	0.0720021	-1.45851	-0.87107	0.229603
YLR065C	ENV10	0.360007	0.967018	0.774304	-0.172877	-1.64942	-1.45774	-0.954432	0.747904	0.56913		0.91991	0.695278	1.23194	0.947457	-0.179662	-0.260502	-0.96245	-0.796119	-1.59585
YLR066W	SPC3	0.971248	1.67605	1.20059	0.473257	-1.13098	-0.969216	-0.849084	-0.510554	-0.356054		4.72322	1.01826	0.204316	-0.0196887	-0.478406	-0.652156	-1.26047	-1.4372	-2.09788
YLR067C	PET309	0.507097	1.1339	0.940001	0.196361	-1.75468	-1.18522	-1.18466	0.496527	0.284759		5.22627	1.30702	-0.0270606	-0.0589344	-1.47176	-0.953199	-0.957337	-1.45057	-1.61444
YLR071C	RGR1	0.931778	1.56741	0.658942	0.600911	-0.937584	-0.917338	-1.72171	-0.281704	-0.185505		3.39781	-0.614221	-0.748615	-0.45453	-1.47807	-1.67214	-0.171127	0.248558	1.49233
YLR073C	RFU1	0.159504	2.30429	0.420262	-0.867	-1.25153	-0.924466	0.000354498	0.443817	-0.339928		-0.109984	0.414282	1.70427	-0.242184	-0.127957	-1.59695	-0.938725	0.539002	0.358252
YLR074C	BUD20	1.32165	2.14463	0.536652	-0.548003	-0.583042	-0.777375	-0.525297	-0.423755	-0.503081		-0.0189056	1.73655	1.34304	0.0035616	-0.317279	-0.684734	-1.04058	-0.454084	-0.567577
YLR078C	BOS1	1.07622	1.48582	0.598164	-0.550479	-1.51547	-1.29341	-0.472556	-0.398953	0.380286		1.40495	0.812909	1.32289	0.339065	0.0551237	-0.20436	-1.21865	-1.12152	-1.39039
YLR083C	EMP70	1.56063	1.61748	0.531278	-0.535146	-0.705556	0.276096	-0.873127	0.124719	-1.13026		2.315	-0.137039	-0.261485	-1.12127	-1.51391	-1.24168	-0.197448	0.829234	1.3286
YLR087C	CSF1	-0.612418	0.668231	0.863339	0.720826	-1.22526	-1.22439	-1.38979	0.237171	0.977314		4.14369	-0.127536	-0.2904	0.591049	0.413164	-0.425463	-1.90695	-2.15639	-0.241166
YLR098C	CHA4	0.383293	1.3309	1.07193	0.344563	-1.45614	-1.50767	-0.984792	0.145217	0.655306		1.99688	0.462505	0.480418	0.108568	-0.232814	0.416014	0.358021	-2.14401	-1.44558
YLR103C	CDC45	-0.414734	2.51894	0.820339	0.282691	-0.474458	-0.499694	-0.556336	-0.521604	-0.634598		-2.3111	0.554937	-0.278897	-0.426031	-0.22633	-0.6711	-0.240414	1.6194	1.97953
YLR105C	SEN2	0.488511	1.28475	1.16583	0.294239	-1.4358	-1.38844	-1.08713	-0.190591	0.233952		3.82429	0.867927	0.420852	0.585836	-1.08813	-1.49772	-1.78532	-0.834914	-0.492808
YLR108C	YLR108C	-0.176487	1.98586	1.42086	0.525954	-0.862574	-0.895002	-0.64842	-0.762575	-0.364693		1.93989	-0.86357	1.0891	1.05506	0.46565	-0.352011	-0.629454	-1.22823	-1.47643
YLR114C	AVL9	0.869816	1.50948	1.40483	0.503892	-0.537746	-1.12306	-0.973378	-0.904188	-0.640326		-0.642705	0.716409	0.34933	0.817083	0.840538	0.890702	-0.123539	-1.12509	-1.72273
YLR116W	MSL5	0.86908	1.98486	-0.6004	-0.723412	0.674497	-1.09305	-1.25491	-0.27345	0.0759204		3.23717	-0.350796	1.50187	0.127783	-1.42098	-0.898622	-1.69195	-0.0305558	-0.473919
YLR129W	DIP2	1.27426	1.6197	0.139239	-0.721253	-1.30241	-1.19107	-0.654227	0.474875	-0.255272		4.0334	0.809251	0.903891	-0.28261	-1.34679	-1.20312	-1.81592	-0.949007	-0.149088
YLR139C	SLS1	1.58621	1.19276	0.892168	0.598105	-0.781936	-1.08478	-1.25682	-0.540592	-0.482126		0.324419	0.276636	0.93516	0.145846	0.635574	0.638393	0.190899	-1.2261	-1.92082
YLR143W	DPH6	0.998769	1.21413	1.02256	0.114092	-1.51304	-1.29705	-0.966639	-0.273062	0.000873035		0.405381	0.729693	1.58135	0.105974	-1.50505	-0.0835714	-0.6977	0.46462	-1.0007
YLR144C	ACF2	0.471353	1.78913	1.42865	0.594714	-0.437645	-0.824027	-0.873245	-0.694701	-0.794227		4.42744	1.39799	-0.0678681	0.0551101	-0.479737	-1.3846	-1.00638	-1.45318	-1.48878
YLR146C	SPE4	1.53266	1.18698	1.25527	0.118857	-0.99536	-1.04229	-1.06325	-0.259555	-0.599381		0.51026	1.65745	0.995292	0.206986	-0.313078	-0.0241713	-0.795228	-1.02455	-1.21296
YLR154C	RNH203	-0.0357349	2.51711	0.694062	-0.397171	0.279576	-0.833113	-0.552534	-0.594762	-0.615237		-0.984413	1.79052	1.23149	0.329697	0.3952	-0.293271	-0.723	-0.860673	-0.885555
YLR165C	PUS5	-0.26264	2.01203	0.84803	0.375211	-1.05621	-1.1408	-1.09265	-0.16795	-0.122267		-0.196327	0.246026	0.512659	1.60964	0.514462	0.47378	-0.627315	-1.26327	-1.26965
YLR166C	SEC10	-0.0867077	1.78695	1.43456	0.633308	-0.868698	-0.926698	-1.04902	-0.663494	-0.406092		6.8108	-0.0124816	-0.450529	0.872247	-0.965116	-1.19954	-0.912655	-1.91318	-2.22955
YLR173W	YLR173W	0.888594	0.622603	1.05118	0.451615	-1.28609	-1.53863	-1.30728	-0.114876	0.688034		1.78738	-0.0323965	0.102399	1.03267	0.9443	0.082865	-0.890444	-1.67035	-1.35642
YLR176C	RFX1	0.129032	2.08051	1.28258	0.537942	-0.566489	-0.683043	-0.6989	-0.695306	-0.700853		1.76596	0.938345	1.091	0.114273	0.400909	-1.24776	-1.40822	-1.17118	-0.48333
YLR181C	VTA1	0.807233	1.27224	1.29605	0.799388	-0.93747	-1.43089	-1.08127	-0.495867	0.0325462		0.865496	0.59963	0.465848	0.845698	0.828047	0.101759	-0.679978	-1.33489	-1.69161
YLR182W	SWI6	0.632957	1.94149	0.884287	0.219334	0.283823	-0.0439289	-0.809712	-0.870621	-1.13152		6.94044	-1.05578	-0.338093	1.02788	-1.47993	-1.40207	-1.1136	-2.29301	-0.285826
YLR183C	TOS4	-0.484149	2.43784	1.03717	0.182627	-0.383622	-0.606743	-0.487617	-0.593841	-0.529273		-1.2407	1.18759	1.11547	0.975458	0.795957	0.00514919	-0.544218	-1.03856	-1.25615
YLR190W	MMR1	1.52115	1.30199	1.12374	0.539935	-0.786386	-0.926734	-0.822913	-0.735075	-0.569831		0.176495	1.12086	0.830973	0.551345	0.747866	-0.056733	-0.605286	-1.39072	-1.3748
YLR196W	PWP1	1.63934	1.83708	0.346342	-0.437649	-1.04326	-0.849015	-0.583148	-0.132278	-0.669097		2.54544	1.48217	0.927842	-1.00241	-1.15995	-0.901725	-1.14219	-0.332513	-0.416653
YLR199C	PBA1	0.537344	1.89385	1.50491	0.0617772	-0.947419	-0.758958	-0.79228	-0.486201	-0.557526		1.92232	0.0464425	0.363943	0.356839	0.858623	0.538277	-0.7346	-1.76516	-1.58668
YLR201C	COQ9	1.13223	1.05967	1.13971	-0.102428	-1.613	-1.48809	-0.609543	0.0683489	0.269755		1.99168	0.188253	0.620285	1.09	0.121966	0.0798219	-0.987683	-1.74237	-1.36196
YLR207W	HRD3	1.33088	1.01435	1.26351	0.553299	-1.02658	-1.30062	-1.14098	-0.451548	-0.212427		1.96917	0.199309	0.336111	1.0187	0.845385	-0.323923	-1.27783	-1.46676	-1.30015
YLR221C	RSA3	-0.337012	0.87666	1.71373	-0.52591	-1.66697	-0.0571068	1.13436	0.134921	-0.574667		0.958156	0.95374	1.22347	0.969217	-0.304494	-1.01646	-1.05549	-0.997625	-0.730509
YLR222C	UTP13	0.752781	2.1115	0.115074	-0.647732	-1.24812	-1.11275	-0.583397	0.433449	-0.228038		2.65328	0.94129	1.40992	-0.104466	-0.718154	-0.887402	-1.26295	-1.14494	-0.886583
YLR223C	IFH1	0.430223	2.03834	0.81295	-0.524563	-1.30829	-1.27231	-0.559575	0.15113	-0.00791311		2.18022	1.3922	0.895573	0.0652635	-0.206643	-0.780053	-1.22239	-1.20278	-1.12139
YLR224W	YLR224W	0.672445	2.08487	0.875819	0.466558	-0.220776	-0.908601	-0.982218	-0.600109	-0.858272		-0.016186	1.21719	1.64809	0.347583	-0.430394	-0.136238	-0.868871	-0.587433	-1.17374
YLR237W	THI7	1.18807	1.87082	0.558143	0.742558	-0.719697	-0.850246	-0.728463	-0.532773	-0.797366		0.686807	1.11766	1.00428	0.35376	0.428158	-0.0425057	-1.02201	-0.905457	-1.62068
YLR242C	ARV1	-0.331165	0.631447	1.25972	0.813632	-1.53765	-1.14801	-1.16998	0.0761505	0.388645		-1.72034	0.633577	0.841566	0.0815753	0.41117	1.51912	-0.0690857	0.230832	-1.92842
YLR247C	IRC20	0.203871	1.8298	1.53103	0.512248	-0.828119	-0.767173	-0.887504	-0.782575	-0.412434		0.45631	0.388403	-0.845474	1.12367	0.253093	1.21216	-0.0990925	-1.60284	-0.886236
YLR270W	DCS1	1.12443	1.25529	0.979333	0.254794	-1.42041	-1.41499	-0.86847	-0.419109	0.0862806		1.99046	-0.0395356	0.48293	0.726475	0.837978	0.179377	-1.11865	-1.71404	-1.34499
YLR276C	DBP9	0.103271	1.69874	1.42892	0.260274	-1.16345	-1.40315	-0.658148	0.175947	-0.455289		1.72999	1.66088	0.815019	-0.32596	-0.316525	-0.283583	-1.15701	-0.870807	-1.252
YLR277C	YSH1	0.987649	0.56155	0.873603	0.102465	-1.37594	-1.31102	-1.31058	-0.176172	0.49541		2.67232	0.881932	0.744099	0.499241	-0.400887	-0.568259	-0.483489	-1.66283	-1.68212
YLR278C	YLR278C	0.386209	2.33045	0.853654	0.167578	-0.581687	-0.965282	-0.916697	-0.511707	-0.380812		-0.516	0.370428	1.84906	1.05734	-0.0572585	-0.264982	-0.391979	-0.886157	-1.16045
YLR281C	YLR281C	0.58145	1.51735	1.19039	-0.0821409	-0.642291	-1.66573	-0.971647	-0.650074	0.115619		-0.341974	1.33097	1.39267	0.361091	0.371206	-0.215494	-0.632348	-1.02944	-1.23668
YLR284C	ECI1	-0.489222	1.75511	1.34486	0.635306	-0.955089	-1.35357	-0.817543	-0.215857	0.00294005		-0.12547	0.559346	0.179385	0.954573	1.38109	0.146217	-0.489156	-1.00128	-1.6047
YLR286C	CTS1	1.27174	1.59829	0.451124	0.953859	-0.983191	-1.16324	-0.937006	-0.562421	-0.351865		2.52808	0.640235	1.28405	0.309303	-0.19813	-0.622582	-1.15043	-1.37668	-1.41384
YLR287C	YLR287C	-0.550857	0.646064	1.70236	-0.0427196	-1.45481	-1.19846	-0.740947	0.43834	0.173818		0.793463	0.732102	1.22291	0.675107	-0.0601022	0.270006	-1.11962	-1.03155	-1.48233
YLR291C	GCD7	0.909333	1.53394	1.31935	0.230947	-1.49097	-1.0508	-0.712072	-0.183071	-0.319958		0.544083	0.694374	1.59503	0.585069	-0.0272018	-0.221507	-0.676344	-1.40861	-1.0849
YLR297W	YLR297W	0.0862587	1.82034	1.26903	0.552732	-1.00663	-0.931319	-1.04043	-0.818215	-0.218901		0.965108	-0.838851	0.763209	1.33654	0.672213	0.194554	-0.685162	-0.898448	-1.50916
YLR303W	MET17	0.202811	0.947581	-0.0507001	-0.592757	-0.936802	-0.98517	-0.768613	-0.174783	0.0709638		-0.555078	2.15138	1.03871	-0.119687	-0.33556	-0.461016	-0.506891	-0.591144	-0.620719
YLR306W	UBC12	0.468853	0.497134	1.95998	0.505116	-1.48164	-1.381	0.27231	-0.398476	-0.261256		1.80352	-0.375554	-0.916625	-1.76463	-0.462565	-0.642953	0.41865	1.52985	0.410304
YLR309C	IMH1	0.554195	0.616788	1.87416	0.653655	-1.38571	-1.15491	-0.919396	-0.491342	0.132924		12.8441	-1.32139	-1.64702	-0.120787	-1.14402	-1.00554	-1.55256	-2.80334	-3.24948
YLR320W	MMS22	0.265633	1.67614	1.43476	0.678217	-0.980729	-1.10485	-1.0682	-0.296209	-0.362803		4.00394	0.334261	-0.0307354	0.218918	0.821018	-1.89526	-0.697108	-1.76235	-0.992689
YLR326W	YLR326W	0.338142	1.24967	0.401777	-0.760348	-1.13715	-1.30563	-0.849878	-0.179464	0.723373		-0.399481	1.24763	1.45255	0.876588	-0.227689	-0.270244	-0.687818	-0.951	-1.04053
YLR332W	MID2	1.37301	1.21612	1.05937	0.951223	-0.514903	-0.813312	-0.768493	-0.789597	-0.845019		1.34432	0.990822	0.384613	0.76214	0.393308	-0.0224929	-0.845381	-1.25515	-1.75217
YLR336C	SGD1	0.943864	1.28838	1.3824	0.168004	-1.4836	-1.16193	-0.893881	0.028994	-0.382991		6.12365	0.435217	0.506632	0.0213043	-0.505122	-1.31953	-1.65815	-1.82016	-1.78385
YLR342W	FKS1	1.49687	1.95795	0.600169	-0.190315	-0.516517	-0.664213	-0.758884	-0.565749	-0.707489		3.31221	1.20851	0.522257	-0.894246	-1.57173	-1.45418	-1.11955	-0.0068544	0.00357322
YLR347C	KAP95	0.600935	1.37758	1.42263	0.94313	-0.927917	-1.18206	-1.00958	-0.22539	-0.507082		0.787569	1.01142	0.716319	0.677505	0.58188	-0.137055	-0.756087	-1.41154	-1.47001
YLR351C	NIT3	1.14313	1.15253	1.12687	0.227392	-0.155121	-1.83826	-0.970745	-0.823421	0.140597		-1.01869	1.89693	0.726815	0.727393	0.439016	-0.256452	-0.594601	-0.86544	-1.05497
YLR353W	BUD8	-0.363137	1.26251	1.70855	0.159779	-1.75443	-1.06255	-0.204398	0.108754	-0.0983833		-1.30194	0.791287	1.01349	0.299763	1.64545	0.352603	-0.833549	-0.922912	-1.04419
YLR357W	RSC2	1.04589	1.32423	0.631649	-0.182888	-1.35618	-1.37146	-1.18715	0.0379082	0.65054		1.71549	1.0435	1.16197	0.516263	-0.753729	-0.708869	-0.792261	-1.63092	-0.551442
YLR362W	STE11	1.37812	1.0897	0.834589	0.494274	-1.26135	-1.44093	-1.12425	-0.131346	0.154936		2.92395	0.410647	0.231449	0.867927	0.308541	-0.354941	-0.915401	-1.6811	-1.79108
YLR363W-A	YLR363W-A	0.788091	0.387476	1.73251	-0.420136	-1.71534	-1.3037	0.191345	0.0794483	-0.277197		0.938214	1.34634	1.13162	-0.294857	-0.952498	-0.847218	0.0109214	-1.50796	0.175438
YLR381W	CTF3	-0.452766	2.30652	1.09929	0.445417	-0.677252	-0.792267	-0.653853	-0.348593	-0.421073		-0.715435	1.22368	1.14746	1.23269	-0.00467256	-0.254059	-0.386233	-1.11292	-1.13051
YLR383W	SMC6	-0.57457	2.28184	1.16658	0.443097	-0.664622	-0.74082	-0.507005	-0.461746	-0.488884		-0.914223	1.35226	0.932515	0.554655	0.658647	0.285916	-0.287955	-1.58013	-1.00168
YLR385C	SWC7	0.433422	2.41846	0.718419	-0.135464	-0.634298	-1.02659	-0.764755	-0.171453	-0.358227		-0.596764	1.4984	0.829027	0.808598	0.507019	-0.213364	-0.3812	-1.27507	-1.17664
YLR386W	VAC14	-0.132792	2.24504	1.05516	0.617005	-0.673856	-0.81846	-0.599119	-0.515314	-0.644586		-0.428157	0.877917	0.855623	0.987504	0.846211	0.169997	-0.824857	-1.11204	-1.3722
YLR392C	ART10	1.05167	1.4578	1.44897	0.16821	-1.28038	-1.08232	-0.624872	-0.405194	-0.422913		5.00437	0.18031	0.829591	0.336127	-0.477291	-0.970067	-1.37314	-1.6865	-1.8434
YLR397C	AFG2	0.497249	1.76074	1.36281	0.442987	-1.07518	-1.15549	-0.688191	-0.125663	-0.732191		-0.246428	1.89843	0.636932	0.235115	0.17285	0.00852624	-1.34081	-0.379153	-0.985458
YLR403W	SFP1	0.193437	1.96269	1.0948	0.140033	-1.44667	-1.11011	-0.720888	-0.115209	-0.12958		2.18869	0.948154	0.819564	0.598843	0.0692868	-1.14487	-1.17792	-1.54929	-0.752459
YLR409C	UTP21	1.07819	1.67115	-0.204859	-0.8398	-1.28785	-1.02747	-0.64164	0.588902	-0.218187		0.738351	0.699322	0.594625	-0.63403	-1.62684	-1.07733	-0.516568	0.700576	1.12189
YLR410W	VIP1	1.54059	0.913148	0.690494	0.131984	-1.2794	-1.35127	-1.28432	0.0400595	0.351513		0.876473	0.835336	0.8904	1.28737	-0.145146	-0.714838	-1.26974	-1.23719	-0.522661
YLR412W	BER1	0.687481	1.06333	1.28113	0.0343297	-1.67011	-1.37158	-0.811098	-0.12004	0.468768		1.95682	0.536438	1.09612	0.81058	-0.419121	-1.14519	-0.329886	-1.79924	-0.706519
YLR414C	PUN1	1.76455	1.73991	0.552852	-0.210419	-0.709845	-0.765152	-0.520767	-0.563267	-0.612052		0.916623	1.45025	0.850916	0.514907	0.105192	-0.483036	-1.11861	-1.0272	-1.20904
YLR417W	VPS36	0.241559	1.07939	1.11996	0.0670423	-0.974425	-1.70158	-1.28835	0.137647	0.409843		-1.11773	1.71277	1.02471	0.708849	0.463665	-0.130951	-0.668169	-0.94543	-1.0477
YLR418C	CDC73	1.45132	0.967957	0.998719	-0.0697166	-1.83448	-1.11432	-0.520173	-0.139283	0.0212181		2.09802	-0.159431	0.384717	1.40438	0.346892	-0.101363	-1.41238	-1.28858	-1.27226
YLR422W	YLR422W	0.620461	1.12938	0.99884	-0.123211	-1.57689	-1.39227	-1.07009	0.297261	0.40839		2.38495	1.01467	0.683007	0.672886	-0.132494	-0.724846	-0.979922	-1.47994	-1.43831
YLR425W	TUS1	0.528208	1.49395	0.960705	0.243361	-1.24255	-1.23447	-1.44353	-0.080615	0.543261		11.7163	-2.6372	-1.91151	0.594658	-1.37988	-0.697488	-1.97305	-1.96618	-1.74568
YLR427W	MAG2	1.38484	1.53203	0.897529	0.130312	-1.34298	-1.15357	-0.695953	-0.318819	-0.438443		0.915837	1.48087	0.59517	0.488731	0.271381	-0.328198	-0.817642	-1.11222	-1.49394
YLR435W	TSR2	0.493695	1.99513	1.33897	-0.311747	-1.13629	-0.959571	-0.562049	-0.0678313	-0.538217		0.49951	1.19669	1.48358	0.371188	-0.222207	-0.29981	-1.1826	-0.828263	-1.01809
YLR436C	ECM30	0.428667	2.01924	1.12686	0.302476	-0.850825	-1.10197	-1.04564	-0.260834	-0.517586		-0.536297	0.934047	0.436811	1.46599	0.861219	-0.222206	-0.85981	-1.29537	-0.784375
YLR442C	SIR3	0.0193072	1.57197	0.578026	-0.432742	-1.35162	-1.20102	-1.13631	0.324086	0.724906		3.70153	0.949366	0.616547	0.316576	-0.389131	-0.744801	-1.6036	-1.45562	-1.39087
YLR443W	ECM7	-0.505469	1.86367	1.056	0.604205	-0.586556	-1.4796	-1.04112	-0.0167928	-0.236984		-2.12373	-0.661991	-0.811872	-0.248578	-0.202305	-0.082599	0.791466	1.39237	1.94724
YLR449W	FPR4	0.623573	1.3908	0.923957	-1.01868	-1.77042	-1.01653	0.727127	0.170617	0.157161		1.01118	1.41248	1.23015	0.191665	-0.41333	-0.958871	-1.37419	-0.545761	-0.553334
YLR451W	LEU3	-1.30763	1.00029	0.88249	0.215266	-1.09753	-1.20933	-0.821676	0.643193	0.478588		-3.1691	-0.819529	0.825533	-0.856694	-0.532654	0.901154	0.694876	1.14693	1.80949
YLR452C	SST2	-0.783009	1.53672	0.762912	0.202373	-1.3527	-1.15402	-0.916351	0.0359335	0.899321		-2.8792	-0.924593	-1.11841	0.496747	1.1512	1.65222	1.24269	0.110859	0.268484
YLR453C	RIF2	0.879561	2.0256	0.307242	0.311065	-1.23235	-1.16344	-0.998412	-0.0502979	-0.208903		-2.97152	-0.340719	0.0510077	1.36801	1.28295	1.79443	0.326418	-0.745689	-0.764891
YLR457C	NBP1	-0.633643	1.57048	1.38449	0.541992	-1.23077	-1.28601	-0.703962	0.0534443	0.474696		-0.857262	-1.3152	-0.225367	0.650122	1.358	0.448398	0.776231	-1.39017	0.555248
YML131W	YML131W	1.55185	1.56913	0.718144	0.526767	-0.938494	-0.843396	-0.414956	-0.67366	-0.738385		4.49178	0.427845	0.0268224	0.0845334	0.113994	0.00596287	-1.23041	-1.71645	-2.20407
YML127W	RSC9	0.851461	0.882103	1.6885	0.21087	-1.18068	-1.37894	-0.978827	0.00944277	-0.465708		0.298797	0.751744	0.686103	0.930941	0.911023	-0.231154	-0.558933	-1.28263	-1.5059
YML121W	GTR1	-0.424788	1.41813	0.590827	-0.740667	-1.61121	-0.964099	-0.477462	0.208495	0.763376		0.265597	1.77213	1.05571	0.251037	-0.13457	-0.625477	-0.970052	-0.943946	-0.670427
YML114C	TAF8	1.05127	0.952218	1.20164	0.893313	-0.81517	-1.60942	-1.11637	-0.37057	-0.30599		-0.301422	1.37648	1.09192	0.761265	0.383021	-0.380157	-0.692701	-1.30439	-0.934005
YML108W	YML108W	1.48403	1.01906	1.19063	-0.493599	-1.73852	-0.82267	-0.227904	0.0465112	0.117595		2.6883	0.487079	1.62472	-0.38488	-0.621048	-0.25389	-1.55797	-0.85688	-1.12544
YML107C	PML39	1.29979	1.03327	0.69949	-0.269009	-1.24016	-1.42548	-1.167	0.0736705	0.145192		3.14523	0.992058	0.921358	0.152815	-0.29753	-0.912833	-1.4868	-1.46562	-1.04868
YML102W	CAC2	-0.76379	2.26617	1.03531	0.31051	-0.231655	-1.1673	-0.596613	-0.514259	-0.266355		-1.85267	1.67928	0.941401	0.862966	0.749779	0.120017	-0.382757	-0.9813	-1.13671
YML096W	YML096W	0.192161	1.86956	1.00355	0.991064	-0.93572	-1.02529	-0.923708	-0.44504	-0.707114		-1.2998	0.841992	0.0315775	0.484267	-1.42482	-0.267058	0.286419	-0.586345	1.93377
YML088W	UFO1	1.17846	1.33992	1.57637	0.108396	-0.704433	-1.02478	-0.871295	-0.607027	-0.771239		0.327514	1.03171	1.20311	0.519895	0.280517	0.083478	-0.801751	-1.26681	-1.37766
YML082W	YML082W	0.53773	1.77138	1.29201	-0.00825521	-1.23398	-1.13463	-0.726433	-0.23734	-0.617906		1.66576	0.860064	1.49462	-0.0149074	0.0734149	-0.773926	-0.81072	-1.26457	-1.22974
YML080W	DUS1	-0.236583	1.96156	1.58166	0.0268836	-1.22656	-0.809751	-0.408854	-0.256454	-0.291347		-0.275787	1.11973	1.39661	0.659065	0.508839	-0.549783	-0.724744	-1.12842	-1.00551
YML076C	WAR1	-0.172595	0.909554	0.829288	0.0217218	-0.898373	-1.45495	-1.45381	0.12196	0.72988		0.632968	1.64277	0.431768	0.325733	0.285341	-0.113929	-0.531624	-1.57027	-1.10275
YML070W	DAK1	0.823262	0.915371	1.2869	0.948973	-0.830978	-1.35918	-1.14444	-0.864181	-0.28034		0.524693	0.609221	0.0586043	0.595422	1.21318	0.457702	-0.538555	-1.27305	-1.64721
YML068W	ITT1	0.764292	0.373145	0.797722	-0.201722	-1.56508	-1.5089	-0.689797	0.00903951	0.589607		2.26641	0.505181	1.25436	0.428276	0.0627908	-0.5215	-1.1853	-1.38862	-1.4216
YML056C	IMD4	1.11748	1.98946	0.931163	0.0396548	-0.710429	-0.912602	-0.593134	-0.394577	-0.775428		0.830393	1.13556	1.43933	0.351234	-0.0437607	-0.612392	-1.10517	-0.917196	-1.078
YML029W	USA1	0.850879	0.953991	0.930449	0.885922	-0.621596	-1.61821	-1.6004	-0.21848	0.271737		0.0781612	0.413515	0.224237	1.16826	1.33312	0.0750022	-1.03916	-1.20921	-1.04393
YML020W	YML020W	-0.124941	2.35488	-0.0880906	-0.836359	1.05977	-0.493294	-1.06914	-0.276728	-0.322948		-0.83081	-0.29534	-0.519012	-0.550962	-0.812665	-0.381013	0.0989811	1.33238	1.95844
YML019W	OST6	0.124355	1.73534	1.61673	0.476084	-0.66711	-1.17811	-0.900475	-0.447477	-0.392144		-0.459579	1.45778	1.02486	0.823804	0.101748	0.0335008	-0.683756	-0.987779	-1.31057
YML018C	YML018C	1.40341	1.45216	0.933765	0.0213977	-1.09453	-1.26109	-0.93529	-0.577602	0.188412		0.36616	1.40492	1.49855	-0.0176534	-0.0694355	-0.519547	-0.639489	-0.830085	-1.19342
YML016C	PPZ1	0.763364	2.26455	0.551113	0.385381	-0.804061	-0.826433	-0.841778	-0.549929	-0.633081		0.256343	0.809058	0.508345	1.03647	0.865786	-0.114783	-0.569717	-1.25903	-1.53247
YML015C	TAF11	0.454825	1.54588	1.53194	0.756412	-0.944539	-0.687281	-0.976127	-0.303906	-0.939926		-0.173476	0.603589	0.411082	1.63472	0.448022	0.0368165	-0.322226	-1.24397	-1.39455
YML011C	RAD33	-0.00866261	0.783173	0.842919	0.669288	-1.54624	-1.8073	0.157037	-0.462665	0.244409		-0.276573	1.21456	0.255864	1.15614	0.922823	-0.374931	-0.494655	-1.13967	-1.26356
YML008C	ERG6	1.07359	1.31045	0.884451	1.2912	-0.577623	-1.10328	-0.899014	-0.733656	-0.681762		0.370709	0.538384	0.654688	0.733354	0.864608	0.366117	-0.498834	-1.36792	-1.6611
YML007W	YAP1	-0.152792	1.89629	1.35157	0.569814	-0.997846	-0.997025	-0.961887	-0.543121	-0.136057		1.1183	0.723717	-0.0371598	1.07643	0.892121	-0.315865	-0.524299	-1.46797	-1.46527
YML006C	GIS4	0.968369	2.12557	0.701915	-0.0843725	-1.06608	-1.12485	-0.567604	-0.240561	-0.422549		2.46604	1.15747	0.955556	0.0338901	-0.598061	-0.369402	-0.592902	-1.55254	-1.50005
YML005W	TRM12	0.747753	0.751236	0.20279	-0.52908	-1.18115	-1.32236	-1.15123	0.165673	0.724502		1.05319	1.15923	1.13129	0.605899	0.104233	-0.927548	-1.01219	-1.15044	-0.963672
YML002W	YML002W	-0.829556	0.627835	1.37549	0.354796	-1.24534	-1.17223	-1.11187	0.197936	0.708987		0.838202	-0.48659	-1.76142	1.27646	0.256644	1.20883	-0.459132	-0.443886	-0.429101
YML001W	YPT7	-0.433953	0.232839	1.21999	0.488562	-0.897032	-1.57882	-0.996268	-0.293225	0.899312		0.830239	0.0696698	0.555351	0.524817	1.05699	0.5809	-0.573581	-1.32262	-1.72177
YMR004W	MVP1	0.355932	1.22199	1.50744	0.836162	-1.31942	-1.23046	-1.0586	-0.0912108	-0.115923		0.862476	-0.380819	0.731111	0.849526	0.447323	0.809929	-0.226303	-1.5603	-1.53294
YMR009W	ADI1	0.870542	1.69643	0.979757	-0.37341	-1.31053	-1.42471	-0.643605	-0.155861	0.0975352		-0.442241	0.544541	1.20836	1.2031	0.725246	-0.138145	-0.853615	-1.01975	-1.22749
YMR011W	HXT2	0.0203348	2.53349	0.896618	-0.290197	-0.554975	-0.615378	-0.543126	-0.387663	-0.523328		-0.868903	0.372364	1.13526	1.40116	0.859672	0.0333864	-0.828714	-0.87485	-1.22938
YMR012W	CLU1	1.48153	0.519685	1.30178	1.09082	-1.12145	-0.990991	-0.799137	-0.35368	-0.635791		0.666276	-0.340854	0.048362	0.899934	1.18158	0.566803	-0.0767469	-1.29068	-1.65467
YMR014W	BUD22	0.281658	0.574597	1.78991	0.450167	-1.37664	-1.75764	-0.364294	0.0984816	0.226425		0.71228	0.334793	0.915646	0.826691	0.885568	-0.365022	-0.369051	-1.31018	-1.63072
YMR015C	ERG5	1.60991	1.20724	0.732736	-0.0398218	-1.19314	-1.23911	-1.01558	-0.415725	-0.128697		5.80238	0.419357	0.0857376	0.335544	-0.327879	-0.901568	-1.4248	-1.93477	-2.05401
YMR021C	MAC1	1.55432	1.11052	1.23187	0.626551	-0.707283	-0.833095	-0.828859	-0.740629	-0.784463		0.568466	0.606862	0.685834	1.18983	0.385699	0.124837	-0.67923	-1.38412	-1.49818
YMR029C	FAR8	0.556299	1.82641	1.1358	0.83094	-0.371734	-0.934412	-0.945455	-0.734217	-0.691933		0.89783	0.283328	0.234197	1.32067	0.682838	0.044685	-0.480044	-1.30185	-1.68165
YMR033W	ARP9	0.0190813	1.36985	1.8056	0.534393	-1.27821	-0.951354	-0.911629	-0.392948	-0.227861		0.507184	-1.23317	-0.748215	-0.528509	-0.63986	-0.463637	0.3292	1.18401	1.593
YMR037C	MSN2	-0.0525513	2.13539	0.31146	-0.526206	-0.852633	-1.23206	-1.03429	0.100946	0.37829		0.535573	2.02375	0.245911	-0.190754	-1.08103	-1.24051	-0.24749	-0.214666	0.169217
YMR044W	IOC4	0.435888	0.210552	1.0541	-0.0021783	0.988487	-1.85956	-1.50263	-0.489349	0.434324		2.44292	-0.541584	0.302544	1.21862	-0.274338	0.455074	-1.00094	-0.524652	-2.07764
YMR053C	STB2	0.837579	0.870525	0.744694	0.402525	-1.13225	-1.56789	-1.34487	-0.196604	0.321945		4.87005	-0.925719	0.0405858	0.848177	0.377144	-0.263318	-1.54019	-1.70416	-1.70256
YMR062C	ARG7	-0.664841	1.14788	0.16226	-0.324067	-1.09883	-1.14665	-0.825349	0.207887	0.708609		-1.0658	1.82457	1.1987	0.771273	-0.1425	-0.4061	-0.796626	-0.737952	-0.645571
YMR064W	AEP1	1.15321	0.430286	1.51124	1.07446	-1.25083	-0.876852	-1.14236	-0.601865	-0.178506		3.96398	-0.364943	-0.131798	1.1281	0.481794	-0.738131	-0.895276	-1.85007	-1.59365
YMR070W	MOT3	0.903938	2.07322	0.835487	-0.058254	-0.878793	-1.19146	-0.866934	-0.281864	-0.175322		2.33723	0.632899	0.790319	0.304729	0.681146	-0.779872	-0.967308	-1.32706	-1.67208
YMR075W	RCO1	0.266737	1.78073	1.16902	0.88886	-1.06038	-0.911919	-1.08344	-0.613191	-0.225808		7.03655	-1.92394	-0.691528	-0.0269241	-1.91529	-1.79348	-0.0986959	-1.27871	0.692022
YMR076C	PDS5	-0.563463	2.44916	0.932506	0.351668	-0.455588	-0.473154	-0.51284	-0.555657	-0.577385		-1.774	1.16445	1.05139	1.39126	0.666764	-0.0572946	-0.208479	-1.18595	-1.04814
YMR087W	YMR087W	-0.562282	0.91326	0.394333	0.762457	-1.28624	-1.63745	-0.722723	0.0812598	0.771832		-1.61246	-0.462936	-0.16732	1.18441	1.46683	1.16681	0.407527	-0.859323	-1.12353
YMR090W	YMR090W	0.450926	0.843513	0.432145	-0.0733098	-1.31815	-1.50878	-0.546481	-0.602867	0.652182		1.79107	0.557823	0.128654	0.174606	1.02408	0.285886	-0.709958	-1.38113	-1.87104
YMR093W	UTP15	0.791001	2.15472	1.05682	-0.0794543	-0.644246	-0.800704	-0.56615	-0.561166	-0.722119		0.323263	1.13833	1.55015	0.447776	-0.011351	-0.560085	-1.04116	-0.851316	-0.995609
YMR102C	YMR102C	-0.323682	1.60193	0.747278	0.211901	-1.71715	-0.969062	-0.402395	-0.398897	0.0185422		0.148705	0.444345	1.3714	0.620552	0.824938	-0.0183823	-1.23963	-1.01866	-1.13326
YMR112C	MED11	1.25722	1.51263	0.901566	-1.13005	-0.792436	0.00863333	-0.456891	-1.04311	-0.864803		1.21882	1.02556	0.425873	0.812494	0.718904	-1.18174	-1.10013	-0.556155	-1.36363
YMR124W	YMR124W	0.465327	1.07528	-0.148305	-0.703972	-1.00041	-0.783128	-0.171953	-0.418259	-0.548458		2.22116	1.36873	0.397346	-0.417031	-1.44982	-1.17338	-1.19758	-0.357961	0.608542
YMR136W	GAT2	0.184204	1.79996	0.630331	0.730057	-1.0675	-1.02766	-0.805603	-0.756147	-0.659529		-0.0412314	1.01527	1.36613	0.610793	0.394296	-0.0919133	-0.934144	-1.11383	-1.20537
YMR137C	PSO2	-0.810238	0.671021	1.78763	0.19014	-1.67671	-0.939279	-0.0693237	0.686294	0.569716		-1.2804	-0.0881296	1.32426	0.54886	1.62447	-0.271646	-1.10228	-1.05926	0.304129
YMR140W	SIP5	0.764756	0.308534	0.347632	0.681897	-1.48663	-1.57104	-0.762318	-0.174062	0.372852		-0.465554	0.52127	1.62969	0.987265	0.328115	-0.2448	-1.44924	-0.692953	-0.613795
YMR149W	SWP1	1.08838	0.963754	1.4339	0.337961	-1.18149	-0.829231	-0.826927	-0.833823	-0.864328		-0.0458753	0.0954325	0.890146	1.6278	0.663011	-0.291347	-1.27779	-0.907311	-0.754069
YMR162C	DNF3	0.164624	1.17864	1.00011	0.270726	-1.84472	-1.47985	-0.441811	0.163662	0.172913		0.643766	0.360616	1.06366	1.11938	0.590248	-0.613207	-1.41011	-1.25512	-0.49923
YMR164C	MSS11	0.357589	1.74441	-0.0572324	-0.293699	-0.941037	-0.848157	-0.459474	-0.493413	-0.767245		1.27302	0.240983	-0.829812	-1.04061	-1.7489	0.177947	-0.181065	0.937695	1.17075
YMR167W	MLH1	0.335056	1.43502	0.762592	0.440093	-1.34801	-1.1028	-0.59479	-0.68752	-0.595628		1.34008	1.02283	1.16064	0.492081	0.0923649	-0.668699	-1.48824	-1.06269	-0.888371
[truncated: 3,436 more rows]

## Sheet: Fig 2D
Strain	Genotype	Timecourse ID	Hr in spo	mononucleate	binucleate	tetranucleate	total	%MI and MII
39807 1	PCUP1-IME1	BG082725	0	200	0	0	200	0
			1	200	0	0	200	0
			2	200	0	0	200	0
			3	200	0	0	200	0
			4	198	2	0	200	1
			5	182	14	4	200	9
			6	139	34	27	200	30.5
			7	102	19	79	200	49
			8	82	28	90	200	59
			9	47	24	128	199	76.3819
			10	51	23	126	200	74.5
39807 3	PCUP1-IME1	BG082725	0	200	0	0	200	0
			1	200	0	0	200	0
			2	200	0	0	200	0
			3	200	0	0	200	0
			4	189	10	1	200	5.5
			5	173	17	10	200	13.5
			6	106	32	62	200	47
			7	83	15	102	200	58.5
			8	70	10	118	198	64.6465
			9	45	6	149	200	77.5
			10	24	14	162	200	88
39807 4	PCUP1-IME1	BG082725	0	200	0	0	200	0
			1	200	0	0	200	0
			2	199	1	0	200	0.5
			3	198	2	0	200	1
			4	177	20	3	200	11.5
			5	129	41	30	200	35.5
			6	85	33	82	200	57.5
			7	51	15	133	199	74.3719
			8	30	12	157	199	84.9246
			9	25	10	165	200	87.5
			10	8	7	185	200	96
39807 5	PCUP1-IME1	BG082725	0	200	0	0	200	0
			1	200	0	0	200	0
			2	200	0	0	200	0
			3	200	0	0	200	0
			4	176	24	0	200	12
			5	122	42	36	200	39
			6	87	38	75	200	56.5
			7	42	16	142	200	79
			8	25	9	166	200	87.5
			9	28	3	167	198	85.8586
			10	23	5	171	199	88.4422
NH2842 1	PCUP1-IME1 sen1-md	BG082725	0	200	0	0	200	0
			1	200	0	0	200	0
			2	200	0	0	200	0
			3	200	0	0	200	0
			4	200	0	0	200	0
			5	199	1	0	200	0.5
			6	190	7	2	199	4.52261
			7	182	8	10	200	9
			8	161	14	25	200	19.5
			9	136	19	45	200	32
			10	104	18	76	198	47.4747
NH2842 2	PCUP1-IME1 sen1-md	BG082725	0	200	0	0	200	0
			1	200	0	0	200	0
			2	200	0	0	200	0
			3	199	1	0	200	0.5
			4	200	0	0	200	0
			5	198	2	0	200	1
			6	198	2	0	200	1
			7	182	6	12	200	9
			8	179	9	12	200	10.5
			9	154	4	42	200	23
			10	113	11	72	196	42.3469
NH2842 3	PCUP1-IME1 sen1-md	BG082725	0	200	0	0	200	0
			1	200	0	0	200	0
			2	199	1	0	200	0.5
			3	200	0	0	200	0
			4	200	0	0	200	0
			5	199	1	0	200	0.5
			6	193	3	4	200	3.5
			7	177	5	17	199	11.0553
			8	145	15	40	200	27.5
			9	123	15	60	198	37.8788
			10	77	13	102	192	59.8958
NH2842 4	PCUP1-IME1 sen1-md	BG082725	0	200	0	0	200	0
			1	200	0	0	200	0
			2	200	0	0	200	0
			3	200	0	0	200	0
			4	200	0	0	200	0
			5	199	1	0	200	0.5
			6	200	0	0	200	0
			7	189	5	6	200	5.5
			8	166	9	24	199	16.5829
			9	144	10	44	198	27.2727
			10	125	18	56	199	37.1859
NH2842 5	PCUP1-IME1 sen1-md	BG082725	0	200	0	0	200	0
			1	200	0	0	200	0
			2	200	0	0	200	0
			3	200	0	0	200	0
			4	200	0	0	200	0
			5	198	2	0	200	1
			6	199	0	1	200	0.5
			7	195	4	1	200	2.5
			8	182	3	14	199	8.54271
			9	157	5	37	199	21.1055
			10	135	11	46	192	29.6875
NH2842::pBG45 1	PCUP1-IME1 sen1-md::PREC8-SEN1	BG082725	0	200	0	0	200	0
			1	200	0	0	200	0
			2	200	0	0	200	0
			3	199	1	0	200	0.5
			4	175	25	0	200	12.5
			5	112	51	37	200	44
			6	75	27	98	200	62.5
			7	50	13	136	199	74.8744
			8	34	5	161	200	83
			9	34	5	161	200	83
			10	32	2	166	200	84
NH2842::pBG45 2	PCUP1-IME1 sen1-md::PREC8-SEN1	BG082725	0	200	0	0	200	0
			1	200	0	0	200	0
			2	200	0	0	200	0
			3	199	1	0	200	0.5
			4	171	25	4	200	14.5
			5	135	27	38	200	32.5
			6	76	25	99	200	62
			7	49	10	140	199	75.3769
			8	50	12	138	200	75
			9	27	9	163	199	86.4322
			10	28	4	168	200	86
NH2842::pBG45 3	PCUP1-IME1 sen1-md::PREC8-SEN1	BG082725	0	200	0	0	200	0
			1	200	0	0	200	0
			2	200	0	0	200	0
			3	200	0	0	200	0
			4	175	23	2	200	12.5
			5	154	24	22	200	23
			6	112	19	69	200	44
			7	74	17	109	200	63
			8	61	13	126	200	69.5
			9	47	10	142	199	76.3819
			10	30	11	158	199	84.9246
NH2842::pBG45 4	PCUP1-IME1 sen1-md::PREC8-SEN1	BG082725	0	200	0	0	200	0
			1	200	0	0	200	0
			2	199	1	0	200	0.5
			3	198	2	0	200	1
			4	185	14	1	200	7.5
			5	130	50	20	200	35
			6	78	29	93	200	61
			7	43	16	141	200	78.5
			8	23	5	172	200	88.5
			9	19	9	172	200	90.5
			10	20	11	169	200	90
0
NH2842::pBG45 5	PCUP1-IME1 sen1-md::PREC8-SEN1	BG082725	0	200	0	0	200	0
			1	200	0	0	200	0
			2	200	0	0	200	0
			3	196	4	0	200	2
			4	182	17	1	200	9
			5	122	46	30	198	38.3838
			6	94	25	80	199	52.7638
			7	44	25	131	200	78
			8	21	4	175	200	89.5
			9	24	9	167	200	88
			10	24	7	168	199	87.9397

## Sheet: Fig2E T50
Strain-replicati	Genotype	Max time	Max %	Max %/2	Value Above	Value Below	Time Above	Time Below	Slope	T50
39807-1	PCUP1-IME1	9	76	38	49	30.5	7	6	18.5	6.40541
39807-3	PCUP1-IME1	10	88	44	47	13.5	6	5	33.5	5.91045
39807-4	PCUP1-IME1	10	96	48	57.5	35.5	6	5	22	5.56818
39807-5	PCUP1-IME1	10	88	44	56.5	39	6	5	17.5	5.28571
NH2842-1	PCUP1-IME1 sen1-md	10	47	23.5	32	19.5	9	8	12.5	8.32
NH2842-2	PCUP1-IME1 sen1-md	10	41.5	20.75	23	10.5	9	8	12.5	8.82
NH2842-3	PCUP1-IME1 sen1-md	10	57.5	28.75	37.5	27.5	9	8	10	8.125
NH2842-4	PCUP1-IME1 sen1-md	10	37	18.5	27	16.5	9	8	10.5	8.19048
NH2842-5	PCUP1-IME1 sen1-md	10	28.5	14.25	21	8.5	9	8	12.5	8.46
NH2842::pBG45-1	PCUP1-IME1 sen1-md PREC8-SEN1	10	84	42	44	12.5	5	4	31.5	4.93651
NH2842::pBG45-2	PCUP1-IME1 sen1-md PREC8-SEN1	10	86	43	62	32.5	6	5	29.5	5.35593
NH2842::pBG45-3	PCUP1-IME1 sen1-md PREC8-SEN1	10	84.5	42.25	44	23	6	5	21	5.91667
NH2842::pBG45-4	PCUP1-IME1 sen1-md PREC8-SEN1	9	90.5	45.25	61	35	6	5	26	5.39423
NH2842::pBG45-5	PCUP1-IME1 sen1-md PREC8-SEN1	8	89.5	44.75	52.5	38	6	5	14.5	5.46552

## Sheet: Fig 5C sae2
Strain	Genotype	Time	P1	P2	DSB1	DSB2	Background	P1-B	P2-B	DSB1-B	DSB2-B	Total DNA(I + J + K + L)	Total DSBs(K +L)	%DSB N/M*100			sae2∆			sae2∆ sen1-md		sae2∆ PREC8-SEN1
NH1054	sae2∆	0	8047.35	7887.12	256.88	225.32	221.19	7826.16	7665.93	35.69	4.13	15531.9	39.82	0.26			WT-0	WT-6	WT-8	sen1-md-6	sen1-md-8	PREC8-SEN1-6	PREC8-SEN1-8
NH1054	sae2∆	6	42385.2	40991.9	1696.55	1550.71	730.11	41655.1	40261.8	966.44	820.6	83703.9	1787.04	2.13		Rep1	0.26	2.13	3.55	2.61	4.87	1.36	2.83
NH1054	sae2∆	8	31823.3	30950.2	1855.98	1768.75	682.5	31140.8	30267.7	1173.48	1086.25	63668.2	2259.73	3.55		Rep2	0	2.09	3.33	2.23	4.47	2.83	4.29
NH1054	sae2∆	0	6853.88	6548.82	168.32	148.88	174.88	6679	6373.94	-6.56	-26	13020.4	-32.56	-0.25		Rep3	0	2.25	3.11	2.51	5.27	4.52	5.61
NH1054	sae2∆	6	26738.8	24618.9	1049.57	986.48	480.93	26257.9	24138	568.64	505.55	51470.1	1074.19	2.09		Rep4	0.35	3.52	4.32	2.87	5.14	3.71	8.18
NH1054	sae2∆	8	28593.5	27978.5	1554.55	1430.08	536.07	28057.4	27442.4	1018.48	894.01	57412.3	1912.49	3.33		Rep5	0.37	5.07	5.76	2.66	5.1	2.38	5.74
NH1054	sae2∆	0	7619.83	7296.34	180.16	166.14	190.34	7429.49	7106	-10.18	-24.2	14501.1	-34.38	-0.24
NH1054	sae2∆	6	23771.2	23460.2	1023.04	939.28	448.34	23322.9	23011.8	574.7	490.94	47400.4	1065.64	2.25
NH1054	sae2∆	8	31083.6	29709.3	1631.05	1490.09	603.13	30480.5	29106.2	1027.92	886.96	61501.6	1914.88	3.11
NH1054	sae2∆	0	6024.72	5602.29	187.39	182.04	164.87	5859.85	5437.42	22.52	17.17	11337	39.69	0.35
NH1054	sae2∆	6	30212.6	29097.1	1679.32	1583.63	569.8	29642.8	28527.3	1109.52	1013.83	60293.5	2123.35	3.52
NH1054	sae2∆	8	34372.7	32292.6	2200.71	2034.15	641.57	33731.1	31651.1	1559.14	1392.58	68333.9	2951.72	4.32
NH1054	sae2∆	0	6476.48	6341.21	283.65	317.61	277.89	6198.59	6063.32	5.76	39.72	12307.4	45.48	0.37
NH1054	sae2∆	6	36103.4	35999.4	2701.63	2532.09	731.73	35371.7	35267.7	1969.9	1800.36	74409.6	3770.26	5.07
NH1054	sae2∆	8	26163.8	25984.3	2220.19	2024.43	563.76	25600	25420.6	1656.43	1460.67	54137.7	3117.1	5.76
NH2846	sae2∆ sen1-md	6	21085.5	20569.7	1054.06	1014.35	488.17	20597.3	20081.6	565.89	526.18	41770.9	1092.07	2.61
NH2846	sae2∆ sen1-md	8	18664.2	18326.7	1393.24	1340.76	443.63	18220.6	17883.1	949.61	897.13	37950.4	1846.74	4.87
NH2846	sae2∆ sen1-md	6	16856.8	16455.7	785.45	736.71	390.3	16466.5	16065.4	395.15	346.41	33273.4	741.56	2.23
NH2846	sae2∆ sen1-md	8	25761.4	25845.4	1786.77	1626.82	523.71	25237.7	25321.7	1263.06	1103.11	52925.5	2366.17	4.47
NH2846	sae2∆ sen1-md	6	22150.9	22507	1012.81	970.01	427.54	21723.4	22079.5	585.27	542.47	44930.6	1127.74	2.51
NH2846	sae2∆ sen1-md	8	36567.4	35391.3	2678.49	2493.27	620.34	35947	34770.9	2058.15	1872.93	74649.1	3931.08	5.27
NH2846	sae2∆ sen1-md	6	5602.21	5391.62	326.56	326.92	169.6	5432.61	5222.02	156.96	157.32	10968.9	314.28	2.87
NH2846	sae2∆ sen1-md	8	30538.8	29689.4	2163.44	2083.53	520.17	30018.7	29169.2	1643.27	1563.36	62394.5	3206.63	5.14
NH2846	sae2∆ sen1-md	6	17194	16375.3	894.77	827.12	413.47	16780.5	15961.8	481.3	413.65	33637.3	894.95	2.66
NH2846	sae2∆ sen1-md	8	30765.7	28433.8	2209.46	1993.97	540.09	30225.6	27893.7	1669.37	1453.88	61242.6	3123.25	5.1
NH2846::pNH410	sae2∆ sen1-md::pREC8-SEN1	6	21872.3	21468	754.12	722.45	446.55	21425.8	21021.5	307.57	275.9	43030.7	583.47	1.36
NH2846::pNH410	sae2∆ sen1-md::pREC8-SEN1	8	18664.2	14971.4	844.05	794.42	338.85	18325.4	14632.6	505.2	455.57	33918.7	960.77	2.83
NH2846::pNH410	sae2∆ sen1-md::pREC8-SEN1	6	27132.8	27199.5	1460.04	1338.97	625.84	26507	26573.6	834.2	713.13	54627.9	1547.33	2.83
NH2846::pNH410	sae2∆ sen1-md::pREC8-SEN1	8	15709.1	15615.7	1098.88	1018.26	374.01	15335.1	15241.7	724.87	644.25	31946	1369.12	4.29
NH2846::pNH410	sae2∆ sen1-md::pREC8-SEN1	6	22150.9	28496.9	1879.78	1730.61	636.24	21514.7	27860.7	1243.54	1094.37	51713.2	2337.91	4.52
NH2846::pNH410	sae2∆ sen1-md::pREC8-SEN1	8	21877.6	21219.3	1896.99	1704.29	552.76	21324.8	20666.6	1344.23	1151.53	44487.2	2495.76	5.61
NH2846::pNH410	sae2∆ sen1-md::pREC8-SEN1	6	35924.1	35132.2	1998.6	1960.86	634.36	35289.8	34497.8	1364.24	1326.5	72478.4	2690.74	3.71
NH2846::pNH410	sae2∆ sen1-md::pREC8-SEN1	8	8533.06	12820.5	2889.93	2949.48	2160.8	6372.26	10659.7	729.13	788.68	18549.8	1517.81	8.18
NH2846::pNH410	sae2∆ sen1-md::pREC8-SEN1	6	20688.8	20230.1	1150.34	1049.34	616.98	20071.9	19613.2	533.36	432.36	40650.7	965.72	2.38
NH2846::pNH410	sae2∆ sen1-md::pREC8-SEN1	8	14551.4	13532.4	1455.64	1284	548.83	14002.5	12983.5	906.81	735.17	28628	1641.98	5.74

## Sheet: Fig4ABC NDT80-mid
Strain	Relevant Genotype	Timecourse ID	Timepoint	Mononucleate	Binucleate	Tetranucleate	>4	Total	% MI	%MII	% fragmented (>4)	% post-MI (MII + >4)	SEN1 and sen1-md data are the same in all panels
NH716	SEN1	BG102021	0	200	0	0	0	200	0		0	0
			2
			3	200	0	0	0	200	0		0	0
			4	185	15	0	0	200	7.5		0	0
			5	158	33	9	0	200	16.5		0	4.5
			6	103	25	71	1	200	12.5		0.5	36
			7
			8	42	13	144	1	200	6.5		0.5	72.5
			10	50	3	147	0	200	1.5		0	73.5
			12	34	4	162	0	200	2		0	81
NH716	SEN1	BG102021	0	200	0	0	0	200	0		0	0
			2
			3	200	0	0	0	200	0		0	0
			4	196	3	1	0	200	1.5		0	0.5
			5	183	10	7	0	200	5		0	3.5
			6	166	10	24	0	200	5		0	12
			7									0
			8	101	12	87	0	200	6		0	43.5
			10	58	17	125	0	200	8.5		0	62.5
			12	65	10	125	0	200	5		0	62.5
NH716	SEN1	BG081623	0	200	0	0	0	200	0		0	0
			2
			3
			4	193	7	0	0	200	3.5		0	0
			5	139	38	20	3	200	19		1.5	11.5
			6	90	31	72	7	200	15.5		3.5	39.5
			7
			8	33	23	143	1	200	11.5		0.5	72
			10	23	9	165	3	200	4.5		1.5	84
			12	19	8	173	0	200	4		0	86.5
NH716	SEN1	BG112923	0	200	0	0	0	200	0		0	0
			2
			3
			4	178	17	5	0	200	8.5		0	2.5
			5	99	42	55	4	200	21		2	29.5
			6	44	14	141	1	200	7		0.5	71
			7									0
			8	36	7	155	2	200	3.5		1	78.5
			10	21	6	173	0	200	3		0	86.5
			12	23	3	174	0	200	1.5		0	87
NH716	SEN1	BG012624	0	200	0	0	0	200	0		0	0
			2	200	0	0	0	200	0		0	0
			3	200	0	0	0	200	0		0	0
			4	200	0	0	0	200	0		0	0
			5	188	9	3	0	200	4.5		0	1.5
			6	144	22	34	0	200	11		0	17
			7	72	16	111	1	200	8		0.5	56
			8	49	13	137	1	200	6.5		0.5	69
			10	47	13	140	0	200	6.5		0	70
			12	40	8	151	1	200	4		0.5	76
NH716	SEN1	BG032024	0	200	0	0	0	200	0		0	0
			2	200	0	0	0	200	0		0	0
			3	199	1	0	0	200	0.5		0	0
			4	187	11	2	0	200	5.5		0	1
			5	161	19	20	0	200	9.5		0	10
			6	152	14	34	0	200	7		0	17
			7	103	17	80	0	200	8.5		0	40
			8	72	7	121	0	200	3.5		0	60.5
			10	60	4	136	0	200	2		0	68
			12	35	1	164	0	200	0.5		0	82
NH716	SEN1	BG032024	0	200	0	0	0	200	0		0	0
			2	200	0	0	0	200	0		0	0
			3	200	0	0	0	200	0		0	0
			4	179	21	0	0	200	10.5		0	0
			5	128	36	36	0	200	18		0	18
			6	78	18	102	2	200	9		1	52
			7	50	7	143	0	200	3.5		0	71.5
			8	33	8	159	0	200	4		0	79.5
			10	36	8	156	0	200	4		0	78
			12	21	8	171	0	200	4		0	85.5
NH716	SEN1	BG060724	0	200	0	0	0	200	0		0	0
			2	200	0	0	0	200	0		0	0
			3	200	0	0	0	200	0		0	0
			4	187	12	0	1	200	6		0.5	0.5
			5	135	26	34	5	200	13		2.5	19.5
			6	83	11	101	5	200	5.5		2.5	53
			7	47	10	142	1	200	5		0.5	71.5
			8	28	8	164	0	200	4		0	82
			10	21	5	174	0	200	2.5		0	87
			12	30	0	169	1	200	0		0.5	85
NH716	SEN1	BG062124	0	200	0	0	0	200	0		0	0
			2	200	0	0	0	200	0		0	0
			3	200	0	0	0	200	0		0	0
			4	193	7	0	0	200	3.5		0	0
			5	185	13	2	0	200	6.5		0	1
			6	146	22	32	0	200	11		0	16
			7	117	27	56	0	200	13.5		0	28
			8	85	10	105	0	200	5		0	52.5
			10	57	7	136	0	200	3.5		0	68
			12	46	5	149	0	200	2.5		0	74.5
NH716	SEN1	BG080224	0	200	0	0	0	200	0	0	0	0
			2	200	0	0	0	200	0	0	0	0
			3	199	1	0	0	200	0.5	0	0	0
			4	192	8	0	0	200	4	0	0	0
			5	108	29	62	1	200	14.5	31	0.5	31.5
			6	55	9	129	7	200	4.5	64.5	3.5	68
			7	48	9	139	4	200	4.5	69.5	2	71.5
			8	44	9	146	1	200	4.5	73	0.5	73.5
			10	39	10	149	2	200	5	74.5	1	75.5
			12	36	10	151	3	200	5	75.5	1.5	77
NH716	SEN1	BG100424	0	200	0	0	0	200	0	0	0	0
			2	200	0	0	0	200	0	0	0	0
			3	200	0	0	0	200	0	0	0	0
			4	195	5	0	0	200	2.5	0	0	0
			5	176	15	9	0	200	7.5	4.5	0	4.5
			6	177	9	14	0	200	4.5	7	0	7
			7	112	20	65	3	200	10	32.5	1.5	34
			8	100	6	94	0	200	3	47	0	47
			10	41	20	138	1	200	10	69	0.5	69.5
			12	37	4	154	5	200	2	77	2.5	79.5
NH716	SEN1	BG110624	0	200	0	0	0	200	0	0	0	0
			2	200	0	0	0	200	0	0	0	0
			3	200	0	0	0	200	0	0	0	0
			4	162	37	1	0	200	18.5	0.5	0	0.5
			5	84	40	75	1	200	20	37.5	0.5	38
			6	51	20	129	0	200	10	64.5	0	64.5
			7	42	9	148	1	200	4.5	74	0.5	74.5
			8	33	10	151	6	200	5	75.5	3	78.5
			10	35	7	151	7	200	3.5	75.5	3.5	79
			12	17	6	169	8	200	3	84.5	4	88.5
NH716	SEN1	BG120724	0	200	0	0	0	200	0	0	0	0
			2	199	1	0	0	200	0.5	0	0	0
			3	200	0	0	0	200	0	0	0	0
			4	183	17	0	0	200	8.5	0	0	0
			5	127	40	33	0	200	20	16.5	0	16.5
			6	71	23	106	0	200	11.5	53	0	53
			7	48	30	118	4	200	15	59	2	61
			8	46	12	142	0	200	6	71	0	71
			10	23	9	166	2	200	4.5	83	1	84
			12	35	18	146	1	200	9	73	0.5	73.5
NH2667	sen1-md	BG102021	0	200	0	0	0	200	0		0	0
			2									0
			3	200	0	0	0	200	0		0	0
			4	200	0	0	0	200	0		0	0
			5	198	2	0	0	200	1		0	0
			6	188	11	1	0	200	5.5		0	0.5
			7
			8	154	18	27	1	200	9		0.5	14
			10	112	7	81	0	200	3.5		0	40.5
			12	78	17	105	0	200	8.5		0	52.5
NH2667	sen1-md	BG112421	0	200	0	0	0	200	0		0	0
			2
			3	200	0	0	0	200	0		0	0
			4	200	0	0	0	200	0		0	0
			5	200	0	0	0	200	0		0	0
			6	199	1	0	0	200	0.5		0	0
			7									0
			8	195	4	1	0	200	2		0	0.5
			10	179	8	13	0	200	4		0	6.5
			12	165	9	26	0	200	4.5		0	13
NH2667	sen1-md	BG081623	0	200	0	0	0	200	0		0	0
			2
			3
			4	200	0	0	0	200	0		0	0
			5	200	0	0	0	200	0		0	0
			6	199	1	0	0	200	0.5		0	0
			7									0
			8	179	7	13	1	200	3.5		0.5	7
			10	114	25	55	6	200	12.5		3	30.5
			12	92	21	76	11	200	10.5		5.5	43.5
NH2667	sen1-md	BG112923	0	200	0	0	0	200	0		0	0
			2
			3
			4	199	1	0	0	200	0.5		0	0
			5	198	2	0	0	200	1		0	0
			6	180	5	14	1	200	2.5		0.5	7.5
			7									0
			8	119	21	57	3	200	10.5		1.5	30
			10	98	22	76	4	200	11		2	40
			12	103	27	59	11	200	13.5		5.5	35
NH2667	sen1-md	BG012624	0	200	0	0	0	200	0		0	0
			2	200	0	0	0	200	0		0	0
			3	200	0	0	0	200	0		0	0
			4	200	0	0	0	200	0		0	0
			5	198	2	0	0	200	1		0	0
			6	199	1	0	0	200	0.5		0	0
			7	198	2	0	0	200	1		0	0
			8	200	0	0	0	200	0		0	0
			10	183	5	12	0	200	2.5		0	6
			12	183	8	9	0	200	4		0	4.5
NH2667	sen1-md	BG032024	0	200	0	0	0	200	0		0	0
			2	200	0	0	0	200	0		0	0
			3	200	0	0	0	200	0		0	0
			4	200	0	0	0	200	0		0	0
			5	200	0	0	0	200	0		0	0
			6	197	2	1	0	200	1		0	0.5
			7	187	9	4	0	200	4.5		0	2
			8	184	6	10	0	200	3		0	5
			10	136	12	52	0	200	6		0	26
			12	126	5	63	6	200	2.5		3	34.5
NH2667	sen1-md	BG032024	0	200	0	0	0	200	0		0	0
			2	200	0	0	0	200	0		0	0
			3	200	0	0	0	200	0		0	0
			4	200	0	0	0	200	0		0	0
			5	200	0	0	0	200	0		0	0
			6	200	0	0	0	200	0		0	0
			7	197	1	2	0	200	0.5		0	1
			8	189	6	5	0	200	3		0	2.5
			10	175	3	22	0	200	1.5		0	11
			12	152	4	39	5	200	2		2.5	22
NH2667	sen1-md	BG051024	0	200	0	0	0	200	0		0	0
			2	200	0	0	0	200	0		0	0
			3	200	0	0	0	200	0		0	0
			4	200	0	0	0	200	0		0	0
			5	199	1	0	0	200	0.5		0	0
			6	194	5	1	0	200	2.5		0	0.5
			7	170	12	18	0	200	6		0	9
			8	154	15	31	0	200	7.5		0	15.5
			10	68	16	108	8	200	8		4	58
			12	56	15	116	13	200	7.5		6.5	64.5
NH2667	sen1-md	BG060724	0	200	0	0	0	200	0		0	0
			2	200	0	0	0	200	0		0	0
			3	200	0	0	0	200	0		0	0
			4	198	1	1	0	200	0.5		0	0.5
			5	195	3	2	0	200	1.5		0	1
			6	148	12	35	5	200	6		2.5	20
			7	103	18	75	4	200	9		2	39.5
			8	47	25	109	19	200	12.5		9.5	64
			10	46	24	95	35	200	12		17.5	65
			12	51	24	90	35	200	12		17.5	62.5
NH2667	sen1-md	BG062124	0	200	0	0	0	200	0		0	0
			2	200	0	0	0	200	0		0	0
			3	200	0	0	0	200	0		0	0
			4	193	7	0	0	200	3.5		0	0
			5	193	7	0	0	200	3.5		0	0
			6	186	14	0	0	200	7		0	0
			7	176	9	15	0	200	4.5		0	7.5
			8	134	20	39	7	200	10		3.5	23
			10	123	9	67	1	200	4.5		0.5	34
			12	96	11	74	19	200	5.5		9.5	46.5
NH2667::pRS306	sen1-md	JC102523	0	198	1	0	1	200	0.5		0.5	0.5
			2
			3
			4	199	1	0	0	200	0.5		0	0
			5	191	7	0	2	200	3.5		1	1
			6	193	5	0	2	200	2.5		1	1
			7	190	9	0	1	200	4.5		0.5	0.5
			8	169	17	9	5	200	8.5		2.5	7
			10	171	17	5	7	200	8.5		3.5	6
			12	153	18	8	21	200	9		10.5	14.5
NH2667::pRS306	sen1-md	JC102523	0	199	1	0	0	200	0.5		0	0
			2
			3
			4	197	3	0	0	200	1.5		0	0
			5	197	3	0	0	200	1.5		0	0
			6	193	4	0	3	200	2		1.5	1.5
			7	197	1	0	2	200	0.5		1	1
			8	197	3	0	0	200	1.5		0	0
			10	193	4	0	3	200	2		1.5	1.5
			12	192	8	0	0	200	4		0	0
NH2667::pRS306	sen1-md	JC102523	0	200	0	0	0	200	0		0	0
			2
			3
			4	198	2	0	0	200	1		0	0
			5	197	3	0	0	200	1.5		0	0
			6	192	4	0	4	200	2		2	2
			7	194	5	0	1	200	2.5		0.5	0.5
			8	196	4	0	0	200	2		0	0
			10	192	8	0	0	200	4		0	0
			12	189	9	0	2	200	4.5		1	1
NH2667::pRS306	sen1-md	JC110723	0	194	0	0	6	200	0		3	3
			2
			3
			4	198	0	0	2	200	0		1	1
			5	199	1	0	0	200	0.5		0	0
			6	198	2	0	0	200	1		0	0
			7	199	1	0	0	200	0.5		0	0
			8	195	5	0	0	200	2.5		0	0
			10	198	1	0	1	200	0.5		0.5	0.5
			12	192	7	0	1	200	3.5		0.5	0.5
NH2667::pRS306	sen1-md	JC110723	0	200	0	0	0	200	0		0	0
			2
			3
			4	193	7	0	0	200	3.5		0	0
			5	191	9	0	0	200	4.5		0	0
			6	184	15	0	1	200	7.5		0.5	0.5
			7	190	10	0	0	200	5		0	0
			8	186	11	0	3	200	5.5		1.5	1.5
			10	161	21	0	18	200	10.5		9	9
			12	173	17	5	5	200	8.5		2.5	5
NH2667	sen1-md	BG080224	0	200	0	0	0	200	0	0	0	0
			2	199	1	0	0	200	0.5	0	0	0
			3	199	1	0	0	200	0.5	0	0	0
			4	199	1	0	0	200	0.5	0	0	0
			5	197	3	0	0	200	1.5	0	0	0
			6	187	11	2	0	200	5.5	1	0	1
			7	161	14	22	3	200	7	11	1.5	12.5
			8	145	12	41	2	200	6	20.5	1	21.5
			10	85	13	92	10	200	6.5	46	5	51
			12	55	15	120	10	200	7.5	60	5	65
NH2667	sen1-md	BG082124	0	200	0	0	0	200	0	0	0	0
			2	198	2	0	0	200	1	0	0	0
			3	199	1	0	0	200	0.5	0	0	0
			4	198	2	0	0	200	1	0	0	0
			5	194	6	0	0	200	3	0	0	0
			6	160	23	16	1	200	11.5	8	0.5	8.5
			7	117	14	62	7	200	7	31	3.5	34.5
			8	83	16	86	15	200	8	43	7.5	50.5
			10	57	18	111	14	200	9	55.5	7	62.5
			12	46	9	114	31	200	4.5	57	15.5	72.5
NH2667	sen1-md	BG100424	0	200	0	0	0	200	0	0	0	0
			2	200	0	0	0	200	0	0	0	0
			3	200	0	0	0	200	0	0	0	0
			4	197	3	0	0	200	1.5	0	0	0
			5	179	21		0	200	10.5	0	0	0
			6	152	28	15	5	200	14	7.5	2.5	10
			7	103	22	63	12	200	11	31.5	6	37.5
[truncated: 63 more rows]

[truncated: 12 more sheets: Fig4EFG mek1, Figure 3D, Fig3H, Fig5EGH, Fig 6C, Figure 7ABCDEF spo11, Fig7Gspo11 spo, Fig 8BC, FIg8C pvalues, S4CD_Fig, S4A_Fig, S4B-Fig]
