# Supplementary material for: The conserved SEN1 DNA/RNA helicase has multiple functions during yeast meiosis
Source: PLoS Genet. 2025 Dec 11;21(12):e1011684. doi: 10.1371/journal.pgen.1011684 (PMC12714266; doi:10.1371/journal.pgen.1011684)
Supplement: S2 Data — (GZ) [file pgen.1011684.s002.gz › Fig3E_SEN1_CUT.txt]

@{"upstream":[500],"downstream":[500],"body":[1000],"bin size":[1],"ref point":[null],"verbose":false,"bin avg type":"mean","missing data as zero":false,"min threshold":null,"max threshold":null,"scale":1,"skip zeros":false,"nan after end":false,"proc number":12,"sort regions":"descend","sort using":"mean","unscaled 5 prime":[0],"unscaled 3 prime":[0],"sample_labels":["SEN1_CUTs"],"group_labels":…
chrXVI	355759	355935	CUT894_chrXVI:349946-350122	60	-	621.129028	624.169006	623.317993	623.075012	598.875977	538.927979	623.440002	625.142029	625.507019	622.953003	583.797974	627.452026	628.302979	624.411987	623.682983	591.580017	625.38501	623.195984	628.302979	632.072998	620.278015	628.424988	627.695007	628.546997	632.68103	635.598999	634.991028	636.450989	635.843018	634.747986	634.018982	632.195007	635.478027	631.221985	630.249023	630.005981	632.68103	637.179993	635.598999	633.411011	626.966003	633.046021	632.68103	638.031006
chrXIII	194921	195025	CUT289_chrXIII:212265-212369	60	+	345.278992	345.847992	346.274994	346.416992	346.55899	342.290985	342.575989	338.59201	344.85199	345.98999	345.847992	346.274994	345.98999	342.433014	337.312012	347.269989	347.127991	348.265991	301.033997	338.734985	343.997986	341.864014	340.726013	338.308014	343.002991	345.278992	349.119995	347.269989	348.123993	346.416992	345.562988	343.713989	343.713989	345.847992	349.830994	352.677002	351.253998	351.681	352.533997	351.112	352.960999	353.957001	353.957001	353.815002
chrV	281320	281464	CUT553_chrV:261878-262022	60	-	319.320007	319.562988	319.562988	319.684998	319.44101	318.712006	319.076996	316.644989	308.253998	309.59201	312.875	314.576996	314.941986	315.549988	318.468994	317.739014	316.279999	317.860992	315.184998	311.173004	312.875	314.576996	316.52301	317.131012	319.44101	319.562988	320.536011	319.076996	319.197998	320.414001	318.954987	317.252991	311.415985	316.279999	315.307007	317.617004	317.496002	319.197998	317.739014	317.739014	308.010986	302.661011	266.666992	320.657013
chrIX	249521	249641	CUT193_chrIX:264938-265058	60	+	265.040985	265.325012	265.325012	264.329987	265.609985	259.919006	257.643005	266.321014	267.03299	267.316986	267.743988	267.743988	267.459015	266.890015	266.463989	265.894989	266.605988	265.894989	266.747986	267.03299	269.166992	269.166992	269.166992	269.30899	268.881989	267.885986	257.928009	257.359009	259.777008	260.20401	268.73999	269.023987	268.028992	268.312988	269.023987	270.019989	269.877991	269.30899	270.731995	271.015991	270.873993	270.304993	270.019989	268.73999
chrII	374556	374884	CUT451_chrII:366605-366933	60	-	360.907013	353.489014	361.757996	356.286011	362.365997	357.867004	364.554993	358.960999	366.378998	365.162994	361.028015	365.040985	364.433014	365.891998	367.472992	366.256989	366.987	366.622009	366.378998	363.21701	363.946991	365.527008	366.256989	366.13501	366.378998	363.095001	362.487	361.149994	358.352997	350.813995	346.192993	346.436005	261.924988	273.720001	362.365997	362.243988	361.393005	361.757996	351.299988	362.122986	360.785004	363.095001	363.459991	363.459991
chrVII	868477	868618	CUT628_chrVII:882570-882714	60	-	1448.72998	1461.5	1449.829956	1462.469971	1460.160034	1464.910034	1466.48999	1467.339966	1463.079956	1463.930054	1466.48999	1439.25	1445.939941	1435.599976	1449.339966	1443.02002	1414.079956	1395.349976	1419.790039	1450.560059	1389.030029	1417	1411.040039	1420.160034	1416.630005	1269.5	1278.859985	1291.26001	1406.170044	1405.569946	1417.849976	1472.319946	1481.810059	1482.540039	1479.97998	1477.670044	1481.319946	1413.959961	1413.959961	1415.780029	1484	1482.050049	1486.430054	1486.310059
chrXIV	593853	594036	CUT342_chrXIV:586428-586611	60	+	2.98758	2.98758	2.98758	2.84531	2.98758	2.98758	2.98758	2.98758	2.98758	2.98758	2.98758	2.98758	2.98758	2.98758	2.98758	2.98758	2.98758	2.98758	2.98758	2.84531	2.84531	2.84531	2.84531	2.70305	2.70305	2.84531	2.84531	2.84531	2.84531	2.84531	2.84531	2.70305	2.70305	2.70305	2.70305	2.70305	2.70305	2.84531	2.84531	2.84531	2.84531	2.84531	2.84531	2.84531
chrXII	106019	106166	CUT247_chrXII:105402-105546	60	+	161.472	161.472	161.755997	161.472	160.617996	159.621994	159.906998	159.764008	159.479996	160.332993	159.906998	161.613998	161.472	161.186996	161.186996	150.658997	161.755997	161.755997	160.901993	162.466995	160.190994	160.332993	160.332993	158.626007	160.332993	158.626007	158.626007	160.190994	161.186996	163.035995	161.044998	163.179001	163.179001	162.610001	163.320999	163.462997	163.035995	161.897995	149.520996	160.759995	157.630005	159.764008	160.617996	162.751999
chrIV	781981	782133	CUT070_chrIV:791959-792111	60	+	787.013977	800.671021	802.377991	690.984009	666.940979	821.726013	808.638	826.137024	828.270996	829.978027	828.697021	828.270996	827.275024	823.291016	810.630005	750.025024	736.935974	816.320007	827.416992	831.684998	829.551025	829.408997	832.68103	832.112	831.401001	831.684998	830.405029	832.68103	832.254028	833.534973	833.534973	833.25	830.119995	834.672974	832.68103	831.684998	830.830994	834.95697	834.815002	833.677002	836.521973	836.521973	836.664001	834.815002
chrIV	321620	321812	CUT484_chrIV:309525-309717	60	-	3.28318	3.40478	3.40478	4.13438	4.49917	5.83677	5.83677	5.71517	6.32316	7.78235	8.14715	8.75515	8.99835	9.36314	9.11995	9.36314	9.36314	9.36314	9.11995	9.36314	8.51195	9.36314	11.3087	13.0111	14.4703	15.5647	16.5375	19.942301	22.9823	25.4142	27.1166	34.412601	56.665298	80.255501	128.651993	130.841003	138.014999	149.445999	167.807007	203.192001	354.704987	441.040985	456.605011	462.563995
chrIV	204551	204719	CUT052_chrIV:192400-192568	60	+	2105.959961	2113.780029	2117.199951	2115.060059	2117.77002	2117.77002	2115.919922	2085.330078	2117.620117	2121.75	2116.77002	2121.320068	2123.879883	2098.699951	2100.129883	2098.129883	2117.47998	2115.48999	2127.72998	2127.01001	2128.580078	2126.590088	2109.52002	2126.159912	2125.72998	2118.189941	2121.320068	2126.590088	2095.570068	2093.719971	2089.879883	2032.410034	2044.780029	2094.01001	2125.159912	2070.110107	2120.040039	2135.120117	2132.98999	2139.110107	2139.530029	2133.840088	2108.659912	2123.879883
chrXV	846834	847490	CUT866_chrXV:876352-877008	60	-	2144.280029	2189.030029	2188.540039	2199.850098	2199.120117	2202.409912	2203.73999	2198.27002	2210.669922	2188.909912	2204.590088	2202.040039	2203.98999	2187.689941	2211.889893	2213.350098	2217.360107	2204.959961	2216.149902	2200.340088	2202.530029	2173.340088	2170.790039	2141.23999	2145.620117	2203.01001	2205.320068	2219.429932	2213.22998	2212.73999	2215.780029	2217.72998	2216.629883	2215.300049	2216.629883	1873.47998	1877.859985	2210.310059	2213.590088	2202.280029	2213.469971	2218.090088	2214.689941	2207.629883
chrII	359849	360037	CUT450_chrII:351878-352054	60	-	607.023987	602.038025	603.254028	582.825012	609.091003	609.091003	615.171021	615.656982	616.143982	615.778992	613.346985	614.684021	613.833008	592.552979	595.228027	596.93103	613.104004	615.536011	616.630005	617.237976	616.872986	612.374023	530.901978	603.375977	615.536011	613.590027	612.252014	609.577026	596.322998	605.685974	595.593018	605.685974	581.853027	604.469971	600.822021	603.010986	619.304993	619.304993	616.630005	617.603027	606.294006	601.307983	602.159973	606.171997
chrXVI	517677	518157	CUT904_chrXVI:518073-518553	60	-	82.444298	81.471497	80.741898	77.945099	78.431503	81.714699	81.836304	82.322701	81.957901	82.201103	76.364304	83.417099	83.417099	83.417099	83.295502	83.417099	83.417099	82.809097	83.173897	83.417099	83.417099	76.364304	83.417099	83.173897	81.349899	77.945099	77.945099	77.2155	82.565903	81.957901	82.930702	83.903503	83.903503	82.809097	82.565903	82.322701	83.295502	83.052299	83.781898	83.903503	83.781898	84.146698	83.903503	83.538696
chrIII	156034	156164	CUT046_chrIII:155916-156046	60	+	78.957397	79.810997	79.241997	71.275101	79.6688	80.237801	79.9533	79.9533	79.384201	79.384201	79.9533	80.380096	78.246101	78.246101	80.5224	80.5224	80.5224	79.384201	79.9533	80.664597	81.0914	81.233704	81.233704	80.949203	81.518204	81.518204	81.518204	81.375999	80.5224	81.0914	81.0914	81.0914	81.6605	81.518204	81.518204	81.945	81.945	81.802803	82.087303	82.087303	82.229599	82.229599	82.087303	82.371803
chrX	190718	190854	CUT205_chrX:180803-180939	60	+	0.284531	0.284531	0.284531	0.284531	0.284531	0.284531	0.284531	0.284531	0.284531	0.426797	0.426797	0.569063	0.569063	0.711328	0.711328	0.711328	0.711328	0.711328	0.853594	0.853594	0.853594	0.853594	0.853594	0.853594	0.853594	0.853594	0.853594	0.853594	0.853594	0.853594	0.99586	0.99586	0.99586	0.99586	0.99586	0.99586	0.99586	0.99586	0.99586	0.99586	0.99586	0.99586	0.99586	0.99586
chrIV	1195766	1195882	CUT526_chrIV:1233561-1233681	60	-	0.851195	0.972794	0.851195	0.851195	0.972794	0.972794	0.972794	0.972794	0.972794	0.972794	0.972794	0.972794	0.972794	0.972794	0.972794	0.972794	0.972794	0.972794	0.972794	0.972794	0.972794	0.972794	0.972794	0.972794	0.972794	0.972794	0.972794	0.972794	0.972794	0.972794	0.972794	0.972794	0.972794	0.972794	0.972794	0.972794	0.972794	0.972794	0.972794	0.972794	0.972794	0.972794	0.972794	0.972794
chrIV	464889	465129	CUT061_chrIV:453828-454068	60	+	1327.910034	1307.98999	1326.630005	1317.810059	1316.670044	1315.099976	1319.22998	1315.390015	1310.119995	1322.790039	1321.650024	1323.5	1321.51001	1319.660034	1289.069946	1322.640015	1323.359985	1329.329956	1325.920044	1330.609985	1323.920044	1328.189941	1328.900024	1329.469971	1324.069946	1278.109985	1315.530029	1327.910034	1336.869995	1325.349976	1337.300049	1337.579956	1336.72998	1339.719971	1337.01001	1338.579956	1330.609985	1333.459961	1323.920044	1329.76001	1335.449951	1342.699951	1342.280029	1340.569946
chrV	273185	273305	CUT552_chrV:253750-253870	60	-	191.154007	178.264999	191.031998	190.789001	189.815994	191.639999	191.397003	191.397003	190.910995	190.423996	190.789001	190.910995	189.572998	189.451996	188.356995	185.317001	169.145004	166.712997	188.722	191.276001	191.761993	191.639999	191.031998	190.181	190.423996	190.789001	191.639999	190.181	189.695007	190.423996	181.425995	186.289993	190.059998	189.815994	190.059998	190.423996	191.154007	190.546005	191.639999	188.843994	177.048996	191.761993	192.248001	191.518997
chrXIII	269570	269754	CUT292_chrXIII:286562-286746	60	+	190.209	190.067001	189.498001	187.791	189.070999	186.082993	186.367996	189.639999	189.781998	191.205002	190.067001	187.791	170.576996	187.078995	189.781998	189.498001	188.929001	191.063004	189.781998	191.347	189.925003	191.205002	191.490005	191.632004	192.201004	191.916	191.205002	190.209	190.921005	190.350998	189.212997	188.360001	188.501999	183.238007	178.686005	180.535004	175.839996	176.835999	176.125	188.643997	189.356003	190.209	192.770004	193.481003
chrVI	127975	128263	CUT122_chrVI:106927-107215	60	+	0.569063	0.569063	0.569063	0.569063	0.569063	0.569063	0.569063	0.569063	0.569063	0.569063	0.569063	0.569063	0.426797	0.569063	0.569063	0.569063	0.569063	0.569063	0.569063	0.569063	0.569063	0.426797	0.569063	0.569063	0.569063	0.569063	0.569063	0.569063	0.569063	0.569063	0.569063	0.569063	0.569063	0.569063	0.569063	0.569063	0.569063	0.569063	0.569063	0.569063	0.569063	0.426797	0.569063	0.426797
chrIII	141878	142174	CUT465_chrIII:147784-148080	60	-	238.455994	234.686996	231.889999	234.199997	234.686996	232.863007	232.863007	236.875	228.485001	234.322006	228.606995	239.429001	241.496002	241.375	241.860992	238.699005	238.578003	241.375	241.253006	238.335007	239.429001	240.037003	239.429001	239.550995	240.158997	241.617996	240.401993	242.347	242.225998	241.130997	242.347	242.468994	242.712006	242.591003	242.104004	242.104004	241.375	242.104004	241.375	235.903	237.119003	236.753998	236.389008	241.496002
chrXIV	592110	592214	CUT344_chrXIV:588251-588355	60	+	60.320599	63.8773	63.735001	61.743301	62.596901	62.596901	63.735001	61.885601	63.8773	63.5928	64.019501	63.5928	64.3041	64.3041	64.161797	63.8773	63.5928	64.019501	63.735001	63.308201	63.308201	63.735001	64.161797	64.161797	60.462898	61.743301	63.8773	64.5886	61.885601	64.161797	64.446297	63.5928	63.308201	64.730904	65.015404	62.596901	60.747398	64.446297	64.8731	64.8731	65.015404	65.015404	65.299896	65.4422
chrIV	553060	553300	CUT496_chrIV:555409-555649	60	-	1074.689941	1049.77002	1069.589966	1095.849976	1098.160034	1065.819946	1073.959961	1073.719971	1104.48999	1101.689941	1100.719971	1098.410034	1104.119995	1101.079956	1102.180054	1090.869995	1092.810059	1092.689941	1100.599976	1101.930054	1074.569946	1072.630005	1085.150024	1058.890015	1071.900024	1044.290039	1005.380005	1094.640015	1102.540039	1102.780029	1099.869995	1103.51001	1106.800049	1103.76001	1107.77002	1106.430054	1109.589966	1107.530029	1107.530029	1109.589966	1110.079956	1105.219971	1110.810059	1110.810059
chrXV	177302	177421	CUT828_chrXV:197046-197165	60	-	54.598099	53.8685	54.3549	56.178902	54.476501	56.057301	56.178902	55.692501	56.178902	56.178902	55.692501	56.057301	56.300499	55.2061	56.543701	56.543701	56.665298	56.7869	56.908501	57.151699	57.030102	57.030102	56.908501	57.030102	56.908501	56.908501	57.394901	57.6381	57.6381	57.516499	57.759701	57.759701	57.759701	57.759701	57.151699	57.151699	57.6381	57.151699	57.6381	57.881302	57.881302	57.881302	57.6381	58.002899
chrXII	997881	998466	CUT756_chrXII:1043022-1043606	60	-	0	0	0	0	0	0	0	0	0	0	0	0	0	0	0	0	0	0	0	0	0	0	0	0	0	0	0	0	0	0	0	0	0	0	0	0	0	0	0	0	0	0	0	0
chrXIV	591488	592110	CUT345_chrXIV:588355-588977	60	+	50.219799	50.219799	49.6507	40.688	49.792999	50.219799	50.077499	50.077499	50.077499	49.9352	50.077499	49.508499	50.219799	50.077499	50.077499	50.077499	49.366199	49.9352	49.6507	48.9394	36.419998	43.533298	49.9352	49.9352	49.6507	49.792999	49.9352	50.077499	49.792999	49.9352	49.9352	49.792999	49.792999	49.366199	47.516701	47.3745	48.6549	48.9394	48.7971	48.9394	49.6507	49.6507	49.792999	50.077499
chrVII	146562	146832	CUT588_chrVII:145353-145625	60	-	135.947998	140.082001	140.082001	138.257996	139.473999	138.014999	138.501999	138.136993	140.082001	140.203995	140.203995	139.231003	139.595993	140.569	140.447006	140.690002	140.569	141.662994	141.785004	141.662994	141.419998	141.419998	141.662994	141.662994	141.662994	141.177002	141.054993	140.934006	139.352997	139.960999	139.352997	140.447006	141.419998	141.906006	141.542007	141.662994	140.569	142.270996	142.270996	141.662994	141.419998	140.690002	139.352997	135.462006
chrIV	341657	341763	CUT055_chrIV:329585-329697	60	+	69.994698	69.852402	69.994698	70.137001	69.852402	69.710197	69.710197	70.137001	69.567902	69.425598	69.283401	69.425598	68.571999	69.425598	69.283401	53.918701	63.023701	69.710197	70.137001	70.137001	70.137001	70.137001	70.279198	70.421501	70.421501	69.283401	70.421501	70.706001	70.563797	70.563797	70.563797	70.563797	69.425598	70.706001	70.848297	70.137001	70.848297	70.990601	68.856598	70.848297	70.706001	70.848297	37.984901	62.881401
chrXIII	221675	221880	CUT290_chrXIII:239025-239225	60	+	140.701004	140.843002	141.554001	141.128006	141.697006	141.554001	142.123001	141.839005	141.270004	140.985001	141.128006	137.998001	141.128006	140.701004	141.839005	141.128006	138.994003	134.582993	132.591995	138.709	139.988998	140.985001	140.985001	141.981003	142.123001	142.123001	140.132004	141.412003	141.412003	140.274002	142.408005	142.835007	142.835007	143.261993	142.977005	142.835007	142.408005	142.692001	143.261993	143.546005	138.281998	137.998001	137.570999	137.570999
chrIV	1204919	1205343	CUT089_chrIV:1242733-1243157	60	+	8.10914	8.10914	8.25141	8.25141	8.25141	8.39367	8.39367	8.39367	8.25141	8.39367	8.39367	8.25141	8.25141	8.10914	8.25141	7.39781	8.25141	8.25141	7.68235	7.96688	8.10914	8.25141	8.25141	8.39367	8.39367	8.39367	7.82461	8.39367	8.39367	8.39367	8.39367	8.39367	8.39367	8.39367	8.39367	8.39367	8.39367	8.39367	7.96688	8.39367	8.39367	8.39367	8.39367	8.39367
chrXIII	405092	405380	CUT773_chrXIII:433054-433342	60	-	2.55358	2.55358	2.55358	2.55358	2.55358	2.55358	2.55358	2.55358	2.55358	2.43199	1.70239	2.55358	2.55358	2.55358	2.55358	2.55358	2.55358	2.43199	2.55358	2.55358	2.55358	2.55358	2.55358	2.55358	2.55358	2.55358	2.55358	2.55358	2.43199	2.55358	2.55358	2.55358	2.55358	2.43199	2.43199	2.55358	2.43199	2.43199	2.18879	2.18879	2.55358	2.43199	2.43199	2.43199
chrXI	186046	186366	CUT227_chrXI:179311-179631	60	+	2227.73999	2229.590088	2221.620117	2182.5	2293.320068	2300.719971	2298.590088	1677.030029	2144.51001	2226.030029	2299.870117	2292.469971	2237.699951	2130.139893	2144.090088	2131.139893	2308.689941	2308.26001	2308.399902	2318.5	2315.52002	2315.22998	2302.570068	2275.820068	2282.370117	2267.290039	2238.550049	2142.949951	2138.399902	2302.570068	2306.27002	2305.699951	2280.949951	2284.5	2261.310059	2299.300049	2270.560059	2287.77002	2294.179932	2298.159912	2286.780029	2302	2265.870117	2283.790039
chrXVI	131991	132221	CUT883_chrXVI:132198-132414	60	-	0	0	0	0	0	0	0	0	0	0	0	0	0	0	0	0	0	0	0	0	0	0	0	0	0	0	0	0	0	0	0	0	0.121599	0.121599	0.121599	0.121599	0.121599	0.121599	0.121599	0.121599	0.121599	0.121599	0.121599	0.121599
chrIV	1241233	1241337	CUT530_chrIV:1279073-1279177	60	-	28.3326	27.603001	26.995001	25.4142	28.211	26.5086	28.089399	28.454201	28.3326	27.9678	27.9678	28.454201	28.454201	28.697399	28.5758	28.5758	28.5758	28.697399	28.819	28.697399	28.5758	28.5758	28.697399	28.697399	28.3326	28.3326	28.5758	28.3326	28.5758	28.697399	28.5758	28.5758	28.211	28.089399	25.535801	24.806299	25.9006	27.9678	27.9678	27.846201	27.1166	27.846201	27.3598	27.603001
chrXVI	250534	250815	CUT410_chrXVI:250426-250706	60	+	326.5	338.59201	342.717987	343.428986	343.144989	342.433014	343.571991	341.437988	342.859985	340.157013	339.019012	344.993988	345.278992	345.278992	344.28299	343.997986	331.764008	325.931	340.157013	339.161011	343.713989	343.855988	344.85199	345.278992	344.85199	345.135986	344.424988	342.433014	346.55899	346.985992	347.269989	336.174011	347.554993	347.696991	347.127991	346.985992	344.709991	333.755005	333.471008	348.123993	347.412994	347.981995	346.700989	346.985992
chrXIV	233160	233282	CUT323_chrXIV:229906-230026	60	+	185.371994	184.802994	184.945007	185.798996	186.225998	185.087997	172.994995	168.016006	166.166	153.931	171.287994	169.438004	170.292007	171.572006	170.718994	155.639008	169.296005	166.735001	165.597	98.732399	141.981003	167.589005	166.166	164.175003	159.764008	161.328995	157.914993	168.016006	168.442993	169.011993	167.447006	165.597	138.994003	137.998001	167.162003	167.304001	168.016006	167.447006	167.589005	167.020004	167.020004	157.488007	166.735001	167.304001
chrXIV	344164	344268	CUT331_chrXIV:340945-341049	60	+	284.389008	286.665009	284.389008	292.213989	295.769989	295.05899	295.769989	295.912994	293.778992	287.09201	293.778992	294.062988	294.204987	296.196991	293.778992	295.343994	295.200989	296.054993	292.213989	292.071014	296.054993	295.485992	295.200989	288.799011	297.050995	296.90799	295.627991	292.355988	292.071014	297.477997	296.765991	297.903992	297.192993	298.046997	295.912994	297.477997	299.610992	298.330994	296.623993	297.334991	296.765991	297.192993	295.343994	295.200989
chrXIII	72571	72915	CUT284_chrXIII:77993-78337	60	+	206.854004	207.281006	206.996994	205.574005	206.001007	203.440002	207.139008	206.712006	205.147003	204.151001	193.197006	203.298004	188.643997	202.444	206.570007	206.427002	207.992004	208.561005	206.143005	207.707993	208.561005	208.988007	208.561005	209.699997	209.841995	208.988007	209.272995	209.272995	209.414993	209.272995	209.699997	209.699997	209.841995	209.272995	206.001007	206.143005	206.570007	209.983994	209.699997	209.699997	209.983994	209.841995	210.126007	210.410995
chrX	109024	109544	CUT673_chrX:99035-99567	60	-	161.848999	148.229996	152.972	148.959	131.205994	148.350998	154.917007	155.404007	150.783005	130.962006	131.084	156.376999	160.632996	145.311005	163.307999	164.766998	166.104996	167.684998	169.630997	169.996002	169.873993	170.117004	170.117004	169.873993	169.388	169.509003	169.873993	169.753006	169.996002	169.630997	169.388	165.132004	169.388	168.658005	166.348007	169.873993	169.753006	169.996002	170.117004	170.360992	170.481995	170.725006	170.968994	170.360992
chrIV	545315	545451	CUT495_chrIV:547665-547801	60	-	37.2094	37.2094	36.844601	32.9534	37.2094	37.087799	37.452599	36.844601	34.412601	31.7374	33.4398	36.3582	37.2094	37.087799	36.723	37.087799	37.087799	37.331001	37.331001	37.331001	37.331001	36.723	36.966202	36.3582	36.115002	35.993401	36.601398	36.236599	36.479801	37.2094	37.2094	37.452599	37.452599	37.331001	37.2094	36.844601	36.966202	37.695801	37.817402	37.817402	37.817402	37.938999	37.817402	37.817402
chrIV	1157358	1157750	CUT086_chrIV:1189220-1189612	60	+	296.90799	299.184998	301.460999	294.773987	306.440002	305.871002	305.587006	306.298004	298.615997	304.733002	307.009003	309.001007	308.432007	309.143005	306.867004	305.729004	305.587006	307.009003	306.867004	307.721008	308.574005	308.005005	308.147003	308.005005	308.005005	309.570007	310.139008	305.871002	306.867004	308.290009	305.302002	302.029999	307.294006	307.009003	307.009003	306.156006	304.591003	310.56601	310.993011	310.56601	309.570007	251.526001	305.871002	304.875
chrXI	22254	22573	CUT224_chrXI:15881-16201	60	+	174.843994	174.701996	173.563995	173.848999	173.848999	171.287994	171.714996	131.738007	162.041	171.429993	175.697998	175.556	174.843994	173.705994	175.414001	175.556	170.860992	169.438004	173.563995	175.697998	173.848999	171.145996	171.998993	172.567993	151.227997	172.141006	165.455002	146.675995	171.856995	173.990997	175.128998	174.417999	175.983002	175.128998	175.270996	174.987	171.429993	166.309006	175.983002	170.576996	173.421997	170.007004	175.839996	175.270996
chrVII	693632	693728	CUT153_chrVII:700095-700671	60	+	1.84945	1.84945	1.84945	1.84945	1.84945	1.84945	1.84945	1.84945	1.84945	1.84945	1.84945	1.84945	1.84945	1.84945	1.56492	1.84945	1.84945	1.84945	1.84945	1.84945	1.84945	1.84945	1.84945	1.99172	1.99172	1.99172	1.99172	1.99172	1.99172	1.99172	1.84945	1.99172	1.99172	1.99172	1.99172	1.99172	1.99172	1.99172	1.99172	1.99172	1.99172	1.99172	1.99172	1.99172
chrXV	180182	180414	CUT829_chrXV:199926-200158	60	-	520.687988	523.119995	527.010986	504.515015	513.513977	510.230988	518.864014	518.986023	529.929993	527.254028	530.416016	529.078003	518.499023	529.442993	528.348999	530.658997	519.593994	516.189026	531.388977	531.388977	531.388977	531.145996	529.685974	530.416016	529.442993	532.60498	533.333984	532.726013	528.95697	531.145996	532.362	528.59198	524.94397	534.429016	534.429016	534.549988	535.765991	534.671997	534.794006	534.185974	530.658997	533.333984	534.914978	535.280029
chrXII	620173	620349	CUT266_chrXII:660471-660647	60	+	11.239	11.239	11.239	10.8122	11.239	11.239	11.239	10.9545	10.9545	10.9545	11.0967	11.0967	10.9545	10.9545	10.9545	10.9545	10.3854	10.3854	10.8122	10.1009	10.8122	10.8122	10.8122	9.38953	9.38953	9.38953	9.38953	9.38953	9.5318	9.24727	9.24727	9.24727	9.24727	9.24727	8.82047	9.105	9.24727	9.24727	9.24727	9.5318	9.5318	9.38953	9.24727	9.24727
chrXV	751506	752050	CUT861_chrXV:780997-781541	60	-	1.58079	1.58079	1.33759	1.21599	1.45919	1.58079	1.58079	1.58079	1.58079	1.45919	1.33759	1.58079	1.58079	1.58079	1.58079	1.58079	1.58079	1.58079	1.58079	1.58079	1.58079	1.58079	1.58079	1.58079	1.58079	1.58079	1.58079	1.58079	1.58079	1.58079	1.58079	1.58079	1.58079	1.58079	1.58079	1.58079	1.58079	1.58079	1.58079	1.58079	1.58079	1.58079	1.58079	1.58079
chrX	606810	608591	IRT2-R	1000	+	0.711328	0.711328	0.711328	0.711328	0.284531	0.426797	0.711328	0.711328	0.711328	0.711328	0.711328	0.711328	0.711328	0.711328	0.711328	0.711328	0.711328	0.711328	0.711328	0.711328	0.711328	0.569063	0.569063	0.569063	0.711328	0.711328	0.711328	0.711328	0.711328	0.711328	0.711328	0.711328	0.711328	0.711328	0.569063	0.569063	0.569063	0.711328	0.711328	0.426797	0.711328	0.711328	0.569063	0.569063
chrIV	1438018	1438138	CUT537_chrIV:1476521-1476641	60	-	0.121599	0.121599	0.121599	0.121599	0.121599	0.121599	0.121599	0.121599	0.121599	0.121599	0.121599	0.121599	0.121599	0.121599	0.121599	0.121599	0.121599	0.121599	0.121599	0.121599	0.243199	0.121599	0.243199	0.243199	0.243199	0.243199	0.243199	0.243199	0.243199	0.243199	0.243199	0.243199	0.243199	0.243199	0.243199	0.243199	0.243199	0.243199	0.243199	0.243199	0.121599	0.243199	0.243199	0.243199
chrXV	546002	546162	CUT847_chrXV:564261-564421	60	-	255.723007	256.817993	256.453003	234.078995	203.192001	255.479996	258.39801	254.141998	242.225998	261.559998	261.074005	261.074005	260.951996	258.033997	249.156998	260.587006	259.614014	260.829987	259.127991	260.709015	257.182007	261.924988	261.437988	260.951996	262.290009	263.140991	260.829987	262.776001	262.53299	261.074005	262.776001	262.776001	262.653992	262.89801	263.140991	263.019012	262.411011	263.261993	262.411011	263.140991	263.019012	262.53299	262.411011	250.981003
chrXII	194475	195179	CUT251_chrXII:193672-194376	60	+	0.284531	0.284531	0.284531	0.284531	0.284531	0.284531	0.284531	0.284531	0.284531	0.284531	0.284531	0.284531	0.284531	0.284531	0.284531	0.284531	0.284531	0.284531	0.284531	0.284531	0.284531	0.284531	0.284531	0.284531	0.284531	0.284531	0.284531	0.284531	0.284531	0.284531	0.284531	0.284531	0.284531	0.284531	0.284531	0.284531	0.284531	0.284531	0.142266	0.142266	0.142266	0.142266	0.284531	0.284531
chrXVI	99991	100167	CUT404_chrXVI:100265-100441	60	+	94.464401	94.891197	95.460297	95.460297	94.891197	94.748901	94.179901	93.610802	86.355301	88.916	88.773804	88.347	94.606697	91.050003	94.606697	96.7407	94.322098	97.3097	97.452003	94.464401	94.179901	92.899498	95.602501	96.029297	91.761398	98.021004	98.1633	98.021004	98.4478	98.4478	97.878799	98.1633	98.1633	97.3097	98.4478	98.732399	98.305603	99.016899	99.016899	99.301399	99.443703	99.301399	99.159203	99.016899
chrVIII	118196	118388	CUT639_chrVIII:121851-122043	60	-	20.793501	20.428699	20.428699	20.793501	20.185499	20.3071	19.577499	20.9151	20.793501	20.6719	20.9151	19.6991	19.577499	19.4559	21.2799	21.644699	21.644699	21.644699	21.644699	18.8479	21.2799	21.1583	21.2799	21.5231	20.9151	20.6719	20.793501	21.5231	21.644699	21.644699	21.644699	21.5231	21.2799	21.036699	21.5231	21.1583	21.5231	21.2799	21.644699	21.2799	21.1583	21.7663	21.5231	21.2799
chrIV	1285100	1286060	CUT093_chrIV:1323469-1324429	60	+	1030.290039	1030.430054	1028.01001	1020.039978	1010.51001	1027.439941	998.135986	1012.5	1028.300049	1039.959961	1032	1043.800049	1043.22998	1043.52002	1048.209961	1044.800049	1047.790039	1045.22998	1045.790039	1044.939941	1018.909973	1042.670044	1048.780029	1053.47998	1052.77002	1050.209961	1050.48999	1017.630005	1051.060059	1050.920044	1035.410034	1046.51001	1039.680054	1040.959961	1036.550049	982.913025	986.185974	1006.390015	1003.830017	1039.109985	1055.180054	1054.469971	1054.469971	1055.329956
chrXV	717847	718007	CUT856_chrXV:747317-747477	60	-	31.1294	31.1294	31.250999	31.250999	31.250999	31.250999	31.250999	31.250999	31.007799	31.1294	31.007799	30.8862	31.007799	31.250999	31.007799	31.007799	30.8862	31.250999	31.4942	31.615801	31.615801	31.4942	30.643	30.764601	31.4942	31.615801	31.615801	31.615801	31.7374	31.615801	31.372601	30.643	31.4942	31.372601	31.615801	31.372601	30.8862	31.7374	31.7374	31.858999	31.858999	31.858999	31.858999	31.7374
chrIV	939275	939403	CUT074_chrIV:963281-963409	60	+	212.403	212.686996	212.544998	210.552994	210.552994	201.875	209.841995	210.979996	213.541	213.397995	212.972	213.113998	213.397995	213.968002	214.393997	212.972	214.537003	214.962997	215.106003	211.834	211.548996	214.679001	215.531998	215.389999	213.968002	213.397995	210.410995	214.393997	214.393997	214.537003	215.106003	213.541	214.251999	213.255997	213.541	214.537003	215.389999	211.264999	210.837997	213.541	209.699997	212.828995	214.393997	213.255997
chrVI	116153	116257	CUT574_chrVI:95103-95207	60	-	3.16158	3.16158	3.16158	3.16158	3.16158	2.79678	3.16158	3.16158	2.91838	2.91838	3.03998	3.03998	3.03998	3.03998	2.91838	3.16158	3.16158	3.16158	3.03998	3.03998	2.91838	2.79678	2.79678	2.67518	2.67518	2.55358	2.55358	2.55358	2.55358	2.67518	2.67518	2.67518	2.67518	2.67518	2.67518	2.79678	2.79678	2.79678	2.91838	2.91838	2.91838	2.91838	2.91838	2.79678
chrX	107085	107494	CUT672_chrX:96759-97505_r1	60	-	0.486397	0.486397	0.486397	0.486397	0.486397	0.486397	0.486397	0.486397	0.486397	0.486397	0.486397	0.486397	0.486397	0.486397	0.486397	0.486397	0.486397	0.486397	0.486397	0.486397	0.486397	0.486397	0.486397	0.486397	0.486397	0.486397	0.486397	0.486397	0.486397	0.486397	0.486397	0.486397	0.486397	0.486397	0.486397	0.486397	0.486397	0.486397	0.486397	0.486397	0.486397	0.486397	0.486397	0.486397
chrIX	248117	249637	CUT665_chrIX:263534-265054	60	-	129.625	129.990005	129.867996	130.962006	128.651993	131.570007	132.421997	132.664993	132.421997	133.029999	133.393997	133.272995	133.393997	133.638	133.151001	132.177994	132.664993	132.785995	134.001999	134.123993	134.246002	134.367004	134.246002	132.542999	132.542999	131.084	131.813995	132.908005	130.962006	131.934998	130.962006	123.666	123.422997	131.084	133.151001	133.029999	133.151001	133.272995	115.640999	131.449005	132.785995	132.542999	114.303001	131.934998
chrXIV	248725	248861	CUT326_chrXIV:245474-245610	60	+	111.679001	112.674004	112.959	112.959	113.100998	113.100998	113.386002	112.674004	112.674004	111.679001	112.817001	113.242996	113.528	112.105003	113.100998	112.531998	113.528	113.813004	113.669998	113.528	111.962997	111.820999	112.817001	112.389999	112.817001	112.817001	113.669998	113.386002	113.669998	112.959	112.959	114.807999	114.382004	114.524002	114.807999	115.093002	114.666	114.950996	114.524002	114.807999	114.666	115.235001	115.093002	115.093002
chrXI	297291	297595	CUT712_chrXI:290859-291163	60	-	0.607996	0.607996	0.486397	0.607996	0.607996	0.607996	0.607996	0.607996	0.607996	0.486397	0.486397	0.607996	0.607996	0.607996	0.364798	0.607996	0.607996	0.607996	0.607996	0.607996	0.607996	0.607996	0.607996	0.607996	0.607996	0.607996	0.607996	0.607996	0.607996	0.607996	0.607996	0.607996	0.607996	0.607996	0.607996	0.607996	0.607996	0.607996	0.607996	0.607996	0.607996	0.607996	0.607996	0.486397
chrXII	617355	617785	CUT742_chrXII:657651-658083	60	-	0.121599	0.121599	0.121599	0.121599	0.121599	0.121599	0.121599	0.121599	0.121599	0.121599	0.121599	0.121599	0.121599	0.121599	0.121599	0.121599	0.121599	0.121599	0.121599	0.121599	0.121599	0.121599	0.121599	0.121599	0.121599	0.121599	0.121599	0.121599	0.121599	0.121599	0.121599	0.121599	0.121599	0.121599	0.121599	0.121599	0.121599	0.121599	0.121599	0.121599	0.121599	0.121599	0.121599	0.121599
chrXV	944554	944642	CUT394_chrXV:979998-980142	60	+	17.3564	19.2059	21.197599	21.7666	22.051201	22.051201	22.051201	22.051201	21.908899	21.7666	21.624399	22.193399	21.908899	21.7666	22.193399	22.193399	22.335699	22.193399	15.9338	19.9172	21.908899	23.047001	23.047001	23.3316	23.473801	23.6161	23.6161	23.6161	23.6161	22.051201	22.620199	22.9048	23.047001	23.047001	23.3316	23.473801	23.473801	23.473801	22.9048	23.189301	23.473801	23.6161	23.189301	23.9006
chrIII	27963	28155	CUT459_chrIII:27389-27581	60	-	0.121599	0.121599	0.121599	0.121599	0.121599	0.121599	0.121599	0.121599	0.121599	0.121599	0.121599	0.121599	0.121599	0.121599	0.121599	0.121599	0.121599	0.121599	0.121599	0.121599	0.121599	0.121599	0.121599	0.121599	0.121599	0.121599	0.121599	0.121599	0.121599	0.121599	0.121599	0.121599	0.121599	0.121599	0.121599	0.121599	0.121599	0.121599	0.121599	0.121599	0.121599	0.121599	0.121599	0.121599
chrXII	923021	923353	CUT754_chrXII:963127-963551_r1	60	-	6.56636	6.44476	6.56636	6.56636	6.56636	6.44476	6.56636	6.07996	6.44476	6.44476	6.56636	6.56636	6.56636	6.44476	6.56636	6.56636	6.56636	6.44476	5.95836	6.44476	6.44476	6.56636	6.56636	6.56636	6.56636	6.56636	6.56636	6.56636	6.44476	6.32316	6.32316	6.44476	6.44476	6.44476	6.56636	6.56636	6.07996	6.56636	6.56636	6.56636	6.56636	6.56636	6.56636	6.56636
chrIV	424776	425152	CUT056_chrIV:413572-413948	60	+	1498.910034	1492.51001	1499.76001	1487.959961	1489.380005	1491.089966	1498.47998	1478.140015	1501.469971	1503.609985	1503.040039	1503.040039	1475.01001	1482.97998	1490.089966	1383.530029	1434.459961	1283.810059	1265.170044	1445.849976	1453.670044	1403.880005	1410.849976	1408.569946	1402.170044	1399.609985	1367.599976	1427.349976	1403.449951	1377.98999	1413.119995	1434.180054	1416.109985	1428.349976	1331.459961	1386.52002	1357.780029	1374.569946	1418.959961	1444.569946	1448.550049	1440.160034	1419.099976	1435.75
chrVII	696732	697237	CUT615_chrVII:702163-702667	60	-	5.10717	5.22877	5.22877	5.22877	5.22877	5.22877	5.22877	5.22877	5.10717	5.22877	5.22877	5.10717	5.10717	5.10717	5.10717	5.10717	5.10717	5.22877	5.10717	5.22877	5.22877	5.22877	5.22877	5.10717	5.22877	5.22877	5.22877	5.22877	5.22877	5.22877	5.22877	5.10717	4.98557	5.22877	5.22877	5.35037	5.35037	5.35037	5.35037	5.35037	5.35037	5.35037	5.35037	5.35037
chrXV	647917	648037	CUT852_chrXV:671381-671501	60	-	30.156601	49.855701	50.220501	50.220501	49.126099	39.884602	50.0989	50.0989	50.220501	50.342098	50.0989	50.0989	50.342098	50.342098	50.5853	50.5853	50.5853	50.5853	50.342098	50.220501	50.463699	50.463699	50.0989	50.220501	50.220501	49.977299	50.0989	50.0989	49.855701	49.977299	49.7341	50.220501	50.706902	50.828499	50.828499	50.342098	50.828499	50.828499	50.463699	50.9501	50.9501	50.5853	49.977299	50.706902
chrV	175095	175247	CUT548_chrV:155958-156110	60	-	0	0	0	0	0	0	0	0	0	0	0	0	0	0	0	0	0	0	0	0	0	0	0	0	0	0	0	0	0	0	0	0	0	0	0	0	0	0	0	0	0	0	0	0
chrXIII	833710	834118	CUT311_chrXIII:861458-861866	60	+	5.97516	5.97516	7.25555	7.25555	7.25555	7.25555	6.82875	6.97102	6.97102	7.11328	7.11328	6.97102	7.11328	7.11328	7.11328	7.11328	6.97102	6.82875	7.25555	7.11328	7.25555	7.11328	7.25555	7.25555	7.39781	7.39781	7.25555	7.39781	7.39781	7.39781	7.39781	7.11328	7.11328	7.25555	7.11328	7.39781	7.39781	7.25555	7.25555	7.39781	7.39781	7.39781	7.39781	7.25555
chrIII	164047	164439	CUT047_chrIII:163926-164318	60	+	34.428299	34.285999	34.143799	34.143799	34.001499	34.143799	33.0056	34.001499	34.001499	33.716999	33.290199	33.716999	32.4366	31.725201	32.0098	32.5788	32.0098	33.0056	34.285999	32.5788	33.0056	33.8592	33.716999	33.290199	33.8592	34.001499	34.143799	34.428299	34.285999	34.143799	34.001499	33.574699	33.716999	34.001499	33.716999	33.4324	29.0222	29.448999	33.4324	33.4324	34.143799	34.143799	34.001499	33.716999
chrXIII	335757	336365	CUT767_chrXIII:352414-353022	60	-	5.71517	5.71517	5.71517	5.71517	5.71517	5.35037	5.47197	5.47197	5.47197	5.47197	5.35037	4.62077	5.22877	5.22877	5.22877	5.22877	5.22877	5.10717	4.86397	4.86397	4.86397	5.10717	5.10717	5.10717	5.10717	4.86397	4.98557	4.86397	4.98557	4.98557	4.98557	4.86397	4.62077	4.86397	4.86397	4.74237	4.74237	4.74237	4.86397	4.86397	4.86397	4.98557	4.98557	4.86397
chrXIV	531231	531383	CUT339_chrXIV:533939-534091	60	+	71.132797	67.007103	70.137001	70.848297	70.563797	69.852402	64.161797	68.287498	70.279198	69.283401	63.166	69.710197	69.283401	68.856598	70.279198	66.295799	70.137001	71.701897	72.1287	72.271004	72.555496	72.6978	72.839996	72.9823	72.555496	72.4132	71.559601	72.555496	72.9823	72.6978	72.9823	72.839996	73.124603	73.409103	73.409103	73.2668	72.9823	72.555496	70.137001	72.4132	72.6978	73.409103	73.409103	73.409103
chrIV	819764	819955	CUT514_chrIV:831564-831756	60	-	82.565903	81.836304	82.930702	82.6875	81.593102	80.498703	82.6875	82.565903	81.228302	79.039497	81.471497	82.201103	81.593102	80.9851	81.957901	83.295502	83.173897	83.173897	83.417099	81.957901	81.957901	83.295502	83.660301	82.565903	79.161102	79.404297	82.079498	81.228302	81.349899	79.769096	81.593102	83.052299	79.039497	83.417099	83.295502	83.052299	82.322701	81.714699	82.079498	81.593102	82.930702	83.417099	80.863503	83.903503
chrIV	146588	146980	CUT475_chrIV:134340-134732	60	-	13.8623	13.9839	13.9839	13.9839	13.9839	13.9839	13.8623	13.7407	13.9839	14.1055	13.7407	13.3759	13.2543	14.3487	14.3487	14.3487	14.2271	14.2271	14.2271	14.3487	14.4703	14.4703	14.4703	14.4703	14.4703	14.4703	14.4703	14.4703	14.4703	14.4703	14.3487	13.8623	13.9839	14.1055	14.4703	14.3487	14.4703	14.4703	14.4703	14.4703	14.4703	14.3487	14.3487	14.3487
chrIV	428479	428839	CUT057_chrIV:417276-417636	60	+	0	0	0	0	0	0	0	0	0	0	0	0	0	0	0	0	0	0	0	0	0	0	0	0	0	0	0	0	0	0	0	0	0	0	0	0	0	0	0	0	0	0	0	0
chrIV	560844	561108	CUT066_chrIV:563197-563461	60	+	2.13398	1.99172	2.13398	2.13398	2.13398	2.13398	2.13398	2.13398	2.13398	2.13398	2.13398	2.13398	2.13398	2.13398	2.13398	2.13398	2.13398	2.13398	2.13398	2.13398	2.13398	2.13398	2.13398	2.13398	1.99172	1.99172	2.13398	2.13398	2.13398	2.13398	1.84945	1.84945	1.99172	2.41852	2.41852	2.41852	2.41852	2.41852	2.41852	2.41852	2.41852	2.41852	2.41852	2.41852
chrVII	511680	512296	CUT602_chrVII:507355-507971	60	-	18.483101	18.8479	19.2127	19.091101	19.2127	19.6991	19.577499	19.6991	19.942301	20.550301	30.8862	37.2094	37.817402	39.154999	42.073399	43.046101	44.870098	49.004501	49.612499	50.828499	52.6525	53.382099	54.476501	56.057301	57.151699	57.2733	58.732498	59.2188	60.678001	64.325996	71.743599	75.756401	115.763	181.061005	202.828003	238.091003	244.535995	262.411011	271.165985	266.424011	268.126007	270.437012	279.434998	284.299011
chrXIV	503724	503852	CUT337_chrXIV:500554-500682	60	+	290.933014	290.933014	290.506012	289.937012	293.493988	293.635986	293.493988	293.778992	291.786987	293.778992	292.78299	293.209991	293.209991	293.493988	293.35199	293.209991	293.209991	292.640015	292.78299	292.924988	292.355988	284.81601	284.389008	284.105011	291.359985	291.502014	292.213989	290.506012	291.644989	289.226013	287.946014	271.584991	247.542007	229.759003	280.548004	264.471985	265.325012	271.72699	284.389008	290.079987	290.790985	291.502014	291.786987	291.075989
chrV	514015	514151	CUT569_chrV:500394-500530	60	-	58.9757	58.732498	61.650799	61.7724	61.650799	61.4076	61.529202	60.191601	60.07	59.826801	59.826801	61.042801	61.285999	61.042801	61.650799	61.7724	61.4076	61.164398	60.678001	61.285999	61.4076	61.285999	61.4076	61.650799	61.164398	61.164398	61.529202	61.529202	61.164398	60.678001	60.5564	58.732498	61.4076	61.529202	61.529202	61.894001	61.529202	61.650799	61.4076	61.650799	61.894001	61.529202	61.650799	61.164398
chrV	230247	230591	CUT108_chrV:210490-210834	60	+	0	0	0	0	0	0	0	0	0	0	0	0	0	0	0	0	0	0	0	0	0	0	0	0	0	0	0	0	0	0	0	0	0	0	0	0	0	0	0	0	0	0	0	0
chrII	389402	389648	CUT023_chrII:381378-381642	60	+	178.542999	178.117004	173.563995	162.182999	169.296005	177.832001	178.259003	174.987	178.259003	178.686005	178.401001	176.977997	178.401001	170.718994	171.572006	172.141006	176.835999	177.690002	177.832001	177.690002	178.259003	177.832001	178.401001	178.401001	177.832001	177.548004	178.970001	179.112	179.824005	179.539001	179.112	179.539001	179.539001	180.108002	180.251007	178.401001	172.567993	172.852997	164.744003	173.848999	172.852997	179.255005	180.393005	179.397003
chrVII	377320	377480	CUT141_chrVII:375848-376008	60	+	231.608002	230.470001	231.182007	230.186005	224.494995	229.901001	229.759003	230.470001	231.466003	230.897003	229.190002	214.679001	226.487	216.528	219.942993	225.632996	220.938995	228.621002	230.044006	230.613007	232.604004	228.479004	228.194	231.893005	231.751007	232.320007	231.751007	232.035004	232.604004	232.177994	231.751007	231.751007	232.462006	232.746994	233.457993	231.608002	232.035004	231.324005	230.755005	229.475006	230.044006	231.893005	231.466003	230.470001
chrX	304296	304472	CUT687_chrX:294073-294249	60	-	10.3359	10.2143	10.2143	10.2143	10.2143	10.2143	10.3359	10.3359	10.2143	10.5791	10.5791	10.5791	10.5791	10.5791	10.5791	10.5791	10.5791	10.5791	10.4575	10.5791	10.5791	10.4575	10.5791	10.5791	10.5791	10.5791	10.5791	10.5791	10.5791	10.5791	10.4575	10.5791	10.4575	8.99835	9.36314	8.51195	8.63355	8.63355	8.87675	8.87675	9.84954	10.5791	10.5791	10.5791
chrV	65518	65651	CUT544_chrV:52349-52485	60	-	172.671005	176.440994	170.725006	178.873001	180.940002	171.576996	184.345001	183.128998	182.764008	183.737	181.912994	182.156006	182.641998	179.602005	181.669006	183.128998	185.559998	185.804001	187.020004	185.317001	179.602005	185.682007	186.289993	184.223007	187.992004	186.412003	187.871002	186.897995	186.167999	184.345001	186.776001	179.966995	179.966995	182.033997	188.600006	188.964996	189.207993	186.654999	186.654999	183.737	184.100998	183.858002	183.615005	187.871002
chrIV	618406	618666	CUT502_chrIV:620811-621067	60	-	11.7951	11.9167	12.0383	11.9167	12.1599	12.1599	12.5247	12.5247	12.5247	12.4031	12.4031	12.4031	12.2815	12.8895	12.8895	12.5247	13.3759	13.3759	13.2543	13.6191	13.3759	13.2543	13.3759	13.6191	13.4975	13.1327	13.2543	13.3759	13.4975	13.3759	13.4975	13.7407	13.6191	13.8623	13.8623	13.8623	13.6191	13.4975	13.7407	13.8623	13.0111	13.7407	13.6191	13.6191
chrXV	1002212	1003988	CUT875_chrXV:1037633-1039409	60	-	2.06719	1.94559	2.06719	2.06719	2.06719	2.06719	1.94559	2.06719	2.06719	2.06719	2.06719	1.94559	1.94559	2.06719	2.06719	2.06719	2.06719	2.06719	1.94559	1.94559	2.06719	2.06719	2.06719	2.06719	2.06719	2.06719	2.06719	2.06719	2.06719	2.06719	2.06719	2.06719	2.06719	2.06719	2.06719	2.06719	2.06719	2.06719	2.06719	1.58079	2.06719	2.06719	2.06719	1.70239
chrXVI	608089	608193	CUT425_chrXVI:608542-608646	60	+	17.498699	17.925501	18.067699	18.067699	17.783199	18.209999	18.209999	18.209999	18.209999	17.6409	17.783199	18.067699	17.783199	17.925501	14.0843	17.925501	17.783199	17.2141	17.925501	18.067699	18.067699	18.067699	18.067699	17.925501	18.067699	18.067699	18.067699	17.783199	17.783199	17.783199	18.209999	18.209999	18.209999	18.209999	18.352301	18.352301	18.352301	18.352301	18.352301	18.352301	18.352301	18.352301	18.352301	18.352301
chrVII	59492	59612	CUT125_chrVII:64306-64426	60	+	56.3372	55.6259	55.768101	54.772301	54.772301	56.194901	50.646599	50.362	55.9104	54.772301	48.7971	49.366199	53.207401	52.353802	55.9104	56.764	56.9063	56.9063	57.0485	57.0485	57.333099	57.617599	57.4753	57.4753	57.4753	56.6217	56.9063	56.4795	57.1908	55.056801	56.9063	56.764	56.764	56.9063	57.4753	57.333099	56.9063	56.6217	57.0485	56.0527	56.9063	56.764	57.759899	58.044399
chrVII	346773	347203	CUT597_chrVII:345292-345724	60	-	2.91838	2.91838	2.91838	2.79678	2.79678	2.79678	2.79678	2.79678	2.79678	2.79678	2.67518	2.55358	2.67518	2.79678	2.79678	2.79678	2.55358	2.31039	2.43199	2.43199	2.43199	2.43199	2.43199	2.43199	2.43199	1.94559	1.94559	1.82399	1.94559	1.82399	1.82399	1.82399	1.82399	1.82399	1.82399	1.82399	1.70239	1.70239	1.70239	1.70239	1.70239	1.58079	1.58079	1.58079
chrXIII	625688	626007	CUT306_chrXIII:652602-652922	60	+	2.84531	2.84531	2.84531	2.84531	2.84531	2.84531	2.84531	2.84531	2.84531	2.84531	2.84531	2.84531	2.84531	2.84531	2.84531	2.84531	2.84531	2.84531	2.84531	2.70305	2.84531	2.84531	2.84531	2.70305	2.84531	2.84531	2.84531	2.70305	2.70305	2.56078	2.70305	2.70305	2.41852	2.41852	2.56078	2.56078	2.56078	2.56078	2.56078	2.13398	2.27625	2.13398	1.70719	1.28039
chrXV	405777	406305	CUT375_chrXV:424728-425256	60	+	19.9172	19.7749	20.0595	19.6327	19.9172	19.2059	18.921301	19.7749	19.7749	19.6327	19.4904	19.9172	19.9172	15.9338	19.348101	19.7749	20.0595	20.0595	20.0595	20.0595	20.0595	20.0595	11.0967	19.6327	20.2017	20.0595	20.2017	20.2017	19.9172	19.7749	19.348101	18.352301	19.348101	20.2017	20.344	20.344	19.348101	19.7749	20.2017	19.9172	20.2017	20.0595	20.0595	19.063601
chrXV	884416	884528	CUT392_chrXV:913934-914046	60	+	68.856598	68.856598	68.714302	68.714302	67.718498	67.576202	68.287498	67.007103	68.571999	68.998802	69.141098	67.860703	68.002998	68.856598	68.571999	69.141098	69.141098	68.571999	68.287498	68.002998	68.145302	69.141098	68.856598	63.8773	68.998802	68.998802	69.283401	68.998802	69.283401	69.283401	69.283401	68.998802	67.576202	68.429802	68.145302	67.860703	58.328899	59.040199	66.295799	68.145302	65.7267	65.869003	67.291702	68.287498
chrX	639594	639996	CUT698_chrX:639994-640418	60	-	23.4687	23.347099	23.347099	23.5903	23.5903	23.711901	23.711901	23.711901	23.955099	24.0767	24.198299	24.198299	23.955099	23.2255	23.5903	23.8335	24.319901	24.806299	24.806299	24.806299	24.9279	24.806299	24.563101	24.806299	24.9279	24.198299	24.806299	24.806299	22.495899	24.6847	25.0495	25.171101	25.0495	24.806299	24.9279	25.171101	25.4142	25.535801	25.171101	24.6847	24.806299	25.0495	24.9279	23.4687
chrXI	45353	45513	CUT226_chrXI:38960-39120	60	+	0.711328	0.711328	0.711328	0.711328	0.711328	0.711328	0.853594	0.853594	0.853594	0.853594	0.853594	0.853594	0.426797	0.853594	0.853594	0.853594	0.711328	0.853594	0.853594	0.853594	0.853594	0.853594	0.711328	0.853594	0.853594	0.853594	0.853594	0.853594	0.853594	0.853594	0.853594	0.853594	0.853594	0.853594	0.853594	0.853594	0.853594	0.853594	0.853594	0.853594	0.853594	0.853594	0.853594	0.853594
chrXV	139166	139710	CUT826_chrXV:158918-159462	60	-	768.143005	770.939026	771.546997	770.817993	770.939026	748.078979	602.645996	719.989014	720.232971	715.369019	761.090027	773.857971	777.140991	778.965027	774.101013	771.182983	770.695984	779.086975	776.411011	779.208008	777.992004	773.370972	761.81897	678.038025	760.359985	759.994995	764.616028	772.88501	776.16803	766.31897	747.348999	752.700012	737.5	683.874023	650.799011	639.004028	709.289001	742.728027	740.78302	780.059021	754.64502	763.887024	764.859009	774.223022
chrII	663927	664281	CUT032_chrII:655429-655781	60	+	32.2943	32.5788	32.5788	33.290199	33.290199	33.290199	33.4324	31.8675	33.0056	33.0056	32.4366	32.7211	32.7211	32.4366	33.0056	33.0056	33.1479	33.290199	33.574699	33.574699	33.574699	33.290199	33.4324	33.574699	33.574699	33.4324	33.4324	33.290199	33.0056	33.290199	33.574699	33.0056	33.4324	33.0056	31.8675	33.0056	32.0098	31.013901	33.574699	32.8634	32.5788	33.290199	33.574699	32.8634
chrVII	728921	729418	CUT155_chrVII:739398-739894	60	+	9.24727	9.105	9.24727	9.105	9.38953	9.38953	9.38953	9.24727	9.105	8.82047	8.53594	9.105	9.38953	8.25141	9.38953	9.24727	9.24727	9.24727	9.24727	9.24727	9.24727	9.24727	8.53594	9.105	9.105	9.105	9.105	9.24727	9.105	9.105	9.105	9.105	9.105	9.105	8.82047	8.96274	8.96274	8.96274	9.105	9.105	9.105	8.67821	8.96274	8.96274
chrXII	752674	753295	CUT748_chrXII:793131-794227	60	-	19.577499	20.185499	20.793501	21.7663	21.887899	22.009501	22.009501	21.887899	22.7391	23.103901	22.7391	25.6574	26.2654	26.995001	29.305401	30.643	30.643	30.764601	30.764601	30.764601	30.8862	30.8862	31.1294	31.1294	31.1294	31.007799	30.8862	30.764601	30.764601	31.1294	29.913401	31.4942	31.4942	31.4942	31.4942	31.615801	31.615801	31.615801	30.643	30.156601	31.1294	31.4942	30.5214	31.250999
chrXII	617785	617905	CUT743_chrXII:658083-658203	60	-	0.243199	0.121599	0.121599	0.121599	0	0	0.121599	0.121599	0.121599	0.121599	0.121599	0.121599	0.121599	0.121599	0.121599	0	0.121599	0.121599	0.121599	0.121599	0.121599	0.121599	0.121599	0.121599	0.121599	0.121599	0.121599	0.121599	0.121599	0.121599	0.121599	0.121599	0.121599	0.121599	0.121599	0.121599	0.121599	0.121599	0.121599	0.121599	0.121599	0.121599	0.121599	0.121599
chrV	58233	58977	CUT105_chrV:45065-45809	60	+	389.665985	404.888	405.173004	408.872009	408.729004	409.44101	408.872009	407.307007	409.298004	404.746002	407.164001	385.682007	396.067993	410.152008	410.152008	410.863007	409.298004	409.725006	409.014008	406.738007	403.75	407.307007	356.802002	398.770996	410.294006	409.583008	410.01001	410.863007	410.57901	409.014008	407.591003	404.033997	396.35199	400.619995	403.891998	399.623993	404.888	404.177002	403.181	395.071991	398.201996	379.423004	401.615997	396.493988
chrVII	979319	979663	CUT632_chrVII:993729-994073	60	-	6.07996	6.32316	6.32316	6.20156	6.07996	6.20156	6.07996	6.07996	6.32316	6.32316	6.32316	6.32316	6.44476	6.44476	6.44476	6.56636	6.56636	6.56636	6.56636	6.68796	6.56636	6.44476	6.56636	6.56636	6.80956	6.80956	6.80956	6.93116	6.93116	6.93116	5.95836	6.80956	6.93116	7.05276	7.05276	7.05276	7.05276	7.05276	7.05276	7.05276	7.05276	7.05276	6.93116	7.05276
chrXIV	502013	502293	CUT336_chrXIV:498842-499122	60	+	0.426797	0.426797	0.426797	0.426797	0.426797	0.426797	0.426797	0.426797	0.426797	0.426797	0.426797	0.426797	0.426797	0.426797	0.426797	0.426797	0.426797	0.426797	0.426797	0	0.142266	0.142266	0.426797	0.426797	0.426797	0.426797	0.426797	0.426797	0.426797	0.426797	0.426797	0.426797	0.426797	0.426797	0.426797	0.426797	0.426797	0.426797	0.426797	0.426797	0.426797	0.426797	0.426797	0.284531
chrXIII	40478	40577	CUT758_chrXIII:45909-46021	60	-	4.62077	4.62077	4.62077	4.62077	4.62077	4.62077	4.62077	4.62077	4.62077	4.49917	4.74237	3.64798	4.25597	4.74237	4.86397	4.98557	4.98557	4.98557	4.98557	5.10717	4.98557	5.22877	5.35037	5.35037	5.35037	5.47197	5.47197	5.47197	5.47197	5.47197	5.47197	5.47197	5.47197	5.47197	5.47197	5.47197	5.47197	5.47197	5.47197	5.47197	5.47197	4.98557	4.86397	5.35037
chrXVI	182738	182962	CUT406_chrXVI:182954-183178	60	+	79.241997	78.246101	78.388397	78.388397	74.120399	78.957397	79.099701	79.099701	79.384201	79.526497	78.246101	78.246101	78.388397	79.6688	79.6688	79.099701	78.957397	79.099701	72.839996	77.819298	78.815201	79.384201	77.961601	77.677101	76.396698	78.530602	77.250298	77.819298	77.534798	78.103798	78.388397	78.388397	78.672897	78.672897	79.099701	78.815201	78.957397	79.099701	79.099701	78.388397	77.534798	78.957397	64.3041	77.677101
chrXIII	229580	230282	CUT291_chrXIII:246937-247641	60	+	627.676025	627.106995	628.530029	625.827026	588.695007	592.252014	539.755981	591.255981	619.140015	620.421021	598.653992	609.466003	627.676025	630.80603	632.370972	629.66803	635.643005	634.789001	631.659973	634.646973	628.244995	625.11499	625.827026	625.541992	626.822998	628.530029	628.955994	622.554993	604.202026	613.307007	574.184021	625.11499	586.987976	616.437012	639.057007	632.797974	634.932007	640.195007	640.47998	637.919006	637.065979	638.203979	640.195007	639.34198
chrIV	540322	541018	CUT065_chrIV:542549-543245	60	+	38.127201	37.131302	37.558102	33.574699	35.281898	37.415901	38.269501	38.127201	37.842701	37.273602	30.160299	31.013901	31.013901	31.013901	30.871599	30.729401	27.599501	30.729401	31.298401	30.871599	30.729401	30.871599	20.7708	21.7666	16.7873	15.3647	13.7998	20.344	19.348101	17.783199	20.7708	21.908899	21.624399	22.051201	22.335699	22.051201	22.051201	22.051201	21.908899	21.908899	21.197599	21.197599	21.4821	22.335699
chrXV	712300	712773	CUT855_chrXV:741773-742245	60	-	11.7951	11.6735	11.7951	11.6735	11.4303	11.1871	11.4303	11.6735	11.1871	11.5519	11.5519	11.7951	12.0383	12.0383	11.5519	9.72794	11.5519	11.7951	11.6735	10.7007	12.1599	12.0383	12.1599	12.1599	12.0383	12.0383	11.9167	12.0383	11.6735	11.7951	12.2815	12.1599	12.2815	12.2815	12.2815	12.1599	12.1599	11.5519	12.2815	12.4031	12.7679	12.7679	12.6463	12.8895
chrVII	997256	997917	CUT634_chrVII:1011672-1012336	60	-	2.79678	2.79678	2.79678	2.79678	2.79678	2.79678	2.79678	2.79678	2.79678	2.79678	2.67518	2.67518	2.67518	2.18879	2.18879	2.55358	2.55358	2.67518	2.67518	2.79678	2.79678	2.79678	2.79678	2.79678	2.79678	2.79678	2.79678	2.79678	2.67518	2.79678	2.67518	2.79678	2.79678	2.79678	2.67518	2.79678	2.79678	2.79678	2.67518	2.79678	2.79678	2.79678	2.79678	2.79678
chrIV	758168	758432	CUT509_chrIV:768107-768371	60	-	1013.169983	938.382019	1010.369995	1011.460022	1007.450012	1010.25	1012.679993	1008.419983	1009.640015	1007.940002	1008.789978	1016.570007	1017.789978	1014.02002	1013.530029	1014.380005	1005.380005	795.989014	801.218018	1013.039978	1013.409973	1010.48999	969.510986	995.776001	1007.940002	1016.929993	1011.580017	1016.809998	1021.919983	1017.539978	1014.140015	1013.289978	1008.789978	1005.26001	1000.030029	983.252014	1021.559998	1021.799988	1025.329956	1026.420044	1024.109985	1019.72998	1011.099976	929.869995
chrIV	1049537	1049969	CUT521_chrIV:1077461-1077893	60	-	70.892403	71.986801	71.986801	71.865196	71.135597	70.770798	70.162804	71.500397	70.405998	70.770798	71.257202	70.405998	71.500397	70.770798	70.162804	69.797997	68.460403	69.676399	70.041199	71.378799	70.6492	71.743599	72.594803	72.7164	72.7164	72.594803	72.108398	72.351601	72.473198	71.986801	72.594803	72.108398	72.594803	72.473198	72.837997	72.594803	72.959602	73.0812	73.202797	70.527603	73.0812	73.324402	73.0812	72.837997
chrI	146600	146760	CUT003_chrI:143437-143597	60	+	585.138977	585.138977	583.573975	584.711975	578.309998	583.146973	578.452026	584.995972	584.427002	574.895996	581.867004	579.447998	581.155029	585.281006	567.35498	585.849976	585.708008	585.708008	583.573975	586.276978	583.857971	576.317993	575.322021	575.465027	583.43103	586.703979	584.284973	583.857971	584.284973	588.695007	587.984009	586.560974	589.976013	589.976013	590.401978	589.122009	590.828979	586.13501	585.849976	580.017029	579.020996	574.752991	584.995972	587.698975
chrX	149842	150010	CUT677_chrX:139951-140119	60	-	0.364798	0.486397	0.486397	0.486397	0.486397	0.486397	0.486397	0.486397	0.486397	0.486397	0.486397	0.486397	0.486397	0.486397	0.486397	0.486397	0.486397	0.486397	0.486397	0.486397	0.486397	0.486397	0.486397	0.486397	0.486397	0.486397	0.486397	0.486397	0.486397	0.486397	0.486397	0.486397	0.486397	0.364798	0.364798	0.364798	0.486397	0.486397	0.243199	0.486397	0.486397	0.486397	0.486397	0.486397
chrXVI	471698	471954	CUT421_chrXVI:472110-472366	60	+	63.8773	63.8773	64.161797	64.3041	64.3041	63.023701	64.446297	64.446297	64.3041	64.161797	64.5886	64.730904	64.730904	64.730904	64.3041	60.889702	60.889702	49.792999	62.170101	63.735001	63.8773	63.735001	63.735001	63.735001	61.885601	61.316502	64.161797	64.8731	64.8731	65.1577	65.1577	65.1577	65.015404	65.1577	65.015404	61.743301	65.1577	65.015404	65.4422	65.7267	66.011299	65.869003	65.7267	66.011299
chrV	363229	363637	CUT113_chrV:343485-343893	60	+	125.052002	124.625	125.335999	125.335999	125.052002	125.052002	123.771004	124.625	124.625	125.335999	125.621002	125.335999	125.052002	125.335999	125.477997	125.763	124.766998	125.763	126.190002	125.904999	126.046997	124.766998	124.766998	126.046997	125.052002	125.052002	125.477997	127.185997	127.328003	127.185997	127.185997	126.901001	126.759003	126.759003	127.042999	127.042999	126.901001	124.339996	126.190002	126.901001	126.473999	126.901001	125.621002	126.615997
chrVII	980619	981194	CUT165_chrVII:995029-995605	60	+	31.013901	31.013901	31.1562	24.8965	24.4697	30.587099	30.871599	30.160299	30.302601	30.444901	30.018101	31.013901	30.871599	22.193399	28.5954	30.729401	28.4531	27.8841	30.302601	31.298401	31.298401	31.440701	31.440701	31.440701	31.440701	31.440701	31.440701	31.298401	31.440701	30.160299	29.7335	30.729401	30.871599	23.473801	30.729401	30.587099	29.7335	29.591299	27.8841	25.181	27.0305	24.0429	26.034599	28.1686
chrV	28791	28959	CUT542_chrV:15605-15773	60	-	0.243199	0.121599	0.243199	0.243199	0.121599	0.243199	0.121599	0.243199	0.243199	0.243199	0.121599	0	0.121599	0.243199	0.243199	0.243199	0.243199	0.243199	0.243199	0.243199	0.243199	0.243199	0.243199	0.243199	0.243199	0.243199	0.121599	0.121599	0.121599	0.243199	0.243199	0.243199	0.243199	0.243199	0.243199	0.243199	0.243199	0.121599	0.121599	0.121599	0.121599	0.121599	0.121599	0
chrXIV	522825	523089	CUT816_chrXIV:525559-525823	60	-	0.121599	0.121599	0.121599	0.121599	0.121599	0.121599	0.121599	0.121599	0.121599	0.121599	0.121599	0.121599	0.121599	0.121599	0.121599	0.121599	0.121599	0.121599	0.121599	0.121599	0.121599	0.121599	0.121599	0.121599	0.121599	0.121599	0.121599	0.121599	0.121599	0.121599	0.121599	0.121599	0.121599	0.121599	0.121599	0.121599	0.121599	0.121599	0.121599	0.121599	0.121599	0.121599	0.121599	0.121599
chrIII	124065	124449	CUT464_chrIII:130072-130456	60	-	275.786987	274.936005	276.516998	277.368011	281.989014	278.462006	283.69101	282.962006	281.989014	281.989014	278.097992	281.989014	273.234009	265.085999	259.614014	274.328003	263.384003	278.826996	267.397003	279.557007	281.259003	278.462006	280.286011	281.502014	277.246002	284.42099	283.204987	284.786011	284.907013	285.272003	285.515015	251.589005	283.69101	284.056	276.152008	283.93399	284.664001	285.272003	285.149994	275.544006	283.812988	282.839996	283.570007	284.299011
chrXIII	285563	285683	CUT765_chrXIII:302550-302670	60	-	35.750198	35.750198	35.020599	31.372601	36.236599	36.115002	36.115002	35.507	31.858999	36.723	37.2094	36.723	36.479801	36.115002	36.3582	36.723	37.5742	37.5742	37.331001	37.695801	37.695801	36.966202	37.695801	37.452599	36.601398	36.601398	37.331001	37.331001	37.087799	37.2094	37.087799	37.452599	37.2094	37.087799	37.452599	36.966202	36.844601	36.844601	36.723	36.723	36.236599	35.871799	34.777401	35.020599
chrVIII	380704	380832	CUT651_chrVIII:386603-386731	60	-	0	0	0	0	0	0	0	0	0	0	0	0	0	0	0	0	0	0	0	0	0	0	0	0	0	0	0	0	0	0	0	0	0	0	0	0	0	0	0	0	0	0	0	0
chrIX	210936	211152	CUT663_chrIX:226064-226280	60	-	6.80956	5.71517	5.71517	6.20156	6.44476	5.47197	6.32316	6.07996	6.32316	6.80956	6.80956	6.80956	6.80956	6.80956	6.80956	6.80956	6.80956	6.80956	6.80956	6.44476	6.93116	6.93116	6.93116	6.93116	6.80956	6.80956	6.93116	6.80956	6.80956	6.68796	6.80956	6.93116	6.32316	6.80956	6.68796	6.93116	6.80956	7.17436	7.17436	7.29596	7.05276	6.80956	7.05276	7.29596
chrVII	986284	986476	CUT166_chrVII:1000693-1000885	60	+	3.27211	3.27211	3.27211	3.27211	3.27211	3.27211	3.27211	3.27211	3.27211	3.27211	2.70305	2.98758	3.12984	3.12984	2.98758	2.98758	2.98758	3.12984	2.84531	2.84531	3.12984	3.12984	2.98758	2.98758	2.98758	2.98758	3.12984	3.12984	2.98758	2.98758	3.12984	3.12984	3.12984	3.12984	3.12984	3.12984	3.12984	3.12984	3.12984	3.12984	3.12984	3.12984	3.12984	3.12984
chrV	428500	428764	CUT564_chrV:409129-409393	60	-	4.01278	3.76958	4.25597	4.37757	4.37757	4.37757	4.37757	4.37757	4.37757	4.13438	4.25597	4.25597	4.37757	4.37757	4.37757	4.37757	4.37757	4.25597	4.37757	4.37757	4.37757	4.37757	4.37757	4.37757	4.37757	4.37757	4.37757	3.89118	4.37757	4.37757	4.37757	4.37757	4.37757	4.37757	4.37757	4.25597	4.25597	4.01278	3.76958	2.67518	4.25597	4.25597	4.25597	4.25597
chrV	242266	243030	CUT551_chrV:222510-223270	60	-	262.89801	263.992004	257.669006	250.494995	266.181	266.424011	266.424011	265.572998	265.572998	265.572998	262.776001	265.450989	264.721985	265.085999	264.721985	265.329987	265.694	265.694	266.05899	265.694	266.181	265.937988	265.694	265.208008	263.019012	262.776001	262.167999	254.386002	222.526993	255.237	246.117004	247.940994	251.466995	255.602005	239.429001	229.701004	226.660995	252.074997	251.223999	259.979004	264.356995	266.910004	266.910004	266.424011
chrXIV	237444	237580	CUT325_chrXIV:234186-234322	60	+	0	0	0	0	0	0	0	0	0	0	0	0	0	0	0	0	0	0	0	0	0	0	0	0	0	0	0	0	0	0	0	0	0	0	0	0	0	0	0	0	0	0	0	0
chrIV	144563	144891	CUT474_chrIV:132316-132644	60	-	0	0	0	0	0	0	0	0	0	0	0	0	0	0	0	0	0	0	0	0	0	0	0	0	0	0	0	0	0	0	0	0	0	0	0	0	0	0	0	0	0	0	0	0
chrXIII	403283	403492	CUT772_chrXIII:431246-431454	60	-	7.90395	7.90395	7.78235	7.78235	7.90395	7.78235	7.90395	7.90395	7.78235	7.90395	7.41756	7.90395	7.90395	7.78235	7.90395	7.90395	7.90395	7.53916	7.90395	7.90395	7.90395	7.78235	7.78235	7.66075	7.66075	7.53916	7.41756	7.41756	7.41756	7.53916	7.29596	7.66075	7.66075	6.93116	7.53916	7.66075	7.66075	7.78235	7.78235	7.53916	7.78235	7.78235	7.41756	7.66075
chrIV	418615	418799	CUT490_chrIV:407408-407592	60	-	18.6047	17.5103	17.9967	17.875099	17.9967	17.9967	17.9967	17.5103	17.631901	17.7535	17.7535	17.7535	17.5103	15.9295	16.2943	15.8079	17.023899	17.023899	16.2943	16.6591	16.6591	17.267099	17.267099	17.267099	17.1455	17.267099	17.267099	16.9023	17.1455	17.5103	17.023899	17.3887	17.5103	17.9967	17.9967	14.2271	17.9967	17.7535	17.5103	18.3615	18.483101	18.483101	18.6047	18.6047
chrVI	283876	284659	CUT123_chrVI:261486-262270	60	+	6.11742	5.97516	5.97516	5.97516	6.11742	5.97516	6.11742	6.11742	6.11742	6.11742	6.11742	6.11742	6.11742	6.68649	6.68649	6.82875	7.11328	7.11328	7.39781	7.39781	7.68235	7.68235	7.82461	7.96688	8.25141	8.25141	8.39367	8.39367	8.39367	8.82047	8.82047	8.82047	8.96274	8.96274	8.96274	8.96274	8.96274	9.105	9.105	9.105	9.105	9.24727	9.24727	9.24727
chrXIII	338102	338478	CUT768_chrXIII:354750-355126	60	-	9.36314	10.5791	10.4575	9.97114	9.72794	8.99835	9.11995	10.2143	10.2143	10.2143	10.2143	10.2143	10.3359	9.24155	9.60634	9.72794	9.24155	9.11995	8.75515	7.53916	7.41756	6.07996	5.47197	8.02555	9.97114	9.97114	10.2143	10.2143	10.3359	10.5791	10.8223	10.8223	10.5791	10.7007	10.7007	10.8223	10.5791	10.8223	10.3359	10.8223	10.4575	10.8223	10.5791	10.8223
chrIV	1033380	1033564	CUT077_chrIV:1061305-1061489	60	+	22.335699	22.335699	22.335699	22.051201	22.051201	22.193399	22.193399	22.335699	22.335699	22.620199	22.620199	22.620199	22.620199	22.620199	22.620199	22.335699	22.193399	22.335699	22.478001	21.908899	22.051201	21.624399	21.0553	20.7708	21.197599	21.624399	22.193399	22.478001	19.063601	22.478001	22.620199	22.620199	22.478001	22.762501	22.335699	21.908899	22.478001	22.193399	22.620199	22.620199	17.3564	21.0553	22.762501	22.762501
chrX	219955	220115	CUT208_chrX:209732-209892	60	+	323.796997	320.950989	324.080994	308.859009	328.065002	328.917999	329.487	329.059998	315.118011	327.069	328.634003	328.776001	329.059998	329.203003	329.345001	331.194	329.772003	330.625	331.337006	331.764008	332.759003	332.617004	332.333008	332.333008	332.190002	332.190002	331.194	332.902008	333.328003	332.475006	334.182007	334.609009	330.768005	332.902008	325.503998	323.227997	331.337006	331.479004	333.613007	325.218994	326.641998	326.641998	326.072998	331.194
chrI	177493	177747	CUT005_chrI:180257-180513	60	+	2.56078	2.56078	2.56078	2.41852	2.56078	2.56078	2.56078	2.56078	2.56078	2.56078	2.56078	2.56078	2.56078	2.56078	2.41852	2.56078	2.41852	2.41852	2.41852	2.56078	2.56078	2.56078	2.56078	2.56078	2.56078	2.56078	2.56078	2.56078	2.56078	2.56078	2.56078	2.56078	2.56078	2.56078	2.56078	2.56078	2.56078	2.56078	2.70305	2.70305	2.70305	2.70305	2.70305	2.41852
chrXVI	438216	438368	CUT418_chrXVI:432390-432542	60	+	2.13398	2.13398	2.13398	2.13398	2.13398	2.13398	2.13398	2.13398	2.13398	2.13398	2.13398	1.99172	1.99172	2.13398	2.13398	2.13398	2.13398	2.13398	2.13398	2.13398	2.13398	2.13398	2.13398	2.13398	2.13398	2.13398	2.13398	2.13398	2.13398	2.13398	2.13398	2.13398	2.13398	2.13398	2.13398	2.13398	2.13398	1.99172	1.99172	1.99172	2.13398	2.13398	2.13398	2.13398
chrIV	1150530	1151090	CUT524_chrIV:1182392-1182952	60	-	0.972794	0.972794	0.729596	0.851195	0.972794	0.851195	0.851195	0.972794	0.972794	0.972794	0.972794	0.972794	0.972794	0.972794	0.972794	0.972794	0.972794	0.851195	0.729596	0.851195	0.851195	0.972794	0.972794	0.972794	0.972794	0.972794	0.972794	0.972794	0.972794	0.972794	0.972794	0.972794	0.972794	0.972794	0.972794	0.851195	0.972794	0.851195	0.851195	0.851195	0.972794	0.851195	0.851195	0.851195
chrXIV	91512	91742	CUT314_chrXIV:89451-89699	60	+	0.142266	0.142266	0.142266	0.142266	0.142266	0.142266	0.142266	0.142266	0.142266	0.142266	0.142266	0.142266	0.142266	0.142266	0.142266	0.142266	0.142266	0.142266	0.142266	0.142266	0.142266	0.142266	0.142266	0.142266	0.142266	0.142266	0.142266	0	0.142266	0.142266	0.142266	0.142266	0.142266	0.142266	0	0.142266	0.142266	0	0.142266	0.142266	0.142266	0.142266	0.142266	0.142266
chrXIV	341221	341556	CUT330_chrXIV:338001-338337	60	+	44.671398	45.525002	45.667301	44.671398	45.525002	45.809502	46.094101	44.955898	44.671398	45.382702	45.382702	46.378601	46.378601	46.378601	46.378601	45.951801	45.951801	45.951801	46.094101	45.809502	42.821999	46.094101	46.094101	45.525002	45.098202	45.525002	45.382702	46.094101	45.382702	46.236301	46.094101	46.236301	43.817799	46.378601	46.520901	45.240501	46.378601	46.236301	45.951801	44.671398	44.244598	45.667301	45.667301	46.094101
chrXIII	18518	20678	CUT281_chrXIII:23944-26104	60	+	0.711328	0.711328	0.711328	0.711328	0.711328	0.426797	0.426797	0.569063	0.711328	0.711328	0.711328	0.711328	0.711328	0.711328	0.711328	0.711328	0.711328	0.711328	0.711328	0.711328	0.711328	0.711328	0.711328	0.711328	0.711328	0.711328	0.711328	0.711328	0.711328	0.711328	0.711328	0.711328	0.711328	0.711328	0.711328	0.711328	0.711328	0.711328	0.711328	0.711328	0.711328	0.711328	0.711328	0.711328
chrXIV	237300	237444	CUT324_chrXIV:234042-234186	60	+	0	0	0	0	0	0	0	0	0	0	0	0	0	0	0	0	0	0	0	0	0	0	0	0	0	0	0	0	0	0	0	0	0	0	0	0	0	0	0	0	0	0	0	0
chrIX	125649	126593	CUT661_chrIX:135384-136328	60	-	34.534199	37.938999	38.303799	38.668598	38.668598	38.4254	38.547001	38.182201	36.479801	37.5742	37.2094	38.182201	38.0606	37.2094	36.966202	38.182201	37.2094	37.331001	38.547001	38.303799	38.4254	38.668598	38.9118	39.033401	39.2766	38.182201	38.4254	38.4254	38.547001	39.2766	39.2766	39.033401	38.9118	39.033401	39.763	39.519798	39.033401	38.4254	37.817402	39.154999	39.2766	39.641399	39.519798	39.763
chrXV	147745	148105	CUT827_chrXV:167502-167862	60	-	10.7007	10.7007	10.7007	10.7007	10.5791	10.7007	10.7007	10.7007	10.5791	10.4575	10.8223	10.8223	10.7007	10.9439	10.9439	10.9439	10.0927	9.97114	10.8223	10.9439	11.0655	11.0655	10.9439	10.9439	10.7007	10.4575	10.8223	10.8223	11.0655	11.0655	11.0655	11.0655	11.0655	11.0655	11.0655	10.9439	10.9439	10.8223	10.9439	10.5791	10.7007	10.5791	10.8223	10.8223
chrV	450549	450693	CUT567_chrV:431225-431369	60	-	39.763	40.249401	39.763	36.844601	40.006199	39.884602	39.884602	40.1278	40.1278	40.006199	40.006199	40.1278	40.006199	39.641399	38.790199	39.884602	39.641399	39.641399	39.641399	39.884602	39.884602	39.884602	39.884602	39.763	39.154999	39.641399	39.154999	39.154999	39.154999	39.154999	39.154999	39.398201	40.006199	39.884602	39.763	39.2766	39.2766	39.398201	39.763	39.641399	38.668598	38.9118	37.938999	34.412601
chrVII	564114	564305	CUT148_chrVII:559375-559567	60	+	0.426797	0.426797	0.426797	0.426797	0.426797	0.426797	0.426797	0.426797	0.426797	0.426797	0.426797	0.426797	0.426797	0.426797	0.426797	0.426797	0.426797	0.426797	0.426797	0.426797	0.426797	0.426797	0.426797	0.426797	0.426797	0.426797	0.426797	0.426797	0.426797	0.426797	0.426797	0.426797	0.426797	0.426797	0.426797	0.426797	0.426797	0.426797	0.426797	0.426797	0.426797	0.426797	0.426797	0.426797
chrXIII	634187	634699	CUT785_chrXIII:661102-661614	60	-	1.82399	2.18879	2.31039	2.31039	2.43199	2.43199	2.43199	2.43199	2.43199	2.43199	2.43199	2.43199	2.18879	2.31039	2.31039	2.31039	2.31039	2.43199	1.94559	1.94559	1.94559	1.94559	2.43199	2.43199	2.43199	2.43199	2.43199	2.43199	2.43199	2.43199	2.43199	2.43199	2.43199	2.43199	2.18879	2.31039	2.31039	2.43199	2.43199	2.43199	2.18879	2.31039	2.43199	2.43199
chrXI	264319	264831	CUT708_chrXI:257891-258403	60	-	2.06719	2.43199	2.43199	2.31039	2.31039	2.06719	2.06719	2.18879	2.18879	2.31039	2.43199	2.43199	2.18879	2.43199	2.43199	2.06719	2.43199	2.43199	2.43199	2.43199	2.43199	2.43199	2.43199	2.43199	2.43199	2.43199	2.43199	2.06719	2.43199	2.43199	2.43199	2.43199	2.43199	2.31039	2.43199	2.43199	1.94559	2.31039	2.43199	2.43199	2.43199	2.55358	2.31039	2.55358
chrII	501121	501713	CUT027_chrII:493094-493686	60	+	0	0	0	0	0	0	0	0	0	0	0	0	0	0	0	0	0	0	0	0	0	0	0	0	0	0	0	0	0	0	0	0	0	0	0	0	0	0	0	0	0	0	0	0
chrVII	844729	845009	CUT159_chrVII:859822-860102	60	+	7.68235	7.39781	7.39781	7.39781	7.11328	7.11328	7.39781	7.39781	7.25555	7.54008	7.54008	7.54008	7.39781	7.25555	7.25555	6.82875	7.54008	7.68235	7.39781	7.11328	7.11328	7.39781	7.39781	7.54008	7.39781	6.54422	7.25555	7.11328	7.11328	7.68235	7.68235	7.68235	7.68235	7.68235	7.68235	7.68235	7.54008	7.54008	7.54008	7.68235	7.54008	7.54008	7.54008	7.54008
chrXII	390967	391471	CUT257_chrXII:396416-396920	60	+	14.7956	14.6534	14.7956	14.9379	14.9379	14.6534	14.0843	13.942	14.2266	14.9379	15.0802	15.0802	15.2224	15.6492	15.6492	13.5152	15.507	15.2224	15.0802	15.2224	15.6492	15.6492	15.6492	15.9338	15.9338	16.076	16.076	15.507	15.3647	15.7915	15.9338	15.9338	16.076	16.076	16.076	16.2183	16.076	15.7915	15.9338	15.507	15.6492	15.507	16.2183	16.3606
chrX	359529	360219	CUT211_chrX:349301-349989	60	+	1.84945	1.84945	1.70719	1.70719	0.853594	0.426797	0.426797	0.426797	0.426797	0.426797	0.284531	0.284531	0.142266	0.142266	0.142266	0.142266	0.142266	0.142266	0.142266	0.142266	0.142266	0.142266	0.142266	0.142266	0.142266	0.142266	0.142266	0.142266	0.142266	0.142266	0.142266	0.142266	0.142266	0.142266	0.142266	0.142266	0.142266	0.142266	0.142266	0.142266	0.142266	0.142266	0.142266	0.142266
chrXV	819337	819553	CUT865_chrXV:848832-849048	60	-	12.7679	12.8895	13.6191	13.6191	13.4975	13.2543	10.4575	12.7679	13.3759	13.3759	12.5247	13.0111	13.1327	12.8895	10.9439	10.7007	10.0927	10.8223	10.0927	11.0655	10.9439	11.5519	11.7951	11.9167	12.5247	12.8895	13.2543	13.3759	13.3759	13.3759	13.4975	13.6191	13.6191	13.6191	13.4975	13.4975	13.1327	13.2543	13.2543	13.0111	13.2543	12.6463	13.1327	13.1327
chrXIII	269678	270238	CUT764_chrXIII:286670-287230	60	-	0.364798	0.364798	0.364798	0.364798	0.364798	0.364798	0.364798	0.364798	0.364798	0.364798	0.364798	0.364798	0.364798	0.364798	0.364798	0.364798	0.364798	0.364798	0.364798	0.364798	0.364798	0.364798	0.364798	0.364798	0.364798	0.243199	0.243199	0.364798	0.364798	0.364798	0.364798	0.364798	0.364798	0.364798	0.364798	0.121599	0.364798	0.364798	0.364798	0.364798	0.364798	0.243199	0.364798	0.364798
chrV	75647	76553	CUT546_chrV:62821-63724	60	-	27.9678	27.9678	27.3598	27.3598	27.603001	27.9678	27.9678	28.089399	28.089399	28.089399	28.089399	28.089399	28.089399	28.089399	28.211	28.089399	27.9678	28.089399	28.089399	27.9678	27.9678	27.3598	27.603001	21.5231	21.401501	27.9678	27.9678	27.846201	27.9678	28.3326	28.3326	28.3326	28.211	28.211	27.9678	27.846201	27.9678	27.9678	27.846201	27.846201	28.211	28.089399	28.3326	28.211
chrIV	868349	868765	CUT515_chrIV:892028-892444	60	-	7.29596	7.53916	7.66075	8.14715	8.39035	8.02555	8.26875	8.14715	7.66075	8.14715	7.90395	8.26875	8.26875	8.14715	8.14715	8.14715	8.14715	8.02555	8.14715	8.14715	8.26875	8.14715	6.93116	7.66075	7.53916	8.14715	8.02555	8.14715	8.26875	8.39035	8.39035	8.26875	8.26875	8.39035	8.39035	8.39035	8.26875	8.26875	8.26875	8.26875	8.14715	8.14715	8.02555	8.26875
chrIV	976835	977699	CUT516_chrIV:1004461-1005325	60	-	0	0	0	0	0	0	0	0	0	0	0	0	0	0	0	0	0	0	0	0	0	0	0	0	0	0	0	0	0	0	0	0	0	0	0	0	0	0	0	0	0	0	0	0
chrXII	746040	746960	CUT746_chrXII:786475-787395	60	-	0.364798	0.364798	0.364798	0.364798	0.364798	0.364798	0.243199	0.364798	0.364798	0.364798	0.364798	0.364798	0.364798	0.243199	0.243199	0.364798	0.364798	0.243199	0.364798	0.364798	0.364798	0.364798	0.364798	0.364798	0.364798	0.364798	0.364798	0.364798	0.364798	0.364798	0.364798	0.364798	0.364798	0.364798	0.364798	0.364798	0.364798	0.364798	0.364798	0.364798	0.364798	0.243199	0.243199	0.364798
chrXV	59161	59337	CUT821_chrXV:73358-73534	60	-	0.243199	0.243199	0.243199	0.243199	0.243199	0.243199	0.243199	0.243199	0.243199	0.243199	0.243199	0.243199	0.364798	0.364798	0.364798	0.364798	0.364798	0.364798	0.364798	0.364798	0.364798	0.364798	0.364798	0.364798	0.364798	0.364798	0.364798	0.364798	0.486397	0.486397	0.486397	0.486397	0.486397	0.486397	0.486397	0.486397	0.486397	0.486397	0.486397	0.486397	0.486397	0.486397	0.486397	0.486397
chrX	129097	129785	CUT674_chrX:119122-119810	60	-	0	0	0	0	0	0	0	0	0	0	0	0	0	0	0	0	0	0	0	0	0	0	0	0	0	0	0	0	0	0	0	0	0	0	0	0	0	0	0	0	0	0	0	0
chrVII	864935	865287	CUT626_chrVII:879026-879378	60	-	8.14715	8.14715	8.02555	8.14715	8.39035	8.39035	8.51195	8.51195	8.63355	8.87675	8.87675	8.87675	8.87675	8.87675	8.75515	8.87675	8.87675	8.75515	8.99835	8.99835	8.99835	8.99835	8.99835	8.75515	8.99835	8.99835	8.99835	8.99835	8.99835	8.87675	8.75515	8.99835	8.99835	8.99835	8.99835	8.63355	8.99835	8.99835	8.99835	8.99835	8.99835	8.87675	8.99835	8.99835
chrX	409563	409715	CUT212_chrX:398901-399053	60	+	4.83703	4.83703	4.69477	4.83703	3.55664	4.26797	4.69477	4.26797	4.1257	3.84117	4.83703	4.83703	4.69477	4.83703	4.83703	4.83703	4.83703	4.5525	3.84117	4.69477	4.5525	4.83703	4.83703	4.83703	4.69477	3.98344	3.55664	3.12984	3.41438	3.41438	3.27211	2.98758	2.98758	4.26797	4.1257	3.84117	3.98344	4.69477	4.5525	4.41024	4.5525	4.41024	4.5525	4.41024
chrXIV	362150	362463	CUT808_chrXIV:358925-359237	60	-	12.7679	12.5247	12.5247	12.4031	12.0383	11.0655	7.90395	12.4031	12.5247	12.5247	12.7679	12.6463	12.7679	12.7679	12.6463	12.4031	12.8895	12.6463	12.0383	11.9167	12.5247	12.7679	12.7679	12.4031	12.7679	12.6463	12.6463	12.8895	12.4031	12.4031	12.7679	12.8895	12.8895	12.8895	12.8895	10.5791	12.7679	12.7679	12.2815	10.8223	12.6463	12.8895	12.8895	12.8895
chrXV	815397	815693	CUT390_chrXV:844892-845188	60	+	0.142266	0.142266	0.142266	0.142266	0.142266	0.142266	0	0.142266	0.142266	0.142266	0.142266	0	0.142266	0.142266	0.142266	0.142266	0.142266	0.142266	0.142266	0.142266	0.142266	0.142266	0.142266	0.142266	0.142266	0.142266	0.142266	0.142266	0.142266	0.142266	0.142266	0.142266	0.142266	0.142266	0.142266	0.142266	0.142266	0.142266	0.142266	0.142266	0.142266	0.142266	0.142266	0.142266
chrIII	114801	115409	CUT043_chrIII:120476-121084	60	+	0.284531	0.284531	0.284531	0.284531	0.284531	0.284531	0.284531	0.142266	0.284531	0.284531	0.284531	0.284531	0.284531	0.284531	0.284531	0.284531	0.284531	0.284531	0.284531	0.284531	0.284531	0.284531	0.284531	0.284531	0.284531	0.284531	0.284531	0.284531	0.284531	0.284531	0.284531	0.284531	0.284531	0.284531	0.284531	0.284531	0.284531	0.284531	0.284531	0.284531	0.284531	0.284531	0.284531	0.284531
chrXV	135146	135514	CUT360_chrXV:154898-155266	60	+	0.426797	0.426797	0.426797	0.426797	0.426797	0.426797	0.426797	0.426797	0.426797	0.426797	0.426797	0.426797	0.426797	0.426797	0.426797	0.426797	0.426797	0.426797	0.426797	0.426797	0.426797	0.426797	0.426797	0.426797	0.426797	0.426797	0.426797	0.426797	0.426797	0.426797	0.426797	0.426797	0.426797	0.426797	0.426797	0.426797	0.426797	0.426797	0.426797	0.426797	0.426797	0.426797	0.426797	0.426797
chrXV	439231	439695	CUT378_chrXV:458184-458648	60	+	0.426797	0.426797	0.426797	0.426797	0.426797	0.426797	0.426797	0.426797	0.284531	0.284531	0.426797	0.426797	0.426797	0.426797	0.284531	0.142266	0.284531	0.284531	0.426797	0.284531	0.426797	0.426797	0.426797	0.426797	0.426797	0.426797	0.426797	0.426797	0.426797	0.426797	0.426797	0.426797	0.426797	0.426797	0.426797	0.426797	0.426797	0.426797	0.426797	0.426797	0.426797	0.426797	0.426797	0.426797
chrVIII	404561	405036	CUT652_chrVIII:410403-410883	60	-	105.913002	106.278	106.155998	106.155998	105.669998	105.182999	105.305	106.278	106.278	104.574997	106.035004	106.035004	105.182999	105.913002	106.035004	105.791	103.846001	104.574997	102.142998	104.332001	102.264999	96.184998	99.589798	101.414001	99.589798	89.010696	89.132301	82.6875	82.809097	85.605904	74.054001	72.7164	72.230003	68.460403	68.582001	68.217201	67.852402	67.122803	67.6092	68.217201	66.879601	66.879601	64.082802	63.8396
chrXI	401405	402381	CUT236_chrXI:389657-390633	60	+	0	0	0	0	0	0	0	0	0	0	0	0	0	0	0	0	0	0	0.142266	0.142266	0.142266	0.142266	0.142266	0.142266	0.284531	0.426797	0.426797	0.426797	0.426797	0.426797	0.426797	0.426797	0.426797	0.426797	0.426797	0.426797	0.426797	0.426797	0.426797	0.426797	0.426797	0.426797	0.426797	0.426797
chrXV	416816	418425	CUT376_chrXV:435776-437384	60	+	0	0	0	0	0	0	0	0	0	0	0	0	0	0	0	0	0	0	0	0	0	0	0	0	0	0	0	0	0	0	0	0	0	0	0	0	0	0	0	0	0	0	0	0
chrVII	425716	426116	CUT143_chrVII:427237-427637	60	+	1.84945	1.84945	1.84945	1.84945	1.84945	1.84945	1.84945	1.84945	1.84945	1.84945	1.84945	1.84945	1.84945	1.84945	1.70719	1.70719	1.56492	1.70719	1.70719	1.56492	1.84945	1.84945	1.84945	1.84945	1.84945	1.84945	1.84945	1.84945	1.84945	1.84945	1.84945	1.56492	1.84945	1.84945	1.84945	1.84945	1.84945	1.84945	1.84945	1.84945	1.84945	1.99172	1.99172	1.99172
chrVII	1024977	1025400	CUT635_chrVII:1039401-1039824	60	-	80.9851	80.863503	74.175598	80.741898	80.741898	80.741898	81.106697	81.106697	77.2155	78.066704	80.6203	80.863503	79.2827	80.9851	81.228302	80.9851	80.377098	81.106697	81.106697	81.714699	81.836304	81.593102	81.714699	80.6203	81.593102	80.863503	80.6203	79.647499	69.919601	59.583599	75.391602	76.607498	78.188301	79.769096	79.647499	80.863503	82.322701	81.957901	81.714699	82.079498	80.863503	73.689201	79.890701	81.593102
chrVII	185385	186273	CUT131_chrVII:184173-185061	60	+	38.127201	38.411701	38.554001	38.554001	38.554001	38.411701	38.411701	34.997398	37.842701	37.984901	37.700401	37.273602	37.984901	37.415901	38.127201	38.127201	37.984901	38.269501	38.554001	38.127201	36.846802	36.989101	38.127201	37.984901	37.984901	37.984901	37.415901	37.558102	38.696301	37.415901	38.554001	38.838501	38.980801	39.1231	39.1231	38.838501	38.411701	37.984901	38.269501	37.984901	38.269501	38.838501	38.411701	39.1231
chrXIV	178161	178505	CUT320_chrXIV:174890-175234	60	+	0.426797	0.426797	0.426797	0.426797	0.426797	0.426797	0.426797	0.426797	0.426797	0.426797	0.426797	0.426797	0.426797	0.426797	0.426797	0.426797	0.426797	0.426797	0.426797	0.426797	0.426797	0.426797	0.426797	0.426797	0.426797	0.426797	0.426797	0.142266	0.142266	0.426797	0.426797	0.426797	0.426797	0.426797	0.426797	0.426797	0.426797	0.426797	0.426797	0.426797	0.426797	0.426797	0.426797	0.426797
chrVII	722545	722729	CUT616_chrVII:733346-733530	60	-	0.121599	0.243199	0.243199	0.243199	0.243199	0.243199	0.243199	0.243199	0.243199	0.243199	0.243199	0.243199	0.243199	0.243199	0.243199	0.243199	0.243199	0.243199	0.243199	0.243199	0.243199	0.243199	0.243199	0.243199	0.243199	0.243199	0.243199	0.243199	0.243199	0.243199	0.243199	0.243199	0.243199	0.243199	0.243199	0.243199	0.243199	0.243199	0.243199	0.243199	0.243199	0.243199	0.243199	0.243199
chrVI	140003	140528	CUT575_chrVI:118642-119170	60	-	0	0	0	0	0	0	0	0	0	0	0	0	0	0	0	0	0	0	0	0	0	0	0	0	0	0	0	0	0	0	0	0	0	0	0	0	0	0	0	0	0	0	0	0
chrXIII	48370	49800	CUT759_chrXIII:53781-55213	60	-	32.223801	32.345402	32.223801	32.223801	32.1022	32.223801	32.1022	32.223801	31.9806	31.7374	31.7374	31.7374	31.007799	31.1294	31.007799	32.1022	31.9806	32.223801	32.466999	32.345402	31.615801	31.1294	32.223801	32.223801	32.466999	32.466999	32.345402	31.1294	32.223801	32.1022	31.9806	31.9806	32.5886	32.5886	32.5886	32.5886	32.831799	32.831799	30.643	32.710201	32.9534	32.345402	32.710201	32.345402
chrI	33698	34057	CUT437_chrI:30532-30892	60	-	23.711901	23.5903	23.4687	23.2255	22.495899	22.3743	23.103901	22.9823	22.860701	22.7391	23.103901	23.103901	23.103901	22.860701	21.1583	21.1583	21.401501	21.2799	20.0639	20.550301	20.9151	21.1583	20.6719	16.9023	19.942301	19.577499	21.1583	21.1583	21.1583	20.9151	20.428699	20.550301	20.428699	20.428699	20.185499	19.6991	19.4559	19.6991	20.185499	19.8207	20.185499	19.8207	19.8207	18.9695
chrXV	108560	108752	CUT356_chrXV:128306-128498	60	+	7.68235	7.68235	7.39781	7.39781	8.10914	8.10914	7.96688	7.82461	7.68235	7.82461	8.10914	7.82461	8.10914	7.96688	8.10914	8.10914	8.10914	7.39781	7.25555	8.10914	7.82461	7.96688	7.96688	7.96688	7.96688	8.25141	8.10914	8.10914	8.10914	8.10914	8.25141	8.25141	8.25141	7.68235	8.25141	8.25141	8.25141	8.25141	8.10914	8.25141	8.25141	8.25141	8.10914	8.10914
chrVII	598935	599304	CUT149_chrVII:605751-606119	60	+	2.70305	2.70305	2.70305	2.70305	2.70305	2.84531	2.84531	2.84531	2.84531	2.84531	2.84531	2.84531	2.84531	2.84531	2.84531	2.41852	2.84531	2.84531	2.84531	2.84531	2.98758	2.98758	2.98758	2.98758	2.98758	2.98758	2.84531	2.98758	2.98758	2.98758	2.84531	2.84531	2.98758	2.98758	2.98758	2.84531	2.98758	2.84531	2.70305	2.98758	2.98758	2.98758	2.98758	2.98758
chrIV	380320	380488	CUT489_chrIV:368261-368429	60	-	6.93116	7.05276	7.05276	7.05276	7.05276	6.80956	6.44476	4.86397	7.05276	7.05276	7.05276	7.05276	7.05276	7.05276	7.29596	7.29596	7.29596	7.29596	7.05276	7.05276	7.29596	7.29596	7.29596	7.17436	7.17436	7.29596	7.17436	6.93116	6.93116	6.80956	7.05276	7.05276	7.05276	7.05276	7.05276	7.29596	7.29596	7.29596	7.17436	7.17436	6.93116	6.80956	7.17436	7.17436
chrIII	184071	184447	CUT048_chrIII:179038-179414	60	+	0	0	0	0	0	0	0	0	0	0	0	0	0	0	0	0	0	0	0	0	0	0	0	0	0	0	0	0	0	0	0	0	0	0	0	0	0	0	0	0	0	0	0	0
chrIV	516442	517603	CUT494_chrIV:505378-506538	60	-	13.3759	13.1327	12.8895	13.0111	13.0111	13.2543	13.4975	13.4975	13.4975	11.7951	10.7007	13.6191	13.6191	13.4975	13.4975	12.2815	13.6191	13.4975	13.4975	13.3759	13.3759	13.2543	13.2543	13.3759	13.3759	13.2543	13.2543	13.2543	13.2543	13.2543	13.2543	13.2543	13.3759	13.3759	12.2815	13.3759	13.3759	13.3759	13.0111	12.7679	13.2543	13.2543	13.3759	13.3759
chrIII	39620	39996	CUT040_chrIII:39049-39425	60	+	0.284531	0.284531	0.284531	0.284531	0.284531	0.284531	0.284531	0.284531	0.284531	0.284531	0.284531	0.284531	0.284531	0.284531	0.284531	0.284531	0.284531	0.284531	0.284531	0.284531	0.284531	0.284531	0.284531	0.284531	0.284531	0.284531	0.284531	0.284531	0.284531	0.284531	0.284531	0.284531	0.284531	0.284531	0.284531	0.284531	0.284531	0.284531	0.284531	0.142266	0.142266	0.284531	0.284531	0.284531
chrVII	883193	883376	CUT161_chrVII:897286-897470	60	+	171.998993	171.287994	172.425995	169.865005	170.576996	170.718994	172.994995	173.990997	172.994995	174.132996	174.274994	174.274994	174.417999	173.990997	173.990997	172.852997	173.421997	173.279999	171.003006	173.136993	173.136993	174.274994	174.274994	173.848999	174.132996	174.559998	174.417999	172.567993	174.417999	172.710999	172.567993	173.421997	173.990997	174.559998	175.128998	175.128998	173.848999	173.848999	172.141006	172.425995	143.688004	173.705994	174.417999	172.425995
chrIII	113469	113701	CUT463_chrIII:119144-119376	60	-	461.955994	453.80899	459.523987	463.779999	456.118988	468.765015	468.157013	467.549011	468.036011	469.007996	470.346008	470.710999	460.375	464.02301	471.562012	472.048004	471.319	474.60199	474.60199	475.575012	472.656006	472.170013	471.196991	475.817993	475.696014	469.130005	471.440002	469.615997	474.845001	475.209991	474.845001	474.480011	474.96701	457.578003	454.173004	473.751007	474.723999	475.088013	474.723999	472.899994	466.820007	473.264008	465.604004	441.404999
chrII	348559	349151	CUT449_chrII:340894-341486	60	-	2.91838	2.91838	2.91838	2.91838	2.91838	2.91838	2.91838	2.91838	2.91838	2.91838	2.91838	2.91838	3.16158	3.16158	3.16158	3.03998	3.16158	3.16158	3.28318	3.28318	3.28318	3.28318	3.28318	3.28318	3.28318	3.28318	3.28318	3.03998	3.03998	3.28318	3.28318	3.28318	3.28318	3.28318	3.28318	3.28318	3.28318	3.28318	3.28318	3.28318	3.16158	3.28318	3.28318	3.28318
chrIV	1233003	1233163	CUT090_chrIV:1270845-1271005	60	+	86.924301	87.493401	87.493401	87.493401	87.635597	87.351097	87.066597	87.2089	86.355301	86.782097	87.351097	87.2089	87.066597	85.074898	86.924301	86.924301	86.497498	87.351097	87.2089	87.493401	87.920197	87.351097	85.786201	87.066597	87.920197	87.777901	87.920197	87.777901	87.920197	88.062401	88.347	88.347	88.347	88.347	88.489197	88.773804	88.204697	87.635597	84.079002	84.505798	85.217102	85.928497	87.777901	88.062401
chrVII	694060	694545	CUT153_chrVII:700095-700671_r1	60	+	0.284531	0.711328	0.711328	0.569063	0.426797	0.569063	0.569063	0.711328	0.569063	0.711328	0.711328	0.711328	0.711328	0.711328	0.711328	0.711328	0.711328	0.711328	0.711328	0.711328	0.711328	0.711328	0.711328	0.711328	0.711328	0.711328	0.711328	0.711328	0.711328	0.853594	0.853594	0.853594	0.853594	0.853594	1.13813	1.13813	1.13813	1.13813	1.13813	1.13813	1.13813	1.13813	1.13813	1.42266
chrXVI	43021	43149	CUT399_chrXVI:40801-40929	60	+	1.13813	1.13813	1.13813	1.13813	1.13813	1.13813	1.13813	1.13813	1.13813	1.13813	1.13813	1.13813	1.13813	1.13813	1.13813	1.13813	1.13813	1.28039	1.28039	1.28039	1.28039	1.28039	1.13813	1.28039	1.28039	1.28039	1.28039	1.28039	1.28039	1.28039	1.56492	1.56492	1.70719	1.70719	1.70719	1.70719	1.84945	1.84945	1.99172	1.99172	1.99172	1.99172	1.99172	1.99172
chrXIII	348185	348632	CUT296_chrXIII:370762-371210	60	+	0	0	0	0	0	0	0	0	0	0	0	0	0	0	0	0	0	0	0	0	0	0	0	0	0	0	0	0	0	0	0	0	0	0	0	0	0	0	0	0	0	0	0	0
chrXIV	201449	201775	CUT321_chrXIV:198186-198514	60	+	4.5525	4.5525	4.83703	4.83703	4.83703	4.83703	4.83703	4.83703	4.83703	4.83703	4.83703	4.83703	4.83703	4.83703	4.69477	4.69477	4.69477	4.69477	4.69477	4.5525	4.69477	4.69477	4.69477	4.69477	4.69477	4.69477	4.5525	4.5525	4.5525	4.69477	4.69477	4.69477	4.83703	4.83703	4.69477	4.1257	4.69477	4.41024	4.41024	4.83703	4.83703	4.69477	4.41024	4.5525
chrIV	1322260	1322364	CUT096_chrIV:1360949-1361053	60	+	190.067001	195.330994	195.899994	195.046005	190.350998	185.656998	193.766006	189.212997	191.490005	194.192993	194.619003	196.753006	196.184006	197.179993	197.322006	194.050003	197.464996	198.602997	197.464996	197.891998	197.748993	199.171997	197.179993	195.615005	194.619003	192.485001	197.464996	195.188004	193.766006	195.046005	190.636002	195.473007	195.046005	197.037994	197.464996	197.322006	199.171997	199.029999	199.455994	199.740997	200.167999	200.309998	199.882996	198.744995
chrVII	287186	288138	CUT136_chrVII:286045-286997	60	+	82.229599	83.936699	84.363503	84.790298	84.932602	84.505798	83.936699	84.505798	78.672897	84.363503	84.790298	84.648102	80.5224	83.367699	84.790298	84.932602	84.790298	84.648102	84.648102	84.079002	81.945	83.225403	83.509903	83.509903	83.652199	83.509903	84.363503	84.079002	83.509903	81.233704	82.940903	82.940903	81.802803	81.945	83.652199	84.363503	83.794502	84.648102	70.137001	82.940903	83.225403	83.225403	82.798599	70.706001
chrVI	24717	24941	CUT120_chrVI:23105-23329	60	+	6.25969	5.97516	6.25969	6.25969	6.25969	6.25969	6.25969	6.11742	6.11742	5.97516	6.11742	4.69477	5.12156	5.83289	6.11742	5.83289	6.25969	5.97516	6.25969	6.11742	5.69063	5.83289	5.54836	5.69063	6.25969	6.25969	6.25969	6.11742	6.25969	6.25969	5.4061	5.97516	5.97516	5.97516	5.97516	5.83289	6.11742	5.97516	6.25969	6.25969	6.25969	6.25969	6.25969	6.25969
chrXI	262170	262443	CUT230_chrXI:255742-256015	60	+	0	0	0	0	0	0	0	0	0	0	0	0	0	0	0	0	0	0	0	0	0	0	0	0	0	0	0	0	0	0	0	0	0	0	0	0	0	0	0	0	0	0	0	0
chrVII	529264	529832	CUT605_chrVII:525043-525611	60	-	0.486397	0.486397	0.486397	0.486397	0.486397	0.486397	0.486397	0.486397	0.486397	0.486397	0.486397	0.486397	0.486397	0.486397	0.486397	0.486397	0.486397	0.486397	0.486397	0.486397	0.364798	0.486397	0.486397	0.364798	0.364798	0.486397	0.486397	0.486397	0.486397	0.486397	0.486397	0.486397	0.486397	0.486397	0.486397	0.486397	0.486397	0.486397	0.486397	0.486397	0.486397	0.486397	0.486397	0.486397
chrVII	791850	791977	CUT157_chrVII:795950-796078	60	+	0	0	0	0	0	0	0	0	0	0	0	0	0	0	0	0	0	0	0	0	0	0	0	0	0	0	0	0	0	0	0	0	0	0	0	0	0	0	0	0	0	0	0	0
chrXVI	226135	226527	CUT409_chrXVI:226042-226434	60	+	2.27625	2.13398	2.13398	2.13398	2.27625	2.27625	2.27625	2.27625	2.27625	2.27625	2.27625	2.27625	2.27625	2.27625	2.27625	2.27625	2.27625	2.27625	2.27625	2.27625	2.27625	2.27625	2.27625	2.27625	2.27625	2.27625	2.27625	2.27625	2.27625	2.27625	2.27625	2.27625	2.27625	2.27625	2.27625	2.27625	2.27625	2.27625	2.27625	2.27625	2.27625	2.27625	2.27625	2.27625
chrXVI	187628	187852	CUT887_chrXVI:187838-188062	60	-	206.839996	215.716995	216.567993	205.380997	214.257996	212.190994	208.177994	212.798996	219.244003	220.337997	220.337997	220.459	220.703003	220.703003	220.459	219.850998	219.608002	220.337997	221.067001	221.919006	222.647995	222.891006	222.162003	223.863998	223.985992	224.714996	225.322998	224.714996	225.567001	228.485001	227.511993	226.296005	228.485001	225.080002	228.970993	219.121994	233.348999	233.957001	234.199997	234.322006	234.442993	232.255005	230.186996	228.606995
chrIII	30478	30974	CUT461_chrIII:29909-30405	60	-	2.31039	2.31039	2.31039	2.31039	2.31039	2.31039	2.31039	2.31039	2.31039	2.31039	2.31039	2.31039	2.31039	2.31039	1.82399	2.18879	2.18879	2.18879	2.18879	2.18879	2.18879	2.18879	1.94559	2.18879	2.18879	1.94559	1.94559	2.06719	2.06719	2.06719	2.18879	2.18879	2.18879	2.06719	2.18879	2.18879	2.18879	2.18879	2.06719	2.18879	2.18879	2.18879	2.18879	1.94559
chrXVI	215410	216138	CUT408_chrXVI:215322-216050	60	+	1.28039	1.28039	1.28039	1.28039	1.28039	1.28039	1.28039	1.28039	1.28039	1.28039	1.28039	1.28039	1.28039	1.28039	1.28039	1.42266	1.42266	1.28039	1.28039	1.28039	1.28039	1.28039	1.42266	1.42266	1.42266	1.42266	1.42266	1.28039	1.42266	1.42266	1.42266	0.853594	0.569063	0.853594	1.13813	1.42266	1.28039	1.42266	1.42266	1.42266	1.42266	1.56492	1.56492	1.56492
chrXIV	384301	384541	CUT334_chrXIV:381097-381337	60	+	2.41852	2.41852	2.41852	2.41852	2.41852	2.41852	2.41852	2.41852	2.41852	2.41852	2.27625	2.27625	2.41852	2.41852	2.41852	2.27625	2.41852	2.41852	2.41852	2.41852	2.41852	2.41852	2.41852	2.41852	2.27625	2.27625	2.27625	2.27625	2.27625	2.13398	2.13398	2.13398	2.27625	2.27625	1.99172	2.13398	2.27625	2.27625	2.27625	2.27625	2.27625	2.27625	2.27625	2.13398
chrVII	602981	603109	CUT150_chrVII:609799-609927	60	+	0.569063	0.711328	0.711328	0.711328	0.711328	0.711328	0.711328	0.711328	0.711328	0.711328	0.569063	0.569063	0.569063	0.569063	0.569063	0.711328	0.711328	0.426797	0.711328	0.711328	0.711328	0.711328	0.711328	0.711328	0.569063	0.426797	0.284531	0.569063	0.569063	0.569063	0.569063	0.569063	0.426797	0.569063	0.569063	0.569063	0.569063	0.569063	0.569063	0.569063	0.569063	0.569063	0.569063	0.569063
chrXI	364344	364932	CUT717_chrXI:352851-353443	60	-	3.89118	3.89118	3.76958	3.89118	3.89118	3.89118	3.89118	3.89118	3.89118	3.89118	3.89118	3.89118	3.89118	3.64798	3.64798	3.89118	3.89118	3.89118	3.64798	3.76958	3.76958	3.89118	3.89118	3.28318	3.76958	3.89118	4.01278	3.89118	2.91838	4.01278	4.01278	4.01278	4.01278	4.01278	4.01278	3.89118	3.89118	3.89118	4.01278	3.76958	3.89118	3.89118	3.76958	3.76958
chrIV	497199	497487	CUT063_chrIV:486117-486405	60	+	1.13813	1.28039	1.28039	1.28039	1.28039	1.28039	1.28039	1.28039	1.28039	1.28039	1.28039	1.28039	1.28039	1.28039	1.42266	1.42266	1.42266	1.28039	1.70719	1.84945	2.41852	3.84117	5.54836	6.25969	6.68649	6.68649	6.68649	6.97102	7.11328	7.39781	7.82461	8.25141	8.67821	8.82047	8.82047	8.82047	8.82047	8.82047	3.27211	5.97516	7.25555	7.96688	9.38953	9.24727
chrXIV	601020	601420	CUT341_chrXIV:579035-579443	60	+	0.142266	0.284531	0.284531	0.284531	0.284531	0.284531	0.284531	0.284531	0.284531	0.284531	0.284531	0.142266	0.284531	0.284531	0.284531	0.284531	0.284531	0.284531	0.284531	0.284531	0.284531	0.284531	0.284531	0.284531	0.284531	0.142266	0.284531	0.284531	0.284531	0.284531	0.142266	0.284531	0.284531	0.284531	0.142266	0.284531	0.284531	0.284531	0.284531	0.284531	0.284531	0.284531	0.284531	0.284531
chrXV	618931	619235	CUT386_chrXV:642393-642697	60	+	0	0	0	0	0	0	0	0	0	0	0	0	0	0	0	0	0	0	0	0	0	0	0	0	0	0	0	0	0	0	0	0	0	0	0	0	0	0	0	0	0	0	0	0
chrXIII	629091	631467	CUT784_chrXIII:656006-658382	60	-	290.378998	290.743988	276.152008	284.299011	275.300995	289.406006	288.554993	288.920013	288.677002	288.312012	289.285004	286.852997	289.528015	288.920013	290.014008	288.190002	288.798004	273.84201	276.152008	285.757996	291.109009	290.987	282.962006	284.299011	284.541992	291.959991	291.595001	291.595001	291.838013	288.677002	291.838013	292.688995	290.622009	293.540985	292.933014	293.053986	292.933014	292.203003	291.230011	291.595001	292.933014	294.027008	293.783997	294.391998
chrXIV	107012	107379	CUT315_chrXIV:104275-104642	60	+	3.98344	3.98344	3.98344	3.98344	3.98344	3.84117	3.69891	3.98344	3.98344	3.84117	3.84117	3.98344	3.98344	3.98344	3.98344	3.98344	3.98344	3.84117	3.55664	3.41438	3.55664	3.84117	3.84117	3.98344	3.69891	3.98344	3.55664	3.41438	3.69891	3.98344	3.98344	3.98344	3.84117	3.98344	3.84117	3.84117	3.84117	2.98758	3.69891	3.98344	3.84117	3.84117	3.69891	3.84117
chrII	347267	347611	CUT016_chrII:339602-339946	60	+	1.13813	1.13813	1.13813	1.13813	1.13813	1.13813	1.13813	1.13813	1.13813	1.13813	1.13813	1.13813	1.13813	1.13813	1.13813	1.13813	1.13813	0.99586	0.99586	0.99586	0.99586	0.99586	0.99586	0.99586	0.99586	0.99586	0.99586	0.99586	0.99586	0.99586	0.711328	0.99586	0.99586	0.99586	0.99586	0.99586	0.99586	0.99586	0.99586	0.99586	0.99586	0.99586	0.99586	0.99586
chrIX	244196	244492	CUT664_chrIX:259614-259910	60	-	14.9567	14.9567	14.9567	14.9567	14.9567	14.9567	14.7135	14.7135	14.7135	15.0783	15.1999	14.8351	15.0783	14.9567	15.0783	14.9567	15.0783	15.0783	15.0783	15.1999	15.1999	15.1999	15.1999	15.0783	15.1999	15.1999	15.1999	15.0783	15.1999	15.1999	14.9567	15.1999	15.0783	14.8351	14.8351	14.8351	14.7135	14.8351	14.4703	13.4975	14.9567	15.1999	15.0783	13.7407
chrIX	205843	206235	CUT191_chrIX:220972-221364	60	+	0.142266	0.142266	0.142266	0.142266	0.142266	0.142266	0.142266	0.142266	0	0.142266	0.142266	0.142266	0.142266	0.142266	0.142266	0.142266	0.142266	0.142266	0.142266	0	0	0.142266	0.142266	0.142266	0.142266	0.142266	0.142266	0.142266	0.142266	0.142266	0.142266	0.142266	0.142266	0.284531	0.284531	0.284531	0.284531	0.284531	0.284531	0.284531	0.284531	0.284531	0.284531	0.284531
chrXVI	822843	822955	CUT433_chrXVI:822055-822167	60	+	0.426797	0.426797	0.426797	0.426797	0.426797	0.426797	0.426797	0.426797	0.426797	0.426797	0.426797	0.426797	0.426797	0.426797	0.426797	0.426797	0.426797	0.426797	0.284531	0.284531	0.284531	0.426797	0.426797	0.426797	0.426797	0.426797	0.426797	0.426797	0.426797	0.426797	0.426797	0.426797	0.426797	0.426797	0.426797	0.426797	0.426797	0.426797	0.426797	0.426797	0.426797	0.426797	0.426797	0.426797
chrXI	30591	31286	CUT701_chrXI:24221-24916	60	-	0.121599	0.121599	0.121599	0.121599	0.121599	0.121599	0.121599	0.121599	0.121599	0.121599	0.121599	0.121599	0.121599	0.121599	0.121599	0.121599	0.121599	0.121599	0.121599	0.121599	0.121599	0.121599	0.121599	0.121599	0.121599	0.121599	0.121599	0.121599	0.121599	0.121599	0.121599	0.121599	0.121599	0.121599	0.121599	0.121599	0.121599	0.121599	0.121599	0.121599	0.121599	0	0.121599	0.121599
chrVII	549891	550109	CUT146_chrVII:545135-545351	60	+	1.56492	1.42266	1.56492	1.56492	1.56492	1.56492	1.56492	1.56492	1.56492	1.56492	1.56492	1.42266	1.42266	1.56492	1.56492	1.56492	1.56492	1.56492	1.56492	1.56492	1.42266	1.56492	1.56492	1.56492	1.56492	1.56492	1.42266	1.13813	1.13813	1.13813	0.853594	0.853594	0.853594	0.284531	0.284531	0.284531	0.284531	0.284531	0.142266	0.142266	0	0	0	0
chrXI	631735	632343	CUT729_chrXI:614088-614696	60	-	0.121599	0.121599	0.121599	0.121599	0.121599	0.121599	0.121599	0.121599	0.121599	0.121599	0.121599	0.121599	0.121599	0.121599	0.121599	0.121599	0.121599	0.121599	0.121599	0.121599	0.121599	0	0	0.121599	0.121599	0.121599	0.121599	0.243199	0.243199	0.243199	0.243199	0.243199	0.121599	0.121599	0.121599	0.121599	0.121599	0.121599	0.121599	0.121599	0.121599	0.121599	0.121599	0.121599
chrVII	775659	775963	CUT156_chrVII:786022-786326	60	+	13.942	14.0843	13.7998	13.942	13.5152	13.942	14.0843	14.2266	14.0843	14.2266	14.3688	13.942	14.3688	14.5111	14.2266	14.3688	14.2266	14.3688	14.0843	14.3688	14.5111	14.6534	14.2266	14.2266	11.9503	14.3688	14.5111	14.5111	14.2266	14.5111	13.942	13.942	14.0843	14.2266	14.7956	14.6534	7.39781	12.8039	14.5111	14.6534	14.7956	14.2266	13.942	13.5152
chrXVI	719537	720904	CUT432_chrXVI:719237-720605	60	+	2.56078	2.56078	2.56078	2.56078	2.56078	2.56078	2.70305	2.70305	2.98758	2.98758	2.98758	2.41852	2.84531	2.98758	2.98758	2.56078	2.98758	2.84531	2.70305	2.98758	3.12984	2.98758	3.12984	3.12984	3.12984	3.12984	3.12984	3.12984	3.12984	2.98758	2.98758	3.12984	3.12984	3.12984	3.12984	2.98758	2.98758	2.98758	2.98758	2.98758	3.12984	3.12984	3.12984	3.12984
chrX	607801	608515	RPL43B-R_s	1000	-	2.31039	2.06719	2.43199	2.43199	2.31039	2.31039	2.43199	2.43199	2.43199	2.43199	2.43199	2.43199	2.43199	2.43199	2.43199	2.43199	2.31039	2.31039	2.43199	2.43199	2.43199	2.43199	2.43199	2.18879	2.31039	2.31039	2.31039	2.31039	2.31039	2.31039	2.31039	2.43199	2.43199	2.43199	2.43199	2.43199	2.43199	2.43199	2.43199	2.43199	2.43199	2.43199	2.06719	1.94559
chrIV	304358	304669	CUT482_chrIV:292261-292573	60	-	0	0	0	0.121599	0.121599	0.121599	0.121599	0.121599	0.121599	0.121599	0.121599	0	0	0	0	0	0.121599	0.121599	0.121599	0.121599	0.121599	0.121599	0.121599	0.243199	0.243199	0.243199	0.121599	0.243199	0.243199	0.243199	0.243199	0.243199	0.243199	0.243199	0.243199	0.243199	0.243199	0.243199	0.243199	0.243199	0.243199	0.243199	0.243199	0.243199
chrX	106409	106729	CUT672_chrX:96759-97505	60	-	39.519798	39.033401	38.4254	38.9118	37.331001	37.5742	39.641399	39.763	39.641399	38.9118	39.398201	40.006199	39.641399	40.370998	39.641399	40.249401	39.398201	37.2094	38.668598	38.547001	39.2766	39.2766	40.006199	40.1278	39.884602	39.884602	39.154999	40.370998	40.249401	40.370998	40.370998	40.249401	40.249401	40.1278	39.763	39.641399	39.884602	40.249401	40.492599	40.249401	40.006199	40.1278	40.370998	40.006199
chrI	167733	169683	CUT004_chrI:170500-172449	60	+	196.184006	198.744995	198.602997	189.498001	189.781998	189.356003	198.317993	198.886993	198.033997	198.460999	199.171997	198.886993	195.473007	195.615005	199.598999	200.878998	201.306	196.753006	197.322006	199.455994	198.886993	198.744995	192.059006	198.602997	199.740997	196.468994	200.309998	199.455994	198.033997	200.026001	200.167999	196.184006	200.595001	199.029999	200.451996	200.595001	195.615005	196.326996	202.302002	202.585999	202.444	202.871002	202.871002	202.871002
chrXIII	886961	887313	CUT793_chrXIII:914719-915071	60	-	0.243199	0.243199	0.243199	0.243199	0.243199	0.243199	0.243199	0.243199	0.243199	0.243199	0.243199	0.243199	0.243199	0.121599	0.243199	0.243199	0.121599	0.121599	0.121599	0.121599	0.243199	0.243199	0.243199	0.243199	0.243199	0.243199	0.243199	0.243199	0.243199	0.243199	0.243199	0.243199	0.243199	0.243199	0.243199	0.243199	0.243199	0.243199	0.243199	0.243199	0.243199	0.243199	0.243199	0.243199
chrXIV	220991	221655	CUT322_chrXIV:217730-218394	60	+	5.12156	5.54836	5.54836	5.26383	5.54836	5.54836	5.4061	5.4061	5.4061	5.26383	5.26383	5.26383	5.26383	5.26383	5.26383	5.26383	5.12156	4.9793	4.9793	5.12156	5.12156	4.69477	4.69477	4.5525	4.26797	4.26797	4.1257	3.98344	3.98344	3.84117	3.84117	3.84117	3.84117	3.84117	3.84117	3.69891	3.69891	3.55664	3.55664	3.41438	3.27211	3.27211	3.27211	3.27211
chrX	40391	40795	CUT196_chrX:31425-31825	60	+	2.98758	2.84531	2.70305	2.56078	2.98758	2.98758	2.98758	2.98758	2.98758	2.98758	2.98758	2.98758	3.12984	3.12984	3.12984	3.12984	3.12984	3.12984	3.12984	3.12984	3.12984	3.12984	3.12984	3.12984	2.84531	3.12984	2.84531	2.70305	3.12984	3.27211	3.27211	3.55664	3.69891	3.69891	3.69891	3.55664	3.55664	2.56078	3.55664	3.69891	3.84117	3.84117	3.98344	3.98344
chrVII	890700	890828	CUT629_chrVII:904794-904922	60	-	1.33759	1.70239	1.82399	1.82399	1.82399	1.94559	1.94559	1.94559	2.06719	2.43199	2.55358	2.55358	2.55358	2.55358	2.55358	2.43199	2.43199	2.43199	2.55358	2.55358	2.55358	2.55358	2.55358	2.55358	2.55358	2.55358	2.55358	2.55358	2.55358	2.55358	2.55358	2.55358	2.55358	2.55358	2.55358	2.55358	2.55358	2.79678	2.79678	2.79678	2.79678	3.16158	3.16158	3.28318
chrXIII	377541	378045	CUT298_chrXIII:405738-406242	60	+	1.13813	1.13813	1.13813	1.13813	1.13813	1.13813	1.13813	1.13813	0.99586	0.99586	1.13813	1.13813	0.99586	1.13813	1.13813	1.13813	1.13813	1.13813	1.13813	1.13813	1.13813	1.13813	1.13813	1.13813	1.13813	0.99586	0.569063	0.569063	0.99586	0.99586	0.99586	1.13813	1.13813	1.13813	1.13813	1.13813	1.13813	1.13813	1.13813	1.13813	1.13813	1.13813	1.13813	1.13813
chrVII	797612	797764	CUT623_chrVII:801714-801866	60	-	0.243199	0.243199	0.243199	0.243199	0.243199	0.243199	0.243199	0.243199	0.243199	0.243199	0.243199	0.243199	0.243199	0.243199	0.243199	0.243199	0.243199	0.243199	0.243199	0.243199	0.243199	0.243199	0.243199	0.243199	0.243199	0.243199	0.243199	0.243199	0.121599	0.243199	0.243199	0.243199	0.243199	0.243199	0.243199	0.243199	0.243199	0.243199	0.243199	0.243199	0.243199	0.243199	0.243199	0.243199
chrXIII	565742	566102	CUT305_chrXIII:592970-593330	60	+	0.569063	0.569063	0.569063	0.569063	0.569063	0.569063	0.569063	0.569063	0.426797	0.284531	0.284531	0.426797	0.711328	0.711328	0.711328	0.711328	0.711328	0.711328	0.711328	0.711328	0.711328	0.569063	0.711328	0.711328	0.711328	0.711328	0.711328	0.711328	0.711328	0.711328	0.711328	0.711328	0.711328	0.711328	0.711328	0.711328	0.711328	0.711328	0.711328	0.711328	0.711328	0.711328	0.711328	0.711328
chrXVI	564565	564853	CUT423_chrXVI:565286-565574	60	+	9.5318	9.67407	9.67407	9.5318	9.5318	9.5318	9.5318	9.5318	9.5318	9.24727	8.96274	8.96274	9.24727	9.24727	8.96274	9.5318	9.5318	9.67407	9.67407	9.67407	8.82047	8.82047	8.82047	9.81633	9.5318	9.5318	9.38953	9.38953	9.5318	9.9586	9.81633	9.81633	9.9586	9.9586	9.9586	9.9586	10.1009	10.1009	9.9586	9.81633	10.1009	10.1009	10.1009	10.1009
chrXV	593929	594625	CUT385_chrXV:617393-618089	60	+	0	0	0	0	0	0	0	0	0	0	0	0	0	0	0	0	0	0	0	0	0	0	0	0	0	0	0	0	0	0	0	0	0	0	0	0	0	0	0	0	0	0	0	0
chrXVI	692191	692447	CUT429_chrXVI:691902-692158	60	+	136.716995	137.001999	135.863998	137.001999	136.860001	136.291	136.574997	136.432999	136.574997	133.871994	135.578995	136.147995	134.014008	136.860001	137.429001	137.429001	133.729996	137.570999	137.429001	137.285995	137.001999	136.860001	137.285995	137.429001	136.291	136.291	137.570999	137.712997	137.570999	137.854996	138.423996	138.994003	138.850998	138.139999	138.423996	138.850998	138.139999	139.419998	138.423996	138.850998	139.419998	139.988998	139.847	140.557999
chrXV	124055	124431	CUT359_chrXV:143802-144178	60	+	22.9048	22.9048	22.762501	22.762501	22.051201	22.9048	22.620199	22.478001	22.620199	22.762501	23.047001	23.047001	23.047001	23.047001	23.189301	23.189301	23.189301	23.047001	23.047001	22.051201	22.9048	23.6161	23.473801	23.473801	23.473801	23.6161	23.473801	23.6161	23.6161	23.9006	23.9006	22.762501	23.9006	23.9006	23.9006	23.9006	23.9006	23.9006	23.9006	23.6161	23.7584	22.478001	22.335699	23.9006
chrXIII	363389	363629	CUT297_chrXIII:391586-391826	60	+	26.603701	34.143799	41.3993	42.1106	45.098202	47.232201	47.3745	47.3745	47.516701	47.943501	50.504299	53.634201	54.203201	54.061001	54.061001	54.345501	54.630001	54.772301	55.056801	55.483601	55.9104	55.9104	56.0527	55.9104	55.9104	53.918701	54.061001	52.922798	53.491901	54.203201	55.056801	54.203201	54.061001	46.805401	45.667301	55.9104	53.065102	56.3372	56.6217	56.764	56.6217	35.993198	49.6507	54.630001
chrXVI	834259	834851	CUT917_chrXVI:833483-834075	60	-	0.486397	0.486397	0.486397	0.486397	0.486397	0.486397	0.486397	0.486397	0.486397	0.486397	0.364798	0.364798	0.364798	0.364798	0.364798	0.364798	0.364798	0.364798	0.364798	0.364798	0.364798	0.364798	0.364798	0.364798	0.364798	0.364798	0.364798	0.364798	0.364798	0.364798	0.364798	0.364798	0.364798	0.364798	0.364798	0.243199	0.243199	0.364798	0.364798	0.364798	0.364798	0.364798	0.364798	0.364798
chrX	348296	348432	CUT210_chrX:338061-338197	60	+	2.84531	2.84531	2.70305	2.70305	2.98758	3.12984	3.12984	3.12984	3.12984	3.12984	3.12984	3.12984	3.12984	3.12984	3.12984	2.98758	3.12984	3.12984	3.12984	3.12984	3.12984	3.12984	3.12984	3.12984	2.98758	3.12984	3.12984	3.12984	3.12984	2.98758	2.98758	2.98758	3.12984	2.98758	2.98758	2.84531	2.84531	2.84531	2.84531	2.84531	2.84531	2.70305	2.70305	2.70305
chrIV	206298	206546	CUT478_chrIV:194148-194396	60	-	240.401993	265.81601	268.855988	268.005005	266.181	269.707001	268.977997	268.977997	270.071991	270.923004	264.477997	260.466003	210.123993	254.020996	254.507004	247.576004	240.522995	227.391006	226.539001	270.437012	271.287994	273.355011	273.720001	273.47699	273.234009	271.165985	264.842987	265.085999	261.803009	269.221008	266.666992	268.490997	272.747009	272.747009	268.247986	270.802002	272.018005	273.47699	273.84201	272.747009	276.029999	276.029999	275.908997	274.692993
chrII	633374	633759	CUT031_chrII:625308-625693	60	+	6.11742	6.11742	6.11742	6.11742	2.84531	4.9793	5.54836	5.97516	6.11742	6.25969	6.25969	6.11742	6.11742	6.11742	6.11742	6.11742	6.11742	6.11742	6.11742	6.11742	6.11742	6.11742	6.11742	6.11742	6.11742	6.25969	6.25969	6.25969	6.25969	6.25969	6.25969	6.25969	6.11742	6.25969	6.25969	6.25969	6.25969	6.25969	6.25969	6.25969	6.25969	6.25969	6.11742	6.11742
chrIV	227511	227928	CUT479_chrIV:215380-215796	60	-	0.243199	0.243199	0.243199	0.243199	0.243199	0.243199	0.243199	0.243199	0.243199	0.243199	0.243199	0.243199	0.243199	0.243199	0.243199	0.243199	0.243199	0.243199	0.243199	0.243199	0.243199	0.243199	0.243199	0.243199	0.243199	0.243199	0.243199	0.243199	0.243199	0.243199	0.243199	0.243199	0.243199	0.243199	0.243199	0.243199	0.243199	0.243199	0.243199	0.243199	0.243199	0.243199	0.243199	0.243199
chrXIV	629590	629966	CUT346_chrXIV:621338-621714	60	+	105.987999	106.556999	106.129997	106.698997	106.556999	106.556999	106.842003	107.125999	107.267998	107.125999	107.125999	107.267998	106.984001	106.984001	106.842003	106.415001	106.129997	105.134003	105.560997	106.415001	106.698997	106.415001	106.984001	107.411003	107.125999	106.556999	107.125999	106.842003	106.698997	107.411003	107.125999	106.556999	106.698997	105.987999	106.842003	106.842003	107.125999	107.267998	107.125999	106.842003	106.129997	104.138	106.556999	105.277
chrIV	1445838	1447110	CUT100_chrIV:1484317-1485589	60	+	8.39367	8.96274	9.105	9.105	9.24727	7.82461	9.38953	9.38953	9.38953	9.38953	9.38953	9.38953	9.38953	9.105	9.105	8.82047	9.105	8.67821	8.67821	9.38953	9.24727	9.38953	9.38953	9.105	8.82047	9.105	9.24727	9.24727	9.24727	8.82047	9.105	9.24727	9.24727	9.24727	9.105	9.24727	8.82047	8.96274	8.96274	9.105	8.10914	8.25141	9.24727	9.24727
chrX	663641	664049	CUT221_chrX:664054-664462	60	+	1.56492	1.56492	1.56492	1.56492	1.70719	1.70719	1.70719	1.70719	1.70719	1.56492	1.70719	1.70719	1.70719	1.70719	1.70719	1.70719	1.42266	1.70719	1.56492	1.56492	1.56492	1.42266	1.13813	1.13813	1.13813	1.13813	0.99586	1.13813	1.13813	0.99586	0.853594	1.13813	1.13813	1.13813	1.13813	1.13813	1.13813	1.13813	1.13813	0.99586	0.99586	0.99586	0.99586	0.99586
chrXIII	641014	641310	CUT786_chrXIII:667934-668230	60	-	0.364798	0.364798	0.364798	0.364798	0.364798	0.364798	0.364798	0.364798	0.364798	0.364798	0.364798	0.364798	0.364798	0.364798	0.364798	0.364798	0.364798	0.364798	0.364798	0.364798	0.364798	0.364798	0.243199	0.243199	0.364798	0.364798	0.364798	0.364798	0.364798	0.364798	0.364798	0.364798	0.364798	0.364798	0.364798	0.364798	0.364798	0.243199	0.364798	0.364798	0.364798	0.364798	0.364798	0.364798
chrXIII	53460	53987	CUT283_chrXIII:58873-59401	60	+	0.569063	0.569063	0.569063	0.569063	0.569063	0.569063	0.569063	0.569063	0.569063	0.569063	0.569063	0.569063	0.569063	0.569063	0.569063	0.569063	0.569063	0.569063	0.569063	0.569063	0.569063	0.569063	0.569063	0.569063	0.569063	0.426797	0.569063	0.569063	0.569063	0.569063	0.569063	0.569063	0.569063	0.426797	0.426797	0.569063	0.569063	0.569063	0.569063	0.569063	0.569063	0.569063	0.569063	0.426797
chrXV	372273	372393	CUT838_chrXV:391222-391342	60	-	5.10717	5.10717	5.10717	5.10717	5.10717	4.86397	4.98557	4.98557	4.74237	4.74237	4.49917	4.62077	4.13438	4.98557	4.98557	5.10717	5.10717	4.98557	5.10717	5.10717	4.98557	4.62077	4.98557	5.10717	5.10717	5.10717	5.10717	5.10717	5.10717	5.10717	4.86397	4.98557	5.10717	5.10717	5.10717	5.10717	5.10717	5.10717	5.10717	5.10717	5.10717	4.98557	4.98557	4.98557
chrIV	439672	439935	CUT492_chrIV:428464-428728	60	-	0.121599	0.121599	0.121599	0.121599	0.121599	0.121599	0.121599	0.121599	0.121599	0.121599	0.121599	0.121599	0.121599	0.121599	0.121599	0.121599	0.121599	0.121599	0.121599	0.121599	0.121599	0.121599	0.121599	0.121599	0.121599	0.121599	0.121599	0.121599	0.121599	0.121599	0.121599	0.121599	0.121599	0.121599	0.121599	0.121599	0.121599	0.121599	0.121599	0.121599	0.121599	0.121599	0.121599	0.121599
chrII	690713	691033	CUT034_chrII:682213-682533	60	+	2.56078	2.56078	2.56078	2.56078	2.56078	2.56078	2.56078	2.56078	2.56078	2.41852	2.56078	2.56078	2.13398	2.56078	2.56078	2.56078	2.56078	2.56078	2.56078	2.56078	2.56078	2.56078	2.56078	2.56078	2.27625	2.56078	2.56078	2.56078	2.56078	2.56078	2.56078	2.27625	2.41852	2.56078	2.41852	2.41852	2.41852	2.41852	2.41852	2.56078	2.56078	2.56078	2.56078	2.56078
chrX	126669	127117	CUT198_chrX:116694-117142	60	+	0.569063	0.569063	0.569063	0.569063	0.569063	0.569063	0.569063	0.569063	0.569063	0.569063	0.569063	0.569063	0.569063	0.569063	0.569063	0.569063	0.569063	0.569063	0.569063	0.569063	0.569063	0.569063	0.569063	0.569063	0.569063	0.569063	0.569063	0.569063	0.569063	0.569063	0.569063	0.569063	0.569063	0.569063	0.569063	0.569063	0.569063	0.569063	0.569063	0.569063	0.569063	0.426797	0.426797	0.569063
chrV	186052	186452	CUT549_chrV:166926-167326	60	-	134.488998	134.488998	134.367004	134.246002	134.367004	134.854004	134.367004	134.610001	134.610001	134.610001	134.854004	134.854004	134.488998	134.731995	134.001999	134.001999	133.272995	132.664993	133.759003	134.123993	134.731995	134.488998	134.367004	133.029999	133.393997	132.664993	134.610001	133.638	133.880997	133.880997	133.759003	128.044006	128.774002	134.975006	134.610001	134.123993	133.759003	132.908005	131.205994	133.029999	124.396004	132.177994	131.692001	132.664993
chrVIII	231989	232653	CUT645_chrVIII:238203-238867	60	-	0	0	0	0	0	0	0	0	0	0	0	0	0	0	0	0	0	0	0	0	0	0	0	0	0	0	0	0	0	0	0	0	0	0	0	0	0	0	0	0	0	0	0	0
chrXV	148573	148677	CUT361_chrXV:168330-168434	60	+	5.54836	5.69063	5.54836	5.4061	5.26383	5.26383	4.9793	5.54836	5.54836	5.26383	5.54836	5.54836	5.54836	4.83703	5.54836	5.69063	5.69063	5.69063	5.69063	5.69063	5.69063	5.26383	5.26383	5.4061	5.54836	5.54836	5.54836	5.54836	5.54836	5.69063	5.54836	5.54836	5.69063	5.54836	5.26383	5.4061	5.4061	5.69063	5.69063	5.69063	5.69063	5.69063	5.69063	5.69063
chrXVI	163479	163727	CUT886_chrXVI:163670-163918	60	-	0	0	0	0	0	0	0	0	0	0	0	0	0	0	0	0	0	0	0	0	0	0	0	0	0	0	0	0	0	0	0	0	0	0	0	0	0	0	0	0	0	0	0	0
chrXV	501671	502182	CUT843_chrXV:519909-520421	60	-	0.121599	0.121599	0.121599	0.121599	0.121599	0.121599	0.121599	0.121599	0.121599	0.121599	0.121599	0.121599	0.121599	0.121599	0.121599	0.121599	0.121599	0.121599	0.121599	0.121599	0.364798	0.364798	0.364798	0.364798	0.364798	0.364798	0.364798	0.364798	0.364798	0.364798	0.364798	0.364798	0.364798	0.364798	0.364798	0.364798	0.364798	0.364798	0.364798	0.364798	0.364798	0.364798	0.121599	0.121599
chrXV	388673	388873	CUT840_chrXV:407622-407822	60	-	0	0	0	0	0	0	0	0	0	0	0	0	0	0	0	0	0	0	0	0	0	0	0	0	0	0	0	0	0	0	0	0	0	0	0	0	0	0	0	0	0	0	0	0
chrXVI	195405	195533	CUT889_chrXVI:195678-195806	60	-	136.434006	127.070999	99.954597	133.880997	123.910004	126.098	129.746002	125.612	127.314003	134.123993	138.744995	128.287003	139.473999	140.082001	139.352997	139.352997	139.473999	138.744995	140.203995	140.934006	141.054993	140.326004	129.138	141.054993	141.662994	141.542007	137.164001	138.988007	137.042007	141.177002	144.703003	145.067993	145.067993	144.945999	144.703003	144.824997	145.067993	140.811996	144.703003	140.082001	139.595993	142.514008	143.365997	143.973999
chrXIV	111857	112137	CUT316_chrXIV:109123-109403	60	+	254.371002	251.098999	252.237	249.675995	254.656006	253.944	254.229004	254.798004	254.940002	248.395996	248.964996	245.123993	240.143997	247.968994	241.709	247.257996	252.522003	254.656006	251.809998	254.229004	254.513	255.367004	247.542007	255.651001	255.651001	254.940002	255.225006	256.647003	255.936005	253.660004	256.505005	255.936005	256.363007	253.375	253.802002	252.947998	251.382996	251.526001	248.537994	248.822998	253.091003	229.190002	253.233002	256.220001
chrXVI	896227	896667	CUT923_chrXVI:901107-901547	60	-	0.121599	0.121599	0.121599	0.121599	0.121599	0.121599	0.121599	0.121599	0.121599	0.121599	0.121599	0.121599	0.121599	0.121599	0.121599	0.121599	0.121599	0.121599	0.121599	0.121599	0.121599	0.121599	0.121599	0.121599	0.121599	0.121599	0.121599	0.121599	0.121599	0.121599	0.121599	0.121599	0.121599	0.121599	0.121599	0.121599	0.121599	0.121599	0.121599	0.121599	0.121599	0.121599	0.121599	0.121599
chrXV	638426	638704	CUT387_chrXV:661889-662169	60	+	1.56492	1.56492	1.56492	1.56492	1.56492	1.56492	1.56492	1.56492	1.56492	1.56492	1.56492	1.56492	1.56492	1.56492	1.56492	1.56492	1.56492	1.56492	1.56492	1.42266	1.28039	1.28039	1.42266	1.42266	1.42266	1.42266	1.56492	1.56492	1.56492	1.56492	1.56492	1.56492	1.56492	1.56492	1.56492	1.56492	1.56492	1.56492	1.56492	1.56492	1.56492	1.56492	1.56492	1.56492
chrII	414117	414467	CUT452_chrII:406105-406457	60	-	144.460007	143.001007	144.337997	144.460007	143.729996	143.973999	143.729996	143.608994	142.878998	144.337997	144.095001	144.216995	141.054993	143.729996	143.852005	142.878998	138.380005	142.514008	142.636002	141.298004	141.054993	144.216995	144.582001	143.973999	144.337997	143.121994	139.960999	141.054993	141.419998	144.945999	144.824997	145.067993	144.945999	140.203995	100.927002	139.352997	141.662994	136.313004	134.731995	135.582993	129.625	142.393005	142.393005	142.878998
chrXV	364540	364884	CUT370_chrXV:383618-383962	60	+	52.353802	54.772301	53.918701	53.207401	53.776402	50.646599	50.788799	49.9352	49.2239	17.783199	31.013901	42.964199	49.2239	51.357899	52.780602	53.065102	52.069199	51.926998	51.500198	51.500198	47.8013	48.3703	48.2281	48.3703	48.5126	48.5126	48.3703	48.0858	48.3703	47.943501	47.943501	47.8013	47.659	48.2281	47.3745	47.232201	46.520901	45.382702	45.382702	47.3745	47.232201	47.3745	46.520901	46.520901
chrIV	681379	681635	CUT505_chrIV:690227-690483	60	-	0.364798	0.364798	0.364798	0.364798	0.364798	0.364798	0.364798	0.364798	0.364798	0.364798	0.364798	0.364798	0.364798	0.364798	0.364798	0.364798	0.364798	0.364798	0.364798	0.364798	0.364798	0.364798	0.364798	0.364798	0.364798	0.364798	0.364798	0.364798	0.364798	0.364798	0.121599	0.364798	0.364798	0.364798	0.364798	0.364798	0.364798	0.364798	0.364798	0.364798	0.364798	0.364798	0.486397	0.486397
chrXV	647127	647239	CUT851_chrXV:670589-670701	60	-	1.09439	1.09439	1.09439	1.09439	1.09439	1.09439	1.09439	1.09439	1.09439	1.09439	1.09439	1.09439	1.09439	1.09439	1.09439	1.09439	1.09439	1.09439	1.09439	1.09439	1.09439	1.09439	1.09439	1.09439	1.09439	1.09439	1.09439	1.09439	1.09439	1.09439	1.09439	1.09439	1.09439	1.09439	0.972794	0.729596	0.972794	1.09439	1.09439	1.09439	1.09439	1.09439	1.09439	1.09439
chrXII	697722	698186	CUT271_chrXII:738143-738607	60	+	0	0	0	0	0	0	0	0	0	0	0	0	0	0	0	0	0	0	0	0	0	0	0	0	0	0	0	0	0	0	0	0	0	0	0	0	0	0	0	0	0	0	0	0
chrXV	967975	968647	CUT873_chrXV:1003418-1004090	60	-	4.62077	4.62077	4.62077	4.62077	4.49917	4.25597	3.52638	4.62077	4.62077	4.62077	4.25597	4.62077	4.62077	4.62077	4.62077	4.62077	4.62077	4.62077	4.62077	4.62077	4.62077	4.37757	4.62077	4.62077	4.62077	4.62077	4.62077	4.62077	4.62077	4.62077	4.62077	4.62077	4.62077	4.49917	4.49917	4.49917	4.49917	4.49917	4.62077	4.62077	4.62077	4.62077	4.62077	4.49917
chrXVI	822239	822527	CUT916_chrXVI:821451-821739	60	-	0.607996	0.607996	0.607996	0.607996	0.607996	0.607996	0.607996	0.607996	0.607996	0.607996	0.607996	0.607996	0.607996	0.607996	0.607996	0.607996	0.607996	0.607996	0.607996	0.607996	0.607996	0.607996	0.607996	0.607996	0.607996	0.607996	0.607996	0.607996	0.607996	0.607996	0.607996	0.607996	0.607996	0.607996	0.607996	0.607996	0.607996	0.607996	0.607996	0.607996	0.607996	0.607996	0.607996	0.607996
chrXV	295984	297371	CUT368_chrXV:315329-316729	60	+	0.284531	0.284531	0.284531	0.284531	0.284531	0.284531	0.284531	0.284531	0.284531	0.284531	0.284531	0.284531	0.284531	0.284531	0.284531	0.284531	0.284531	0.284531	0.284531	0.284531	0.284531	0.284531	0.284531	0.284531	0.284531	0.284531	0.284531	0.284531	0.284531	0.284531	0.284531	0.284531	0.284531	0.284531	0.284531	0.284531	0.284531	0.284531	0.284531	0.284531	0.284531	0.284531	0.284531	0.284531
chrX	347294	347989	CUT689_chrX:337057-337753	60	-	0.851195	0.851195	0.851195	0.851195	0.851195	0.851195	0.851195	0.851195	0.851195	0.851195	0.851195	0.851195	0.851195	0.851195	0.851195	0.851195	0.851195	0.851195	0.851195	0.851195	0.851195	0.729596	0.851195	0.851195	0.851195	0.729596	0.729596	0.729596	0.607996	0.607996	0.729596	0.729596	0.729596	0.729596	0.729596	0.729596	0.729596	0.729596	0.486397	0.486397	0.486397	0.486397	0.486397	0.486397
chrV	171324	171798	CUT547_chrV:152174-152662	60	-	1.09439	1.09439	1.09439	1.09439	1.09439	1.09439	1.09439	1.09439	0.851195	0.972794	1.09439	1.09439	1.09439	1.09439	0.972794	1.09439	1.09439	1.09439	1.09439	1.09439	0.851195	0.851195	0.364798	0.972794	1.09439	1.09439	1.09439	1.09439	1.09439	1.09439	1.09439	0.972794	0.851195	1.09439	1.09439	0.972794	0.851195	0.972794	0.851195	0.972794	1.09439	1.09439	1.09439	1.09439
chrX	716952	717367	CUT700_chrX:717586-718002	60	-	3.76958	3.64798	3.64798	3.40478	3.52638	3.52638	3.52638	3.64798	3.52638	3.64798	3.64798	3.64798	3.64798	3.64798	3.64798	3.64798	3.64798	3.64798	3.52638	3.64798	3.64798	3.64798	3.64798	3.64798	3.64798	3.52638	3.64798	3.64798	3.64798	3.64798	3.52638	3.16158	3.16158	3.64798	3.64798	3.64798	3.52638	3.52638	3.64798	3.64798	3.52638	3.52638	3.52638	3.64798
chrXVI	414909	415317	CUT417_chrXVI:409086-409494	60	+	0	0	0	0	0	0	0	0	0	0	0	0	0	0	0	0	0	0	0	0	0	0	0	0	0	0	0	0	0	0	0	0	0	0	0	0	0	0	0	0	0	0	0	0
chrXI	337450	337810	CUT716_chrXI:325907-326267	60	-	1828.48999	1780.939941	1825.569946	1812.319946	1820.219971	1835.050049	1830.920044	1831.530029	1831.290039	1819	1836.030029	1662.98999	1622.26001	1671.140015	1813.900024	1830.430054	1766.469971	1843.569946	1835.300049	1819	1831.530029	1688.530029	1697.400024	1821.680054	1839.800049	1845.390015	1855.72998	1835.180054	1834.689941	1847.339966	1832.140015	1826.910034	1821.560059	1794.930054	1843.199951	1843.079956	1854.630005	1838.089966	1852.199951	1824.47998	1783.380005	1785.439941	1857.920044	1849.890015
chrXIII	368271	368656	CUT769_chrXIII:396470-396854	60	-	3.28318	3.28318	3.28318	3.28318	3.28318	3.28318	3.28318	3.28318	3.16158	3.16158	3.16158	3.28318	3.28318	3.28318	3.16158	3.16158	3.28318	3.28318	3.28318	3.28318	3.28318	3.16158	3.28318	3.40478	3.40478	3.40478	3.40478	3.28318	3.03998	2.31039	3.28318	3.40478	3.40478	3.40478	3.28318	3.28318	3.40478	3.40478	3.40478	3.40478	3.40478	3.40478	3.16158	3.40478
chrX	237974	238142	CUT681_chrX:227752-227920	60	-	308.862	314.576996	315.184998	315.915009	323.940002	327.223999	336.100006	339.992004	338.532013	341.208008	339.627014	335.248993	336.343994	330.38501	337.559998	331.966003	339.140015	339.747986	339.992004	308.376007	216.203995	331.722992	337.072998	325.278015	312.752991	301.687988	247.697998	227.876999	263.384003	329.169006	332.816986	338.289001	336.708008	329.169006	340.600006	340.477997	345.220001	346.192993	352.881012	353.368011	354.218994	349.355011	344.612	342.179993
chrXVI	443914	444691	CUT899_chrXVI:444314-445090	60	-	2.79678	3.52638	3.76958	3.76958	3.89118	5.22877	5.22877	5.22877	5.35037	5.59357	5.71517	6.20156	6.44476	4.98557	5.22877	5.35037	5.35037	4.86397	4.86397	5.22877	5.47197	5.22877	5.22877	5.47197	5.47197	5.22877	5.35037	4.98557	5.10717	5.71517	5.35037	5.71517	5.59357	5.35037	5.35037	5.10717	5.47197	5.35037	5.10717	4.86397	5.59357	6.07996	6.20156	6.07996
chrXIV	744324	744588	CUT820_chrXIV:736216-736480	60	-	1.09439	0.851195	1.33759	1.33759	1.33759	1.33759	1.33759	1.45919	1.45919	1.45919	1.45919	1.45919	1.45919	1.45919	1.33759	1.45919	1.45919	1.45919	1.33759	1.33759	1.33759	1.21599	1.45919	1.45919	1.45919	1.45919	1.45919	1.45919	1.45919	1.45919	1.45919	1.45919	1.45919	1.45919	1.45919	1.45919	1.45919	1.45919	1.45919	1.33759	1.45919	1.45919	1.45919	1.45919
chrII	415915	416499	CUT453_chrII:407905-408489	60	-	2.18879	2.18879	2.18879	2.18879	2.18879	2.18879	2.18879	2.18879	2.18879	2.18879	1.94559	1.94559	1.94559	1.94559	1.94559	1.82399	1.58079	1.94559	1.94559	1.94559	1.94559	1.94559	1.94559	2.06719	2.06719	2.06719	2.06719	2.06719	2.06719	2.06719	2.06719	2.06719	1.58079	1.94559	1.94559	1.94559	2.06719	2.06719	2.06719	2.06719	2.06719	2.06719	2.06719	2.06719
chrIV	1328339	1328747	CUT097_chrIV:1367029-1367437	60	+	2.27625	2.27625	2.27625	2.27625	2.27625	2.13398	2.27625	2.27625	2.13398	2.13398	2.41852	2.41852	2.27625	2.70305	2.84531	2.84531	2.70305	2.70305	2.84531	2.98758	3.12984	3.12984	3.12984	3.12984	3.12984	2.98758	3.12984	3.12984	3.12984	3.12984	3.12984	3.12984	3.12984	3.27211	3.41438	3.55664	3.55664	3.41438	3.55664	3.55664	3.69891	3.69891	3.69891	3.69891
chrIV	1200549	1201599	CUT087_chrIV:1238341-1239405	60	+	1226.050049	1226.329956	1234.719971	1217.650024	1195.030029	1189.910034	1130.869995	1171.130005	1030.569946	1132.579956	1204.280029	1238	1235.439941	1229.319946	1236	1238	1244.819946	1249.660034	1235.859985	1246.670044	1245.390015	1235.439941	1232.160034	1226.050049	1235.859985	1235.579956	1246.530029	1231.589966	1254.359985	1254.780029	1254.069946	1253.219971	1254.930054	1254.640015	1254.640015	1252.079956	1229.599976	1256.209961	1260.189941	1256.349976	1258.77002	1223.339966	1253.5	1258.77002
chrIV	352316	352463	CUT485_chrIV:340245-340405	60	-	13.6191	13.6191	13.8623	13.8623	14.1055	13.9839	13.9839	14.4703	13.9839	13.8623	14.1055	14.4703	14.4703	14.3487	14.3487	14.4703	14.5919	14.4703	14.5919	14.5919	14.5919	14.2271	14.2271	14.4703	14.5919	14.7135	14.5919	14.7135	14.8351	14.9567	13.8623	14.9567	14.9567	14.8351	14.9567	14.8351	14.3487	14.9567	14.9567	14.9567	14.8351	14.8351	14.8351	14.8351
chrXI	431949	433173	CUT237_chrXI:420201-421425	60	+	70.279198	70.706001	70.563797	70.563797	70.421501	70.421501	70.137001	70.706001	69.852402	71.559601	71.559601	71.132797	71.275101	71.275101	71.417397	71.132797	70.848297	70.990601	71.132797	71.417397	71.986397	71.986397	71.986397	71.986397	71.986397	71.986397	72.271004	72.271004	72.4132	72.555496	72.555496	72.271004	71.986397	72.555496	72.4132	72.4132	72.271004	71.559601	72.555496	72.6978	72.6978	71.986397	72.6978	72.555496
chrXV	534673	534849	CUT846_chrXV:552933-553109	60	-	57.030102	58.732498	53.625301	54.598099	59.826801	59.826801	59.826801	59.948399	59.7052	59.826801	59.7052	59.097198	60.07	60.191601	60.07	60.313202	60.434799	60.5564	59.948399	60.434799	60.434799	60.434799	60.434799	60.434799	60.434799	60.678001	60.5564	60.5564	60.434799	60.434799	59.097198	60.5564	59.948399	59.948399	60.07	59.583599	59.462002	59.462002	60.313202	59.583599	60.313202	60.191601	60.434799	60.434799
chrXV	609124	609396	CUT850_chrXV:632589-632861	60	-	40.249401	40.614201	40.492599	40.492599	40.249401	40.249401	40.006199	39.398201	39.154999	40.492599	40.1278	40.006199	39.763	40.249401	40.006199	39.2766	39.519798	36.115002	36.236599	38.547001	38.9118	39.2766	37.087799	39.398201	38.9118	39.398201	38.547001	37.452599	33.682999	40.370998	40.249401	40.249401	40.370998	40.1278	40.370998	39.884602	40.249401	40.249401	40.1278	40.249401	40.1278	40.370998	40.370998	39.884602
chrIV	199835	200003	CUT477_chrIV:187684-187852	60	-	33.8046	33.8046	33.926201	34.047798	33.926201	34.047798	34.169399	34.291	34.291	34.047798	34.291	34.169399	31.7374	32.9534	28.3326	33.318199	32.345402	30.035	33.561401	33.4398	33.561401	34.291	34.412601	34.6558	34.047798	34.412601	34.412601	34.534199	29.6702	34.6558	34.6558	34.412601	34.412601	34.412601	34.534199	34.534199	34.412601	34.777401	34.6558	34.777401	34.412601	34.412601	34.047798	34.534199
chrIV	1134047	1134294	CUT085_chrIV:1165899-1166147	60	+	5.54836	5.54836	5.54836	5.54836	5.69063	5.69063	5.69063	5.54836	5.54836	5.54836	5.54836	5.54836	5.54836	5.54836	5.69063	5.69063	5.54836	5.54836	5.54836	5.69063	5.69063	5.69063	5.69063	5.54836	5.69063	5.69063	5.69063	5.69063	5.69063	5.69063	5.69063	5.69063	5.69063	4.83703	5.26383	5.69063	5.69063	5.54836	5.12156	4.41024	5.4061	5.4061	5.54836	5.54836
chrV	435495	435927	CUT566_chrV:416129-416561	60	-	0.364798	0.364798	0.364798	0.364798	0.364798	0.364798	0.364798	0.364798	0.364798	0.364798	0.364798	0.364798	0.364798	0.364798	0.364798	0.364798	0.364798	0.364798	0.364798	0.364798	0.364798	0.364798	0.364798	0.364798	0.364798	0.364798	0.364798	0.364798	0.364798	0.364798	0.364798	0.364798	0.364798	0.364798	0.364798	0.121599	0.364798	0.364798	0.364798	0.364798	0.364798	0.364798	0.364798	0.364798
chrXVI	378900	379252	CUT895_chrXVI:373082-373434	60	-	0.121599	0.121599	0.121599	0.121599	0.121599	0.121599	0.121599	0.121599	0.121599	0.121599	0.121599	0.121599	0.121599	0.121599	0.121599	0.121599	0.121599	0.121599	0.121599	0	0	0.121599	0.121599	0.121599	0	0	0	0.121599	0.121599	0.121599	0.121599	0.121599	0.121599	0.121599	0.121599	0.121599	0.121599	0.121599	0.121599	0.121599	0.121599	0.121599	0.121599	0.121599
chrIV	434935	435310	CUT059_chrIV:423724-424100	60	+	0.142266	0.142266	0.142266	0.142266	0.142266	0.142266	0.142266	0.142266	0.142266	0.142266	0.142266	0.142266	0.142266	0.142266	0.142266	0.142266	0.142266	0.142266	0.142266	0.142266	0.142266	0.142266	0.142266	0.142266	0.142266	0.142266	0.142266	0.142266	0.142266	0.142266	0	0	0.142266	0.142266	0.142266	0.142266	0.142266	0.142266	0.284531	0.284531	0.284531	0.426797	0.426797	0.426797
chrII	715528	715816	CUT036_chrII:707029-707317	60	+	13.2307	13.2307	13.2307	13.0884	13.0884	13.2307	13.0884	13.0884	13.0884	13.0884	12.6616	12.5194	12.5194	12.3771	12.2348	12.6616	13.0884	13.0884	12.5194	12.8039	12.8039	12.8039	12.8039	12.8039	12.9462	12.8039	12.5194	12.6616	12.6616	12.5194	12.9462	12.9462	12.9462	12.9462	13.0884	12.9462	12.6616	12.8039	12.9462	12.9462	12.3771	13.0884	13.2307	13.2307
chrVII	419376	419824	CUT142_chrVII:420901-421349	60	+	0.853594	0.853594	0.853594	0.853594	0.711328	0.711328	0.711328	0.711328	0.569063	0.711328	0.711328	0.711328	0.711328	0.711328	0.711328	0.711328	0.711328	0.711328	0.711328	0.711328	0.711328	0.711328	0.711328	0.711328	0.711328	0.711328	0.711328	0.711328	0.711328	0.711328	0.711328	0.711328	0.711328	0.711328	0.711328	0.711328	0.711328	0.711328	0.711328	0.569063	0.711328	0.711328	0.711328	0.711328
chrVII	599916	600308	CUT608_chrVII:606731-607123	60	-	0	0	0	0	0	0	0	0	0	0	0	0	0	0	0	0	0	0	0	0	0	0	0	0	0	0	0	0	0	0	0	0	0	0	0	0	0	0	0	0	0	0	0	0
chrXII	440378	440786	CUT264_chrXII:445136-445544	60	+	0.569063	0.569063	0.426797	0.426797	0.426797	0.426797	0.426797	0.426797	0.426797	0.426797	0.426797	0.426797	0.426797	0.426797	0.426797	0.426797	0.426797	0.426797	0.426797	0.426797	0.426797	0.426797	0.426797	0.426797	0.426797	0.426797	0.426797	0.284531	0.284531	0.284531	0.284531	0.284531	0.284531	0.426797	0.426797	0.426797	0.426797	0.426797	0.426797	0.426797	0.426797	0.426797	0.426797	0.426797
chrV	322058	322770	CUT561_chrV:302647-303359	60	-	0.486397	0.486397	0.486397	0.486397	0.486397	0.486397	0.486397	0.486397	0.486397	0.364798	0.364798	0.364798	0.364798	0.364798	0.364798	0.364798	0.364798	0.364798	0.364798	0.364798	0.364798	0.364798	0.364798	0.364798	0.364798	0.364798	0.364798	0.364798	0.364798	0.364798	0.364798	0.364798	0.364798	0.121599	0.364798	0.364798	0.364798	0.364798	0.364798	0.364798	0.364798	0.364798	0.364798	0.364798
chrIV	1388738	1389226	CUT098_chrIV:1427413-1427901	60	+	0	0	0	0	0	0	0	0	0	0	0	0	0	0	0	0	0	0	0	0	0	0	0	0	0	0	0	0	0	0	0	0	0	0	0	0	0	0	0	0	0	0	0	0
chrXIII	313785	313969	CUT293_chrXIII:330450-330634	60	+	0.142266	0.142266	0.142266	0.142266	0.142266	0.142266	0.142266	0.142266	0.142266	0.142266	0.142266	0.142266	0.142266	0.142266	0.142266	0.142266	0.142266	0.142266	0.142266	0.142266	0.142266	0.142266	0.142266	0.142266	0.142266	0.142266	0.142266	0.142266	0.142266	0.142266	0.142266	0.142266	0.142266	0.142266	0.142266	0.142266	0.142266	0.142266	0.142266	0.142266	0.142266	0.142266	0.142266	0.142266
chrXIV	410904	411304	CUT811_chrXIV:407701-408101	60	-	3.03998	3.03998	3.03998	2.91838	2.91838	2.79678	2.91838	2.91838	2.79678	2.79678	2.79678	2.91838	2.91838	2.91838	2.91838	2.91838	2.91838	2.91838	2.91838	2.91838	2.91838	3.03998	3.03998	3.03998	3.03998	3.03998	3.03998	3.03998	3.03998	3.03998	3.03998	3.03998	3.03998	3.03998	3.03998	3.03998	3.03998	2.91838	2.79678	2.79678	2.79678	3.03998	3.03998	3.03998
chrXV	116696	117128	CUT357_chrXV:136442-136874	60	+	4.83703	4.69477	4.83703	4.9793	4.9793	4.83703	5.12156	5.12156	5.12156	5.12156	5.12156	5.12156	4.69477	5.12156	5.12156	5.12156	5.12156	4.83703	3.27211	4.9793	5.12156	5.12156	4.9793	4.83703	4.9793	4.9793	4.5525	4.69477	4.69477	4.41024	4.69477	5.12156	5.26383	5.12156	5.4061	5.4061	5.4061	5.4061	5.4061	5.4061	5.4061	5.4061	5.4061	5.4061
chrVIII	52061	52565	CUT637_chrVIII:50015-50519	60	-	0.121599	0.121599	0.121599	0.121599	0.121599	0.121599	0.121599	0.121599	0.121599	0.121599	0	0	0.121599	0.121599	0.121599	0	0	0.121599	0.121599	0.121599	0.121599	0.121599	0.121599	0.121599	0.121599	0.121599	0.121599	0.121599	0.121599	0.121599	0.121599	0.121599	0.121599	0.121599	0.121599	0.121599	0	0	0	0.121599	0.121599	0	0	0.121599
chrXVI	74534	74646	CUT878_chrXVI:74789-74901	60	-	0	0	0	0	0	0	0	0	0	0	0	0	0	0	0	0	0	0	0	0	0	0	0	0	0	0	0	0	0	0	0	0	0	0	0	0	0	0	0	0	0	0	0	0
chrI	154780	155196	CUT441_chrI:151617-152033	60	-	0.243199	0.243199	0.243199	0.364798	0.364798	0.364798	0.364798	0.364798	0.486397	0.486397	0.486397	0.486397	0.486397	0.486397	0.486397	0.486397	0.486397	0.486397	0.486397	0.486397	0.486397	0.486397	0.486397	0.486397	0.486397	0.486397	0.486397	0.486397	0.486397	0.486397	0.486397	0.486397	0.486397	0.486397	0.486397	0.486397	0.486397	0.486397	0.486397	0.486397	0.486397	0.486397	0.486397	0.486397
chrXI	252515	253051	CUT229_chrXI:246094-246630	60	+	0.426797	0.426797	0.426797	0.426797	0.426797	0.426797	0.426797	0.426797	0.426797	0.284531	0.284531	0.284531	0.426797	0.426797	0.426797	0.284531	0.426797	0.426797	0.426797	0.426797	0.426797	0.426797	0.426797	0.426797	0.426797	0.426797	0.426797	0.426797	0.426797	0.426797	0.426797	0.426797	0.426797	0.426797	0.426797	0.426797	0.426797	0.426797	0.426797	0.426797	0.426797	0.426797	0.426797	0.426797
chrXIII	294263	294471	CUT766_chrXIII:311270-311478	60	-	82.079498	80.255501	80.498703	79.890701	81.106697	77.945099	76.364304	81.106697	81.714699	83.417099	83.173897	83.417099	82.565903	76.485901	77.337097	82.444298	77.337097	84.633102	84.997902	85.241096	85.241096	80.863503	85.484299	85.605904	84.633102	84.876297	85.727501	83.538696	83.660301	85.484299	84.3899	85.605904	85.484299	85.849098	83.417099	83.538696	85.849098	86.0923	86.213898	86.4571	83.417099	86.4571	86.213898	85.970703
chrIV	1237199	1238671	CUT529_chrIV:1275041-1276513	60	-	91.685898	91.564301	95.090599	95.333801	95.212196	91.564301	91.9291	92.2939	94.482597	95.090599	95.333801	95.090599	94.969002	96.0634	96.306602	96.184998	91.564301	96.306602	94.847397	96.184998	96.184998	92.901802	93.631401	93.874603	95.941803	95.698601	95.698601	95.455399	94.969002	95.820198	94.7258	95.820198	96.306602	96.306602	96.549797	96.549797	96.184998	94.969002	95.941803	95.455399	93.266602	96.0634	92.172302	90.956299
chrVII	807369	807516	CUT624_chrVII:823314-823489	60	-	2.06719	2.06719	2.06719	2.06719	2.06719	2.06719	2.06719	2.06719	2.06719	1.94559	1.94559	1.82399	2.06719	2.06719	2.06719	2.06719	2.06719	1.94559	1.94559	1.94559	1.94559	2.06719	2.06719	1.94559	2.06719	2.06719	2.06719	2.06719	2.06719	2.06719	1.94559	2.06719	2.06719	2.06719	1.94559	2.06719	2.06719	2.06719	2.06719	2.06719	2.06719	2.06719	2.06719	2.06719
chrIV	596060	596517	CUT500_chrIV:598426-598882	60	-	14.7135	11.0655	14.9567	14.9567	14.7135	14.4703	12.0383	12.0383	12.0383	10.4575	11.1871	10.9439	11.1871	11.1871	11.3087	11.0655	10.9439	10.8223	10.9439	10.9439	9.97114	9.60634	9.60634	8.87675	8.51195	8.63355	7.53916	7.78235	7.66075	6.56636	7.41756	8.02555	8.02555	8.39035	8.39035	8.39035	8.39035	8.39035	8.26875	8.26875	8.02555	7.53916	7.41756	7.29596
chrXVI	304206	304406	CUT413_chrXVI:304114-304314	60	+	445.291992	451.692993	449.132996	453.684998	453.684998	453.684998	454.253998	454.253998	454.681	454.397003	454.966003	454.112	451.692993	453.970001	453.542999	453.970001	452.404999	452.263	452.263	452.263	448.563995	449.416992	449.701996	429.072998	426.796997	432.488007	440.739014	433.768005	448.98999	451.266998	454.397003	452.832001	366.191986	440.45401	449.55899	452.404999	453.970001	456.104004	456.388	455.391998	449.132996	445.575989	418.687988	455.108002
chrXVI	388570	388898	CUT896_chrXVI:382746-383074	60	-	3.89118	3.89118	3.89118	3.89118	3.89118	4.01278	3.64798	3.76958	3.76958	3.89118	3.89118	3.76958	3.76958	3.52638	3.52638	3.03998	3.03998	3.40478	3.52638	3.52638	3.40478	3.40478	3.40478	3.40478	3.40478	3.40478	3.40478	3.28318	3.16158	3.16158	2.91838	2.91838	3.03998	3.03998	2.91838	2.79678	2.31039	2.31039	2.79678	2.55358	2.79678	2.67518	2.67518	3.03998
chrI	141768	141992	CUT002_chrI:138605-138829	60	+	1.70719	1.70719	1.70719	1.70719	1.70719	1.70719	1.70719	1.70719	1.70719	1.70719	1.70719	1.56492	1.70719	1.70719	1.70719	1.70719	1.70719	1.70719	1.56492	1.56492	1.56492	1.70719	1.70719	1.70719	1.70719	1.70719	1.70719	1.56492	1.56492	1.70719	1.70719	1.70719	1.70719	1.70719	1.70719	1.56492	1.56492	1.70719	1.70719	1.70719	1.70719	1.70719	1.56492	1.56492
chrII	210173	210525	CUT007_chrII:191988-192340	60	+	0.142266	0.142266	0.142266	0.142266	0.142266	0.142266	0.142266	0.142266	0.142266	0.142266	0.142266	0.142266	0.142266	0.142266	0.142266	0.142266	0.142266	0.142266	0.142266	0.142266	0.142266	0.142266	0.142266	0.142266	0.142266	0.142266	0.142266	0.142266	0.142266	0.142266	0.142266	0.142266	0.142266	0.142266	0.142266	0.142266	0.142266	0.142266	0.142266	0.142266	0.142266	0.142266	0.142266	0.142266
chrXV	399627	399915	CUT373_chrXV:418577-418865	60	+	0.142266	0.142266	0.142266	0.142266	0.142266	0.142266	0.142266	0	0.142266	0.142266	0.142266	0.142266	0.142266	0.142266	0.142266	0.142266	0.142266	0.142266	0.142266	0.142266	0.142266	0.142266	0.142266	0.142266	0.142266	0.142266	0.142266	0.142266	0.142266	0.142266	0.142266	0.142266	0.142266	0.142266	0.142266	0.142266	0.284531	0.284531	0.284531	0.284531	0.284531	0.284531	0.284531	0.284531
chrII	793601	793921	CUT039_chrII:785052-785372	60	+	10.6699	11.3813	11.0967	10.9545	10.9545	11.3813	11.5235	11.239	11.239	11.0967	10.5277	10.8122	10.8122	11.0967	11.239	11.3813	11.3813	11.3813	11.5235	11.3813	11.0967	11.3813	11.5235	11.3813	11.3813	11.3813	10.9545	11.5235	11.5235	11.5235	11.5235	11.5235	11.5235	11.3813	11.0967	11.3813	11.0967	11.239	11.5235	11.5235	11.5235	11.5235	11.5235	10.6699
chrII	431518	431750	CUT024_chrII:423517-423749	60	+	0.569063	0.569063	0.569063	0.569063	0.569063	0.569063	0.569063	0.569063	0.569063	0.569063	0.569063	0.569063	0.569063	0.569063	0.569063	0.569063	0.569063	0.569063	0.569063	0.569063	0.569063	0.569063	0.569063	0.569063	0.569063	0.569063	0.569063	0.569063	0.569063	0.569063	0.569063	0.569063	0.569063	0.569063	0.426797	0.569063	0.569063	0.569063	0.569063	0.569063	0.569063	0.569063	0.569063	0.569063
chrV	523262	523438	CUT570_chrV:509642-509818	60	-	0	0	0	0	0	0	0	0	0	0	0	0	0	0	0	0	0	0	0	0	0	0	0	0	0	0	0	0	0	0	0	0	0	0	0	0	0	0	0	0	0	0	0	0
chrIV	35131	35715	CUT468_chrIV:21869-22453	60	-	0.121599	0.121599	0.121599	0.121599	0	0.121599	0.121599	0.121599	0.121599	0.121599	0.121599	0.121599	0.121599	0.121599	0.121599	0.121599	0.121599	0.121599	0.121599	0.121599	0.121599	0.121599	0.121599	0.121599	0.121599	0.121599	0.121599	0.121599	0.121599	0.121599	0.121599	0.121599	0.121599	0.121599	0.121599	0.121599	0.121599	0.121599	0.121599	0.121599	0.121599	0.121599	0.121599	0.121599
chrXII	116149	116757	CUT730_chrXII:115534-116142	60	-	0.972794	0.972794	0.972794	0.972794	0.972794	0.972794	0.972794	0.972794	0.972794	0.972794	0.972794	0.972794	0.972794	0.972794	0.972794	0.972794	0.972794	0.972794	0.972794	0.972794	0.972794	0.972794	0.972794	0.972794	0.972794	0.972794	0.972794	0.972794	0.972794	0.972794	0.972794	0.972794	0.972794	0.972794	0.972794	0.972794	0.972794	0.972794	0.972794	0.972794	0.972794	0.972794	0.972794	0.851195
chrIV	512743	513431	CUT064_chrIV:501677-502365	60	+	0	0	0	0	0	0	0	0	0	0	0	0	0	0	0	0	0	0	0	0	0	0	0	0	0	0	0	0	0	0	0	0	0	0	0	0	0	0	0	0	0	0	0	0
chrXI	451523	451843	CUT238_chrXI:439793-440113	60	+	0.142266	0.142266	0.142266	0.142266	0.142266	0.142266	0.142266	0.142266	0.142266	0.142266	0.142266	0.142266	0.142266	0.142266	0.142266	0.142266	0.142266	0.142266	0.142266	0.142266	0.142266	0.142266	0.142266	0.142266	0.142266	0.142266	0.142266	0.142266	0.142266	0.142266	0.142266	0.142266	0.142266	0.142266	0.142266	0.142266	0.142266	0.142266	0.142266	0.142266	0.142266	0.142266	0.142266	0.142266
chrIX	22968	23088	CUT185_chrIX:32601-32721	60	+	5.12156	5.12156	5.4061	5.4061	5.4061	5.54836	5.54836	5.54836	5.54836	5.54836	5.4061	5.4061	5.26383	5.54836	5.54836	5.54836	5.54836	5.54836	5.54836	5.54836	5.4061	5.4061	5.4061	4.26797	5.54836	4.9793	4.69477	5.26383	5.26383	5.12156	5.54836	5.54836	5.54836	5.4061	5.54836	5.4061	5.12156	5.4061	5.54836	5.12156	4.5525	3.84117	5.12156	5.4061
chrI	33229	34069	CUT001_chrI:30072-30904	60	+	9.9586	9.9586	9.9586	9.9586	9.67407	9.67407	9.67407	9.5318	7.82461	8.82047	10.1009	10.1009	9.9586	10.1009	9.105	9.81633	8.96274	8.39367	8.25141	9.5318	9.24727	9.5318	9.5318	9.81633	9.81633	9.67407	10.1009	9.9586	9.5318	9.5318	10.2431	10.2431	10.1009	10.2431	10.2431	10.1009	9.9586	10.1009	10.1009	10.1009	10.1009	9.9586	10.1009	10.1009
chrXII	389726	390134	CUT256_chrXII:395176-395584	60	+	6.97102	6.97102	6.82875	6.82875	6.68649	6.82875	6.97102	6.82875	6.97102	6.97102	6.97102	6.82875	6.97102	6.97102	6.82875	6.97102	6.97102	6.97102	6.97102	6.97102	2.41852	4.26797	5.83289	6.54422	6.68649	6.97102	6.82875	6.82875	6.82875	6.82875	6.68649	6.68649	6.40195	6.40195	6.54422	6.68649	6.68649	6.68649	6.68649	6.54422	6.68649	6.68649	6.11742	5.97516
chrXV	745601	745977	CUT860_chrXV:775093-775469	60	-	0.364798	0.364798	0.364798	0.364798	0.364798	0.364798	0.364798	0.364798	0.364798	0.364798	0.364798	0.364798	0.364798	0.364798	0.364798	0.364798	0.364798	0.364798	0.364798	0.364798	0.364798	0.243199	0.364798	0.364798	0.364798	0.364798	0.364798	0.364798	0.243199	0.364798	0.364798	0.364798	0.364798	0.364798	0.364798	0.364798	0.364798	0.364798	0.364798	0.364798	0.364798	0.364798	0.364798	0.364798
chrXIII	530288	530696	CUT303_chrXIII:557490-557898	60	+	20.0595	29.875799	31.440701	31.440701	17.3564	29.591299	30.729401	32.4366	32.7211	32.2943	32.152	32.2943	32.0098	32.4366	31.440701	33.1479	31.298401	31.8675	32.4366	32.4366	31.725201	33.1479	31.1562	33.0056	33.290199	33.574699	33.716999	33.716999	33.716999	33.4324	33.290199	34.570599	34.570599	34.855099	34.712799	34.997398	35.281898	35.281898	35.281898	35.424099	33.290199	33.574699	35.281898	35.281898
chrVI	285707	286258	CUT124_chrVI:263318-263870	60	+	0	0	0	0	0	0	0	0	0	0	0	0	0	0	0	0	0	0	0	0	0	0	0	0	0.142266	0.142266	0.142266	0.142266	0.142266	0.142266	0.142266	0.142266	0	0	0.142266	0.142266	0.142266	0.142266	0.142266	0.142266	0.142266	0.142266	0.142266	0.142266
chrXIII	484672	485516	CUT775_chrXIII:512022-513342	60	-	3.28318	3.40478	3.40478	3.40478	3.40478	3.28318	2.91838	2.91838	2.91838	3.28318	3.28318	3.28318	3.28318	3.28318	3.28318	3.16158	3.16158	3.16158	3.16158	3.16158	3.16158	3.03998	3.03998	3.16158	3.16158	3.16158	3.16158	3.16158	3.03998	3.03998	2.31039	2.79678	2.79678	2.79678	2.67518	2.67518	2.67518	2.55358	2.55358	2.55358	2.55358	2.43199	2.43199	2.43199
chrV	228519	228823	CUT107_chrV:208762-209066	60	+	2.41852	2.41852	2.27625	2.13398	2.41852	2.41852	2.41852	2.41852	2.41852	2.41852	2.41852	2.41852	2.27625	2.27625	1.42266	1.99172	2.27625	2.27625	2.27625	2.27625	2.41852	2.41852	2.41852	2.41852	2.41852	2.41852	2.41852	2.41852	2.41852	2.41852	2.41852	2.41852	2.13398	2.13398	2.41852	2.27625	1.99172	2.41852	2.41852	2.41852	2.41852	2.41852	2.41852	2.41852
chrVII	371716	372116	CUT599_chrVII:370244-370644	60	-	22.252701	23.5903	23.8335	23.5903	23.955099	23.8335	23.955099	23.5903	23.8335	23.955099	23.711901	23.4687	23.711901	23.8335	23.711901	23.955099	24.198299	23.955099	24.319901	24.563101	22.860701	24.4415	24.6847	24.198299	24.6847	24.806299	24.9279	24.9279	24.9279	24.806299	24.806299	24.6847	24.9279	24.4415	24.4415	24.6847	24.6847	24.9279	25.171101	25.171101	25.2927	25.2927	24.563101	25.2927
chrX	152674	152890	CUT679_chrX:142783-142999	60	-	0.243199	0.243199	0.243199	0.243199	0.243199	0.243199	0.243199	0.243199	0.243199	0.243199	0.243199	0.243199	0.243199	0.243199	0.243199	0.243199	0.243199	0.243199	0.243199	0.243199	0.243199	0.243199	0.243199	0.243199	0.243199	0.243199	0.243199	0.243199	0.243199	0.243199	0.243199	0.243199	0.243199	0.243199	0.243199	0.243199	0.243199	0.121599	0	0.121599	0.121599	0.121599	0.121599	0.121599
chrXV	402963	403251	CUT374_chrXV:421913-422201	60	+	0.284531	0.284531	0.284531	0.284531	0.284531	0.284531	0.284531	0.284531	0.284531	0.284531	0.284531	0.284531	0.284531	0.284531	0.284531	0.284531	0.284531	0.284531	0.284531	0.284531	0.284531	0.284531	0.284531	0.284531	0.284531	0.284531	0.284531	0.284531	0.284531	0.284531	0.284531	0.284531	0.284531	0.284531	0.284531	0.284531	0.284531	0.284531	0.284531	0.284531	0.142266	0.284531	0.284531	0.284531
chrXV	9561	9713	CUT354_chrXV:22234-22386	60	+	4.83703	4.83703	4.83703	4.83703	4.83703	4.83703	4.83703	4.83703	4.83703	4.83703	4.69477	4.69477	4.69477	4.5525	4.5525	4.5525	4.5525	4.5525	4.41024	3.98344	4.5525	4.69477	4.83703	4.83703	4.83703	4.83703	3.98344	4.83703	4.83703	4.69477	4.69477	4.41024	4.9793	4.9793	4.9793	4.9793	4.9793	4.9793	4.9793	4.26797	4.83703	4.9793	4.9793	5.12156
chrVII	257356	258452	CUT592_chrVII:256178-257274	60	-	0.121599	0.121599	0.121599	0.121599	0.121599	0.121599	0.121599	0.121599	0.121599	0.121599	0.121599	0.121599	0.121599	0.121599	0.121599	0.121599	0.121599	0.121599	0.121599	0.121599	0.121599	0.121599	0.121599	0.121599	0.121599	0.121599	0.121599	0.121599	0.121599	0.121599	0.121599	0.121599	0.121599	0.121599	0.121599	0.121599	0.121599	0.121599	0.121599	0.121599	0.121599	0.121599	0.121599	0.121599
chrXV	248468	248780	CUT366_chrXV:267825-268137	60	+	2.41852	2.56078	2.56078	2.56078	2.56078	2.56078	2.56078	2.56078	2.56078	2.41852	2.41852	2.41852	2.56078	2.56078	2.56078	2.70305	2.70305	2.70305	2.56078	2.70305	2.70305	2.56078	2.41852	2.56078	2.70305	2.70305	2.56078	2.56078	2.70305	2.70305	2.70305	2.70305	2.70305	2.70305	2.70305	2.70305	2.56078	2.56078	2.56078	2.56078	2.56078	2.70305	2.70305	2.70305
chrXIV	33466	33826	CUT795_chrXIV:31406-31766	60	-	0.729596	0.729596	0.729596	0.729596	0.729596	0.729596	0.729596	0.729596	0.729596	0.729596	0.729596	0.729596	0.729596	0.729596	0.729596	0.729596	0.729596	0.607996	0.486397	0.607996	0.729596	0.607996	0.729596	0.729596	0.729596	0.729596	0.729596	0.729596	0.729596	0.729596	0.729596	0.729596	0.729596	0.729596	0.729596	0.729596	0.729596	0.729596	0.729596	0.729596	0.729596	0.729596	0.729596	0.729596
chrIV	600529	600833	CUT501_chrIV:602938-603242	60	-	115.763	115.763	115.763	114.546997	115.032997	112.723	115.884003	116.613998	117.099998	117.099998	116.735001	116.491997	116.249001	114.790001	114.667999	115.032997	115.763	116.978996	115.640999	116.371002	116.613998	117.708	117.586998	116.491997	115.032997	116.613998	117.222	117.708	117.586998	117.830002	118.072998	118.194	117.830002	118.072998	118.072998	118.194	117.222	117.708	118.072998	118.072998	117.708	117.343002	112.966003	113.695
chrVII	98329	98473	CUT127_chrVII:97159-97303	60	+	0.569063	0.569063	0.569063	0.569063	0.569063	0.569063	0.569063	0.569063	0.569063	0.569063	0.569063	0.569063	0.569063	0.569063	0.569063	0.569063	0.569063	0.569063	0.569063	0.569063	0.569063	0.569063	0.569063	0.569063	0.569063	0.569063	0.569063	0.569063	0.569063	0.569063	0.569063	0.569063	0.569063	0.569063	0.569063	0.569063	0.569063	0.569063	0.569063	0.569063	0.569063	0.569063	0.569063	0.569063
chrXIV	66680	66880	CUT797_chrXIV:64614-64814	60	-	11.1871	11.4303	11.4303	11.3087	11.4303	11.3087	11.1871	11.1871	11.4303	11.4303	11.4303	11.4303	11.4303	11.5519	11.5519	11.5519	11.5519	10.4575	11.5519	11.6735	10.9439	11.1871	11.6735	11.6735	11.6735	11.5519	11.4303	11.6735	11.6735	11.6735	11.6735	11.5519	11.4303	11.6735	11.5519	11.7951	11.7951	12.0383	11.6735	11.7951	11.7951	11.7951	12.0383	12.0383
chrXV	740096	740501	CUT859_chrXV:769581-769989	60	-	4.25597	4.62077	4.62077	4.62077	4.62077	4.62077	4.62077	4.62077	4.62077	4.62077	4.62077	4.62077	4.62077	4.62077	4.62077	4.62077	4.62077	4.62077	4.49917	4.62077	4.62077	4.62077	4.62077	4.62077	4.62077	4.37757	4.37757	4.62077	4.49917	4.49917	4.37757	4.49917	4.62077	4.49917	4.62077	4.49917	4.49917	4.49917	4.49917	4.49917	4.62077	4.62077	4.62077	4.62077
chrXV	427124	428139	CUT377_chrXV:446080-447096	60	+	910.5	913.914978	915.195007	916.333008	913.771973	916.474976	915.622009	916.901978	910.072998	913.346008	913.487976	915.763977	917.328979	915.47998	903.10199	898.692017	863.695007	854.304993	868.815979	894.851013	878.916992	863.695007	909.504028	913.346008	913.630005	909.646973	910.216003	909.93103	892.289978	895.705017	897.127014	887.737976	885.745972	893.997009	817.315979	912.633972	915.47998	905.520996	916.190979	901.822021	914.768005	916.049011	913.346008	909.646973
chrXVI	436919	437199	CUT898_chrXVI:431098-431378	60	-	0.607996	0.607996	0.607996	0.607996	0.607996	0.607996	0.607996	0.607996	0.607996	0.607996	0.729596	0.729596	0.729596	0.729596	0.729596	0.729596	0.729596	0.729596	0.729596	0.729596	0.851195	0.851195	0.851195	0.851195	0.851195	0.851195	0.851195	0.851195	0.851195	0.851195	0.851195	0.851195	0.851195	0.851195	0.851195	0.851195	0.851195	0.851195	0.851195	0.851195	0.851195	0.851195	0.851195	0.729596
chrVII	814687	814839	CUT625_chrVII:830130-830282	60	-	0.486397	0.486397	0.486397	0.486397	0.486397	0.486397	0.364798	0.364798	0.364798	0.364798	0.121599	0.121599	0.121599	0.121599	0.121599	0.121599	0.121599	0.121599	0.121599	0.121599	0.121599	0.121599	0.121599	0.121599	0.121599	0.121599	0.121599	0.121599	0.121599	0.121599	0.121599	0.121599	0.121599	0.121599	0.121599	0.121599	0.121599	0.121599	0.121599	0.121599	0.121599	0.121599	0.121599	0.121599
chrXV	213205	213517	CUT364_chrXV:232483-232795	60	+	0.142266	0.142266	0.142266	0	0.142266	0.142266	0.142266	0.142266	0.142266	0.142266	0.142266	0.142266	0.142266	0.142266	0.142266	0.142266	0.142266	0.142266	0.142266	0.142266	0.142266	0.142266	0.142266	0.142266	0.142266	0.142266	0.142266	0.142266	0.142266	0.142266	0.142266	0.142266	0.142266	0.142266	0.142266	0.142266	0.142266	0.142266	0.142266	0.142266	0.142266	0.142266	0.142266	0.142266
chrIV	1003832	1004200	CUT519_chrIV:1031733-1032101	60	-	0.121599	0.121599	0.121599	0.121599	0.121599	0.121599	0.121599	0.121599	0.121599	0.121599	0.121599	0.121599	0.121599	0.121599	0.121599	0.121599	0.121599	0.121599	0.121599	0.121599	0.121599	0.121599	0.121599	0.121599	0.121599	0.121599	0.121599	0.121599	0.121599	0.121599	0.121599	0.121599	0.121599	0.121599	0.121599	0.121599	0.121599	0.121599	0	0.121599	0.121599	0.121599	0.121599	0.121599
chrVIII	164349	164733	CUT174_chrVIII:168297-168681	60	+	10.3854	11.6658	11.6658	11.5235	11.5235	11.6658	11.6658	10.9545	11.6658	11.6658	11.6658	11.6658	11.6658	11.6658	11.6658	11.5235	11.5235	11.808	11.808	11.808	11.6658	11.5235	11.808	11.808	11.808	7.39781	10.9545	10.6699	10.6699	10.5277	11.0967	11.0967	10.9545	11.239	11.239	11.0967	11.0967	11.239	11.239	11.3813	11.0967	11.5235	10.8122	10.2431
chrII	333962	334442	CUT015_chrII:326297-326777	60	+	0.426797	0.426797	0.426797	0.426797	0.426797	0.426797	0.426797	0.426797	0.426797	0.426797	0.426797	0.426797	0.426797	0.426797	0.426797	0.426797	0.284531	0.284531	0.284531	0.284531	0.284531	0.142266	0	0.426797	0.426797	0.426797	0.426797	0.426797	0.426797	0.426797	0.426797	0.426797	0.426797	0.284531	0.284531	0.426797	0.426797	0.426797	0.426797	0.426797	0.426797	0.426797	0.426797	0.426797
chrXII	109862	110285	CUT248_chrXII:109242-109666	60	+	1.13813	1.13813	1.28039	1.28039	1.28039	1.28039	1.28039	1.28039	1.13813	1.28039	1.28039	0.99586	1.28039	1.28039	1.28039	1.28039	1.13813	0.99586	1.13813	1.42266	1.42266	1.56492	1.70719	1.56492	1.42266	1.56492	1.70719	1.70719	1.70719	1.70719	1.70719	1.70719	1.70719	1.84945	1.84945	1.70719	1.70719	1.70719	1.70719	1.84945	1.84945	1.99172	1.99172	1.99172
chrI	71029	71141	CUT440_chrI:67850-67962	60	-	2.31039	2.55358	2.55358	2.55358	2.55358	2.31039	2.43199	2.55358	2.43199	2.43199	2.55358	2.55358	2.55358	2.55358	2.55358	2.55358	2.55358	2.55358	2.43199	2.43199	2.43199	2.43199	2.55358	2.55358	2.55358	2.55358	2.55358	2.43199	2.55358	2.55358	2.55358	2.55358	2.43199	2.43199	2.55358	2.55358	2.55358	2.43199	1.94559	2.43199	2.43199	2.43199	2.43199	2.55358
chrII	332177	333025	CUT014_chrII:324513-325361	60	+	0.284531	0.284531	0.284531	0.284531	0.284531	0.284531	0.284531	0.284531	0.284531	0.284531	0.284531	0.142266	0.284531	0.284531	0.284531	0.284531	0.284531	0.284531	0.284531	0.284531	0.284531	0.284531	0.284531	0.284531	0.284531	0.284531	0.284531	0.284531	0.284531	0.284531	0.284531	0.284531	0.284531	0.284531	0.284531	0.284531	0.284531	0.284531	0.284531	0.284531	0.426797	0.426797	0.426797	0.426797
chrXII	634116	634804	CUT267_chrXII:674447-675135	60	+	303.026001	297.477997	305.018005	307.578003	304.875	306.156006	305.444	300.181	290.506012	288.230011	296.90799	293.066986	296.481995	301.319	299.041992	296.054993	295.769989	291.075989	290.079987	291.928986	291.217987	291.359985	285.527008	284.81601	282.113007	267.459015	247.257996	251.240997	241.139999	238.294998	150.944	148.524994	122.633003	122.206001	120.071999	22.335699	21.7666	15.9338	15.9338	15.7915	11.9503	12.0926	12.0926	12.0926
chrVII	791551	792533	CUT622_chrVII:795650-796634	60	-	68.825203	68.825203	69.068398	68.9468	68.825203	68.825203	68.703598	68.9468	67.973999	68.703598	68.825203	68.825203	69.068398	68.9468	68.9468	68.703598	68.825203	68.9468	68.825203	68.9468	68.703598	68.460403	68.825203	68.9468	69.068398	69.068398	69.190002	68.703598	67.2444	69.190002	68.460403	69.068398	68.582001	69.068398	68.9468	69.190002	69.554802	69.676399	69.797997	67.730797	69.797997	68.703598	69.068398	69.676399
chrXIII	726001	726153	CUT787_chrXIII:752966-753118	60	-	88.5243	88.767502	88.645897	88.889099	88.402702	85.484299	74.4188	77.458702	70.405998	88.767502	88.889099	89.375504	89.132301	88.402702	86.0923	89.497101	89.253899	88.5243	87.186699	86.943497	88.402702	85.362701	85.970703	88.645897	89.618698	89.375504	89.8619	88.1595	89.375504	87.673103	89.618698	89.132301	88.889099	89.497101	89.497101	89.375504	89.375504	86.335503	87.308296	88.037903	89.740303	89.618698	89.618698	89.497101
chrVII	728845	729125	CUT617_chrVII:739322-739602	60	-	0	0	0	0	0	0	0	0	0	0	0	0	0	0	0	0	0	0	0	0	0	0	0	0	0	0	0	0	0	0	0	0	0	0	0	0	0	0	0	0	0	0	0	0
chrVIII	185913	186337	CUT642_chrVIII:189877-190301	60	-	0.243199	0.243199	0.243199	0.243199	0.243199	0.243199	0.243199	0.243199	0.243199	0.243199	0.243199	0.243199	0.243199	0.243199	0.243199	0.243199	0.243199	0.243199	0.243199	0.243199	0.243199	0.243199	0.243199	0.243199	0.243199	0.243199	0.243199	0.243199	0.243199	0.243199	0.121599	0.243199	0.243199	0.243199	0.243199	0.243199	0.243199	0.243199	0.243199	0.243199	0.243199	0.243199	0.243199	0.243199
chrII	557218	557626	CUT456_chrII:549130-549538	60	-	0	0	0	0	0	0	0	0	0	0	0	0	0	0	0	0	0	0	0	0	0	0	0	0	0	0	0	0	0	0	0	0	0	0	0	0	0	0	0	0	0	0	0	0
chrIV	1450609	1450752	CUT538_chrIV:1489089-1489233	60	-	1472.319946	1447.400024	1569.849976	1578.23999	1571.910034	1614.349976	1589.910034	1611.069946	1630.160034	1633.199951	1635.880005	1607.660034	1622.01001	1604.380005	1627.47998	1617.51001	1636	1641.829956	1642.680054	1640.130005	1638.550049	1636	1612.410034	1627.359985	1619.699951	1618.48999	1627.72998	1628.819946	1626.030029	1534.339966	1553.670044	1366.410034	1603.530029	1589.060059	1598.180054	1550.030029	1568.75	1601.099976	1625.660034	1386.109985	1399.969971	1406.170044	1650.829956	1648.040039
chrXVI	319328	319552	CUT414_chrXVI:319242-319466	60	+	0.426797	0.426797	0.426797	0.284531	0.426797	0.426797	0.426797	0.426797	0.426797	0.426797	0.426797	0.426797	0.426797	0.426797	0.426797	0.426797	0.426797	0.426797	0.426797	0.426797	0.426797	0.426797	0.426797	0.426797	0.426797	0.426797	0.426797	0.426797	0.426797	0.426797	0.426797	0.426797	0.426797	0.426797	0.426797	0.426797	0.426797	0.426797	0.426797	0.426797	0.426797	0.426797	0.426797	0.426797
chrVII	270481	270905	CUT134_chrVII:269301-269725	60	+	0.426797	0.569063	0.569063	0.426797	0.569063	0.569063	0.569063	0.569063	0.569063	0.569063	0.569063	0.569063	0.569063	0.569063	0.569063	0.569063	0.569063	0.569063	0.569063	0.569063	0.569063	0.569063	0.569063	0.569063	0.569063	0.569063	0.569063	0.569063	0.569063	0.569063	0.569063	0.569063	0.569063	0.569063	0.569063	0.569063	0.569063	0.569063	0.569063	0.569063	0.569063	0.569063	0.569063	0.569063
chrVII	947884	948387	CUT163_chrVII:962327-962830	60	+	0.142266	0	0	0	0	0.142266	0.142266	0.142266	0	0	0.142266	0.142266	0.142266	0.142266	0.142266	0.142266	0.142266	0.142266	0.142266	0.142266	0.142266	0.142266	0.142266	0.142266	0.142266	0.142266	0.142266	0.142266	0.142266	0.142266	0.142266	0.142266	0.142266	0.142266	0.142266	0.142266	0.142266	0.142266	0.142266	0.142266	0.142266	0.142266	0.142266	0.142266
chrVII	569254	569718	CUT607_chrVII:576075-576539	60	-	21.2799	21.5231	21.2799	19.334299	19.6991	16.6591	17.3887	18.118299	17.023899	17.023899	16.6591	16.6591	16.415899	16.0511	7.41756	7.41756	7.17436	7.17436	7.29596	7.17436	4.98557	4.86397	4.49917	4.74237	4.74237	4.74237	4.62077	4.62077	4.62077	4.62077	4.13438	4.13438	3.64798	3.40478	3.52638	3.64798	3.76958	3.76958	3.76958	3.76958	3.76958	3.76958	3.76958	3.76958
chrVIII	456061	456309	CUT182_chrVIII:461884-462132	60	+	17.2141	17.2141	16.6451	16.6451	17.2141	16.9296	17.3564	17.2141	17.3564	17.071899	17.2141	17.3564	17.3564	17.3564	17.3564	17.3564	17.498699	17.3564	17.3564	17.2141	17.498699	17.498699	17.071899	17.498699	17.6409	17.498699	16.9296	17.6409	17.6409	17.6409	17.498699	17.498699	17.498699	17.498699	17.2141	17.6409	17.6409	17.6409	17.6409	17.783199	17.783199	17.6409	17.783199	17.925501
chrXII	259553	260081	CUT733_chrXII:264740-265268	60	-	4.62077	4.62077	4.62077	4.62077	4.62077	4.49917	4.49917	4.62077	4.62077	4.62077	4.62077	4.49917	4.62077	4.62077	4.49917	4.62077	4.62077	4.62077	4.62077	4.13438	4.49917	4.49917	4.49917	4.37757	4.25597	4.37757	4.37757	4.49917	4.49917	4.49917	4.49917	4.49917	4.37757	4.37757	4.25597	4.37757	4.25597	4.37757	4.37757	3.52638	2.79678	3.64798	3.76958	4.01278
chrIV	78308	79211	CUT470_chrIV:65044-65948	60	-	11.6735	11.6735	11.6735	11.6735	11.4303	10.9439	8.87675	7.05276	2.91838	10.7007	10.7007	10.5791	10.4575	10.5791	10.5791	10.5791	10.5791	10.4575	10.3359	9.84954	10.7007	10.7007	10.7007	10.4575	10.5791	10.4575	10.3359	10.3359	10.3359	10.2143	10.2143	10.3359	10.3359	10.2143	10.0927	10.4575	10.5791	10.0927	10.5791	10.5791	10.4575	9.60634	9.48474	10.0927
chrXV	378619	379083	CUT372_chrXV:397570-398034	60	+	2.84531	2.84531	2.84531	2.84531	2.84531	2.70305	2.70305	2.70305	2.84531	2.70305	2.84531	2.84531	2.84531	2.84531	2.70305	2.70305	2.70305	2.84531	2.84531	2.84531	2.84531	2.84531	2.84531	2.84531	2.84531	2.84531	2.84531	2.70305	2.70305	2.70305	2.70305	2.70305	2.56078	2.56078	2.56078	2.84531	2.84531	2.41852	2.70305	2.84531	2.84531	2.84531	2.84531	2.84531
chrX	424438	424854	CUT213_chrX:413678-414094	60	+	0	0	0	0	0	0	0	0	0	0	0	0	0	0	0	0	0	0	0	0	0	0	0	0	0	0	0	0	0	0	0	0	0	0	0	0	0	0	0	0	0	0	0	0
chrX	151286	151734	CUT202_chrX:141395-141843	60	+	55.1991	55.056801	56.194901	56.4795	55.768101	55.483601	54.345501	55.1991	55.9104	56.764	56.6217	56.6217	56.6217	56.764	56.6217	56.6217	56.6217	56.3372	56.194901	55.483601	56.194901	56.194901	56.3372	55.341301	56.6217	56.6217	56.3372	56.194901	55.9104	56.6217	56.4795	56.3372	56.6217	56.194901	56.6217	56.6217	56.3372	56.4795	56.3372	56.6217	56.6217	56.6217	56.4795	56.6217
chrXVI	206941	207349	CUT891_chrXVI:207238-207646	60	-	0.121599	0.121599	0.121599	0.121599	0.121599	0.121599	0.121599	0.121599	0.121599	0.121599	0.121599	0.121599	0.121599	0.121599	0.121599	0.121599	0.121599	0.121599	0.121599	0.121599	0.121599	0.121599	0.121599	0.121599	0.121599	0.121599	0.121599	0.121599	0.121599	0	0	0	0	0	0	0	0	0	0	0	0	0	0	0
chrXVI	581106	581567	CUT424_chrXVI:581526-581990	60	+	0	0	0	0	0	0	0	0	0	0	0	0	0	0	0	0	0	0	0	0	0	0	0	0	0	0	0	0	0	0	0	0	0	0	0	0	0	0	0	0	0	0	0	0
chrXIV	593197	593357	CUT343_chrXIV:587107-587267	60	+	2.70305	2.84531	2.84531	2.84531	2.84531	2.84531	2.70305	2.84531	2.84531	2.84531	2.84531	2.84531	2.84531	2.84531	2.70305	2.70305	2.70305	2.70305	2.84531	2.70305	2.70305	2.84531	2.84531	2.84531	2.84531	2.70305	2.84531	2.84531	2.84531	2.56078	2.84531	2.84531	2.84531	2.84531	2.84531	2.84531	2.84531	2.84531	2.84531	2.70305	2.70305	2.70305	2.70305	2.70305
chrXIV	118933	119309	CUT802_chrXIV:116199-116575	60	-	1.58079	1.58079	1.58079	1.45919	0.729596	0.729596	0.729596	0.729596	0.729596	0.729596	0.851195	0.851195	0.729596	0.729596	0.729596	0.729596	0.729596	0.364798	0.364798	0.364798	0.364798	0.364798	0.243199	0.243199	0.364798	0.243199	0.243199	0.243199	0.243199	0.243199	0.243199	0.243199	0.243199	0.243199	0.121599	0.243199	0.364798	0.486397	0.607996	0.729596	0.729596	0.729596	0.729596	0.729596
chrV	293240	293424	CUT556_chrV:273799-273983	60	-	32.710201	32.223801	30.764601	32.466999	32.5886	32.710201	32.710201	32.223801	32.5886	32.1022	32.466999	31.858999	31.9806	31.007799	28.940599	31.9806	32.223801	32.1022	32.1022	31.858999	32.1022	32.831799	32.831799	32.831799	32.710201	32.831799	32.710201	32.831799	32.345402	31.9806	32.710201	32.5886	32.831799	32.831799	32.466999	32.466999	32.710201	32.5886	32.466999	31.250999	32.466999	32.5886	32.5886	32.1022
chrVII	288030	288318	CUT594_chrVII:286889-287177	60	-	3.89118	3.89118	3.89118	3.89118	3.76958	3.76958	3.76958	3.76958	3.64798	3.76958	3.76958	3.76958	3.76958	3.76958	3.76958	3.76958	3.64798	3.64798	3.64798	3.28318	3.40478	3.40478	3.40478	3.28318	3.16158	3.16158	2.91838	3.03998	3.03998	3.16158	3.28318	3.28318	3.28318	3.28318	3.28318	3.28318	3.28318	3.40478	3.40478	3.40478	3.40478	3.40478	3.40478	3.40478
chrVII	801113	802145	CUT158_chrVII:805214-806246	60	+	240.429001	240.143997	238.863998	235.164993	235.591995	235.022995	234.738007	239.718002	241.709	241.709	240.001999	240.856003	229.901001	241.852005	242.278	241.852005	242.421005	242.990005	241.852005	241.283005	241.852005	241.709	242.421005	236.302994	242.563004	241.283005	242.705002	242.278	243.417007	242.705002	238.580002	238.722	213.824997	222.076996	238.009995	242.705002	241.709	237.440994	239.149002	243.559006	244.270004	244.554993	243.132004	240.714005
chrVII	981710	982214	CUT633_chrVII:996121-996625	60	-	0.243199	0.243199	0.243199	0.243199	0.243199	0.243199	0.243199	0.243199	0.243199	0.243199	0.243199	0.243199	0.243199	0.243199	0.243199	0.243199	0.243199	0.243199	0.243199	0.243199	0.243199	0.243199	0.243199	0.121599	0.243199	0.243199	0.243199	0.243199	0.243199	0.243199	0.243199	0.243199	0.243199	0.243199	0.243199	0.243199	0.243199	0.243199	0.243199	0.243199	0.243199	0.243199	0.243199	0.243199
chrXI	376339	376483	CUT234_chrXI:364601-364745	60	+	336.88501	337.881012	338.59201	340.441986	340.868988	340.868988	341.437988	333.471008	331.194	333.613007	341.153015	339.588013	341.437988	341.295013	343.571991	342.433014	342.717987	342.290985	342.859985	342.859985	342.290985	341.864014	342.006989	342.717987	343.144989	343.002991	340.726013	309.001007	341.295013	339.730011	339.872986	314.122986	308.716003	290.079987	327.496002	312.131012	326.925995	336.31601	338.308014	330.056	341.579987	340.868988	342.433014	335.889008
chrIV	86851	88028	CUT050_chrIV:73600-74784	60	+	0	0	0	0	0	0	0	0	0	0	0	0	0	0	0	0	0	0	0	0	0	0	0	0	0	0	0	0	0	0	0	0	0	0	0	0	0	0	0	0	0	0	0	0
chrX	424634	424842	CUT690_chrX:413874-414082	60	-	12.0383	12.4031	12.2815	12.2815	12.1599	12.0383	12.0383	11.9167	11.3087	11.6735	12.4031	12.4031	12.4031	12.4031	11.7951	11.7951	12.4031	12.4031	12.4031	12.4031	12.4031	12.4031	12.2815	10.9439	12.2815	12.2815	12.1599	11.6735	12.0383	12.0383	12.4031	12.5247	12.5247	12.5247	12.4031	12.5247	12.5247	12.5247	12.6463	12.6463	12.6463	12.6463	12.6463	12.6463
chrXV	782252	782684	CUT863_chrXV:811759-812191	60	-	960.877991	958.567017	945.921021	955.892029	952.122009	956.622009	960.026001	958.080994	958.080994	956.013977	949.934021	954.554016	957.22998	957.958984	956.377991	966.95697	967.078979	966.593018	967.322021	967.200989	930.598999	967.929993	967.565002	965.741028	965.012024	969.145996	968.052002	923.424988	961.364014	925.370972	963.065979	945.312988	933.395996	942.27301	957.473022	957.473022	963.916992	963.796021	967.929993	974.497009	969.268005	975.348022	976.807007	975.226013
chrX	119783	120487	CUT197_chrX:109808-110512	60	+	0.711328	0.711328	0.711328	0.711328	0.711328	0.711328	0.711328	0.711328	0.711328	0.711328	0.711328	0.711328	0.711328	0.711328	0.711328	0.711328	0.711328	0.711328	0.711328	0.711328	0.711328	0.711328	0.711328	0.711328	0.711328	0.711328	0.569063	0.569063	0.711328	0.711328	0.711328	0.711328	0.426797	0.569063	0.711328	0.711328	0.711328	0.711328	0.711328	0.711328	0.711328	0.711328	0.711328	0.711328
chrII	303955	304243	CUT010_chrII:296288-296576	60	+	0	0	0	0	0	0	0	0	0	0	0	0	0	0	0	0	0	0	0	0	0	0	0	0	0	0	0	0	0	0	0	0	0	0	0	0	0	0	0	0	0	0	0	0
chrII	313941	314349	CUT011_chrII:306288-306696	60	+	0.142266	0.142266	0.142266	0.142266	0.142266	0.142266	0.142266	0.142266	0.142266	0.142266	0.142266	0.142266	0.142266	0.142266	0.142266	0.142266	0.142266	0.142266	0.142266	0.142266	0.142266	0.142266	0.142266	0.142266	0.142266	0.142266	0.142266	0.142266	0.142266	0.142266	0.142266	0.142266	0.142266	0.142266	0.142266	0.142266	0.142266	0.142266	0.142266	0.142266	0.142266	0.142266	0.142266	0.142266
chrII	114534	114750	CUT006_chrII:96352-96568	60	+	0.142266	0.142266	0.142266	0.142266	0.142266	0.142266	0.142266	0.142266	0.142266	0.142266	0.142266	0.142266	0.142266	0.142266	0.142266	0.142266	0.142266	0.142266	0.142266	0.142266	0.142266	0	0.142266	0.142266	0.142266	0.142266	0.142266	0.142266	0.142266	0.142266	0.142266	0.142266	0.142266	0.142266	0.142266	0.142266	0.142266	0.142266	0.142266	0.142266	0.142266	0.142266	0.142266	0.142266
chrVIII	135795	136203	CUT641_chrVIII:139389-139797	60	-	186.533005	186.412003	184.223007	184.953003	185.559998	186.412003	188.356995	187.992004	188.722	187.384003	188.235992	187.748993	189.207993	189.330002	188.113998	189.207993	187.384003	189.330002	187.748993	188.722	190.789001	191.276001	191.031998	190.910995	188.479004	183.492996	189.087006	189.938004	187.628006	191.518997	190.789001	191.639999	192.005005	192.005005	191.884003	191.761993	192.005005	190.910995	192.613007	192.735001	189.330002	191.518997	189.207993	190.423996
chrX	606989	608515	RPL43B-R_l	1000	-	2.31039	2.06719	2.43199	2.43199	2.31039	2.31039	2.43199	2.43199	2.43199	2.43199	2.43199	2.43199	2.43199	2.43199	2.43199	2.43199	2.31039	2.31039	2.43199	2.43199	2.43199	2.43199	2.43199	2.18879	2.31039	2.31039	2.31039	2.31039	2.31039	2.31039	2.31039	2.43199	2.43199	2.43199	2.43199	2.43199	2.43199	2.43199	2.43199	2.43199	2.43199	2.43199	2.06719	1.94559
chrV	451877	452181	CUT568_chrV:432553-432857	60	-	0	0	0	0	0	0	0	0	0	0	0	0	0	0	0	0	0	0	0	0	0	0	0	0	0	0	0	0	0	0	0	0	0	0	0	0	0	0	0	0	0	0	0	0
chrXVI	358644	358772	CUT415_chrXVI:352830-352958	60	+	0	0	0	0	0.142266	0.142266	0.142266	0.142266	0.142266	0.142266	0.142266	0.142266	0.142266	0.142266	0.142266	0.142266	0.142266	0.142266	0.142266	0.142266	0.142266	0.142266	0.142266	0.142266	0.142266	0.142266	0.142266	0.142266	0.142266	0.142266	0.142266	0.142266	0.142266	0.142266	0.142266	0.142266	0.142266	0.142266	0.142266	0.142266	0.142266	0.142266	0.142266	0.142266
chrIV	453646	453862	CUT060_chrIV:442628-442844	60	+	0	0	0	0	0	0	0	0	0	0	0	0	0	0	0	0	0	0	0	0	0	0	0	0	0	0	0	0	0	0	0	0	0	0	0	0	0	0	0	0	0	0	0	0
chrX	506684	507252	CUT693_chrX:506963-507531	60	-	0.121599	0.121599	0.121599	0.121599	0.121599	0.121599	0.121599	0.121599	0.121599	0.121599	0.121599	0.121599	0.121599	0.121599	0.121599	0.121599	0.121599	0.121599	0.121599	0.121599	0.121599	0.121599	0.121599	0.121599	0.121599	0.121599	0.121599	0.121599	0.121599	0.121599	0.121599	0.121599	0.121599	0.121599	0.121599	0.121599	0.121599	0.121599	0.121599	0.121599	0.121599	0.121599	0.121599	0.121599
chrVIII	211763	212267	CUT179_chrVIII:219007-219511	60	+	1.84945	1.84945	1.99172	1.99172	1.99172	1.99172	1.99172	1.99172	1.99172	1.99172	1.99172	2.13398	2.13398	2.13398	2.13398	2.13398	2.13398	2.13398	2.13398	2.13398	2.13398	2.13398	1.99172	1.99172	1.99172	1.99172	1.99172	1.99172	1.99172	1.99172	1.99172	1.99172	1.99172	1.99172	1.99172	1.99172	1.99172	1.99172	1.99172	1.99172	1.99172	1.13813	1.99172	1.99172
chrIII	31414	31758	CUT462_chrIII:30845-31189	60	-	3.03998	3.03998	3.03998	3.03998	3.03998	3.03998	3.03998	3.03998	3.03998	3.03998	3.16158	3.16158	3.16158	3.03998	3.16158	3.16158	3.03998	3.03998	3.16158	3.16158	3.16158	3.03998	3.03998	3.03998	2.91838	3.16158	3.16158	3.16158	3.16158	3.16158	3.16158	3.16158	3.16158	3.28318	3.28318	3.28318	3.28318	3.28318	3.28318	3.28318	3.28318	3.28318	3.28318	3.28318
chrV	28535	28791	CUT541_chrV:15349-15605	60	-	0	0	0	0	0.121599	0.121599	0.121599	0.121599	0.121599	0	0.121599	0.121599	0.121599	0.121599	0.121599	0.121599	0.121599	0.121599	0.121599	0	0	0.121599	0.121599	0.121599	0.121599	0.121599	0.121599	0.121599	0.121599	0.121599	0.121599	0	0	0.121599	0.121599	0.121599	0.121599	0.121599	0.121599	0.121599	0	0.121599	0.121599	0.121599
chrXII	599236	599619	CUT741_chrXII:633619-634003	60	-	0.121599	0.121599	0.121599	0.121599	0.121599	0.121599	0.121599	0.121599	0.121599	0.121599	0.121599	0.121599	0.121599	0.121599	0.121599	0.121599	0.121599	0.121599	0.121599	0.121599	0.121599	0.121599	0.121599	0.121599	0.121599	0.121599	0.121599	0.121599	0.121599	0.121599	0.121599	0.121599	0.121599	0.121599	0.121599	0.121599	0.121599	0.121599	0.121599	0.121599	0.121599	0.121599	0.121599	0.121599
chrX	347769	348296	CUT209_chrX:337533-338061	60	+	142.408005	142.835007	142.550003	142.123001	143.119003	138.281998	141.554001	141.981003	143.119003	142.835007	142.123001	141.697006	141.270004	141.270004	140.557999	136.291	141.697006	138.709	140.557999	136.005997	142.266006	143.119003	143.119003	143.119003	143.546005	143.261993	143.404007	143.688004	144.115005	143.688004	144.115005	144.115005	144.257004	144.257004	144.257004	144.257004	143.688004	144.257004	142.123001	116.800003	111.393997	144.257004	143.261993	143.973007
chrIV	784509	785278	CUT071_chrIV:794487-795255	60	+	0.99586	0.99586	0.99586	0.99586	0.99586	0.99586	0.99586	0.853594	0.853594	0.853594	0.853594	0.853594	0.711328	0.569063	0.853594	0.711328	0.853594	0.99586	0.99586	0.99586	0.99586	0.99586	0.99586	0.99586	0.99586	0.711328	0.99586	0.99586	0.99586	0.99586	0.99586	0.99586	0.99586	0.99586	0.99586	0.853594	0.99586	0.99586	0.99586	0.99586	0.99586	0.99586	0.99586	0.99586
chrXII	429390	429526	CUT262_chrXII:434144-434280	60	+	0.426797	0.426797	0.426797	0.426797	0.426797	0.426797	0.426797	0.426797	0.426797	0.426797	0.426797	0.426797	0.426797	0.426797	0.426797	0.426797	0.426797	0.426797	0.142266	0.426797	0.426797	0.426797	0.426797	0.426797	0.426797	0.426797	0.426797	0.426797	0.426797	0.426797	0.426797	0.426797	0.426797	0.426797	0.426797	0.426797	0.426797	0.284531	0.426797	0.426797	0.426797	0.426797	0.426797	0.426797
chrVII	7053	7517	CUT582_chrVII:11909-12373	60	-	37.695801	37.695801	37.695801	37.5742	37.452599	36.115002	28.3326	33.926201	35.385399	37.5742	37.817402	34.412601	37.817402	37.5742	38.790199	37.087799	36.723	38.668598	38.668598	38.790199	38.790199	38.9118	39.154999	39.2766	39.2766	39.154999	39.398201	39.154999	39.154999	39.033401	36.3582	39.033401	39.641399	39.641399	39.641399	39.519798	39.519798	39.641399	39.641399	39.398201	39.519798	39.519798	39.398201	38.303799
chrV	339114	339505	CUT562_chrV:319369-319761	60	-	0	0	0	0	0	0	0	0	0	0	0	0	0	0	0	0	0	0	0	0	0	0	0	0	0	0	0	0	0	0	0	0	0	0	0	0	0	0	0	0	0	0	0	0
chrXI	102721	103057	CUT704_chrXI:95979-96315	60	-	0.364798	0.364798	0.364798	0.364798	0.364798	0.364798	0.364798	0.364798	0.364798	0.364798	0.364798	0.364798	0.364798	0.364798	0.364798	0.364798	0.364798	0.364798	0.364798	0.364798	0.364798	0.364798	0.364798	0.364798	0.364798	0.364798	0.364798	0.364798	0.364798	0.364798	0.364798	0.364798	0.364798	0.364798	0.364798	0.364798	0.364798	0.364798	0.364798	0.364798	0.364798	0.364798	0.364798	0.364798
chrXV	848573	848797	CUT391_chrXV:878093-878317	60	+	0.426797	0.426797	0.426797	0.426797	0.426797	0.426797	0.426797	0.426797	0.426797	0.426797	0.426797	0.426797	0.426797	0.426797	0.426797	0.426797	0.426797	0.426797	0.426797	0.426797	0.426797	0.426797	0.426797	0.426797	0.426797	0.426797	0.426797	0.284531	0.142266	0.426797	0.284531	0.426797	0.426797	0.426797	0.426797	0.426797	0.426797	0.426797	0.426797	0.426797	0.426797	0.426797	0.426797	0.426797
chrXIII	836662	837150	CUT312_chrXIII:864410-864898	60	+	355.380005	356.375	350.257996	348.123993	347.696991	356.945007	355.949005	356.375	357.940002	349.973999	351.395996	352.108002	356.091003	350.399994	351.822998	358.225006	360.21701	355.949005	359.07901	359.221008	354.384003	355.380005	343.997986	348.550995	334.040009	344.709991	360.21701	360.643005	360.359009	361.355011	360.928009	361.070007	357.940002	360.501007	359.363007	359.363007	358.652008	359.932007	360.786011	360.501007	362.493011	362.493011	362.06601	360.501007
chrIV	560161	560504	CUT498_chrIV:562513-562857	60	-	6.32316	6.32316	6.32316	6.32316	6.32316	6.32316	6.32316	6.32316	6.32316	6.32316	6.32316	6.20156	6.07996	6.07996	6.07996	5.95836	6.07996	6.20156	6.20156	5.71517	5.71517	5.71517	5.59357	5.35037	5.35037	5.59357	5.59357	5.22877	5.22877	5.22877	5.22877	5.10717	5.10717	5.10717	4.98557	4.86397	4.98557	4.98557	4.62077	4.62077	4.62077	4.62077	4.62077	4.62077
chrIX	90359	90743	CUT186_chrIX:100001-100385	60	+	0	0	0	0	0	0	0	0	0	0	0	0	0	0	0	0	0	0	0	0	0	0	0	0	0	0	0	0	0	0	0	0	0	0	0	0	0	0	0	0	0	0	0	0
chrVIII	496609	497009	CUT184_chrVIII:501956-502356	60	+	3.27211	3.27211	3.27211	3.27211	3.27211	3.27211	3.27211	3.27211	3.27211	3.27211	3.27211	3.27211	3.27211	3.27211	3.27211	3.27211	2.84531	3.12984	3.27211	3.27211	3.12984	3.12984	3.27211	3.27211	3.27211	3.27211	3.27211	3.27211	3.27211	3.27211	3.27211	3.27211	3.12984	3.12984	3.12984	3.12984	3.12984	3.12984	3.12984	3.27211	3.27211	3.27211	3.27211	3.27211
chrXI	529506	529644	CUT243_chrXI:517771-517922	60	+	870.523987	884.322998	886.742004	886.172974	754.862	882.046997	885.31897	886.315002	883.754028	863.268005	763.539978	822.437988	821.869019	793.557983	820.588013	818.880981	773.497986	773.072021	739.070007	764.109009	740.776978	732.526001	735.656006	737.078003	718.156982	718.442017	718.156982	702.791992	708.768005	712.182007	710.901978	701.653992	534.633972	527.80603	527.80603	486.406006	487.402008	521.830017	518.843018	510.734009	527.80603	528.658997	525.671997	521.119019
chrXVI	697428	698036	CUT431_chrXVI:697126-697734	60	+	0.284531	0.284531	0.284531	0.284531	0.284531	0.284531	0.284531	0.284531	0.284531	0.284531	0.284531	0.284531	0.284531	0.284531	0.284531	0.284531	0.284531	0.284531	0.284531	0.284531	0.284531	0.284531	0.284531	0.284531	0.284531	0.284531	0.284531	0.284531	0.284531	0.284531	0.284531	0.284531	0.284531	0.284531	0.284531	0.284531	0.284531	0.284531	0.284531	0.284531	0.284531	0.284531	0.284531	0.284531
chrXIII	377416	377913	CUT771_chrXIII:405614-406110	60	-	0.364798	0.364798	0.364798	0.364798	0.364798	0.364798	0.364798	0.364798	0.364798	0.364798	0.364798	0.364798	0.364798	0.364798	0.364798	0.364798	0.364798	0.243199	0.364798	0.364798	0.364798	0.364798	0.364798	0.364798	0.364798	0.364798	0.364798	0.364798	0.364798	0.364798	0.364798	0.364798	0.364798	0.364798	0.364798	0.364798	0.364798	0.364798	0.364798	0.364798	0.364798	0.364798	0.364798	0.364798
chrVII	30170	30522	CUT584_chrVII:35013-35365	60	-	0	0	0	0	0	0	0	0	0	0	0	0	0	0	0	0	0	0	0	0	0	0	0	0	0	0	0	0	0	0	0	0	0	0	0	0	0	0	0	0	0	0	0	0
chrXIII	846639	846799	CUT791_chrXIII:874390-874550	60	-	0.121599	0.121599	0.121599	0.121599	0.121599	0.121599	0.121599	0.121599	0.121599	0.121599	0.121599	0.121599	0.121599	0.121599	0.121599	0.121599	0.121599	0.121599	0.121599	0.121599	0.121599	0.121599	0.121599	0.121599	0.121599	0.121599	0.121599	0.121599	0.121599	0.121599	0.121599	0.121599	0.121599	0.121599	0.121599	0.121599	0.121599	0.121599	0.121599	0.121599	0.121599	0.121599	0.121599	0.121599
chrXII	805224	805744	CUT273_chrXII:839736-840256	60	+	0	0	0	0	0	0	0	0	0	0	0	0	0	0	0	0	0	0	0	0	0	0	0	0	0	0	0	0	0	0	0	0	0	0	0	0	0	0	0	0	0	0	0	0
chrI	37557	37925	CUT438_chrI:34380-34748	60	-	0.607996	0.607996	0.607996	0.607996	0.607996	0.607996	0.607996	0.607996	0.607996	0.607996	0.607996	0.607996	0.607996	0.607996	0.607996	0.607996	0.607996	0.607996	0.607996	0.607996	0.607996	0.607996	0.607996	0.607996	0.607996	0.607996	0.607996	0.607996	0.607996	0.486397	0.607996	0.607996	0.607996	0.607996	0.607996	0.607996	0.607996	0.607996	0.607996	0.607996	0.607996	0.607996	0.607996	0.607996
chrVII	513088	513376	CUT145_chrVII:508767-509055	60	+	0.569063	0.426797	0.711328	0.711328	0.711328	0.711328	0.711328	0.711328	0.711328	0.711328	0.711328	0.711328	0.711328	0.711328	0.711328	0.711328	0.711328	0.711328	0.711328	0.426797	0.711328	0.711328	0.711328	0.711328	0.711328	0.711328	0.853594	0.853594	0.853594	0.853594	0.853594	0.853594	0.711328	0.853594	0.853594	0.853594	0.853594	0.853594	0.853594	0.853594	0.853594	0.853594	0.569063	0.99586
chrVII	132202	132514	CUT587_chrVII:130993-131305	60	-	0	0	0	0	0	0	0	0	0	0	0	0	0	0	0	0	0	0	0	0	0	0	0	0	0	0	0	0	0	0	0	0	0	0	0	0	0	0	0	0	0	0	0	0
chrIV	433143	433734	CUT058_chrIV:421940-422532	60	+	0	0	0	0	0	0	0	0	0	0	0	0	0	0	0	0	0	0	0	0	0	0	0	0	0	0	0	0	0	0	0	0	0	0	0	0	0	0	0	0	0	0	0	0
chrIV	44980	45308	CUT469_chrIV:31717-32045	60	-	0.364798	0.364798	0.364798	0.364798	0.364798	0.364798	0.364798	0.364798	0.364798	0.364798	0.364798	0.364798	0.364798	0.364798	0.364798	0.364798	0.364798	0.364798	0.364798	0.364798	0.364798	0.364798	0.364798	0.364798	0.364798	0.364798	0.364798	0.364798	0.121599	0.364798	0.364798	0.364798	0.364798	0.364798	0.364798	0.364798	0.364798	0.364798	0.364798	0.364798	0.364798	0.364798	0.364798	0.364798
chrI	210000	210408	CUT436_chrI:10732-11140	60	-	1.21599	1.33759	1.21599	1.33759	1.33759	1.33759	1.33759	1.33759	1.33759	1.33759	1.33759	1.33759	1.33759	1.21599	1.21599	1.21599	1.21599	1.33759	1.21599	1.09439	1.21599	1.09439	0.972794	1.33759	1.33759	1.33759	1.33759	1.33759	1.21599	1.45919	1.21599	1.21599	1.45919	1.45919	1.45919	1.45919	1.45919	1.45919	1.45919	1.33759	1.45919	1.45919	1.45919	1.45919
chrVI	216994	217266	CUT577_chrVI:194264-194536	60	-	0.607996	0.607996	0.607996	0.607996	0.607996	0.607996	0.607996	0.486397	0.607996	0.607996	0.607996	0.607996	0.607996	0.607996	0.607996	0.607996	0.607996	0.486397	0.486397	0.607996	0.607996	0.607996	0.607996	0.607996	0.607996	0.607996	0.607996	0.607996	0.607996	0.607996	0.607996	0.607996	0.486397	0.607996	0.607996	0.729596	0.729596	0.729596	0.729596	0.729596	0.729596	0.729596	0.729596	0.729596
chrVII	969877	970213	CUT631_chrVII:984313-984649	60	-	0.607996	0.607996	0.607996	0.607996	0.607996	0.607996	0.607996	0.607996	0.607996	0.607996	0.607996	0.607996	0.607996	0.607996	0.607996	0.607996	0.607996	0.607996	0.486397	0.607996	0.607996	0.607996	0.607996	0.607996	0.607996	0.607996	0.607996	0.607996	0.607996	0.607996	0.607996	0.607996	0.607996	0.607996	0.607996	0.486397	0.486397	0.486397	0.607996	0.607996	0.607996	0.607996	0.607996	0.607996
chrXVI	644899	645163	CUT907_chrXVI:644978-645242	60	-	1.45919	1.45919	1.45919	1.45919	1.58079	1.70239	1.82399	1.82399	1.94559	1.94559	2.06719	1.94559	2.06719	2.06719	2.06719	1.94559	2.06719	2.06719	2.06719	2.06719	1.94559	1.94559	1.94559	1.82399	1.94559	1.94559	1.94559	2.18879	2.18879	2.18879	2.18879	2.31039	2.31039	2.31039	2.31039	2.31039	2.18879	2.18879	1.94559	2.18879	2.31039	2.31039	2.31039	2.18879
chrXIII	485644	486122	CUT775_chrXIII:512022-513342_r1	60	-	0.486397	0.486397	0.486397	0.486397	0.486397	0.486397	0.486397	0.486397	0.486397	0.486397	0.486397	0.486397	0.486397	0.486397	0.486397	0.486397	0.486397	0.486397	0.486397	0.486397	0.486397	0.486397	0.486397	0.486397	0.486397	0.607996	0.607996	0.607996	0.607996	0.607996	0.607996	0.607996	0.607996	0.607996	0.607996	0.607996	0.607996	0.607996	0.607996	0.607996	0.607996	0.607996	0.607996	0.607996
chrXII	151387	151529	CUT731_chrXII:150318-150678_r1	60	-	2.43199	2.43199	2.43199	2.43199	2.43199	2.43199	2.43199	2.43199	2.43199	2.31039	2.31039	1.82399	1.45919	1.45919	2.43199	2.43199	2.43199	2.43199	2.43199	2.43199	2.43199	2.43199	2.43199	2.43199	2.43199	2.43199	2.43199	2.43199	2.43199	2.43199	2.43199	2.43199	2.43199	2.43199	2.43199	2.43199	2.43199	2.43199	2.43199	2.43199	2.43199	2.43199	2.43199	2.43199
chrXV	581899	582227	CUT384_chrXV:605353-605681	60	+	0	0	0	0	0	0	0	0	0	0	0	0	0	0	0	0	0	0	0	0	0	0	0	0	0	0	0	0	0	0	0	0	0	0	0	0	0	0	0	0	0	0	0	0
chrXI	319386	319763	CUT714_chrXI:307627-308003	60	-	10.5791	10.5791	9.60634	10.8223	10.9439	10.9439	10.9439	11.0655	11.0655	11.0655	11.0655	11.0655	11.0655	11.0655	11.0655	11.0655	11.0655	10.9439	11.0655	10.5791	10.7007	10.3359	8.99835	9.84954	8.87675	9.48474	11.0655	11.1871	11.1871	11.3087	11.3087	11.3087	11.0655	10.3359	10.8223	10.7007	10.7007	10.8223	11.1871	11.0655	11.1871	11.4303	11.3087	10.9439
chrIV	1231087	1231911	CUT528_chrIV:1268929-1269753	60	-	0.851195	0.972794	0.851195	0.851195	0.729596	0.851195	0.972794	0.972794	0.972794	0.972794	0.972794	0.972794	0.972794	0.972794	0.972794	0.972794	0.972794	0.972794	0.972794	0.851195	0.851195	0.972794	0.972794	0.972794	0.851195	0.851195	0.851195	0.851195	0.851195	0.851195	0.729596	0.729596	0.851195	0.851195	0.851195	0.851195	0.851195	0.851195	0.851195	0.851195	0.851195	0.851195	0.851195	0.851195
chrVII	609498	610746	CUT151_chrVII:616327-617575	60	+	0.142266	0.142266	0.142266	0.142266	0.142266	0.142266	0.142266	0.142266	0.142266	0.142266	0.142266	0.142266	0.142266	0.142266	0.142266	0.142266	0.142266	0.142266	0.142266	0.142266	0.142266	0.142266	0.142266	0.142266	0.142266	0.142266	0.142266	0.142266	0.142266	0.142266	0.142266	0.142266	0.142266	0.142266	0.142266	0.142266	0.142266	0.142266	0.142266	0.142266	0.142266	0.142266	0.142266	0.142266
chrV	558241	558689	CUT571_chrV:544618-545066	60	-	1.09439	1.33759	0.729596	0.729596	0.851195	0.851195	0.851195	0.972794	0.972794	0.972794	0.972794	0.851195	0.851195	0.972794	0.972794	0.729596	0.607996	0.972794	0.972794	0.972794	0.972794	0.972794	0.972794	0.972794	0.972794	0.972794	0.972794	0.972794	0.972794	0.972794	0.972794	0.972794	0.972794	0.972794	0.972794	0.972794	0.851195	0.607996	0.972794	0.972794	0.972794	0.972794	0.972794	0.972794
chrVIII	495977	496609	CUT183_chrVIII:501324-501956	60	+	0.853594	1.28039	1.28039	1.28039	1.28039	1.28039	1.28039	1.28039	1.28039	1.28039	1.28039	1.28039	1.28039	1.28039	1.28039	1.13813	0.853594	0.853594	0.853594	1.13813	1.13813	1.13813	1.13813	1.13813	1.13813	1.13813	1.13813	1.13813	1.13813	0.99586	0.99586	0.99586	0.99586	0.99586	0.99586	0.99586	0.853594	0.853594	0.99586	0.99586	0.99586	0.853594	0.99586	0.99586
chrXVI	453726	454150	CUT420_chrXVI:454126-454550	60	+	9.67407	9.81633	9.67407	9.5318	2.41852	4.41024	5.69063	7.96688	10.5277	11.9503	12.5194	12.6616	13.0884	13.5152	14.2266	14.5111	13.5152	14.3688	14.9379	15.0802	15.0802	15.0802	15.0802	15.2224	16.3606	17.071899	17.2141	18.494499	18.7791	18.636801	17.6409	18.7791	18.209999	17.6409	18.209999	18.7791	18.636801	18.636801	18.7791	16.6451	16.9296	18.636801	18.494499	18.352301
chrIV	481610	481850	CUT493_chrIV:470536-470776	60	-	4.74237	4.62077	4.62077	4.62077	4.62077	4.62077	4.62077	4.62077	4.62077	4.37757	4.49917	4.49917	4.37757	2.55358	2.55358	2.91838	3.76958	4.13438	4.49917	4.49917	4.49917	4.62077	4.62077	4.62077	4.62077	4.01278	4.49917	4.49917	4.49917	4.62077	4.62077	4.62077	4.37757	4.49917	4.62077	4.62077	4.62077	4.62077	4.62077	4.62077	4.37757	3.40478	3.76958	3.89118
chrXV	659491	659811	CUT854_chrXV:682973-683293	60	-	0.364798	0.364798	0.364798	0.364798	0.364798	0.364798	0.364798	0.364798	0.364798	0.364798	0.364798	0.364798	0.364798	0.364798	0.243199	0.364798	0.364798	0.364798	0.364798	0.364798	0.364798	0.364798	0.364798	0.364798	0.364798	0.364798	0.364798	0.364798	0.364798	0.364798	0.364798	0.364798	0.364798	0.243199	0.364798	0.364798	0.364798	0.364798	0.364798	0.364798	0.364798	0.364798	0.364798	0.364798
chrXI	236729	237385	CUT707_chrXI:230322-230978	60	-	0.364798	0.364798	0.364798	0.364798	0.364798	0.364798	0.364798	0.364798	0.364798	0.364798	0.364798	0.364798	0.364798	0.364798	0.364798	0.364798	0.364798	0.364798	0.364798	0.364798	0.364798	0.364798	0.364798	0.364798	0.364798	0.364798	0.364798	0.364798	0.364798	0.364798	0.364798	0.364798	0.364798	0.364798	0.364798	0.364798	0.364798	0.364798	0.364798	0.364798	0.364798	0.364798	0.364798	0.364798
chrXVI	895196	895636	CUT922_chrXVI:900075-900515	60	-	1.33759	1.21599	1.33759	1.33759	1.33759	1.33759	1.33759	1.33759	1.33759	1.33759	1.33759	1.33759	1.33759	1.33759	1.33759	1.33759	1.33759	1.33759	1.33759	1.21599	1.33759	1.33759	1.33759	1.33759	1.33759	1.33759	1.33759	1.33759	1.33759	1.33759	1.33759	1.33759	1.33759	1.33759	1.33759	1.33759	1.33759	1.33759	1.33759	1.33759	1.33759	1.33759	1.33759	1.33759
chrVII	347992	348128	CUT137_chrVII:346512-346648	60	+	92.614899	91.903603	92.045898	91.619102	93.041702	93.610802	94.891197	95.175697	94.606697	94.179901	92.472702	92.188103	92.330399	93.041702	93.753098	95.033501	95.175697	95.8871	96.313904	95.744797	96.029297	95.033501	95.744797	94.606697	90.907799	94.606697	85.501701	95.460297	95.175697	95.318001	95.033501	95.744797	96.598396	95.8871	97.0252	96.7407	96.7407	96.029297	95.744797	94.179901	96.1716	95.460297	96.882896	97.3097
chrV	169439	170911	CUT106_chrV:150290-151762	60	+	1.99172	1.84945	1.84945	1.84945	1.99172	1.99172	1.99172	1.99172	1.99172	1.99172	1.70719	1.99172	1.99172	1.99172	1.99172	1.99172	1.99172	1.84945	1.84945	1.84945	1.84945	1.84945	1.99172	1.99172	1.99172	1.70719	1.70719	1.99172	1.84945	1.84945	1.84945	1.84945	1.84945	1.84945	1.99172	1.99172	1.99172	1.99172	1.99172	1.99172	1.99172	1.99172	1.99172	1.99172
chrXIII	557115	558547	CUT304_chrXIII:584322-585754	60	+	0	0	0	0	0	0	0	0	0	0	0	0	0	0	0	0	0	0	0	0	0	0	0	0	0	0	0	0	0	0	0	0	0	0	0	0	0	0	0	0	0	0	0	0
chrXII	150937	151160	CUT731_chrXII:150318-150678	60	-	0	0	0	0	0	0	0	0	0	0	0	0	0	0	0	0	0	0	0	0	0	0	0	0	0	0	0	0	0	0	0	0	0	0	0	0	0	0	0	0	0	0	0	0
chrVII	151869	152165	CUT589_chrVII:150665-150961	60	-	90.713097	88.281097	89.983498	87.673103	90.469902	90.834702	90.713097	89.740303	90.2267	90.2267	90.956299	90.834702	91.199501	91.321098	91.321098	91.564301	89.253899	89.740303	91.9291	92.050697	92.172302	90.469902	92.658699	92.901802	93.023399	93.144997	93.631401	93.388199	93.144997	93.023399	92.537102	92.537102	92.658699	92.780197	92.050697	92.050697	92.658699	90.2267	76.8507	54.476501	88.281097	89.497101	89.8619	91.564301
chrXIII	627874	629091	CUT783_chrXIII:654782-656006	60	-	1.58079	1.33759	0.607996	1.70239	1.70239	1.70239	1.58079	1.70239	1.45919	1.45919	1.58079	1.70239	1.70239	1.70239	1.70239	1.70239	1.70239	1.70239	1.70239	1.70239	1.70239	1.70239	1.70239	1.70239	1.70239	1.58079	1.70239	1.70239	1.70239	1.70239	1.70239	1.70239	1.70239	1.70239	1.70239	1.70239	1.58079	1.58079	1.58079	1.45919	1.45919	1.58079	1.70239	1.70239
chrX	182866	182970	CUT680_chrX:172959-173063	60	-	107.007004	106.278	104.454002	106.399002	106.278	107.128998	107.007004	106.642998	102.022003	102.142998	106.155998	104.940002	105.182999	104.088997	105.913002	104.210999	103.846001	104.696999	104.940002	105.547997	105.305	103.237999	103.602997	102.873001	103.115997	102.508003	102.508003	102.629997	101.292	97.279404	97.887398	97.401001	96.549797	95.698601	94.969002	40.1278	39.763	39.2766	31.615801	31.372601	31.250999	30.2782	29.427	28.5758
chrXV	496810	496930	CUT380_chrXV:515049-515169	60	+	0.569063	0.569063	0.569063	0.569063	0.711328	0.711328	0.569063	0.711328	0.711328	0.711328	0.711328	0.711328	0.711328	0.569063	0.711328	0.711328	0.711328	0.711328	0.711328	0.711328	0.711328	0.711328	0.711328	0.711328	0.711328	0.711328	0.711328	0.711328	0.711328	0.711328	0.711328	0.711328	0.711328	0.711328	0.711328	0.711328	0.711328	0.711328	0.711328	0.711328	0.711328	0.711328	0.711328	0.711328
chrXII	788239	788824	CUT749_chrXII:822731-823316	60	-	120.017998	121.234001	119.167	120.139999	120.870003	121.963997	122.207001	122.207001	120.139999	119.289001	118.924004	117.830002	120.504997	121.598999	122.207001	122.329002	122.329002	122.329002	122.571999	122.329002	122.329002	122.449997	122.694	122.085999	118.194	122.936996	121.963997	122.329002	118.802002	112.844002	118.802002	120.748001	119.653999	102.508003	121.356003	122.085999	120.870003	122.329002	119.045998	121.721001	121.598999	98.495399	121.842003	121.963997
chrIV	706812	707356	CUT068_chrIV:715647-716191	60	+	0.142266	0.142266	0.142266	0.142266	0.142266	0.142266	0.142266	0.142266	0.142266	0.142266	0.142266	0.142266	0.142266	0.142266	0.142266	0.142266	0.142266	0.142266	0.142266	0.142266	0.142266	0.142266	0.142266	0.142266	0.142266	0.142266	0.142266	0.142266	0.142266	0.142266	0.142266	0.142266	0.142266	0.142266	0.142266	0.142266	0.142266	0.142266	0.142266	0.142266	0.142266	0.142266	0.142266	0.142266
chrXI	501317	501813	CUT241_chrXI:489897-490409	60	+	0.853594	0.853594	0.853594	0.711328	0.853594	0.853594	0.711328	0.711328	0.569063	0.569063	0.711328	0.853594	0.853594	0.853594	0.853594	0.853594	0.853594	0.853594	0.853594	0.853594	0.853594	0.853594	0.853594	0.711328	0.853594	0.853594	0.853594	0.853594	0.853594	0.853594	0.853594	0.853594	0.853594	0.853594	0.711328	0.711328	0.853594	0.853594	0.853594	0.853594	0.853594	0.853594	0.853594	0.853594
chrVIII	166759	167455	CUT175_chrVIII:170721-171417	60	+	0	0	0	0	0	0	0	0	0	0	0	0	0	0	0	0	0	0	0	0	0	0	0	0	0	0	0	0	0	0	0	0	0	0	0	0	0	0	0	0	0	0	0	0
chrVII	735574	736112	CUT618_chrVII:746050-746610	60	-	1.70239	1.70239	1.70239	1.70239	1.70239	1.70239	1.70239	1.70239	1.70239	1.70239	1.70239	1.70239	1.70239	1.70239	1.70239	1.70239	1.70239	1.70239	1.70239	1.70239	1.58079	1.70239	1.70239	1.70239	1.70239	1.70239	1.70239	1.70239	1.70239	1.70239	1.58079	1.58079	1.58079	1.58079	1.58079	1.58079	1.58079	1.58079	1.58079	1.58079	1.58079	1.58079	1.58079	1.58079
chrXI	266456	266609	CUT709_chrXI:260027-260179	60	-	0.729596	0.729596	0.486397	0.729596	0.729596	0.607996	0.607996	0.607996	0.607996	0.607996	0.729596	0.729596	0.729596	0.729596	0.729596	0.729596	0.729596	0.729596	0.729596	0.729596	0.729596	0.729596	0.729596	0.486397	0.607996	0.607996	0.729596	0.729596	0.729596	0.729596	0.729596	0.729596	0.729596	0.729596	0.729596	0.729596	0.729596	0.729596	0.729596	0.729596	0.729596	0.729596	0.729596	0.729596
chrXII	513169	513641	CUT265_chrXII:542015-542487	60	+	14.3688	13.942	14.3688	14.7956	14.7956	14.7956	14.3688	14.3688	14.5111	14.5111	14.6534	14.5111	14.5111	14.0843	14.3688	14.3688	14.2266	14.3688	14.6534	14.9379	14.5111	14.7956	14.9379	14.9379	14.9379	14.9379	14.6534	14.9379	14.9379	14.9379	14.9379	14.9379	14.9379	14.6534	13.942	14.7956	14.7956	15.0802	14.2266	14.7956	15.0802	14.6534	14.7956	14.7956
chrXIV	109896	110917	CUT801_chrXIV:107159-108183	60	-	0.851195	0.851195	0.851195	0.851195	0.851195	0.851195	0.851195	0.851195	0.851195	0.729596	0.729596	0.729596	0.851195	0.851195	0.851195	0.729596	0.851195	0.851195	0.851195	0.851195	0.851195	0.851195	0.851195	0.851195	0.851195	0.851195	0.851195	0.851195	0.851195	0.851195	0.851195	0.851195	0.851195	0.851195	0.851195	0.851195	0.851195	0.851195	0.851195	0.607996	0.851195	0.851195	0.851195	0.851195
chrIV	1458324	1458700	CUT101_chrIV:1496813-1497189	60	+	0.569063	0.569063	0.569063	0.569063	0.569063	0.569063	0.569063	0.569063	0.569063	0.569063	0.569063	0.569063	0.569063	0.569063	0.569063	0.569063	0.569063	0.426797	0.426797	0.426797	0.426797	0.426797	0.426797	0.426797	0.426797	0.426797	0.426797	0.426797	0.426797	0.426797	0.426797	0.426797	0.426797	0.426797	0.142266	0.426797	0.426797	0.284531	0.426797	0.426797	0.284531	0.426797	0.426797	0.426797
chrXVI	254483	254627	CUT892_chrXVI:254382-254526	60	-	1.33759	1.33759	1.45919	1.45919	1.45919	1.45919	1.45919	1.45919	1.45919	1.09439	1.09439	0.851195	0.972794	1.45919	1.45919	1.45919	1.45919	1.45919	1.45919	1.58079	1.58079	1.58079	1.58079	1.58079	1.58079	1.58079	1.58079	1.58079	1.58079	1.58079	1.58079	1.58079	1.58079	1.58079	1.58079	1.58079	1.45919	1.58079	1.58079	1.58079	1.58079	1.58079	1.58079	1.58079
chrXIII	508483	508771	CUT302_chrXIII:535690-535978	60	+	0.711328	0.711328	0.711328	0.711328	0.711328	0.711328	0.569063	0.569063	0.569063	0.426797	0.569063	0.569063	0.569063	0.569063	0.426797	0.426797	0.426797	0.569063	0.569063	0.569063	0.569063	0.569063	0.569063	0.569063	0.569063	0.569063	0.569063	0.569063	0.569063	0.569063	0.569063	0.569063	0.569063	0.569063	0.569063	0.569063	0.569063	0.569063	0.569063	0.569063	0.569063	0.569063	0.569063	0.569063
chrXI	292277	292805	CUT711_chrXI:285843-286371	60	-	0.121599	0.121599	0.121599	0.121599	0.121599	0.121599	0.121599	0.121599	0.121599	0.121599	0.121599	0.121599	0.243199	0.243199	0.243199	0.243199	0.243199	0.243199	0.243199	0.243199	0.243199	0.243199	0.243199	0.243199	0.364798	0.364798	0.364798	0.364798	0.364798	0.364798	0.364798	0.364798	0.364798	0.364798	0.364798	0.364798	0.364798	0.364798	0.364798	0.364798	0.364798	0.364798	0.364798	0.364798
chrIV	554164	554324	CUT497_chrIV:556513-556673	60	-	84.7547	87.308296	88.402702	88.5243	89.132301	89.618698	89.618698	90.591499	89.983498	88.889099	89.740303	89.375504	89.010696	89.618698	89.8619	90.469902	90.713097	91.564301	90.713097	91.077904	90.956299	90.105103	87.794701	89.740303	90.469902	90.956299	91.442703	91.9291	91.685898	91.564301	91.564301	92.050697	92.050697	92.050697	91.442703	92.172302	92.172302	92.415497	92.2939	92.2939	92.172302	92.050697	92.172302	92.050697
chrXI	487513	487919	CUT240_chrXI:476089-476497	60	+	0.284531	0.284531	0.284531	0.284531	0.284531	0.284531	0.284531	0.284531	0.284531	0.284531	0.284531	0.142266	0.284531	0.284531	0.284531	0.284531	0.284531	0.284531	0.284531	0.284531	0.142266	0.142266	0.142266	0.142266	0.142266	0.142266	0.142266	0.142266	0.142266	0.142266	0.142266	0.142266	0.142266	0.142266	0.142266	0.142266	0.142266	0.142266	0	0.142266	0.142266	0.142266	0.142266	0.142266
chrIV	983316	983828	CUT517_chrIV:1010917-1011429	60	-	0.243199	0.243199	0.243199	0.243199	0.243199	0.243199	0.243199	0.243199	0.243199	0.243199	0.243199	0.243199	0.243199	0.243199	0.243199	0.243199	0.243199	0.243199	0.243199	0.243199	0.243199	0.364798	0.364798	0.364798	0.364798	0.364798	0.364798	0.364798	0.364798	0.364798	0.364798	0.364798	0.486397	0.486397	0.486397	0.364798	0.486397	0.486397	0.486397	0.486397	0.486397	0.486397	0.364798	0.364798
chrIV	315932	316940	CUT483_chrIV:303837-304845	60	-	0	0	0	0	0	0	0	0	0	0	0	0	0	0	0	0	0	0	0	0	0	0	0	0	0	0	0	0	0	0	0	0	0	0	0	0	0	0	0	0	0	0	0	0
chrXII	748954	749242	CUT747_chrXII:789411-789699	60	-	0.243199	0.243199	0.243199	0.243199	0.243199	0.243199	0.243199	0.243199	0.243199	0.243199	0.243199	0.243199	0.243199	0.243199	0.243199	0.243199	0.243199	0.243199	0.243199	0.243199	0.243199	0.243199	0.243199	0.243199	0.243199	0.243199	0.243199	0.243199	0.243199	0.243199	0.243199	0.243199	0.243199	0.243199	0.243199	0.243199	0.243199	0.243199	0.243199	0.243199	0.243199	0.243199	0.243199	0.243199
chrXV	367250	367610	CUT837_chrXV:386198-386558	60	-	0.607996	0.607996	0.607996	0.607996	0.607996	0.607996	0.607996	0.607996	0.607996	0.486397	0.607996	0.607996	0.607996	0.607996	0.607996	0.607996	0.607996	0.607996	0.607996	0.607996	0.607996	0.607996	0.607996	0.607996	0.607996	0.607996	0.607996	0.607996	0.607996	0.607996	0.607996	0.607996	0.486397	0.486397	0.486397	0.486397	0.486397	0.486397	0.486397	0.364798	0.364798	0.364798	0.364798	0.364798
chrXIII	420339	420987	CUT774_chrXIII:448310-448958	60	-	0.851195	0.851195	0.851195	0.851195	0.851195	0.851195	0.851195	0.851195	0.851195	0.851195	0.851195	0.851195	0.851195	0.851195	0.851195	0.851195	0.851195	0.851195	0.851195	0.851195	0.851195	0.851195	0.851195	0.851195	0.851195	0.851195	0.851195	0.851195	0.851195	0.851195	0.851195	0.851195	0.851195	0.851195	0.851195	0.851195	0.851195	0.851195	0.851195	0.607996	0.729596	0.851195	0.972794	0.972794
chrIV	1117199	1117503	CUT082_chrIV:1149683-1149987	60	+	0	0	0	0	0	0	0	0	0	0	0	0	0	0	0	0	0	0	0	0	0	0	0	0	0	0	0	0	0	0	0	0	0	0	0	0	0	0	0	0	0	0	0	0
chrVII	906319	906455	CUT162_chrVII:920414-920550	60	+	4.5525	4.5525	4.5525	4.5525	4.41024	4.5525	4.5525	4.41024	4.5525	4.5525	4.1257	4.41024	4.5525	4.5525	4.41024	4.41024	4.26797	4.26797	4.26797	3.98344	3.98344	4.1257	4.1257	3.98344	3.98344	4.1257	4.1257	4.1257	4.1257	4.1257	3.69891	4.1257	4.1257	4.1257	4.1257	4.1257	4.1257	4.1257	3.98344	3.98344	3.98344	3.98344	3.98344	3.98344
chrXII	997245	997925	CUT279_chrXII:1042386-1043066	60	+	0.426797	0.426797	0.426797	0.426797	0.426797	0.426797	0.426797	0.426797	0.426797	0.426797	0.426797	0.426797	0.426797	0.426797	0.426797	0.426797	0.426797	0.426797	0.426797	0.426797	0.426797	0.426797	0.426797	0.426797	0.426797	0.426797	0.426797	0.426797	0.426797	0.426797	0.426797	0.426797	0.426797	0.426797	0.426797	0.426797	0.426797	0.426797	0.426797	0.426797	0.426797	0.426797	0.426797	0.426797
chrV	341321	341649	CUT563_chrV:321577-321905	60	-	0.729596	0.729596	0.729596	0.729596	0.729596	0.729596	0.729596	0.851195	0.851195	0.851195	0.851195	0.851195	0.851195	0.851195	0.851195	0.851195	1.33759	1.58079	2.31039	2.43199	2.55358	2.67518	2.79678	2.91838	3.28318	3.40478	3.40478	3.28318	3.40478	3.52638	3.40478	3.40478	3.52638	3.76958	3.76958	3.76958	3.76958	3.76958	3.76958	3.76958	3.76958	3.76958	3.89118	3.89118
chrII	712640	712768	CUT457_chrII:704145-704273	60	-	4.01278	4.01278	4.01278	3.52638	4.01278	4.01278	4.01278	4.01278	4.01278	4.01278	4.01278	4.01278	4.01278	3.64798	3.28318	4.01278	4.01278	4.01278	4.01278	4.01278	4.01278	4.01278	3.89118	3.76958	3.89118	3.89118	3.64798	3.89118	4.01278	4.01278	4.01278	4.01278	4.01278	4.01278	3.89118	3.89118	3.89118	3.76958	3.76958	4.01278	4.01278	4.01278	3.52638	3.89118
chrXI	522541	522917	CUT242_chrXI:510786-511162	60	+	0.426797	0.426797	0.426797	0.426797	0.426797	0.426797	0.426797	0.426797	0.426797	0.426797	0.426797	0.426797	0.426797	0.426797	0.284531	0.426797	0.426797	0.426797	0.426797	0.426797	0.426797	0.426797	0.426797	0.426797	0.426797	0.426797	0.569063	0.426797	0.569063	0.569063	0.711328	0.711328	0.711328	0.426797	0.426797	0.853594	0.853594	0.99586	1.13813	1.13813	1.13813	1.13813	1.13813	1.13813
chrXI	44609	45213	CUT702_chrXI:38236-38820	60	-	0.243199	0.121599	0.243199	0.243199	0.243199	0.243199	0.243199	0.243199	0.243199	0.243199	0.243199	0.243199	0.243199	0.243199	0.243199	0.243199	0.243199	0.243199	0.243199	0.243199	0.243199	0.243199	0.243199	0.243199	0.243199	0.121599	0.243199	0.243199	0.243199	0.243199	0.243199	0.243199	0.243199	0.243199	0.243199	0.243199	0.243199	0.243199	0.243199	0.243199	0.243199	0.243199	0.243199	0.243199
chrXVI	48934	49356	CUT400_chrXVI:46721-47153	60	+	0.142266	0.142266	0.142266	0.142266	0.142266	0.142266	0.142266	0.142266	0.142266	0.142266	0.142266	0.142266	0.142266	0.142266	0.142266	0.142266	0.142266	0.142266	0.142266	0.142266	0.142266	0.142266	0.142266	0.142266	0.142266	0.142266	0.142266	0.142266	0.142266	0.142266	0.142266	0.142266	0.142266	0.142266	0.142266	0.142266	0.142266	0.142266	0.142266	0.142266	0.142266	0.142266	0.142266	0.142266
chrXIII	187105	187665	CUT288_chrXIII:204449-205009	60	+	0	0	0	0	0.142266	0.142266	0.142266	0.142266	0.142266	0.142266	0.142266	0.142266	0.142266	0.142266	0.142266	0.142266	0.142266	0.142266	0.142266	0.142266	0.142266	0.142266	0.142266	0.142266	0.142266	0.142266	0.142266	0.142266	0.142266	0.142266	0.142266	0.142266	0.142266	0.142266	0.142266	0.142266	0.142266	0.142266	0.142266	0.142266	0.142266	0.142266	0.142266	0.142266
chrXVI	480542	480654	CUT901_chrXVI:480954-481066	60	-	314.699005	317.860992	291.595001	318.712006	319.928009	320.17099	318.225006	319.562988	319.562988	317.373993	315.792999	300.837006	308.376007	306.673004	311.294006	320.657013	321.144012	321.265015	320.17099	320.778992	315.549988	319.320007	314.334015	310.686005	296.459015	299.256012	322.359985	322.115997	322.115997	319.806	321.630005	320.414001	320.414001	316.644989	314.941986	316.765991	319.44101	317.131012	320.899994	321.144012	320.049011	321.507996	321.752014	321.022003
chrIV	1134306	1134586	CUT523_chrIV:1166159-1166439	60	-	110.654999	98.616997	98.860199	97.7658	97.522598	94.604202	88.889099	29.7918	29.548599	29.305401	23.8335	14.7135	27.1166	27.1166	28.089399	28.5758	28.3326	25.6574	25.171101	25.171101	24.9279	24.563101	21.401501	21.2799	20.185499	20.0639	19.942301	19.942301	18.483101	10.0927	9.97114	9.24155	9.24155	8.87675	8.51195	8.26875	8.39035	8.39035	8.51195	8.14715	8.26875	8.02555	4.62077	4.62077
chrVII	281931	282451	CUT135_chrVII:280789-281309	60	+	0	0	0	0	0	0	0	0	0	0	0	0	0	0	0	0	0	0	0	0	0	0	0	0	0	0	0	0	0	0	0	0	0	0	0	0	0	0	0	0	0	0	0	0
chrII	348683	350244	CUT017_chrII:341018-342578	60	+	4.9793	5.12156	5.26383	5.26383	5.26383	5.26383	5.26383	5.12156	4.9793	4.9793	5.12156	5.26383	5.26383	5.26383	5.26383	5.26383	5.26383	5.26383	5.26383	5.26383	5.26383	5.26383	5.26383	5.26383	5.26383	5.12156	5.12156	5.12156	5.26383	5.26383	5.26383	5.26383	5.12156	5.26383	5.26383	5.26383	5.26383	1.70719	3.27211	4.83703	5.12156	5.12156	5.26383	5.12156
chrVII	149043	149433	CUT128_chrVII:147837-148229	60	+	0.142266	0.142266	0.142266	0.142266	0.142266	0.142266	0.142266	0.142266	0.142266	0.142266	0.142266	0.142266	0.142266	0.142266	0.142266	0.142266	0.142266	0.142266	0.142266	0.142266	0.142266	0.142266	0.142266	0.142266	0.142266	0.142266	0.142266	0.142266	0.142266	0.142266	0.142266	0.142266	0.142266	0.142266	0.142266	0.142266	0.142266	0.142266	0.142266	0.142266	0.142266	0.142266	0.142266	0.142266
chrXVI	834851	835083	CUT918_chrXVI:834075-834307	60	-	0.486397	0.486397	0.486397	0.486397	0.486397	0.486397	0.486397	0.486397	0.486397	0.486397	0.486397	0.486397	0.486397	0.486397	0.486397	0.486397	0.486397	0.486397	0.486397	0.486397	0.486397	0.486397	0.486397	0.486397	0.486397	0.486397	0.486397	0.486397	0.486397	0.486397	0.364798	0.364798	0.486397	0.486397	0.486397	0.486397	0.486397	0.486397	0.486397	0.486397	0.486397	0.486397	0.486397	0.486397
chrXV	795759	796799	CUT389_chrXV:825252-826292	60	+	9.38953	9.38953	9.38953	9.38953	9.38953	9.24727	9.24727	8.67821	9.105	9.105	8.96274	9.24727	9.105	9.105	8.96274	8.82047	9.105	9.105	9.105	9.24727	9.24727	9.105	8.82047	8.96274	8.96274	8.82047	8.82047	8.39367	8.53594	8.39367	8.67821	8.82047	8.82047	8.82047	8.82047	8.82047	8.82047	8.82047	8.82047	8.82047	8.82047	8.82047	8.82047	8.82047
chrX	610069	610533	CUT697_chrX:610472-610936	60	-	2.67518	2.67518	2.55358	2.67518	2.67518	2.67518	2.67518	2.67518	2.67518	2.67518	2.67518	2.67518	2.67518	2.67518	2.67518	2.67518	2.67518	2.67518	2.55358	2.67518	2.67518	1.94559	2.06719	2.43199	2.55358	2.67518	2.67518	2.67518	2.43199	2.67518	2.55358	2.55358	2.55358	2.43199	2.43199	2.43199	2.43199	2.31039	2.43199	2.43199	2.43199	2.43199	2.43199	1.82399
chrXIII	52212	52460	CUT282_chrXIII:57625-57873	60	+	152.936005	152.792999	152.792999	152.223999	152.082001	151.796997	151.085999	151.796997	152.082001	153.078003	153.220001	151.227997	153.362	153.505005	152.936005	153.647003	153.789001	150.233002	153.078003	153.647003	153.505005	153.220001	153.362	150.944	150.944	153.931	152.792999	152.082001	147.813995	145.253006	152.082001	151.513	153.220001	149.947998	151.371002	152.651001	151.085999	152.223999	153.931	144.115005	144.684006	145.253006	155.070007	154.643005
chrXVI	36909	37229	CUT877_chrXVI:34693-35013	60	-	0	0	0	0	0	0	0	0	0	0	0	0	0	0	0	0	0	0	0	0	0	0	0	0	0	0	0	0	0	0	0	0	0	0	0	0	0	0	0	0	0	0	0	0
chrVIII	193349	193877	CUT178_chrVIII:198585-199113	60	+	4.83703	4.9793	4.9793	4.9793	4.9793	4.9793	4.9793	4.83703	4.83703	4.83703	4.9793	4.9793	4.9793	4.9793	4.83703	3.98344	4.83703	4.83703	4.9793	4.83703	4.5525	4.5525	4.9793	4.9793	4.9793	4.9793	4.83703	4.83703	4.9793	4.9793	4.83703	4.9793	4.9793	4.69477	4.5525	4.5525	4.69477	4.41024	3.41438	4.41024	4.9793	4.9793	4.9793	4.9793
chrXV	91594	92162	CUT824_chrXV:105790-106358	60	-	0.121599	0.121599	0.121599	0.121599	0.121599	0.121599	0.121599	0.121599	0.121599	0.121599	0.121599	0.121599	0.121599	0.121599	0.121599	0.121599	0.121599	0	0	0.121599	0.121599	0.121599	0.121599	0.121599	0.121599	0.121599	0.121599	0.121599	0.121599	0.121599	0.121599	0.121599	0.121599	0.121599	0.121599	0.121599	0.121599	0.121599	0.121599	0.121599	0.121599	0.121599	0.121599	0.121599
chrVIII	405695	405799	CUT180_chrVIII:411543-411647	60	+	0.99586	0.99586	0.99586	0.99586	0.99586	1.13813	1.13813	1.13813	1.13813	1.13813	0.99586	1.13813	0.99586	0.99586	0.99586	0.99586	0.99586	0.99586	0.99586	1.13813	1.13813	1.28039	1.28039	1.28039	1.28039	0.99586	1.28039	1.28039	1.28039	1.42266	1.99172	2.56078	2.56078	2.84531	2.98758	2.98758	2.98758	2.98758	2.98758	2.98758	2.98758	2.98758	2.98758	3.12984
chrXIV	51254	51382	CUT796_chrXIV:49198-49326	60	-	11.0655	10.8223	10.8223	11.0655	11.0655	11.0655	11.0655	10.9439	10.7007	11.0655	11.0655	11.0655	11.0655	11.0655	10.9439	11.1871	11.1871	11.1871	11.1871	11.1871	11.0655	11.0655	11.0655	11.0655	10.9439	11.0655	11.0655	11.0655	10.9439	10.9439	10.9439	11.0655	11.1871	11.1871	11.1871	10.9439	11.1871	11.0655	10.4575	11.0655	11.0655	11.1871	11.0655	11.0655
chrVII	50994	51370	CUT585_chrVII:55814-56190	60	-	0.486397	0.607996	0.607996	0.607996	0.607996	0.607996	0.607996	0.607996	0.607996	0.607996	0.607996	0.607996	0.607996	0.607996	0.607996	0.607996	0.607996	0.607996	0.607996	0.607996	0.607996	0.607996	0.607996	0.607996	0.607996	0.607996	0.607996	0.607996	0.607996	0.607996	0.607996	0.607996	0.607996	0.607996	0.607996	0.607996	0.729596	0.729596	0.729596	0.729596	0.729596	0.729596	0.729596	0.607996
chrVII	167939	168115	CUT130_chrVII:166725-166901	60	+	0.99586	0.99586	0.99586	0.99586	0.284531	0.99586	1.42266	1.42266	1.42266	1.56492	1.56492	1.56492	1.56492	1.56492	1.56492	1.56492	1.56492	1.56492	1.42266	1.42266	1.42266	1.42266	1.42266	1.56492	1.56492	1.56492	1.56492	1.56492	1.56492	1.56492	1.56492	1.56492	1.56492	1.56492	1.56492	1.56492	1.56492	1.56492	1.56492	1.56492	1.56492	1.56492	1.56492	1.56492
chrX	581397	582459	CUT216_chrX:581799-582863	60	+	2.84531	2.84531	2.84531	2.84531	2.84531	2.84531	2.84531	2.84531	2.84531	2.84531	2.84531	2.84531	2.84531	2.84531	2.84531	2.84531	2.84531	2.84531	2.84531	2.84531	2.84531	2.84531	2.84531	2.84531	2.84531	2.84531	2.84531	2.84531	2.70305	2.84531	2.70305	2.84531	2.84531	2.84531	2.84531	2.84531	2.84531	2.84531	2.84531	2.70305	2.84531	2.70305	2.70305	2.70305
chrIV	576068	576627	CUT499_chrIV:578425-578985	60	-	10.3359	10.3359	10.3359	10.3359	10.0927	10.2143	10.3359	10.3359	10.3359	10.3359	10.2143	10.2143	10.2143	10.3359	10.3359	10.3359	10.2143	10.0927	10.2143	10.0927	10.0927	10.2143	10.2143	10.2143	10.2143	10.3359	10.3359	10.3359	10.3359	10.3359	9.60634	10.4575	10.4575	10.4575	10.4575	10.3359	10.3359	10.3359	10.3359	10.3359	10.3359	10.3359	10.3359	10.3359
chrXIII	622559	622903	CUT782_chrXIII:649470-649814	60	-	0.243199	0.243199	0.243199	0.243199	0.243199	0.243199	0.364798	0.364798	0.364798	0.364798	0.364798	0.364798	0.364798	0.364798	0.364798	0.364798	0.364798	0.364798	0.364798	0.243199	0.364798	0.364798	0.364798	0.364798	0.364798	0.364798	0.364798	0.364798	0.364798	0.364798	0.364798	0.364798	0.364798	0.364798	0.364798	0.364798	0.364798	0.364798	0.364798	0.364798	0.364798	0.364798	0.364798	0.364798
chrVII	168071	168694	CUT590_chrVII:166857-167481	60	-	0.364798	0.364798	0.364798	0.364798	0.364798	0.364798	0.364798	0.364798	0.364798	0.364798	0.364798	0.364798	0.364798	0.364798	0.364798	0.364798	0.364798	0.364798	0.364798	0.243199	0.364798	0.364798	0.364798	0.364798	0.364798	0.364798	0.364798	0.364798	0.364798	0.364798	0.364798	0.364798	0.364798	0.364798	0.364798	0.364798	0.364798	0.364798	0.364798	0.364798	0.364798	0.364798	0.364798	0.364798
chrX	32269	32581	CUT670_chrX:22445-22757	60	-	0.607996	0.729596	0.729596	0.729596	0.729596	0.729596	0.729596	0.607996	0.607996	0.607996	0.607996	0.607996	0.607996	0.607996	0.607996	0.607996	0.486397	0.607996	0.607996	0.607996	0.486397	0.486397	0.486397	0.364798	0.243199	0.243199	0.243199	0.243199	0.243199	0.243199	0.243199	0.243199	0.243199	0.243199	0.243199	0.243199	0.243199	0.243199	0.243199	0.243199	0.243199	0.243199	0.243199	0.243199
chrX	152554	152674	CUT678_chrX:142663-142783	60	-	0.243199	0.243199	0.243199	0.243199	0.243199	0.243199	0.243199	0.243199	0.243199	0.243199	0.243199	0.243199	0.121599	0.243199	0.243199	0.243199	0.243199	0.121599	0.243199	0.243199	0.243199	0.243199	0.243199	0.243199	0.243199	0.243199	0.243199	0.243199	0.243199	0.243199	0.243199	0.243199	0.243199	0.243199	0.243199	0.243199	0.243199	0.243199	0.243199	0.243199	0.243199	0.243199	0.243199	0.243199
chrXV	729375	729559	CUT858_chrXV:758845-759029	60	-	1.33759	1.45919	1.58079	2.43199	2.91838	3.03998	3.16158	3.28318	4.13438	9.48474	31.858999	41.708599	64.569199	83.417099	91.199501	101.778999	103.967003	105.547997	109.682999	111.992996	112.600998	113.817001	114.911003	116.005997	111.141998	116.371002	115.518997	116.005997	116.491997	120.870003	120.870003	120.990997	121.112999	121.963997	122.815002	126.706001	129.016998	130.354004	132.300003	137.649994	140.569	140.934006	137.893997	141.298004
chrX	196808	197127	CUT207_chrX:186890-187209	60	+	0	0	0	0	0	0	0	0	0	0	0	0	0	0	0	0	0	0	0	0	0	0	0	0	0	0	0	0	0	0	0	0	0	0	0	0.142266	0.142266	0.142266	0.142266	0.142266	0.142266	0.142266	0.142266	0.142266
chrXV	595431	595622	CUT849_chrXV:618893-619085	60	-	0.364798	0.364798	0.364798	0.364798	0.364798	0.364798	0.364798	0.364798	0.364798	0.364798	0.364798	0.364798	0.364798	0.364798	0.364798	0.364798	0.364798	0.364798	0.364798	0.243199	0.364798	0.364798	0.364798	0.364798	0.364798	0.364798	0.364798	0.364798	0.364798	0.364798	0.364798	0.364798	0.364798	0.364798	0.364798	0.364798	0.364798	0.364798	0.364798	0.364798	0.364798	0.364798	0.364798	0.364798
chrXII	872157	872493	CUT275_chrXII:906703-907039	60	+	0	0	0	0	0	0	0	0	0	0	0	0	0	0	0	0	0	0	0	0	0	0	0	0	0	0	0	0	0	0	0	0	0	0	0	0	0	0	0	0	0	0	0	0
chrVII	488526	489318	CUT144_chrVII:484190-484982	60	+	1.42266	1.42266	1.42266	1.28039	0.99586	0.99586	1.42266	0.99586	0.99586	0.853594	0.99586	0.853594	0.853594	1.28039	1.42266	1.42266	1.42266	1.42266	1.42266	1.42266	1.42266	1.42266	1.42266	1.42266	1.42266	1.42266	1.42266	1.42266	1.42266	1.42266	1.42266	1.42266	1.42266	1.42266	1.28039	1.13813	1.13813	1.42266	1.13813	1.42266	1.28039	0.99586	1.13813	1.28039
chrX	585251	585507	CUT217_chrX:585655-585911	60	+	1.13813	1.13813	1.13813	1.13813	1.13813	1.13813	1.13813	1.13813	1.13813	1.13813	1.13813	0.853594	0.853594	0.853594	0.853594	0.853594	0.426797	0.426797	0.426797	0.426797	0.426797	0.426797	0.426797	0.426797	0.426797	0.426797	0.426797	0.569063	0.569063	0.569063	0.569063	0.569063	0.426797	0.426797	0.426797	0.426797	0.426797	0.426797	0.426797	0.426797	0.426797	0.426797	0.426797	0.426797
chrII	251350	251534	CUT008_chrII:237742-237926	60	+	0.99586	0.99586	0.99586	0.99586	1.13813	1.13813	1.13813	1.13813	1.13813	1.13813	1.13813	1.13813	1.13813	1.13813	1.13813	1.13813	1.13813	0.711328	0.569063	0.853594	0.853594	0.853594	0.853594	0.99586	0.853594	0.99586	0.99586	0.99586	0.99586	0.99586	0.99586	0.99586	0.99586	0.99586	0.99586	0.99586	0.99586	0.99586	0.569063	0.853594	0.853594	0.853594	0.853594	0.853594
chrXI	528623	528927	CUT722_chrXI:516566-516870	60	-	13.8623	14.3487	14.5919	13.9839	14.3487	14.5919	14.4703	13.6191	14.5919	14.5919	14.4703	14.5919	14.7135	14.7135	14.7135	14.4703	14.4703	14.4703	14.5919	14.5919	14.7135	14.7135	14.7135	14.8351	14.8351	14.8351	14.8351	14.8351	14.5919	14.4703	13.1327	14.4703	14.4703	14.9567	14.9567	14.9567	15.3215	15.0783	15.4431	15.4431	15.4431	15.4431	15.4431	15.4431
chrXII	410307	410955	CUT260_chrXII:415736-416384	60	+	87.777901	86.782097	86.782097	87.777901	87.493401	86.355301	82.371803	85.786201	85.217102	87.777901	87.2089	88.489197	88.489197	87.777901	88.062401	86.924301	81.233704	80.664597	79.241997	82.656303	87.351097	89.2006	88.062401	89.342796	89.4851	88.6315	89.2006	87.635597	89.058296	88.916	88.6315	85.928497	87.920197	87.635597	89.627403	90.338699	89.627403	89.627403	88.204697	88.916	90.196404	90.338699	90.196404	91.050003
chrIX	342160	342494	CUT667_chrIX:349760-350096	60	-	81.106697	81.593102	81.349899	81.228302	81.349899	80.377098	80.6203	80.863503	80.741898	80.741898	79.769096	81.349899	81.471497	81.471497	81.228302	80.498703	80.012299	81.106697	80.012299	81.106697	81.349899	81.349899	81.349899	81.349899	81.349899	81.349899	79.2827	80.012299	79.647499	79.769096	79.039497	79.161102	79.161102	79.2827	78.553101	78.066704	67.730797	68.703598	76.485901	74.540398	67.6092	66.514801	65.055603	57.6381
chrXVI	190682	190994	CUT888_chrXVI:190894-191206	60	-	0.364798	0.364798	0.364798	0.364798	0.364798	0.121599	0.121599	0.243199	0.364798	0.364798	0.364798	0.364798	0.364798	0.243199	0.364798	0.364798	0.364798	0.364798	0.364798	0.364798	0.364798	0.364798	0.364798	0.364798	0.364798	0.364798	0.364798	0.364798	0.364798	0.364798	0.364798	0.364798	0.364798	0.364798	0.364798	0.364798	0.364798	0.364798	0.364798	0.364798	0.364798	0.364798	0.364798	0.364798
chrXV	245216	245816	CUT832_chrXV:264573-265173	60	-	0.243199	0.243199	0.243199	0.243199	0.243199	0.243199	0.243199	0.243199	0.243199	0.243199	0.243199	0.243199	0.243199	0.121599	0.121599	0.121599	0.243199	0.243199	0.243199	0.243199	0.243199	0.243199	0.243199	0.243199	0.243199	0.243199	0.243199	0.243199	0.243199	0.243199	0.243199	0.243199	0.243199	0.243199	0.243199	0.243199	0.243199	0.243199	0.243199	0.243199	0.243199	0.243199	0.243199	0.243199
chrVII	1024365	1024869	CUT168_chrVII:1038789-1039293	60	+	0	0	0	0	0	0	0	0	0	0	0	0	0	0	0	0	0	0	0	0	0	0	0	0	0	0	0	0	0	0	0	0	0	0	0	0	0	0	0	0	0	0	0	0
chrX	151734	152574	CUT203_chrX:141843-142683	60	+	47.8013	30.160299	30.018101	29.448999	29.448999	27.7418	27.7418	16.9296	16.9296	16.9296	16.2183	16.9296	16.7873	11.0967	13.7998	14.2266	12.5194	12.6616	11.6658	10.9545	9.38953	8.67821	9.81633	9.81633	9.38953	7.39781	7.39781	7.25555	7.39781	5.83289	5.83289	5.4061	5.4061	5.4061	5.54836	5.54836	5.54836	5.4061	5.4061	5.54836	5.54836	5.54836	5.54836	5.54836
chrIV	1320476	1320805	CUT095_chrIV:1359165-1359493	60	+	0.142266	0.142266	0.142266	0.142266	0.142266	0.142266	0.142266	0.142266	0.142266	0.142266	0.142266	0.142266	0.142266	0.142266	0.142266	0.142266	0.142266	0.142266	0	0	0	0	0	0	0	0	0	0	0	0	0	0	0	0	0	0	0	0	0	0	0	0	0	0
chrXII	865173	865349	CUT274_chrXII:899719-899895	60	+	164.744003	162.182999	161.613998	161.328995	160.901993	166.166	165.738998	165.169998	165.882004	165.882004	166.593002	166.735001	166.878006	160.190994	160.617996	153.078003	161.755997	158.199005	162.182999	162.041	165.028	167.020004	163.606003	163.462997	160.901993	162.751999	163.035995	152.509003	165.313004	164.459	168.300003	168.585007	169.011993	168.869003	168.585007	169.865005	170.149994	169.865005	169.296005	169.154007	165.597	169.154007	169.580994	168.585007
chrIV	259873	260113	CUT481_chrIV:247781-248021	60	-	0.486397	0.486397	0.486397	0.486397	0.486397	0.486397	0.486397	0.486397	0.486397	0.486397	0.486397	0.486397	0.486397	0.486397	0.486397	0.486397	0.486397	0.486397	0.486397	0.486397	0.486397	0.486397	0.486397	0.486397	0.486397	0.486397	0.486397	0.486397	0.486397	0.486397	0.486397	0.486397	0.486397	0.486397	0.486397	0.486397	0.486397	0.486397	0.486397	0.486397	0.486397	0.486397	0.486397	0.486397
chrIX	334417	334697	CUT666_chrIX:342016-342296	60	-	7.66075	7.66075	7.53916	7.41756	7.29596	7.05276	6.80956	6.68796	5.10717	6.07996	5.10717	5.10717	5.10717	0.851195	0.851195	0.851195	0.851195	0.607996	0.607996	0.607996	0.607996	0.607996	0.607996	0.607996	0.607996	0.607996	0.607996	0.607996	0.607996	0.607996	0.607996	0.607996	0.486397	0.607996	0.607996	0.607996	0.486397	0.486397	0.486397	0.486397	0.486397	0.486397	0.607996	0.607996
chrX	534654	535454	CUT695_chrX:534955-535755	60	-	1.94559	1.94559	2.06719	2.06719	2.06719	2.06719	2.06719	2.06719	2.06719	2.06719	2.06719	2.06719	2.06719	2.06719	2.06719	2.06719	2.06719	1.94559	2.06719	2.06719	2.06719	2.06719	2.06719	2.06719	2.06719	2.06719	2.06719	2.06719	1.94559	2.06719	1.94559	1.94559	1.82399	1.82399	1.82399	1.94559	2.06719	2.06719	2.06719	2.06719	2.06719	2.06719	1.94559	2.06719
chrIV	70285	70587	CUT049_chrIV:57032-57336	60	+	9.67407	9.67407	9.81633	9.81633	9.81633	8.96274	9.67407	9.5318	9.5318	9.67407	9.81633	9.67407	9.81633	9.81633	9.81633	9.81633	9.9586	9.67407	9.81633	9.5318	9.67407	9.81633	9.81633	9.5318	9.9586	9.9586	9.9586	9.9586	9.9586	9.5318	9.81633	8.96274	9.5318	9.9586	9.9586	9.9586	9.9586	9.67407	9.5318	9.67407	9.67407	9.9586	9.81633	9.9586
chrII	706940	707268	CUT035_chrII:698445-698773	60	+	4.9793	4.9793	4.9793	4.9793	4.9793	4.9793	4.69477	4.83703	4.9793	4.9793	4.9793	4.9793	4.9793	4.9793	4.9793	4.9793	4.9793	4.9793	4.9793	4.9793	4.9793	4.9793	4.9793	4.83703	4.9793	4.83703	4.83703	4.83703	4.83703	4.9793	4.9793	4.9793	4.9793	4.9793	4.9793	4.9793	4.9793	4.9793	4.9793	4.9793	4.9793	4.9793	4.9793	4.9793
chrIV	1281082	1281394	CUT092_chrIV:1319453-1319765	60	+	0.284531	0.284531	0.284531	0.284531	0.284531	0.284531	0.284531	0.284531	0.284531	0.284531	0.284531	0.284531	0.284531	0.284531	0.284531	0.284531	0.284531	0.284531	0.284531	0.284531	0.284531	0.284531	0.284531	0.284531	0.284531	0.284531	0.284531	0.284531	0.284531	0.284531	0.284531	0.284531	0.284531	0.284531	0.284531	0.284531	0.284531	0.284531	0.284531	0.284531	0.284531	0.284531	0.284531	0.284531
chrXV	387815	388673	CUT839_chrXV:406766-407622	60	-	79.2827	84.3899	87.916298	96.0634	94.847397	99.833	100.563004	105.669998	110.168999	103.481003	113.209	115.032997	115.640999	115.276001	119.289001	121.234001	125.125999	122.207001	127.435997	133.638	133.516006	130.110992	130.354004	131.813995	130.475998	114.667999	114.546997	113.452003	134.001999	134.246002	133.029999	133.393997	131.934998	126.462997	119.775002	115.884003	100.441002	129.503006	129.625	125.369003	120.139999	119.167	140.690002	140.934006
chrII	543842	544330	CUT454_chrII:535770-536258	60	-	2.18879	2.18879	2.18879	2.18879	2.18879	2.06719	1.94559	1.94559	2.06719	2.06719	1.70239	1.70239	1.70239	1.58079	1.58079	1.70239	1.58079	1.45919	1.45919	1.45919	1.45919	1.45919	1.21599	1.09439	1.09439	1.09439	0.972794	1.09439	1.21599	1.33759	1.33759	1.33759	1.33759	1.21599	1.21599	1.21599	1.09439	1.09439	1.09439	1.09439	1.09439	1.09439	0.851195	0.851195
chrXV	475638	476126	CUT842_chrXV:493885-494373	60	-	2.31039	2.31039	2.43199	2.43199	2.43199	2.43199	2.31039	2.31039	2.18879	2.31039	2.43199	2.18879	2.18879	2.43199	2.43199	2.43199	2.55358	2.43199	2.43199	2.55358	2.67518	2.67518	2.67518	2.67518	2.67518	2.67518	2.67518	2.67518	2.67518	2.67518	2.67518	2.67518	2.67518	2.67518	2.79678	2.79678	2.79678	2.79678	2.79678	2.79678	2.79678	2.79678	2.79678	2.79678
chrVII	358889	359841	CUT598_chrVII:357412-358364	60	-	0.729596	0.729596	0.729596	0.729596	0.729596	0.729596	0.729596	0.729596	0.729596	0.729596	0.729596	0.729596	0.729596	0.729596	0.729596	0.607996	0.729596	0.729596	0.729596	0.729596	0.729596	0.729596	0.729596	0.729596	0.729596	0.607996	0.607996	0.729596	0.729596	0.729596	0.729596	0.729596	0.729596	0.729596	0.729596	0.729596	0.729596	0.729596	0.729596	0.486397	0.486397	0.486397	0.729596	0.607996
chrIV	368968	369201	CUT488_chrIV:356909-357141	60	-	0	0	0	0	0	0	0	0	0	0	0	0	0	0	0	0	0	0	0	0	0	0	0	0	0	0	0	0	0	0	0	0	0	0	0	0	0	0	0	0.121599	0.121599	0.121599	0.121599	0.121599
chrVII	601781	602285	CUT609_chrVII:608595-609099	60	-	13.0111	13.9839	14.3487	14.7135	15.0783	15.9295	14.8351	15.8079	16.5375	16.9023	17.1455	17.023899	16.780701	16.9023	17.9967	18.6047	18.9695	19.2127	19.2127	19.2127	19.942301	20.3071	20.185499	20.428699	21.5231	21.644699	21.7663	21.644699	21.2799	21.7663	22.1311	22.9823	23.711901	23.711901	24.4415	25.171101	26.386999	26.995001	26.630199	27.1166	27.238199	27.603001	28.211	28.454201
chrIV	771259	771379	CUT511_chrIV:781235-781355	60	-	1.09439	1.09439	1.09439	0.972794	0.972794	0.729596	0.729596	0.729596	0.607996	0.607996	0.729596	0.729596	0.729596	0.729596	0.729596	0.607996	0.729596	0.607996	0.607996	0.607996	0.729596	0.121599	0.121599	0.121599	0.121599	0.121599	0.121599	0.121599	0.121599	0.121599	0.121599	0.121599	0.121599	0.121599	0.121599	0.121599	0.121599	0.121599	0.121599	0.121599	0.121599	0.121599	0.121599	0.121599
chrXIV	278536	279344	CUT806_chrXIV:275270-276078	60	-	1.09439	1.09439	1.09439	0.972794	1.09439	1.09439	1.09439	1.09439	1.09439	0.972794	1.09439	1.09439	1.09439	1.09439	1.09439	1.09439	1.09439	1.09439	1.09439	1.09439	1.09439	1.09439	1.09439	1.09439	1.09439	1.09439	1.09439	1.09439	1.09439	1.09439	1.09439	1.09439	1.09439	1.09439	1.09439	1.09439	1.09439	1.09439	1.09439	1.09439	1.09439	1.09439	1.09439	1.09439
chrXV	893593	893833	CUT393_chrXV:923110-923358	60	+	0.142266	0.142266	0.142266	0.142266	0.142266	0.142266	0.142266	0.142266	0.142266	0.142266	0.142266	0.142266	0.142266	0.142266	0.142266	0.142266	0.142266	0.142266	0.142266	0.142266	0.142266	0.142266	0.142266	0.142266	0.142266	0.142266	0.142266	0.142266	0.142266	0.142266	0.142266	0.142266	0.142266	0.142266	0.142266	0.142266	0.142266	0.142266	0.142266	0.142266	0.142266	0.142266	0.142266	0.142266
chrXIII	3325	3862	CUT757_chrXIII:8733-9269	60	-	4.49917	4.62077	4.62077	4.62077	4.62077	4.62077	4.62077	4.62077	4.62077	4.62077	4.62077	4.37757	4.49917	4.49917	4.49917	4.49917	4.49917	4.49917	4.49917	4.49917	4.49917	4.49917	3.89118	4.49917	4.49917	4.49917	4.49917	4.49917	4.49917	4.49917	4.25597	4.37757	4.37757	4.37757	4.25597	3.64798	3.52638	1.94559	3.89118	3.89118	3.40478	4.37757	4.37757	4.37757
chrXVI	620867	621470	CUT426_chrXVI:621334-621926	60	+	1.13813	1.13813	1.13813	1.13813	1.13813	1.13813	0.99586	0.99586	0.99586	0.99586	0.99586	0.99586	0.99586	0.99586	0.711328	0.711328	0.853594	0.569063	0.853594	0.711328	0.711328	0.853594	0.853594	0.853594	0.853594	0.853594	0.853594	0.853594	0.711328	0.711328	0.711328	0.853594	0.853594	0.853594	0.853594	0.853594	0.853594	0.853594	0.853594	0.853594	0.853594	0.853594	0.853594	0.853594
chrXVI	871644	872100	CUT434_chrXVI:876823-877279	60	+	0.99586	0.99586	0.99586	0.99586	0.99586	1.13813	1.13813	0.99586	1.13813	1.13813	1.13813	1.13813	1.13813	1.13813	1.13813	1.28039	1.28039	1.28039	1.28039	1.13813	1.28039	1.13813	1.13813	1.13813	1.13813	1.13813	1.13813	1.13813	1.13813	1.13813	1.13813	1.13813	0.711328	1.28039	1.28039	1.28039	1.13813	0.99586	0.99586	1.13813	1.28039	1.42266	1.42266	1.42266
chrIV	1295845	1296212	CUT094_chrIV:1334213-1334581	60	+	0	0	0	0	0	0	0	0	0	0	0	0	0	0	0	0	0	0	0	0	0	0	0	0	0	0	0	0	0	0	0	0	0	0	0	0	0	0	0	0	0	0	0	0
chrXVI	117513	117801	CUT881_chrXVI:117733-118021	60	-	0	0	0	0	0	0	0	0	0	0	0	0	0	0	0	0	0	0	0	0	0	0	0	0	0	0	0	0	0	0	0	0	0	0	0	0	0	0	0	0	0	0	0	0
chrXII	238454	238589	CUT253_chrXII:243608-243744	60	+	162.893997	163.462997	163.748001	162.466995	163.035995	161.613998	163.889999	163.889999	164.175003	163.889999	162.610001	162.893997	163.035995	162.893997	163.320999	164.317001	164.744003	164.886002	164.744003	165.313004	165.028	149.237	164.317001	165.455002	165.455002	164.744003	164.744003	165.313004	165.028	165.313004	165.882004	163.320999	163.889999	165.597	165.455002	165.169998	165.313004	165.738998	166.166	166.309006	160.759995	165.028	166.024002	165.597
chrIV	364328	364680	CUT487_chrIV:352269-352621	60	-	0	0	0	0	0	0	0	0	0	0	0	0	0	0	0	0	0	0	0	0	0	0	0	0	0	0	0	0	0	0	0	0	0	0	0	0	0	0	0	0	0	0	0	0
chrVII	348128	348392	CUT138_chrVII:346648-346912	60	+	87.066597	98.1633	98.1633	97.878799	98.4478	98.590103	97.5942	97.736504	97.452003	97.452003	73.978104	91.334602	95.033501	97.167397	98.305603	98.1633	98.021004	98.732399	98.732399	98.732399	98.732399	98.732399	96.882896	92.899498	96.598396	88.489197	89.7696	92.899498	96.882896	96.598396	94.748901	93.610802	93.326302	90.054199	91.761398	90.765503	81.945	91.050003	91.761398	92.330399	92.757202	93.610802	93.468498	93.041702
chrIV	694527	694999	CUT506_chrIV:703363-703835	60	-	0	0	0	0	0	0	0	0	0	0	0	0	0	0	0	0	0	0	0	0	0	0	0	0	0	0	0	0	0	0	0	0	0	0	0	0	0	0	0	0	0	0	0	0
chrXIV	437490	437810	CUT812_chrXIV:434269-434589	60	-	2.06719	1.70239	1.94559	2.06719	2.06719	2.06719	2.06719	2.06719	2.06719	2.06719	2.06719	2.06719	1.45919	1.94559	1.94559	1.94559	1.94559	1.94559	1.94559	1.94559	1.94559	2.06719	2.06719	2.06719	2.06719	2.06719	2.06719	2.06719	2.06719	2.06719	2.06719	2.06719	2.06719	2.06719	2.06719	2.06719	2.06719	2.06719	2.06719	2.06719	1.94559	2.06719	2.06719	2.06719
chrIX	355036	355380	CUT668_chrIX:362640-362984	60	-	0	0	0	0	0	0	0	0	0	0	0	0	0	0	0	0	0	0	0	0	0	0	0	0	0	0	0	0	0	0	0	0	0	0	0	0	0	0	0	0	0	0	0	0
chrV	301000	301880	CUT557_chrV:281567-282447	60	-	12.6463	12.7679	12.7679	12.7679	12.6463	12.6463	12.4031	12.0383	12.2815	12.1599	12.2815	12.4031	12.0383	9.48474	9.48474	12.0383	11.4303	11.9167	12.5247	12.1599	12.2815	12.4031	12.6463	12.7679	12.8895	12.5247	12.8895	12.8895	12.8895	12.8895	13.0111	13.0111	12.7679	12.6463	12.6463	12.8895	12.4031	12.0383	10.9439	10.9439	11.4303	12.8895	13.1327	13.1327
chrXIII	141845	142021	CUT287_chrXIII:147361-147537	60	+	331.052002	329.203003	331.479004	332.333008	329.059998	327.210999	327.779999	331.052002	331.479004	332.617004	332.759003	332.902008	333.044006	333.471008	329.487	325.076996	326.356995	326.925995	330.910004	321.093994	282.255005	332.617004	334.46701	334.324005	333.471008	333.328003	335.178009	330.768005	332.333008	325.362	312.558014	279.694	329.630005	332.475006	331.194	332.617004	314.976013	331.337006	329.772003	333.186005	332.475006	331.906006	328.207001	317.821014
chrVIII	224054	224614	CUT644_chrVIII:231291-231851	60	-	0.121599	0.121599	0.121599	0.121599	0.121599	0.121599	0.121599	0.121599	0.121599	0.121599	0.121599	0.121599	0.121599	0.121599	0.121599	0.121599	0.121599	0.121599	0.121599	0.121599	0.121599	0.121599	0.121599	0.121599	0.121599	0.121599	0.121599	0.121599	0.121599	0.121599	0.121599	0.121599	0.121599	0.121599	0.121599	0.121599	0.121599	0.121599	0.121599	0.121599	0.121599	0.121599	0.121599	0.121599
chrII	60788	61316	CUT443_chrII:42576-43104	60	-	3.89118	3.89118	3.89118	3.89118	3.89118	3.89118	3.89118	3.89118	3.76958	3.76958	3.76958	3.76958	3.76958	3.76958	3.76958	3.76958	3.64798	3.64798	3.76958	3.89118	3.89118	3.89118	3.89118	3.89118	3.76958	3.89118	3.64798	3.76958	3.89118	3.89118	3.89118	3.89118	3.76958	3.76958	3.76958	3.76958	2.67518	3.28318	3.28318	3.89118	3.89118	3.89118	3.76958	3.76958
chrXIII	626007	626145	CUT307_chrXIII:652922-653050	60	+	42.537399	42.679699	42.679699	39.265301	43.106499	39.1231	39.8344	42.537399	43.248798	42.679699	41.3993	43.248798	43.248798	43.390999	42.964199	42.252899	43.533298	43.390999	43.533298	43.675598	43.533298	43.390999	41.968399	43.390999	42.537399	41.6838	42.252899	41.114799	41.257	32.5788	31.8675	30.587099	29.7335	22.762501	32.7211	36.989101	40.2612	36.846802	32.8634	38.554001	38.411701	37.984901	42.1106	43.106499
chrXI	599175	599487	CUT244_chrXI:581538-581850	60	+	0.142266	0.142266	0.142266	0.142266	0.142266	0.142266	0.142266	0.142266	0.142266	0.142266	0.142266	0.142266	0.142266	0.142266	0.142266	0.142266	0.142266	0.142266	0.142266	0.142266	0.142266	0.142266	0.142266	0.142266	0.142266	0.142266	0.142266	0.142266	0.142266	0.142266	0.142266	0.142266	0.142266	0.142266	0.142266	0.142266	0.142266	0.142266	0.142266	0.142266	0.142266	0.142266	0.142266	0.142266
chrXVI	695647	695981	CUT430_chrXVI:695358-695694	60	+	0.711328	0.711328	0.711328	0.711328	0.711328	0.711328	0.711328	0.711328	0.711328	0.711328	0.711328	0.711328	0.711328	0.711328	0.711328	0.711328	0.711328	0.711328	0.711328	0.711328	0.711328	0.711328	0.711328	0.711328	0.711328	0.711328	0.569063	0.569063	0.711328	0.711328	0.711328	0.711328	0.711328	0.711328	0.711328	0.711328	0.711328	0.711328	0.711328	0.711328	0.711328	0.711328	0.569063	0.711328
chrXII	399073	399641	CUT259_chrXII:404520-405088	60	+	3.41438	3.41438	3.41438	3.41438	3.41438	3.27211	3.27211	3.41438	3.41438	3.41438	3.41438	3.41438	3.41438	3.41438	3.41438	3.41438	3.41438	3.41438	3.41438	3.41438	3.41438	3.41438	3.41438	3.41438	3.41438	3.41438	3.41438	3.41438	3.41438	3.41438	3.41438	3.41438	3.41438	3.41438	3.27211	3.41438	3.41438	3.41438	3.41438	3.41438	2.98758	2.98758	1.99172	3.27211
chrIV	1062434	1063442	CUT079_chrIV:1090392-1091400	60	+	0.569063	0.569063	0.569063	0.569063	0.569063	0.569063	0.569063	0.569063	0.569063	0.569063	0.569063	0.426797	0.284531	0.284531	0.284531	0.426797	0.426797	0.426797	0.426797	0.426797	0.426797	0.569063	0.426797	0.569063	0.569063	0.569063	0.569063	0.569063	0.569063	0.569063	0.569063	0.569063	0.569063	0.569063	0.569063	0.569063	0.426797	0.426797	0.426797	0.426797	0.569063	0.569063	0.569063	0.569063
chrVIII	273081	273857	CUT647_chrVIII:279291-280067	60	-	0.851195	0.851195	0.851195	0.851195	0.851195	0.851195	0.851195	0.851195	0.851195	0.851195	0.851195	0.851195	0.851195	0.851195	0.851195	0.851195	0.851195	0.851195	0.851195	0.851195	0.851195	0.851195	0.851195	0.851195	0.851195	0.851195	0.851195	0.851195	0.851195	0.607996	0.851195	0.851195	0.851195	0.851195	0.729596	0.729596	0.729596	0.729596	0.851195	0.851195	0.851195	0.851195	0.851195	0.851195
chrIX	176241	176473	CUT662_chrIX:185944-186176	60	-	230.794998	230.431	231.160004	232.376007	234.565002	233.957001	235.537994	234.686996	227.755005	233.714005	234.199997	233.591995	230.309006	230.673996	227.147003	235.781006	231.281998	237.362	236.753998	236.996994	220.703003	232.011002	236.389008	228.242004	237.848007	238.699005	231.768005	238.578003	237.848007	238.212997	229.214996	228.970993	237.240005	236.996994	236.753998	236.996994	232.619003	235.658997	236.145996	237.727005	237.604996	239.550995	240.401993	239.914993
chrIV	1222526	1222734	CUT527_chrIV:1260369-1260577	60	-	8.63355	8.51195	8.51195	8.51195	8.51195	8.39035	8.51195	8.51195	8.51195	8.51195	8.63355	8.63355	8.51195	8.39035	8.39035	8.39035	8.51195	8.39035	8.51195	8.51195	8.39035	8.51195	8.51195	8.39035	8.39035	8.39035	8.26875	8.26875	8.39035	8.26875	8.39035	8.39035	8.26875	8.39035	8.26875	8.02555	7.53916	7.78235	8.14715	6.80956	7.17436	7.78235	7.53916	7.05276
chrVII	411078	411619	CUT600_chrVII:412621-413172	60	-	0.972794	0.972794	0.972794	0.972794	0.972794	0.972794	0.972794	0.972794	0.972794	0.972794	0.972794	0.972794	0.972794	0.972794	0.972794	0.972794	0.972794	0.851195	0.851195	0.851195	0.729596	0.729596	0.729596	0.851195	0.851195	0.851195	0.851195	0.851195	0.851195	0.851195	0.851195	0.851195	0.851195	0.729596	0.851195	0.729596	0.729596	0.729596	0.729596	0.851195	0.851195	0.851195	0.851195	0.851195
chrIV	1113241	1113577	CUT522_chrIV:1145727-1146063	60	-	0.486397	0.486397	0.486397	0.486397	0.486397	0.486397	0.486397	0.364798	0.364798	0.364798	0.364798	0.486397	0.486397	0.486397	0.486397	0.486397	0.486397	0.486397	0.486397	0.486397	0.486397	0.486397	0.486397	0.486397	0.486397	0.486397	0.486397	0.486397	0.486397	0.486397	0.486397	0.486397	0.486397	0.486397	0.486397	0.486397	0.486397	0.486397	0.486397	0.486397	0.486397	0.486397	0.486397	0.486397
chrIV	1172369	1172545	CUT525_chrIV:1204233-1204409	60	-	30.399799	30.2782	29.7918	26.386999	30.399799	30.035	30.2782	30.5214	30.2782	30.5214	30.5214	30.5214	30.5214	30.5214	30.5214	30.5214	30.5214	30.5214	30.643	30.643	29.1838	29.1838	29.1838	30.399799	30.643	30.643	30.643	30.643	30.643	30.035	30.2782	30.399799	30.5214	30.5214	30.643	30.643	30.5214	30.5214	30.399799	30.399799	30.643	30.5214	30.2782	30.5214
chrII	378026	378498	CUT020_chrII:370073-370545	60	+	0.142266	0.142266	0.142266	0.142266	0.142266	0.142266	0.142266	0.142266	0.142266	0.142266	0.142266	0.142266	0.142266	0.142266	0.142266	0.142266	0.142266	0.142266	0.142266	0.142266	0.142266	0.142266	0.142266	0.142266	0.142266	0.142266	0.142266	0.142266	0.142266	0.142266	0.142266	0.142266	0.142266	0.142266	0.142266	0.142266	0.142266	0.142266	0.142266	0.142266	0.142266	0.142266	0.142266	0.142266
chrX	127965	128933	CUT199_chrX:117990-118958	60	+	39.692101	40.8302	41.6838	42.252899	43.390999	42.537399	44.244598	44.244598	44.244598	43.106499	42.964199	43.533298	42.395199	43.960098	42.679699	43.106499	44.102402	44.386902	44.244598	44.244598	44.244598	44.244598	43.533298	43.106499	43.817799	43.533298	44.386902	44.244598	44.102402	43.960098	43.817799	44.386902	44.386902	44.244598	44.529202	44.529202	44.955898	44.955898	43.390999	43.390999	44.671398	44.529202	44.386902	44.671398
chrVII	1003542	1005126	CUT167_chrVII:1017964-1019548	60	+	0.853594	0.853594	0.853594	0.853594	0.853594	0.853594	0.711328	0.711328	0.853594	0.853594	0.853594	0.853594	0.853594	0.853594	0.853594	0.853594	0.853594	0.853594	0.853594	0.853594	0.853594	0.853594	0.853594	0.853594	0.853594	0.853594	0.853594	0.853594	0.853594	0.853594	0.853594	0.853594	0.853594	0.853594	0.853594	0.853594	0.853594	0.853594	0.853594	0.853594	0.853594	0.853594	0.853594	0.853594
chrIX	90743	91256	CUT187_chrIX:100385-100897	60	+	0.142266	0.142266	0.142266	0.142266	0.142266	0.142266	0.142266	0.142266	0.142266	0.142266	0.142266	0.142266	0.142266	0.142266	0.142266	0.142266	0.142266	0.142266	0.142266	0.142266	0.142266	0.142266	0.142266	0.142266	0.142266	0.142266	0.142266	0.142266	0.142266	0.142266	0.142266	0.142266	0.142266	0.142266	0.142266	0.142266	0.142266	0.142266	0.142266	0.142266	0.142266	0.142266	0.142266	0.142266
chrIV	1044828	1045364	CUT078_chrIV:1072753-1073289	60	+	4.5525	4.41024	4.69477	4.69477	4.69477	4.69477	4.69477	4.69477	4.69477	4.69477	4.69477	4.69477	4.69477	4.69477	4.69477	3.98344	3.98344	3.98344	4.5525	4.69477	4.69477	4.69477	4.5525	4.5525	4.69477	4.69477	4.69477	4.69477	4.5525	4.26797	4.41024	4.5525	4.41024	4.69477	4.69477	4.69477	4.69477	4.69477	4.69477	4.69477	4.69477	4.83703	4.83703	4.83703
chrXIII	746229	746685	CUT790_chrXIII:773598-774054	60	-	0.851195	0.729596	0.729596	0.851195	0.851195	0.851195	0.851195	0.851195	0.851195	0.729596	0.851195	0.851195	0.851195	0.851195	0.729596	0.851195	0.851195	0.851195	0.851195	0.851195	0.851195	0.851195	0.851195	0.851195	0.851195	0.851195	0.851195	0.851195	0.851195	0.851195	0.851195	0.851195	0.851195	0.851195	0.851195	0.851195	0.851195	0.851195	0.851195	0.729596	0.851195	0.851195	0.851195	0.851195
chrXI	504764	505396	CUT721_chrXI:493021-493653	60	-	0	0	0	0	0	0	0	0	0	0	0	0	0	0	0	0	0	0	0	0	0	0	0	0	0	0	0	0	0	0	0	0	0	0	0	0	0	0	0	0	0	0	0	0
chrIV	1002612	1002980	CUT076_chrIV:1030513-1030881	60	+	0.142266	0.284531	0.142266	0.142266	0.284531	0.284531	0.284531	0.284531	0.284531	0.142266	0.142266	0.142266	0.284531	0.284531	0.284531	0.284531	0.284531	0.284531	0.284531	0.284531	0.284531	0.284531	0.284531	0.284531	0.284531	0.284531	0.284531	0.284531	0.284531	0.284531	0.284531	0.284531	0.284531	0.284531	0.284531	0.284531	0.284531	0.284531	0.284531	0.284531	0.284531	0.284531	0.284531	0.284531
chrXII	243488	244159	CUT254_chrXII:248656-249328	60	+	11.9503	11.9503	11.9503	11.6658	11.6658	11.808	11.808	11.808	11.808	11.9503	12.0926	12.0926	12.0926	12.2348	12.2348	12.3771	12.2348	12.2348	12.3771	12.3771	11.5235	11.0967	11.5235	11.6658	12.2348	12.3771	12.3771	12.2348	12.3771	12.2348	8.25141	8.39367	10.9545	12.0926	12.0926	12.0926	12.0926	12.3771	12.3771	12.3771	12.2348	12.0926	11.9503	10.9545
chrXIV	305451	305875	CUT329_chrXIV:302217-302649	60	+	1.42266	1.70719	1.70719	1.56492	1.70719	1.56492	1.70719	1.70719	1.70719	1.70719	1.70719	1.13813	1.56492	1.56492	1.70719	1.70719	1.70719	1.70719	1.70719	1.70719	1.70719	1.70719	1.70719	1.56492	1.42266	1.56492	1.56492	1.56492	1.56492	1.56492	1.56492	1.56492	1.42266	1.42266	1.28039	1.42266	1.42266	1.28039	1.42266	1.42266	1.42266	1.42266	0.99586	1.28039
chrVIII	375074	375450	CUT650_chrVIII:380971-381347	60	-	1.82399	1.82399	1.82399	1.82399	1.82399	1.82399	1.82399	1.82399	1.82399	1.82399	1.82399	1.82399	1.82399	1.82399	1.82399	1.82399	1.82399	1.82399	1.82399	1.82399	1.82399	1.70239	1.58079	1.58079	1.70239	1.70239	1.70239	1.70239	1.70239	1.58079	1.70239	1.70239	1.70239	1.70239	1.70239	1.70239	1.70239	1.70239	1.70239	1.70239	1.70239	1.70239	1.70239	1.70239
chrVI	285783	286238	CUT581_chrVI:263394-263850	60	-	0.729596	0.729596	0.851195	0.851195	0.851195	0.851195	0.851195	0.851195	0.851195	0.729596	0.729596	0.851195	0.851195	0.851195	0.851195	0.851195	0.851195	0.851195	0.851195	0.729596	0.364798	0.851195	0.851195	0.851195	0.851195	0.851195	0.851195	0.851195	0.851195	0.851195	0.851195	0.851195	0.851195	0.851195	0.851195	0.851195	0.851195	0.851195	0.729596	0.729596	0.729596	0.851195	0.851195	0.851195
chrXII	942744	943032	CUT755_chrXII:987903-988191	60	-	0	0	0	0	0	0	0	0	0	0	0	0	0	0	0	0	0	0	0	0	0	0	0	0	0	0	0	0	0	0	0	0	0	0	0	0	0	0	0	0	0	0	0	0
chrXV	566384	567248	CUT383_chrXV:584321-585185	60	+	0.569063	0.569063	0.569063	0.569063	0.569063	0.569063	0.569063	0.569063	0.569063	0.569063	0.569063	0.569063	0.426797	0.569063	0.569063	0.569063	0.569063	0.569063	0.569063	0.569063	0.569063	0.569063	0.569063	0.569063	0.569063	0.569063	0.569063	0.426797	0.569063	0.569063	0.569063	0.569063	0.569063	0.569063	0.569063	0.569063	0.569063	0.569063	0.569063	0.569063	0.569063	0.569063	0.569063	0.569063
chrXIII	370984	371447	CUT770_chrXIII:399182-399646	60	-	1.94559	1.94559	1.94559	2.06719	1.94559	2.06719	2.06719	2.06719	2.06719	2.06719	2.06719	1.94559	1.94559	1.94559	1.94559	1.94559	1.82399	1.33759	1.94559	1.94559	1.94559	1.94559	2.06719	2.06719	2.06719	2.06719	1.82399	2.06719	2.06719	2.06719	2.06719	2.06719	2.18879	2.18879	2.18879	2.18879	2.18879	2.18879	2.18879	2.18879	2.18879	2.18879	2.18879	2.18879
chrXVI	706591	707022	CUT911_chrXVI:706289-706721	60	-	0.486397	0.364798	0.364798	0.486397	0.486397	0.486397	0.486397	0.486397	0.486397	0.486397	0.486397	0.486397	0.607996	0.607996	0.607996	0.607996	0.607996	0.607996	0.607996	0.607996	0.607996	0.607996	0.607996	0.607996	0.607996	0.607996	0.607996	0.607996	0.486397	0.607996	0.607996	0.607996	0.607996	0.607996	0.607996	0.607996	0.607996	0.607996	0.607996	0.607996	0.607996	0.607996	0.607996	0.607996
chrV	258413	258925	CUT109_chrV:238650-239162	60	+	0	0	0	0	0	0	0	0	0	0	0	0	0	0	0	0	0	0	0	0	0	0	0	0	0	0	0	0	0	0	0	0	0	0	0	0	0	0	0	0	0	0	0	0
chrX	643092	644692	CUT220_chrX:643510-645110	60	+	232.746994	232.889008	227.910004	229.475006	238.294998	240.998001	232.889008	198.886993	228.335999	232.320007	233.173004	235.876007	235.022995	162.751999	184.233994	193.623993	199.882996	183.807007	169.154007	238.153	238.722	233.884995	239.860001	243.417007	244.270004	244.839005	243.701004	242.847	244.981003	240.570999	242.278	240.714005	243.132004	247.115005	244.412003	245.977005	245.977005	247.399994	247.968994	235.591995	247.399994	248.110992	249.248993	249.106995
chrXV	946863	947079	CUT872_chrXV:982306-982522	60	-	1.70239	1.70239	1.70239	1.70239	1.58079	1.58079	1.58079	1.58079	1.58079	1.58079	1.58079	1.58079	1.58079	1.58079	1.58079	1.58079	1.58079	1.58079	1.58079	1.58079	1.58079	1.58079	1.58079	1.58079	1.58079	1.58079	1.58079	1.45919	1.58079	1.58079	1.58079	1.58079	1.58079	1.58079	1.58079	1.58079	1.58079	1.58079	1.58079	1.58079	1.58079	1.58079	1.58079	1.58079
chrXI	570124	570372	CUT725_chrXI:558414-558662	60	-	37.331001	37.2094	36.844601	36.3582	36.3582	35.507	36.236599	37.087799	37.695801	37.695801	37.5742	37.5742	37.452599	35.263802	37.452599	35.263802	36.966202	35.020599	36.844601	37.087799	36.966202	36.966202	36.115002	37.331001	36.601398	37.2094	37.087799	36.966202	37.087799	37.087799	37.331001	37.2094	37.2094	37.087799	37.087799	37.087799	37.2094	37.2094	37.331001	37.087799	36.844601	37.087799	36.479801	37.2094
chrXIII	541011	541211	CUT778_chrXIII:568214-568414	60	-	0.364798	0.364798	0.364798	0.364798	0.364798	0.364798	0.364798	0.364798	0.364798	0.364798	0.364798	0.364798	0.364798	0.364798	0.364798	0.364798	0.364798	0.364798	0.364798	0.364798	0.364798	0.364798	0.364798	0.364798	0.364798	0.364798	0.364798	0.364798	0.364798	0.364798	0.364798	0.364798	0.364798	0.364798	0.364798	0.364798	0.364798	0.364798	0.364798	0.364798	0.364798	0.364798	0.364798	0.364798
chrIV	1127402	1127594	CUT083_chrIV:1153883-1154075	60	+	0	0	0	0	0	0	0	0	0	0	0	0	0	0	0	0	0	0	0	0	0	0	0	0	0	0	0	0	0	0	0	0	0	0	0	0	0	0	0	0	0	0	0	0
chrIV	128780	129716	CUT473_chrIV:115164-116100	60	-	0.121599	0.121599	0.121599	0.121599	0.121599	0.121599	0.121599	0.121599	0.121599	0.121599	0.121599	0.121599	0.121599	0.121599	0.121599	0.121599	0.121599	0.121599	0	0	0	0	0	0	0	0	0	0	0	0	0	0	0	0	0	0	0	0	0	0	0	0	0	0
chrXVI	474762	475290	CUT422_chrXVI:475174-475702	60	+	0	0	0	0	0	0	0	0	0	0	0	0	0	0	0	0	0	0	0	0	0	0	0	0	0	0	0	0	0	0	0	0	0	0	0	0	0	0	0	0	0	0	0	0
chrXIII	466572	467467	CUT299_chrXIII:493882-494778	60	+	0	0	0	0	0	0	0	0	0	0	0	0	0	0	0	0	0	0	0	0	0	0	0	0	0	0	0	0	0	0	0	0	0	0	0	0	0	0	0	0	0	0	0	0
chrIV	1397754	1398034	CUT536_chrIV:1436417-1436697	60	-	0.486397	0.486397	0.486397	0.486397	0.486397	0.486397	0.486397	0.486397	0.486397	0.486397	0.486397	0.486397	0.486397	0.486397	0.486397	0.486397	0.486397	0.486397	0.486397	0.486397	0.486397	0.486397	0.486397	0.486397	0.486397	0.486397	0.364798	0.364798	0.243199	0.243199	0.243199	0.243199	0.364798	0.486397	0.486397	0.486397	0.486397	0.486397	0.486397	0.486397	0.486397	0.486397	0.486397	0.486397
chrXIII	887313	887481	CUT794_chrXIII:915071-915239	60	-	0.121599	0.121599	0.121599	0.121599	0.121599	0.121599	0.121599	0.121599	0.121599	0.121599	0.121599	0.121599	0.243199	0.243199	0.243199	0.243199	0.243199	0.243199	0.243199	0.243199	0.243199	0.243199	0.243199	0.243199	0.243199	0.243199	0.243199	0.243199	0.243199	0.243199	0.243199	0.243199	0.243199	0.243199	0.243199	0.243199	0.243199	0.243199	0.243199	0.243199	0.243199	0.243199	0.243199	0.243199
chrXI	229615	231552	CUT228_chrXI:223198-225134	60	+	0.569063	0.569063	0.711328	0.711328	0.711328	0.711328	0.711328	0.711328	0.711328	0.711328	0.711328	0.711328	0.711328	0.711328	0.711328	0.711328	0.711328	0.711328	0.711328	0.711328	0.711328	0.711328	0.711328	0.711328	0.711328	0.711328	0.711328	0.711328	0.711328	0.711328	0.711328	0.711328	0.711328	0.711328	0.711328	0.711328	0.711328	0.711328	0.569063	0.711328	0.711328	0.711328	0.711328	0.711328
chrXII	795889	796224	CUT750_chrXII:830396-830732	60	-	0.243199	0.243199	0.243199	0.243199	0.243199	0.243199	0.243199	0.243199	0.243199	0.243199	0.243199	0.243199	0.243199	0.243199	0.243199	0.243199	0.243199	0.243199	0.243199	0.243199	0.243199	0.243199	0.243199	0.243199	0.243199	0.243199	0.243199	0.243199	0.243199	0.243199	0.243199	0.243199	0.243199	0.243199	0.243199	0.243199	0.243199	0.243199	0.243199	0.243199	0.243199	0.243199	0.243199	0.243199
chrXVI	169478	170182	CUT405_chrXVI:169690-170394	60	+	3.69891	3.84117	3.84117	3.84117	3.84117	3.84117	3.84117	3.69891	3.69891	3.69891	3.69891	3.69891	3.84117	3.98344	3.98344	3.69891	3.69891	3.69891	3.69891	3.84117	3.55664	3.69891	3.69891	3.84117	3.84117	3.84117	3.84117	3.84117	3.84117	3.84117	3.84117	3.84117	3.84117	3.69891	3.69891	3.69891	3.69891	3.69891	3.69891	3.69891	3.69891	3.55664	3.55664	3.55664
chrVII	1046338	1046554	CUT169_chrVII:1060740-1060956	60	+	0.142266	0.142266	0.142266	0.142266	0.142266	0.142266	0.142266	0.142266	0.142266	0.142266	0.142266	0.142266	0.142266	0.142266	0.142266	0.142266	0.142266	0.142266	0.142266	0.142266	0.142266	0.142266	0.142266	0.142266	0.142266	0.142266	0.142266	0.142266	0.142266	0.142266	0.142266	0.142266	0.142266	0.142266	0.142266	0.142266	0.142266	0.142266	0.142266	0.142266	0.142266	0.142266	0.142266	0.142266
chrXV	498874	499219	CUT381_chrXV:517113-517457	60	+	0.142266	0.142266	0.142266	0.142266	0.142266	0.142266	0.142266	0.142266	0.142266	0.142266	0.142266	0.142266	0.142266	0.142266	0.142266	0.142266	0.142266	0.142266	0.142266	0.142266	0.142266	0.142266	0.142266	0.142266	0.142266	0.142266	0.142266	0.142266	0.142266	0.142266	0.142266	0.142266	0.142266	0.142266	0.142266	0.142266	0.142266	0.142266	0.142266	0.142266	0.142266	0.142266	0.142266	0.142266
chrIV	891637	891757	CUT073_chrIV:915313-915433	60	+	0	0	0	0	0	0	0	0	0	0	0	0	0	0	0	0	0	0	0	0	0	0	0	0	0	0	0	0	0	0	0	0	0	0	0	0.142266	0.142266	0.142266	0.142266	0.142266	0.142266	0.142266	0.142266	0.142266
chrXV	207277	207341	CUT830_chrXV:226982-227365	60	-	17.7535	17.875099	17.7535	17.7535	17.7535	17.1455	18.9695	18.8479	13.3759	13.3759	13.6191	19.091101	19.4559	20.550301	20.6719	20.793501	21.2799	21.401501	21.401501	21.5231	21.401501	21.644699	22.1311	22.252701	22.1311	22.009501	22.009501	22.1311	22.252701	22.3743	22.6175	22.6175	22.6175	22.9823	22.6175	22.7391	22.9823	23.347099	23.711901	23.4687	23.5903	23.711901	23.8335	23.8335
chrXIV	374476	374676	CUT810_chrXIV:371269-371469	60	-	1243.839966	1226.209961	1133.310059	1142.670044	1207.359985	1179.150024	1165.290039	1084.670044	1179.390015	1210.76001	1244.449951	1262.199951	1271.319946	1271.079956	1252.109985	1224.98999	1226.569946	1221.589966	1271.689941	1278.859985	1275.939941	1276.910034	1247.849976	1132.699951	1245.910034	1286.52002	1243.839966	1292.47998	1295.150024	1291.02002	1293.569946	1292.969971	1270.829956	1277.890015	1264.630005	1270.709961	1191.670044	1250.530029	1248.459961	1250.040039	1195.199951	1114.819946	1214.780029	1244.329956
chrX	612638	613189	CUT219_chrX:613044-613596	60	+	8.25141	8.25141	8.25141	8.25141	8.10914	8.10914	8.10914	8.10914	8.10914	8.10914	8.10914	8.10914	8.10914	8.10914	8.10914	8.10914	8.10914	8.10914	8.10914	8.10914	8.25141	8.25141	8.25141	8.25141	8.25141	8.25141	8.25141	8.10914	8.10914	8.10914	8.25141	8.25141	8.25141	8.25141	8.25141	8.39367	8.39367	8.39367	8.39367	8.39367	8.39367	8.39367	8.53594	8.39367
chrXV	344491	345051	CUT834_chrXV:363574-364134	60	-	0.364798	0.364798	0.364798	0.243199	0.243199	0.364798	0.364798	0.364798	0.364798	0.364798	0.364798	0.364798	0.364798	0.364798	0.364798	0.364798	0.364798	0.364798	0.364798	0.364798	0.364798	0.364798	0.364798	0.364798	0.364798	0.364798	0.364798	0.364798	0.364798	0.364798	0.364798	0.121599	0.243199	0.364798	0.243199	0.243199	0.364798	0.364798	0.364798	0.364798	0.364798	0.364798	0.364798	0.364798
chrXIII	532498	533433	CUT777_chrXIII:559702-560638	60	-	1.09439	1.09439	1.09439	1.09439	1.09439	1.09439	0.972794	0.972794	1.09439	1.09439	1.09439	1.09439	0.972794	1.09439	1.09439	1.09439	1.09439	1.09439	1.09439	0.972794	1.09439	0.972794	0.972794	1.09439	1.09439	1.09439	0.972794	0.972794	0.972794	0.972794	1.09439	1.09439	1.09439	0.851195	1.09439	1.09439	1.09439	1.09439	1.09439	0.972794	0.972794	0.972794	0.972794	1.09439
chrXIV	274025	274494	CUT328_chrXIV:270746-271218	60	+	2.27625	2.27625	2.13398	2.27625	2.27625	2.27625	2.27625	2.41852	2.41852	2.41852	1.70719	2.41852	2.41852	2.41852	2.41852	2.41852	2.27625	2.41852	2.41852	2.27625	2.27625	2.27625	2.27625	2.27625	2.41852	2.41852	2.41852	2.41852	2.41852	2.41852	2.41852	2.56078	2.56078	2.56078	2.41852	2.70305	2.56078	2.70305	2.56078	2.41852	2.56078	2.70305	2.70305	2.84531
chrII	373849	374608	CUT019_chrII:365898-366657	60	+	1.28039	1.28039	0.99586	1.28039	1.13813	1.28039	1.28039	1.28039	1.13813	1.13813	1.28039	1.28039	1.28039	1.28039	1.28039	1.28039	1.28039	1.28039	1.28039	1.13813	1.13813	1.28039	1.13813	1.13813	1.28039	1.28039	1.28039	1.28039	1.28039	1.28039	1.28039	1.28039	1.28039	1.28039	1.28039	1.28039	1.28039	1.28039	1.28039	1.28039	1.28039	1.28039	1.13813	1.28039
chrVIII	203619	204051	CUT643_chrVIII:208860-209292	60	-	2.31039	2.31039	2.31039	2.31039	2.31039	2.31039	2.31039	2.43199	2.43199	2.43199	2.43199	2.43199	2.43199	2.43199	2.43199	2.43199	2.43199	2.43199	2.31039	2.31039	2.31039	2.31039	2.31039	2.31039	2.43199	2.43199	2.43199	2.43199	2.43199	2.43199	2.43199	2.43199	2.43199	2.43199	2.43199	2.31039	2.18879	2.18879	2.43199	2.43199	2.43199	2.43199	2.43199	2.43199
chrII	368572	368924	CUT018_chrII:360618-360970	60	+	0.142266	0.142266	0.142266	0.142266	0.142266	0.142266	0.142266	0.142266	0.142266	0.142266	0.142266	0.142266	0.142266	0.142266	0.142266	0.142266	0.142266	0.142266	0.142266	0.142266	0.142266	0.142266	0.142266	0.142266	0.142266	0.142266	0.142266	0.142266	0.142266	0.142266	0.142266	0.142266	0.142266	0.142266	0.142266	0.142266	0.142266	0.142266	0.142266	0.142266	0.142266	0.142266	0.142266	0
chrXII	202327	202607	CUT732_chrXII:201532-201812	60	-	544.765015	542.575989	508.893005	540.508972	532.969971	539.049988	541.481995	544.156982	546.10199	542.333008	548.533997	546.223999	548.047974	549.263977	539.901001	539.049988	533.091003	548.291016	551.453003	551.453003	551.817993	545.737976	536.495972	541.117004	531.51001	536.739014	532.726013	531.023987	530.172974	550.723022	550.47998	553.276978	548.778015	549.507019	549.994019	546.346008	544.278015	548.898987	538.80603	545.616028	554.005981	553.155029	554.370972	552.669006
chrXVI	685441	685641	CUT909_chrXVI:685498-685698	60	-	0	0	0	0	0	0	0	0	0	0	0	0	0	0	0	0	0	0	0	0	0	0	0	0	0	0	0	0	0	0	0	0	0	0	0	0	0	0	0	0	0	0	0	0
chrXII	798776	799136	CUT751_chrXII:833284-833644	60	-	1.21599	1.21599	1.33759	1.33759	1.33759	1.33759	1.33759	1.33759	1.33759	1.33759	1.33759	1.33759	1.21599	1.21599	1.09439	1.33759	1.33759	1.33759	1.33759	1.33759	1.33759	1.33759	1.33759	1.33759	1.33759	1.33759	1.33759	1.33759	0.729596	0.851195	0.972794	0.729596	0.851195	0.972794	0.851195	1.09439	1.33759	1.33759	1.33759	1.33759	1.33759	1.33759	1.33759	1.33759
chrIII	125817	126234	CUT044_chrIII:131828-132244	60	+	0	0	0	0	0	0	0	0	0	0	0	0	0	0	0	0	0	0	0	0	0	0	0	0	0	0	0	0	0	0	0	0	0	0	0	0	0	0	0	0	0	0	0	0
chrXII	431914	432354	CUT736_chrXII:436668-437108	60	-	545.130005	546.46698	547.926025	548.656006	547.075012	543.549011	549.142029	542.210999	548.413025	523.728027	536.130981	507.677002	527.984009	547.804993	547.562012	547.562012	549.507019	548.656006	545.130005	470.832001	536.495972	534.307007	527.741028	536.374023	535.765991	538.197998	407.235992	454.537994	540.021973	530.172974	546.588989	548.656006	549.142029	542.940979	527.375977	540.630005	537.833984	541.117004	541.117004	542.453979	543.184021	542.210999	542.090027	541.237976
chrII	314641	314760	CUT447_chrII:306988-307108	60	-	78.553101	79.404297	72.230003	75.877998	67.973999	75.026802	76.485901	75.999496	75.756401	76.972298	61.650799	64.933998	79.039497	79.2827	79.525902	79.2827	79.2827	72.230003	79.890701	79.525902	78.309898	80.012299	76.8507	77.2155	80.012299	79.769096	79.404297	80.255501	79.2827	80.255501	80.6203	80.741898	80.255501	79.525902	76.485901	70.770798	77.2155	77.945099	77.093903	75.634804	71.135597	71.014	78.188301	78.674698
chrXV	646884	647171	CUT388_chrXV:670345-670633	60	+	0	0	0	0	0	0	0	0	0	0	0	0	0	0	0	0	0	0	0	0	0	0	0	0	0	0	0	0	0	0	0	0	0	0	0	0	0	0	0	0	0	0	0	0
chrIX	258685	259133	CUT194_chrIX:274090-274538	60	+	0	0	0	0	0	0	0	0	0	0	0	0	0	0	0	0	0	0	0	0	0	0	0	0.142266	0.142266	0.142266	0.142266	0.142266	0.142266	0.142266	0.142266	0.142266	0.142266	0.142266	0.142266	0.142266	0.142266	0.142266	0.142266	0.142266	0.142266	0.142266	0.142266	0.142266
chrXIV	261710	262062	CUT327_chrXIV:258434-258786	60	+	1.70719	1.70719	1.70719	1.70719	1.70719	1.70719	1.70719	1.70719	1.70719	1.70719	1.70719	1.70719	1.70719	1.70719	1.70719	1.70719	1.70719	1.70719	1.70719	1.13813	1.70719	1.70719	1.70719	1.70719	1.70719	1.56492	1.70719	1.70719	1.56492	1.56492	1.70719	1.70719	1.70719	1.70719	1.70719	1.70719	1.70719	1.70719	1.70719	1.70719	1.70719	1.70719	1.70719	1.70719
chrIV	1264408	1264896	CUT091_chrIV:1302229-1302717	60	+	426.227997	464.782013	467.627014	466.204987	466.631012	467.058014	463.075012	466.346985	460.94101	468.622986	470.898987	471.610992	471.467987	471.752991	470.898987	471.752991	471.610992	459.660004	459.945007	467.769012	470.472992	465.06601	467.484985	464.213013	471.752991	471.467987	472.179993	471.325989	472.321991	460.656006	460.94101	461.652008	469.903015	472.321991	470.04599	473.744995	473.744995	472.606995	466.062012	468.053986	453.401001	471.18399	469.191986	464.355011
chrIV	425044	426004	CUT491_chrIV:413840-414800	60	-	625.627991	621.129028	604.348022	621.97998	625.992981	630.249023	628.424988	631.099976	629.276001	633.046021	632.195007	629.518982	629.276001	542.697998	559.721008	602.645996	622.344971	630.005981	633.775024	634.018982	631.830017	632.559021	629.883972	633.531982	635.963989	635.843018	635.721008	639.612	639.125977	639.85498	633.775024	634.262024	633.775024	613.711975	621.616028	636.69397	637.059021	599.728027	522.146973	610.064026	597.174011	620.400024	638.518005	630.856995
chrXIV	771190	772141	CUT353_chrXIV:763076-764044	60	+	0.142266	0.142266	0.142266	0.142266	0.142266	0.142266	0.142266	0.142266	0.142266	0.142266	0.142266	0.142266	0.142266	0.142266	0.142266	0.142266	0.142266	0.142266	0.142266	0.142266	0	0.142266	0.142266	0.142266	0.142266	0.142266	0.142266	0.142266	0.142266	0.142266	0.142266	0.142266	0.142266	0.142266	0.142266	0.142266	0.142266	0	0.142266	0.142266	0.142266	0.142266	0.142266	0.142266
chrII	387177	387473	CUT022_chrII:379154-379450	60	+	3.12984	3.12984	3.12984	3.12984	2.98758	2.98758	3.55664	4.1257	4.1257	4.26797	4.26797	4.26797	4.9793	4.9793	4.83703	4.41024	5.83289	6.11742	6.40195	6.40195	6.25969	6.40195	6.54422	6.25969	6.54422	6.54422	6.54422	6.54422	6.40195	6.40195	6.54422	6.54422	6.54422	6.54422	6.54422	6.68649	6.68649	6.68649	6.68649	6.68649	6.68649	6.68649	6.68649	6.82875
chrIV	1064805	1065301	CUT080_chrIV:1092760-1093256	60	+	0	0	0	0	0	0	0	0	0	0	0	0	0	0	0	0	0	0	0	0	0	0	0	0	0	0	0	0	0	0	0	0	0	0	0	0	0	0	0	0	0	0	0	0
chrXVI	416441	417473	CUT897_chrXVI:410618-411650	60	-	0	0	0	0	0	0	0	0	0	0	0	0	0	0	0	0	0	0	0	0	0	0	0	0	0	0	0	0	0	0	0	0	0	0	0	0	0	0	0	0	0	0	0	0
chrV	367525	368229	CUT114_chrV:347781-348485	60	+	0	0	0	0	0	0	0	0	0	0	0	0	0	0	0	0	0	0	0	0	0	0	0	0	0	0	0	0	0	0	0	0	0	0	0	0	0	0	0	0	0	0	0	0
chrX	528856	529360	CUT694_chrX:529155-529659	60	-	0.364798	0.364798	0.364798	0.364798	0.364798	0.364798	0.364798	0.364798	0.364798	0.364798	0.364798	0.364798	0.364798	0.364798	0.364798	0.364798	0.364798	0.364798	0.364798	0.364798	0.364798	0.364798	0.364798	0.364798	0.364798	0.364798	0.364798	0.364798	0.364798	0.364798	0.364798	0.364798	0.364798	0.364798	0.364798	0.364798	0.364798	0.364798	0.364798	0.364798	0.364798	0.364798	0.364798	0.364798
chrIII	183289	183515	CUT466_chrIII:178258-178482	60	-	0.364798	0.364798	0.364798	0.364798	0.121599	0.121599	0.364798	0.364798	0.364798	0.364798	0.364798	0.364798	0.364798	0.364798	0.364798	0.364798	0.364798	0.364798	0.364798	0.364798	0.364798	0.364798	0.364798	0.364798	0.364798	0.364798	0.364798	0.364798	0.364798	0.364798	0.364798	0.364798	0.364798	0.364798	0.364798	0.364798	0.364798	0.364798	0.364798	0.364798	0.364798	0.364798	0.243199	0.243199
chrXIII	601472	601824	CUT780_chrXIII:628382-628734	60	-	0	0	0	0	0	0	0	0	0	0	0	0	0	0	0	0	0	0	0	0	0	0	0	0	0	0	0	0	0	0	0	0	0	0	0	0	0	0	0	0	0	0	0	0
chrXIII	688683	689531	CUT309_chrXIII:715650-716498	60	+	0.569063	0.569063	0.569063	0.569063	0.569063	0.569063	0.569063	0.569063	0.569063	0.569063	0.569063	0.569063	0.569063	0.569063	0.569063	0.569063	0.569063	0.569063	0.569063	0.569063	0.569063	0.569063	0.569063	0.569063	0.569063	0.569063	0.569063	0.569063	0.569063	0.569063	0.569063	0.569063	0.569063	0.426797	0.426797	0.284531	0.284531	0.426797	0.569063	0.426797	0.569063	0.426797	0.569063	0.569063
chrIV	322555	323250	CUT054_chrIV:310457-311153	60	+	0	0	0	0	0	0	0	0	0	0	0	0	0	0	0	0	0	0	0	0	0	0	0	0	0	0	0	0	0	0	0	0	0	0	0	0	0	0	0	0	0	0	0	0
chrVII	719744	720000	CUT154_chrVII:730550-730806	60	+	3.55664	3.55664	3.55664	3.55664	3.55664	3.55664	3.69891	3.69891	3.69891	3.69891	3.69891	3.69891	3.69891	3.69891	3.69891	3.69891	3.69891	3.69891	3.69891	3.55664	3.55664	3.69891	3.41438	3.69891	3.69891	3.69891	3.69891	3.69891	3.69891	3.69891	3.69891	3.69891	3.69891	3.69891	3.69891	3.69891	3.69891	3.55664	3.69891	3.69891	2.41852	3.41438	3.55664	3.55664
chrXIII	619487	619943	CUT781_chrXIII:646398-646854	60	-	1.33759	1.33759	1.33759	1.33759	1.33759	1.33759	1.33759	1.21599	1.09439	1.33759	1.33759	1.33759	1.33759	1.33759	1.33759	1.33759	1.33759	1.33759	1.33759	1.33759	1.33759	1.33759	1.21599	1.33759	1.33759	1.33759	1.33759	1.33759	1.33759	1.33759	1.33759	1.33759	1.33759	0.972794	1.33759	1.33759	1.33759	1.33759	1.33759	1.33759	1.09439	1.21599	1.33759	1.33759
chrII	164910	165158	CUT444_chrII:146720-146968	60	-	0	0	0	0	0	0	0	0	0	0	0	0	0	0	0	0	0	0	0	0	0	0	0	0	0	0	0	0	0	0	0	0	0	0	0	0	0	0	0	0	0	0	0	0
chrIX	197067	197323	CUT190_chrIX:212196-212452	60	+	2.56078	2.56078	2.56078	2.56078	2.56078	2.56078	2.56078	2.56078	2.56078	2.56078	2.56078	2.56078	2.56078	2.56078	2.56078	2.56078	2.56078	2.56078	2.56078	2.56078	2.56078	2.56078	2.56078	2.56078	2.56078	2.56078	2.56078	2.56078	2.56078	2.56078	2.41852	2.56078	2.41852	2.27625	2.27625	2.56078	2.56078	2.56078	2.27625	2.56078	2.56078	2.56078	2.41852	2.56078
chrX	72779	73243	CUT671_chrX:63134-63598	60	-	0.121599	0.121599	0.121599	0.121599	0.121599	0.121599	0.121599	0.121599	0.121599	0.121599	0.121599	0.121599	0.121599	0.121599	0.121599	0.121599	0.121599	0.121599	0.121599	0.121599	0.121599	0.121599	0.121599	0.121599	0.121599	0.121599	0.121599	0.121599	0.121599	0.121599	0.121599	0.121599	0.121599	0.121599	0.121599	0.121599	0.121599	0.121599	0.121599	0.121599	0.121599	0.121599	0.121599	0.121599
chrVIII	76930	77489	CUT171_chrVIII:74813-75373	60	+	0.142266	0.142266	0.142266	0.142266	0.142266	0.142266	0.142266	0.142266	0.142266	0.142266	0.142266	0.142266	0.142266	0.142266	0.142266	0.142266	0.142266	0.142266	0.142266	0.142266	0.142266	0.142266	0.142266	0.142266	0.142266	0.142266	0.142266	0.142266	0.142266	0.142266	0.284531	0.284531	0.284531	0.284531	0.284531	0.142266	0.142266	0.284531	0.284531	0.284531	0.284531	0.284531	0.284531	0.284531
chrIV	719042	719338	CUT069_chrIV:727863-728159	60	+	0.142266	0.142266	0.142266	0.142266	0.142266	0.142266	0.142266	0.142266	0.142266	0.142266	0.142266	0.142266	0.142266	0.142266	0.142266	0.142266	0.142266	0.142266	0.142266	0.142266	0.142266	0.142266	0.142266	0.142266	0.142266	0.142266	0.142266	0.142266	0.142266	0.142266	0.142266	0.142266	0.142266	0.142266	0.142266	0.142266	0.142266	0.142266	0.142266	0.142266	0.142266	0.142266	0.142266	0.142266
chrV	291528	291712	CUT555_chrV:272087-272271	60	-	0.486397	0.486397	0.486397	0.486397	0.486397	0.486397	0.486397	0.486397	0.486397	0.486397	0.486397	0.486397	0.486397	0.486397	0.486397	0.486397	0.486397	0.486397	0.486397	0.486397	0.486397	0.486397	0.486397	0.486397	0.486397	0.486397	0.486397	0.486397	0.486397	0.486397	0.486397	0.486397	0.486397	0.486397	0.486397	0.486397	0.486397	0.486397	0.486397	0.486397	0.486397	0.486397	0.486397	0.486397
chrXV	361105	361657	CUT836_chrXV:380182-380734	60	-	0	0	0	0	0	0	0	0	0	0	0	0	0	0	0	0	0	0	0	0	0	0	0	0	0	0	0	0	0.121599	0.121599	0.121599	0.121599	0.121599	0.121599	0.121599	0.121599	0.121599	0.121599	0.121599	0.121599	0.121599	0.121599	0.121599	0.121599
chrVII	671788	671996	CUT152_chrVII:678247-678455	60	+	0.99586	0.99586	0.99586	0.99586	0.99586	0.99586	0.99586	0.99586	0.99586	0.99586	0.99586	0.99586	0.99586	0.99586	0.99586	0.99586	0.99586	0.99586	0.99586	0.99586	0.99586	0.99586	0.99586	0.99586	0.99586	0.99586	0.99586	0.99586	0.569063	0.569063	0.99586	0.99586	0.99586	0.853594	0.99586	0.853594	0.853594	0.99586	0.853594	0.853594	0.99586	0.99586	0.853594	0.853594
chrII	671393	671681	CUT033_chrII:662893-663181	60	+	0.569063	0.569063	0.569063	0.569063	0.569063	0.569063	0.569063	0.569063	0.569063	0.569063	0.569063	0.426797	0.569063	0.569063	0.569063	0.569063	0.569063	0.569063	0.569063	0.569063	0.569063	0.569063	0.569063	0.569063	0.569063	0.569063	0.569063	0.569063	0.569063	0.569063	0.569063	0.569063	0.426797	0.569063	0.569063	0.569063	0.426797	0.426797	0.426797	0.569063	0.569063	0.569063	0.711328	0.711328
chrXII	635364	636132	CUT268_chrXII:675695-676463	60	+	0.142266	0.142266	0.142266	0.142266	0.142266	0.142266	0.142266	0.142266	0.142266	0.142266	0.142266	0.142266	0.142266	0.142266	0.142266	0.142266	0.142266	0.142266	0.142266	0.142266	0.284531	0.284531	0.284531	0.284531	0.284531	0.284531	0.284531	0.284531	0.284531	0.284531	0.284531	0.284531	0.284531	0.284531	0.284531	0.284531	0.284531	0.284531	0.284531	0.284531	0.284531	0.284531	0.284531	0.284531
chrXII	803095	803504	CUT272_chrXII:837608-838016	60	+	0.284531	0.284531	0.284531	0.284531	0.284531	0.284531	0.284531	0.284531	0.284531	0.284531	0.284531	0.284531	0.284531	0.142266	0.284531	0.284531	0.284531	0.284531	0.284531	0.284531	0.284531	0.284531	0.284531	0.142266	0.284531	0.284531	0.284531	0.142266	0.284531	0.284531	0.284531	0.284531	0.284531	0.284531	0.284531	0.284531	0.284531	0.284531	0.284531	0.284531	0.284531	0.284531	0.284531	0.284531
chrVII	870374	870974	CUT160_chrVII:884470-885070	60	+	1.56492	1.56492	1.56492	1.56492	1.56492	1.56492	1.70719	1.70719	1.70719	1.70719	1.56492	1.56492	1.56492	1.56492	1.56492	1.56492	1.56492	1.56492	1.56492	1.56492	1.56492	1.42266	1.42266	1.42266	1.28039	1.28039	1.28039	0.99586	1.42266	1.42266	1.42266	1.42266	1.28039	1.28039	1.28039	1.28039	1.28039	1.42266	1.42266	1.42266	1.42266	1.42266	1.28039	1.28039
chrV	71989	72476	CUT545_chrV:58821-59309	60	-	88.402702	88.281097	88.5243	88.402702	88.281097	89.253899	89.375504	89.010696	89.618698	89.375504	89.253899	86.213898	89.010696	89.010696	88.5243	89.983498	89.618698	89.983498	89.618698	88.889099	88.645897	89.375504	89.132301	80.741898	81.349899	81.714699	81.106697	86.700302	87.429901	88.1595	86.335503	83.295502	87.794701	89.375504	89.618698	90.348297	89.740303	89.253899	84.997902	86.335503	87.673103	88.1595	87.673103	89.132301
chrXVI	759878	760414	CUT913_chrXVI:758921-759457	60	-	0.243199	0.243199	0.243199	0.243199	0.243199	0.243199	0.243199	0.243199	0.243199	0.243199	0.243199	0.243199	0.243199	0.243199	0.243199	0.243199	0.243199	0.243199	0.243199	0.243199	0.243199	0.243199	0.243199	0.243199	0.243199	0.243199	0.243199	0.243199	0.243199	0.243199	0.243199	0.243199	0.243199	0.243199	0.243199	0.243199	0.243199	0.243199	0.243199	0.243199	0.243199	0.243199	0.243199	0.243199
chrVII	17042	18497	CUT583_chrVII:21885-23349	60	-	0.607996	0.607996	0.607996	0.486397	0.486397	0.607996	0.607996	0.607996	0.607996	0.607996	0.607996	0.607996	0.607996	0.607996	0.607996	0.607996	0.607996	0.607996	0.607996	0.607996	0.607996	0.607996	0.607996	0.607996	0.364798	0.607996	0.607996	0.607996	0.607996	0.607996	0.607996	0.607996	0.607996	0.607996	0.607996	0.607996	0.607996	0.607996	0.607996	0.607996	0.607996	0.607996	0.607996	0.607996
chrXVI	622594	623105	CUT905_chrXVI:622706-623218	60	-	0.121599	0.121599	0.121599	0.121599	0.121599	0.121599	0.121599	0.121599	0	0	0	0.121599	0.121599	0.121599	0.121599	0.121599	0.121599	0.121599	0.121599	0.121599	0	0	0	0.121599	0.121599	0.121599	0.121599	0.121599	0.121599	0.121599	0.121599	0.121599	0.121599	0.121599	0.121599	0.121599	0.121599	0.121599	0.121599	0.121599	0.121599	0.121599	0.121599	0.121599
chrXV	184926	185390	CUT363_chrXV:204674-205138	60	+	0.711328	0.853594	0.711328	0.711328	0.853594	0.853594	0.853594	0.711328	0.711328	0.711328	0.711328	0.711328	0.711328	0.711328	0.853594	0.853594	0.853594	0.711328	0.711328	0.853594	0.853594	0.853594	0.853594	0.853594	0.853594	0.853594	0.853594	0.853594	0.853594	0.853594	0.711328	0.711328	0.853594	0.853594	0.853594	0.853594	0.853594	0.853594	0.284531	0.853594	0.99586	0.99586	0.99586	0.99586
chrV	414651	414883	CUT115_chrV:395285-395517	60	+	0	0	0	0	0	0	0	0	0	0	0	0	0	0	0	0	0	0	0	0	0	0	0	0	0	0	0	0	0	0	0	0	0	0	0	0	0	0	0	0	0	0	0	0
chrII	437666	439778	CUT025_chrII:429669-431781	60	+	1.84945	1.84945	1.99172	1.99172	1.99172	1.70719	1.70719	1.84945	1.70719	1.56492	1.56492	1.42266	1.56492	1.56492	1.42266	1.56492	1.70719	1.70719	1.70719	1.70719	1.70719	1.28039	1.28039	1.70719	1.56492	1.56492	1.42266	1.70719	1.70719	1.70719	1.70719	1.70719	1.70719	1.56492	1.56492	1.28039	1.56492	1.56492	1.42266	1.28039	1.28039	1.56492	1.56492	1.56492
chrVIII	124278	125646	CUT640_chrVIII:127940-129308	60	-	0.121599	0.121599	0.121599	0.121599	0.121599	0.121599	0.121599	0.121599	0.121599	0.121599	0.121599	0.121599	0.121599	0.121599	0.121599	0.121599	0.121599	0.121599	0	0	0.121599	0.121599	0.121599	0.121599	0.121599	0.121599	0.121599	0.121599	0.121599	0.121599	0.121599	0.121599	0.121599	0.121599	0.121599	0.121599	0.121599	0.121599	0.121599	0.121599	0.121599	0.121599	0.121599	0.121599
chrXI	346853	347402	CUT232_chrXI:335311-335863	60	+	0.284531	0.284531	0.284531	0.284531	0.284531	0.284531	0.284531	0.284531	0.284531	0.284531	0.284531	0.284531	0.284531	0.284531	0.284531	0.284531	0.284531	0.284531	0.284531	0.284531	0.284531	0.284531	0.284531	0.284531	0.284531	0.284531	0.284531	0.284531	0.284531	0.284531	0.284531	0.284531	0.142266	0.142266	0.142266	0.284531	0.284531	0.284531	0.284531	0.284531	0.284531	0.284531	0.284531	0.284531
chrIV	1469232	1469368	CUT540_chrIV:1507906-1508042	60	-	0.972794	0.972794	0.851195	0.972794	0.972794	0.972794	0.972794	0.972794	0.972794	0.972794	0.972794	0.972794	0.851195	0.851195	0.729596	0.729596	0.851195	0.972794	0.972794	0.972794	0.972794	0.972794	0.972794	0.972794	0.972794	0.972794	0.972794	0.972794	0.972794	0.972794	0.972794	0.972794	0.972794	0.972794	0.972794	0.851195	0.972794	0.972794	0.972794	0.972794	0.851195	0.607996	0.972794	0.972794
chrXVI	479662	479950	CUT900_chrXVI:480074-480362	60	-	1.58079	1.58079	1.70239	1.70239	1.70239	1.70239	1.70239	1.70239	1.70239	1.70239	1.70239	1.58079	1.70239	1.70239	1.70239	1.70239	1.70239	1.70239	1.70239	1.70239	1.70239	1.70239	1.70239	1.70239	1.70239	1.70239	1.70239	1.70239	1.70239	1.70239	1.70239	1.70239	1.58079	1.45919	1.70239	1.70239	1.70239	1.70239	1.70239	1.70239	1.70239	1.70239	1.70239	1.70239
chrXV	313514	313980	CUT833_chrXV:332909-333373	60	-	0.243199	0.243199	0.243199	0.243199	0.243199	0.243199	0.243199	0.243199	0.243199	0.243199	0.243199	0.243199	0.243199	0.243199	0.243199	0.243199	0.243199	0.243199	0.243199	0.243199	0.243199	0.243199	0.243199	0.243199	0.243199	0.243199	0.243199	0.243199	0.243199	0.243199	0.243199	0.243199	0.243199	0.243199	0.243199	0.243199	0.243199	0.121599	0.243199	0.243199	0.243199	0.243199	0.243199	0.243199
chrXIV	672107	672475	CUT818_chrXIV:663294-663662	60	-	3.64798	3.64798	3.52638	3.16158	3.64798	3.64798	3.64798	3.64798	3.52638	3.64798	3.64798	3.64798	3.52638	3.52638	3.52638	3.52638	3.64798	3.64798	3.64798	3.64798	3.64798	3.64798	3.64798	3.52638	3.28318	3.64798	3.64798	3.40478	3.52638	3.64798	3.52638	3.64798	3.64798	3.64798	3.64798	3.64798	3.52638	3.40478	3.52638	3.52638	3.64798	3.64798	3.64798	3.64798
chrIV	1073605	1074381	CUT081_chrIV:1106080-1106856	60	+	5.4061	4.5525	5.4061	5.54836	5.54836	5.69063	5.69063	5.69063	5.54836	5.69063	5.69063	5.69063	5.54836	5.54836	5.69063	5.83289	5.69063	5.97516	5.97516	5.97516	5.97516	5.69063	5.69063	5.83289	5.83289	5.83289	5.97516	5.97516	5.4061	5.97516	5.97516	5.97516	5.97516	5.97516	5.97516	5.97516	5.97516	5.83289	5.97516	5.97516	5.97516	5.97516	5.97516	5.97516
chrXV	214915	215219	CUT831_chrXV:234191-234495	60	-	0.364798	0.364798	0.486397	0.486397	0.486397	0.486397	0.486397	0.486397	0.364798	0.486397	0.486397	0.486397	0.486397	0.486397	0.486397	0.486397	0.486397	0.486397	0.486397	0.486397	0.486397	0.486397	0.486397	0.486397	0.486397	0.486397	0.486397	0.486397	0.486397	0.486397	0.486397	0.486397	0.486397	0.486397	0.486397	0.486397	0.486397	0.486397	0.486397	0.486397	0.486397	0.486397	0.607996	0.607996
chrXI	600308	600988	CUT728_chrXI:582670-583350	60	-	2.18879	2.18879	2.18879	2.18879	2.18879	2.18879	2.18879	2.18879	1.94559	2.06719	2.06719	2.06719	1.82399	1.94559	2.06719	2.06719	2.06719	2.06719	2.06719	1.94559	1.94559	1.94559	1.94559	1.94559	1.94559	1.94559	1.94559	1.94559	1.94559	1.94559	1.94559	1.94559	1.94559	1.94559	1.94559	1.94559	1.94559	1.94559	1.94559	1.94559	1.82399	1.70239	1.70239	1.82399
chrXVI	496892	497316	CUT903_chrXVI:497289-497713	60	-	0.851195	0.851195	0.851195	0.851195	0.851195	0.851195	0.851195	0.851195	0.851195	0.851195	0.851195	0.851195	0.729596	0.851195	0.851195	0.851195	0.851195	0.851195	0.851195	0.851195	0.851195	0.851195	0.851195	0.851195	0.851195	0.851195	0.851195	0.851195	0.851195	0.851195	0.851195	0.851195	0.729596	0.851195	0.851195	0.607996	0.607996	0.851195	0.851195	0.851195	0.851195	0.851195	0.851195	0.851195
chrVII	868213	868477	CUT627_chrVII:882306-882570	60	-	1569.119995	1569	1565.22998	1569.599976	1571.430054	1563.160034	1572.52002	1575.560059	1573.97998	1582.01001	1575.680054	1582.130005	1578.849976	1531.060059	1555.73999	1541.51001	1525.339966	1538.959961	1529.47998	1559.27002	1572.640015	1572.640015	1583.829956	1585.050049	1583.339966	1583.829956	1581.52002	1574.099976	1521.089966	1575.930054	1574.349976	1584.199951	1583.949951	1589.420044	1587.23999	1582.609985	1587.719971	1582.609985	1590.76001	1586.75	1569	1574.469971	1564.25	1596.22998
chrIV	493690	494896	CUT062_chrIV:482605-483813	60	+	18.7791	18.921301	18.636801	18.352301	17.925501	17.6409	17.2141	17.2141	16.6451	17.783199	16.6451	14.9379	18.7791	18.494499	18.494499	19.2059	19.6327	19.7749	20.2017	20.0595	20.0595	20.2017	20.2017	20.2017	20.2017	20.0595	20.0595	20.0595	20.2017	20.2017	20.0595	20.0595	20.2017	20.0595	16.7873	19.7749	19.2059	18.067699	18.636801	20.7708	20.7708	20.7708	20.4863	20.344
chrX	192174	193126	CUT206_chrX:182258-183210	60	+	1.84945	1.84945	1.84945	1.84945	1.84945	1.84945	1.84945	1.84945	1.84945	1.84945	1.84945	1.84945	1.84945	1.84945	1.70719	1.70719	1.70719	1.70719	1.70719	1.56492	1.56492	1.56492	1.70719	1.70719	1.70719	1.84945	1.84945	1.70719	1.56492	1.70719	1.70719	1.70719	1.70719	1.70719	1.84945	1.70719	1.70719	1.70719	1.70719	1.70719	1.56492	1.56492	1.56492	1.56492
chrVII	368351	368767	CUT140_chrVII:366880-367296	60	+	5.97516	6.68649	7.39781	7.39781	7.54008	7.68235	7.25555	7.68235	7.82461	7.82461	7.82461	7.96688	8.10914	8.10914	8.67821	8.82047	8.67821	8.53594	8.53594	8.82047	8.82047	8.82047	8.82047	8.82047	8.82047	8.67821	8.67821	8.67821	7.96688	7.96688	7.96688	8.82047	8.82047	8.67821	8.67821	8.67821	8.82047	8.67821	8.82047	8.82047	8.39367	8.82047	8.82047	8.82047
chrVII	663297	664109	CUT613_chrVII:669755-670571	60	-	0	0	0	0	0	0	0	0	0	0	0	0	0	0	0	0	0	0	0	0	0	0	0	0	0	0	0	0	0	0	0	0	0	0	0	0	0	0	0	0	0	0	0	0
chrVII	96311	96921	CUT126_chrVII:95141-95751	60	+	9.105	9.5318	9.5318	9.67407	9.67407	9.67407	9.5318	9.38953	9.105	9.105	9.24727	9.105	8.96274	9.105	9.24727	9.24727	9.105	9.105	8.96274	9.105	8.82047	8.82047	8.67821	9.105	9.105	9.105	9.105	8.96274	8.82047	8.82047	8.82047	8.82047	8.82047	9.105	8.96274	7.68235	7.54008	7.54008	7.11328	7.11328	7.11328	7.11328	7.11328	4.69477
chrXIII	518122	518506	CUT776_chrXIII:545326-545710	60	-	0	0	0	0	0	0	0	0	0	0	0	0	0	0	0	0	0	0	0	0	0	0	0	0	0	0	0	0	0	0	0	0	0	0	0	0	0	0	0	0	0	0	0	0
chrX	650288	650840	CUT699_chrX:650706-651258	60	-	0	0	0	0	0	0	0	0	0	0	0	0	0	0	0	0	0	0	0	0	0	0	0	0	0	0	0	0	0	0	0	0	0	0	0	0	0	0	0	0	0	0	0	0
chrXVI	869348	869700	CUT919_chrXVI:874531-874883	60	-	0.121599	0.121599	0.121599	0.121599	0.121599	0.121599	0.121599	0.121599	0.121599	0.121599	0.121599	0.121599	0.121599	0.121599	0.121599	0.121599	0.121599	0.121599	0.243199	0.243199	0.243199	0.121599	0.243199	0.243199	0.243199	0.243199	0.243199	0.243199	0.243199	0.243199	0.243199	0.243199	0.243199	0.243199	0.243199	0.243199	0.243199	0.243199	0.243199	0.243199	0.243199	0.243199	0.121599	0.243199
chrIII	100125	100589	CUT042_chrIII:105794-106258	60	+	1.28039	1.28039	1.42266	1.42266	1.42266	1.42266	1.42266	1.42266	1.42266	1.42266	1.42266	1.42266	1.42266	1.42266	1.42266	1.42266	1.42266	1.42266	1.42266	0.569063	1.28039	1.42266	1.42266	1.42266	0.853594	1.42266	1.42266	1.42266	1.42266	1.42266	1.42266	1.42266	1.42266	1.42266	1.42266	1.42266	1.42266	1.42266	1.42266	1.42266	1.42266	1.42266	1.42266	1.42266
chrXVI	291375	291743	CUT412_chrXVI:291282-291650	60	+	1.28039	1.28039	1.28039	1.42266	1.42266	1.42266	1.42266	1.42266	1.42266	1.42266	1.42266	1.42266	1.28039	1.13813	1.42266	1.42266	1.42266	1.28039	1.42266	1.42266	1.42266	1.42266	1.42266	1.42266	1.42266	1.42266	1.42266	1.42266	1.42266	1.42266	1.42266	1.42266	1.42266	1.42266	1.28039	1.13813	0.99586	1.28039	1.28039	1.13813	1.42266	1.28039	1.42266	1.42266
chrXVI	105252	105653	CUT879_chrXVI:105525-105925	60	-	0.121599	0.121599	0.121599	0.121599	0.121599	0.121599	0.121599	0.121599	0.121599	0.121599	0.121599	0.121599	0.121599	0.121599	0.121599	0.121599	0.121599	0.121599	0.121599	0.121599	0.121599	0.121599	0.121599	0.121599	0.121599	0.121599	0.121599	0.121599	0.121599	0.121599	0.121599	0.121599	0.121599	0.121599	0.121599	0.121599	0.121599	0.121599	0.121599	0.121599	0.121599	0.121599	0.121599	0.121599
chrXIII	507722	508483	CUT301_chrXIII:534930-535690	60	+	0.99586	0.99586	0.99586	0.99586	0.99586	0.99586	0.99586	0.99586	0.99586	0.99586	0.99586	0.99586	0.99586	0.99586	0.99586	0.99586	0.99586	0.99586	0.99586	0.99586	0.853594	0.99586	0.99586	0.99586	0.99586	0.99586	0.99586	0.99586	0.99586	0.99586	0.99586	0.99586	0.99586	0.99586	0.99586	0.99586	0.99586	0.99586	0.99586	0.99586	0.99586	0.853594	0.853594	0.99586
chrIV	774290	774458	CUT512_chrIV:784267-784435	60	-	4.98557	4.98557	4.98557	5.10717	5.10717	5.10717	5.22877	5.22877	5.22877	4.62077	5.22877	5.22877	5.22877	5.22877	5.22877	5.22877	4.98557	4.98557	4.98557	4.86397	4.98557	4.98557	4.86397	5.22877	5.35037	5.35037	5.59357	5.59357	5.59357	5.71517	5.71517	5.71517	5.71517	5.71517	5.71517	5.71517	5.71517	5.71517	5.59357	5.71517	5.71517	5.59357	5.71517	5.47197
chrXIV	188284	188508	CUT804_chrXIV:185014-185238	60	-	37.331001	37.452599	37.452599	37.087799	36.844601	36.844601	32.710201	32.466999	31.007799	28.3326	30.643	30.2782	30.156601	24.563101	24.319901	24.198299	20.9151	20.9151	20.550301	19.4559	19.577499	19.4559	20.428699	20.185499	19.8207	19.6991	17.1455	19.6991	19.8207	19.8207	19.8207	19.942301	19.6991	19.091101	19.091101	18.8479	18.9695	18.9695	18.9695	18.118299	17.3887	18.3615	18.8479	18.9695
chrXVI	73883	74186	CUT401_chrXVI:74137-74441	60	+	0.853594	0.853594	0.853594	0.853594	0.853594	0.853594	0.99586	0.99586	0.99586	0.99586	0.99586	0.99586	0.99586	0.99586	1.13813	1.13813	0.99586	1.13813	1.13813	1.13813	0.99586	1.13813	1.13813	1.13813	0.569063	0.711328	0.99586	0.99586	0.711328	1.13813	1.28039	1.28039	1.28039	1.13813	1.13813	1.13813	1.13813	1.28039	1.13813	1.13813	1.28039	1.13813	1.13813	1.28039
chrXII	410955	411379	CUT261_chrXII:416384-416808	60	+	1.56492	1.56492	1.70719	1.70719	1.70719	1.70719	1.70719	1.70719	1.70719	1.70719	1.70719	1.70719	1.70719	1.70719	1.70719	1.70719	1.70719	1.70719	1.70719	1.70719	1.70719	1.70719	1.70719	1.70719	1.84945	1.84945	1.84945	1.70719	1.70719	1.70719	1.70719	1.70719	1.70719	1.70719	1.70719	1.70719	1.70719	1.70719	1.70719	1.56492	1.70719	1.70719	1.70719	1.70719
chrXIV	725195	725465	CUT350_chrXIV:716434-716706	60	+	0.426797	0.426797	0.426797	0.426797	0.426797	0.426797	0.426797	0.426797	0.426797	0.426797	0.426797	0.426797	0.426797	0.426797	0.426797	0.426797	0.426797	0.426797	0.426797	0.426797	0.426797	0.426797	0.142266	0.284531	0.284531	0.284531	0.426797	0.426797	0.426797	0.426797	0.426797	0.426797	0.426797	0.426797	0.426797	0.426797	0.426797	0.426797	0.426797	0.426797	0.426797	0.426797	0.426797	0.426797
chrXIII	549399	550247	CUT779_chrXIII:576606-577454	60	-	0.243199	0.243199	0.243199	0.243199	0.243199	0.243199	0.243199	0.243199	0.243199	0.243199	0.243199	0.243199	0.121599	0.243199	0.243199	0.243199	0.243199	0.243199	0.243199	0.243199	0.243199	0.243199	0.243199	0.243199	0.243199	0.243199	0.243199	0.243199	0.243199	0.243199	0.243199	0.243199	0.243199	0.243199	0.243199	0.243199	0.243199	0.243199	0.243199	0.243199	0.243199	0.243199	0.243199	0.121599
chrXVI	753710	754006	CUT912_chrXVI:752745-753041	60	-	2.31039	2.31039	2.31039	2.31039	2.31039	2.31039	2.31039	2.31039	2.31039	2.06719	1.94559	1.82399	1.58079	1.94559	1.70239	2.06719	2.18879	1.82399	2.18879	2.18879	1.82399	1.09439	1.58079	1.82399	2.31039	2.31039	2.31039	2.31039	2.31039	2.43199	2.43199	2.43199	2.43199	2.43199	2.43199	2.43199	2.31039	2.31039	2.43199	2.43199	2.43199	2.43199	2.18879	2.43199
chrVI	267825	268520	CUT579_chrVI:245210-245906	60	-	0	0	0	0	0	0	0	0	0	0	0	0	0	0	0	0	0	0	0	0	0	0	0	0	0	0	0	0	0	0	0	0	0	0	0	0	0	0	0	0	0	0	0	0
chrXVI	675811	676155	CUT428_chrXVI:675886-676230	60	+	0.426797	0.569063	0.569063	0.569063	0.569063	0.569063	0.569063	0.569063	0.569063	0.569063	0.569063	0.569063	0.569063	0.569063	0.569063	0.569063	0.569063	0.569063	0.569063	0.569063	0.569063	0.569063	0.569063	0.569063	0.569063	0.569063	0.569063	0.569063	0.569063	0.569063	0.569063	0.569063	0.569063	0.569063	0.569063	0.569063	0.569063	0.569063	0.569063	0.569063	0.569063	0.569063	0.426797	0.569063
chrXIII	267189	267629	CUT763_chrXIII:284182-284622	60	-	5.59357	5.71517	5.71517	5.59357	5.71517	5.83677	5.83677	5.83677	5.83677	5.83677	5.71517	5.59357	5.71517	5.71517	5.71517	5.59357	5.59357	5.59357	5.59357	5.71517	5.71517	5.71517	5.47197	5.47197	5.47197	4.86397	5.35037	5.35037	5.47197	5.59357	5.71517	5.71517	5.47197	5.71517	5.71517	5.71517	5.71517	5.71517	5.71517	5.71517	5.71517	5.71517	5.71517	5.59357
chrXVI	354102	354671	CUT893_chrXVI:348290-348858	60	-	0	0	0	0	0	0	0	0	0	0	0	0	0	0	0	0	0	0	0	0	0	0	0	0	0	0	0	0	0	0	0	0	0	0	0	0	0	0	0	0	0	0	0	0
chrXII	188522	189594	CUT250_chrXII:187720-188792	60	+	0	0	0	0	0	0	0	0	0	0	0	0	0	0	0	0	0	0	0	0	0	0	0	0	0	0	0	0	0	0	0	0	0	0	0	0	0	0	0	0	0	0	0	0
chrXIV	482554	483518	CUT814_chrXIV:479422-480358	60	-	22.9823	23.103901	23.2255	23.2255	23.2255	23.4687	23.5903	23.955099	24.0767	24.0767	24.0767	24.0767	24.0767	24.319901	24.319901	24.319901	24.319901	24.0767	23.955099	24.0767	22.7391	21.7663	23.711901	23.347099	23.5903	23.347099	24.0767	24.198299	24.319901	24.319901	24.4415	24.0767	23.955099	24.198299	24.4415	24.0767	24.4415	23.711901	22.860701	24.0767	24.0767	24.6847	24.6847	24.6847
chrII	729137	729672	CUT458_chrII:720649-721185	60	-	0	0	0	0	0	0	0	0	0	0	0	0	0	0	0	0	0	0	0	0	0	0	0	0	0	0	0	0	0	0	0	0	0	0	0	0	0	0	0	0	0	0	0	0
chrX	290216	290920	CUT686_chrX:280009-280713	60	-	0.851195	0.851195	0.851195	0.851195	0.851195	0.851195	0.851195	0.851195	0.851195	0.851195	0.851195	0.851195	0.851195	0.851195	0.851195	0.851195	0.851195	0.851195	0.851195	0.851195	0.851195	0.851195	0.851195	0.851195	0.851195	0.729596	0.851195	0.729596	0.851195	0.729596	0.851195	0.851195	0.851195	0.851195	0.851195	0.851195	0.851195	0.851195	0.851195	0.851195	0.851195	0.729596	0.729596	0.729596
chrV	313697	314329	CUT558_chrV:294287-294919	60	-	0.364798	0.364798	0.364798	0.364798	0.364798	0.364798	0.364798	0.364798	0.364798	0.364798	0.364798	0.364798	0.364798	0.364798	0.364798	0.364798	0.364798	0.364798	0.364798	0.364798	0.364798	0.364798	0.364798	0.243199	0.243199	0.243199	0.243199	0.243199	0.243199	0.364798	0.121599	0.121599	0.243199	0.243199	0.243199	0.243199	0.243199	0.243199	0.243199	0.364798	0.364798	0.364798	0.364798	0.243199
chrII	268481	268665	CUT009_chrII:254874-255058	60	+	0.711328	0.711328	0.711328	0.711328	0.711328	0.711328	0.711328	0.711328	0.711328	0.711328	0.711328	0.711328	0.569063	0.711328	0.711328	0.711328	0.711328	0.711328	0.711328	0.711328	0.711328	0.711328	0.711328	0.711328	0.711328	0.711328	0.711328	0.711328	0.711328	0.711328	0.711328	0.569063	0.711328	0.711328	0.711328	0.711328	0.711328	0.711328	0.711328	0.711328	0.711328	0.711328	0.711328	0.711328
chrXV	33659	34691	CUT355_chrXV:47827-48859	60	+	0	0	0	0	0	0	0	0	0	0	0	0	0	0	0	0	0	0	0	0	0	0	0	0	0	0	0	0	0	0	0	0	0	0	0	0	0	0	0	0	0	0	0	0
chrXVI	107461	107997	CUT880_chrXVI:107733-108269	60	-	0	0	0	0	0	0	0	0	0	0	0	0	0	0	0	0	0	0	0	0	0	0	0	0	0	0	0	0	0	0	0	0	0	0	0	0	0	0	0	0	0	0	0	0
chrXI	171199	171343	CUT706_chrXI:164451-164595	60	-	186.412003	185.804001	185.682007	185.682007	186.289993	184.709	186.897995	188.113998	188.113998	188.722	188.600006	189.207993	189.330002	189.087006	187.871002	176.319	187.871002	187.871002	171.332993	188.479004	187.384003	188.600006	187.748993	189.207993	187.141006	188.235992	189.330002	189.330002	189.451996	189.087006	189.087006	188.600006	188.964996	188.600006	185.682007	187.992004	188.843994	180.453003	187.384003	187.871002	189.815994	190.059998	190.302994	189.815994
chrXVI	252151	252878	CUT411_chrXVI:252042-252778	60	+	2.13398	2.13398	2.41852	2.41852	2.41852	2.41852	2.41852	2.41852	2.41852	2.27625	2.41852	2.41852	2.41852	2.41852	2.41852	2.56078	2.41852	2.56078	2.70305	2.70305	2.70305	2.70305	2.70305	2.70305	2.70305	2.70305	2.70305	2.56078	2.70305	2.70305	2.70305	2.70305	2.70305	2.70305	2.56078	2.56078	2.84531	2.84531	2.98758	2.70305	2.98758	2.84531	2.70305	2.70305
chrXI	622074	622346	CUT245_chrXI:604435-604707	60	+	4.41024	4.41024	4.41024	4.41024	4.41024	4.26797	4.26797	4.26797	4.1257	4.26797	4.26797	4.26797	4.26797	4.26797	4.26797	4.26797	3.69891	3.98344	3.98344	3.98344	3.84117	4.1257	4.1257	4.26797	4.1257	4.1257	4.26797	4.26797	4.1257	4.1257	4.1257	4.41024	4.26797	4.26797	4.41024	4.41024	4.41024	4.41024	4.41024	4.41024	4.41024	4.41024	4.26797	4.5525
chrXIV	351984	352409	CUT332_chrXIV:348761-349185	60	+	0	0	0	0	0	0	0	0	0	0	0	0	0	0	0	0	0	0	0	0	0	0	0	0	0	0	0	0	0	0	0	0	0	0	0	0	0	0	0	0	0	0	0	0
chrVII	550589	550813	CUT147_chrVII:545831-546055	60	+	8.53594	8.10914	8.25141	8.53594	8.53594	8.53594	8.53594	8.53594	8.53594	8.53594	8.53594	8.53594	8.25141	8.53594	8.53594	8.53594	8.53594	8.53594	8.53594	8.39367	8.53594	7.82461	7.82461	8.25141	8.25141	7.39781	7.11328	7.11328	6.97102	7.54008	7.39781	7.82461	7.54008	7.39781	8.25141	8.10914	8.25141	8.25141	8.39367	8.53594	8.53594	8.53594	8.53594	8.25141
chrVII	749999	750615	CUT619_chrVII:760498-761114	60	-	0.121599	0.121599	0.121599	0.121599	0.121599	0.121599	0.121599	0.121599	0.121599	0.121599	0.121599	0.121599	0.121599	0.121599	0.121599	0.121599	0	0.121599	0.121599	0.121599	0.121599	0.121599	0.121599	0.121599	0.121599	0.121599	0.121599	0.121599	0.121599	0.121599	0.121599	0.121599	0	0.121599	0.121599	0.121599	0.121599	0.121599	0.121599	0.121599	0.121599	0.121599	0.121599	0.121599
chrIV	626898	628148	CUT503_chrIV:629443-630691	60	-	1.33759	1.33759	1.33759	1.33759	1.33759	1.33759	1.33759	1.33759	1.33759	1.33759	1.33759	1.33759	1.09439	1.09439	1.33759	1.33759	1.33759	1.33759	1.33759	1.33759	1.33759	1.33759	1.33759	1.33759	1.33759	1.33759	1.33759	1.33759	1.33759	1.21599	1.09439	1.33759	1.33759	1.21599	1.21599	1.09439	1.09439	1.09439	0.851195	0.972794	1.09439	1.33759	1.33759	1.33759
chrX	469846	470062	CUT214_chrX:458647-458863	60	+	1.28039	1.42266	1.42266	1.42266	1.42266	1.42266	1.42266	1.42266	1.42266	1.42266	1.42266	1.42266	1.42266	1.42266	1.42266	1.42266	1.42266	1.42266	1.42266	1.42266	1.42266	1.42266	1.42266	1.42266	1.42266	1.28039	1.42266	1.42266	1.42266	1.42266	1.42266	1.42266	1.42266	1.28039	1.28039	1.42266	1.42266	1.42266	1.28039	1.42266	1.42266	1.42266	1.42266	1.42266
chrXVI	654918	655048	CUT427_chrXVI:654990-655118	60	+	9.24727	9.105	9.5318	9.24727	9.9586	9.9586	10.1009	10.3854	10.3854	10.2431	10.5277	10.9545	10.6699	10.9545	10.9545	10.9545	10.9545	10.9545	11.0967	11.0967	11.0967	11.0967	11.0967	11.0967	11.0967	11.0967	10.9545	10.5277	10.6699	10.6699	10.6699	10.6699	10.2431	10.8122	10.8122	10.6699	10.8122	10.9545	10.6699	9.81633	10.1009	9.38953	9.5318	9.67407
chrVII	649364	649652	CUT610_chrVII:656163-656451	60	-	1.58079	1.58079	1.58079	1.58079	1.58079	1.58079	1.58079	1.58079	1.58079	1.58079	1.70239	1.58079	1.70239	1.70239	1.70239	1.33759	1.70239	1.70239	1.70239	1.70239	1.70239	1.70239	1.70239	1.70239	1.58079	1.70239	1.58079	1.58079	1.58079	1.58079	1.58079	1.58079	1.58079	1.58079	1.70239	1.70239	1.70239	1.70239	1.70239	1.58079	1.58079	1.58079	1.58079	1.70239
chrXII	262669	262885	CUT255_chrXII:267856-268072	60	+	147.102997	147.671997	147.529007	147.386993	148.382996	148.667999	145.253006	143.830994	142.408005	142.977005	143.688004	148.098999	148.240997	148.809998	148.667999	147.529007	148.524994	149.237	148.240997	148.809998	144.115005	149.662994	150.089996	148.667999	147.244995	150.516998	150.516998	151.085999	128.181	147.529007	150.375	150.516998	150.516998	151.227997	149.378998	150.658997	151.371002	150.233002	151.513	151.513	151.513	151.085999	150.944	149.662994
chrIV	103096	103416	CUT471_chrIV:89524-89844	60	-	0	0	0	0	0	0	0	0	0	0	0	0	0	0	0	0	0	0	0	0	0	0	0	0	0	0	0	0	0	0	0	0	0	0	0	0	0	0	0	0	0	0	0	0
chrVIII	405799	406479	CUT181_chrVIII:411647-412327	60	+	10.3854	10.3854	10.3854	10.5277	10.3854	10.3854	10.5277	10.5277	10.6699	10.5277	10.1009	10.3854	10.6699	10.6699	10.5277	10.6699	10.6699	10.6699	10.3854	10.6699	9.81633	10.8122	10.6699	10.6699	10.8122	10.5277	10.8122	10.8122	10.8122	10.5277	10.6699	10.6699	10.6699	10.2431	10.6699	10.9545	11.239	11.6658	11.6658	11.3813	10.2431	9.24727	11.6658	12.0926
chrXV	84907	85275	CUT822_chrXV:99102-99470	60	-	0.243199	0.243199	0.243199	0.243199	0.243199	0.243199	0.243199	0.243199	0.243199	0.243199	0.243199	0.243199	0.243199	0.243199	0.243199	0.243199	0.243199	0	0.243199	0.243199	0.243199	0.243199	0.243199	0.243199	0.121599	0.121599	0.243199	0.243199	0.243199	0.121599	0.243199	0.243199	0.243199	0.243199	0.243199	0.243199	0.243199	0.243199	0.243199	0.243199	0.243199	0.243199	0.243199	0.243199
chrXV	656813	657093	CUT853_chrXV:680285-680565	60	-	0	0	0	0	0	0	0	0	0	0	0	0	0	0	0	0	0	0	0.121599	0.121599	0.121599	0.121599	0.121599	0.121599	0.121599	0.121599	0.121599	0	0	0.121599	0.121599	0.121599	0.121599	0.121599	0.121599	0.121599	0.121599	0.121599	0.121599	0	0	0	0	0
chrXIV	369476	369708	CUT809_chrXIV:366269-366501	60	-	1.09439	0.851195	0.972794	1.09439	1.09439	1.09439	1.09439	1.09439	1.09439	1.09439	1.09439	1.09439	1.09439	1.09439	1.09439	1.09439	1.09439	1.09439	1.09439	1.09439	1.09439	1.09439	0.972794	0.972794	1.09439	1.09439	1.09439	1.09439	1.09439	1.09439	1.09439	1.09439	1.09439	1.09439	1.09439	1.09439	1.09439	1.09439	1.09439	1.09439	1.09439	1.09439	1.09439	1.09439
chrX	146923	147027	CUT675_chrX:137031-137135	60	-	0.243199	0.243199	0.243199	0.243199	0.243199	0.243199	0.243199	0.243199	0.243199	0.243199	0.243199	0.243199	0.243199	0.243199	0.243199	0.243199	0.243199	0.243199	0.243199	0.243199	0.243199	0.243199	0.243199	0.243199	0.243199	0.243199	0.243199	0.243199	0.243199	0.243199	0.243199	0.121599	0.243199	0.243199	0.243199	0.243199	0.243199	0.243199	0.243199	0.243199	0.243199	0.243199	0.121599	0.243199
chrXII	185886	186261	CUT249_chrXII:185082-185458	60	+	7.11328	7.25555	7.25555	7.25555	7.11328	7.11328	7.11328	7.25555	7.25555	7.25555	7.25555	7.25555	7.25555	6.40195	7.11328	7.11328	6.54422	6.40195	6.40195	6.40195	6.40195	6.54422	6.40195	6.40195	6.40195	4.9793	4.83703	5.12156	5.12156	5.12156	3.98344	3.98344	3.98344	3.84117	3.27211	3.27211	3.12984	3.12984	2.98758	3.12984	2.98758	1.99172	1.99172	1.99172
chrVII	277934	278263	CUT593_chrVII:276745-277073	60	-	0.364798	0.364798	0.364798	0.364798	0.364798	0.364798	0.364798	0.364798	0.364798	0.364798	0.364798	0.364798	0.364798	0.364798	0.364798	0.364798	0.364798	0.364798	0.364798	0.364798	0.364798	0.364798	0.364798	0.364798	0.364798	0.364798	0.364798	0.364798	0.364798	0.364798	0.364798	0.364798	0.364798	0.364798	0.364798	0.364798	0.364798	0.364798	0.364798	0.364798	0.364798	0.364798	0.364798	0.364798
chrV	503049	504249	CUT118_chrV:483318-484518	60	+	0.99586	0.99586	0.99586	0.99586	0.99586	0.99586	0.99586	0.99586	0.99586	0.99586	0.99586	0.99586	0.99586	0.99586	0.99586	0.99586	0.99586	0.99586	0.99586	0.99586	0.99586	0.99586	0.99586	0.99586	0.853594	0.853594	0.853594	0.853594	0.853594	0.99586	0.99586	0.99586	0.99586	0.99586	0.853594	0.853594	0.99586	0.99586	0.99586	0.99586	0.99586	0.99586	0.99586	0.99586
chrVII	539240	539455	CUT606_chrVII:534995-535247	60	-	2.31039	2.06719	2.31039	2.43199	2.55358	2.43199	2.43199	2.43199	2.43199	2.55358	2.55358	2.55358	2.55358	2.55358	2.43199	2.55358	2.55358	2.55358	2.55358	2.55358	2.55358	2.55358	2.55358	2.55358	2.55358	2.55358	2.55358	2.55358	2.55358	2.55358	2.55358	2.55358	2.55358	2.55358	2.55358	2.55358	2.55358	2.43199	2.18879	2.43199	2.43199	2.55358	2.55358	2.55358
chrVII	361701	363149	CUT139_chrVII:360224-361672	60	+	63.166	66.438103	67.149399	64.5886	60.889702	66.438103	66.153503	65.1577	67.860703	68.287498	68.571999	68.571999	67.860703	67.149399	61.032001	67.291702	68.714302	68.856598	68.714302	68.856598	68.856598	68.714302	66.295799	69.283401	69.141098	69.141098	69.425598	69.283401	69.283401	69.425598	68.571999	66.580299	66.438103	69.425598	69.283401	69.710197	69.567902	69.567902	69.283401	68.287498	68.429802	66.153503	68.714302	64.8731
chrXIII	9563	10051	CUT280_chrXIII:14976-15464	60	+	13.5152	13.6575	13.6575	13.6575	13.6575	13.2307	13.373	13.373	13.5152	13.5152	13.6575	13.6575	13.0884	13.5152	13.6575	13.6575	13.6575	11.9503	11.9503	11.9503	11.9503	11.9503	11.6658	11.5235	11.6658	11.6658	11.3813	11.3813	10.9545	10.2431	7.82461	8.10914	7.54008	6.82875	6.40195	7.39781	7.39781	6.82875	6.68649	5.69063	6.54422	6.40195	6.54422	6.54422
chrVIII	455151	456265	CUT656_chrVIII:460984-462088	60	-	2.06719	2.18879	2.18879	2.18879	2.06719	2.06719	2.18879	2.18879	2.18879	2.18879	2.18879	2.18879	2.18879	2.18879	2.18879	2.06719	2.06719	2.18879	2.18879	2.18879	2.18879	2.18879	2.18879	2.18879	2.18879	2.18879	2.18879	2.06719	2.18879	2.18879	2.18879	2.18879	2.18879	2.18879	2.18879	2.18879	2.18879	2.18879	2.18879	2.18879	2.18879	2.18879	2.18879	2.18879
chrII	491728	492024	CUT026_chrII:483734-484030	60	+	0	0	0	0	0	0	0	0	0	0	0	0	0	0	0	0	0	0	0	0	0	0	0	0	0	0	0	0	0	0	0	0	0	0	0	0	0	0	0	0	0	0	0	0
chrXV	215335	215487	CUT365_chrXV:234611-234763	60	+	1.28039	1.28039	1.28039	1.28039	1.28039	1.28039	1.28039	1.28039	1.28039	1.28039	1.28039	1.28039	1.28039	1.28039	1.28039	1.28039	1.28039	1.28039	1.28039	1.28039	1.28039	1.28039	1.28039	1.28039	1.13813	1.28039	1.28039	1.28039	1.28039	1.28039	0.853594	1.28039	1.28039	1.13813	1.13813	1.13813	1.13813	0.99586	0.99586	1.13813	1.28039	1.28039	1.13813	1.28039
chrVII	759101	759813	CUT621_chrVII:769602-770314	60	-	0.243199	0.243199	0.243199	0.243199	0.243199	0.243199	0.243199	0.243199	0.243199	0.243199	0.243199	0.364798	0.364798	0.364798	0.364798	0.364798	0.364798	0.364798	0.364798	0.364798	0.364798	0.364798	0.364798	0.364798	0.364798	0.364798	0.364798	0.364798	0.364798	0.364798	0.364798	0.364798	0.364798	0.364798	0.364798	0.364798	0.364798	0.364798	0.364798	0.364798	0.243199	0.364798	0.364798	0.364798
chrIV	694999	695351	CUT507_chrIV:703835-704187	60	-	0	0	0	0	0	0	0	0	0	0	0	0	0	0	0	0	0	0	0	0	0	0	0	0	0	0	0	0	0	0	0	0	0	0	0	0	0	0	0	0	0	0	0	0
chrXV	150557	151025	CUT362_chrXV:170314-170786	60	+	210.268997	213.113998	215.817001	216.955002	216.244003	214.110001	216.244003	213.682999	214.393997	216.955002	217.524002	214.962997	217.097	218.093002	218.093002	213.397995	217.382004	217.382004	215.389999	217.951004	218.378006	218.378006	218.662003	217.666	217.382004	216.955002	215.817001	216.955002	217.240005	216.671005	218.520004	218.235992	218.093002	217.240005	211.834	215.817001	206.854004	166.451004	200.595001	206.001007	207.850006	212.403	207.139008	204.720001
chrII	579523	580083	CUT028_chrII:571445-572005	60	+	0.142266	0.142266	0.142266	0.142266	0.142266	0.142266	0.142266	0.142266	0.142266	0.142266	0.142266	0.142266	0.142266	0.142266	0.142266	0.142266	0.142266	0.142266	0.142266	0.142266	0.142266	0.142266	0.142266	0.142266	0.142266	0.142266	0.142266	0.142266	0.142266	0.142266	0.142266	0.142266	0.142266	0.142266	0.142266	0.142266	0.142266	0.142266	0.142266	0.142266	0.142266	0.142266	0.142266	0.142266
chrXIII	331938	332154	CUT294_chrXIII:348594-348810	60	+	7.39781	7.25555	7.25555	7.39781	7.39781	6.97102	6.97102	7.11328	7.11328	7.11328	6.82875	6.82875	6.97102	7.11328	7.11328	7.11328	7.11328	6.82875	5.12156	6.40195	6.68649	6.82875	7.11328	7.11328	7.11328	6.97102	7.11328	7.11328	7.11328	6.82875	6.68649	6.82875	6.82875	6.97102	7.11328	7.11328	7.11328	6.97102	7.11328	6.97102	6.82875	6.82875	6.68649	6.54422
chrXV	86619	86867	CUT823_chrXV:100814-101062	60	-	0	0	0	0	0	0	0	0	0	0	0	0	0	0	0	0	0	0	0	0	0	0	0	0	0	0	0	0	0	0	0	0	0	0	0	0	0	0	0	0	0	0	0	0
chrXVI	183258	184242	CUT407_chrXVI:183474-184458	60	+	14.0843	13.7998	14.0843	14.2266	14.2266	14.2266	14.2266	13.942	13.942	13.373	13.6575	12.2348	13.942	14.2266	14.2266	14.2266	10.2431	12.9462	13.942	13.942	13.942	12.6616	13.7998	14.6534	14.6534	14.6534	14.6534	14.6534	14.5111	14.3688	14.7956	14.7956	10.6699	12.3771	12.8039	13.373	12.8039	12.0926	13.373	14.9379	14.9379	15.0802	15.0802	15.0802
chrXIV	571187	571995	CUT340_chrXIV:568307-569115	60	+	13.7998	13.7998	14.2266	14.2266	14.3688	13.7998	13.7998	13.6575	11.3813	12.2348	11.239	13.7998	13.942	13.6575	12.6616	12.6616	14.3688	14.3688	14.3688	14.3688	14.3688	14.3688	14.3688	14.2266	14.3688	14.3688	14.3688	14.2266	14.0843	14.3688	13.942	14.2266	14.2266	14.3688	14.2266	14.0843	14.0843	13.942	14.0843	14.0843	14.0843	14.0843	14.2266	14.2266
chrXVI	872976	873320	CUT921_chrXVI:878155-878499	60	-	0	0	0	0	0	0	0	0	0	0	0	0	0	0	0	0	0	0	0	0	0	0	0	0	0	0	0	0	0	0	0	0	0	0	0	0	0	0	0	0	0	0	0	0
chrIV	742081	742513	CUT508_chrIV:750915-751347	60	-	0	0	0	0	0	0	0	0	0	0	0	0	0	0	0	0	0	0	0	0	0	0	0	0	0	0	0	0	0	0	0	0	0	0	0	0	0	0	0	0	0	0	0	0
chrXIII	839579	840179	CUT313_chrXIII:867330-867930	60	+	0.569063	0.569063	0.426797	0.569063	0.569063	0.569063	0.569063	0.426797	0.569063	0.569063	0.569063	0.569063	0.569063	0.569063	0.569063	0.569063	0.569063	0.569063	0.569063	0.569063	0.569063	0.569063	0.569063	0.569063	0.569063	0.569063	0.569063	0.569063	0.569063	0.569063	0.569063	0.569063	0.569063	0.569063	0.569063	0.569063	0.569063	0.569063	0.569063	0.569063	0.569063	0.569063	0.569063	0.569063
chrXI	339679	340719	CUT231_chrXI:328135-329175	60	+	0.569063	0.569063	0.569063	0.569063	0.569063	0.569063	0.569063	0.569063	0.569063	0.569063	0.569063	0.569063	0.569063	0.569063	0.569063	0.569063	0.569063	0.569063	0.569063	0.569063	0.569063	0.569063	0.569063	0.569063	0.569063	0.569063	0.569063	0.569063	0.569063	0.569063	0.569063	0.569063	0.569063	0.569063	0.569063	0.569063	0.569063	0.569063	0.569063	0.569063	0.569063	0.426797	0.569063	0.711328
chrII	314349	314756	CUT012_chrII:306696-307104	60	+	0	0	0	0	0	0	0	0	0	0	0	0	0	0	0	0	0	0	0	0	0	0	0	0	0	0	0	0	0.142266	0.142266	0.142266	0.142266	0.142266	0.142266	0.142266	0.142266	0.142266	0.142266	0.142266	0.142266	0.142266	0.142266	0.142266	0.142266
chrIV	785278	786095	CUT072_chrIV:795255-796071	60	+	3.27211	3.41438	3.41438	3.41438	3.41438	3.41438	3.41438	3.41438	3.41438	3.27211	3.27211	3.41438	3.41438	3.41438	3.41438	3.41438	3.41438	3.41438	3.41438	3.41438	3.41438	3.41438	3.41438	3.41438	3.41438	3.41438	3.41438	3.27211	3.41438	3.41438	3.27211	3.27211	3.41438	3.41438	3.41438	3.55664	3.55664	3.55664	3.55664	3.55664	3.12984	3.41438	3.41438	3.41438
chrXII	393381	393941	CUT735_chrXII:398828-399388	60	-	0	0	0	0	0	0	0	0	0	0	0	0	0	0	0	0	0	0	0	0	0	0	0	0	0	0	0	0	0	0	0	0	0	0	0	0	0	0	0	0	0	0	0	0
chrVIII	284461	284614	CUT648_chrVIII:290666-290818	60	-	0.972794	0.972794	0.972794	0.729596	0.729596	0.972794	0.972794	0.729596	0.972794	0.972794	0.972794	0.607996	0.972794	0.972794	0.972794	0.972794	0.972794	0.972794	0.972794	0.972794	0.972794	0.972794	0.972794	0.972794	0.972794	0.851195	0.851195	0.972794	0.972794	0.972794	0.972794	0.972794	0.972794	0.851195	0.972794	1.09439	1.09439	1.09439	0.851195	0.972794	0.972794	1.09439	1.09439	1.09439
chrIX	37921	38297	CUT660_chrIX:47573-47949	60	-	0.121599	0.121599	0.121599	0.121599	0.121599	0.121599	0.121599	0.121599	0.121599	0.121599	0.121599	0.121599	0.121599	0.121599	0.121599	0.121599	0.121599	0.121599	0	0	0.121599	0.121599	0.121599	0.121599	0.121599	0.121599	0.121599	0.121599	0.121599	0.121599	0.121599	0.121599	0.121599	0.121599	0.121599	0.121599	0.121599	0.121599	0.121599	0.121599	0.121599	0.121599	0	0
chrIV	112432	112888	CUT472_chrIV:98860-99316	60	-	2.67518	2.06719	2.79678	2.79678	2.91838	2.91838	2.91838	2.79678	2.79678	2.79678	2.79678	2.67518	2.91838	2.91838	2.91838	2.91838	2.91838	2.91838	2.91838	2.79678	2.91838	2.67518	2.91838	2.91838	2.79678	2.91838	2.91838	2.91838	2.91838	2.91838	2.79678	2.79678	2.67518	2.79678	2.67518	2.67518	2.79678	2.79678	3.03998	3.03998	3.03998	3.03998	3.03998	3.03998
chrV	336518	336894	CUT111_chrV:316773-317149	60	+	0.426797	0.426797	0.426797	0.426797	0.426797	0.426797	0.426797	0.426797	0.426797	0.426797	0.426797	0.426797	0.426797	0.426797	0.426797	0.426797	0.426797	0.426797	0.426797	0.426797	0.426797	0.426797	0.284531	0.284531	0.284531	0.284531	0.426797	0.426797	0.426797	0.426797	0.426797	0.426797	0.426797	0.426797	0.426797	0.426797	0.426797	0.284531	0.284531	0.426797	0.426797	0.426797	0.426797	0.142266
chrVII	960488	961312	CUT164_chrVII:974933-975757	60	+	16.9296	16.9296	17.2141	17.2141	17.2141	17.2141	17.2141	17.2141	17.2141	17.2141	16.9296	16.9296	17.071899	17.071899	16.7873	16.6451	16.3606	16.7873	17.071899	16.9296	17.2141	17.2141	17.3564	17.3564	17.071899	16.7873	15.6492	16.076	14.6534	15.7915	17.3564	17.3564	17.2141	17.2141	17.2141	17.071899	16.6451	16.6451	17.2141	17.2141	17.2141	17.2141	17.2141	16.9296
chrV	47320	47496	CUT104_chrV:34145-34321	60	+	2.56078	3.12984	3.12984	3.12984	3.12984	1.56492	1.56492	1.56492	1.56492	1.42266	1.56492	1.56492	1.56492	1.56492	1.56492	1.56492	1.56492	1.42266	1.56492	1.56492	1.56492	1.56492	1.42266	1.56492	1.56492	1.56492	1.42266	1.56492	1.28039	1.56492	1.56492	1.56492	1.42266	1.28039	1.42266	1.42266	1.42266	1.42266	1.42266	1.56492	1.56492	1.13813	1.28039	1.42266
chrXV	512266	513026	CUT844_chrXV:530501-531261	60	-	0.972794	0.972794	0.972794	0.729596	0.972794	0.972794	0.972794	0.972794	0.972794	0.972794	0.972794	0.972794	0.972794	0.972794	0.972794	0.972794	0.972794	0.972794	0.972794	0.972794	0.972794	0.972794	0.972794	0.972794	0.972794	0.972794	0.972794	0.972794	0.851195	0.851195	0.972794	0.972794	0.972794	0.972794	0.972794	0.972794	0.972794	0.972794	0.972794	0.972794	0.972794	0.972794	0.972794	0.972794
chrXIII	124387	124659	CUT285_chrXIII:129809-130081	60	+	1.56492	1.56492	1.56492	1.42266	1.56492	1.56492	1.56492	1.42266	1.42266	1.42266	1.56492	1.56492	1.56492	1.56492	1.56492	1.70719	1.70719	1.70719	1.70719	1.70719	1.70719	1.70719	1.70719	1.70719	1.70719	1.70719	1.56492	1.70719	1.70719	1.70719	1.70719	1.70719	1.70719	1.56492	1.70719	1.56492	1.56492	1.70719	1.70719	1.70719	1.70719	1.70719	1.70719	1.70719
chrXIV	738952	739424	CUT352_chrXIV:730843-731315	60	+	0.569063	0.569063	0.569063	1.28039	1.28039	1.28039	1.28039	1.28039	1.28039	1.28039	1.28039	1.28039	1.28039	1.28039	1.28039	1.28039	1.28039	1.28039	1.28039	1.28039	1.28039	1.28039	1.28039	1.28039	1.28039	1.28039	1.28039	1.28039	1.28039	1.28039	1.28039	1.28039	1.28039	1.28039	1.28039	1.28039	1.28039	1.28039	1.28039	1.28039	1.28039	0.853594	0.853594	0.853594
chrIV	774458	774666	CUT513_chrIV:784435-784643	60	-	9.97114	10.0927	10.0927	10.2143	10.2143	10.0927	10.2143	10.2143	10.2143	10.2143	10.0927	9.36314	9.60634	9.60634	10.2143	10.0927	10.0927	9.97114	9.97114	9.84954	8.87675	10.2143	10.2143	10.2143	10.2143	10.2143	10.0927	10.0927	10.0927	10.0927	9.84954	9.84954	9.84954	9.60634	9.48474	9.11995	9.24155	8.75515	8.63355	8.99835	8.14715	8.14715	7.90395	8.02555
chrXV	850833	851201	CUT867_chrXV:880353-880721	60	-	12.8895	11.4303	12.6463	12.6463	13.4975	13.1327	13.2543	13.3759	13.2543	13.2543	13.2543	13.2543	13.3759	13.3759	13.3759	13.3759	13.2543	13.3759	13.3759	13.4975	13.4975	13.4975	13.4975	13.4975	13.4975	12.2815	8.63355	11.9167	10.8223	10.9439	13.0111	12.7679	12.8895	12.7679	12.5247	12.1599	13.1327	12.5247	12.8895	13.1327	13.1327	13.1327	13.1327	13.0111
chrX	329292	329556	CUT688_chrX:319041-319305	60	-	0.607996	0.607996	0.607996	0.607996	0.607996	0.607996	0.607996	0.607996	0.607996	0.607996	0.607996	0.364798	0.607996	0.607996	0.607996	0.729596	0.729596	0.729596	0.851195	0.972794	0.972794	0.972794	0.972794	0.972794	0.972794	0.972794	0.972794	0.972794	0.972794	0.972794	0.972794	0.972794	0.972794	0.851195	0.972794	0.851195	0.851195	0.486397	0.486397	0.486397	0.486397	0.486397	0.486397	0.486397
chrVII	520222	520590	CUT604_chrVII:515899-516267	60	-	0.972794	0.972794	0.972794	0.972794	0.972794	0.972794	0.972794	0.972794	0.972794	0.972794	0.972794	0.972794	0.972794	0.972794	0.851195	0.972794	0.972794	0.972794	0.972794	0.972794	0.972794	0.972794	0.972794	0.972794	0.972794	0.729596	0.972794	0.972794	0.972794	0.972794	0.972794	0.972794	0.851195	0.729596	0.972794	0.972794	0.972794	0.972794	0.972794	0.972794	0.972794	0.972794	0.972794	0.972794
chrXIV	171340	171892	CUT319_chrXIV:168066-168618	60	+	0	0	0	0	0	0	0	0	0	0	0	0	0	0	0	0	0	0	0	0	0	0	0	0	0	0	0	0	0	0	0	0	0	0	0	0	0	0	0	0	0	0	0	0
chrXI	576367	576783	CUT726_chrXI:564654-565070	60	-	78.066704	78.188301	79.039497	79.161102	78.9179	79.161102	78.188301	79.2827	79.404297	79.404297	79.525902	78.553101	78.431503	73.202797	68.825203	76.364304	78.553101	80.012299	79.890701	79.769096	78.9179	75.513199	71.865196	75.269997	71.865196	79.039497	79.525902	79.2827	79.647499	74.662003	71.500397	80.498703	80.498703	79.890701	80.377098	80.255501	79.647499	80.6203	80.741898	80.741898	80.863503	80.9851	80.863503	81.106697
chrX	144087	144562	CUT200_chrX:134195-134667	60	+	0.142266	0.142266	0.142266	0.142266	0.142266	0.142266	0.142266	0.142266	0.142266	0.142266	0.142266	0.142266	0.142266	0.142266	0.142266	0.142266	0.142266	0.142266	0.142266	0.142266	0.142266	0.142266	0.142266	0.142266	0.142266	0.142266	0.142266	0.142266	0.142266	0.142266	0.142266	0.142266	0.142266	0.142266	0.142266	0.142266	0.142266	0.142266	0.142266	0.142266	0.142266	0.142266	0.142266	0.142266
chrXV	118265	118575	CUT358_chrXV:138010-138322	60	+	0.99586	0.99586	0.99586	0.99586	0.99586	0.99586	0.99586	0.99586	0.99586	0.99586	0.99586	0.99586	0.99586	0.99586	0.99586	0.99586	0.99586	0.99586	0.99586	0.99586	0.853594	0.99586	0.99586	0.99586	0.99586	0.99586	0.99586	0.99586	0.99586	0.99586	0.99586	0.99586	0.853594	0.711328	0.99586	0.99586	0.99586	0.99586	0.99586	0.99586	0.99586	0.99586	0.99586	0.99586
chrXV	443638	444398	CUT379_chrXV:462632-463392	60	+	15.6492	15.7915	15.9338	15.7915	15.2224	15.507	15.7915	15.7915	14.7956	14.7956	11.0967	15.6492	15.3647	15.2224	15.6492	15.2224	15.3647	15.507	15.507	15.2224	14.0843	10.9545	3.55664	5.83289	7.82461	8.67821	9.38953	9.38953	9.9586	9.9586	10.2431	9.81633	9.38953	9.24727	9.24727	9.105	9.105	9.105	8.10914	9.105	9.105	8.96274	8.96274	8.67821
chrXIV	91684	91929	CUT800_chrXIV:89623-89887	60	-	0	0	0	0	0	0	0	0	0	0	0	0	0	0	0	0	0	0	0	0	0	0	0	0	0	0	0	0	0	0	0	0	0	0	0	0	0	0	0	0	0	0	0	0
chrIV	1397130	1397754	CUT535_chrIV:1435793-1436417	60	-	0.486397	0.486397	0.486397	0.486397	0.486397	0.486397	0.486397	0.486397	0.364798	0.486397	0.364798	0.486397	0.486397	0.486397	0.486397	0.486397	0.486397	0.486397	0.486397	0.486397	0.486397	0.486397	0.486397	0.486397	0.486397	0.486397	0.486397	0.486397	0.486397	0.486397	0.486397	0.486397	0.486397	0.486397	0.486397	0.486397	0.486397	0.486397	0.486397	0.486397	0.486397	0.486397	0.486397	0.486397
chrXV	518516	518660	CUT845_chrXV:536749-536893	60	-	1.21599	1.21599	1.09439	1.09439	1.21599	1.21599	1.33759	1.33759	1.33759	1.33759	1.33759	1.33759	1.33759	1.33759	1.33759	1.33759	1.33759	1.33759	1.33759	1.33759	1.33759	1.33759	1.33759	1.33759	1.33759	1.33759	1.33759	1.33759	1.33759	1.33759	1.33759	1.33759	1.33759	1.33759	1.33759	1.33759	1.33759	1.33759	1.33759	1.33759	1.33759	1.33759	1.33759	1.21599
chrXIII	626145	626457	CUT308_chrXIII:653050-653362	60	+	32.152	32.152	32.4366	34.001499	34.285999	32.0098	32.8634	32.0098	31.725201	31.8675	34.285999	34.570599	33.1479	34.428299	34.855099	33.574699	33.716999	34.001499	33.1479	33.290199	32.8634	32.7211	33.0056	32.8634	33.1479	31.725201	31.583	30.729401	31.013901	30.587099	31.013901	31.013901	30.444901	31.1562	31.1562	30.302601	30.302601	30.302601	30.587099	30.729401	30.729401	30.444901	29.0222	30.160299
chrIV	150538	151522	CUT476_chrIV:138364-139348	60	-	0.243199	0.243199	0.243199	0.243199	0.243199	0.243199	0.121599	0.243199	0.243199	0.243199	0.243199	0.243199	0.243199	0.243199	0.243199	0.243199	0.243199	0.243199	0.243199	0.243199	0.243199	0.243199	0.243199	0.243199	0.243199	0.243199	0.243199	0.243199	0.243199	0.243199	0.243199	0.243199	0.243199	0.243199	0.243199	0.243199	0.243199	0.243199	0.243199	0.243199	0.243199	0.243199	0.243199	0.243199
chrXVI	671393	673448	CUT908_chrXVI:671466-673522	60	-	1.58079	1.70239	1.70239	1.70239	1.70239	1.70239	1.70239	1.70239	1.70239	1.70239	1.70239	1.70239	1.70239	1.70239	1.70239	1.70239	1.70239	1.70239	1.70239	1.70239	1.70239	1.70239	1.70239	1.70239	1.70239	1.70239	1.70239	1.70239	1.70239	1.70239	1.70239	1.70239	1.70239	1.70239	1.70239	1.70239	1.70239	1.70239	1.70239	1.58079	1.58079	1.70239	1.70239	1.70239
chrXI	400845	401405	CUT235_chrXI:389097-389657	60	+	37.273602	37.273602	36.846802	36.704498	37.273602	37.415901	37.273602	37.273602	37.273602	37.415901	37.131302	36.989101	36.846802	36.419998	37.131302	37.558102	37.558102	36.989101	37.415901	37.415901	37.415901	36.704498	37.415901	37.415901	37.700401	37.700401	37.700401	37.700401	36.562302	37.415901	36.846802	36.419998	36.419998	37.273602	36.846802	37.131302	36.846802	32.152	37.273602	37.700401	36.989101	37.415901	37.558102	37.700401
chrIX	373500	374492	CUT669_chrIX:381184-382176	60	-	1.45919	1.45919	1.45919	1.45919	1.33759	1.33759	1.45919	1.45919	1.45919	1.45919	1.45919	1.45919	1.45919	1.45919	1.45919	1.45919	1.45919	1.45919	1.45919	1.45919	1.45919	1.45919	1.45919	1.33759	1.33759	1.33759	1.33759	1.45919	1.33759	1.33759	1.33759	1.33759	1.09439	1.21599	1.21599	1.21599	1.33759	1.21599	1.21599	1.21599	1.33759	1.33759	1.33759	1.33759
chrII	584423	584847	CUT029_chrII:576349-576773	60	+	6.40195	6.40195	6.25969	6.40195	6.54422	6.54422	6.54422	6.54422	6.54422	6.54422	6.54422	6.54422	6.40195	6.25969	6.40195	6.11742	5.69063	6.40195	6.54422	6.54422	6.68649	6.68649	6.82875	6.82875	6.68649	6.82875	6.82875	6.54422	6.68649	6.82875	6.82875	6.68649	6.68649	6.97102	6.97102	6.97102	6.97102	6.97102	6.97102	6.97102	6.97102	6.82875	6.82875	6.97102
chrV	23263	23684	CUT103_chrV:9969-10497	60	+	0.711328	0.711328	0.711328	0.853594	0.853594	0.853594	0.853594	0.853594	0.853594	0.853594	0.853594	0.853594	0.853594	0.853594	0.853594	0.853594	0.853594	0.853594	0.853594	0.853594	0.853594	0.853594	0.711328	0.569063	0.853594	0.569063	0.711328	0.711328	0.711328	0.711328	0.853594	0.853594	0.853594	0.853594	0.711328	0.711328	0.711328	0.711328	0.711328	0.853594	0.853594	0.853594	0.853594	0.853594
chrXIV	637343	637519	CUT347_chrXIV:629082-629258	60	+	119.93	128.181	127.897003	127.897003	127.612	126.473999	123.913002	125.052002	124.482002	127.470001	127.612	127.612	128.181	128.181	125.763	128.181	127.754997	126.901001	127.185997	128.039001	127.612	127.754997	127.612	128.039001	127.754997	125.904999	126.046997	125.904999	128.181	127.754997	128.181	128.466003	128.75	128.75	128.324005	127.754997	127.328003	126.190002	126.190002	125.904999	127.328003	127.897003	127.897003	127.754997
chrIX	178263	178767	CUT188_chrIX:187956-188460	60	+	0.711328	0.711328	0.711328	0.711328	0.711328	0.711328	0.711328	0.711328	0.711328	0.711328	0.711328	0.711328	0.711328	0.711328	0.711328	0.711328	0.711328	0.711328	0.711328	0.711328	0.711328	0.711328	0.711328	0.569063	0.711328	0.711328	0.711328	0.711328	0.711328	0.569063	0.711328	0.711328	0.711328	0.711328	0.711328	0.711328	0.711328	0.711328	0.711328	0.711328	0.711328	0.711328	0.711328	0.711328
chrXVI	158570	159386	CUT885_chrXVI:158758-159574	60	-	0	0	0	0	0	0	0	0	0	0	0	0	0	0	0	0	0	0	0	0	0	0	0	0	0	0	0	0	0	0	0	0	0	0	0	0	0	0.121599	0.121599	0.121599	0.121599	0.121599	0.121599	0.121599
chrXII	474654	475198	CUT737_chrXII:503499-504043	60	-	0	0	0	0	0	0	0	0	0	0	0	0	0	0	0	0	0	0	0	0	0	0	0	0	0	0	0	0	0	0	0	0	0	0	0	0	0	0	0	0	0	0	0	0
chrXIV	421037	421357	CUT335_chrXIV:417833-418153	60	+	0	0	0	0	0	0	0	0	0	0	0	0	0	0	0	0	0	0	0	0	0	0	0	0	0	0	0	0	0	0	0	0	0	0	0	0	0	0	0	0	0	0	0	0
chrXIV	377532	377716	CUT333_chrXIV:374329-374513	60	+	10.8122	10.8122	10.5277	10.5277	10.8122	10.8122	10.5277	10.5277	10.2431	10.3854	10.5277	10.6699	10.6699	10.8122	10.6699	10.6699	10.6699	10.6699	10.6699	10.8122	10.8122	10.8122	10.8122	10.8122	10.6699	10.8122	10.8122	10.8122	10.8122	10.8122	10.8122	10.8122	10.8122	10.1009	10.8122	10.8122	10.8122	10.8122	10.8122	10.8122	10.8122	10.8122	10.6699	10.6699
chrXVI	84208	85269	CUT403_chrXVI:84473-85537	60	+	0.142266	0	0.142266	0.142266	0.142266	0.142266	0.142266	0.142266	0.142266	0.142266	0.142266	0.142266	0.142266	0.142266	0.142266	0.142266	0.142266	0.142266	0.142266	0.142266	0.142266	0.142266	0.142266	0.142266	0.142266	0.142266	0.142266	0.142266	0.142266	0.142266	0	0	0	0	0	0	0	0.142266	0.142266	0.142266	0.142266	0.142266	0.142266	0.142266
chrV	281396	282244	CUT110_chrV:261954-262802	60	+	2.98758	2.56078	2.84531	2.70305	3.12984	1.56492	1.84945	1.99172	1.99172	2.13398	2.56078	2.98758	3.27211	3.27211	3.27211	3.27211	3.27211	3.41438	3.27211	3.27211	3.27211	3.27211	3.27211	3.27211	2.98758	3.12984	2.98758	2.98758	2.84531	2.56078	2.56078	2.41852	2.27625	2.27625	2.41852	2.27625	1.99172	1.99172	2.27625	2.27625	1.70719	2.56078	2.41852	2.41852
chrVIII	79413	79533	CUT172_chrVIII:77301-77421	60	+	0.569063	0.569063	0.569063	0.569063	0.569063	0.569063	0.569063	0.569063	0.569063	0.569063	0.569063	0.569063	0.426797	0.426797	0.569063	0.569063	0.569063	0.569063	0.569063	0.284531	0.426797	0.426797	0.426797	0.569063	0.569063	0.569063	0.569063	0.426797	0.569063	0.569063	0.569063	0.569063	0.426797	0.569063	0.569063	0.569063	0.569063	0.569063	0.569063	0.569063	0.569063	0.569063	0.569063	0.569063
chrVII	315323	315483	CUT595_chrVII:314212-314372	60	-	0	0	0	0	0	0	0	0	0	0	0	0	0	0	0	0	0	0	0	0	0	0	0	0	0	0	0	0	0	0	0	0	0	0	0	0	0	0	0	0	0	0	0	0
chrI	38973	39525	CUT439_chrI:35796-36348	60	-	0.121599	0.121599	0.121599	0.121599	0.121599	0.121599	0.121599	0.121599	0.121599	0.121599	0.121599	0.121599	0.121599	0.121599	0.121599	0.121599	0.121599	0.121599	0.121599	0.121599	0.121599	0.121599	0.121599	0.121599	0.121599	0.121599	0.121599	0.121599	0.121599	0.121599	0.121599	0.121599	0.121599	0.121599	0.121599	0.121599	0.121599	0.121599	0.121599	0.121599	0.121599	0.121599	0.121599	0.121599
chrXV	127070	127422	CUT825_chrXV:146822-147174	60	-	1.82399	1.70239	1.82399	1.82399	1.58079	1.70239	1.82399	1.82399	1.94559	1.94559	1.94559	1.94559	1.94559	1.94559	1.94559	1.94559	1.94559	1.94559	1.94559	1.94559	1.94559	1.94559	1.94559	1.94559	1.94559	1.94559	1.94559	1.94559	1.94559	1.94559	1.94559	1.94559	1.94559	1.94559	1.94559	1.94559	1.94559	1.94559	1.94559	1.94559	1.94559	1.94559	1.70239	1.70239
chrVIII	444414	444870	CUT655_chrVIII:450246-450702	60	-	6.07996	6.07996	6.07996	5.95836	5.83677	5.83677	5.95836	5.95836	5.95836	5.95836	5.95836	6.07996	5.95836	5.95836	6.07996	5.95836	5.95836	5.83677	5.95836	5.95836	5.95836	5.95836	5.95836	5.59357	4.01278	6.07996	6.07996	6.07996	6.07996	6.07996	6.07996	6.07996	6.07996	6.07996	6.07996	6.07996	5.95836	5.95836	6.07996	6.07996	6.07996	5.95836	5.83677	5.10717
chrV	197645	198013	CUT550_chrV:178206-178574	60	-	0	0	0	0	0	0	0	0	0	0	0	0	0	0	0	0	0	0	0	0	0	0	0	0	0	0	0	0	0	0	0	0	0	0	0	0	0	0	0	0	0	0	0	0
chrVI	217266	219089	CUT578_chrVI:194536-196361	60	-	13.1327	12.4031	13.9839	14.1055	14.1055	13.9839	14.1055	14.2271	14.2271	14.1055	13.9839	14.1055	14.2271	14.1055	14.1055	14.1055	14.1055	14.1055	13.8623	13.8623	13.9839	14.1055	13.8623	14.1055	14.2271	14.2271	13.7407	14.1055	14.2271	14.2271	14.2271	14.1055	14.1055	14.2271	13.1327	13.7407	13.9839	13.9839	13.9839	13.3759	12.1599	13.2543	13.8623	13.8623
chrXVI	699783	700327	CUT910_chrXVI:699481-700025	60	-	0.121599	0.121599	0.121599	0.121599	0.121599	0.121599	0.121599	0.121599	0.121599	0.121599	0.121599	0.121599	0.121599	0.121599	0.121599	0.121599	0.121599	0.121599	0.121599	0.121599	0.121599	0.121599	0.121599	0.121599	0.121599	0.121599	0.121599	0.121599	0.121599	0.121599	0.121599	0.121599	0.121599	0.121599	0.121599	0.121599	0.121599	0.121599	0.121599	0.121599	0.121599	0.121599	0.121599	0.121599
chrXVI	492692	492916	CUT902_chrXVI:493089-493313	60	-	0.121599	0.121599	0.121599	0.121599	0.121599	0.121599	0.121599	0.121599	0.121599	0.121599	0.121599	0.121599	0.121599	0.121599	0.121599	0.121599	0.121599	0.121599	0.121599	0.121599	0.121599	0.121599	0.121599	0.121599	0.121599	0.121599	0.121599	0.121599	0.121599	0.121599	0.121599	0.121599	0.121599	0.121599	0.121599	0.121599	0.121599	0.121599	0.121599	0.121599	0.121599	0	0	0.121599
chrX	609077	610069	CUT696_chrX:609480-610472	60	-	2.55358	2.55358	2.55358	2.55358	2.55358	2.55358	2.31039	2.31039	2.55358	2.55358	2.55358	2.55358	2.55358	2.55358	2.55358	2.43199	2.55358	2.43199	2.31039	2.43199	2.55358	2.55358	2.55358	2.55358	2.55358	2.55358	2.55358	2.55358	2.55358	2.43199	2.55358	2.55358	2.55358	2.55358	2.55358	2.43199	2.55358	2.55358	2.55358	2.55358	2.55358	2.55358	2.55358	2.55358
chrXII	759260	759734	CUT748_chrXII:793131-794227_r1	60	-	12.0383	12.0383	12.0383	12.1599	12.0383	12.0383	11.9167	11.7951	11.6735	11.7951	11.5519	11.6735	11.0655	11.4303	11.3087	12.0383	11.9167	11.7951	11.5519	11.3087	11.3087	11.6735	11.7951	11.7951	12.0383	12.0383	12.2815	12.2815	12.1599	12.0383	11.7951	9.60634	9.11995	9.60634	9.60634	9.84954	9.72794	9.60634	9.60634	9.84954	9.36314	9.36314	9.11995	9.36314
chrII	306959	307545	CUT446_chrII:299292-299884	60	-	3.52638	3.52638	3.52638	3.52638	3.52638	3.52638	3.52638	3.52638	3.52638	3.52638	3.52638	3.52638	3.52638	3.52638	3.52638	3.52638	3.52638	3.52638	3.52638	3.52638	3.52638	3.52638	3.52638	3.52638	3.52638	3.52638	3.52638	3.28318	3.52638	3.52638	3.52638	3.16158	3.52638	3.52638	3.52638	3.52638	3.52638	3.28318	3.52638	3.52638	3.52638	3.52638	3.52638	3.52638
chrV	435143	435495	CUT565_chrV:415777-416129	60	-	4.37757	4.49917	4.25597	4.49917	4.49917	4.49917	4.49917	4.37757	4.37757	4.37757	4.49917	4.25597	4.25597	4.49917	4.49917	4.49917	4.37757	4.13438	4.62077	4.62077	4.62077	4.62077	4.62077	3.89118	4.62077	4.62077	4.62077	4.62077	4.62077	4.62077	4.62077	4.62077	4.62077	4.62077	4.62077	4.62077	4.62077	4.62077	4.62077	4.62077	4.62077	4.62077	4.62077	4.62077
chrII	743307	744666	CUT038_chrII:734829-736189	60	+	0	0	0	0	0	0	0	0	0	0	0	0	0	0	0	0	0	0	0	0	0	0	0	0	0	0	0	0	0	0	0	0	0	0	0	0	0	0	0	0	0	0	0	0
chrVI	65687	67063	CUT121_chrVI:44745-46121	60	+	0.142266	0.142266	0.142266	0.142266	0.142266	0.142266	0.142266	0.142266	0.142266	0.142266	0.142266	0.142266	0.142266	0.142266	0.142266	0.142266	0.142266	0.142266	0.142266	0.142266	0.142266	0.142266	0.142266	0.142266	0.142266	0.142266	0.142266	0.142266	0.142266	0.142266	0.142266	0.142266	0.142266	0.142266	0.142266	0.142266	0.142266	0.142266	0.142266	0.142266	0.142266	0.142266	0.142266	0.142266
chrXIII	104937	105409	CUT761_chrXIII:110365-110837	60	-	3.03998	3.03998	2.91838	3.16158	3.16158	3.16158	3.16158	3.16158	3.16158	3.16158	3.16158	3.16158	3.03998	2.67518	3.16158	3.03998	3.03998	3.03998	3.16158	3.16158	3.16158	3.16158	3.16158	3.16158	3.16158	3.16158	3.03998	3.16158	3.16158	3.16158	3.16158	3.16158	3.16158	3.16158	3.16158	3.16158	3.16158	3.16158	3.16158	3.16158	3.16158	3.16158	3.16158	3.16158
chrX	289744	290216	CUT685_chrX:279537-280009	60	-	1.09439	1.09439	0.972794	0.972794	0.972794	0.972794	0.972794	0.972794	1.09439	1.09439	0.972794	0.972794	0.972794	1.09439	1.09439	1.09439	1.09439	1.09439	1.09439	1.09439	1.09439	1.09439	1.09439	1.09439	1.09439	1.09439	1.09439	1.09439	1.09439	1.09439	1.09439	1.09439	1.09439	1.09439	1.09439	1.09439	1.09439	1.09439	1.09439	1.09439	1.09439	1.09439	1.09439	1.09439
chrXI	347402	347802	CUT233_chrXI:335863-336263	60	+	0.711328	0.711328	0.853594	0.99586	1.28039	1.28039	1.28039	1.28039	1.28039	1.28039	1.28039	1.28039	1.28039	1.28039	1.28039	1.28039	1.28039	1.28039	1.28039	1.28039	1.13813	1.13813	1.13813	1.13813	1.13813	1.13813	1.13813	1.13813	1.13813	1.28039	1.28039	1.28039	1.28039	1.28039	1.28039	1.28039	1.28039	1.28039	1.28039	1.28039	1.28039	1.28039	1.28039	1.28039
chrII	348439	348559	CUT448_chrII:340774-340894	60	-	8.51195	8.39035	4.86397	5.35037	5.95836	5.95836	5.71517	5.71517	5.59357	5.47197	5.22877	5.47197	5.10717	5.59357	5.47197	5.71517	5.59357	5.71517	5.71517	5.71517	5.71517	5.59357	5.59357	5.47197	5.10717	4.74237	4.98557	5.35037	5.35037	5.35037	5.35037	5.35037	5.35037	4.74237	4.74237	4.74237	4.86397	4.37757	4.49917	4.49917	4.49917	4.49917	4.37757	4.25597
chrXII	476662	476934	CUT739_chrXII:505507-505779	60	-	0.121599	0.121599	0.121599	0.121599	0.121599	0.121599	0.121599	0.121599	0.121599	0.121599	0.121599	0.121599	0.121599	0.121599	0.121599	0.121599	0.121599	0.121599	0.121599	0.121599	0.121599	0.121599	0.121599	0.121599	0.121599	0.121599	0.121599	0.121599	0.121599	0.121599	0.121599	0.121599	0.121599	0.121599	0.121599	0.121599	0.121599	0.121599	0.121599	0.121599	0.121599	0.121599	0.121599	0.121599
chrXIII	786655	787792	CUT310_chrXIII:814378-815514	60	+	0	0	0	0	0	0	0	0	0	0	0	0	0	0	0	0	0	0	0	0	0	0	0	0	0	0	0	0	0	0	0	0	0	0	0	0	0	0	0	0	0	0	0	0
chrIV	1453669	1453901	CUT539_chrIV:1492153-1492385	60	-	15.9295	15.6863	15.9295	15.9295	16.0511	16.172701	15.4431	16.0511	15.8079	16.780701	16.6591	16.780701	16.6591	16.9023	16.6591	16.780701	16.6591	16.172701	16.172701	16.172701	16.0511	12.5247	15.0783	16.415899	14.5919	15.9295	15.9295	15.8079	17.1455	17.1455	17.1455	17.1455	17.3887	15.8079	15.6863	17.631901	17.875099	17.9967	18.239901	17.9967	17.9967	18.239901	17.875099	13.9839
chrXIII	473786	474106	CUT300_chrXIII:501098-501418	60	+	0.711328	0.711328	0.711328	0.711328	0.711328	0.711328	0.711328	0.711328	0.711328	0.711328	0.711328	0.711328	0.711328	0.711328	0.711328	0.711328	0.711328	0.711328	0.711328	0.711328	0.711328	0.711328	0.711328	0.711328	0.711328	0.711328	0.711328	0.711328	0.711328	0.711328	0.711328	0.711328	0.711328	0.711328	0.711328	0.711328	0.711328	0.711328	0.711328	0.711328	0.711328	0.711328	0.711328	0.711328
chrII	547451	547779	CUT455_chrII:539346-539674	60	-	2.43199	2.43199	2.43199	2.43199	2.31039	2.43199	2.43199	2.43199	2.43199	2.43199	2.43199	2.43199	2.31039	2.43199	2.43199	2.43199	2.31039	2.31039	2.31039	2.43199	2.43199	2.43199	2.43199	2.43199	2.43199	2.31039	2.43199	2.43199	2.43199	2.31039	2.43199	2.43199	2.43199	2.43199	2.43199	2.43199	2.43199	2.06719	2.31039	2.31039	2.18879	1.94559	2.43199	2.43199
chrVI	274462	274903	CUT580_chrVI:251850-252290	60	-	0.729596	0.729596	0.729596	0.729596	0.729596	0.729596	0.729596	0.729596	0.729596	0.729596	0.607996	0.607996	0.486397	0.607996	0.607996	0.607996	0.607996	0.607996	0.607996	0.607996	0.607996	0.607996	0.607996	0.607996	0.607996	0.607996	0.607996	0.486397	0.607996	0.607996	0.607996	0.607996	0.607996	0.607996	0.607996	0.607996	0.607996	0.607996	0.607996	0.607996	0.607996	0.607996	0.607996	0.607996
chrXIV	244137	244593	CUT805_chrXIV:240886-241342	60	-	0.364798	0.364798	0.364798	0.364798	0.364798	0.364798	0.364798	0.243199	0.243199	0.364798	0.243199	0.243199	0.243199	0.364798	0.364798	0.364798	0.364798	0.243199	0.364798	0.364798	0.364798	0.364798	0.243199	0.364798	0.243199	0.243199	0.243199	0.364798	0.364798	0.364798	0.364798	0.364798	0.364798	0.364798	0.364798	0.364798	0.364798	0.364798	0.364798	0.364798	0.364798	0.364798	0.364798	0.364798
chrIX	234050	234275	CUT192_chrIX:249476-249699	60	+	0.426797	0.426797	0.426797	0.426797	0.284531	0.142266	0.284531	0.284531	0.426797	0.426797	0.426797	0.426797	0.426797	0.426797	0.426797	0.426797	0.426797	0.426797	0.426797	0.426797	0.426797	0.426797	0.426797	0.426797	0.426797	0.426797	0.426797	0.426797	0.426797	0.426797	0.569063	0.569063	0.569063	0.569063	0.569063	0.569063	0.426797	0.569063	0.569063	0.569063	0.426797	0.142266	0.142266	0.426797
chrIV	585640	586328	CUT067_chrIV:587973-588661	60	+	0	0	0	0	0	0	0	0	0	0	0	0	0	0	0	0	0	0	0	0	0	0	0	0	0	0	0	0	0	0	0	0	0	0	0	0	0	0	0	0	0	0	0	0
chrX	269715	269971	CUT682_chrX:259505-259761	60	-	0.729596	0.729596	0.851195	0.851195	0.851195	0.851195	0.851195	0.851195	0.729596	0.729596	0.729596	0.851195	0.851195	0.851195	0.851195	0.851195	0.851195	0.851195	0.851195	0.851195	0.851195	0.729596	0.851195	0.851195	0.851195	0.851195	0.851195	0.851195	0.851195	0.851195	0.851195	0.851195	0.851195	0.851195	0.851195	0.851195	0.851195	0.851195	0.851195	0.851195	0.851195	0.851195	0.851195	0.851195
chrXIV	88925	89381	CUT799_chrXIV:86863-87319	60	-	1.09439	1.09439	1.09439	1.09439	1.09439	1.09439	1.09439	0.972794	1.09439	1.09439	1.09439	1.09439	1.09439	1.09439	1.09439	1.09439	1.09439	1.09439	1.21599	1.21599	1.21599	1.21599	1.21599	1.21599	1.21599	1.21599	1.21599	1.21599	1.09439	1.09439	1.21599	1.21599	1.21599	1.21599	1.21599	1.21599	1.21599	1.21599	1.21599	1.21599	1.21599	1.21599	1.21599	1.09439
chrXIV	69926	70479	CUT798_chrXIV:67862-68415	60	-	3.64798	3.64798	3.64798	3.64798	3.52638	3.64798	3.52638	3.64798	3.40478	3.52638	3.64798	3.64798	3.64798	3.64798	2.43199	2.55358	3.28318	3.52638	2.79678	3.76958	3.76958	3.64798	3.64798	3.52638	3.03998	3.76958	3.76958	3.76958	3.76958	3.76958	3.40478	3.76958	3.28318	3.52638	3.40478	3.64798	3.76958	3.76958	3.64798	3.64798	3.28318	3.40478	3.52638	3.40478
chrVII	751231	751655	CUT620_chrVII:761730-762154	60	-	0.121599	0.121599	0.121599	0.121599	0.121599	0.121599	0.121599	0.121599	0.121599	0.121599	0.121599	0.121599	0.121599	0.121599	0.121599	0.121599	0.121599	0.121599	0.121599	0.121599	0.121599	0.121599	0.121599	0.121599	0.121599	0.121599	0.121599	0.121599	0.121599	0.121599	0.121599	0.121599	0.121599	0.121599	0.121599	0.121599	0.121599	0.121599	0.121599	0.121599	0.121599	0	0	0.121599
chrXIV	714702	714870	CUT349_chrXIV:705938-706106	60	+	1.56492	1.56492	1.56492	1.56492	1.56492	1.56492	1.56492	1.56492	1.56492	1.56492	1.56492	1.56492	1.56492	1.56492	1.56492	1.42266	1.56492	1.70719	1.70719	1.84945	1.99172	1.99172	1.99172	1.84945	1.84945	1.99172	1.99172	1.84945	2.13398	1.99172	1.99172	2.13398	1.99172	2.13398	2.13398	2.13398	2.13398	2.13398	2.13398	2.13398	2.13398	2.13398	2.13398	2.13398
chrII	286097	288545	CUT445_chrII:278428-280876	60	-	0.851195	0.851195	0.972794	0.972794	0.972794	0.972794	0.972794	0.972794	0.972794	0.972794	0.972794	0.972794	0.972794	0.972794	0.972794	0.972794	0.972794	0.972794	0.972794	0.972794	0.972794	0.972794	0.972794	0.972794	0.972794	0.972794	0.972794	0.972794	0.851195	0.729596	0.972794	0.972794	0.972794	0.972794	0.972794	0.972794	0.972794	0.972794	0.972794	0.972794	0.972794	0.972794	0.972794	0.972794
chrXI	568374	570124	CUT724_chrXI:556662-558414	60	-	6.20156	3.52638	5.10717	5.47197	7.41756	7.78235	7.78235	7.90395	8.51195	6.56636	8.51195	7.66075	7.05276	7.29596	7.66075	7.90395	8.02555	8.02555	8.02555	8.02555	7.66075	7.41756	7.41756	7.41756	7.41756	6.93116	6.68796	6.56636	6.80956	6.44476	6.56636	6.80956	6.56636	6.44476	6.44476	6.32316	6.20156	5.83677	6.07996	5.83677	6.20156	6.07996	6.07996	6.20156
chrXIV	461999	462631	CUT813_chrXIV:458797-459429	60	-	0	0	0	0	0	0	0	0	0	0	0	0	0	0	0	0	0	0	0	0	0	0	0	0	0	0	0	0	0	0	0	0	0	0	0	0	0	0	0	0	0	0	0	0
chrXII	983016	983168	CUT277_chrXII:1028179-1028331	60	+	0.284531	0.142266	0.142266	0.284531	0.284531	0.284531	0.284531	0.284531	0.284531	0.284531	0.284531	0.284531	0.284531	0.284531	0.284531	0.284531	0.284531	0.284531	0.284531	0.284531	0.284531	0.284531	0.284531	0.284531	0.284531	0.284531	0.284531	0.284531	0.284531	0.284531	0.284531	0.284531	0.284531	0.284531	0.284531	0.284531	0.284531	0.284531	0.284531	0.284531	0.284531	0.284531	0.284531	0.284531
chrXIII	854237	857669	CUT792_chrXIII:881974-885406	60	-	1.94559	1.94559	1.94559	1.94559	1.94559	1.94559	1.94559	1.94559	1.94559	1.94559	1.82399	1.94559	1.94559	1.94559	1.94559	1.94559	1.94559	1.94559	1.94559	1.94559	1.94559	1.94559	1.94559	1.94559	1.82399	1.82399	1.82399	1.82399	1.82399	1.70239	1.70239	1.82399	1.82399	1.82399	1.70239	1.70239	1.70239	1.70239	1.70239	1.70239	1.70239	1.70239	1.70239	1.70239
chrX	278113	278561	CUT684_chrX:267905-268353	60	-	0.121599	0.121599	0.121599	0.121599	0.121599	0.121599	0.121599	0.121599	0.121599	0.121599	0.121599	0.121599	0.121599	0.121599	0.121599	0.121599	0.121599	0.121599	0.121599	0.121599	0.121599	0.121599	0.121599	0.121599	0.121599	0.121599	0.121599	0.121599	0	0	0	0	0	0	0	0	0	0	0	0	0	0	0	0
chrVII	959564	959988	CUT630_chrVII:974009-974433	60	-	112.114998	109.439003	109.074997	110.046997	111.627998	112.358002	113.573997	108.587997	109.439003	109.318001	114.059998	114.059998	114.546997	113.817001	113.695	113.817001	109.074997	110.168999	110.168999	114.425003	114.911003	115.398003	112.236	111.992996	111.507004	113.331001	113.086998	113.452003	114.425003	114.425003	114.425003	115.884003	116.126999	116.249001	116.249001	114.790001	111.627998	116.005997	116.005997	115.398003	115.518997	115.884003	115.032997	113.573997
chrX	144562	144770	CUT201_chrX:134667-134875	60	+	0.142266	0.142266	0.142266	0.142266	0.142266	0.142266	0.142266	0.142266	0.142266	0.142266	0.142266	0.142266	0.142266	0.142266	0.142266	0.142266	0.142266	0.142266	0.142266	0.142266	0.142266	0.142266	0.142266	0.142266	0.142266	0.142266	0.142266	0.142266	0.142266	0.142266	0.142266	0.142266	0.142266	0.142266	0.142266	0.142266	0.142266	0.142266	0.142266	0.142266	0.142266	0.142266	0.142266	0.142266
chrXI	280625	281497	CUT710_chrXI:274187-275059	60	-	0	0	0	0	0	0	0	0	0	0	0	0	0	0	0	0	0	0	0	0	0	0	0	0	0	0	0	0	0	0	0	0	0	0	0	0	0	0	0	0	0	0	0	0.121599
chrXII	876781	877925	CUT276_chrXII:911327-912471	60	+	2.84531	3.12984	3.12984	3.12984	3.12984	2.98758	3.12984	3.12984	3.12984	2.70305	3.12984	3.12984	3.12984	3.12984	2.98758	2.98758	2.98758	2.98758	2.98758	2.98758	2.70305	2.98758	2.98758	2.98758	2.98758	2.56078	2.56078	2.56078	2.41852	2.41852	2.56078	2.56078	2.41852	2.56078	2.56078	2.56078	2.56078	2.56078	2.56078	2.56078	2.41852	2.41852	2.41852	2.27625
chrXVI	639029	639213	CUT906_chrXVI:639106-639290	60	-	0	0	0	0	0	0	0	0	0	0	0	0	0	0	0	0	0	0	0	0	0	0	0	0	0	0	0	0	0	0	0	0	0	0	0	0	0	0	0	0	0	0	0	0
chrXV	556383	556863	CUT848_chrXV:574325-574805	60	-	0	0	0	0	0	0	0	0	0	0	0	0	0	0	0	0	0	0	0	0	0	0	0	0	0	0	0	0	0	0	0	0	0	0	0	0	0	0	0	0	0	0	0	0
chrX	149051	149163	CUT676_chrX:139159-139271	60	-	65.542	65.785202	65.663597	65.663597	64.569199	65.663597	65.663597	65.542	65.298798	65.055603	64.690804	63.596401	60.313202	13.8623	13.7407	7.29596	7.05276	6.80956	6.44476	5.95836	4.62077	6.07996	4.74237	5.83677	5.59357	6.07996	6.68796	5.59357	6.44476	6.44476	6.56636	5.59357	5.95836	6.32316	7.29596	10.3359	10.8223	10.7007	10.5791	10.3359	10.3359	10.3359	10.4575	10.0927
chrXVI	203949	204661	CUT890_chrXVI:204246-204958	60	-	0	0	0	0	0	0	0	0	0	0	0	0	0	0	0	0	0	0	0	0	0	0	0	0	0	0	0	0	0	0	0	0	0	0	0	0	0	0	0	0	0	0	0	0
chrXIV	361694	362150	CUT807_chrXIV:358469-358925	60	-	13.7407	13.2543	13.6191	13.3759	13.8623	13.7407	13.6191	13.6191	13.7407	13.8623	13.7407	13.9839	13.9839	13.9839	13.9839	13.9839	13.9839	13.9839	13.8623	13.8623	13.8623	13.7407	12.4031	13.8623	13.7407	13.7407	13.8623	13.8623	13.3759	13.8623	13.7407	13.7407	13.7407	13.2543	13.8623	13.8623	13.9839	13.9839	13.9839	13.9839	13.9839	13.9839	13.8623	13.2543
chrXI	337010	337450	CUT715_chrXI:325467-325907	60	-	2005.900024	2005.420044	1995.930054	2000.310059	1985.719971	1992.890015	1906.430054	1994.349976	2000.189941	2000.430054	1995.689941	1999.579956	1986.689941	1978.790039	1970.030029	1983.410034	1968.209961	1991.430054	1994.959961	1992.040039	1984.5	1976.109985	1979.390015	1993.01001	1995.079956	1994.959961	1990.089966	1960.550049	1854.02002	1633.560059	1972.459961	1973.189941	1959.449951	1961.640015	1959.209961	1913.359985	1903.27002	1888.439941	1879.680054	1898.530029	1904.48999	1908.01001	1911.180054	1905.459961
chrXIII	332154	332802	CUT295_chrXIII:348810-349458	60	+	6.40195	6.11742	5.4061	6.54422	6.54422	6.25969	6.40195	6.40195	6.54422	6.54422	6.25969	6.54422	6.11742	2.13398	3.27211	3.69891	4.69477	5.12156	5.54836	5.97516	6.11742	6.25969	6.25969	6.25969	6.25969	6.25969	6.25969	6.25969	6.40195	5.97516	6.11742	6.11742	5.97516	5.97516	5.83289	5.97516	5.97516	5.97516	5.83289	5.69063	5.97516	5.69063	5.69063	5.69063
chrXVI	451300	451829	CUT419_chrXVI:451702-452230	60	+	4.5525	4.26797	4.41024	4.5525	4.5525	4.5525	4.5525	4.5525	4.5525	4.5525	4.5525	4.5525	4.5525	4.5525	4.5525	4.5525	4.69477	4.41024	4.5525	4.41024	4.41024	4.69477	4.69477	4.83703	4.83703	4.83703	4.83703	4.83703	4.83703	4.83703	4.83703	4.83703	4.83703	4.83703	4.83703	4.83703	4.83703	4.83703	4.9793	5.12156	5.26383	5.4061	5.4061	5.69063
chrVIII	313552	313784	CUT649_chrVIII:319738-319970	60	-	0.121599	0.243199	0.121599	0.121599	0.243199	0.243199	0.243199	0.121599	0.121599	0.121599	0.121599	0.121599	0.243199	0.243199	0.121599	0.121599	0.243199	0.121599	0.121599	0.243199	0.243199	0.243199	0.243199	0.243199	0.243199	0.243199	0.243199	0.243199	0.243199	0.243199	0.243199	0.243199	0.243199	0.243199	0.243199	0.243199	0.243199	0.243199	0.243199	0.243199	0.243199	0.243199	0.243199	0.243199
chrXIV	671008	671120	CUT348_chrXIV:662194-662306	60	+	0.284531	0.284531	0.284531	0.284531	0.284531	0.284531	0.284531	0.284531	0.284531	0.284531	0.284531	0.284531	0.284531	0.284531	0.284531	0.284531	0.284531	0.284531	0.284531	0.284531	0.284531	0.142266	0.284531	0.284531	0.284531	0.284531	0.426797	0.426797	0.426797	0.426797	0.426797	0.426797	0.426797	0.426797	0.426797	0.426797	0.426797	0.426797	0.426797	0.426797	0.569063	0.569063	0.569063	0.569063
chrIV	1422044	1422236	CUT099_chrIV:1460573-1460765	60	+	3.84117	3.84117	3.69891	3.55664	3.55664	3.55664	3.55664	3.55664	3.41438	3.27211	3.41438	3.41438	3.27211	3.27211	3.27211	3.27211	3.55664	3.41438	3.55664	3.55664	3.55664	3.55664	3.55664	3.55664	3.55664	3.55664	3.55664	3.41438	3.27211	3.12984	3.27211	3.27211	3.41438	3.41438	3.41438	3.41438	3.27211	3.27211	3.27211	2.98758	3.27211	3.27211	3.27211	3.27211
chrXII	831919	832303	CUT752_chrXII:866420-866804	60	-	5.10717	5.22877	5.22877	5.22877	5.22877	5.10717	5.22877	5.22877	5.35037	5.35037	5.35037	5.47197	5.47197	5.35037	5.35037	5.47197	5.47197	5.47197	5.47197	5.47197	5.47197	5.47197	5.47197	5.35037	5.47197	5.47197	5.47197	5.47197	5.47197	5.47197	5.47197	5.35037	5.47197	5.47197	5.47197	5.47197	5.35037	5.47197	5.47197	5.47197	5.47197	5.47197	5.35037	5.35037
chrX	472476	472772	CUT692_chrX:461275-461571	60	-	0.121599	0.121599	0.121599	0.121599	0.121599	0.121599	0.121599	0.121599	0.121599	0.121599	0.121599	0.121599	0.121599	0.121599	0.121599	0.121599	0.121599	0.121599	0.121599	0.121599	0.121599	0.121599	0.121599	0.121599	0.121599	0.121599	0.121599	0.121599	0.121599	0.121599	0.121599	0.121599	0.121599	0.121599	0	0.121599	0.121599	0.121599	0.121599	0.121599	0.121599	0.121599	0.121599	0.121599
chrXII	514501	514820	CUT740_chrXII:543347-543667	60	-	0	0	0	0	0	0	0	0	0	0	0	0	0	0	0	0	0	0	0	0	0	0	0	0	0	0	0	0	0	0	0	0	0	0	0	0	0	0	0	0	0	0	0	0
chrXV	965643	966075	CUT396_chrXV:1001086-1001518	60	+	0	0	0	0	0	0	0	0	0	0	0	0	0	0	0	0	0	0	0	0	0	0	0	0	0	0	0	0	0	0	0	0	0	0	0	0	0	0	0	0	0	0	0	0
chrXV	373573	373893	CUT371_chrXV:392522-392842	60	+	6.82875	6.68649	6.82875	6.82875	6.82875	6.82875	6.82875	6.82875	6.82875	6.82875	6.82875	6.68649	6.54422	6.54422	6.68649	5.69063	5.83289	6.25969	6.68649	6.82875	6.68649	6.54422	6.54422	6.54422	6.68649	6.82875	6.82875	6.97102	6.97102	6.97102	6.97102	6.97102	6.97102	6.82875	6.82875	6.54422	6.68649	6.68649	6.68649	6.68649	6.97102	6.97102	6.97102	6.97102
chrV	320431	321106	CUT559_chrV:301023-301695	60	-	90.469902	89.8619	90.2267	86.700302	86.335503	89.983498	88.645897	89.497101	89.253899	90.591499	88.5243	88.645897	86.213898	88.037903	81.349899	88.5243	88.402702	86.335503	90.956299	89.375504	90.956299	91.685898	91.442703	82.6875	89.983498	91.199501	91.321098	89.497101	89.740303	90.834702	89.983498	89.8619	91.685898	91.685898	91.9291	92.050697	91.9291	86.943497	78.674698	91.564301	92.172302	91.9291	92.172302	92.415497
chrIV	950610	951042	CUT075_chrIV:974585-975017	60	+	0.142266	0.142266	0.142266	0.142266	0.142266	0.142266	0.142266	0.142266	0.142266	0.142266	0.142266	0.142266	0.142266	0.142266	0.142266	0.142266	0.142266	0.142266	0.142266	0.142266	0.142266	0.142266	0.142266	0.142266	0.142266	0.142266	0.142266	0.142266	0.142266	0.142266	0.142266	0.142266	0.142266	0.142266	0.142266	0.142266	0.142266	0.142266	0.142266	0.142266	0.142266	0.142266	0.142266	0.142266
chrVIII	71707	72195	CUT638_chrVIII:69585-70073	60	-	0	0	0	0	0	0	0	0	0	0	0	0	0	0	0	0	0	0	0	0	0	0	0	0	0	0	0	0	0	0	0	0	0	0	0	0	0	0	0	0	0	0	0	0
chrXIV	715882	716322	CUT819_chrXIV:707118-707558	60	-	0.607996	0.607996	0.607996	0.607996	0.607996	0.607996	0.607996	0.607996	0.607996	0.607996	0.607996	0.607996	0.607996	0.607996	0.607996	0.607996	0.607996	0.607996	0.607996	0.607996	0.607996	0.607996	0.607996	0.607996	0.607996	0.607996	0.607996	0.607996	0.607996	0.607996	0.607996	0.607996	0.607996	0.607996	0.607996	0.486397	0.486397	0.486397	0.486397	0.486397	0.486397	0.486397	0.486397	0.486397
chrXV	754603	755155	CUT862_chrXV:784093-784645	60	-	0	0	0	0	0	0	0	0	0	0	0	0	0	0	0	0	0	0	0	0	0	0	0	0	0	0	0	0	0	0	0	0	0	0	0	0	0	0	0	0	0	0	0	0
chrXV	728183	728591	CUT857_chrXV:757653-758061	60	-	0.851195	0.851195	0.851195	0.851195	0.851195	0.851195	0.851195	0.851195	0.851195	0.851195	0.851195	0.851195	0.851195	0.851195	0.729596	0.851195	0.851195	0.851195	0.607996	0.486397	0.243199	0.243199	0.486397	0.729596	0.607996	0.607996	0.607996	0.607996	0.729596	0.607996	0.607996	0.607996	0.364798	0.364798	0.607996	0.607996	0.607996	0.607996	0.607996	0.607996	0.607996	0.607996	0.607996	0.607996
chrVII	660881	661345	CUT612_chrVII:667339-667803	60	-	3.28318	3.16158	3.28318	3.28318	2.91838	2.91838	3.16158	3.28318	2.67518	3.28318	3.28318	3.28318	3.28318	3.28318	3.28318	3.28318	3.28318	3.28318	2.91838	3.28318	3.28318	3.28318	3.28318	3.28318	3.28318	3.28318	3.28318	3.28318	3.28318	3.28318	3.28318	3.03998	2.91838	2.67518	3.16158	3.16158	3.16158	3.16158	3.16158	3.03998	3.03998	3.03998	2.91838	2.91838
chrXV	788626	788931	CUT864_chrXV:818136-818440	60	-	0	0	0	0	0	0	0	0	0	0	0	0	0	0	0	0	0	0	0	0	0	0	0	0	0	0	0	0	0	0	0	0	0	0	0	0	0	0	0	0	0	0	0	0
chrIV	992415	992831	CUT518_chrIV:1019973-1020389	60	-	0	0	0	0	0	0	0	0	0	0	0	0	0	0	0	0	0	0	0	0	0	0	0	0	0	0	0	0	0	0	0	0	0	0	0	0	0	0	0	0	0	0	0	0
chrXII	98444	99773	CUT246_chrXII:97826-99154	60	+	0	0	0	0	0	0	0	0	0	0	0	0	0	0	0	0	0	0	0	0	0	0	0	0	0	0	0	0	0	0	0	0	0	0	0	0	0	0	0	0	0	0	0	0
chrII	318296	318616	CUT013_chrII:310633-310953	60	+	0.569063	0.426797	0.426797	0.569063	0.569063	0.569063	0.569063	0.569063	0.569063	0.569063	0.569063	0.569063	0.569063	0.569063	0.569063	0.569063	0.569063	0.569063	0.569063	0.569063	0.569063	0.569063	0.569063	0.569063	0.569063	0.569063	0.569063	0.569063	0.569063	0.569063	0.569063	0.569063	0.569063	0.569063	0.569063	0.569063	0.569063	0.569063	0.569063	0.569063	0.569063	0.569063	0.569063	0.569063
chrIX	347954	348720	CUT195_chrIX:355556-356324	60	+	50.362	55.9104	57.9021	57.9021	57.9021	58.044399	58.044399	58.328899	58.328899	57.1908	57.617599	57.333099	57.333099	56.9063	57.759899	58.044399	49.9352	57.759899	58.328899	58.328899	58.186699	57.617599	56.4795	56.9063	57.1908	56.194901	56.6217	55.1991	55.6259	55.768101	52.638302	57.9021	58.044399	58.186699	58.186699	57.9021	57.333099	57.4753	57.4753	57.9021	56.0527	54.630001	54.487701	56.6217
chrXIII	732852	733172	CUT788_chrXIII:759830-760150	60	-	0	0	0	0	0	0	0	0	0	0	0	0	0	0	0	0	0	0	0	0	0	0	0	0	0	0	0	0	0	0	0	0	0	0	0	0	0	0	0	0	0	0	0	0
chrX	664049	664297	CUT222_chrX:664462-664710	60	+	23.047001	23.047001	23.6161	23.6161	22.620199	22.620199	22.193399	23.047001	23.047001	18.7791	21.624399	23.6161	23.7584	23.7584	23.6161	23.6161	23.473801	23.473801	22.193399	23.473801	23.473801	23.473801	23.3316	23.189301	23.189301	23.473801	23.3316	23.047001	23.6161	23.7584	23.047001	23.473801	23.3316	23.3316	23.047001	22.620199	22.620199	20.4863	22.051201	22.193399	22.762501	22.9048	22.9048	18.921301
chrXIV	486814	488422	CUT815_chrXIV:483654-485262	60	-	0	0	0	0	0	0	0	0	0	0.121599	0.121599	0.121599	0.121599	0.121599	0	0.121599	0.121599	0.121599	0.121599	0.121599	0.121599	0.121599	0.121599	0.121599	0.121599	0.121599	0.121599	0.121599	0.121599	0.121599	0.121599	0.121599	0.121599	0.121599	0.121599	0.121599	0.121599	0.121599	0.121599	0.121599	0.121599	0.121599	0.121599	0.121599
chrXII	996621	997245	CUT278_chrXII:1041762-1042386	60	+	0	0	0	0	0	0	0	0	0	0	0	0	0	0	0	0	0	0	0	0	0	0	0	0	0	0	0	0	0	0	0	0	0	0	0	0	0	0	0	0	0	0	0	0
chrVIII	443310	444414	CUT654_chrVIII:449142-450246	60	-	0.364798	0.364798	0.364798	0.364798	0.243199	0.243199	0.243199	0.243199	0.243199	0.243199	0.243199	0.243199	0.243199	0.243199	0.243199	0.243199	0.243199	0.243199	0.243199	0.243199	0.243199	0.243199	0.243199	0.243199	0.243199	0.243199	0.243199	0.121599	0.121599	0.243199	0.243199	0.243199	0.243199	0.243199	0.243199	0.243199	0.243199	0.243199	0.243199	0.243199	0.243199	0.243199	0.243199	0.243199
chrII	384403	384859	CUT021_chrII:376378-376834	60	+	2.98758	2.56078	2.27625	1.28039	1.70719	1.56492	1.42266	1.28039	0.99586	0.99586	1.42266	1.28039	1.42266	1.28039	1.42266	1.42266	1.42266	1.42266	1.42266	1.42266	1.42266	1.42266	1.42266	1.42266	0.99586	0.99586	0.99586	0.99586	0.99586	0.99586	0.99586	0.99586	0.99586	0.99586	0.99586	0.853594	0.853594	0.853594	0.853594	0.853594	0.853594	0.853594	0.853594	0.853594
chrXVI	808144	808760	CUT915_chrXVI:801483-802099	60	-	0	0	0	0	0	0	0	0	0	0	0	0	0	0	0	0	0	0	0	0	0	0	0	0	0	0	0	0	0	0	0	0	0	0	0	0	0	0	0	0	0	0	0	0
chrVII	664941	665453	CUT614_chrVII:671403-671915	60	-	0.243199	0.243199	0.243199	0.243199	0.243199	0.243199	0.243199	0.243199	0.243199	0.243199	0.243199	0.243199	0.243199	0.243199	0.243199	0.243199	0.243199	0.243199	0.243199	0.243199	0.243199	0.243199	0.243199	0.243199	0.243199	0.243199	0.364798	0.364798	0.364798	0.364798	0.364798	0.364798	0.364798	0.364798	0.364798	0.364798	0.364798	0.364798	0.364798	0.364798	0.364798	0.364798	0.364798	0.364798
chrXV	924050	924378	CUT869_chrXV:953562-953890	60	-	0.851195	0.851195	0.851195	0.972794	0.972794	0.972794	0.972794	0.972794	0.972794	0.972794	0.972794	0.972794	0.972794	0.851195	0.851195	0.729596	0.607996	0.243199	0.972794	0.972794	0.851195	0.729596	0.729596	0.851195	0.729596	0.729596	0.851195	0.851195	0.729596	0.851195	0.972794	0.972794	0.972794	0.972794	0.972794	0.972794	0.972794	0.972794	0.972794	0.972794	0.972794	0.972794	0.972794	0.972794
chrII	622497	622951	CUT030_chrII:614429-614885	60	+	0.711328	0.711328	0.711328	0.711328	0.711328	0.711328	0.711328	0.711328	0.711328	0.711328	0.711328	0.711328	0.711328	0.711328	0.711328	0.711328	0.711328	0.711328	0.711328	0.711328	0.711328	0.711328	0.711328	0.711328	0.711328	0.711328	0.711328	0.711328	0.711328	0.711328	0.711328	0.711328	0.711328	0.711328	0.711328	0.711328	0.711328	0.711328	0.711328	0.711328	0.711328	0.711328	0.711328	0.711328
chrXIII	104609	104937	CUT760_chrXIII:110037-110365	60	-	0.243199	0.243199	0.243199	0.243199	0.243199	0.243199	0.243199	0.243199	0.243199	0.243199	0.121599	0.243199	0.243199	0.243199	0.243199	0.243199	0.243199	0.243199	0.243199	0.243199	0.243199	0.364798	0.364798	0.364798	0.364798	0.243199	0.364798	0.364798	0.364798	0.243199	0.243199	0.243199	0.243199	0.364798	0.364798	0.364798	0.486397	0.486397	0.486397	0.486397	0.486397	0.486397	0.486397	0.486397
chrVII	438197	439033	CUT601_chrVII:439762-440602	60	-	5.95836	5.95836	5.47197	5.47197	5.83677	5.95836	5.95836	5.95836	5.83677	5.95836	5.95836	5.83677	5.83677	5.95836	5.71517	5.35037	5.83677	5.83677	5.83677	5.83677	5.83677	5.59357	5.35037	5.35037	5.59357	5.35037	5.59357	5.59357	5.59357	5.59357	5.59357	5.59357	5.47197	5.47197	5.47197	5.47197	5.59357	5.59357	5.59357	5.47197	5.47197	5.47197	5.47197	5.10717
chrXIV	148793	149127	CUT317_chrXIV:145514-145850	60	+	0.142266	0.142266	0.142266	0.142266	0.142266	0.142266	0.142266	0.142266	0.142266	0.142266	0.142266	0.142266	0.142266	0.142266	0.142266	0.142266	0.142266	0.142266	0.142266	0.142266	0.142266	0.142266	0.142266	0.142266	0.142266	0.142266	0.142266	0.142266	0.142266	0.142266	0.142266	0.142266	0.142266	0.142266	0.142266	0.142266	0.142266	0.142266	0.142266	0.142266	0.142266	0.142266	0	0.142266
chrV	441513	441937	CUT116_chrV:422189-422613	60	+	0	0	0	0	0	0	0	0	0	0	0	0	0	0	0	0	0	0	0	0	0	0	0	0	0	0	0	0	0	0	0	0	0	0	0	0	0	0	0	0	0	0	0	0
chrXV	293656	294208	CUT367_chrXV:313001-313553	60	+	1.42266	1.42266	1.42266	1.42266	1.42266	1.42266	1.42266	1.13813	0.711328	0.711328	1.13813	1.13813	1.28039	1.13813	0.99586	1.13813	0.99586	1.28039	1.28039	1.28039	1.28039	1.28039	1.28039	1.28039	1.28039	1.28039	1.28039	1.28039	1.13813	1.13813	1.28039	1.28039	1.13813	1.13813	0.853594	0.711328	0.569063	0.711328	0.711328	0.853594	0.853594	0.853594	0.426797	0.569063
chrIII	69513	70057	CUT041_chrIII:68881-69425	60	+	0.99586	0.99586	0.99586	0.99586	0.99586	0.99586	0.99586	0.99586	0.99586	0.99586	0.99586	0.99586	0.99586	0.99586	0.99586	0.99586	0.569063	0.99586	0.99586	0.99586	0.99586	0.99586	0.99586	0.99586	0.99586	0.99586	0.99586	0.99586	0.99586	0.853594	0.853594	0.99586	0.99586	0.99586	0.99586	0.99586	0.99586	0.853594	0.853594	0.853594	0.853594	0.99586	0.99586	0.99586
chrIII	243592	244280	CUT467_chrIII:238018-238706	60	-	0.486397	0.486397	0.364798	0.486397	0.486397	0.486397	0.486397	0.486397	0.486397	0.364798	0.364798	0.364798	0.486397	0.486397	0.486397	0.486397	0.364798	0.364798	0.486397	0.486397	0.486397	0.486397	0.486397	0.486397	0.364798	0.364798	0.486397	0.486397	0.486397	0.486397	0.486397	0.486397	0.486397	0.486397	0.364798	0.364798	0.364798	0.364798	0.364798	0.486397	0.486397	0.486397	0.486397	0.243199
chrXV	390209	390617	CUT841_chrXV:409158-409566	60	-	1.09439	1.21599	1.21599	1.09439	1.09439	1.09439	1.21599	1.09439	1.09439	0.972794	1.09439	1.21599	1.21599	1.21599	0.851195	1.21599	1.21599	1.21599	1.21599	1.21599	1.21599	1.21599	1.21599	1.21599	1.21599	1.21599	1.21599	1.21599	1.21599	1.09439	0.972794	1.21599	1.21599	1.21599	1.21599	1.09439	0.972794	1.09439	1.09439	1.09439	1.21599	1.21599	1.21599	1.21599
chrIV	678400	679008	CUT504_chrIV:687251-687859	60	-	3.03998	3.03998	3.03998	2.91838	3.03998	3.03998	3.03998	2.91838	3.03998	3.03998	3.03998	3.03998	2.67518	2.79678	3.03998	2.91838	2.91838	3.03998	3.03998	3.03998	3.03998	2.91838	2.91838	2.91838	3.03998	3.03998	2.79678	2.79678	3.03998	2.55358	2.91838	3.03998	3.03998	2.79678	2.91838	2.91838	2.55358	2.91838	3.03998	3.03998	3.03998	3.03998	3.03998	3.03998
chrXV	315961	316489	CUT369_chrXV:335353-335881	60	+	0.426797	0.426797	0.426797	0.426797	0.426797	0.426797	0.426797	0.426797	0.426797	0.426797	0.426797	0.426797	0.426797	0.426797	0.426797	0.426797	0.426797	0.426797	0.426797	0.426797	0.426797	0.426797	0.426797	0.426797	0.426797	0.426797	0.426797	0.426797	0.426797	0.426797	0.426797	0.426797	0.426797	0.426797	0.426797	0.426797	0.426797	0.426797	0.426797	0.426797	0.426797	0.426797	0.426797	0.426797
chrVIII	266912	267392	CUT646_chrVIII:273123-273603	60	-	0.243199	0.243199	0.243199	0.243199	0.243199	0.243199	0.243199	0.243199	0.243199	0.243199	0.243199	0.243199	0.243199	0.243199	0.243199	0.243199	0.243199	0.243199	0.364798	0.364798	0.364798	0.364798	0.364798	0.364798	0.364798	0.364798	0.243199	0.243199	0.364798	0.364798	0.364798	0.364798	0.364798	0.364798	0.364798	0.364798	0.364798	0.364798	0.364798	0.364798	0.364798	0.364798	0.364798	0.364798
chrV	444561	444857	CUT117_chrV:425237-425533	60	+	65.015404	67.860703	67.433899	67.860703	68.002998	68.287498	67.576202	67.433899	65.299896	67.149399	67.860703	67.718498	64.5886	67.291702	66.864899	66.295799	65.1577	63.4505	56.194901	50.646599	55.341301	61.032001	66.295799	66.295799	68.002998	66.722603	67.718498	67.007103	68.998802	69.425598	69.567902	68.145302	69.994698	69.710197	69.852402	69.852402	68.998802	49.2239	57.617599	66.438103	69.710197	69.283401	67.860703	68.571999
chrX	604082	604514	CUT218_chrX:604484-604916	60	+	0.284531	0.284531	0.284531	0.284531	0.284531	0.284531	0.284531	0.284531	0.284531	0.284531	0.284531	0.284531	0.284531	0.284531	0.284531	0.284531	0.284531	0.284531	0.284531	0.284531	0.284531	0.284531	0.284531	0.284531	0.284531	0.284531	0.284531	0.284531	0.284531	0.284531	0.284531	0.284531	0.284531	0.142266	0.142266	0.142266	0.284531	0.284531	0.284531	0.284531	0.284531	0.284531	0.284531	0.284531
chrXI	398693	399001	CUT720_chrXI:386949-387253	60	-	8.39035	8.51195	8.39035	8.39035	8.51195	8.63355	8.87675	8.75515	9.11995	9.11995	9.11995	8.99835	8.99835	9.11995	8.14715	8.14715	9.36314	9.36314	9.36314	9.36314	9.48474	9.48474	9.48474	8.99835	9.11995	9.48474	9.60634	9.60634	9.48474	9.60634	9.60634	9.60634	9.60634	9.48474	9.48474	9.60634	9.60634	9.60634	9.60634	9.84954	9.84954	9.72794	9.48474	9.84954
chrXI	37292	37524	CUT225_chrXI:30920-31152	60	+	0.142266	0.142266	0.142266	0.142266	0.142266	0.142266	0.142266	0.142266	0.142266	0.142266	0.142266	0.142266	0.142266	0.142266	0.142266	0.142266	0.142266	0.142266	0.142266	0.142266	0.142266	0.142266	0.142266	0.142266	0.142266	0.142266	0.142266	0.142266	0.142266	0.142266	0.142266	0.142266	0.142266	0.142266	0.142266	0.142266	0.142266	0.142266	0.142266	0.142266	0.142266	0.142266	0	0
chrIII	29182	29678	CUT460_chrIII:28613-29109	60	-	0	0	0	0	0	0	0	0	0	0	0	0	0	0	0	0	0	0	0	0	0	0	0	0	0	0	0	0	0	0	0	0	0	0	0	0	0	0	0	0	0	0	0	0
chrV	345921	346297	CUT112_chrV:326173-326549	60	+	2.13398	2.13398	2.13398	2.13398	2.13398	2.13398	2.13398	2.13398	2.13398	2.13398	2.13398	2.13398	2.13398	2.13398	1.84945	1.99172	2.13398	1.99172	1.99172	1.99172	1.99172	2.13398	2.13398	2.13398	2.13398	2.13398	2.13398	2.13398	1.84945	1.99172	2.13398	2.27625	2.13398	2.13398	1.99172	2.13398	1.99172	2.13398	1.84945	2.13398	2.27625	2.27625	2.13398	2.13398
chrXIV	149127	149431	CUT318_chrXIV:145850-146154	60	+	0.142266	0.142266	0.142266	0.142266	0.142266	0.142266	0.142266	0.142266	0.142266	0.142266	0.142266	0.142266	0.142266	0	0	0.142266	0.142266	0.142266	0.142266	0.142266	0.142266	0.142266	0.142266	0.142266	0.142266	0.142266	0.142266	0.142266	0.142266	0.142266	0.142266	0.142266	0.142266	0.142266	0.142266	0.142266	0.142266	0.142266	0.142266	0.142266	0.142266	0.142266	0.142266	0.142266
chrXII	632282	632506	CUT745_chrXII:672611-672835	60	-	1.09439	1.09439	0.972794	0.729596	1.09439	1.09439	1.09439	1.09439	1.09439	1.09439	1.09439	1.09439	1.09439	1.09439	1.09439	1.09439	1.09439	1.09439	1.09439	1.09439	1.09439	1.09439	1.09439	1.09439	1.09439	1.09439	1.09439	1.09439	1.09439	1.09439	1.09439	1.09439	1.09439	0.972794	1.09439	1.09439	1.21599	1.21599	1.21599	1.21599	1.21599	1.21599	1.21599	1.21599
chrXII	436812	437868	CUT263_chrXII:441568-442624	60	+	228.763	230.328003	231.039001	227.910004	226.487	231.039001	231.608002	231.751007	232.035004	231.466003	232.320007	232.746994	232.177994	230.897003	230.897003	231.608002	232.746994	231.182007	233.315994	232.746994	232.746994	230.897003	233.031006	232.746994	232.320007	232.746994	232.604004	232.604004	229.901001	233.031006	232.462006	230.613007	186.367996	220.654007	232.035004	232.177994	232.177994	229.617004	232.462006	232.462006	230.470001	232.035004	232.889008	229.475006
chrXIII	124625	125232	CUT286_chrXIII:130081-130729	60	+	0.99586	0.99586	0.99586	0.99586	0.853594	0.853594	0.853594	0.853594	0.853594	0.853594	0.99586	0.99586	0.99586	0.99586	0.853594	0.99586	0.99586	0.99586	0.99586	0.99586	0.99586	0.99586	0.99586	0.99586	0.99586	0.99586	0.99586	0.99586	0.99586	0.99586	0.99586	0.99586	0.853594	0.853594	0.853594	0.853594	0.711328	0.711328	0.711328	0.853594	0.99586	0.99586	0.99586	0.99586
chrVIII	481813	482293	CUT657_chrVIII:487152-487632	60	-	182.399002	182.641998	179.966995	179.723999	181.182999	183.737	184.223007	184.345001	184.345001	183.737	179.966995	178.751007	181.425995	180.210007	175.468002	184.223007	184.830994	184.953003	185.074005	185.074005	183.737	185.559998	184.223007	183.25	184.709	184.223007	184.709	185.559998	185.438995	184.709	184.587997	184.223007	185.559998	185.682007	185.195999	185.682007	181.669006	183.492996	184.100998	183.737	183.615005	184.100998	180.940002	173.156998
chrIV	1008735	1009103	CUT520_chrIV:1036637-1037005	60	-	1.09439	1.09439	0.972794	1.09439	1.09439	1.09439	1.09439	0.972794	0.972794	1.09439	1.09439	1.09439	1.09439	1.09439	1.09439	1.09439	1.09439	1.09439	1.09439	1.09439	1.09439	1.09439	1.09439	0.972794	0.972794	1.09439	1.09439	1.09439	1.09439	1.09439	1.09439	0.972794	0.607996	1.09439	1.09439	1.09439	1.09439	1.09439	1.09439	1.09439	1.09439	1.09439	1.09439	1.09439
chrVII	154353	155425	CUT129_chrVII:153149-154221	60	+	0.711328	0.711328	0.711328	0.711328	0.711328	0.711328	0.711328	0.711328	0.711328	0.711328	0.711328	0.711328	0.711328	0.711328	0.711328	0.711328	0.711328	0.711328	0.711328	0.711328	0.711328	0.711328	0.711328	0.569063	0.711328	0.711328	0.711328	0.711328	0.711328	0.711328	0.711328	0.711328	0.711328	0.711328	0.711328	0.569063	0.569063	0.711328	0.711328	0.711328	0.711328	0.711328	0.711328	0.569063
chrVI	171818	172186	CUT576_chrVI:149418-149786	60	-	0	0	0	0	0	0	0	0	0	0	0	0	0	0	0	0	0	0	0	0	0	0	0	0	0	0	0	0	0	0	0	0	0	0	0	0	0	0	0	0	0	0	0	0
chrIV	227928	228721	CUT480_chrIV:215796-216588	60	-	0.121599	0.121599	0.121599	0.121599	0.121599	0.121599	0.121599	0.121599	0.121599	0.121599	0.121599	0.121599	0.121599	0.121599	0.121599	0.121599	0.121599	0.121599	0.121599	0.121599	0.121599	0.121599	0.121599	0.121599	0.121599	0.121599	0.121599	0	0	0	0.121599	0.121599	0.121599	0.121599	0.121599	0.121599	0.121599	0.121599	0.121599	0.121599	0.121599	0.121599	0.121599	0.121599
chrXI	582784	582920	CUT727_chrXI:571070-571206	60	-	2.31039	2.31039	2.31039	2.31039	2.31039	2.31039	2.31039	2.31039	2.31039	2.31039	2.31039	2.31039	2.31039	2.31039	2.31039	2.31039	2.31039	2.31039	2.31039	2.31039	2.31039	2.31039	2.31039	2.31039	2.31039	2.31039	2.31039	2.31039	2.31039	2.31039	2.31039	2.31039	2.31039	2.31039	2.31039	2.31039	2.31039	2.31039	2.31039	2.31039	2.31039	2.31039	2.31039	2.31039
chrVII	338624	339040	CUT596_chrVII:337172-337588	60	-	0	0	0	0	0	0	0	0	0	0	0	0	0	0	0	0	0	0	0	0	0	0	0	0	0	0	0	0	0	0	0	0	0	0	0	0	0	0	0	0	0	0	0	0
chrXI	102577	102721	CUT703_chrXI:95835-95979	60	-	0.486397	0.486397	0.486397	0.486397	0.486397	0.486397	0.486397	0.486397	0.486397	0.486397	0.486397	0.486397	0.486397	0.486397	0.486397	0.364798	0.486397	0.486397	0.486397	0.486397	0.486397	0.364798	0.486397	0.486397	0.486397	0.486397	0.486397	0.486397	0.486397	0.486397	0.486397	0.486397	0.486397	0.486397	0.486397	0.486397	0.486397	0.486397	0.486397	0.486397	0.486397	0.486397	0.486397	0.486397
chrXV	914669	914901	CUT868_chrXV:944186-944418	60	-	0.121599	0.121599	0.121599	0.121599	0.121599	0.121599	0.121599	0.121599	0	0	0.121599	0.121599	0.121599	0.121599	0.121599	0.121599	0	0	0	0.121599	0.121599	0.121599	0.121599	0.121599	0.121599	0.121599	0.121599	0	0.121599	0	0.121599	0.121599	0.121599	0.121599	0.121599	0.121599	0.121599	0.121599	0.121599	0.121599	0.121599	0.121599	0.121599	0.121599
chrXII	922591	922689	CUT754_chrXII:963127-963551	60	-	28.211	27.9678	24.563101	28.3326	28.697399	28.819	28.5758	28.697399	28.697399	28.454201	28.454201	27.9678	28.697399	27.846201	28.454201	28.697399	28.211	27.4814	26.5086	27.7246	27.846201	27.7246	20.3071	26.8734	27.3598	29.062201	29.1838	29.1838	28.940599	28.697399	28.5758	28.089399	28.697399	28.454201	28.454201	28.819	28.940599	29.1838	28.819	29.1838	29.062201	27.3598	24.0767	26.630199
chrVII	227085	227501	CUT132_chrVII:225910-226326	60	+	0	0	0	0	0	0	0	0	0	0	0	0	0	0	0	0	0	0	0	0	0	0	0	0	0	0	0	0	0	0	0	0	0	0	0	0	0	0	0	0	0	0	0	0
chrXII	197637	198141	CUT252_chrXII:196840-197344	60	+	0.99586	0.853594	0.853594	0.853594	0.99586	0.99586	0.99586	0.99586	0.99586	0.99586	0.99586	0.99586	0.99586	0.99586	0.99586	0.99586	0.99586	0.99586	0.99586	0.853594	0.853594	0.853594	0.853594	0.853594	0.853594	0.853594	0.711328	0.711328	0.711328	0.711328	0.853594	0.853594	0.99586	0.99586	0.99586	0.99586	0.853594	0.99586	0.853594	0.853594	0.853594	0.99586	0.99586	0.99586
chrXII	358812	359140	CUT734_chrXII:363972-364300	60	-	0	0	0	0	0	0	0	0	0	0	0	0	0	0	0	0	0	0	0	0	0	0	0	0	0	0	0	0	0	0	0	0	0	0	0	0	0	0	0	0	0	0	0	0
chrXI	565919	566431	CUT723_chrXI:554206-554718	60	-	0	0	0	0	0	0	0	0	0	0	0	0	0	0	0	0	0	0	0	0	0	0	0	0	0	0	0	0	0	0	0	0	0	0	0	0	0	0	0	0	0	0	0	0
chrXV	924378	924570	CUT870_chrXV:953890-954082	60	-	0.607996	0.607996	0.607996	0.607996	0.607996	0.607996	0.607996	0.486397	0.486397	0.364798	0.607996	0.607996	0.607996	0.607996	0.607996	0.607996	0.607996	0.729596	0.729596	0.729596	0.607996	0.729596	0.729596	0.729596	0.729596	0.729596	0.729596	0.729596	0.729596	0.729596	0.729596	0.729596	0.729596	0.729596	0.729596	0.729596	0.729596	0.729596	0.729596	0.607996	0.729596	0.729596	0.729596	0.486397
chrII	723172	723964	CUT037_chrII:714685-715477	60	+	0.142266	0.142266	0.142266	0.142266	0.142266	0.142266	0.142266	0.142266	0.142266	0.142266	0.142266	0.142266	0.142266	0.142266	0.142266	0.142266	0.142266	0.142266	0.142266	0.142266	0.142266	0.142266	0.142266	0.142266	0.142266	0	0.142266	0.142266	0.142266	0.142266	0.142266	0.142266	0.142266	0.142266	0.142266	0.142266	0.142266	0.142266	0.142266	0.142266	0.142266	0.142266	0.142266	0.142266
chrX	277529	278113	CUT683_chrX:267321-267905	60	-	0.364798	0.364798	0.364798	0.364798	0.364798	0.364798	0.364798	0.364798	0.243199	0.243199	0.243199	0.243199	0.243199	0.486397	0.486397	0.364798	0.364798	0.364798	0.486397	0.486397	0.243199	0.486397	0.486397	0.486397	0.486397	0.486397	0.486397	0.486397	0.486397	0.364798	0.364798	0.486397	0.486397	0.486397	0.486397	0.486397	0.486397	0.486397	0.486397	0.486397	0.486397	0.486397	0.486397	0.486397
chrIV	1202199	1203219	CUT088_chrIV:1240005-1241029	60	+	685.719971	684.867004	672.773987	663.669006	674.338989	678.606995	690.130981	635.216003	638.346008	640.195007	662.247009	679.460999	690.27301	690.130981	694.682983	687.854004	695.820984	644.179016	693.260986	681.026001	696.390015	699.804993	697.385986	698.666992	698.382019	699.377991	698.666992	697.244019	692.265015	696.247986	695.252014	694.398987	693.403015	695.39502	694.398987	661.534973	687.570007	687.143005	686.859009	686.146973	685.435974	685.719971	688.138977	685.578003
chrX	164914	165762	CUT204_chrX:155011-155859	60	+	0	0	0	0	0	0	0	0	0	0	0	0	0	0	0	0	0	0	0	0	0	0	0	0	0	0	0	0	0	0	0	0	0	0	0	0	0	0	0	0	0	0	0	0
chrV	321778	322058	CUT560_chrV:302367-302647	60	-	3.64798	3.64798	3.64798	3.64798	3.52638	3.52638	3.52638	3.52638	3.64798	3.64798	3.64798	3.64798	3.76958	3.76958	3.64798	3.64798	3.76958	3.76958	3.64798	3.76958	3.76958	3.76958	3.76958	3.64798	3.64798	3.64798	3.16158	3.64798	3.64798	3.64798	3.52638	3.52638	3.64798	3.40478	3.40478	3.40478	3.40478	3.64798	3.64798	3.64798	3.64798	3.40478	3.40478	3.64798
chrVIII	112170	112418	CUT173_chrVIII:115511-115759	60	+	0.142266	0.142266	0.142266	0.142266	0.142266	0.142266	0.142266	0.142266	0.142266	0.142266	0.142266	0.142266	0.142266	0.142266	0.142266	0.142266	0.142266	0.142266	0.142266	0.142266	0.142266	0.142266	0.142266	0.142266	0.142266	0.142266	0.142266	0.142266	0.142266	0.142266	0.142266	0.142266	0.142266	0.142266	0.142266	0.142266	0.142266	0.142266	0.142266	0.142266	0.142266	0.142266	0.142266	0.142266
chrIV	759760	760262	CUT510_chrIV:769699-770203	60	-	0	0	0	0	0	0	0	0	0	0	0	0	0	0	0	0	0	0	0	0	0	0	0	0	0	0	0	0	0	0	0	0	0	0	0	0	0	0	0	0	0	0	0	0
chrXV	360009	361105	CUT835_chrXV:379086-380182	60	-	1.09439	1.33759	1.33759	1.33759	1.33759	1.33759	1.33759	1.33759	1.33759	1.33759	1.33759	1.33759	1.45919	1.45919	1.45919	1.45919	1.45919	1.45919	1.45919	1.33759	1.45919	1.58079	1.45919	1.45919	1.45919	1.58079	1.58079	1.70239	1.70239	1.70239	1.70239	1.70239	1.70239	1.70239	1.70239	1.70239	1.70239	1.70239	1.70239	1.70239	1.70239	1.70239	1.70239	1.70239
chrXII	391471	391903	CUT258_chrXII:396920-397352	60	+	18.494499	18.494499	18.494499	18.636801	18.352301	18.352301	17.783199	18.067699	18.067699	18.209999	18.067699	18.209999	18.352301	17.783199	17.6409	17.071899	17.498699	17.3564	13.942	13.942	13.7998	13.942	13.5152	12.9462	12.9462	12.9462	12.9462	12.8039	12.6616	12.8039	12.6616	11.3813	11.239	10.9545	10.1009	9.9586	9.67407	9.9586	9.9586	9.9586	9.9586	9.38953	9.38953	9.105
chrXII	679598	679782	CUT269_chrXII:719679-719863	60	+	0	0	0	0	0	0	0	0	0	0	0	0	0	0	0	0	0	0	0	0	0	0	0	0	0	0	0	0	0	0	0	0	0	0	0	0	0	0	0	0	0	0	0	0
chrXI	466612	466940	CUT239_chrXI:454889-455217	60	+	0	0	0	0	0	0	0	0	0	0	0	0	0	0	0	0	0	0	0	0	0	0	0	0	0	0	0	0	0	0	0	0	0	0	0	0	0	0	0	0	0	0	0	0
chrXIV	157788	158116	CUT803_chrXIV:154510-154838	60	-	0.729596	0.729596	0.607996	0.607996	0.607996	0.607996	0.607996	0.607996	0.607996	0.729596	0.729596	0.729596	0.729596	0.729596	0.729596	0.729596	0.729596	0.729596	0.729596	0.729596	0.729596	0.729596	0.729596	0.729596	0.729596	0.729596	0.729596	0.729596	0.729596	0.729596	0.729596	0.729596	0.729596	0.729596	0.729596	0.729596	0.729596	0.729596	0.729596	0.729596	0.729596	0.729596	0.729596	0.729596
chrIV	357120	357488	CUT486_chrIV:345077-345445	60	-	0	0	0	0	0	0	0	0	0	0	0	0	0	0	0	0	0	0	0	0	0	0	0	0	0	0	0	0	0	0	0	0	0	0	0	0	0	0	0	0	0	0	0	0
chrXVI	131239	131479	CUT882_chrXVI:131446-131686	60	-	2.06719	2.06719	2.31039	2.43199	2.43199	2.55358	2.91838	2.91838	3.03998	3.03998	2.91838	2.91838	2.91838	2.91838	2.91838	2.91838	2.91838	3.40478	3.52638	3.52638	3.52638	3.64798	3.76958	3.76958	3.76958	3.89118	3.89118	3.76958	3.40478	3.28318	3.64798	3.89118	3.89118	3.89118	3.89118	3.64798	3.89118	3.89118	3.76958	3.89118	3.76958	3.89118	3.89118	3.89118
chrXV	534869	535621	CUT382_chrXV:553129-553881	60	+	0	0	0	0	0	0	0	0	0	0	0	0	0	0	0	0	0	0	0	0	0	0	0	0	0	0	0	0	0	0	0	0	0	0	0	0	0	0	0	0	0	0	0	0
chrXII	476398	476662	CUT738_chrXII:505243-505507	60	-	0.121599	0.121599	0.121599	0.121599	0	0	0	0.121599	0.121599	0.121599	0.121599	0.121599	0.121599	0.121599	0.121599	0.121599	0.121599	0.121599	0.121599	0.121599	0.121599	0.121599	0.121599	0.121599	0.121599	0.121599	0.121599	0.121599	0.121599	0.121599	0.121599	0.121599	0.121599	0.121599	0.121599	0.121599	0.121599	0.121599	0.121599	0.121599	0.121599	0.121599	0.121599	0.121599
chrXVI	768014	768406	CUT914_chrXVI:767057-767449	60	-	1.82399	1.82399	1.70239	1.70239	1.70239	1.70239	1.70239	1.70239	1.70239	1.70239	1.70239	1.70239	1.70239	1.70239	1.70239	1.70239	1.70239	1.70239	1.70239	1.70239	1.70239	1.70239	1.70239	1.70239	1.70239	1.70239	1.70239	1.70239	1.58079	1.70239	1.58079	1.58079	1.58079	1.70239	1.70239	1.70239	1.70239	1.70239	1.70239	1.70239	1.70239	1.58079	1.70239	1.58079
chrXII	681702	682390	CUT270_chrXII:721783-722471	60	+	0	0	0	0	0	0	0	0	0	0	0	0	0	0	0	0	0	0	0	0	0	0	0	0	0	0	0	0	0	0	0	0	0	0	0	0	0	0	0	0	0	0	0	0
chrIV	1345218	1346082	CUT534_chrIV:1383905-1384769	60	-	13.9839	14.1055	14.1055	13.7407	14.2271	14.5919	14.7135	14.2271	14.9567	14.8351	14.8351	14.8351	14.7135	14.5919	14.8351	15.0783	15.0783	14.8351	14.9567	15.1999	14.9567	15.5647	15.5647	15.5647	15.6863	15.4431	15.1999	15.1999	14.9567	15.0783	15.6863	15.5647	15.3215	14.8351	14.5919	14.9567	14.1055	14.8351	11.3087	13.2543	13.6191	13.3759	11.9167	9.84954
chrV	514259	514955	CUT119_chrV:500638-501334	60	+	0	0	0	0	0	0	0	0	0	0	0	0	0	0	0	0	0	0	0	0	0	0	0	0	0	0	0	0	0	0	0	0	0	0	0	0	0	0	0	0	0	0	0	0
chrXVI	872792	872976	CUT920_chrXVI:877971-878155	60	-	0	0	0	0	0	0	0	0	0	0	0	0	0	0	0	0	0	0	0	0	0	0	0	0	0	0	0	0	0	0	0	0	0	0	0	0	0	0	0	0	0	0	0	0
chrXIII	734828	734972	CUT789_chrXIII:761806-761950	60	-	45.721298	47.423698	57.2733	57.881302	58.246101	58.367699	58.610901	58.610901	57.151699	58.4893	57.6381	58.610901	58.246101	55.5709	57.6381	57.516499	58.367699	58.610901	57.759701	55.814098	53.990101	49.490898	39.033401	57.030102	57.6381	54.7197	58.4893	58.367699	58.246101	57.2733	56.908501	58.002899	56.300499	56.665298	58.1245	56.908501	58.246101	58.246101	58.1245	57.759701	58.367699	58.246101	58.610901	58.9757
chrX	486249	486481	CUT215_chrX:486567-486799	60	+	0	0	0	0	0	0	0	0	0	0	0	0	0	0	0	0	0	0	0	0	0	0	0	0	0	0	0	0	0	0	0	0	0	0	0	0	0	0	0	0	0	0	0	0
chrIV	175591	175911	CUT051_chrIV:163432-163752	60	+	0.711328	0.711328	0.711328	0.711328	0.711328	0.711328	0.711328	0.711328	0.711328	0.711328	0.711328	0.711328	0.711328	0.711328	0.711328	0.711328	0.711328	0.711328	0.711328	0.711328	0.711328	0.711328	0.711328	0.711328	0.711328	0.711328	0.711328	0.711328	0.711328	0.711328	0.711328	0.711328	0.711328	0.711328	0.711328	0.711328	0.711328	0.711328	0.711328	0.711328	0.711328	0.711328	0.711328	0.711328
chrIII	133299	133976	CUT045_chrIII:139308-139988	60	+	547.437988	548.861023	542.885986	548.718994	548.291992	545.304016	546.585022	546.869019	546.72699	548.718994	548.434021	550.283997	550.426025	550.710022	548.718994	545.731018	545.872986	534.208008	541.890015	541.60498	547.153992	550.140991	549.429993	549.715027	549.715027	549.002991	549.999023	548.150024	517.705017	505.184998	503.477997	533.06897	529.513	528.94397	528.801025	506.75	506.75	494.515015	522.11499	523.538025	502.625	526.809998	547.296021	541.463013
chrXI	305203	305587	CUT713_chrXI:298771-299155	60	-	1.94559	2.18879	2.18879	2.18879	2.18879	2.18879	2.18879	2.18879	2.18879	2.18879	2.06719	2.18879	2.18879	2.18879	2.18879	2.18879	2.18879	2.18879	2.18879	2.18879	2.06719	2.06719	2.18879	2.18879	2.18879	2.18879	2.18879	2.18879	2.18879	2.18879	2.18879	1.94559	1.82399	1.94559	2.18879	2.18879	2.18879	2.18879	2.18879	2.18879	2.18879	2.06719	2.18879	2.18879
chrIX	193159	194454	CUT189_chrIX:202852-204148	60	+	1.70719	1.70719	1.70719	1.70719	1.70719	1.70719	1.70719	1.70719	1.70719	1.70719	1.70719	1.70719	1.70719	1.70719	1.70719	1.70719	1.70719	1.70719	1.70719	1.70719	1.70719	1.70719	1.70719	1.70719	1.70719	1.70719	1.70719	1.70719	1.56492	1.56492	1.56492	1.70719	1.70719	1.70719	1.70719	1.70719	1.70719	1.70719	1.70719	1.56492	1.70719	1.70719	1.56492	1.42266
chrXIV	526422	526849	CUT817_chrXIV:529159-529559	60	-	18.483101	18.3615	17.5103	17.5103	17.5103	18.3615	18.239901	17.875099	17.9967	17.631901	18.3615	18.3615	18.483101	18.3615	18.483101	18.3615	18.3615	18.239901	18.118299	17.267099	18.118299	18.239901	18.239901	17.875099	14.1055	18.118299	17.875099	18.239901	17.9967	18.239901	18.239901	17.9967	17.875099	17.875099	17.9967	17.875099	17.9967	17.1455	13.6191	18.118299	18.239901	18.118299	18.118299	18.118299
chrX	461613	461925	CUT691_chrX:450371-450683	60	-	0	0	0	0	0	0	0	0	0	0	0	0	0	0	0	0	0	0	0	0	0	0	0	0	0	0	0	0	0	0	0	0	0	0	0	0	0	0	0	0	0	0	0	0
chrXVI	134705	135337	CUT884_chrXVI:134894-135526	60	-	0.121599	0.121599	0.121599	0.121599	0.121599	0.121599	0.121599	0.121599	0.121599	0.121599	0.121599	0.121599	0	0	0	0	0	0	0	0	0	0	0	0	0	0	0	0	0	0	0	0	0	0	0	0	0	0	0	0	0	0	0	0
chrXIV	732195	732867	CUT351_chrXIV:723403-724075	60	+	0	0	0	0	0	0	0	0	0	0	0	0	0	0	0	0	0	0	0	0	0	0	0	0	0	0	0	0	0	0	0	0	0	0	0	0	0	0	0	0	0	0	0	0
chrXV	959642	961674	CUT395_chrXV:995086-997118	60	+	1.56492	1.56492	1.56492	1.56492	1.42266	1.42266	1.42266	1.42266	1.56492	1.56492	1.56492	1.56492	1.56492	1.56492	1.56492	1.56492	1.56492	1.56492	1.56492	1.56492	1.56492	1.56492	1.56492	1.56492	1.56492	1.56492	1.56492	1.56492	1.56492	1.56492	1.56492	1.56492	1.56492	1.56492	1.56492	1.56492	1.56492	1.56492	1.56492	1.56492	1.56492	1.56492	1.56492	1.56492
chrXI	164473	165048	CUT705_chrXI:157723-158298	60	-	0	0	0	0	0	0	0	0	0	0	0	0	0	0	0	0	0	0	0	0	0	0	0	0	0	0	0	0	0	0	0	0	0	0	0	0	0	0	0	0	0	0	0	0
chrVII	95460	95620	CUT586_chrVII:94290-94450	60	-	10.5791	10.3359	10.7007	10.9439	11.0655	11.0655	10.5791	10.5791	10.4575	10.8223	10.9439	11.0655	10.9439	10.0927	11.0655	10.7007	10.8223	10.5791	10.9439	10.0927	10.4575	10.7007	10.7007	10.7007	10.9439	10.7007	10.7007	10.7007	10.7007	10.9439	10.8223	10.8223	10.8223	10.8223	10.9439	10.9439	10.9439	9.36314	10.9439	10.9439	10.9439	9.48474	9.84954	9.97114
chrXI	398381	398693	CUT719_chrXI:386637-386949	60	-	6.93116	6.93116	6.80956	1.82399	1.70239	1.21599	1.09439	1.09439	1.09439	1.09439	0.972794	0.486397	0.729596	0.851195	0.851195	0.851195	0.851195	0.851195	0.851195	0.851195	0.851195	0.851195	0.851195	0.607996	0.607996	0.851195	0.851195	0.851195	0.851195	0.607996	0.486397	0.607996	0.486397	0.486397	0.486397	0.607996	0.607996	0.607996	0.607996	0.243199	0.243199	0.243199	0.243199	0.243199
chrXVI	375607	375927	CUT416_chrXVI:369790-370110	60	+	6.40195	6.40195	6.40195	6.25969	6.25969	6.11742	6.11742	6.25969	6.25969	6.25969	5.97516	6.40195	5.69063	6.25969	6.40195	6.11742	5.97516	6.54422	6.54422	6.54422	6.54422	6.54422	6.54422	6.54422	6.54422	6.54422	6.40195	6.54422	6.54422	6.40195	6.25969	6.25969	6.40195	6.40195	6.25969	6.40195	6.54422	6.40195	6.54422	6.54422	5.69063	5.83289	6.68649	6.54422
chrVII	211162	211770	CUT591_chrVII:209986-210594	60	-	0.121599	0.121599	0.121599	0.121599	0.121599	0.121599	0.121599	0.121599	0.121599	0.121599	0.121599	0.121599	0.121599	0.121599	0.121599	0.121599	0.121599	0.121599	0.121599	0.121599	0.121599	0.121599	0.121599	0.121599	0.121599	0.121599	0.121599	0.121599	0.121599	0.121599	0.121599	0.121599	0.121599	0.121599	0.121599	0.121599	0.121599	0.121599	0.121599	0.121599	0.121599	0.121599	0.121599	0.121599
chrIX	35633	36273	CUT659_chrIX:45285-45925	60	-	0.243199	0	0.243199	0.243199	0.243199	0.243199	0.243199	0.243199	0.243199	0.243199	0.243199	0.243199	0.243199	0.243199	0.243199	0.243199	0.243199	0.243199	0.243199	0.243199	0.243199	0.243199	0.243199	0.243199	0.243199	0.243199	0.243199	0.243199	0.243199	0.243199	0.243199	0.243199	0.243199	0.243199	0.243199	0.243199	0.243199	0.243199	0.243199	0.243199	0.243199	0.243199	0.243199	0.243199
chrV	64942	65142	CUT543_chrV:51773-51973	60	-	12.1599	11.7951	8.39035	7.90395	8.63355	8.63355	8.51195	8.39035	8.39035	8.51195	8.51195	8.26875	8.26875	7.66075	7.05276	5.71517	4.25597	2.91838	5.47197	5.47197	5.59357	5.59357	5.35037	5.47197	5.22877	5.59357	5.22877	5.95836	5.83677	5.83677	5.83677	5.83677	5.83677	5.83677	5.59357	4.98557	4.25597	2.91838	5.35037	5.59357	5.59357	5.35037	5.10717	3.76958
chrIV	1262490	1263154	CUT532_chrIV:1300313-1300977	60	-	0.364798	0.243199	0.243199	0.364798	0.364798	0.364798	0.364798	0.364798	0.364798	0.364798	0.364798	0.243199	0.364798	0.364798	0.364798	0.243199	0.364798	0.364798	0.364798	0.364798	0.364798	0.364798	0.364798	0.364798	0.364798	0.364798	0.364798	0.364798	0.364798	0.364798	0.364798	0.364798	0.364798	0.364798	0.364798	0.364798	0.364798	0.364798	0.364798	0.364798	0.364798	0.364798	0.364798	0.364798
chrX	664297	664489	CUT223_chrX:664710-664902	60	+	2.84531	2.84531	2.84531	2.84531	2.84531	2.84531	2.84531	2.70305	2.70305	2.70305	2.70305	2.70305	2.70305	2.70305	2.70305	2.70305	2.70305	2.70305	2.70305	2.56078	2.56078	2.56078	2.56078	2.56078	2.41852	2.56078	2.41852	2.41852	2.56078	2.56078	2.56078	2.56078	2.56078	2.56078	1.99172	2.56078	2.56078	2.56078	2.56078	2.56078	2.56078	2.56078	2.56078	2.56078
chrXIII	201631	201879	CUT762_chrXIII:218973-219221	60	-	3.03998	3.03998	3.03998	3.03998	3.03998	2.91838	2.55358	2.55358	2.91838	2.79678	2.31039	2.31039	2.55358	2.67518	2.67518	3.03998	2.79678	2.79678	3.03998	2.79678	2.79678	3.03998	2.91838	2.91838	3.16158	3.03998	3.03998	3.03998	3.03998	3.16158	3.16158	3.03998	3.03998	3.03998	3.03998	3.03998	3.03998	2.91838	3.03998	2.91838	3.03998	3.03998	2.79678	2.67518
chrVII	660489	660881	CUT611_chrVII:666947-667339	60	-	2.06719	2.06719	2.06719	2.06719	2.06719	2.06719	2.06719	2.06719	2.06719	2.06719	2.06719	2.06719	2.06719	2.06719	1.82399	2.06719	2.06719	1.94559	1.94559	2.06719	2.06719	2.06719	2.06719	1.94559	1.94559	1.58079	1.70239	1.70239	1.70239	1.70239	1.70239	1.58079	0.972794	0.972794	0.972794	0.972794	0.851195	0.851195	0.972794	0.972794	0.972794	0.851195	0.729596	0.607996
chrIV	1344864	1345218	CUT533_chrIV:1383553-1383905	60	-	0	0	0	0	0	0	0	0	0	0	0	0	0	0	0	0	0	0	0	0	0	0	0	0	0	0	0	0	0	0	0	0	0	0	0	0	0	0	0	0	0	0	0	0
chrVII	519998	520222	CUT603_chrVII:515675-515899	60	-	0	0	0	0	0	0	0	0	0	0	0	0	0	0	0	0	0	0	0	0	0	0	0	0	0	0	0	0	0	0	0	0	0	0	0	0	0	0	0	0	0	0	0	0
chrXV	966075	966395	CUT397_chrXV:1001518-1001838	60	+	0	0	0	0	0	0	0	0	0	0	0	0	0	0	0	0	0	0	0	0	0	0	0	0	0	0	0	0	0	0	0	0	0	0	0	0	0	0	0	0	0	0	0	0
chrXII	894059	895051	CUT753_chrXII:928605-929597	60	-	0	0	0	0	0	0	0	0	0	0	0	0	0	0	0	0	0	0	0	0	0	0	0	0	0	0	0	0	0	0	0	0	0	0	0	0	0	0	0	0	0	0	0	0
chrIV	1262138	1262490	CUT531_chrIV:1299961-1300313	60	-	0	0	0	0	0	0	0	0	0	0	0	0	0	0	0	0	0	0	0	0	0	0	0	0	0	0	0	0	0	0	0	0	0	0	0	0	0	0	0	0	0	0	0	0
chrVII	230005	230733	CUT133_chrVII:228830-229558	60	+	0	0	0	0	0	0	0	0	0	0	0	0	0	0	0	0	0	0	0	0	0	0	0	0	0	0	0	0	0	0	0	0	0	0	0	0	0	0	0	0	0	0	0	0
chrVIII	167455	167807	CUT176_chrVIII:171417-171769	60	+	2.98758	2.98758	3.12984	3.12984	3.12984	3.12984	3.12984	3.12984	3.12984	3.12984	3.12984	3.12984	3.12984	3.12984	3.12984	3.12984	2.84531	2.98758	2.98758	2.98758	2.70305	2.84531	2.98758	2.84531	2.84531	2.84531	2.56078	2.70305	2.84531	2.70305	2.56078	2.98758	2.98758	2.98758	2.84531	2.98758	2.98758	2.84531	2.84531	2.56078	2.56078	2.70305	2.70305	2.56078
chrXV	996126	996486	CUT398_chrXV:1031557-1031917	60	+	0	0	0	0	0	0	0	0	0	0	0	0	0	0	0	0	0	0	0	0	0	0	0	0	0	0	0	0	0	0	0	0	0	0	0	0	0	0	0	0	0	0	0	0
chrVI	102868	103060	CUT573_chrVI:81935-82127	60	-	0.121599	0.121599	0.121599	0.121599	0.121599	0.121599	0.121599	0.121599	0.121599	0.121599	0	0	0.121599	0.121599	0.121599	0.121599	0.121599	0.121599	0.121599	0.121599	0.121599	0.121599	0.121599	0.121599	0.121599	0.121599	0.121599	0.121599	0.121599	0.121599	0.121599	0.121599	0.121599	0.121599	0.121599	0.121599	0.121599	0.121599	0.121599	0.121599	0.121599	0.121599	0.121599	0.121599
chrXV	974947	975347	CUT874_chrXV:1010393-1010793	60	-	0.364798	0.364798	0.364798	0.364798	0.364798	0.364798	0.364798	0.364798	0.364798	0.364798	0.364798	0.364798	0.364798	0.364798	0.364798	0.364798	0.364798	0.364798	0.364798	0.364798	0.364798	0.364798	0.364798	0.364798	0.364798	0.364798	0.364798	0.364798	0.364798	0.364798	0.364798	0.364798	0.364798	0.364798	0.364798	0.364798	0.364798	0.364798	0.364798	0.364798	0.364798	0.364798	0.364798	0.364798
chrVIII	435787	436108	CUT653_chrVIII:441620-441941	60	-	0.486397	0.486397	0.486397	0.486397	0.486397	0.486397	0.486397	0.486397	0.486397	0.486397	0.486397	0.486397	0.486397	0.364798	0.486397	0.486397	0.486397	0.486397	0.486397	0.364798	0.364798	0.364798	0.364798	0.486397	0.486397	0.486397	0.486397	0.486397	0.486397	0.486397	0.486397	0.486397	0.486397	0.486397	0.486397	0.364798	0.486397	0.486397	0.486397	0.486397	0.486397	0.486397	0.486397	0.486397
chrXII	632082	632282	CUT744_chrXII:672411-672611	60	-	1.33759	1.33759	1.33759	1.33759	1.33759	1.33759	1.33759	1.21599	1.33759	1.33759	1.45919	1.45919	1.45919	1.21599	0.851195	1.45919	1.45919	1.45919	1.45919	1.45919	1.45919	1.45919	1.45919	1.45919	1.45919	1.45919	1.45919	1.21599	1.45919	1.45919	1.45919	1.45919	1.45919	1.33759	1.45919	1.45919	1.45919	1.45919	1.45919	1.45919	1.45919	1.45919	1.45919	1.45919
chrXVI	76446	79319	CUT402_chrXVI:76705-79569	60	+	0	0	0	0	0	0	0	0	0	0	0	0	0	0	0	0	0	0	0	0	0	0	0	0	0	0	0	0	0	0	0	0	0	0	0	0	0	0	0	0	0	0	0	0
chrXI	397925	398381	CUT718_chrXI:386181-386637	60	-	0.364798	0.364798	0.364798	0.364798	0.364798	0.364798	0.364798	0.364798	0.364798	0.364798	0.364798	0.364798	0.364798	0.364798	0.364798	0.364798	0.364798	0.364798	0.364798	0.364798	0.364798	0.364798	0.364798	0.364798	0.364798	0.364798	0.364798	0.364798	0.364798	0.364798	0.364798	0.364798	0.364798	0.364798	0.364798	0.364798	0.364798	0.364798	0.364798	0.364798	0.364798	0.364798	0.364798	0.364798
chrXV	930744	931160	CUT871_chrXV:960258-960674	60	-	0	0	0	0	0	0	0	0	0	0	0	0	0	0	0	0	0	0	0	0	0	0	0	0	0	0	0	0	0	0	0	0	0	0	0	0	0	0	0	0	0	0	0	0
chrIV	312257	312641	CUT053_chrIV:300161-300545	60	+	0	0	0	0	0	0	0	0	0	0	0	0	0	0	0	0	0	0	0	0	0	0	0	0	0	0	0	0	0	0	0	0	0	0	0	0	0	0	0	0	0	0	0	0
chrIX	35257	35633	CUT658_chrIX:44909-45285	60	-	0	0	0	0	0	0	0	0	0	0	0	0	0	0	0	0	0	0	0	0	0	0	0	0	0	0	0	0	0	0	0	0	0	0	0	0	0	0	0	0	0	0	0	0
[truncated: 1,956 more columns]
