# Supplementary material for: The conserved SEN1 DNA/RNA helicase has multiple functions during yeast meiosis
Source: PLoS Genet. 2025 Dec 11;21(12):e1011684. doi: 10.1371/journal.pgen.1011684 (PMC12714266; doi:10.1371/journal.pgen.1011684)
Supplement: S3 Data — (GZ) [file pgen.1011684.s003.gz › Fig3E_sen1-md_CUT.txt]

@{"upstream":[500],"downstream":[500],"body":[1000],"bin size":[1],"ref point":[null],"verbose":false,"bin avg type":"mean","missing data as zero":false,"min threshold":null,"max threshold":null,"scale":1,"skip zeros":false,"nan after end":false,"proc number":12,"sort regions":"descend","sort using":"mean","unscaled 5 prime":[0],"unscaled 3 prime":[0],"sample_labels":["sen1-md_CUTs"],"group_label…
chrV	28535	28791	CUT541_chrV:15349-15605	60	-	4.79766	4.79766	4.79766	4.79766	4.79766	4.79766	4.6429	4.6429	4.6429	4.79766	4.79766	4.79766	4.79766	4.6429	4.6429	4.33337	4.17861	4.33337	4.48814	4.17861	4.33337	4.6429	4.6429	4.6429	4.6429	4.6429	4.6429	4.6429	4.48814	3.86908	3.71432	2.16669	0.773817	4.48814	4.48814	4.48814	4.48814	4.48814	4.6429	3.71432	1.85716	4.6429	4.6429	4.6429
chrV	28791	28959	CUT542_chrV:15605-15773	60	-	2.16669	2.16669	1.85716	2.01192	1.85716	1.85716	2.01192	2.01192	2.01192	2.01192	2.16669	2.16669	2.16669	2.16669	2.16669	2.16669	2.16669	2.16669	2.16669	2.16669	2.16669	2.16669	2.16669	2.16669	2.16669	2.16669	2.16669	2.16669	2.01192	2.01192	1.85716	2.16669	2.01192	2.16669	2.16669	1.7024	1.7024	2.01192	2.32145	2.01192	2.16669	2.16669	2.32145	2.16669
chrXVI	822843	822955	CUT433_chrXVI:822055-822167	60	+	3.88576	4.04767	4.04767	3.88576	3.88576	3.72386	4.04767	3.88576	3.56195	4.04767	4.04767	4.04767	4.04767	3.88576	3.88576	3.56195	3.72386	3.72386	4.04767	4.04767	4.04767	4.04767	4.04767	4.04767	3.88576	3.72386	3.88576	4.04767	3.88576	4.04767	4.04767	4.04767	4.04767	4.04767	4.20958	4.20958	3.88576	3.72386	4.20958	4.04767	4.04767	4.20958	4.20958	4.20958
chrVIII	405695	405799	CUT180_chrVIII:411543-411647	60	+	1.61907	1.61907	1.61907	1.61907	1.61907	1.61907	1.61907	1.61907	1.61907	1.45716	1.45716	1.45716	1.61907	1.61907	1.61907	1.78098	1.78098	1.78098	1.94288	1.78098	1.94288	1.94288	2.10479	2.2667	2.2667	2.2667	2.2667	2.4286	2.4286	2.91432	3.72386	4.37149	5.50483	6.15246	6.63818	6.63818	6.63818	6.63818	7.60962	7.60962	7.93344	7.77153	7.93344	8.58106
chrVII	347992	348128	CUT137_chrVII:346512-346648	60	+	1978.98999	1966.839966	1957.619995	1956	1990.810059	1995.829956	2007	2016.060059	2008.780029	1994.530029	1961.180054	1942.560059	1980.609985	1997.280029	2005.540039	2006.51001	2019.790039	2016.550049	2032.089966	2020.27002	2031.77002	1999.869995	2029.660034	2016.22998	1938.670044	2011.209961	1804.780029	2016.060059	2020.599976	2018.329956	2015.089966	2025.780029	2046.339966	2020.920044	2047.150024	2044.880005	2039.859985	2031.280029	2017.199951	1994.530029	2035.819946	2023.030029	2034.199951	2055.570068
chrVII	348128	348392	CUT138_chrVII:346648-346912	60	+	1836.189941	2084.709961	2081.469971	2074.669922	2080.98999	2086.330078	2065.610107	2076.939941	2065.929932	2067.060059	1571.790039	1954.699951	2031.280029	2060.590088	2083.580078	2076.780029	2068.52002	2092.810059	2094.75	2099.449951	2100.419922	2096.050049	2070.790039	1967.01001	2062.370117	1848.97998	1889.780029	1976.23999	2062.209961	2080.02002	2052.48999	2046.98999	2041.319946	1988.540039	2025.290039	2018.97998	1850.920044	2013.959961	2035.660034	2026.910034	2054.110107	2068.850098	2068.199951	2061.560059
chrVII	602981	603109	CUT150_chrVII:609799-609927	60	+	1.61907	1.78098	1.94288	1.94288	1.94288	1.94288	1.94288	1.94288	1.78098	1.78098	1.78098	1.78098	1.94288	1.94288	1.94288	1.94288	1.94288	1.13335	1.29525	1.94288	1.94288	1.94288	1.94288	1.94288	1.94288	1.94288	1.78098	1.94288	1.94288	1.94288	1.94288	1.94288	1.94288	1.94288	1.94288	1.94288	1.94288	1.94288	1.94288	1.94288	1.94288	1.94288	1.94288	1.94288
chrXI	45353	45513	CUT226_chrXI:38960-39120	60	+	5.18102	5.01911	5.18102	5.01911	5.01911	5.18102	5.01911	5.34293	5.34293	5.34293	5.34293	5.01911	3.56195	4.6953	5.01911	4.85721	5.50483	5.34293	5.50483	5.34293	5.82865	5.82865	4.53339	5.99055	5.99055	5.99055	5.82865	5.99055	5.99055	5.99055	5.99055	5.18102	5.66674	5.99055	5.99055	5.99055	5.82865	5.82865	5.82865	5.99055	5.66674	5.34293	5.82865	5.99055
chrVIII	405799	406479	CUT181_chrVIII:411647-412327	60	+	28.009899	28.3337	29.629	29.629	28.9813	29.629	30.2766	30.1147	29.952801	29.466999	29.466999	30.1147	30.1147	30.2766	30.2766	30.438499	30.438499	30.2766	30.1147	30.2766	29.305099	29.952801	30.1147	29.952801	29.790899	28.3337	29.466999	29.790899	29.466999	29.305099	29.466999	29.790899	29.629	28.3337	30.1147	29.790899	30.438499	29.790899	29.952801	29.466999	26.066999	23.800301	30.438499	30.1147
chrVII	868477	868618	CUT628_chrVII:882570-882714	60	-	6303.970215	6368.049805	6319.759766	6370.990234	6352.410156	6378.569824	6384.609863	6390.02002	6371.450195	6365.569824	6366.339844	6246.089844	6275.339844	6219.009766	6300.569824	6268.220215	6128.629883	6066.569824	6171.810059	6303.350098	6030.509766	6141.629883	6118.720215	6166.22998	6151.529785	5547.029785	5594.689941	5671.149902	6124.290039	6124.600098	6178.930176	6402.089844	6428.089844	6435.060059	6422.209961	6418.339844	6430.569824	6156.02002	6158.339844	6168.870117	6436.609863	6427.779785	6437.839844	6441.560059
chrXVI	517677	518157	CUT904_chrXVI:518073-518553	60	-	362.765015	361.837006	357.347992	343.265015	345.740997	355.645996	356.729004	359.205994	359.050995	357.347992	336.454987	364.15799	365.087006	364.932007	365.240997	364.777008	365.395996	364.312988	364.932007	365.087006	363.848999	342.182007	360.289001	361.837006	353.015015	335.527008	340.789001	338.46701	360.90799	362.145996	364.002991	366.170013	365.705994	362.455994	361.372009	358.895996	361.217987	361.062988	365.087006	365.240997	365.240997	365.395996	364.312988	363.384003
chrXIII	626145	626457	CUT308_chrXIII:653050-653362	60	+	336.281006	326.56601	332.394989	348.908997	349.881012	329.480011	353.281006	346.157013	331.584991	345.184998	363.643005	368.338013	351.985992	363.804993	372.709991	373.195007	370.928986	373.842987	374.32901	374.813995	375.786011	374.32901	374.813995	372.385986	374.005005	372.709991	373.842987	367.367004	370.766998	363.643005	367.528992	369.957001	363.96701	371.414001	368.5	364.451996	359.756989	370.442993	375.462006	375.947998	374.976013	375.623993	360.890015	372.062012
chrXIII	625688	626007	CUT306_chrXIII:652602-652922	60	+	20.7241	20.7241	20.562201	20.7241	20.562201	20.7241	20.7241	19.428801	19.428801	20.886	20.886	21.047899	21.047899	20.886	20.886	20.886	20.886	20.886	21.209801	20.7241	21.047899	21.047899	21.047899	19.914499	21.047899	21.047899	20.886	20.562201	20.400299	20.400299	20.2384	20.400299	20.400299	20.400299	20.0765	20.2384	19.266899	19.266899	19.105	12.6287	16.190701	17.323999	16.838301	15.0573
chrXIII	626007	626145	CUT307_chrXIII:652922-653050	60	+	443.463013	442.006012	438.768005	416.585999	445.567993	404.928986	410.920013	436.987	443.300995	443.139008	434.395996	445.243988	445.891998	446.539001	441.519989	425.166992	443.949005	448.644012	448.967987	450.101013	449.291992	449.453003	444.43399	446.700989	437.634003	435.044006	441.682007	426.786011	424.033997	302.441986	296.937012	282.527008	265.527008	208.860001	320.414001	368.175995	408.490997	400.395996	362.023987	395.862	411.082001	407.519989	435.205994	441.033997
chrI	33698	34057	CUT437_chrI:30532-30892	60	-	30.797899	30.797899	30.797899	30.643101	30.333599	30.024099	30.643101	30.643101	30.643101	30.4884	30.4884	30.4884	30.333599	29.869301	28.631201	29.559799	29.7146	29.869301	28.012199	28.940701	29.405001	29.405001	27.857401	23.2145	28.4764	28.631201	30.4884	30.333599	30.178801	29.869301	30.333599	30.333599	30.178801	30.333599	30.178801	29.869301	29.405001	29.7146	30.178801	29.869301	29.869301	29.559799	29.559799	28.631201
chrVI	127975	128263	CUT122_chrVI:106927-107215	60	+	1.29525	1.29525	1.29525	1.13335	1.13335	1.13335	1.13335	1.29525	1.29525	1.13335	1.29525	1.29525	1.13335	1.29525	1.29525	1.29525	1.13335	1.13335	0.809534	0.971441	0.647627	0.647627	1.13335	0.971441	1.13335	1.13335	1.13335	1.13335	1.13335	1.13335	1.13335	1.13335	1.13335	1.13335	1.13335	1.13335	1.13335	1.13335	1.13335	1.13335	1.13335	1.13335	1.13335	1.13335
chrXII	759260	759734	CUT748_chrXII:793131-794227_r1	60	-	28.166901	28.321699	28.321699	28.321699	28.166901	28.321699	28.321699	28.166901	28.166901	28.012199	27.393101	27.857401	26.4645	26.928801	26.928801	28.012199	28.012199	27.7026	28.012199	27.857401	27.857401	27.7026	27.7026	27.7026	27.857401	27.857401	28.012199	28.012199	28.012199	28.012199	27.7026	15.012	14.5478	14.8573	14.8573	14.7025	14.7025	14.5478	14.7025	14.5478	14.0835	14.5478	14.0835	14.0835
chrX	237974	238142	CUT681_chrX:227752-227920	60	-	16838.09961	16988.40039	16931	16950.30078	17273.09961	17377.09961	17669.19922	17839.69922	17794.40039	17879.80078	17761.69922	17685.40039	17737.30078	17451.69922	17764.80078	17465.19922	17799.90039	17850.90039	17825.59961	16325.5	11574.29981	17175.80078	17487.80078	16812.19922	16150.79981	15666.40039	12660.7002	11685.2002	13374.5	17099.19922	17385.30078	17629.59961	17547.69922	17050.40039	17658.80078	17617.5	17830	17931.5	18157.09961	18165.19922	18200.59961	17989.19922	17690.69922	17582.19922
chrX	107085	107494	CUT672_chrX:96759-97505_r1	60	-	2.16669	2.16669	2.16669	2.16669	2.16669	2.01192	2.16669	2.16669	1.7024	1.7024	2.01192	2.16669	2.16669	2.16669	2.16669	2.16669	2.16669	2.16669	2.16669	2.16669	2.16669	2.01192	2.16669	2.16669	2.01192	2.01192	2.01192	2.01192	2.01192	2.01192	2.01192	2.01192	2.01192	2.01192	2.01192	2.01192	2.01192	2.01192	2.01192	2.01192	2.01192	2.01192	2.01192	2.01192
chrII	314641	314760	CUT447_chrII:306988-307108	60	-	8.97627	9.2858	8.51198	8.97627	8.82151	9.13104	9.2858	9.44056	9.13104	9.13104	7.27388	7.73817	9.44056	9.44056	9.44056	9.44056	9.44056	8.66675	9.44056	9.59533	9.13104	8.82151	9.2858	9.44056	9.59533	9.44056	9.44056	9.90485	9.90485	9.90485	9.90485	9.90485	9.90485	9.75009	9.2858	8.66675	9.59533	9.2858	9.59533	9.44056	9.2858	8.97627	9.59533	9.44056
chrXVI	355759	355935	CUT894_chrXVI:349946-350122	60	-	604.195984	606.052979	605.588989	606.362976	585.778992	531.302002	606.981995	608.219971	609.458008	606.517029	575.255005	610.387024	610.695984	608.684021	607.601013	585.469971	608.838989	606.517029	612.39801	614.409973	604.041016	610.541016	611.934021	609.921997	612.862976	617.195984	616.421997	617.969971	617.505981	617.969971	618.125	617.195984	618.125	615.802979	614.875	615.338989	617.505981	620.601013	619.052979	617.195984	613.637024	616.731995	616.731995	621.375
chrIV	1204919	1205343	CUT089_chrIV:1242733-1243157	60	+	3.88576	4.04767	3.88576	4.04767	3.88576	3.88576	4.04767	4.04767	3.88576	4.04767	4.04767	4.04767	4.04767	3.88576	3.88576	3.23814	3.72386	3.88576	3.88576	3.88576	3.88576	4.04767	3.88576	3.88576	4.04767	4.04767	3.40004	4.04767	4.04767	4.04767	4.04767	4.04767	4.04767	4.04767	4.04767	4.04767	4.04767	4.04767	3.56195	4.04767	4.04767	4.04767	4.04767	4.04767
chrXII	997881	998466	CUT756_chrXII:1043022-1043606	60	-	0.154763	0.154763	0.154763	0.154763	0.154763	0.154763	0.154763	0.154763	0.154763	0.154763	0.154763	0.154763	0.154763	0.154763	0.154763	0.154763	0.154763	0.154763	0.154763	0.154763	0.154763	0.154763	0.154763	0.154763	0.154763	0.154763	0.154763	0.154763	0.154763	0.154763	0.154763	0.154763	0.154763	0.154763	0.154763	0.154763	0.154763	0.154763	0.154763	0.154763	0.154763	0.154763	0.154763	0.154763
chrV	281320	281464	CUT553_chrV:261878-262022	60	-	194.382996	194.692001	194.382996	195.001999	194.847	194.072998	193.453995	190.977997	186.490005	187.108994	188.347	189.895004	190.203995	191.751999	193.764008	193.145004	191.597	192.835007	190.358994	187.727997	190.358994	190.514008	190.822998	192.679993	194.227997	194.072998	194.692001	194.537003	193.917999	194.072998	193.608994	192.990005	189.429993	191.906998	191.132996	192.371002	191.906998	193.608994	192.216003	193.298996	186.798996	184.167999	165.132004	195.156998
chrIII	183289	183515	CUT466_chrIII:178258-178482	60	-	0.619053	0.619053	0.619053	0.619053	0.619053	0.619053	0.619053	0.619053	0.619053	0.619053	0.619053	0.619053	0.619053	0.619053	0.619053	0.619053	0.619053	0.619053	0.619053	0.619053	0.619053	0.619053	0.619053	0.619053	0.619053	0.619053	0.619053	0.619053	0.619053	0.619053	0.619053	0.619053	0.619053	0.619053	0.619053	0.619053	0.619053	0.619053	0.619053	0.619053	0.619053	0.619053	0.46429	0.619053
chrXIV	237444	237580	CUT325_chrXIV:234186-234322	60	+	0.971441	0.971441	0.971441	0.971441	0.971441	0.809534	0.971441	0.971441	0.971441	0.809534	0.971441	0.971441	0.971441	0.971441	0.971441	0.971441	0.971441	0.971441	0.971441	0.971441	0.971441	0.971441	0.971441	0.971441	0.971441	0.971441	0.971441	0.971441	0.809534	0.809534	0.809534	0.647627	0.647627	0.647627	0.971441	0.809534	0.971441	0.971441	0.971441	0.971441	0.971441	0.971441	0.971441	0.971441
chrIV	596060	596517	CUT500_chrIV:598426-598882	60	-	245.764008	195.156998	253.656998	255.358994	255.824005	251.181	251.026001	251.026001	250.716995	221.931	244.990005	244.681	247.466995	248.085999	238.800003	248.705002	249.014008	248.085999	245.608994	244.061996	241.895004	236.477997	232.145004	212.181	198.097	231.061996	231.061996	229.977997	221.466003	183.858994	204.751999	221.621002	223.322998	241.121002	242.514008	241.740005	242.205002	242.050003	241.740005	243.287994	242.514008	241.740005	239.882996	240.966003
chrIV	1195766	1195882	CUT526_chrIV:1233561-1233681	60	-	2.32145	2.16669	1.85716	2.01192	2.32145	2.32145	2.32145	2.32145	2.32145	2.32145	2.32145	2.32145	2.32145	2.16669	2.16669	2.32145	2.32145	2.32145	2.32145	2.32145	2.32145	2.16669	2.32145	2.32145	2.32145	2.32145	2.32145	2.32145	2.32145	2.32145	2.32145	2.32145	2.32145	2.32145	2.32145	2.32145	2.32145	2.32145	2.32145	2.32145	2.16669	2.32145	2.16669	2.16669
chrV	171324	171798	CUT547_chrV:152174-152662	60	-	6.3453	6.80959	6.80959	6.50006	6.65482	6.65482	6.65482	6.80959	6.80959	6.80959	6.80959	6.96435	6.65482	6.50006	6.65482	6.65482	6.50006	6.65482	6.80959	6.3453	6.50006	6.19053	3.40479	6.19053	6.19053	6.19053	6.50006	6.50006	6.50006	6.50006	6.65482	6.19053	5.26195	6.50006	6.80959	6.3453	5.88101	5.88101	5.88101	6.65482	6.80959	6.96435	6.96435	7.11911
chrXV	846834	847490	CUT866_chrXV:876352-877008	60	-	1514.670044	1541.290039	1540.050049	1549.48999	1549.48999	1549.650024	1550.26001	1547.319946	1554.599976	1542.219971	1551.969971	1549.339966	1551.5	1540.199951	1556.609985	1557.22998	1560.01001	1554.130005	1561.099976	1549.339966	1551.349976	1534.01001	1532.469971	1510.800049	1514.51001	1545.930054	1550.109985	1560.170044	1557.380005	1555.680054	1556.150024	1557.069946	1554.910034	1554.439941	1555.98999	1275.400024	1278.650024	1550.880005	1555.680054	1546.550049	1553.050049	1553.359985	1552.119995	1546.089966
chrVII	722545	722729	CUT616_chrVII:733346-733530	60	-	0.619053	0.773817	0.773817	0.619053	0.619053	0.619053	0.773817	0.773817	0.773817	0.773817	0.773817	0.773817	0.773817	0.773817	0.773817	0.773817	0.773817	0.773817	0.773817	0.773817	0.773817	0.773817	0.773817	0.773817	0.773817	0.773817	0.773817	0.773817	0.773817	0.773817	0.773817	0.773817	0.773817	0.773817	0.773817	0.773817	0.773817	0.773817	0.773817	0.773817	0.773817	0.773817	0.773817	0.773817
chrXV	1002212	1003988	CUT875_chrXV:1037633-1039409	60	-	10.3691	10.0596	10.3691	10.2144	9.90485	10.0596	10.0596	10.2144	10.3691	10.2144	10.3691	10.3691	10.2144	10.3691	10.3691	10.3691	10.3691	10.3691	8.66675	8.82151	10.3691	10.3691	10.3691	10.2144	10.3691	10.2144	10.2144	10.3691	10.3691	10.3691	10.3691	10.3691	10.2144	10.3691	10.3691	10.3691	10.3691	10.3691	10.3691	9.59533	10.0596	10.0596	10.2144	9.59533
chrX	149051	149163	CUT676_chrX:139159-139271	60	-	1177.75	1180.530029	1180.839966	1180.839966	1174.339966	1177.439941	1177.280029	1174.959961	1168.459961	1167.219971	1165.209961	1139.680054	1073.75	59.893398	61.9053	41.786098	41.940899	39.4646	36.3694	32.655102	25.690701	36.833698	30.643101	33.274101	31.107401	34.047901	38.0718	33.428902	39.155102	38.381302	37.607498	33.8932	35.750301	35.285999	39.155102	49.988499	50.452801	50.607601	50.917099	51.381401	50.917099	50.917099	51.2267	50.143299
chrXIII	285563	285683	CUT765_chrXIII:302550-302670	60	-	25.381201	24.916901	23.9883	21.5121	25.381201	25.071699	24.7621	25.381201	23.833599	26.4645	26.309799	26.155001	26.0002	26.4645	26.309799	26.619301	26.774099	26.928801	26.4645	26.928801	26.928801	25.845501	27.083599	26.928801	26.309799	26.309799	26.309799	26.619301	26.774099	26.928801	26.774099	26.928801	26.4645	26.309799	26.774099	26.4645	26.155001	26.309799	26.155001	25.845501	25.2264	26.155001	24.916901	25.2264
chrXII	752674	753295	CUT748_chrXII:793131-794227	60	-	15.6311	15.7859	16.250099	17.3335	18.1073	18.1073	18.1073	18.5716	19.3454	20.274	20.7383	23.369301	25.381201	26.619301	27.857401	29.405001	29.405001	29.405001	29.405001	29.405001	29.250299	29.405001	29.7146	29.7146	29.7146	29.869301	30.178801	30.024099	30.024099	30.024099	28.166901	30.4884	30.4884	30.4884	30.4884	30.4884	30.4884	30.643101	30.4884	30.024099	30.643101	30.797899	30.797899	31.571699
chrXV	496810	496930	CUT380_chrXV:515049-515169	60	+	0.647627	0.647627	0.647627	0.647627	0.647627	0.647627	0.647627	0.647627	0.647627	0.647627	0.647627	0.647627	0.647627	0.647627	0.647627	0.647627	0.647627	0.647627	0.647627	0.647627	0.647627	0.647627	0.647627	0.647627	0.647627	0.647627	0.647627	0.647627	0.647627	0.647627	0.647627	0.647627	0.647627	0.647627	0.647627	0.647627	0.647627	0.647627	0.647627	0.647627	0.647627	0.647627	0.647627	0.647627
chrIV	146588	146980	CUT475_chrIV:134340-134732	60	-	21.9764	22.131201	22.2859	22.2859	22.131201	22.131201	21.3573	21.666901	22.2859	22.440701	21.8216	21.8216	21.666901	21.9764	21.666901	21.666901	22.131201	22.2859	22.440701	22.2859	22.2859	22.5954	22.7502	22.7502	22.7502	22.7502	22.7502	22.7502	22.7502	22.7502	22.7502	21.8216	22.131201	22.2859	22.7502	22.7502	22.7502	22.7502	22.5954	22.7502	22.905001	22.905001	22.7502	22.7502
chrVIII	164349	164733	CUT174_chrVIII:168297-168681	60	+	119.163002	133.087006	133.248993	131.953995	134.544998	135.839996	136.164001	133.897003	136.649002	136.487	136.326004	136.487	136.973007	136.649002	136.001999	136.487	136.973007	136.973007	136.649002	136.649002	135.839996	134.544998	135.839996	135.029999	134.707001	95.039299	129.524994	122.724998	121.43	118.678001	135.029999	135.354004	135.839996	136.649002	130.011002	127.420998	130.173004	133.410995	134.059006	132.925995	130.335007	131.468002	128.878006	121.916
chrVIII	76930	77489	CUT171_chrVIII:74813-75373	60	+	0.809534	0.809534	0.809534	0.809534	0.647627	0.971441	0.971441	0.971441	0.971441	0.971441	0.971441	0.971441	0.971441	0.971441	0.971441	0.971441	0.971441	0.971441	1.13335	1.13335	1.13335	1.13335	1.13335	1.13335	1.13335	1.13335	1.13335	1.13335	1.13335	1.13335	1.13335	0.809534	0.809534	0.809534	1.13335	0.971441	0.971441	1.13335	1.13335	1.13335	1.13335	1.13335	0.971441	0.971441
chrXV	387815	388673	CUT839_chrXV:406766-407622	60	-	1554.75	1671.599976	1725.459961	1879.910034	1846.02002	1948.619995	1944.290039	2068.719971	2179.379883	2045.660034	2252.580078	2285.23999	2300.25	2290.340088	2356.73999	2386.76001	2402.23999	2327.179932	2398.060059	2537.340088	2536.72998	2473.27002	2472.649902	2513.360107	2486.120117	2199.030029	2150.280029	2115.610107	2549.879883	2568.449951	2531.149902	2541.370117	2517.070068	2431.48999	2331.969971	2248.870117	1904.829956	2409.969971	2416.939941	2321.449951	2245.929932	2200.419922	2624.790039	2612.870117
chrXIII	335757	336365	CUT767_chrXIII:352414-353022	60	-	29.095501	29.095501	29.095501	28.940701	29.095501	28.940701	28.940701	28.940701	28.785999	28.4764	28.4764	26.774099	27.2383	27.2383	27.083599	26.928801	26.0002	25.5359	24.916901	24.916901	24.916901	25.690701	25.690701	25.2264	25.2264	25.2264	25.071699	25.071699	25.2264	25.2264	25.2264	24.607401	22.2859	22.440701	22.905001	22.440701	22.5954	22.440701	22.2859	22.440701	22.7502	23.0597	22.905001	21.5121
chrXV	388673	388873	CUT840_chrXV:407622-407822	60	-	2.16669	2.16669	2.16669	2.16669	2.16669	1.85716	2.01192	2.16669	2.01192	2.01192	2.01192	2.01192	2.16669	2.16669	2.16669	2.16669	2.16669	2.16669	2.16669	1.85716	2.16669	2.16669	2.16669	2.01192	2.16669	2.16669	2.16669	2.16669	2.16669	2.16669	2.16669	2.16669	2.16669	2.16669	2.16669	2.16669	2.16669	2.32145	2.32145	2.32145	2.01192	2.01192	2.32145	2.32145
chrXII	865173	865349	CUT274_chrXII:899719-899895	60	+	1734.180054	1719.290039	1717.98999	1717.349976	1713.140015	1751.349976	1749.72998	1746.329956	1749.23999	1754.099976	1755.390015	1753.780029	1753.609985	1711.359985	1704.560059	1629.589966	1712.650024	1667.800049	1697.920044	1717.829956	1743.25	1753.780029	1717.829956	1714.76001	1701.319946	1727.709961	1724.150024	1624.089966	1732.72998	1705.040039	1759.119995	1762.839966	1762.52002	1760.73999	1757.339966	1767.050049	1768.670044	1768.829956	1760.900024	1758.150024	1723.97998	1761.550049	1765.109985	1757.97998
chrXII	194475	195179	CUT251_chrXII:193672-194376	60	+	3.56195	3.56195	3.56195	3.56195	3.56195	3.56195	3.56195	3.56195	3.40004	3.56195	3.40004	3.72386	3.72386	3.72386	3.56195	3.72386	3.72386	3.72386	3.72386	3.72386	3.72386	3.72386	3.72386	3.40004	3.72386	3.72386	3.72386	3.56195	3.56195	3.56195	3.56195	3.40004	3.40004	3.23814	3.23814	2.91432	2.75242	3.23814	3.56195	2.91432	3.72386	3.72386	3.56195	3.40004
chrX	607801	608515	RPL43B-R_s	1000	-	9.44056	9.44056	9.13104	9.44056	9.75009	9.75009	9.75009	9.75009	9.75009	9.90485	9.90485	9.75009	9.75009	9.75009	9.75009	9.59533	9.75009	9.75009	9.90485	9.90485	9.90485	9.90485	9.90485	9.59533	9.75009	9.90485	9.75009	9.90485	9.75009	9.59533	9.59533	9.90485	9.90485	9.90485	9.90485	9.75009	9.75009	9.90485	9.90485	9.75009	9.90485	9.75009	9.13104	8.82151
chrXV	729375	729559	CUT858_chrXV:758845-759029	60	-	113.596001	147.488998	167.763	210.169006	218.216003	239.574005	253.348007	258.919006	291.109985	545.849976	1607.839966	1744.959961	2289.409912	3155.780029	3454.159912	3672.689941	3719.429932	3800.98999	3979.429932	4029.419922	4059.75	4121.810059	4169.47998	4199.810059	4002.02002	4216.220215	4164.220215	4164.370117	4164.220215	4295.299805	4281.220215	4305.819824	4312.47998	4303.189941	4293.129883	4293.439941	4326.720215	4374.850098	4332.439941	4401.160156	4487.52002	4493.709961	4336.930176	4479.470215
chrX	606810	608591	IRT2-R	1000	+	2.2667	2.4286	2.4286	2.4286	2.2667	2.2667	2.4286	2.4286	2.4286	2.4286	2.4286	2.4286	2.4286	2.4286	2.4286	2.4286	2.4286	2.4286	2.4286	2.4286	2.4286	2.4286	2.4286	2.4286	2.2667	2.4286	2.4286	2.4286	2.4286	2.4286	2.4286	2.4286	2.4286	2.4286	2.4286	2.2667	2.10479	2.10479	2.4286	1.13335	2.2667	2.2667	2.4286	2.4286
chrXI	171199	171343	CUT706_chrXI:164451-164595	60	-	263.097992	261.549988	262.169006	262.169006	263.407013	262.169006	262.632996	264.799988	264.799988	265.574005	265.419006	265.882996	266.192993	266.347992	265.729004	245.455002	263.562012	263.562012	243.906998	264.181	264.026001	264.181	263.252014	264.490997	261.394989	263.097992	264.644989	264.490997	264.799988	264.954987	264.644989	264.026001	263.562012	262.787994	260.776001	262.479004	264.490997	254.585999	263.407013	262.632996	264.026001	264.799988	265.264008	264.490997
chrXIV	237300	237444	CUT324_chrXIV:234042-234186	60	+	0.971441	0.971441	0.809534	0.809534	0.971441	0.971441	0.971441	0.971441	0.809534	0.809534	0.809534	0.809534	0.971441	0.971441	0.971441	0.971441	0.971441	0.971441	0.809534	0.971441	0.971441	0.971441	0.971441	0.971441	0.809534	0.971441	0.971441	0.971441	0.971441	0.971441	0.971441	0.971441	0.971441	0.971441	0.971441	0.971441	0.971441	0.971441	0.971441	0.971441	0.971441	0.971441	0.971441	0.971441
chrVI	140003	140528	CUT575_chrVI:118642-119170	60	-	0.309527	0.309527	0.309527	0.309527	0.309527	0.309527	0.309527	0.309527	0.309527	0.309527	0.309527	0.309527	0.309527	0.309527	0.309527	0.309527	0.309527	0.154763	0.309527	0.309527	0.309527	0.309527	0.309527	0.309527	0.309527	0.309527	0.309527	0.309527	0.309527	0.309527	0.309527	0.309527	0.309527	0.309527	0.309527	0.309527	0.309527	0.309527	0.309527	0.309527	0.309527	0.309527	0.309527	0.309527
chrX	639594	639996	CUT698_chrX:639994-640418	60	-	56.333801	56.1791	56.1791	56.333801	56.488602	56.7981	56.9529	57.1077	57.8815	57.417198	57.417198	58.036201	58.810101	57.7267	58.191002	57.8815	58.345798	60.512501	60.512501	59.893398	60.2029	60.048199	56.7981	59.119598	58.964802	57.417198	58.810101	60.048199	56.7981	60.2029	60.512501	60.667198	59.119598	59.738602	60.2029	61.441002	61.9053	61.1315	60.512501	59.4291	59.2743	60.048199	58.5005	53.857601
chrXIII	833710	834118	CUT311_chrXIII:861458-861866	60	+	12.6287	12.4668	13.7621	13.7621	13.924	13.924	13.924	13.924	13.924	14.0859	14.0859	13.6002	14.0859	14.0859	14.0859	13.924	13.924	13.4383	13.7621	13.924	14.0859	13.6002	13.7621	14.0859	14.0859	14.0859	14.0859	14.0859	13.924	14.0859	14.0859	14.0859	14.0859	13.924	13.924	14.0859	14.0859	14.0859	14.0859	13.924	13.924	14.0859	13.924	13.924
chrXV	944554	944642	CUT394_chrXV:979998-980142	60	+	54.2388	61.362701	67.838997	72.696198	74.153297	74.962898	74.962898	74.801003	74.801003	74.3153	73.991402	75.934303	74.3153	78.039101	76.258102	77.553398	79.658203	80.143898	54.4007	68.972298	82.0868	85.001099	86.458298	87.915398	88.563103	88.077301	89.048798	89.210701	89.696404	86.782097	89.048798	89.372597	90.344002	90.344002	90.829803	90.505898	90.505898	90.829803	89.048798	89.858299	93.2584	93.420303	93.096397	93.582199
chrV	175095	175247	CUT548_chrV:155958-156110	60	-	0.619053	0.619053	0.619053	0.619053	0.619053	0.619053	0.619053	0.619053	0.619053	0.619053	0.619053	0.619053	0.619053	0.619053	0.619053	0.619053	0.619053	0.619053	0.619053	0.619053	0.619053	0.619053	0.619053	0.619053	0.619053	0.619053	0.619053	0.619053	0.619053	0.619053	0.619053	0.619053	0.619053	0.619053	0.619053	0.46429	0.46429	0.46429	0.46429	0.46429	0.46429	0.46429	0.46429	0.46429
chrIV	554164	554324	CUT497_chrIV:556513-556673	60	-	137.429993	142.537003	144.548996	145.013	145.167999	145.167999	145.322998	146.251007	145.787003	143.466003	145.477997	145.167999	143.311005	145.632004	145.477997	146.097	147.179993	147.024994	145.787003	146.251007	145.942001	145.322998	141.453995	145.477997	146.561005	146.097	146.869995	147.335007	147.488998	147.335007	147.335007	147.643997	147.335007	147.335007	146.251007	147.643997	147.488998	148.263	148.417999	148.108002	147.798996	147.953995	148.572998	147.953995
chrXVI	416441	417473	CUT897_chrXVI:410618-411650	60	-	4.6429	4.79766	4.95243	4.95243	4.95243	5.72624	6.80959	7.42864	7.42864	7.42864	7.27388	7.42864	7.5834	7.73817	7.73817	7.5834	7.73817	7.73817	7.73817	7.73817	8.20246	8.51198	8.66675	8.66675	8.66675	8.66675	8.51198	8.51198	8.82151	8.97627	9.13104	9.13104	9.13104	8.97627	8.97627	9.13104	8.82151	8.20246	9.13104	8.82151	8.97627	8.20246	8.04769	7.73817
chrXVI	131991	132221	CUT883_chrXVI:132198-132414	60	-	1.08334	1.08334	1.08334	0.773817	0.773817	0.92858	1.08334	1.08334	1.08334	1.08334	1.08334	1.08334	1.08334	1.08334	1.08334	1.08334	1.08334	1.08334	0.92858	0.92858	0.619053	1.08334	1.08334	1.08334	1.08334	1.08334	1.08334	0.92858	1.08334	1.08334	1.08334	1.08334	1.08334	1.08334	1.08334	1.08334	0.92858	0.619053	0.773817	1.08334	1.08334	1.08334	1.08334	1.08334
chrXIV	593853	594036	CUT342_chrXIV:586428-586611	60	+	11.9811	11.9811	11.8192	11.6573	11.8192	11.8192	11.8192	11.8192	11.8192	11.8192	11.8192	11.8192	11.8192	11.8192	11.8192	11.8192	11.8192	11.8192	11.8192	11.8192	11.6573	11.6573	11.6573	11.0097	11.0097	11.6573	11.4954	11.8192	11.8192	11.6573	11.6573	11.8192	11.8192	11.8192	11.8192	11.8192	11.8192	11.8192	11.8192	11.8192	11.8192	11.4954	11.6573	11.8192
chrVII	728921	729418	CUT155_chrVII:739398-739894	60	+	19.105	18.9431	18.7812	18.457399	18.9431	18.9431	18.9431	18.619301	17.971701	18.1336	17.485901	18.457399	18.619301	16.190701	18.9431	18.7812	18.7812	18.7812	18.619301	18.9431	18.9431	18.7812	17.485901	19.105	19.105	19.105	18.7812	18.7812	18.9431	18.7812	18.9431	18.9431	19.105	19.105	17.971701	18.1336	18.1336	19.105	18.9431	18.619301	18.7812	18.457399	18.7812	18.7812
chrIV	553060	553300	CUT496_chrIV:555409-555649	60	-	4211.569824	4119.950195	4189.600098	4269.459961	4285.240234	4190.990234	4215.600098	4219.160156	4315.879883	4299.47998	4297.779785	4291.740234	4313.25	4301.649902	4302.27002	4267.75	4273.169922	4277.810059	4301.029785	4306.439941	4222.25	4206.620117	4260.009766	4156.169922	4209.25	4109.589844	3972.77002	4288.029785	4316.5	4314.959961	4305.209961	4314.649902	4331.209961	4322.22998	4335.22998	4331.52002	4336.930176	4330.430176	4325.47998	4323.470215	4330.899902	4312.169922	4336.160156	4335.540039
chrIV	35131	35715	CUT468_chrIV:21869-22453	60	-	0.309527	0.309527	0.309527	0.309527	0.309527	0.309527	0.309527	0.309527	0.309527	0.309527	0.309527	0.309527	0.309527	0.309527	0.309527	0.309527	0.309527	0.309527	0.309527	0.309527	0.309527	0.309527	0.309527	0.309527	0.309527	0.309527	0.309527	0.309527	0.309527	0.309527	0.309527	0.309527	0.309527	0.309527	0.309527	0.309527	0.309527	0.309527	0.309527	0.309527	0.309527	0.309527	0.309527	0.309527
chrIV	321620	321812	CUT484_chrIV:309525-309717	60	-	6.19053	6.03577	6.03577	7.27388	7.73817	8.20246	8.35722	8.20246	8.66675	10.8334	11.143	11.4525	12.2263	12.5358	12.6906	12.8454	13.0001	12.8454	12.2263	13.0001	12.8454	14.2382	17.4883	21.2026	23.678801	24.916901	27.7026	30.178801	35.750301	38.536098	41.167	56.9529	93.786598	130.774994	225.645004	235.550003	247.311996	266.657013	296.062012	361.990997	591.505005	711.447021	731.411011	737.60199
chrXII	697722	698186	CUT271_chrXII:738143-738607	60	+	0.971441	0.971441	0.971441	0.971441	0.971441	0.971441	0.809534	0.971441	0.809534	0.809534	0.809534	0.971441	0.971441	0.971441	0.971441	0.971441	0.809534	0.971441	0.971441	0.971441	0.971441	0.971441	0.971441	0.971441	0.971441	0.971441	0.809534	0.971441	0.971441	0.971441	0.971441	0.971441	0.809534	0.809534	0.809534	0.971441	0.971441	0.971441	0.971441	0.971441	0.647627	0.647627	0.971441	0.971441
chrXIII	40478	40577	CUT758_chrXIII:45909-46021	60	-	84.810303	84.810303	85.119797	84.965103	85.119797	85.119797	84.965103	85.119797	85.119797	85.584099	86.822197	72.584	80.012604	87.131699	89.608002	88.834099	88.679398	88.679398	89.917503	91.310402	90.072197	91.774597	92.238899	92.3937	92.3937	92.238899	91.929398	92.084198	90.381798	90.226997	89.298401	91.465103	91.465103	92.858002	93.167503	93.012802	93.167503	92.858002	93.167503	93.012802	92.858002	91.310402	91.929398	92.5485
chrXIII	846639	846799	CUT791_chrXIII:874390-874550	60	-	0	0	0	0	0	0	0	0	0	0	0	0	0	0	0	0	0	0	0	0	0	0	0	0	0	0	0	0	0	0	0	0	0	0	0	0	0	0	0	0	0	0	0	0
chrXI	570124	570372	CUT725_chrXI:558414-558662	60	-	1021.590027	1019.580017	1012.309998	997.604004	975.937012	950.866028	992.651978	1013.390015	1026.849976	1025	1024.689941	1024.530029	1018.5	963.09198	1017.570007	977.948975	1009.52002	965.414001	1014.940002	1018.960022	1015.710022	1018.030029	986.460999	1026.699951	1023.909973	1021.900024	1020.51001	1014.320007	1023.140015	1022.369995	1025	1027.160034	1026.079956	1023.76001	1013.23999	1009.059998	1010.450012	1016.330017	1018.809998	1019.890015	1023.299988	1024.530029	1010.450012	1022.830017
chrIV	144563	144891	CUT474_chrIV:132316-132644	60	-	85.119797	84.810303	84.655502	84.655502	84.1912	82.953102	84.346001	83.881699	83.262703	82.6436	82.179298	83.417397	82.179298	81.869797	82.4888	80.631699	78.929298	65.464897	80.7864	82.024597	80.322197	81.560303	81.096001	82.6436	83.726997	84.346001	83.417397	80.167397	84.346001	85.274597	83.726997	85.429298	85.584099	84.036499	85.429298	85.119797	85.429298	85.429298	85.584099	85.584099	85.429298	84.500801	85.738899	85.738899
chrX	663641	664049	CUT221_chrX:664054-664462	60	+	12.4668	11.9811	12.3049	12.3049	12.4668	12.6287	12.7906	12.7906	12.7906	12.7906	12.7906	12.7906	12.6287	12.6287	12.7906	12.4668	11.3335	12.6287	12.6287	12.7906	12.4668	12.6287	12.4668	12.143	12.143	12.143	12.3049	12.4668	12.6287	12.7906	12.6287	12.4668	12.6287	12.3049	12.9525	12.9525	12.7906	12.7906	12.6287	12.9525	13.1145	13.1145	12.7906	13.1145
chrXV	439231	439695	CUT378_chrXV:458184-458648	60	+	1.13335	1.13335	1.13335	1.29525	1.13335	1.13335	1.29525	1.29525	1.45716	1.45716	1.45716	1.45716	1.45716	1.45716	1.45716	1.29525	1.45716	1.45716	1.45716	1.45716	1.45716	1.45716	1.45716	1.78098	1.78098	1.78098	1.78098	1.61907	1.61907	1.78098	1.78098	1.78098	1.78098	1.78098	1.78098	1.78098	1.94288	1.94288	1.94288	1.78098	1.94288	1.78098	1.94288	1.94288
chrXVI	697428	698036	CUT431_chrXVI:697126-697734	60	+	2.4286	2.4286	2.4286	2.4286	2.4286	2.4286	2.4286	2.4286	2.4286	2.4286	2.4286	2.4286	2.4286	2.4286	2.4286	2.4286	2.4286	2.4286	2.4286	2.4286	2.4286	2.4286	2.4286	2.4286	2.4286	2.4286	2.4286	2.4286	2.4286	2.4286	2.4286	2.4286	2.4286	2.4286	2.4286	2.4286	2.4286	2.4286	2.4286	2.4286	2.4286	2.4286	2.4286	2.4286
chrV	242266	243030	CUT551_chrV:222510-223270	60	-	187.727997	188.347	184.632996	177.514008	190.048996	190.977997	190.822998	190.514008	191.132996	191.132996	189.276001	190.822998	190.048996	190.514008	190.203995	190.358994	190.822998	191.287003	191.597	191.906998	191.751999	191.442001	191.751999	190.514008	188.966003	188.811005	188.966003	184.014008	160.024994	184.942001	179.679993	179.990005	182.311005	184.632996	174.108994	165.906006	162.347	182.774994	184.477997	190.514008	192.371002	193.608994	192.526001	192.990005
chrII	347267	347611	CUT016_chrII:339602-339946	60	+	67.515198	67.353302	67.515198	67.515198	67.191299	66.8675	66.543701	66.381798	66.543701	67.191299	67.353302	67.353302	66.8675	66.8675	66.543701	65.7342	66.057999	66.381798	65.7342	65.572304	66.705597	65.896103	65.7342	66.219902	66.219902	67.191299	66.543701	64.6008	63.791302	62.819901	60.715099	63.791302	63.791302	61.362701	64.924698	62.658001	62.496101	67.353302	67.353302	66.705597	67.353302	67.515198	67.515198	67.191299
chrX	664297	664489	CUT223_chrX:664710-664902	60	+	113.172997	114.468002	114.954002	115.763	114.792	114.629997	114.792	114.468002	114.143997	113.820999	112.040001	110.905998	112.848999	112.362999	113.820999	114.792	114.468002	115.115997	115.278	115.278	114.468002	113.497002	113.011002	111.230003	110.419998	112.200996	110.582001	113.172997	112.040001	112.848999	113.820999	114.629997	114.629997	114.143997	109.125	113.334999	113.172997	112.525002	111.877998	112.525002	113.497002	113.658997	113.658997	112.525002
chrVII	791850	791977	CUT157_chrVII:795950-796078	60	+	1.94288	1.94288	1.94288	1.94288	1.94288	1.94288	1.94288	1.94288	1.94288	1.94288	1.94288	1.94288	1.94288	1.94288	1.94288	1.94288	1.94288	1.94288	1.94288	1.94288	1.94288	1.94288	1.94288	1.94288	1.94288	1.94288	1.94288	1.94288	1.94288	1.94288	1.94288	1.94288	1.94288	1.94288	1.94288	1.94288	1.94288	1.29525	1.45716	1.94288	1.94288	1.94288	1.94288	1.94288
chrX	664049	664297	CUT222_chrX:664462-664710	60	+	121.916	121.267998	122.724998	122.887001	119.810997	120.135002	120.944	122.563004	122.402	102.973	118.839996	125.153999	125.316002	125.316002	125.316002	124.667999	124.991997	124.830002	121.916	124.991997	125.477997	124.505997	123.696999	123.535004	123.373001	124.991997	124.182999	122.563004	123.210999	124.182999	124.021004	125.477997	124.991997	123.859001	122.402	117.382004	117.382004	111.230003	116.735001	116.897003	117.058998	119.001999	118.353996	102.649002
chrXI	30591	31286	CUT701_chrXI:24221-24916	60	-	0.309527	0.309527	0.309527	0.309527	0.309527	0.309527	0.309527	0.309527	0.309527	0.309527	0.309527	0.309527	0.309527	0.309527	0.309527	0.309527	0.309527	0.309527	0.309527	0.309527	0.309527	0.309527	0.309527	0.309527	0.309527	0.309527	0.309527	0.309527	0.309527	0.309527	0.309527	0.309527	0.309527	0.309527	0.309527	0.309527	0.309527	0.309527	0.309527	0.309527	0.309527	0.154763	0.154763	0.309527
chrXV	751506	752050	CUT861_chrXV:780997-781541	60	-	2.01192	2.01192	1.85716	1.54763	1.85716	2.01192	2.01192	2.01192	2.01192	1.85716	1.39287	2.01192	2.01192	2.01192	2.01192	2.01192	2.01192	2.01192	2.01192	2.01192	2.01192	2.01192	2.01192	2.01192	2.01192	2.01192	2.01192	2.01192	2.01192	2.01192	2.01192	2.01192	2.01192	2.01192	2.01192	2.01192	2.01192	2.01192	2.01192	2.01192	2.01192	2.01192	2.01192	2.01192
chrXVI	438216	438368	CUT418_chrXVI:432390-432542	60	+	10.0382	9.87632	10.2001	10.2001	10.0382	10.0382	10.2001	10.2001	10.2001	9.87632	10.0382	10.0382	10.2001	10.0382	10.2001	10.2001	10.2001	10.2001	10.2001	10.2001	10.2001	10.2001	10.2001	10.0382	10.0382	9.87632	9.87632	10.2001	10.2001	10.0382	10.0382	10.0382	10.0382	10.0382	10.0382	10.0382	10.0382	10.0382	9.71441	9.71441	10.0382	10.2001	10.2001	10.2001
chrXVI	443914	444691	CUT899_chrXVI:444314-445090	60	-	3.71432	4.02385	4.33337	4.33337	4.48814	5.41672	5.41672	5.41672	5.26195	5.41672	5.26195	5.57148	5.88101	4.79766	4.95243	4.95243	4.95243	4.79766	4.79766	4.79766	4.95243	4.95243	5.10719	5.41672	5.10719	5.10719	5.10719	5.10719	5.10719	5.10719	5.10719	5.26195	5.26195	5.26195	4.95243	4.48814	4.79766	4.6429	4.79766	4.17861	5.26195	5.26195	5.41672	5.57148
chrIII	156034	156164	CUT046_chrIII:155916-156046	60	+	97.629799	100.057999	99.734596	89.210701	97.791702	98.925102	99.410797	99.248901	98.601303	98.925102	100.382004	100.220001	97.791702	97.953697	99.734596	99.8965	100.057999	97.629799	98.763199	99.248901	100.220001	100.382004	100.382004	99.8965	100.867996	100.220001	100.382004	100.220001	98.925102	99.734596	99.572701	98.925102	100.543999	100.220001	100.867996	101.029999	101.029999	101.029999	100.867996	101.192001	101.192001	101.192001	100.057999	100.867996
chrXI	451523	451843	CUT238_chrXI:439793-440113	60	+	1.45716	1.45716	1.45716	1.45716	1.45716	1.45716	1.45716	1.45716	1.45716	1.45716	1.45716	1.45716	1.45716	1.45716	1.45716	1.45716	1.45716	1.45716	1.45716	1.45716	1.45716	1.29525	1.29525	1.45716	1.45716	1.45716	1.45716	1.45716	1.45716	1.29525	1.61907	1.61907	1.45716	1.13335	1.61907	1.45716	1.61907	1.61907	1.45716	1.45716	1.45716	1.29525	1.29525	1.29525
chrIV	1388738	1389226	CUT098_chrIV:1427413-1427901	60	+	0	0	0	0	0	0	0	0	0	0	0	0	0	0	0	0	0	0	0	0	0	0	0	0	0	0	0	0	0	0	0	0	0	0	0	0	0	0	0	0	0	0	0	0
chrVII	979319	979663	CUT632_chrVII:993729-994073	60	-	11.6072	12.3811	12.2263	12.6906	12.6906	12.6906	12.8454	12.6906	12.6906	12.5358	12.6906	12.8454	12.8454	12.8454	12.8454	12.8454	12.8454	12.6906	12.8454	13.0001	13.0001	13.0001	13.0001	13.3096	13.4644	13.3096	13.3096	13.4644	13.4644	13.7739	11.6072	13.9287	13.9287	13.9287	13.9287	13.9287	13.9287	13.9287	13.9287	13.7739	13.9287	13.9287	13.7739	13.9287
chrX	606989	608515	RPL43B-R_l	1000	-	9.44056	9.44056	9.13104	9.44056	9.75009	9.75009	9.75009	9.75009	9.75009	9.90485	9.90485	9.75009	9.75009	9.75009	9.75009	9.59533	9.75009	9.75009	9.90485	9.90485	9.90485	9.90485	9.90485	9.59533	9.75009	9.90485	9.75009	9.90485	9.75009	9.59533	9.59533	9.90485	9.90485	9.90485	9.90485	9.75009	9.75009	9.90485	9.90485	9.75009	9.90485	9.75009	9.13104	8.82151
chrXIV	482554	483518	CUT814_chrXIV:479422-480358	60	-	103.071999	103.071999	102.917999	103.691002	103.846001	103.691002	104.155998	104.309998	104.775002	104.000999	105.238998	104.93	105.084	104.775002	104.93	104.93	104.620003	105.238998	105.238998	105.393997	99.2033	93.941299	104.464996	102.453003	104.155998	102.763	104.93	105.703003	105.858002	106.476997	106.321999	105.703003	104.93	105.393997	106.013	102.763	105.549004	106.013	102.453003	105.549004	105.549004	106.476997	106.632004	106.167999
chrIV	1438018	1438138	CUT537_chrIV:1476521-1476641	60	-	40.857498	40.857498	40.702801	40.857498	40.548	40.548	40.702801	40.857498	40.857498	40.857498	40.548	40.702801	40.548	41.012299	40.857498	40.857498	39.928902	40.083698	40.3932	38.0718	32.345501	34.667	31.571699	30.797899	27.7026	35.4408	40.238499	40.3932	41.167	41.167	41.012299	40.548	39.928902	40.238499	40.238499	40.857498	40.548	40.548	39.000401	40.857498	40.857498	40.857498	39.7742	38.226501
chrVII	270481	270905	CUT134_chrVII:269301-269725	60	+	0.485721	0.485721	0.485721	0.485721	0.485721	0.485721	0.485721	0.485721	0.323814	0.485721	0.485721	0.485721	0.485721	0.485721	0.485721	0.485721	0.485721	0.485721	0.485721	0.485721	0.485721	0.485721	0.485721	0.485721	0.485721	0.485721	0.485721	0.485721	0.485721	0.485721	0.485721	0.485721	0.485721	0.485721	0.485721	0.485721	0.485721	0.485721	0.485721	0.485721	0.485721	0.485721	0.485721	0.485721
chrVII	564114	564305	CUT148_chrVII:559375-559567	60	+	3.56195	3.40004	3.56195	3.56195	3.56195	3.40004	3.56195	3.56195	3.56195	3.40004	3.40004	3.40004	3.40004	3.56195	3.56195	3.56195	3.23814	3.56195	3.56195	3.56195	3.56195	3.56195	3.56195	3.56195	3.56195	3.56195	3.56195	3.56195	3.56195	3.40004	3.56195	3.56195	3.56195	3.56195	3.56195	3.56195	3.56195	3.56195	3.56195	3.56195	3.56195	3.56195	3.56195	3.56195
chrXV	659491	659811	CUT854_chrXV:682973-683293	60	-	2.32145	2.32145	2.32145	2.32145	2.32145	2.32145	2.32145	2.01192	2.32145	2.32145	2.32145	2.32145	2.32145	2.16669	2.01192	2.32145	2.32145	2.32145	2.32145	2.32145	2.32145	2.32145	2.32145	2.32145	2.32145	2.32145	2.32145	2.32145	2.32145	2.32145	2.32145	2.32145	2.32145	2.32145	2.32145	2.32145	2.32145	2.32145	2.32145	2.32145	2.32145	2.32145	2.32145	2.16669
chrXIV	744324	744588	CUT820_chrXIV:736216-736480	60	-	1.54763	1.54763	1.54763	1.54763	1.54763	1.54763	1.7024	1.7024	1.7024	1.7024	1.7024	1.7024	1.7024	1.7024	1.7024	1.7024	1.7024	1.7024	1.7024	1.7024	1.7024	1.7024	1.7024	1.7024	1.7024	1.7024	1.7024	1.7024	1.7024	1.7024	1.7024	1.85716	1.85716	1.85716	1.85716	1.85716	1.85716	1.85716	1.85716	1.85716	1.85716	1.85716	1.85716	1.85716
chrII	389402	389648	CUT023_chrII:381378-381642	60	+	107.505997	107.505997	106.049004	100.543999	104.43	107.019997	107.181999	105.238998	107.505997	107.667999	107.667999	107.019997	107.344002	102.810997	102.487	102.487	106.696999	106.210999	106.049004	107.505997	107.019997	107.181999	107.830002	107.830002	107.505997	107.019997	107.667999	107.830002	108.477997	108.153999	108.153999	108.477997	108.639999	108.639999	108.316002	106.859001	102.973	104.267998	98.4394	104.753998	104.106003	108.316002	108.962997	108.316002
chrV	435143	435495	CUT565_chrV:415777-416129	60	-	14.8573	15.012	15.012	15.012	15.012	14.8573	14.7025	15.012	15.1668	15.1668	15.1668	15.1668	14.8573	15.1668	15.1668	15.3216	14.8573	14.7025	15.1668	15.1668	15.1668	15.1668	15.3216	12.5358	14.7025	15.3216	14.7025	15.3216	15.3216	15.3216	15.3216	15.3216	15.3216	15.3216	15.3216	15.3216	15.1668	15.1668	15.3216	15.3216	15.3216	15.3216	15.3216	15.3216
chrVII	864935	865287	CUT626_chrVII:879026-879378	60	-	43.0242	43.643299	43.798	43.798	44.5718	44.5718	45.190899	44.881401	44.726601	44.726601	45.190899	45.190899	45.345699	45.345699	45.500401	45.655201	45.345699	42.8694	45.655201	45.500401	45.345699	45.190899	45.655201	44.417099	45.809898	45.809898	45.655201	45.655201	45.345699	45.500401	44.881401	45.655201	45.655201	45.809898	45.345699	43.798	45.964699	45.964699	45.964699	45.964699	45.809898	45.500401	45.964699	45.809898
chrX	129097	129785	CUT674_chrX:119122-119810	60	-	0.154763	0.154763	0.154763	0.154763	0.154763	0.154763	0.154763	0.154763	0.154763	0.154763	0.154763	0.154763	0.154763	0.154763	0.154763	0.154763	0.154763	0.154763	0.154763	0.154763	0.154763	0.154763	0.154763	0.154763	0.154763	0.154763	0.154763	0.154763	0.154763	0.154763	0.154763	0	0	0	0	0	0	0.154763	0.154763	0.154763	0.154763	0.154763	0.154763	0.154763
chrVII	890700	890828	CUT629_chrVII:904794-904922	60	-	5.26195	5.72624	6.03577	6.19053	6.65482	6.65482	6.65482	7.27388	7.27388	8.04769	8.51198	8.51198	8.66675	8.66675	8.66675	8.66675	8.66675	8.66675	8.51198	8.66675	8.66675	8.66675	8.66675	8.66675	8.51198	8.35722	8.51198	8.51198	8.35722	8.35722	8.51198	8.51198	8.51198	8.51198	8.66675	8.66675	8.51198	8.04769	8.51198	8.66675	8.82151	9.44056	10.2144	10.2144
chrIX	210936	211152	CUT663_chrIX:226064-226280	60	-	6.96435	6.65482	6.65482	6.96435	6.96435	6.19053	6.80959	6.03577	6.3453	6.96435	6.96435	6.80959	6.96435	6.96435	6.96435	6.80959	6.80959	6.80959	6.80959	6.80959	6.96435	6.96435	6.80959	6.96435	6.80959	6.96435	6.96435	6.96435	6.96435	6.96435	6.96435	6.96435	6.96435	6.80959	6.80959	6.80959	6.65482	6.96435	6.80959	6.65482	6.65482	6.65482	6.65482	7.11911
chrVIII	52061	52565	CUT637_chrVIII:50015-50519	60	-	6.3453	7.11911	7.27388	7.27388	7.42864	7.42864	7.27388	7.42864	7.42864	7.42864	7.42864	7.42864	7.42864	7.42864	7.42864	7.42864	7.42864	7.42864	7.27388	7.42864	7.5834	7.5834	7.5834	7.5834	7.5834	7.5834	7.42864	7.42864	7.42864	7.42864	7.42864	7.42864	7.42864	7.42864	7.27388	6.65482	5.41672	3.55956	1.7024	7.5834	7.5834	7.5834	7.5834	7.5834
chrI	177493	177747	CUT005_chrI:180257-180513	60	+	6.63818	6.63818	6.63818	6.31437	6.31437	6.31437	6.31437	6.31437	6.15246	6.15246	6.63818	6.63818	6.47627	6.47627	6.15246	6.47627	6.47627	6.47627	6.47627	6.63818	6.63818	6.63818	6.63818	6.47627	6.47627	6.31437	6.31437	6.47627	6.47627	5.99055	6.47627	6.47627	6.47627	6.47627	6.47627	6.31437	5.99055	6.47627	6.47627	6.47627	6.47627	6.31437	6.63818	5.66674
chrIV	868349	868765	CUT515_chrIV:892028-892444	60	-	53.5481	53.5481	54.321899	56.7981	56.7981	56.9529	57.1077	57.262402	54.167198	56.1791	55.869598	56.1791	55.714802	56.9529	57.262402	57.417198	57.417198	57.417198	57.7267	57.8815	57.7267	57.417198	53.5481	56.488602	56.1791	57.262402	57.262402	57.262402	57.417198	57.262402	57.571999	57.571999	57.1077	57.8815	57.7267	57.8815	57.571999	57.7267	57.1077	57.1077	57.262402	57.417198	56.0243	56.643398
chrVIII	380704	380832	CUT651_chrVIII:386603-386731	60	-	0.154763	0.154763	0.154763	0.154763	0.154763	0.154763	0.154763	0.154763	0.154763	0.154763	0.154763	0.154763	0.154763	0.154763	0.154763	0.154763	0.154763	0.154763	0.154763	0.154763	0.154763	0.154763	0.154763	0.154763	0.154763	0.154763	0.154763	0.154763	0.154763	0.154763	0.154763	0.154763	0.154763	0.154763	0.154763	0.154763	0.154763	0.154763	0.154763	0.154763	0.154763	0.154763	0.154763	0.154763
chrXII	617355	617785	CUT742_chrXII:657651-658083	60	-	6.50006	6.50006	6.50006	6.50006	6.50006	6.50006	6.65482	6.80959	6.65482	6.80959	6.80959	6.80959	6.80959	6.65482	6.50006	6.80959	6.80959	6.80959	6.80959	6.65482	6.80959	6.80959	6.80959	6.80959	6.80959	6.80959	6.80959	5.41672	6.65482	6.80959	6.80959	6.96435	6.96435	6.96435	6.65482	6.80959	6.80959	6.80959	6.96435	6.96435	6.96435	6.50006	6.96435	6.96435
chrVI	116153	116257	CUT574_chrVI:95103-95207	60	-	23.2145	23.2145	23.2145	23.2145	23.2145	21.5121	23.0597	22.905001	22.440701	23.0597	23.0597	23.0597	23.2145	23.2145	22.7502	23.369301	23.524	22.5954	23.524	23.524	23.678801	23.678801	23.678801	23.524	23.369301	23.2145	23.369301	23.524	23.2145	23.0597	23.678801	23.678801	23.678801	23.524	23.0597	22.905001	23.369301	23.369301	23.524	23.524	23.369301	23.369301	23.369301	23.369301
chrIV	497199	497487	CUT063_chrIV:486117-486405	60	+	25.9051	27.038401	27.038401	27.200399	27.5242	27.362301	27.848	28.009899	28.171801	27.6861	27.038401	28.009899	28.171801	28.4956	29.305099	29.466999	29.629	30.1147	31.0861	31.247999	32.219501	34.1623	40.638599	45.172001	45.3339	45.981499	46.305401	47.9244	47.114899	49.381599	49.543499	51.162601	54.2388	54.4007	54.886398	55.372101	55.372101	55.210201	25.2575	37.400501	46.305401	54.0769	59.581699	60.3913
chrVII	980619	981194	CUT165_chrVII:995029-995605	60	+	191.697998	191.373993	192.830994	153.326004	153.001999	185.869003	191.860001	190.240997	189.917007	195.098007	193.479004	195.259995	193.802994	132.440002	178.259003	188.945007	179.554993	175.669006	189.106995	196.878998	197.363998	197.526001	197.850006	197.688004	197.688004	197.203003	197.203003	196.231003	196.878998	192.507004	191.050003	195.259995	195.421997	152.839996	192.507004	188.621002	183.925995	187.326004	179.231003	165.955002	162.716003	151.869003	165.792999	172.917007
chrXII	106019	106166	CUT247_chrXII:105402-105546	60	+	125.153999	124.991997	125.153999	124.182999	123.210999	123.373001	123.696999	124.182999	121.43	122.402	123.049004	124.991997	125.316002	122.887001	123.210999	116.735001	124.830002	124.991997	124.991997	125.802002	123.696999	124.021004	123.535004	123.373001	124.182999	122.078003	123.696999	124.991997	124.830002	126.448997	125.477997	126.448997	126.773003	126.773003	126.934998	126.934998	126.934998	125.802002	114.954002	124.344002	121.43	123.696999	123.696999	127.097
chrX	469846	470062	CUT214_chrX:458647-458863	60	+	1.94288	1.94288	1.94288	1.94288	1.94288	1.78098	1.94288	1.94288	1.94288	1.94288	1.94288	1.94288	1.94288	1.78098	1.94288	1.94288	1.94288	1.94288	1.94288	1.94288	1.94288	1.94288	1.94288	1.94288	1.94288	1.94288	1.94288	1.94288	1.94288	1.94288	1.94288	1.94288	1.94288	1.61907	1.61907	1.78098	1.78098	1.94288	1.94288	1.94288	1.94288	2.10479	1.94288	1.94288
chrVII	346773	347203	CUT597_chrVII:345292-345724	60	-	4.6429	4.6429	4.6429	4.33337	4.33337	4.48814	4.33337	4.48814	4.48814	4.02385	4.02385	4.33337	4.17861	4.33337	4.48814	4.33337	4.6429	4.6429	4.6429	4.6429	4.6429	4.79766	4.6429	4.79766	5.10719	5.10719	5.10719	5.10719	5.10719	5.10719	4.95243	4.95243	4.95243	4.95243	4.95243	4.6429	4.48814	4.79766	4.6429	4.95243	4.79766	4.48814	4.79766	4.95243
chrVIII	231989	232653	CUT645_chrVIII:238203-238867	60	-	2.63098	2.63098	2.63098	2.63098	2.63098	2.47621	2.63098	2.63098	2.63098	2.63098	2.63098	2.63098	2.63098	2.63098	2.63098	2.63098	2.63098	2.63098	2.63098	2.63098	2.63098	2.47621	2.01192	2.63098	2.63098	2.63098	2.63098	2.63098	2.47621	2.47621	2.63098	2.63098	2.63098	2.63098	2.63098	2.63098	2.63098	2.63098	2.63098	2.47621	2.47621	2.32145	2.47621	2.63098
chrXIII	194921	195025	CUT289_chrXIII:212265-212369	60	+	108.316002	108.477997	108.801003	109.287003	109.125	108.153999	108.153999	107.181999	108.316002	108.639999	108.962997	107.991997	107.667999	106.859001	105.401001	108.153999	107.505997	107.830002	96.658401	106.696999	107.991997	108.153999	107.830002	107.505997	107.344002	108.477997	109.448997	109.125	108.316002	108.316002	107.830002	108.801003	108.153999	109.448997	110.582001	111.230003	110.419998	110.744003	110.744003	109.773003	110.905998	111.230003	111.230003	111.230003
chrV	435495	435927	CUT566_chrV:416129-416561	60	-	4.17861	4.17861	4.17861	4.17861	4.02385	4.02385	4.17861	4.17861	4.17861	3.86908	4.17861	4.17861	4.17861	4.17861	4.17861	4.17861	4.17861	4.17861	4.17861	4.17861	4.17861	4.17861	4.17861	4.17861	4.17861	4.17861	4.17861	4.17861	4.17861	4.17861	4.17861	4.17861	4.17861	4.17861	4.02385	2.9405	4.17861	4.17861	4.02385	4.02385	4.02385	3.86908	4.17861	4.17861
chrXIV	503724	503852	CUT337_chrXIV:500554-500682	60	+	516.968994	515.997009	515.835022	511.787994	520.854004	522.150024	522.312012	522.150024	518.911987	522.312012	519.721008	520.854004	522.473022	522.312012	521.987976	521.340027	520.369019	519.721008	519.396973	519.882996	517.616028	503.854004	504.825989	501.425995	516.64502	517.130981	517.778015	515.835022	517.453979	515.672974	512.111023	485.234985	434.720001	402.338989	496.730011	466.777008	467.748993	481.187012	500.615997	511.302002	513.083008	517.130981	516.64502	515.672974
chrXIV	305451	305875	CUT329_chrXIV:302217-302649	60	+	21.695499	22.5051	22.828899	23.800301	23.800301	22.828899	23.800301	24.447901	24.447901	24.447901	24.447901	21.695499	23.800301	24.1241	24.6098	24.933701	24.933701	25.7432	25.9051	25.9051	25.9051	26.066999	26.228901	26.228901	26.066999	25.9051	26.066999	26.066999	24.933701	26.3908	26.3908	26.3908	26.3908	26.3908	25.9051	25.9051	25.9051	25.419399	26.066999	26.3908	26.3908	26.5527	20.400299	23.1527
chrVII	693632	693728	CUT153_chrVII:700095-700671	60	+	2.91432	2.91432	2.91432	2.91432	2.91432	2.91432	2.91432	2.91432	2.75242	2.75242	2.91432	2.91432	2.75242	2.59051	2.75242	2.91432	2.91432	2.91432	2.91432	2.91432	2.91432	2.91432	2.91432	2.91432	2.91432	2.91432	2.91432	2.91432	2.91432	2.91432	2.91432	2.91432	2.91432	2.91432	2.91432	2.91432	2.91432	2.75242	2.91432	2.75242	2.75242	2.91432	2.91432	2.91432
chrIX	249521	249641	CUT193_chrIX:264938-265058	60	+	94.877403	94.877403	94.553596	94.7155	94.877403	93.2584	92.448799	95.201202	95.525101	95.686996	95.686996	95.525101	95.363098	95.039299	95.201202	95.039299	95.525101	94.877403	95.686996	95.525101	96.334602	96.334602	96.334602	96.172699	96.172699	95.8489	93.582199	93.582199	93.905998	94.877403	96.820297	96.820297	96.172699	96.334602	96.820297	97.306	97.306	97.144096	97.306	97.144096	97.144096	96.334602	96.172699	96.010803
chrXIII	338102	338478	CUT768_chrXIII:354750-355126	60	-	29.7146	34.667	34.821701	34.667	33.583599	30.178801	31.107401	34.667	34.821701	33.119301	33.428902	32.9646	33.428902	30.024099	29.405001	29.250299	29.559799	28.785999	27.7026	25.845501	26.619301	21.2026	20.893	25.845501	35.131302	34.512199	35.5956	35.131302	33.119301	34.821701	35.4408	35.905102	35.5956	34.976501	34.976501	36.833698	36.524101	36.833698	34.667	37.298	35.5956	35.905102	36.3694	36.9884
chrXVI	354102	354671	CUT893_chrXVI:348290-348858	60	-	0.309527	0.309527	0.309527	0.309527	0.309527	0.309527	0.154763	0.309527	0.309527	0.309527	0.309527	0.309527	0.309527	0.309527	0.309527	0.309527	0.309527	0.309527	0.154763	0.154763	0.154763	0.309527	0.309527	0.309527	0.309527	0.309527	0.309527	0.309527	0.309527	0.309527	0.309527	0.309527	0.309527	0.309527	0.309527	0.46429	0.46429	0.46429	0.46429	0.46429	0.46429	0.46429	0.46429	0.46429
chrXI	44609	45213	CUT702_chrXI:38236-38820	60	-	0.773817	0.619053	0.773817	0.773817	0.773817	0.773817	0.773817	0.773817	0.773817	0.619053	0.773817	0.773817	0.773817	0.773817	0.46429	0.619053	0.773817	0.773817	0.619053	0.773817	0.773817	0.773817	0.619053	0.619053	0.773817	0.309527	0.773817	0.773817	0.773817	0.773817	0.773817	0.773817	0.773817	0.619053	0.773817	0.619053	0.619053	0.619053	0.92858	0.92858	0.92858	0.92858	0.92858	0.92858
chrXII	109862	110285	CUT248_chrXII:109242-109666	60	+	1.13335	1.13335	1.29525	1.29525	1.29525	1.29525	1.29525	1.29525	1.13335	1.29525	1.29525	1.13335	1.29525	1.29525	1.29525	1.29525	1.29525	1.13335	1.13335	1.29525	1.29525	1.29525	1.13335	1.13335	1.13335	1.13335	1.29525	1.29525	1.29525	1.29525	1.61907	1.61907	1.61907	1.61907	1.61907	1.61907	1.61907	1.61907	1.61907	1.61907	1.78098	1.78098	1.78098	1.78098
chrXIV	33466	33826	CUT795_chrXIV:31406-31766	60	-	1.85716	1.85716	1.85716	1.85716	1.85716	1.85716	1.85716	1.85716	1.85716	1.7024	1.85716	1.85716	1.7024	1.7024	1.85716	1.85716	1.54763	1.39287	1.54763	1.85716	1.85716	1.7024	1.85716	1.85716	1.85716	1.7024	1.85716	1.85716	1.85716	1.85716	1.85716	1.85716	1.85716	1.85716	1.85716	1.7024	1.85716	1.85716	1.85716	1.85716	1.85716	1.85716	1.85716	1.85716
chrVII	728845	729125	CUT617_chrVII:739322-739602	60	-	11.4525	11.143	11.143	11.143	11.4525	11.4525	11.6072	11.4525	11.4525	11.4525	11.6072	11.6072	11.6072	11.4525	11.143	11.143	11.143	11.143	11.4525	11.2977	11.6072	11.6072	11.6072	11.4525	11.6072	11.4525	11.4525	10.5239	11.6072	11.762	11.762	11.2977	11.2977	11.143	11.762	11.762	11.762	10.3691	11.4525	10.9882	10.3691	10.5239	11.4525	11.2977
chrV	321778	322058	CUT560_chrV:302367-302647	60	-	42.8694	42.8694	42.8694	43.0242	42.405102	43.0242	43.0242	42.8694	42.714699	42.8694	42.8694	42.8694	42.8694	42.559898	42.559898	42.405102	42.714699	43.0242	43.333698	43.333698	43.333698	43.179001	43.179001	42.714699	42.714699	42.0956	38.0718	42.250401	42.405102	42.714699	42.250401	42.405102	42.8694	41.940899	41.786098	41.940899	41.940899	42.8694	42.8694	43.0242	42.714699	41.3218	41.786098	42.714699
chrIV	464889	465129	CUT061_chrIV:453828-454068	60	+	568.778992	560.682983	568.778992	563.921997	563.598022	563.435974	564.893005	563.76001	560.359985	565.864014	564.244995	566.674011	564.56897	564.56897	551.940979	565.21698	565.054993	568.29303	566.349976	570.073975	566.835999	569.911987	569.588013	570.073975	565.541016	550.64502	564.083984	568.130981	572.825989	565.864014	571.85498	572.987976	571.85498	572.987976	570.883972	570.883972	566.674011	569.75	565.379028	568.617004	572.341003	575.255005	574.445984	574.445984
chrX	190718	190854	CUT205_chrX:180803-180939	60	+	2.59051	2.59051	2.4286	2.59051	2.59051	2.4286	2.4286	2.59051	2.4286	2.75242	2.91432	2.91432	2.91432	2.91432	2.91432	2.91432	3.56195	3.56195	3.56195	3.56195	3.56195	3.56195	3.56195	3.56195	3.56195	3.56195	3.56195	3.56195	3.56195	3.56195	3.56195	3.56195	3.56195	3.56195	3.56195	3.56195	3.40004	3.40004	3.40004	3.40004	3.23814	3.56195	3.56195	3.56195
chrXIII	405092	405380	CUT773_chrXIII:433054-433342	60	-	90.072197	89.917503	89.917503	89.917503	90.381798	89.608002	89.917503	90.226997	90.226997	86.512703	76.917397	89.917503	90.226997	90.381798	88.834099	89.1437	88.834099	87.131699	90.072197	90.381798	89.453201	90.072197	90.381798	90.226997	89.608002	90.226997	90.072197	89.608002	81.096001	87.596001	88.524597	90.072197	89.608002	89.917503	89.453201	87.905602	88.679398	89.298401	88.988899	80.631699	89.453201	86.667503	86.512703	85.8936
chrXIII	269570	269754	CUT292_chrXIII:286562-286746	60	+	122.724998	122.563004	122.724998	121.916	121.43	120.621002	120.459	122.724998	121.592003	123.210999	122.724998	121.267998	109.125	119.324997	120.944	121.43	120.296997	123.049004	122.239998	123.373001	122.563004	123.210999	123.696999	123.859001	124.021004	123.859001	123.859001	124.021004	123.210999	123.373001	122.887001	121.753998	122.402	116.735001	114.629997	114.792	114.629997	114.468002	114.306	123.049004	124.182999	123.535004	125.802002	125.802002
chrXIV	421037	421357	CUT335_chrXIV:417833-418153	60	+	2.59051	2.59051	1.61907	2.10479	2.10479	2.2667	2.10479	2.4286	2.59051	2.59051	2.59051	2.59051	2.59051	2.59051	2.59051	2.59051	2.59051	2.59051	2.4286	2.2667	2.4286	2.4286	2.4286	2.4286	2.59051	2.59051	2.59051	2.59051	2.59051	2.59051	2.59051	2.59051	2.59051	2.59051	2.59051	2.59051	2.4286	2.2667	2.4286	2.59051	2.4286	2.59051	2.59051	2.59051
chrIV	428479	428839	CUT057_chrIV:417276-417636	60	+	0	0	0	0	0	0	0	0	0	0	0	0	0	0	0	0	0	0	0	0	0	0	0	0	0	0	0	0	0	0	0	0	0	0	0	0	0	0	0	0	0	0	0	0
chrIV	618406	618666	CUT502_chrIV:620811-621067	60	-	15.6311	15.6311	15.4763	15.4763	15.6311	15.6311	15.6311	15.6311	15.6311	15.4763	15.4763	15.6311	15.6311	15.7859	15.7859	15.1668	15.6311	15.6311	15.4763	15.6311	15.1668	15.3216	15.4763	15.3216	15.1668	15.3216	15.1668	15.3216	15.4763	15.7859	15.7859	15.7859	15.7859	15.4763	15.7859	15.7859	15.6311	15.1668	15.7859	15.7859	15.3216	15.6311	15.7859	15.7859
chrX	581397	582459	CUT216_chrX:581799-582863	60	+	18.2955	18.1336	18.2955	18.457399	18.619301	18.457399	18.2955	18.457399	18.457399	18.619301	17.809799	18.2955	18.457399	18.457399	18.457399	18.457399	18.457399	18.457399	18.457399	18.2955	18.457399	18.457399	18.457399	18.457399	18.619301	18.619301	18.457399	18.457399	18.1336	17.971701	16.838301	18.457399	18.2955	18.2955	17.809799	16.838301	18.457399	17.971701	18.457399	17.971701	17.971701	18.457399	18.457399	17.6478
chrXII	805224	805744	CUT273_chrXII:839736-840256	60	+	3.72386	3.72386	3.72386	3.72386	3.72386	3.72386	3.72386	3.56195	3.23814	3.23814	3.23814	3.07623	3.07623	3.23814	3.23814	3.40004	3.40004	3.40004	3.23814	3.23814	3.23814	3.23814	3.23814	1.61907	2.59051	3.23814	3.40004	3.40004	3.40004	3.07623	3.07623	2.91432	3.56195	3.56195	3.56195	3.56195	3.56195	3.40004	3.40004	3.40004	3.56195	3.56195	3.56195	3.56195
chrXIV	725195	725465	CUT350_chrXIV:716434-716706	60	+	8.74297	8.74297	8.90488	8.90488	8.90488	8.74297	8.58106	8.58106	9.06678	8.74297	7.93344	8.90488	8.41916	8.74297	8.41916	8.74297	8.58106	8.41916	8.74297	8.74297	8.74297	8.74297	2.4286	5.01911	5.82865	7.28581	8.74297	8.74297	8.74297	8.74297	8.74297	8.74297	7.44772	8.58106	8.74297	8.74297	8.90488	8.74297	8.58106	8.58106	8.58106	8.58106	8.09534	8.25725
chrII	333962	334442	CUT015_chrII:326297-326777	60	+	9.55251	9.3906	9.3906	9.55251	9.71441	9.71441	9.87632	9.55251	9.06678	9.22869	9.71441	9.3906	9.55251	9.55251	9.22869	7.44772	6.962	7.28581	7.44772	5.99055	7.60962	8.09534	8.90488	9.71441	9.71441	9.87632	9.87632	9.71441	9.87632	10.0382	9.87632	9.87632	10.0382	9.87632	9.71441	10.0382	9.87632	10.2001	10.2001	10.362	10.2001	10.2001	10.0382	9.87632
chrXV	127070	127422	CUT825_chrXV:146822-147174	60	-	0.309527	0.309527	0.154763	0.154763	0.309527	0.309527	0.309527	0.309527	0.309527	0.309527	0.309527	0.309527	0.309527	0.309527	0.309527	0.309527	0.309527	0.309527	0.309527	0.309527	0.309527	0.309527	0.309527	0.309527	0.309527	0.309527	0.309527	0.309527	0.309527	0.309527	0.309527	0.309527	0.309527	0.309527	0.309527	0.309527	0.309527	0.309527	0.309527	0.309527	0.309527	0.309527	0.309527	0.309527
chrXV	501671	502182	CUT843_chrXV:519909-520421	60	-	1.39287	1.39287	1.39287	1.39287	1.39287	1.39287	1.39287	1.39287	1.39287	1.54763	1.7024	1.7024	1.7024	1.7024	1.7024	1.7024	1.7024	1.7024	1.7024	1.23811	1.85716	1.85716	1.85716	1.85716	1.85716	1.85716	1.85716	1.85716	1.54763	1.85716	1.85716	1.85716	1.85716	1.85716	1.85716	1.7024	1.7024	1.7024	1.7024	1.7024	1.7024	1.7024	1.39287	1.08334
chrVI	283876	284659	CUT123_chrVI:261486-262270	60	+	10.8478	10.6859	10.8478	10.6859	10.6859	10.6859	10.6859	10.6859	10.6859	10.6859	10.6859	10.6859	10.5239	11.3335	11.3335	11.1716	11.3335	11.3335	11.3335	11.3335	11.4954	11.3335	11.8192	11.8192	12.143	12.143	12.143	12.143	11.8192	12.143	12.4668	12.4668	12.143	12.143	12.4668	12.4668	12.4668	12.4668	12.3049	12.4668	12.143	12.3049	12.4668	12.4668
chrXIII	557115	558547	CUT304_chrXIII:584322-585754	60	+	0.485721	0.485721	0.485721	0.485721	0.485721	0.323814	0.485721	0.485721	0.485721	0.485721	0.485721	0.485721	0.485721	0.485721	0.485721	0.485721	0.485721	0.485721	0.485721	0.485721	0.485721	0.485721	0.485721	0.485721	0.485721	0.485721	0.485721	0.485721	0.485721	0.485721	0.485721	0.485721	0.485721	0.485721	0.323814	0.323814	0.323814	0.323814	0.485721	0.485721	0.485721	0.485721	0.485721	0.485721
chrIV	600529	600833	CUT501_chrIV:602938-603242	60	-	181.537003	180.764008	180.764008	179.061005	178.442001	176.429993	180.453995	182.929993	183.240005	183.240005	183.240005	182.929993	182.156006	180.453995	179.524994	179.524994	180.298996	182.466003	180.764008	182.001999	182.311005	184.322998	183.395004	182.774994	181.382996	182.466003	182.001999	182.466003	182.001999	184.167999	183.858994	184.014008	183.703995	184.632996	184.322998	184.632996	183.395004	184.167999	184.632996	184.632996	184.477997	184.014008	180.608994	181.537003
chrIV	545315	545451	CUT495_chrIV:547665-547801	60	-	94.560402	94.560402	94.2509	84.346001	95.179398	95.024696	95.179398	93.476997	88.679398	82.798401	85.8936	92.084198	93.786598	93.631798	93.631798	94.0961	94.560402	93.631798	93.631798	94.560402	94.715103	94.869904	95.024696	93.476997	92.703201	93.631798	93.631798	92.703201	93.322304	94.869904	95.179398	95.334198	95.334198	95.024696	94.560402	94.715103	94.715103	95.6437	95.488998	95.488998	95.179398	94.869904	94.869904	94.869904
chrXIII	313785	313969	CUT293_chrXIII:330450-330634	60	+	0.809534	0.971441	0.971441	0.647627	0.809534	0.647627	0.809534	0.809534	0.971441	0.971441	0.971441	0.971441	0.971441	0.809534	0.809534	0.809534	0.809534	0.809534	0.809534	0.809534	0.809534	0.809534	0.809534	0.809534	0.809534	0.809534	0.809534	0.809534	0.809534	0.809534	0.809534	0.809534	0.809534	0.809534	0.809534	0.809534	0.809534	0.809534	0.809534	0.809534	0.809534	0.809534	0.809534	0.809534
chrVIII	203619	204051	CUT643_chrVIII:208860-209292	60	-	19.0359	18.7264	19.0359	19.190701	19.190701	19.190701	18.8811	19.0359	19.190701	19.190701	18.5716	17.643	17.4883	18.8811	19.0359	19.190701	19.190701	19.190701	19.190701	19.190701	19.190701	19.190701	19.0359	19.190701	19.190701	19.190701	19.190701	19.3454	19.190701	19.190701	19.190701	19.3454	19.3454	19.3454	19.3454	19.190701	19.0359	19.0359	19.6549	19.6549	19.5002	19.5002	19.5002	19.3454
chrXI	401405	402381	CUT236_chrXI:389657-390633	60	+	3.07623	3.07623	2.91432	2.91432	2.91432	2.91432	2.59051	2.75242	2.75242	3.07623	3.23814	3.23814	3.23814	3.40004	3.40004	3.40004	3.40004	3.40004	3.40004	3.40004	3.23814	3.40004	3.23814	3.40004	3.56195	3.56195	3.56195	3.56195	3.56195	3.56195	3.56195	3.56195	3.23814	2.59051	3.07623	3.40004	3.40004	3.40004	3.56195	3.40004	3.56195	3.56195	3.56195	3.56195
chrXV	728183	728591	CUT857_chrXV:757653-758061	60	-	98.893799	99.0485	98.893799	99.0485	97.036598	96.881798	96.417503	98.738998	98.738998	98.274696	97.965202	97.965202	84.346001	93.786598	86.048401	91.929398	89.762703	88.060303	62.214901	80.631699	64.691101	57.262402	71.810204	93.476997	88.060303	92.703201	92.238899	92.084198	92.3937	93.012802	92.858002	92.5485	69.334	50.143299	92.084198	93.476997	93.167503	92.858002	93.786598	93.941299	93.476997	93.941299	92.858002	93.167503
chrIV	204551	204719	CUT052_chrIV:192400-192568	60	+	1037.01001	1039.599976	1042.359985	1038.959961	1042.359985	1042.839966	1043	1029.569946	1043.650024	1044.459961	1042.359985	1044.459961	1044.949951	1030.380005	1031.51001	1029.890015	1039.599976	1039.439941	1045.920044	1044.619995	1045.27002	1043.170044	1039.439941	1045.27002	1045.430054	1042.52002	1043.650024	1047.209961	1034.26001	1034.099976	1032.969971	1004.309998	1008.030029	1027.459961	1046.23999	1016.609985	1042.189941	1049.969971	1049.160034	1052.719971	1052.390015	1048.670044	1036.689941	1043
chrV	230247	230591	CUT108_chrV:210490-210834	60	+	3.40004	3.40004	3.40004	3.40004	3.40004	3.40004	3.40004	3.40004	3.40004	3.40004	3.40004	3.40004	3.40004	3.40004	3.40004	3.40004	2.91432	3.40004	3.40004	3.23814	3.23814	3.40004	3.40004	3.40004	3.23814	3.23814	3.23814	3.40004	3.40004	3.40004	3.23814	3.23814	3.23814	3.23814	3.23814	3.23814	3.40004	3.40004	3.07623	3.40004	3.40004	3.40004	3.40004	3.23814
chrXI	236729	237385	CUT707_chrXI:230322-230978	60	-	0.309527	0.309527	0.154763	0.309527	0.309527	0.309527	0.309527	0.309527	0.309527	0.309527	0.309527	0.309527	0.309527	0.309527	0.309527	0.309527	0.309527	0.309527	0.309527	0.309527	0.309527	0.309527	0.309527	0.309527	0.309527	0.309527	0.309527	0.309527	0.309527	0.309527	0.309527	0.309527	0.309527	0.309527	0.309527	0.309527	0.309527	0.309527	0.309527	0.309527	0.309527	0.309527	0.309527	0.309527
chrX	106409	106729	CUT672_chrX:96759-97505	60	-	408.265991	404.087006	397.587006	401.920013	381.337006	378.395996	400.217987	404.860992	404.087006	399.444	395.420013	409.503998	406.40799	411.515991	404.397003	410.432007	403.622986	390.622986	399.289001	400.837006	405.480011	407.492004	412.289001	411.360992	412.598999	413.682007	405.944	412.753998	410.742004	414.765991	414.765991	414.610992	413.992004	415.38501	412.444	413.682007	414.765991	415.694	414.300995	416.003998	413.992004	415.539001	416.003998	409.65799
chrIV	976835	977699	CUT516_chrIV:1004461-1005325	60	-	0	0	0	0	0	0	0	0	0	0	0	0	0	0	0	0	0	0	0	0	0	0	0	0	0	0	0	0	0	0	0	0	0	0	0	0	0	0	0	0	0	0	0	0
chrXIII	403283	403492	CUT772_chrXIII:431246-431454	60	-	16.250099	16.0954	16.4049	16.250099	16.5597	16.4049	16.5597	16.250099	15.9406	15.7859	15.3216	16.250099	16.250099	16.714399	16.714399	16.714399	16.714399	16.250099	16.714399	16.714399	16.714399	16.714399	16.8692	16.5597	16.5597	16.714399	17.178699	17.178699	17.178699	17.024	17.024	17.3335	17.178699	16.8692	17.3335	17.024	17.4883	17.7978	17.952499	17.952499	17.952499	17.952499	17.952499	17.952499
chrIV	434935	435310	CUT059_chrIV:423724-424100	60	+	2.2667	2.10479	2.10479	2.2667	2.2667	2.2667	2.2667	2.2667	2.2667	2.2667	2.10479	2.10479	2.10479	2.2667	2.2667	2.2667	2.10479	2.2667	2.2667	2.2667	2.2667	2.2667	2.10479	2.10479	2.10479	2.10479	1.94288	1.78098	1.94288	2.2667	2.10479	1.94288	2.2667	2.2667	2.2667	2.2667	2.2667	2.10479	2.10479	1.94288	2.2667	2.2667	2.4286	2.4286
chrXVI	896227	896667	CUT923_chrXVI:901107-901547	60	-	0.619053	0.619053	0.46429	0.619053	0.619053	0.619053	0.619053	0.619053	0.619053	0.619053	0.619053	0.619053	0.619053	0.619053	0.619053	0.619053	0.619053	0.619053	0.619053	0.619053	0.619053	0.619053	0.619053	0.619053	0.619053	0.619053	0.619053	0.619053	0.619053	0.46429	0.619053	0.619053	0.619053	0.619053	0.619053	0.619053	0.619053	0.619053	0.619053	0.619053	0.619053	0.46429	0.619053	0.619053
chrII	359849	360037	CUT450_chrII:351878-352054	60	-	314.324005	311.384003	311.384003	302.252991	314.324005	314.015015	318.192993	317.574005	317.729004	317.729004	316.954987	318.039001	317.265015	305.347992	307.515015	308.289001	318.192993	318.347992	319.277008	319.431	319.740997	317.265015	270.681	312.931	319.122009	318.96701	317.109985	315.872009	310.765015	316.335999	311.074005	314.015015	301.942993	314.789001	311.229004	311.229004	320.204987	319.895996	319.431	321.597992	316.335999	314.634003	314.170013	315.71701
chrVII	425716	426116	CUT143_chrVII:427237-427637	60	+	13.924	13.924	13.924	13.924	13.924	13.924	13.7621	13.7621	13.924	13.924	13.924	13.924	13.924	13.7621	13.2764	13.4383	13.2764	13.924	13.924	12.7906	13.7621	13.924	14.0859	14.0859	14.0859	13.924	11.9811	12.9525	13.1145	13.1145	13.6002	12.143	13.924	13.924	14.0859	14.0859	13.7621	13.7621	13.7621	13.924	13.7621	13.924	14.0859	13.924
chrXII	440378	440786	CUT264_chrXII:445136-445544	60	+	12.4668	12.4668	12.4668	11.9811	11.6573	12.143	12.143	12.143	12.143	12.3049	11.0097	12.3049	12.3049	12.3049	12.3049	12.3049	12.143	12.143	12.143	12.143	12.143	11.6573	11.6573	11.4954	11.1716	11.4954	11.4954	9.71441	9.22869	9.06678	8.90488	8.74297	8.74297	8.74297	8.58106	8.09534	7.44772	7.1239	7.1239	4.6953	4.6953	4.53339	4.6953	4.6953
chrXIV	178161	178505	CUT320_chrXIV:174890-175234	60	+	0.161907	0.161907	0.161907	0.161907	0.161907	0.161907	0.161907	0.161907	0.161907	0.161907	0.161907	0.161907	0.161907	0.161907	0.161907	0.161907	0.161907	0.161907	0.161907	0.161907	0.161907	0.161907	0.161907	0.161907	0.161907	0.161907	0.161907	0	0.161907	0.161907	0.161907	0.161907	0.161907	0.161907	0.161907	0.161907	0.161907	0.161907	0.161907	0.161907	0.161907	0.161907	0.161907	0.161907
chrXI	364344	364932	CUT717_chrXI:352851-353443	60	-	19.0359	19.0359	18.4168	19.0359	19.0359	19.0359	19.0359	18.8811	19.0359	18.5716	18.5716	18.5716	18.7264	18.1073	16.5597	18.8811	18.8811	17.952499	18.2621	17.7978	18.5716	18.7264	19.0359	17.952499	15.7859	17.7978	18.7264	18.5716	17.4883	19.0359	19.190701	19.190701	19.190701	19.190701	19.190701	19.0359	18.7264	18.5716	18.5716	18.1073	18.7264	18.7264	18.8811	18.8811
chrXVI	834259	834851	CUT917_chrXVI:833483-834075	60	-	1.23811	1.23811	1.23811	1.23811	1.23811	1.23811	1.23811	1.23811	1.23811	1.23811	1.23811	1.23811	1.23811	1.23811	0.773817	1.23811	1.23811	1.23811	1.23811	1.23811	1.23811	1.23811	1.23811	1.23811	1.23811	1.23811	1.23811	1.23811	1.08334	1.08334	1.08334	1.08334	1.23811	1.23811	1.23811	1.23811	1.23811	1.23811	1.23811	1.23811	1.23811	1.23811	1.23811	1.23811
chrXII	259553	260081	CUT733_chrXII:264740-265268	60	-	4.79766	4.79766	4.79766	4.79766	4.79766	4.79766	4.79766	4.6429	4.6429	4.6429	4.79766	4.6429	4.79766	4.79766	4.79766	4.6429	4.48814	4.6429	4.6429	4.48814	4.6429	4.6429	4.6429	4.79766	4.79766	4.79766	4.79766	4.79766	4.79766	4.79766	4.79766	4.79766	4.79766	4.79766	4.79766	4.79766	4.79766	4.79766	4.02385	3.25003	3.40479	3.86908	3.55956	4.17861
chrVII	277934	278263	CUT593_chrVII:276745-277073	60	-	1.54763	1.54763	1.54763	1.54763	1.54763	1.54763	1.54763	1.54763	1.54763	1.54763	1.54763	1.54763	1.54763	1.54763	1.54763	1.54763	1.54763	1.54763	1.54763	1.54763	1.54763	1.54763	1.54763	1.54763	1.54763	1.54763	1.54763	1.54763	1.54763	1.54763	1.23811	1.54763	1.54763	1.54763	1.54763	1.39287	1.54763	1.54763	1.54763	1.54763	1.54763	1.54763	1.39287	1.39287
chrXIV	592110	592214	CUT344_chrXIV:588251-588355	60	+	45.172001	47.276798	47.276798	46.6292	46.952999	46.7911	46.952999	46.4673	47.438702	46.6292	47.438702	46.6292	47.438702	47.762501	47.762501	47.762501	47.438702	47.762501	47.600601	47.600601	47.438702	47.600601	47.600601	47.600601	44.524399	45.172001	47.114899	47.114899	46.6292	47.600601	47.600601	46.4673	45.981499	47.762501	48.0863	45.4958	44.0387	47.9244	47.9244	47.600601	48.0863	48.0863	48.248199	48.410198
chrXI	347402	347802	CUT233_chrXI:335863-336263	60	+	43.390999	41.933899	45.4958	45.981499	45.819599	45.4958	46.305401	42.419601	46.7911	47.762501	46.305401	48.0863	47.9244	48.0863	46.952999	48.248199	47.762501	47.762501	48.734001	48.410198	47.114899	47.114899	46.952999	48.410198	48.410198	48.248199	47.9244	48.0863	48.0863	48.0863	47.762501	47.762501	48.572102	48.248199	46.6292	48.410198	48.734001	48.410198	46.6292	47.600601	48.0863	48.572102	48.572102	48.895901
chrXV	215335	215487	CUT365_chrXV:234611-234763	60	+	8.41916	8.58106	8.58106	8.58106	8.58106	8.58106	8.58106	8.58106	8.58106	8.58106	8.41916	8.41916	8.41916	8.25725	8.41916	8.41916	8.41916	8.41916	8.41916	8.41916	8.41916	8.41916	8.41916	8.41916	7.44772	8.25725	8.25725	8.25725	8.25725	8.25725	6.47627	8.41916	8.41916	8.41916	8.41916	8.25725	7.77153	7.1239	7.44772	6.962	8.09534	7.93344	6.962	7.93344
chrIV	424776	425152	CUT056_chrIV:413572-413948	60	+	1171.069946	1166.380005	1171.880005	1162.329956	1164.430054	1165.23999	1166.859985	1152.449951	1171.719971	1173.02002	1173.5	1172.530029	1149.699951	1156.02002	1160.219971	1084.130005	1119.589966	1015.640015	1000.909973	1126.219971	1132.859985	1102.420044	1104.689941	1104.199951	1099.829956	1095.300049	1068.589966	1111.48999	1097.23999	1079.589966	1108.089966	1123.959961	1109.390015	1122.98999	1051.420044	1087.369995	1069.560059	1079.589966	1104.369995	1128.97998	1131.72998	1128.329956	1113.920044	1127.359985
chrXV	819337	819553	CUT865_chrXV:848832-849048	60	-	5.88101	5.88101	6.03577	6.03577	6.03577	5.88101	4.6429	5.88101	5.88101	5.88101	5.41672	5.57148	5.72624	5.72624	3.86908	4.6429	4.33337	5.41672	5.26195	5.72624	5.57148	5.57148	5.72624	5.10719	5.10719	5.10719	5.57148	5.72624	5.72624	6.03577	6.03577	6.03577	6.3453	6.3453	6.3453	6.3453	6.3453	6.50006	6.50006	6.19053	6.3453	6.03577	6.3453	6.3453
chrIV	516442	517603	CUT494_chrIV:505378-506538	60	-	65.464897	65.000603	64.845802	64.226799	65.000603	64.691101	64.845802	65.464897	64.845802	51.845699	44.107498	65.774399	65.619598	64.3815	64.691101	58.810101	65.619598	65.929199	65.000603	65.464897	65.619598	63.452999	63.452999	66.0839	65.929199	65.929199	66.0839	65.929199	66.393501	66.0839	65.310097	65.929199	66.0839	66.548203	63.452999	66.548203	66.703003	66.548203	63.6077	62.988701	63.298199	64.536301	65.774399	65.619598
chrX	348296	348432	CUT210_chrX:338061-338197	60	+	13.6002	13.7621	14.5716	14.0859	15.3812	15.2192	15.5431	15.705	15.705	16.028799	16.3526	16.5145	16.5145	16.676399	16.676399	15.8669	16.676399	16.676399	16.676399	16.676399	16.676399	16.676399	16.676399	16.676399	16.3526	16.676399	16.190701	16.838301	16.838301	16.676399	16.838301	16.838301	16.838301	16.838301	16.676399	16.3526	16.676399	16.676399	16.676399	15.8669	16.190701	15.2192	16.028799	16.5145
chrXI	346853	347402	CUT232_chrXI:335311-335863	60	+	49.705399	49.543499	49.381599	48.0863	49.2197	48.895901	49.2197	49.381599	49.381599	49.381599	49.381599	49.381599	49.381599	49.381599	49.0578	49.543499	49.543499	49.543499	49.543499	48.410198	49.2197	49.0578	49.0578	49.543499	49.867298	49.867298	49.705399	49.705399	49.543499	49.381599	49.2197	49.2197	47.762501	48.410198	48.410198	48.734001	49.0578	47.438702	48.248199	48.248199	48.572102	48.734001	48.410198	48.572102
chrXVI	581106	581567	CUT424_chrXVI:581526-581990	60	+	0.323814	0.323814	0.323814	0.323814	0.323814	0.323814	0.323814	0.323814	0.323814	0.323814	0.323814	0.323814	0.323814	0.323814	0.323814	0.161907	0.323814	0.323814	0.323814	0.323814	0.323814	0.323814	0.323814	0.323814	0.323814	0.323814	0.323814	0.323814	0.323814	0.323814	0.323814	0.323814	0.323814	0.323814	0.323814	0.323814	0.323814	0.323814	0.323814	0.323814	0.323814	0.323814	0.323814	0.323814
chrII	431518	431750	CUT024_chrII:423517-423749	60	+	8.58106	8.90488	9.06678	9.06678	9.06678	9.06678	9.06678	9.06678	8.90488	8.74297	8.74297	8.90488	8.90488	8.90488	8.90488	8.90488	8.90488	8.90488	8.90488	8.90488	8.90488	8.90488	8.90488	8.90488	8.90488	8.90488	8.90488	8.74297	8.74297	8.90488	8.90488	8.74297	8.90488	8.90488	8.90488	8.90488	8.90488	8.90488	8.90488	8.90488	8.90488	8.90488	8.90488	8.90488
chrIV	891637	891757	CUT073_chrIV:915313-915433	60	+	1.29525	1.29525	1.29525	1.29525	1.29525	1.13335	1.13335	1.13335	1.13335	1.13335	1.13335	1.13335	1.13335	1.13335	1.13335	1.13335	1.13335	1.13335	1.13335	1.13335	1.13335	1.13335	1.13335	1.13335	1.13335	1.13335	1.13335	1.13335	1.13335	1.13335	1.13335	1.13335	1.13335	1.13335	1.13335	1.13335	1.13335	1.13335	1.13335	1.13335	1.13335	1.13335	1.13335	1.13335
chrVII	1024365	1024869	CUT168_chrVII:1038789-1039293	60	+	0.161907	0.161907	0.161907	0.161907	0.161907	0.161907	0.161907	0.161907	0.161907	0.161907	0.161907	0.161907	0.161907	0.161907	0.161907	0	0.161907	0.161907	0.161907	0.161907	0.161907	0.161907	0.161907	0.161907	0.161907	0.161907	0.161907	0.161907	0.161907	0.161907	0.161907	0.161907	0.161907	0.161907	0.161907	0.161907	0.161907	0.161907	0.161907	0	0.161907	0.161907	0.161907	0
chrIV	560161	560504	CUT498_chrIV:562513-562857	60	-	3.25003	3.25003	3.25003	3.25003	3.25003	3.25003	3.25003	3.25003	3.25003	3.25003	3.25003	3.25003	3.25003	3.25003	3.25003	3.25003	3.25003	3.25003	3.09527	3.09527	3.09527	3.09527	3.09527	2.78574	2.78574	3.09527	3.09527	3.09527	3.09527	3.09527	3.09527	3.09527	3.09527	3.09527	2.9405	2.9405	2.9405	2.9405	2.78574	2.78574	2.47621	2.47621	2.63098	2.63098
chrXV	148573	148677	CUT361_chrXV:168330-168434	60	+	6.63818	6.63818	6.63818	6.47627	6.31437	6.31437	5.18102	5.82865	6.15246	5.99055	6.15246	5.99055	6.15246	4.85721	5.34293	5.82865	6.15246	6.31437	6.31437	6.31437	6.31437	5.99055	5.66674	5.99055	6.31437	6.31437	6.31437	6.31437	6.31437	6.31437	6.31437	6.31437	6.47627	6.47627	5.99055	6.47627	6.47627	6.47627	6.47627	6.47627	6.47627	6.47627	6.47627	6.47627
chrXI	501317	501813	CUT241_chrXI:489897-490409	60	+	6.47627	6.47627	6.47627	5.99055	6.15246	6.15246	6.47627	6.31437	5.99055	5.82865	6.47627	6.47627	6.63818	6.63818	6.63818	6.63818	6.63818	6.63818	6.63818	6.63818	6.47627	6.31437	6.31437	5.99055	5.99055	6.47627	6.31437	6.47627	6.47627	6.47627	6.63818	6.31437	6.63818	6.80009	6.80009	6.15246	6.63818	6.47627	6.63818	6.80009	6.80009	5.99055	6.80009	6.80009
chrXVI	834851	835083	CUT918_chrXVI:834075-834307	60	-	1.08334	1.08334	1.08334	1.08334	1.08334	1.08334	1.08334	1.08334	1.08334	1.08334	1.08334	1.08334	1.08334	1.08334	1.08334	1.08334	1.08334	1.08334	0.92858	1.08334	1.08334	1.08334	1.08334	1.08334	1.08334	1.08334	1.08334	1.08334	1.08334	1.08334	0.92858	0.92858	1.08334	1.08334	1.08334	1.08334	1.08334	1.08334	1.08334	1.08334	1.08334	1.08334	1.08334	1.08334
chrXIV	591488	592110	CUT345_chrXIV:588355-588977	60	+	41.4482	41.4482	41.124298	36.429001	41.4482	41.771999	41.6101	41.4482	41.4482	41.6101	41.771999	41.6101	41.771999	41.6101	41.4482	41.6101	41.286301	41.286301	41.4482	40.638599	33.028999	39.181499	40.800499	41.286301	41.286301	41.286301	41.286301	41.286301	41.286301	41.4482	41.4482	41.4482	41.286301	40.800499	39.505299	40.3148	40.4767	40.962399	41.124298	41.124298	41.124298	41.286301	40.962399	41.4482
chrXI	568374	570124	CUT724_chrXI:556662-558414	60	-	82.024597	53.5481	70.262497	72.429199	101.679001	102.453003	98.738998	102.608002	113.905998	98.893799	116.537003	112.358002	106.013	107.870003	113.442001	121.953003	122.726997	122.726997	122.882004	122.726997	122.108002	122.417999	122.882004	122.572998	122.417999	122.108002	122.108002	120.250999	120.250999	116.846001	117.464996	121.334	121.18	121.334	121.334	120.870003	120.714996	117.000999	118.703003	115.299004	118.858002	116.537003	116.846001	119.632004
chrXV	367250	367610	CUT837_chrXV:386198-386558	60	-	2.16669	2.16669	2.16669	2.01192	2.16669	2.16669	2.16669	2.16669	2.16669	2.16669	2.01192	2.01192	2.01192	2.01192	2.16669	2.16669	2.16669	2.16669	2.16669	2.16669	2.16669	2.16669	2.16669	2.16669	2.16669	2.16669	2.16669	2.16669	2.16669	2.16669	2.16669	2.16669	2.16669	2.16669	2.16669	2.16669	2.16669	2.16669	2.16669	1.85716	1.85716	1.85716	1.85716	1.85716
chrXV	405777	406305	CUT375_chrXV:424728-425256	60	+	31.8957	31.0861	31.8957	31.5718	31.8957	30.7623	30.7623	31.5718	31.7337	31.5718	31.409901	31.409901	31.409901	28.009899	30.9242	31.7337	31.8957	31.5718	31.0861	31.8957	31.8957	31.5718	19.5907	31.247999	32.057598	32.219501	32.219501	32.219501	31.5718	31.409901	30.438499	28.9813	29.952801	31.5718	31.5718	31.409901	31.0861	31.5718	31.7337	31.8957	32.219501	32.381401	32.057598	30.9242
chrII	251350	251534	CUT008_chrII:237742-237926	60	+	21.857401	21.695499	21.5336	21.857401	19.105	19.914499	17.1621	18.1336	19.7526	22.3431	22.667	22.667	22.667	22.1812	21.5336	18.619301	20.0765	19.7526	19.266899	21.047899	22.1812	21.857401	21.695499	22.1812	21.695499	21.209801	21.3717	21.5336	21.209801	21.209801	20.562201	20.886	20.7241	20.400299	20.562201	20.7241	20.886	20.886	16.190701	20.886	20.886	20.7241	20.562201	21.047899
chrVIII	118196	118388	CUT639_chrVIII:121851-122043	60	-	25.5359	25.381201	25.845501	26.155001	25.2264	25.381201	24.2978	26.155001	25.845501	25.845501	26.155001	25.2264	25.071699	24.916901	26.0002	26.619301	26.619301	26.619301	26.4645	23.524	26.4645	26.4645	26.4645	26.4645	26.155001	25.690701	26.155001	26.4645	26.774099	26.309799	26.4645	26.4645	26.309799	26.155001	26.619301	25.845501	26.155001	26.4645	26.619301	26.4645	26.4645	26.774099	26.774099	26.619301
chrIX	90359	90743	CUT186_chrIX:100001-100385	60	+	5.18102	5.18102	5.18102	4.85721	4.85721	4.85721	4.85721	4.85721	4.85721	4.85721	4.85721	5.01911	4.85721	4.6953	4.6953	4.85721	5.34293	5.18102	5.18102	5.01911	4.85721	4.85721	4.85721	5.01911	5.01911	5.01911	4.85721	4.85721	5.18102	5.18102	5.18102	5.01911	5.34293	5.34293	5.34293	5.34293	5.18102	5.18102	5.18102	5.18102	5.18102	5.01911	5.18102	5.18102
chrI	154780	155196	CUT441_chrI:151617-152033	60	-	6.3453	6.80959	6.80959	6.65482	6.65482	6.80959	6.96435	6.96435	6.80959	6.80959	6.80959	6.50006	6.3453	6.50006	6.80959	6.96435	6.65482	6.65482	6.80959	7.11911	7.11911	7.11911	7.11911	7.11911	7.11911	7.11911	7.11911	7.11911	7.11911	7.11911	7.11911	6.96435	6.96435	6.96435	6.96435	6.96435	6.80959	6.80959	6.65482	6.50006	6.65482	7.11911	7.11911	7.11911
chrIV	681379	681635	CUT505_chrIV:690227-690483	60	-	0.92858	0.92858	0.92858	0.92858	0.773817	0.92858	0.92858	0.92858	0.92858	0.92858	0.92858	0.92858	0.92858	0.92858	0.92858	0.92858	0.92858	0.92858	0.92858	0.92858	0.92858	0.92858	0.92858	0.92858	0.92858	0.92858	0.92858	0.92858	0.92858	0.92858	0.92858	0.92858	0.92858	1.08334	1.08334	1.08334	1.08334	1.08334	1.08334	1.08334	1.08334	1.08334	1.08334	1.08334
chrXVI	215410	216138	CUT408_chrXVI:215322-216050	60	+	2.91432	2.91432	2.91432	2.91432	2.91432	2.91432	2.91432	2.75242	2.75242	2.91432	2.75242	2.91432	2.91432	2.91432	2.91432	2.91432	2.91432	2.91432	2.75242	2.91432	2.91432	2.91432	2.91432	2.91432	2.91432	2.91432	2.91432	2.75242	2.75242	2.2667	2.2667	2.4286	1.45716	2.59051	2.59051	2.91432	2.91432	2.91432	2.91432	2.91432	2.75242	2.91432	2.91432	2.91432
chrV	322058	322770	CUT561_chrV:302647-303359	60	-	4.02385	4.33337	4.33337	3.55956	4.48814	4.48814	4.48814	4.48814	4.48814	3.25003	3.86908	4.33337	4.17861	4.33337	4.33337	4.33337	4.33337	4.33337	4.33337	4.33337	4.33337	4.17861	4.17861	4.17861	4.02385	4.02385	3.86908	3.86908	4.33337	4.33337	4.33337	4.17861	3.40479	1.7024	4.02385	4.02385	3.86908	3.86908	4.17861	4.02385	3.71432	4.02385	4.02385	4.33337
chrIV	481610	481850	CUT493_chrIV:470536-470776	60	-	30.4884	30.4884	30.4884	30.333599	30.4884	30.4884	30.333599	30.178801	29.869301	29.250299	28.785999	29.250299	28.321699	16.5597	18.7264	21.8216	28.166901	28.785999	30.797899	30.797899	30.797899	30.797899	30.797899	30.643101	29.869301	26.774099	30.4884	30.4884	30.333599	30.333599	30.333599	30.178801	28.785999	29.7146	29.869301	29.250299	28.940701	29.405001	29.7146	30.024099	28.321699	22.131201	26.774099	26.4645
chrXIII	507722	508483	CUT301_chrXIII:534930-535690	60	+	3.07623	3.07623	3.07623	3.07623	2.91432	3.07623	3.07623	2.91432	3.07623	3.07623	3.07623	3.07623	3.07623	2.91432	2.91432	2.91432	2.91432	2.91432	2.91432	2.91432	2.75242	2.91432	2.91432	2.91432	2.91432	2.91432	2.91432	2.75242	2.75242	2.91432	2.91432	2.91432	2.91432	2.75242	2.91432	2.75242	2.75242	2.75242	2.75242	2.59051	2.4286	2.59051	2.59051	2.2667
chrV	273185	273305	CUT552_chrV:253750-253870	60	-	169.621002	158.322998	169.466003	169.621002	168.382004	170.240005	170.393997	170.703995	169.621002	169.621002	171.013	170.393997	169.774994	169.774994	168.072998	166.216003	153.679993	151.513	167.763	169.929993	169.311005	170.703995	171.167999	170.240005	170.548996	170.393997	171.013	170.393997	169.311005	170.703995	164.358994	168.072998	170.085007	169.774994	169.621002	170.240005	170.393997	170.703995	171.477997	169.929993	157.393997	170.393997	170.703995	169.466003
chrXIII	886961	887313	CUT793_chrXIII:914719-915071	60	-	4.17861	4.17861	4.33337	4.33337	4.33337	4.33337	4.17861	4.17861	4.33337	4.33337	4.33337	4.33337	4.33337	4.17861	4.33337	4.33337	4.33337	4.02385	4.17861	4.33337	4.33337	4.48814	4.48814	4.48814	4.48814	4.48814	4.48814	4.48814	4.48814	4.48814	4.17861	4.48814	4.48814	4.48814	4.48814	4.48814	4.48814	4.48814	4.48814	4.6429	4.6429	4.6429	4.6429	4.6429
chrVIII	185913	186337	CUT642_chrVIII:189877-190301	60	-	20.7383	20.7383	20.893	20.893	20.893	21.0478	21.0478	20.893	20.7383	20.428801	20.428801	20.5835	20.893	20.893	20.893	20.7383	20.5835	21.0478	20.274	21.2026	21.2026	21.0478	21.2026	21.0478	19.0359	21.0478	21.2026	21.2026	21.3573	21.0478	19.190701	21.3573	21.3573	21.3573	21.2026	21.2026	21.2026	21.0478	21.3573	21.2026	20.428801	20.428801	18.8811	19.190701
chrXVI	105252	105653	CUT879_chrXVI:105525-105925	60	-	7.11911	7.11911	7.11911	6.96435	6.96435	6.96435	6.96435	6.96435	6.96435	6.65482	6.80959	6.80959	6.65482	6.3453	5.72624	6.03577	6.80959	6.80959	6.50006	6.65482	6.65482	6.65482	6.19053	6.19053	6.65482	6.65482	6.3453	6.65482	6.65482	6.96435	6.96435	6.96435	6.96435	6.96435	6.96435	6.96435	6.96435	6.80959	6.80959	6.80959	6.3453	6.96435	6.65482	6.80959
chrXIV	384301	384541	CUT334_chrXIV:381097-381337	60	+	1.13335	1.13335	1.13335	1.13335	1.13335	1.13335	1.13335	1.13335	0.971441	1.13335	0.971441	1.13335	1.13335	1.13335	1.13335	0.971441	0.971441	1.13335	1.13335	1.13335	1.13335	1.13335	1.13335	1.13335	1.13335	1.13335	1.13335	1.13335	1.13335	1.13335	1.13335	1.13335	1.13335	0.971441	0.971441	1.13335	1.13335	1.13335	1.13335	1.13335	1.13335	1.13335	0.971441	1.13335
chrXIV	107012	107379	CUT315_chrXIV:104275-104642	60	+	1.45716	1.45716	1.45716	1.45716	1.45716	1.45716	1.45716	1.45716	1.45716	1.29525	1.45716	1.45716	1.45716	1.45716	1.45716	1.45716	1.45716	1.45716	1.13335	1.13335	1.45716	1.45716	1.45716	1.45716	1.45716	1.45716	1.45716	1.45716	1.45716	1.45716	1.45716	1.29525	1.29525	1.45716	1.45716	1.45716	1.45716	0.809534	1.29525	1.29525	1.29525	1.45716	1.45716	1.45716
chrVII	488526	489318	CUT144_chrVII:484190-484982	60	+	17.323999	17.6478	17.323999	13.7621	15.705	16.028799	15.705	9.87632	12.4668	11.3335	10.6859	12.7906	12.3049	15.705	17.485901	17.323999	17.809799	17.1621	17.809799	17.6478	17.323999	17.485901	17.0002	16.838301	17.1621	17.0002	17.809799	17.1621	17.809799	17.809799	17.6478	17.809799	16.3526	15.705	16.190701	16.028799	15.5431	14.8954	13.6002	13.1145	15.0573	14.0859	15.0573	15.705
chrX	182866	182970	CUT680_chrX:172959-173063	60	-	120.560997	120.096001	118.703003	120.560997	120.870003	120.870003	120.870003	120.250999	116.692001	117.310997	119.167999	118.549004	118.549004	117.775002	119.167999	118.858002	118.703003	119.167999	119.167999	119.322998	119.476997	118.238998	118.084	117.620003	117.93	117.464996	116.382004	116.382004	114.060997	110.655998	112.049004	112.049004	111.275002	111.120003	110.191002	53.083801	52.9291	52.619499	43.0242	42.8694	42.405102	41.476601	40.857498	40.083698
chrVII	419376	419824	CUT142_chrVII:420901-421349	60	+	3.56195	3.56195	3.56195	3.56195	3.56195	3.40004	3.40004	3.40004	3.40004	3.23814	3.23814	3.40004	3.40004	3.40004	3.40004	3.40004	3.40004	3.40004	3.40004	3.40004	3.40004	3.40004	3.40004	3.40004	2.91432	3.23814	3.23814	3.40004	3.40004	3.23814	3.07623	3.07623	3.23814	3.23814	3.23814	3.23814	3.23814	3.23814	3.23814	3.07623	3.23814	3.07623	3.07623	3.23814
chrI	141768	141992	CUT002_chrI:138605-138829	60	+	2.10479	2.10479	2.10479	2.10479	2.10479	2.10479	2.10479	2.10479	2.10479	2.10479	2.10479	1.94288	1.94288	1.94288	1.94288	1.94288	1.94288	2.10479	2.10479	2.10479	2.10479	2.10479	2.10479	2.10479	2.10479	2.2667	2.2667	2.2667	2.2667	2.2667	2.2667	2.2667	2.2667	2.10479	2.2667	2.2667	2.10479	1.94288	2.10479	1.94288	2.10479	2.2667	2.10479	1.94288
chrIV	785278	786095	CUT072_chrIV:795255-796071	60	+	45.172001	44.686298	45.010101	45.3339	45.010101	44.848202	44.848202	45.010101	45.010101	45.3339	45.3339	45.4958	45.4958	45.3339	45.3339	45.010101	44.848202	45.3339	45.3339	44.848202	44.686298	44.362499	45.010101	44.848202	44.686298	44.524399	45.010101	45.172001	45.4958	45.4958	40.152901	43.390999	45.3339	45.4958	45.4958	45.6577	44.848202	45.4958	45.4958	45.6577	44.524399	44.524399	43.390999	42.9053
chrVI	216994	217266	CUT577_chrVI:194264-194536	60	-	2.78574	2.78574	2.78574	2.78574	2.78574	2.78574	2.78574	2.78574	2.78574	2.78574	2.78574	2.78574	2.9405	2.9405	2.9405	2.9405	2.9405	2.78574	2.78574	2.9405	2.9405	2.9405	2.9405	2.9405	2.9405	2.9405	2.9405	2.9405	2.9405	2.9405	2.9405	2.9405	2.78574	2.78574	2.78574	2.78574	2.9405	2.78574	2.9405	2.9405	2.9405	2.9405	2.9405	2.9405
chrXIII	622559	622903	CUT782_chrXIII:649470-649814	60	-	0.92858	0.92858	0.773817	0.773817	0.92858	0.92858	0.92858	0.92858	0.773817	0.92858	0.92858	0.92858	0.92858	0.92858	0.92858	0.92858	0.92858	0.92858	0.92858	0.92858	0.92858	0.92858	0.92858	0.92858	0.92858	0.92858	0.92858	0.92858	0.92858	0.92858	0.92858	0.92858	0.92858	0.92858	0.92858	0.92858	0.92858	0.92858	0.92858	0.92858	0.92858	0.92858	0.92858	0.92858
chrIV	1150530	1151090	CUT524_chrIV:1182392-1182952	60	-	12.6906	12.0715	10.0596	11.6072	11.9168	12.5358	12.3811	12.3811	12.6906	12.6906	12.8454	12.8454	12.8454	12.8454	12.8454	12.8454	12.6906	12.6906	12.6906	12.6906	12.8454	12.8454	13.0001	12.8454	12.5358	12.6906	12.6906	12.3811	12.8454	12.8454	13.0001	13.1549	13.1549	13.1549	12.8454	12.8454	12.6906	12.6906	13.1549	13.0001	12.8454	12.6906	12.0715	13.0001
chrVII	969877	970213	CUT631_chrVII:984313-984649	60	-	23.2145	23.369301	23.524	23.524	23.524	23.369301	23.369301	23.369301	23.369301	23.2145	23.369301	23.369301	23.369301	23.369301	22.2859	23.0597	23.369301	23.369301	20.1192	23.2145	23.0597	22.7502	23.369301	23.369301	23.2145	22.905001	22.905001	23.2145	22.905001	22.5954	22.131201	21.666901	20.893	19.8097	21.3573	18.1073	18.8811	20.1192	22.440701	22.440701	22.5954	22.7502	22.7502	23.0597
chrXVI	822239	822527	CUT916_chrXVI:821451-821739	60	-	0.773817	0.773817	0.773817	0.773817	0.773817	0.773817	0.773817	0.773817	0.773817	0.773817	0.773817	0.773817	0.773817	0.773817	0.773817	0.773817	0.773817	0.773817	0.773817	0.773817	0.773817	0.773817	0.773817	0.773817	0.773817	0.773817	0.773817	0.773817	0.773817	0.773817	0.773817	0.773817	0.773817	0.773817	0.773817	0.773817	0.773817	0.773817	0.773817	0.773817	0.773817	0.773817	0.773817	0.773817
chrXIV	220991	221655	CUT322_chrXIV:217730-218394	60	+	12.7906	12.9525	12.9525	12.9525	12.9525	12.9525	12.9525	12.7906	12.6287	12.4668	12.3049	12.143	12.3049	12.143	12.4668	12.4668	12.7906	12.3049	12.3049	12.4668	12.4668	11.9811	11.9811	11.9811	11.9811	11.9811	11.9811	11.9811	11.9811	11.9811	11.8192	11.8192	11.9811	11.9811	11.6573	11.4954	11.8192	11.8192	11.8192	11.8192	11.8192	11.8192	11.6573	11.8192
chrXIII	508483	508771	CUT302_chrXIII:535690-535978	60	+	46.143501	46.143501	48.895901	48.572102	48.248199	48.410198	48.410198	48.410198	47.9244	40.4767	43.876801	43.714901	45.819599	39.829102	34.648102	44.0387	43.714901	45.981499	42.581501	44.362499	47.9244	47.9244	46.952999	46.952999	45.819599	48.572102	49.0578	48.734001	49.0578	49.0578	48.572102	48.895901	48.734001	48.734001	48.895901	49.2197	49.0578	49.0578	49.0578	49.0578	46.6292	45.819599	45.819599	47.9244
chrXV	402963	403251	CUT374_chrXV:421913-422201	60	+	1.78098	1.78098	1.61907	1.78098	1.78098	1.78098	1.78098	1.78098	1.78098	1.78098	1.78098	1.61907	1.78098	1.78098	1.45716	1.45716	1.61907	1.45716	1.78098	1.78098	1.45716	1.94288	1.94288	1.61907	1.61907	1.94288	1.78098	1.78098	1.78098	1.94288	1.94288	1.94288	1.94288	1.94288	2.10479	2.10479	2.10479	2.10479	2.10479	2.10479	1.61907	1.94288	1.78098	1.45716
chrXI	266456	266609	CUT709_chrXI:260027-260179	60	-	15.7859	13.9287	10.3691	15.4763	15.4763	15.1668	14.7025	15.1668	14.5478	15.012	15.6311	15.9406	15.9406	14.5478	16.0954	16.5597	16.250099	16.250099	16.4049	16.0954	15.6311	15.9406	15.6311	14.7025	15.4763	15.4763	16.0954	16.0954	16.0954	13.9287	14.2382	15.4763	15.7859	15.3216	15.9406	15.7859	16.0954	16.250099	16.250099	16.0954	16.4049	16.4049	16.4049	16.4049
chrIV	784509	785278	CUT071_chrIV:794487-795255	60	+	0.485721	0.485721	0.485721	0.485721	0.485721	0.485721	0.323814	0.485721	0.485721	0.485721	0.485721	0.485721	0.485721	0.161907	0.161907	0.161907	0.485721	0.485721	0.485721	0.485721	0.485721	0.485721	0.485721	0.323814	0.323814	0.323814	0.323814	0.323814	0.323814	0.323814	0.485721	0.485721	0.485721	0.485721	0.485721	0.485721	0.485721	0.485721	0.485721	0.485721	0.485721	0.323814	0.485721	0.485721
chrIV	560844	561108	CUT066_chrIV:563197-563461	60	+	1.94288	1.78098	1.94288	1.94288	1.94288	1.94288	1.94288	1.94288	1.94288	1.94288	1.78098	1.78098	1.78098	1.78098	1.94288	1.94288	1.78098	1.78098	1.94288	1.94288	1.94288	1.94288	1.94288	1.94288	1.94288	1.94288	1.94288	1.94288	1.94288	1.94288	1.94288	2.10479	2.10479	2.10479	2.10479	2.10479	2.10479	2.10479	2.10479	2.10479	2.10479	2.10479	2.10479	2.10479
chrXI	264319	264831	CUT708_chrXI:257891-258403	60	-	11.9168	12.0715	12.0715	11.6072	11.6072	11.4525	10.6787	11.6072	11.762	12.2263	12.0715	12.0715	11.9168	11.9168	11.9168	11.6072	12.0715	12.0715	12.0715	11.762	11.762	12.0715	12.0715	12.0715	12.0715	12.0715	10.9882	8.82151	11.762	11.9168	11.9168	11.9168	11.6072	11.2977	11.4525	10.2144	10.6787	11.2977	11.762	11.9168	11.9168	11.9168	11.4525	11.9168
chrVII	569254	569718	CUT607_chrVII:576075-576539	60	-	39.7742	40.548	39.6194	35.905102	35.5956	31.7265	31.881201	32.809799	32.035999	31.7265	31.881201	31.417	28.631201	28.785999	15.6311	15.7859	15.4763	15.4763	15.7859	15.3216	13.1549	12.8454	13.0001	12.6906	12.6906	12.5358	12.5358	11.762	10.3691	12.2263	11.762	11.762	11.143	11.143	11.143	10.9882	11.2977	11.6072	11.6072	11.6072	11.6072	11.6072	11.762	11.762
chrX	716952	717367	CUT700_chrX:717586-718002	60	-	126.442001	126.442001	127.525002	119.787003	127.525002	127.988998	128.453995	128.143997	129.227005	127.060997	126.596001	128.608002	129.072998	128.608002	128.453995	128.608002	128.143997	129.537003	127.525002	130.001007	130.001007	129.845993	129.537003	130.156006	129.537003	127.525002	125.049004	127.988998	127.834	127.988998	125.513	111.893997	110.500999	125.822998	125.976997	125.667999	126.905998	124.584	130.001007	130.311005	130.464996	130.619995	130.619995	130.464996
chrXII	513169	513641	CUT265_chrXII:542015-542487	60	+	119.973	110.259003	115.925003	120.459	120.944	120.944	120.944	121.106003	121.106003	120.944	121.592003	120.459	120.296997	118.678001	119.324997	119.001999	118.839996	120.944	121.267998	121.106003	121.592003	121.106003	121.916	122.402	122.724998	122.724998	121.43	122.887001	122.239998	122.724998	122.724998	122.887001	123.210999	121.106003	110.744003	119.001999	119.649002	121.267998	118.678001	122.239998	121.592003	122.724998	123.210999	123.210999
chrXVI	414909	415317	CUT417_chrXVI:409086-409494	60	+	0.161907	0.161907	0.161907	0.161907	0.161907	0.161907	0.161907	0.161907	0.161907	0.161907	0.161907	0.161907	0.161907	0.161907	0.161907	0.161907	0.161907	0.161907	0.161907	0.161907	0.161907	0.161907	0.161907	0.161907	0.161907	0.161907	0.161907	0.161907	0.161907	0.161907	0.161907	0	0	0.161907	0.161907	0.161907	0.161907	0.161907	0.161907	0.161907	0.161907	0.161907	0.161907	0.161907
chrXVI	99991	100167	CUT404_chrXVI:100265-100441	60	+	95.525101	96.010803	96.658401	96.496498	96.172699	95.686996	95.525101	95.363098	87.267799	90.505898	90.667801	89.858299	95.363098	93.096397	97.144096	99.572701	98.601303	100.220001	100.057999	97.629799	97.467903	96.010803	98.115601	98.4394	94.877403	99.572701	99.086998	99.086998	100.220001	100.867996	100.382004	100.867996	100.867996	98.763199	100.057999	100.543999	100.220001	100.867996	101.678001	101.838997	101.678001	101.515999	101.029999	100.706001
chrX	152554	152674	CUT678_chrX:142663-142783	60	-	7.27388	7.27388	7.27388	7.27388	7.27388	7.27388	7.11911	7.27388	7.27388	6.96435	6.50006	6.3453	4.95243	6.03577	6.19053	5.88101	5.72624	4.95243	5.88101	5.41672	7.11911	7.11911	7.42864	7.27388	7.27388	7.27388	7.27388	7.42864	7.27388	7.42864	7.42864	7.42864	7.42864	7.11911	7.11911	7.11911	6.96435	6.96435	7.27388	7.27388	7.27388	7.27388	6.65482	6.65482
chrII	501121	501713	CUT027_chrII:493094-493686	60	+	1.29525	1.45716	1.45716	1.45716	1.45716	1.45716	1.45716	1.45716	1.45716	1.45716	1.45716	1.45716	1.29525	1.29525	1.29525	1.29525	1.45716	1.29525	1.45716	1.45716	1.45716	1.29525	1.29525	1.29525	1.29525	1.13335	1.29525	1.29525	1.29525	1.45716	1.61907	1.61907	1.61907	1.61907	1.61907	1.45716	1.45716	1.45716	1.45716	1.45716	1.29525	1.45716	1.61907	1.61907
chrIV	1241233	1241337	CUT530_chrIV:1279073-1279177	60	-	32.500301	31.571699	30.4884	29.405001	31.881201	30.4884	32.1908	32.035999	32.1908	32.345501	32.1908	32.655102	32.500301	32.500301	32.655102	32.035999	32.1908	32.345501	32.655102	32.655102	32.345501	32.500301	32.500301	32.500301	32.345501	32.345501	32.655102	32.1908	32.9646	33.119301	33.274101	33.119301	31.571699	31.881201	30.333599	28.940701	31.262199	32.345501	32.500301	32.345501	31.417	32.345501	31.571699	32.345501
chrIV	368968	369201	CUT488_chrIV:356909-357141	60	-	1.85716	1.85716	1.85716	1.85716	1.85716	1.85716	1.85716	1.85716	1.85716	1.85716	1.85716	1.85716	1.85716	1.85716	1.85716	1.85716	1.85716	1.85716	1.85716	1.85716	1.7024	1.54763	2.01192	2.01192	2.32145	2.32145	2.32145	2.47621	2.16669	2.32145	2.47621	2.47621	2.47621	2.47621	2.47621	2.47621	2.47621	2.47621	2.01192	2.01192	2.47621	2.47621	2.47621	2.47621
chrXV	399627	399915	CUT373_chrXV:418577-418865	60	+	0.809534	0.809534	0.971441	0.971441	0.971441	0.971441	0.971441	0.647627	0.647627	0.971441	1.13335	1.13335	1.13335	1.13335	1.13335	1.13335	1.13335	1.13335	1.13335	1.13335	1.13335	0.971441	1.13335	1.13335	1.13335	1.13335	1.13335	1.13335	1.13335	1.13335	1.13335	1.13335	1.13335	1.13335	1.45716	1.45716	1.45716	1.45716	1.45716	1.45716	1.61907	1.61907	1.61907	1.61907
chrVII	529264	529832	CUT605_chrVII:525043-525611	60	-	7.42864	7.42864	7.42864	7.42864	7.5834	7.5834	7.5834	7.5834	7.5834	7.5834	7.5834	7.5834	7.5834	7.5834	7.5834	7.5834	7.5834	7.5834	7.5834	7.5834	7.42864	7.5834	7.11911	7.27388	7.5834	7.5834	7.5834	7.5834	7.5834	7.5834	7.5834	7.5834	7.5834	7.5834	7.5834	7.11911	7.42864	7.5834	6.50006	7.5834	7.11911	7.5834	7.5834	7.5834
chrIX	244196	244492	CUT664_chrIX:259614-259910	60	-	94.715103	95.334198	94.715103	95.179398	94.869904	95.334198	94.869904	94.715103	93.941299	93.941299	94.715103	93.322304	95.024696	94.0961	94.2509	95.024696	95.179398	95.334198	95.488998	95.334198	95.024696	95.488998	95.488998	95.334198	95.334198	95.179398	95.334198	95.024696	95.334198	95.488998	94.715103	95.6437	95.7985	95.334198	94.405602	94.2509	94.405602	93.786598	90.536499	85.119797	95.6437	95.7985	94.869904	88.988899
chrXV	177302	177421	CUT828_chrXV:197046-197165	60	-	60.9767	60.2029	60.821999	61.286301	57.571999	61.286301	61.1315	60.3577	60.3577	60.667198	59.2743	59.2743	60.821999	57.571999	60.512501	61.595798	61.9053	62.060101	62.369598	62.369598	61.750599	62.060101	61.1315	61.595798	61.595798	60.9767	61.9053	62.369598	63.143398	62.988701	63.143398	62.369598	62.060101	62.214901	61.286301	61.1315	61.750599	61.595798	62.369598	62.6791	62.8339	62.8339	62.8339	62.988701
chrXI	186046	186366	CUT227_chrXI:179311-179631	60	+	1153.75	1154.880005	1147.430054	1131.890015	1185.810059	1190.5	1190.829956	868.307007	1111.170044	1150.670044	1190.339966	1184.670044	1156.02002	1095.300049	1103.400024	1094.97998	1194.22998	1194.709961	1193.900024	1198.430054	1196.01001	1194.709961	1189.369995	1176.73999	1181.430054	1175.280029	1161.030029	1119.099976	1115.380005	1189.689941	1192.77002	1192.930054	1183.540039	1184.670044	1175.280029	1186.449951	1169.780029	1183.380005	1184.829956	1185	1177.869995	1186.939941	1166.699951	1182.23999
chrIX	342160	342494	CUT667_chrIX:349760-350096	60	-	57.262402	57.417198	57.262402	57.262402	57.262402	56.9529	57.571999	57.571999	57.571999	57.571999	56.7981	57.571999	57.571999	57.417198	57.262402	56.333801	56.1791	56.9529	56.7981	57.262402	57.571999	57.417198	57.262402	57.262402	57.417198	57.262402	55.869598	56.9529	56.9529	56.9529	56.488602	56.643398	56.643398	56.643398	55.869598	55.714802	47.976601	49.679001	54.786201	53.083801	50.607601	49.988499	49.833801	45.655201
chrXIII	294263	294471	CUT766_chrXIII:311270-311478	60	-	203.048996	199.798996	197.942001	197.477997	197.787994	194.692001	189.585007	200.108994	204.597	206.608994	206.919006	207.227997	205.061005	195.466003	195.929993	205.526001	191.597	209.703995	210.322998	210.477997	210.787994	205.061005	210.477997	209.858994	209.395004	209.550003	211.251999	208.156998	208.776001	211.097	208.621002	211.251999	211.561005	212.645004	208.929993	209.240005	212.490005	213.108994	213.419006	213.572998	208.156998	213.572998	213.572998	213.264008
chrV	169439	170911	CUT106_chrV:150290-151762	60	+	2.4286	2.4286	2.4286	2.2667	2.4286	2.4286	2.4286	2.4286	2.4286	2.4286	2.2667	2.4286	2.4286	2.4286	2.4286	2.4286	2.2667	2.4286	2.2667	2.4286	2.4286	2.4286	2.4286	2.4286	2.4286	2.2667	2.2667	2.4286	2.4286	2.4286	2.4286	2.4286	2.4286	2.59051	2.59051	2.4286	2.59051	2.59051	2.59051	2.59051	2.59051	2.59051	2.59051	2.59051
chrIII	39620	39996	CUT040_chrIII:39049-39425	60	+	0.323814	0.323814	0.323814	0.323814	0.323814	0.323814	0.323814	0.323814	0.323814	0.323814	0.323814	0.323814	0.323814	0.323814	0.323814	0.323814	0.323814	0.323814	0.323814	0.323814	0.323814	0.323814	0.323814	0.323814	0.323814	0.323814	0.323814	0.323814	0.323814	0.323814	0.323814	0.323814	0.323814	0.161907	0.161907	0.161907	0.161907	0.161907	0.323814	0.323814	0.161907	0.323814	0.323814	0.323814
chrXIV	233160	233282	CUT323_chrXIV:229906-230026	60	+	194.612	194.287994	192.992996	196.393005	196.554993	196.231003	192.507004	187.649994	185.544998	170.973999	191.535995	190.401993	191.535995	191.860001	191.373993	177.449997	190.240997	187.326004	187.164001	109.611	160.287994	191.212006	189.106995	187.001999	182.792999	185.059998	180.850006	191.860001	190.563995	192.345001	190.888	188.298004	162.393005	161.421005	190.725998	190.401993	192.022003	192.507004	191.860001	191.860001	191.860001	181.173996	192.182999	192.669006
chrIV	1458324	1458700	CUT101_chrIV:1496813-1497189	60	+	1.13335	1.13335	1.13335	0.809534	1.13335	1.13335	1.13335	1.13335	1.13335	1.13335	1.13335	1.13335	1.13335	1.13335	1.13335	0.971441	0.971441	1.13335	1.13335	1.13335	1.13335	1.13335	1.13335	1.13335	1.13335	1.13335	1.13335	1.13335	1.13335	1.13335	1.13335	1.13335	1.13335	1.13335	1.13335	1.13335	1.13335	1.13335	1.13335	1.13335	0.971441	0.971441	0.971441	0.971441
chrXVI	74534	74646	CUT878_chrXVI:74789-74901	60	-	1.39287	1.39287	1.39287	1.23811	1.23811	1.23811	1.23811	1.23811	1.23811	1.23811	1.23811	1.23811	1.23811	1.23811	1.23811	1.23811	1.23811	1.23811	1.23811	1.23811	1.23811	1.23811	1.23811	1.23811	1.23811	1.23811	1.23811	1.23811	1.23811	1.23811	1.23811	1.23811	1.23811	1.23811	1.23811	1.23811	1.23811	1.23811	1.23811	1.23811	1.23811	1.23811	1.23811	1.23811
chrI	167733	169683	CUT004_chrI:170500-172449	60	+	231.526993	233.307999	232.660004	225.212006	225.212006	225.373993	232.983994	232.983994	232.983994	232.498001	233.145996	232.822006	227.317001	227.479004	232.498001	233.470001	233.794006	229.908005	230.070007	230.554993	230.878998	230.554993	226.832001	229.908005	231.850998	227.802994	232.983994	232.660004	230.716995	231.041	232.335999	226.184006	233.470001	232.013	233.470001	233.955002	228.936005	228.451004	234.927002	235.089005	234.440994	234.927002	234.602997	235.412994
chrX	152674	152890	CUT679_chrX:142783-142999	60	-	7.5834	7.73817	7.73817	6.50006	7.42864	6.96435	7.42864	7.73817	7.89293	7.89293	7.89293	7.89293	7.89293	7.89293	7.89293	7.89293	7.89293	7.89293	7.89293	7.5834	6.80959	7.5834	7.5834	7.5834	6.96435	7.42864	7.11911	7.27388	7.5834	7.42864	7.42864	7.11911	7.11911	7.11911	6.80959	6.96435	7.27388	5.88101	5.41672	6.03577	6.03577	7.27388	7.27388	7.27388
chrXII	151387	151529	CUT731_chrXII:150318-150678_r1	60	-	5.57148	5.57148	5.57148	5.57148	5.41672	5.57148	5.57148	5.57148	5.41672	4.02385	4.17861	4.17861	4.02385	4.33337	5.10719	5.10719	5.10719	5.10719	5.10719	4.95243	4.79766	4.79766	4.48814	4.79766	4.95243	4.79766	4.6429	4.95243	4.95243	5.10719	5.10719	5.10719	5.10719	5.10719	5.10719	5.10719	4.95243	4.95243	4.95243	4.95243	4.95243	4.95243	5.10719	4.95243
chrXV	59161	59337	CUT821_chrXV:73358-73534	60	-	2.9405	2.9405	2.9405	2.63098	2.78574	2.9405	2.9405	2.9405	2.78574	2.78574	2.78574	2.78574	2.78574	2.78574	2.78574	2.78574	2.78574	2.78574	2.78574	2.78574	2.78574	2.78574	2.78574	2.78574	2.78574	2.78574	2.78574	2.47621	2.63098	2.78574	2.78574	2.78574	2.63098	2.78574	2.78574	2.63098	2.78574	2.78574	2.9405	2.9405	2.9405	2.9405	2.9405	2.9405
chrXIII	565742	566102	CUT305_chrXIII:592970-593330	60	+	5.01911	5.01911	5.01911	4.85721	4.85721	4.6953	4.85721	4.85721	4.85721	4.85721	4.85721	4.53339	4.37149	4.6953	5.18102	5.01911	5.34293	5.82865	6.63818	6.80009	6.63818	5.99055	7.1239	7.1239	7.60962	7.44772	7.60962	8.25725	8.58106	8.58106	8.58106	9.06678	9.06678	9.06678	9.87632	10.362	10.362	10.362	10.5239	11.0097	12.3049	12.9525	13.1145	13.4383
chrIX	258685	259133	CUT194_chrIX:274090-274538	60	+	1.29525	1.29525	1.29525	1.29525	1.29525	1.29525	1.29525	1.29525	1.29525	1.29525	1.29525	1.29525	1.29525	1.29525	1.29525	1.29525	1.29525	1.29525	1.29525	1.29525	1.29525	1.29525	1.29525	1.29525	1.13335	0.971441	0.971441	0.971441	0.809534	0.809534	0.647627	0.647627	0.809534	0.971441	0.971441	0.971441	0.971441	0.971441	0.971441	0.971441	0.971441	0.971441	0.971441	0.971441
chrVII	513088	513376	CUT145_chrVII:508767-509055	60	+	4.20958	3.88576	4.04767	4.20958	4.20958	4.20958	4.20958	4.20958	4.20958	4.20958	4.20958	4.04767	4.20958	4.20958	4.20958	4.20958	4.20958	4.20958	4.20958	4.04767	3.72386	3.72386	3.56195	3.40004	3.72386	3.72386	3.40004	3.56195	3.72386	3.72386	3.56195	3.56195	3.56195	3.72386	3.72386	3.72386	3.72386	3.88576	3.88576	3.88576	3.88576	3.72386	2.91432	3.40004
chrIII	125817	126234	CUT044_chrIII:131828-132244	60	+	1.13335	1.13335	1.13335	1.13335	1.13335	1.13335	1.13335	1.13335	1.13335	1.13335	1.13335	1.13335	1.13335	1.13335	1.13335	1.13335	1.13335	1.13335	1.13335	1.13335	1.13335	1.13335	1.13335	1.13335	1.13335	1.13335	1.13335	1.13335	1.13335	1.13335	1.13335	1.13335	1.13335	1.13335	1.13335	1.13335	1.13335	1.13335	1.13335	1.13335	1.13335	1.13335	1.13335	1.13335
chrIV	694527	694999	CUT506_chrIV:703363-703835	60	-	1.39287	1.54763	1.39287	1.39287	1.39287	1.39287	1.39287	1.39287	1.39287	1.39287	1.23811	1.08334	1.08334	1.08334	1.08334	1.08334	0.92858	0.92858	0.92858	0.92858	0.92858	0.92858	0.92858	0.92858	0.92858	0.92858	0.92858	0.92858	0.92858	0.92858	0.92858	0.92858	0.92858	0.92858	0.92858	0.92858	0.773817	0.773817	0.773817	0.92858	0.92858	0.92858	0.92858	0.92858
chrVII	358889	359841	CUT598_chrVII:357412-358364	60	-	7.89293	8.04769	8.04769	8.04769	8.04769	8.04769	8.04769	7.89293	8.04769	8.04769	7.89293	7.73817	7.5834	7.5834	6.96435	6.03577	7.27388	8.04769	8.04769	8.04769	8.04769	8.04769	7.89293	6.80959	7.5834	7.27388	7.5834	7.89293	7.89293	7.73817	8.04769	8.04769	7.73817	7.89293	7.89293	7.89293	7.89293	7.89293	7.5834	7.73817	7.73817	7.89293	7.89293	7.5834
chrII	348683	350244	CUT017_chrII:341018-342578	60	+	124.021004	125.153999	127.905998	128.554001	128.391998	128.067993	128.229996	127.905998	127.097	126.287003	126.773003	126.287003	127.905998	128.229996	127.905998	128.229996	128.716003	127.745003	127.905998	127.745003	128.229996	128.878006	129.039993	128.716003	129.524994	126.773003	128.067993	129.686996	129.201996	130.173004	130.173004	130.173004	130.011002	130.983002	130.820999	130.496994	130.011002	41.4482	86.134499	118.353996	127.583	129.363998	131.630005	131.468002
chrVIII	224054	224614	CUT644_chrVIII:231291-231851	60	-	1.7024	1.7024	1.7024	1.7024	1.7024	1.7024	1.54763	1.39287	1.54763	1.54763	1.7024	1.7024	1.7024	1.7024	1.7024	1.7024	1.7024	1.7024	1.7024	1.7024	1.7024	1.7024	1.54763	1.7024	1.7024	1.7024	1.7024	1.7024	1.7024	1.7024	1.7024	1.7024	1.7024	1.7024	1.7024	1.7024	1.7024	1.7024	1.7024	1.7024	1.7024	1.7024	1.7024	1.7024
chrIV	433143	433734	CUT058_chrIV:421940-422532	60	+	0.323814	0.323814	0.323814	0.323814	0.323814	0.323814	0.161907	0.323814	0.323814	0.323814	0.323814	0.323814	0.323814	0.323814	0.323814	0.323814	0.323814	0.323814	0.323814	0.323814	0.323814	0.323814	0.323814	0.323814	0.323814	0.323814	0.323814	0.323814	0.323814	0.323814	0.323814	0.323814	0.323814	0.323814	0.323814	0.323814	0.323814	0.323814	0.323814	0.323814	0.323814	0.323814	0.485721	0.485721
chrXIII	221675	221880	CUT290_chrXIII:239025-239225	60	+	108.477997	108.316002	108.316002	107.830002	108.477997	107.991997	108.477997	108.477997	108.477997	107.667999	107.991997	106.210999	108.477997	107.830002	108.316002	108.153999	106.535004	104.592003	104.106003	106.373001	107.667999	107.991997	108.477997	108.962997	108.801003	109.125	106.696999	107.830002	108.639999	108.477997	109.448997	109.287003	109.287003	109.287003	109.125	109.125	108.639999	109.125	110.259003	110.419998	107.019997	107.344002	106.859001	107.019997
chrXVI	608089	608193	CUT425_chrXVI:608542-608646	60	+	40.152901	41.286301	41.286301	41.124298	41.4482	41.771999	41.6101	41.933899	41.4482	40.4767	40.800499	41.286301	41.933899	41.771999	34.000401	41.933899	42.257702	41.771999	41.286301	42.257702	42.581501	42.419601	42.581501	42.581501	42.419601	42.581501	42.419601	41.933899	42.095798	42.095798	42.257702	42.095798	41.933899	42.095798	42.257702	42.581501	42.743401	42.743401	42.743401	42.743401	42.581501	42.581501	42.257702	42.095798
chrVII	906319	906455	CUT162_chrVII:920414-920550	60	+	18.457399	18.457399	18.457399	18.457399	18.1336	18.1336	18.2955	18.2955	18.2955	18.2955	17.6478	18.2955	18.2955	18.2955	18.1336	17.1621	17.971701	18.1336	18.1336	17.6478	17.6478	17.1621	17.323999	16.838301	16.676399	17.323999	17.1621	17.1621	17.0002	17.0002	15.8669	17.1621	17.1621	17.0002	16.838301	16.676399	17.0002	17.0002	17.0002	16.838301	17.0002	17.0002	16.676399	17.0002
chrXV	248468	248780	CUT366_chrXV:267825-268137	60	+	20.400299	20.2384	20.2384	20.2384	20.2384	20.400299	20.2384	20.0765	20.0765	19.7526	19.914499	20.0765	20.0765	20.2384	20.400299	20.0765	20.562201	20.562201	20.400299	20.2384	20.2384	18.9431	19.914499	19.428801	20.562201	19.266899	19.914499	20.2384	20.400299	20.562201	20.400299	20.400299	20.2384	20.2384	20.2384	20.562201	20.562201	20.562201	20.562201	20.562201	20.400299	20.400299	20.2384	20.400299
chrIV	781981	782133	CUT070_chrIV:791959-792111	60	+	484.748993	491.225006	494.140015	425.490997	406.709991	504.178009	495.92099	506.606995	508.226013	509.359009	509.520996	508.388	508.549011	505.796997	500.130005	461.757996	453.501007	500.940002	508.226013	509.359009	509.035004	508.549011	510.169006	509.196991	509.520996	509.845001	509.683014	510.977997	510.81601	511.302002	511.463989	511.140015	508.388	511.787994	509.196991	508.872986	508.710999	511.463989	510.329987	511.950012	512.434998	512.434998	512.27301	512.27301
chrVII	601781	602285	CUT609_chrVII:608595-609099	60	-	7.73817	7.73817	7.73817	7.89293	8.35722	9.13104	9.2858	9.75009	11.4525	13.7739	15.3216	15.9406	16.0954	16.4049	17.3335	18.1073	19.3454	19.6549	19.8097	19.8097	20.7383	22.2859	23.2145	23.9883	26.4645	26.619301	26.619301	26.928801	27.083599	28.166901	28.785999	29.7146	33.119301	34.047901	35.4408	37.917	42.250401	45.190899	45.036098	45.809898	46.893299	47.667099	48.595699	50.143299
chrIX	90743	91256	CUT187_chrIX:100385-100897	60	+	4.6953	4.6953	5.01911	5.18102	5.18102	5.34293	5.34293	5.34293	4.6953	4.6953	5.18102	5.34293	5.34293	5.18102	5.34293	5.34293	5.34293	5.34293	5.34293	5.34293	5.34293	4.6953	5.34293	5.34293	5.34293	5.18102	4.53339	4.85721	5.34293	5.34293	5.34293	5.50483	4.20958	5.50483	5.50483	5.50483	5.50483	5.50483	5.50483	5.50483	5.50483	5.50483	5.50483	5.66674
chrX	409563	409715	CUT212_chrX:398901-399053	60	+	21.047899	21.047899	20.886	21.047899	17.485901	19.428801	20.886	19.7526	19.266899	17.971701	20.400299	20.7241	20.886	20.562201	20.400299	20.400299	20.2384	19.5907	17.6478	20.562201	21.047899	20.0765	20.562201	19.428801	19.914499	18.457399	17.6478	14.4097	14.2478	14.7335	15.2192	13.6002	13.7621	18.457399	19.5907	18.7812	18.9431	20.7241	20.886	20.2384	20.7241	20.400299	21.047899	20.7241
chrX	126669	127117	CUT198_chrX:116694-117142	60	+	1.29525	1.29525	1.29525	1.29525	1.61907	1.61907	1.61907	1.61907	1.61907	1.61907	1.78098	2.10479	2.75242	2.75242	3.40004	3.40004	3.40004	3.40004	3.40004	3.40004	3.40004	3.40004	3.40004	3.40004	3.40004	3.40004	3.40004	3.40004	3.40004	3.56195	3.72386	3.72386	3.72386	3.72386	3.88576	3.88576	3.88576	3.88576	3.88576	3.88576	3.56195	3.56195	3.40004	3.72386
chrXIII	53460	53987	CUT283_chrXIII:58873-59401	60	+	0.809534	0.809534	0.809534	0.809534	0.809534	0.809534	0.809534	0.809534	0.809534	0.809534	0.809534	0.809534	0.809534	0.809534	0.809534	0.809534	0.809534	0.809534	0.809534	0.809534	0.809534	0.809534	0.809534	0.809534	0.809534	0.647627	0.809534	0.647627	0.647627	0.647627	0.647627	0.809534	0.647627	0.485721	0.485721	0.809534	0.647627	0.485721	0.809534	0.647627	0.809534	0.809534	0.485721	0.485721
chrVII	371716	372116	CUT599_chrVII:370244-370644	60	-	128.608002	136.345993	137.119995	136.037003	137.119995	136.656006	136.037003	135.727005	135.882004	137.429993	135.572998	135.108002	137.429993	138.667999	138.822998	139.442001	139.906006	140.524994	140.988998	141.453995	134.798996	141.298996	141.917999	140.061005	143.156006	143.001007	142.847	142.692001	142.537003	142.692001	143.156006	143.311005	142.847	143.311005	143.001007	142.847	142.072998	141.917999	142.227005	141.298996	143.001007	143.156006	140.835007	143.619995
chrXII	634116	634804	CUT267_chrXII:674447-675135	60	+	363.157013	357.976013	367.204987	369.632996	367.85199	368.985992	370.442993	363.96701	351.175995	349.233002	357.976013	354.414001	358.623993	363.319	362.186005	355.871002	356.681	354.738007	349.881012	354.575989	354.414001	353.766998	348.100006	346.157013	343.403992	333.365997	312.317993	315.556	302.279999	299.690002	188.136002	182.468994	155.753998	154.296997	152.192001	33.028999	32.381401	26.228901	26.228901	26.066999	19.266899	19.5907	19.266899	19.266899
chrX	347294	347989	CUT689_chrX:337057-337753	60	-	7.89293	7.89293	7.89293	7.89293	7.89293	7.89293	7.89293	7.89293	7.89293	7.42864	7.73817	7.73817	7.73817	7.73817	7.5834	7.5834	7.73817	7.73817	7.73817	7.5834	7.5834	7.27388	7.42864	7.42864	7.42864	7.27388	7.27388	6.80959	6.50006	6.50006	6.65482	6.65482	6.65482	6.50006	6.50006	6.50006	6.65482	6.19053	5.57148	5.57148	5.41672	5.41672	5.41672	5.57148
chrVII	288030	288318	CUT594_chrVII:286889-287177	60	-	27.393101	27.7026	27.7026	28.012199	28.166901	28.012199	28.166901	28.012199	27.857401	28.166901	28.166901	28.166901	28.012199	27.857401	27.857401	28.166901	28.321699	28.321699	28.321699	27.083599	27.857401	27.7026	27.857401	28.012199	27.857401	27.857401	27.7026	27.7026	27.7026	27.7026	27.857401	27.547899	27.857401	28.012199	27.857401	28.012199	27.857401	28.166901	28.166901	28.166901	28.166901	28.166901	28.012199	28.012199
chrXIII	530288	530696	CUT303_chrXIII:557490-557898	60	+	30.600401	44.686298	45.3339	45.819599	27.362301	42.257702	43.552898	45.3339	46.7911	46.7911	46.6292	45.981499	45.3339	45.172001	45.3339	46.143501	45.172001	46.7911	47.276798	46.952999	45.3339	48.248199	45.4958	47.762501	48.248199	48.734001	49.543499	48.895901	48.895901	48.572102	48.895901	49.543499	49.867298	50.029202	50.029202	49.867298	50.191101	50.353001	50.353001	50.5149	47.276798	47.600601	50.029202	50.353001
chrVII	797612	797764	CUT623_chrVII:801714-801866	60	-	0.46429	0.46429	0.46429	0.46429	0.46429	0.46429	0.309527	0.46429	0.46429	0.46429	0.46429	0.46429	0.46429	0.46429	0.46429	0.46429	0.46429	0.46429	0.46429	0.309527	0.46429	0.46429	0.46429	0.46429	0.309527	0.309527	0.46429	0.46429	0.46429	0.46429	0.46429	0.46429	0.46429	0.46429	0.46429	0.46429	0.46429	0.46429	0.46429	0.46429	0.46429	0.46429	0.46429	0.619053
chrXVI	719537	720904	CUT432_chrXVI:719237-720605	60	+	7.60962	7.60962	7.44772	7.44772	7.44772	7.44772	7.44772	7.44772	7.60962	7.60962	7.60962	6.47627	7.44772	7.44772	6.80009	6.15246	7.28581	7.44772	7.60962	7.44772	7.60962	7.60962	7.60962	7.77153	7.60962	7.60962	7.60962	7.44772	7.60962	7.44772	7.44772	7.60962	7.77153	7.77153	7.28581	7.28581	7.1239	7.28581	7.77153	7.28581	7.77153	7.77153	7.77153	7.77153
chrVIII	211763	212267	CUT179_chrVIII:219007-219511	60	+	9.71441	9.71441	9.71441	9.71441	9.71441	9.71441	9.71441	9.71441	9.55251	9.3906	9.55251	9.71441	9.71441	9.71441	9.71441	9.71441	9.71441	9.71441	9.71441	9.71441	9.71441	9.71441	9.71441	9.71441	9.71441	9.71441	9.71441	9.71441	9.3906	9.22869	9.3906	9.3906	9.71441	9.71441	9.71441	9.87632	9.87632	9.87632	9.87632	9.87632	9.71441	6.15246	9.55251	9.55251
chrIV	304358	304669	CUT482_chrIV:292261-292573	60	-	3.25003	3.25003	3.09527	3.55956	3.71432	3.86908	4.02385	4.17861	4.17861	4.48814	4.48814	4.48814	4.48814	4.48814	4.33337	4.48814	4.48814	4.6429	4.6429	4.48814	4.17861	4.6429	4.48814	4.6429	4.6429	3.55956	4.95243	5.10719	4.48814	5.41672	5.41672	5.26195	5.26195	5.41672	5.41672	5.41672	5.41672	5.41672	5.41672	5.41672	5.41672	5.41672	5.10719	5.10719
chrXVI	895196	895636	CUT922_chrXVI:900075-900515	60	-	59.738602	56.9529	59.4291	59.4291	59.5839	59.5839	59.4291	59.4291	58.964802	58.6553	58.345798	59.2743	59.4291	59.4291	59.5839	59.4291	58.6553	58.6553	59.119598	57.1077	58.810101	58.191002	58.6553	58.6553	58.6553	58.5005	58.810101	59.119598	58.964802	58.964802	58.5005	58.6553	58.5005	59.2743	59.4291	59.2743	59.4291	59.4291	59.4291	58.964802	58.964802	59.2743	57.571999	58.810101
chrXIV	274025	274494	CUT328_chrXIV:270746-271218	60	+	21.209801	21.3717	21.209801	21.3717	21.3717	21.5336	21.695499	22.0193	23.3146	22.990801	17.809799	23.800301	24.771799	25.0956	25.2575	25.2575	23.9622	26.228901	27.038401	27.038401	27.200399	27.362301	27.362301	25.7432	27.200399	27.200399	27.362301	27.200399	28.3337	28.009899	27.5242	28.4956	29.305099	30.600401	32.219501	32.8671	33.028999	33.190899	33.352798	33.352798	33.028999	35.4576	37.562401	37.562401
chrXVI	250534	250815	CUT410_chrXVI:250426-250706	60	+	187.001999	193.479004	196.716995	197.203003	197.363998	197.203003	197.526001	196.554993	196.716995	195.098007	193.964005	198.173996	198.498001	198.498001	198.335999	197.688004	191.050003	188.136002	195.906998	195.259995	198.498001	198.335999	198.660004	198.660004	198.660004	198.173996	197.850006	197.203003	198.498001	199.468994	199.468994	194.612	199.955002	200.117004	199.955002	199.792999	199.307007	191.050003	191.050003	200.602997	200.440994	200.602997	200.440994	200.602997
chrXVI	117513	117801	CUT881_chrXVI:117733-118021	60	-	0	0	0	0	0	0	0	0	0	0	0	0	0	0	0	0	0	0	0	0	0	0	0	0	0	0	0	0	0	0	0	0	0	0	0	0	0	0	0	0	0	0	0	0
chrXIII	201631	201879	CUT762_chrXIII:218973-219221	60	-	44.5718	44.726601	43.643299	43.952801	41.3218	38.381302	36.833698	38.6908	38.8456	38.536098	34.976501	36.833698	37.1432	37.607498	38.381302	41.940899	40.548	43.0242	44.262299	43.488499	41.012299	43.0242	43.179001	43.488499	43.952801	44.262299	44.417099	44.5718	44.726601	44.881401	44.262299	44.5718	44.881401	44.262299	45.036098	45.036098	44.881401	44.107498	45.190899	45.190899	44.5718	44.417099	43.952801	43.488499
chrVII	146562	146832	CUT588_chrVII:145353-145625	60	-	132.013	136.037003	135.882004	134.488998	136.037003	133.406006	134.179993	134.335007	135.572998	135.572998	135.572998	133.561005	133.716003	134.488998	133.869995	135.572998	135.263	136.345993	136.345993	136.501007	136.037003	136.345993	136.192001	136.192001	136.345993	135.727005	135.882004	135.108002	133.561005	134.953995	134.179993	134.798996	136.037003	136.656006	136.501007	136.966003	135.108002	135.572998	136.192001	136.037003	136.501007	135.882004	134.953995	131.085007
chrXIII	72571	72915	CUT284_chrXIII:77993-78337	60	+	191.050003	191.050003	190.563995	190.240997	189.106995	187.649994	190.078995	189.593002	188.298004	187.649994	176.802002	187.326004	173.725998	185.220993	189.755005	189.917007	190.888	191.050003	189.431	191.212006	191.860001	191.860001	192.669006	193.479004	193.641006	192.507004	193.154999	192.507004	192.830994	192.669006	193.154999	193.154999	192.669006	192.022003	189.755005	189.431	190.078995	192.182999	191.212006	192.182999	192.992996	193.317001	192.992996	193.479004
chrXII	399073	399641	CUT259_chrXII:404520-405088	60	+	3.07623	3.23814	3.23814	3.07623	3.07623	3.07623	3.23814	3.23814	3.23814	3.07623	2.91432	3.07623	3.23814	3.23814	3.23814	3.23814	3.23814	3.23814	3.23814	3.23814	3.23814	3.23814	3.23814	3.23814	3.23814	3.23814	3.23814	3.23814	3.23814	3.23814	3.23814	3.23814	3.23814	3.07623	3.07623	3.07623	3.07623	3.07623	3.07623	2.59051	2.75242	2.59051	2.2667	3.07623
chrX	359529	360219	CUT211_chrX:349301-349989	60	+	2.91432	2.91432	3.07623	3.07623	2.91432	3.07623	3.07623	2.91432	2.91432	3.07623	3.23814	3.23814	3.23814	3.23814	3.23814	3.23814	3.23814	3.23814	3.40004	3.40004	2.75242	3.40004	3.40004	3.40004	3.40004	3.40004	3.23814	3.07623	3.40004	3.23814	3.40004	3.40004	3.40004	3.23814	2.75242	2.59051	2.59051	3.07623	3.40004	3.23814	3.23814	3.40004	3.23814	3.23814
chrXI	102721	103057	CUT704_chrXI:95979-96315	60	-	17.178699	17.178699	17.178699	17.178699	17.024	17.178699	17.178699	17.3335	17.3335	16.8692	16.0954	17.024	17.024	17.024	17.178699	17.3335	16.5597	16.5597	16.5597	17.3335	17.178699	17.3335	17.3335	17.3335	17.3335	17.3335	17.3335	17.3335	17.178699	17.178699	17.178699	17.178699	17.024	17.024	16.8692	16.8692	16.8692	16.8692	17.024	17.024	17.024	17.178699	17.178699	17.178699
chrXV	656813	657093	CUT853_chrXV:680285-680565	60	-	0.92858	1.08334	1.08334	1.08334	1.08334	1.08334	1.08334	1.08334	1.23811	1.23811	1.23811	1.23811	1.23811	1.23811	1.23811	1.23811	1.23811	1.23811	1.39287	1.08334	1.23811	1.23811	0.773817	1.39287	1.54763	1.54763	1.54763	1.39287	1.54763	1.54763	1.54763	1.54763	1.54763	1.54763	1.54763	1.54763	1.54763	1.54763	1.54763	1.39287	1.54763	1.54763	1.54763	1.54763
chrIV	512743	513431	CUT064_chrIV:501677-502365	60	+	0.323814	0.323814	0.323814	0.323814	0.323814	0.323814	0.323814	0.323814	0.323814	0.323814	0.323814	0.323814	0.323814	0.323814	0.323814	0.323814	0.323814	0.161907	0.161907	0.161907	0.161907	0.323814	0.323814	0.323814	0.323814	0.323814	0.323814	0.323814	0.323814	0.323814	0.323814	0.323814	0.323814	0.323814	0.323814	0.323814	0.323814	0.323814	0.323814	0.323814	0.323814	0.323814	0.323814	0.323814
chrXI	431949	433173	CUT237_chrXI:420201-421425	60	+	78.200996	78.524803	78.524803	78.039101	77.715302	77.553398	77.067703	77.229599	76.743896	78.200996	78.200996	78.200996	78.3629	78.3629	78.3629	78.3629	78.3629	78.3629	78.200996	77.877197	78.524803	78.3629	78.3629	78.3629	78.039101	78.200996	77.553398	78.039101	78.039101	78.200996	78.200996	78.686699	78.039101	78.3629	78.3629	78.3629	77.877197	77.553398	78.3629	78.524803	78.200996	77.229599	79.010597	79.010597
chrVII	981710	982214	CUT633_chrVII:996121-996625	60	-	2.9405	2.9405	2.9405	2.9405	2.9405	2.9405	2.9405	2.9405	2.78574	2.78574	2.78574	2.9405	2.9405	2.78574	2.78574	2.9405	2.9405	2.9405	2.9405	2.9405	2.9405	2.9405	2.9405	2.78574	2.78574	2.78574	2.78574	2.78574	2.78574	2.78574	2.9405	2.9405	2.9405	2.9405	2.9405	2.9405	2.9405	2.78574	2.9405	2.32145	2.32145	2.47621	2.63098	2.78574
chrXII	923021	923353	CUT754_chrXII:963127-963551_r1	60	-	21.3573	21.0478	21.0478	21.0478	21.0478	20.893	21.0478	19.6549	20.7383	21.2026	21.5121	21.5121	21.3573	21.3573	21.3573	21.2026	21.5121	21.3573	20.428801	21.666901	21.3573	21.5121	21.5121	21.5121	21.666901	21.666901	21.666901	21.3573	21.5121	21.5121	21.5121	21.3573	21.2026	21.2026	21.2026	21.2026	19.8097	21.2026	21.5121	21.5121	21.3573	21.5121	21.5121	21.5121
chrXII	243488	244159	CUT254_chrXII:248656-249328	60	+	4.37149	4.37149	4.37149	4.53339	4.53339	4.53339	4.53339	4.85721	4.85721	4.85721	4.85721	5.01911	5.01911	5.01911	5.01911	5.01911	5.01911	5.01911	5.01911	5.01911	4.20958	4.37149	4.53339	4.6953	4.85721	4.85721	4.85721	4.6953	4.37149	4.53339	3.72386	4.04767	4.37149	4.37149	4.85721	4.6953	4.6953	4.85721	4.85721	5.01911	5.01911	5.01911	4.85721	4.85721
chrVII	696732	697237	CUT615_chrVII:702163-702667	60	-	5.41672	5.57148	5.57148	5.57148	5.57148	5.57148	5.57148	5.57148	5.41672	5.57148	5.10719	5.10719	5.26195	5.41672	5.41672	5.72624	5.88101	5.88101	5.88101	5.88101	5.88101	5.88101	5.88101	5.88101	5.72624	5.72624	5.72624	5.88101	5.88101	6.03577	6.03577	5.88101	5.72624	6.03577	6.03577	6.03577	6.03577	6.03577	6.03577	6.03577	6.03577	6.03577	6.03577	6.03577
chrXII	617785	617905	CUT743_chrXII:658083-658203	60	-	6.80959	6.80959	6.80959	6.80959	6.80959	6.96435	6.96435	6.96435	6.96435	6.96435	6.96435	6.96435	6.96435	6.96435	6.96435	6.80959	6.96435	6.96435	6.96435	6.96435	6.96435	6.96435	6.96435	6.96435	6.65482	6.80959	6.65482	6.80959	6.50006	6.50006	6.50006	6.80959	6.80959	6.80959	6.80959	6.80959	6.80959	6.65482	6.65482	6.65482	6.65482	6.65482	6.3453	6.3453
chrXIV	531231	531383	CUT339_chrXIV:533939-534091	60	+	92.125	87.105904	91.963097	92.448799	92.286903	90.182098	82.410599	88.724998	91.477402	90.505898	81.601097	90.667801	90.991699	89.5345	90.991699	87.105904	91.153603	92.610703	94.229797	93.905998	94.7155	94.877403	94.877403	94.7155	94.067902	94.229797	92.934502	94.391701	94.553596	94.229797	94.877403	94.877403	94.877403	94.877403	94.877403	94.7155	92.772598	92.448799	90.344002	93.582199	94.7155	94.7155	94.877403	94.877403
chrVI	285783	286238	CUT581_chrVI:263394-263850	60	-	1.7024	1.7024	1.7024	1.7024	1.7024	1.7024	1.54763	1.7024	1.7024	1.54763	1.39287	1.7024	1.7024	1.54763	1.7024	1.7024	1.7024	1.7024	1.7024	1.54763	1.08334	1.7024	1.7024	1.7024	1.7024	1.7024	1.7024	1.7024	1.7024	1.7024	1.7024	1.7024	1.7024	1.7024	1.7024	1.7024	1.7024	1.7024	1.7024	1.23811	1.54763	1.54763	1.7024	1.7024
chrV	444561	444857	CUT117_chrV:425237-425533	60	+	1733.369995	1804.780029	1813.189941	1808.180054	1821.130005	1814.329956	1826.959961	1820	1758.310059	1816.920044	1826.800049	1819.02002	1734.670044	1818.209961	1822.099976	1810.930054	1791.819946	1729.969971	1585.880005	1434.819946	1545.560059	1621.97998	1782.109985	1784.209961	1821.609985	1772.22998	1810.119995	1790.199951	1830.52002	1819.51001	1834.400024	1802.349976	1853.02002	1854.640015	1854.160034	1851.890015	1830.680054	1310.640015	1543.130005	1766.890015	1841.530029	1837.969971	1799.109985	1808.819946
chrVIII	456061	456309	CUT182_chrVIII:461884-462132	60	+	25.581301	25.419399	24.6098	24.6098	25.419399	25.419399	25.581301	25.0956	25.581301	25.419399	25.581301	25.581301	25.581301	25.7432	25.7432	25.419399	25.7432	25.581301	25.581301	25.2575	25.2575	25.419399	25.0956	25.419399	25.419399	25.2575	24.285999	25.581301	25.581301	25.581301	25.581301	24.933701	25.419399	25.581301	25.581301	25.581301	25.7432	25.7432	25.581301	25.419399	25.581301	25.581301	25.2575	24.771799
chrII	633374	633759	CUT031_chrII:625308-625693	60	+	3.72386	3.56195	3.56195	3.56195	0.809534	1.78098	3.23814	3.72386	3.72386	3.72386	3.56195	3.56195	3.40004	3.40004	3.40004	3.40004	3.40004	3.56195	3.56195	3.56195	3.56195	3.56195	3.56195	3.40004	3.56195	3.56195	3.23814	3.56195	3.56195	3.56195	3.56195	3.56195	3.56195	3.40004	3.40004	3.40004	3.40004	3.56195	3.23814	3.56195	3.56195	3.56195	3.56195	3.56195
chrXII	795889	796224	CUT750_chrXII:830396-830732	60	-	2.16669	2.16669	2.16669	2.16669	2.16669	2.16669	2.16669	2.16669	2.16669	2.01192	2.01192	2.16669	2.01192	2.16669	2.01192	2.01192	2.01192	2.01192	2.01192	2.16669	2.16669	2.01192	2.01192	1.85716	1.85716	2.01192	1.85716	2.01192	2.16669	2.16669	2.16669	2.16669	2.16669	2.16669	2.16669	2.32145	2.32145	2.32145	2.32145	2.32145	2.32145	2.16669	2.16669	2.16669
chrXIII	377541	378045	CUT298_chrXIII:405738-406242	60	+	1.13335	1.13335	1.13335	1.13335	1.13335	1.13335	1.13335	1.13335	1.13335	1.13335	1.13335	1.13335	1.13335	1.13335	1.13335	1.13335	1.13335	1.13335	1.13335	1.13335	1.13335	1.13335	1.13335	1.13335	1.13335	1.13335	1.13335	1.13335	1.13335	1.13335	1.13335	1.13335	1.13335	1.13335	1.13335	1.13335	1.13335	1.13335	1.13335	1.13335	1.13335	1.13335	1.13335	1.13335
chrIII	27963	28155	CUT459_chrIII:27389-27581	60	-	0.92858	0.773817	0.773817	0.773817	0.92858	0.92858	0.92858	0.773817	0.92858	0.92858	0.92858	0.92858	0.92858	0.92858	0.92858	0.92858	0.92858	0.92858	0.92858	0.92858	0.92858	0.92858	0.92858	0.92858	0.92858	0.92858	0.92858	0.92858	0.92858	0.92858	0.92858	0.773817	0.92858	0.773817	0.92858	0.619053	0.619053	0.619053	0.92858	0.92858	0.92858	0.92858	0.92858	0.92858
chrXII	620173	620349	CUT266_chrXII:660471-660647	60	+	11.8192	11.8192	11.8192	11.3335	11.6573	11.4954	11.4954	11.4954	11.6573	11.6573	11.6573	11.8192	11.6573	11.6573	11.8192	11.8192	11.6573	11.4954	11.6573	11.1716	11.4954	11.1716	11.1716	10.2001	10.2001	10.0382	10.2001	10.0382	10.2001	9.87632	9.55251	9.87632	9.3906	9.55251	9.71441	9.71441	9.71441	9.71441	9.71441	9.71441	9.55251	9.22869	9.3906	9.71441
chrII	348559	349151	CUT449_chrII:340894-341486	60	-	8.82151	8.82151	8.97627	8.66675	8.82151	8.66675	8.82151	8.97627	9.2858	9.2858	9.2858	9.13104	8.51198	9.2858	9.2858	9.13104	9.2858	9.2858	9.2858	9.13104	9.13104	8.97627	9.13104	9.13104	9.2858	9.13104	9.2858	9.2858	9.2858	9.2858	9.2858	9.2858	9.13104	8.97627	9.13104	9.13104	9.13104	8.82151	8.66675	8.82151	8.97627	8.97627	9.13104	9.13104
chrII	547451	547779	CUT455_chrII:539346-539674	60	-	5.41672	5.57148	5.57148	5.41672	5.41672	5.41672	5.57148	5.57148	5.57148	5.41672	5.41672	5.57148	5.41672	5.72624	5.72624	5.72624	5.72624	5.72624	5.72624	5.72624	5.72624	5.72624	5.72624	5.57148	5.41672	4.79766	5.72624	5.72624	5.72624	5.72624	5.88101	5.88101	5.72624	5.88101	5.88101	5.88101	5.72624	4.79766	5.72624	5.72624	5.72624	5.26195	5.88101	5.88101
chrV	428500	428764	CUT564_chrV:409129-409393	60	-	6.50006	6.3453	6.50006	6.80959	6.65482	6.65482	6.80959	6.80959	6.80959	6.3453	6.65482	6.50006	6.65482	6.80959	6.80959	6.80959	6.80959	6.80959	6.65482	6.65482	6.80959	6.80959	6.80959	6.80959	6.80959	6.80959	6.80959	6.65482	6.80959	6.80959	6.80959	6.80959	6.80959	6.65482	6.50006	6.96435	6.96435	6.80959	6.65482	4.95243	6.96435	6.65482	6.80959	6.96435
chrIV	706812	707356	CUT068_chrIV:715647-716191	60	+	1.45716	1.45716	1.45716	1.45716	1.45716	1.45716	1.45716	1.29525	1.29525	1.29525	1.45716	1.45716	1.45716	1.45716	1.45716	1.45716	1.45716	1.45716	1.45716	1.45716	1.29525	1.13335	1.13335	1.29525	1.29525	1.29525	1.45716	1.45716	1.29525	1.45716	1.45716	1.45716	1.45716	1.45716	1.45716	1.45716	1.45716	1.29525	1.45716	1.45716	1.29525	1.45716	1.45716	1.45716
chrVII	947884	948387	CUT163_chrVII:962327-962830	60	+	1.29525	1.78098	1.78098	1.78098	1.78098	1.78098	1.78098	1.78098	0.647627	1.29525	1.78098	1.78098	1.94288	1.78098	1.94288	1.94288	1.13335	1.78098	1.94288	1.61907	1.45716	1.29525	1.78098	1.61907	1.94288	1.78098	1.94288	1.94288	1.94288	1.94288	1.94288	1.94288	1.94288	1.94288	1.94288	1.94288	1.94288	1.94288	1.94288	1.94288	1.94288	1.94288	1.78098	1.94288
chrXV	754603	755155	CUT862_chrXV:784093-784645	60	-	0.92858	0.92858	0.773817	0.773817	0.92858	0.92858	0.92858	0.92858	0.92858	0.92858	0.92858	0.92858	0.92858	0.92858	0.92858	0.92858	0.619053	0.773817	0.46429	0.773817	0.92858	0.92858	0.92858	0.92858	0.773817	0.773817	0.92858	0.92858	0.92858	0.92858	0.92858	0.773817	0.619053	0.773817	0.92858	0.92858	0.92858	0.92858	0.92858	0.92858	0.92858	0.92858	0.92858	0.92858
chrXVI	872792	872976	CUT920_chrXVI:877971-878155	60	-	0.773817	0.92858	1.08334	1.23811	1.23811	1.23811	1.23811	1.23811	1.23811	1.23811	1.23811	1.23811	1.23811	1.23811	1.23811	1.23811	1.23811	1.23811	1.23811	1.23811	1.23811	1.23811	1.23811	1.23811	1.23811	1.23811	1.23811	1.23811	1.23811	1.23811	1.23811	1.23811	1.23811	1.23811	1.23811	1.23811	1.23811	1.23811	1.23811	1.23811	1.23811	1.23811	1.08334	1.08334
chrVII	281931	282451	CUT135_chrVII:280789-281309	60	+	0.809534	0.809534	0.809534	0.809534	0.809534	0.809534	0.809534	0.809534	0.809534	0.809534	0.809534	0.809534	0.809534	0.809534	0.809534	0.809534	0.809534	0.809534	0.809534	0.809534	0.809534	0.809534	0.809534	0.809534	0.809534	0.809534	0.809534	0.809534	0.809534	0.809534	0.809534	0.809534	0.809534	0.809534	0.809534	0.809534	0.809534	0.809534	0.809534	0.809534	0.809534	0.809534	0.809534	0.809534
chrXIII	18518	20678	CUT281_chrXIII:23944-26104	60	+	3.56195	3.56195	3.56195	3.56195	3.56195	2.2667	3.23814	3.56195	3.56195	3.56195	3.56195	3.56195	3.56195	3.56195	3.56195	3.56195	3.56195	3.40004	3.40004	3.40004	3.56195	3.72386	3.72386	3.72386	3.72386	3.72386	3.72386	3.40004	3.72386	3.72386	3.72386	3.72386	3.72386	3.72386	3.72386	3.72386	3.72386	3.72386	3.07623	3.40004	3.72386	3.72386	3.72386	3.72386
chrXV	416816	418425	CUT376_chrXV:435776-437384	60	+	0.809534	0.809534	0.809534	0.809534	0.809534	0.809534	0.809534	0.647627	0.809534	0.809534	0.809534	0.809534	0.809534	0.809534	0.647627	0.809534	0.809534	0.809534	0.809534	0.809534	0.809534	0.809534	0.809534	0.809534	0.809534	0.809534	0.809534	0.809534	0.809534	0.809534	0.809534	0.809534	0.647627	0.809534	0.809534	0.809534	0.809534	0.809534	0.809534	0.809534	0.809534	0.809534	0.809534	0.809534
chrII	715528	715816	CUT036_chrII:707029-707317	60	+	14.8954	14.8954	14.8954	14.8954	14.8954	14.8954	14.8954	14.7335	14.7335	14.7335	14.5716	14.2478	14.2478	14.0859	13.924	14.4097	14.7335	14.7335	14.2478	14.7335	14.7335	14.7335	14.5716	14.7335	14.7335	14.7335	14.0859	14.7335	14.7335	14.4097	14.5716	14.7335	14.8954	14.8954	14.7335	14.8954	14.8954	14.5716	15.0573	15.0573	14.8954	14.8954	14.5716	14.5716
chrIV	694999	695351	CUT507_chrIV:703835-704187	60	-	1.39287	1.39287	1.39287	1.39287	1.39287	1.54763	1.54763	1.54763	1.54763	1.54763	1.54763	1.54763	1.54763	1.54763	1.54763	1.54763	1.54763	1.54763	1.54763	1.54763	1.54763	1.54763	1.54763	1.54763	1.54763	1.54763	1.54763	1.54763	1.54763	1.54763	1.54763	1.54763	1.54763	1.54763	1.54763	1.54763	1.54763	1.54763	1.7024	1.7024	1.7024	1.7024	1.7024	1.7024
chrIV	1233003	1233163	CUT090_chrIV:1270845-1271005	60	+	283.661011	285.441986	285.118011	285.604004	285.279999	284.631989	283.984985	284.308014	283.822998	283.661011	284.308014	284.470001	284.631989	279.774994	284.631989	285.118011	283.174988	285.279999	283.498993	284.470001	285.765991	285.118011	281.070007	283.013	285.279999	285.118011	285.441986	284.308014	284.147003	285.118011	286.088989	285.118011	285.928009	284.955994	284.955994	283.984985	283.337006	282.041992	272.975006	278.641998	279.937012	279.289001	284.308014	285.118011
chrXIII	187105	187665	CUT288_chrXIII:204449-205009	60	+	0	0	0	0	0	0	0	0	0	0	0	0	0	0	0	0.161907	0.161907	0.161907	0.161907	0.161907	0.161907	0.161907	0.161907	0.161907	0.161907	0.161907	0.161907	0.161907	0.161907	0.161907	0.161907	0.161907	0.161907	0.161907	0.161907	0.161907	0.161907	0.161907	0.161907	0.161907	0.161907	0.161907	0.161907	0.161907
chrV	367525	368229	CUT114_chrV:347781-348485	60	+	0.809534	0.809534	0.809534	0.809534	0.809534	0.809534	0.809534	0.809534	0.809534	0.809534	0.809534	0.809534	0.809534	0.809534	0.809534	0.809534	0.809534	0.809534	0.809534	0.809534	0.809534	0.809534	0.809534	0.809534	0.809534	0.809534	0.809534	0.809534	0.809534	0.809534	0.809534	0.809534	0.809534	0.809534	0.809534	0.809534	0.809534	0.809534	0.809534	0.809534	0.809534	0.809534	0.809534	0.809534
chrVII	735574	736112	CUT618_chrVII:746050-746610	60	-	3.09527	3.09527	3.09527	3.09527	2.9405	2.78574	3.09527	3.09527	3.09527	3.09527	3.09527	3.09527	3.09527	3.09527	3.09527	3.09527	3.09527	3.25003	3.25003	3.25003	3.25003	3.25003	3.09527	3.09527	3.09527	3.09527	2.78574	3.09527	3.25003	3.25003	3.09527	3.25003	3.25003	3.25003	3.25003	3.25003	3.25003	3.25003	3.25003	3.25003	3.25003	3.25003	3.25003	3.25003
chrII	557218	557626	CUT456_chrII:549130-549538	60	-	0	0	0	0	0	0	0	0	0	0	0	0	0	0	0	0	0	0	0	0	0	0	0	0	0	0	0	0	0	0	0	0	0	0	0	0	0	0	0	0	0	0	0	0
chrVII	694060	694545	CUT153_chrVII:700095-700671_r1	60	+	1.45716	2.10479	2.10479	1.78098	1.78098	2.10479	2.10479	2.10479	2.10479	1.13335	1.78098	2.10479	2.10479	2.10479	2.10479	2.10479	2.10479	2.10479	2.10479	2.10479	2.10479	2.10479	2.10479	2.10479	2.10479	2.10479	2.10479	1.94288	2.2667	2.4286	2.4286	2.59051	2.59051	2.59051	2.4286	2.4286	2.4286	2.4286	2.2667	2.4286	2.75242	2.59051	2.59051	3.07623
chrV	558241	558689	CUT571_chrV:544618-545066	60	-	2.47621	3.09527	2.78574	2.78574	2.78574	2.78574	2.78574	2.9405	2.78574	2.78574	2.9405	2.9405	2.78574	2.9405	2.78574	2.78574	2.78574	2.78574	2.78574	2.78574	2.78574	2.9405	2.78574	2.9405	2.9405	2.9405	2.9405	2.9405	2.9405	2.9405	2.9405	2.9405	2.78574	2.78574	2.78574	2.9405	2.9405	2.63098	2.78574	2.78574	2.63098	2.47621	2.78574	2.78574
chrVII	986284	986476	CUT166_chrVII:1000693-1000885	60	+	3.56195	3.56195	3.56195	3.56195	3.56195	3.56195	3.56195	3.56195	3.56195	3.56195	3.23814	3.40004	3.40004	3.40004	3.40004	3.40004	3.40004	3.56195	3.56195	3.56195	3.56195	3.56195	3.40004	3.23814	3.23814	3.23814	3.56195	3.56195	3.56195	3.56195	3.56195	3.56195	3.56195	3.56195	3.56195	3.56195	3.56195	3.56195	3.56195	3.56195	3.56195	3.56195	3.56195	3.56195
chrIV	540322	541018	CUT065_chrIV:542549-543245	60	+	40.4767	39.829102	40.152901	35.943298	38.371899	40.800499	41.4482	41.286301	40.962399	40.4767	37.076698	37.7243	37.7243	37.562401	37.076698	37.562401	35.133801	37.076698	37.8862	37.076698	37.7243	37.8862	25.7432	28.171801	22.1812	19.7526	18.1336	28.171801	26.066999	25.2575	28.9813	32.057598	31.7337	31.5718	32.057598	31.8957	31.8957	32.057598	31.8957	31.7337	31.7337	32.219501	32.057598	32.057598
chrXVI	471698	471954	CUT421_chrXVI:472110-472366	60	+	61.200802	61.8484	61.8484	61.8484	61.686501	59.743599	61.8484	61.524601	60.876999	61.038898	61.686501	61.8484	61.8484	62.0103	61.362701	58.934101	59.2579	52.295898	61.362701	61.8484	61.8484	61.8484	61.686501	61.8484	58.772202	58.934101	61.200802	62.172199	62.334099	62.496101	62.658001	62.658001	62.496101	62.334099	62.0103	59.096001	62.819901	62.658001	62.819901	62.819901	62.9818	63.1437	63.1437	63.467499
chrV	258413	258925	CUT109_chrV:238650-239162	60	+	7.1239	7.1239	7.1239	7.1239	6.962	6.80009	6.80009	6.80009	5.50483	6.962	6.80009	6.47627	6.47627	6.962	6.962	6.80009	6.80009	6.80009	5.01911	5.99055	6.63818	6.63818	6.63818	6.80009	6.80009	6.962	6.962	6.962	6.962	6.80009	6.63818	6.63818	6.47627	6.47627	6.47627	6.47627	6.63818	6.63818	6.47627	6.63818	6.47627	6.63818	6.31437	6.47627
chrIV	341657	341763	CUT055_chrIV:329585-329697	60	+	56.991199	57.153099	57.153099	57.314999	57.476898	57.638802	57.638802	57.9627	56.991199	56.505501	56.505501	56.8293	56.181702	56.991199	56.8293	45.3339	52.943501	57.314999	57.638802	57.638802	57.8008	57.9627	57.9627	57.9627	58.124599	56.181702	57.8008	57.9627	57.638802	57.476898	57.476898	57.8008	56.991199	57.8008	58.286499	57.8008	57.9627	57.8008	56.6674	57.9627	58.124599	57.638802	28.3337	52.781601
chrV	450549	450693	CUT567_chrV:431225-431369	60	-	104.93	104.775002	105.238998	99.667603	105.858002	106.167999	105.858002	105.393997	105.858002	105.858002	105.703003	105.703003	106.013	105.703003	103.226997	105.238998	105.238998	103.382004	104.620003	105.393997	105.549004	105.393997	105.238998	105.084	102.917999	104.000999	104.309998	104.309998	104.155998	103.846001	104.620003	104.464996	105.084	104.620003	104.464996	103.382004	103.691002	102.608002	102.299004	103.846001	102.299004	103.382004	100.905998	92.084198
chrXV	213205	213517	CUT364_chrXV:232483-232795	60	+	0	0	0	0	0	0	0	0	0	0	0	0	0	0.161907	0.161907	0.161907	0.161907	0.161907	0.161907	0.161907	0.161907	0.161907	0.161907	0.161907	0.161907	0.161907	0.161907	0.161907	0.161907	0.161907	0.161907	0.161907	0.161907	0.161907	0.161907	0.323814	0.323814	0.323814	0.323814	0.323814	0.323814	0.323814	0.323814	0.323814
chrXV	108560	108752	CUT356_chrXV:128306-128498	60	+	1.94288	1.61907	1.61907	1.78098	1.94288	2.10479	2.10479	2.10479	2.10479	2.10479	2.10479	2.10479	2.10479	1.94288	1.94288	2.10479	2.10479	1.94288	1.94288	2.10479	1.94288	2.10479	1.94288	2.10479	2.10479	2.10479	2.10479	2.10479	2.10479	2.10479	2.10479	2.10479	2.10479	1.94288	1.94288	2.10479	2.10479	2.10479	2.10479	2.10479	2.10479	2.10479	2.10479	1.61907
chrXI	102577	102721	CUT703_chrXI:95835-95979	60	-	16.5597	16.5597	16.714399	16.8692	16.8692	16.8692	16.714399	16.714399	16.714399	16.0954	15.3216	16.5597	15.9406	15.9406	15.6311	15.6311	17.024	17.024	17.178699	17.024	16.0954	17.024	17.3335	17.4883	17.3335	17.3335	17.3335	17.4883	17.4883	16.4049	15.9406	17.4883	16.8692	17.178699	16.714399	17.3335	17.178699	17.178699	17.3335	17.643	17.643	17.643	17.643	17.643
chrXVI	43021	43149	CUT399_chrXVI:40801-40929	60	+	0.971441	0.971441	0.971441	0.971441	0.971441	0.971441	0.971441	0.971441	0.971441	0.971441	0.971441	0.971441	0.971441	0.971441	0.971441	0.971441	0.809534	0.809534	0.809534	0.809534	0.647627	0.971441	1.13335	1.13335	1.13335	1.13335	1.13335	1.29525	1.29525	1.29525	1.29525	1.29525	1.61907	1.61907	1.61907	1.61907	1.61907	1.61907	1.78098	1.78098	1.78098	1.78098	1.78098	1.78098
chrXI	22254	22573	CUT224_chrXI:15881-16201	60	+	221.973999	221.973999	221.811996	221.649994	221.649994	218.897995	218.412003	174.373993	206.755005	216.468994	222.783997	223.270004	222.136002	221.326996	223.755005	223.431	218.089005	215.822006	219.384003	223.270004	221.811996	220.192993	220.031006	221.973999	196.069	221.003006	214.526993	198.660004	220.679001	222.783997	222.460007	221.488998	221.488998	221.326996	222.136002	222.460007	220.516998	213.878998	223.431	216.955002	221.649994	217.117004	223.593002	222.298004
chrXVI	436919	437199	CUT898_chrXVI:431098-431378	60	-	0.92858	0.92858	0.92858	0.92858	0.92858	0.92858	0.92858	0.92858	0.92858	0.92858	0.92858	0.92858	0.92858	0.92858	0.92858	0.92858	0.92858	0.92858	0.92858	0.92858	0.92858	0.92858	0.92858	0.92858	0.92858	0.92858	0.92858	0.92858	0.92858	0.92858	0.92858	0.92858	0.92858	0.92858	0.92858	0.92858	0.92858	0.92858	0.92858	0.92858	0.619053	0.619053	0.92858	0.92858
chrX	32269	32581	CUT670_chrX:22445-22757	60	-	2.78574	2.78574	2.78574	2.78574	2.63098	2.47621	2.78574	2.78574	2.78574	2.78574	2.78574	2.78574	2.47621	2.32145	2.16669	2.16669	2.01192	2.32145	2.32145	2.32145	2.32145	2.32145	2.32145	2.16669	2.01192	2.01192	2.16669	2.01192	2.01192	1.7024	1.7024	1.54763	1.7024	1.7024	1.7024	1.7024	1.7024	1.7024	1.7024	1.7024	1.54763	1.54763	1.54763	1.54763
chrXIII	269678	270238	CUT764_chrXIII:286670-287230	60	-	1.08334	0.92858	0.92858	1.08334	1.23811	1.23811	1.23811	1.23811	1.23811	1.23811	1.23811	1.23811	1.23811	1.23811	1.23811	1.23811	1.23811	1.23811	1.23811	1.23811	1.23811	1.23811	1.23811	1.23811	1.23811	1.23811	1.23811	1.23811	1.23811	1.23811	1.23811	1.23811	1.23811	1.23811	1.23811	1.08334	1.23811	1.23811	1.23811	1.23811	1.23811	1.08334	1.23811	1.23811
chrIV	1117199	1117503	CUT082_chrIV:1149683-1149987	60	+	3.07623	3.07623	3.23814	3.23814	1.78098	1.61907	1.45716	2.75242	2.75242	2.91432	3.07623	3.07623	3.07623	3.23814	3.23814	2.91432	3.07623	3.23814	3.23814	3.23814	3.23814	3.23814	3.23814	3.23814	3.23814	3.23814	3.23814	3.23814	3.23814	3.23814	3.23814	3.23814	3.07623	2.91432	3.07623	3.07623	3.07623	3.07623	3.07623	3.07623	3.07623	3.07623	2.91432	2.91432
chrXV	245216	245816	CUT832_chrXV:264573-265173	60	-	0.619053	0.619053	0.619053	0.619053	0.619053	0.619053	0.46429	0.619053	0.619053	0.619053	0.46429	0.46429	0.619053	0.619053	0.619053	0.619053	0.619053	0.619053	0.619053	0.619053	0.619053	0.619053	0.619053	0.619053	0.619053	0.619053	0.619053	0.619053	0.619053	0.619053	0.619053	0.619053	0.619053	0.619053	0.619053	0.619053	0.619053	0.619053	0.619053	0.619053	0.619053	0.619053	0.619053	0.619053
chrVII	598935	599304	CUT149_chrVII:605751-606119	60	+	2.2667	2.2667	2.2667	2.2667	2.2667	2.2667	2.2667	2.10479	2.2667	2.2667	2.2667	2.10479	2.10479	2.10479	1.94288	1.94288	2.2667	2.2667	2.2667	2.2667	2.2667	2.2667	2.2667	2.2667	2.2667	2.2667	2.2667	2.2667	2.2667	2.2667	2.2667	2.2667	2.2667	2.2667	2.2667	2.2667	2.2667	2.2667	2.2667	2.2667	2.10479	2.2667	2.2667	2.2667
chrXV	618931	619235	CUT386_chrXV:642393-642697	60	+	0.485721	0.485721	0.485721	0.485721	0.485721	0.485721	0.485721	0.323814	0.323814	0.323814	0.323814	0.485721	0.485721	0.485721	0.485721	0.485721	0.485721	0.485721	0.485721	0.485721	0.485721	0.485721	0.485721	0.485721	0.485721	0.485721	0.323814	0.161907	0.323814	0.485721	0.485721	0.485721	0.485721	0.485721	0.485721	0.161907	0.323814	0.485721	0.323814	0.323814	0.323814	0.323814	0.323814	0.485721
chrII	374556	374884	CUT451_chrII:366605-366933	60	-	83.262703	80.631699	82.6436	81.250702	82.953102	81.560303	83.107903	81.869797	83.417397	83.572197	82.798401	83.262703	83.107903	83.262703	83.417397	83.107903	83.262703	83.572197	83.572197	82.798401	82.6436	83.107903	83.262703	83.572197	83.417397	82.6436	82.334099	82.179298	81.250702	78.464996	79.084099	79.084099	57.8815	62.214901	83.107903	82.6436	82.024597	81.714996	80.7864	83.107903	82.798401	82.953102	83.107903	82.798401
chrXVI	319328	319552	CUT414_chrXVI:319242-319466	60	+	0.809534	0.809534	0.809534	0.647627	0.809534	0.809534	0.809534	0.809534	0.809534	0.809534	0.809534	0.809534	0.809534	0.809534	0.809534	0.809534	0.809534	0.809534	0.809534	0.809534	0.809534	0.809534	0.809534	0.809534	0.809534	0.809534	0.809534	0.809534	0.809534	0.809534	0.809534	0.809534	0.809534	0.809534	0.809534	0.809534	0.809534	0.809534	0.809534	0.809534	0.809534	0.809534	0.809534	0.809534
chrXVI	36909	37229	CUT877_chrXVI:34693-35013	60	-	1.54763	1.54763	1.54763	1.54763	1.54763	1.54763	1.54763	1.54763	1.54763	1.54763	1.54763	1.54763	1.54763	1.54763	1.54763	1.54763	1.39287	1.54763	1.54763	1.54763	1.54763	1.54763	1.39287	1.54763	1.39287	1.39287	1.39287	1.39287	1.39287	1.54763	1.54763	1.54763	1.54763	1.54763	1.54763	1.54763	1.54763	1.54763	1.54763	1.54763	1.54763	1.39287	1.54763	1.54763
chrXIII	420339	420987	CUT774_chrXIII:448310-448958	60	-	3.55956	3.71432	3.71432	3.71432	3.71432	3.71432	3.71432	3.71432	3.71432	3.71432	3.71432	3.71432	3.55956	3.55956	3.55956	3.55956	3.55956	3.55956	3.71432	3.55956	3.40479	3.40479	3.71432	3.40479	3.25003	3.40479	3.71432	3.71432	3.71432	3.71432	3.71432	3.55956	3.55956	3.55956	3.55956	3.40479	3.55956	3.09527	2.63098	3.40479	3.55956	4.02385	4.02385	4.02385
chrXV	147745	148105	CUT827_chrXV:167502-167862	60	-	28.785999	29.095501	29.250299	29.095501	29.095501	29.250299	29.250299	29.405001	29.405001	29.250299	29.559799	29.250299	29.095501	29.405001	28.631201	29.095501	28.321699	28.321699	29.250299	29.405001	29.559799	29.559799	29.559799	29.559799	28.940701	28.940701	29.250299	28.321699	28.4764	29.559799	29.559799	29.559799	29.559799	29.7146	29.7146	29.7146	29.7146	29.559799	29.405001	28.631201	27.857401	27.547899	29.559799	29.559799
chrVII	411078	411619	CUT600_chrVII:412621-413172	60	-	11.6072	11.4525	11.6072	11.4525	11.4525	11.4525	11.4525	11.6072	11.6072	11.6072	11.6072	11.6072	11.6072	11.6072	11.4525	11.4525	11.2977	11.4525	11.4525	11.143	10.8334	10.9882	11.143	11.4525	11.2977	11.4525	11.2977	11.4525	11.4525	11.2977	11.2977	11.2977	11.4525	11.4525	11.4525	11.4525	11.4525	11.4525	11.4525	10.9882	9.13104	11.4525	11.4525	11.6072
chrIV	103096	103416	CUT471_chrIV:89524-89844	60	-	0.309527	0.309527	0.309527	0.309527	0.309527	0.309527	0.309527	0.309527	0.309527	0.309527	0.309527	0.309527	0.309527	0.309527	0.309527	0.309527	0.309527	0.309527	0.46429	0.46429	0.46429	0.46429	0.46429	0.46429	0.46429	0.46429	0.46429	0.46429	0.46429	0.46429	0.46429	0.46429	0.46429	0.46429	0.46429	0.46429	0.46429	0.46429	0.46429	0.309527	0.309527	0.46429	0.46429	0.46429
chrXII	390967	391471	CUT257_chrXII:396416-396920	60	+	34.648102	35.133801	34.810001	35.2957	35.133801	35.4576	33.028999	34.000401	35.133801	35.781399	35.943298	35.781399	35.943298	37.400501	37.8862	32.057598	40.3148	40.800499	40.152901	39.991001	42.257702	42.581501	42.581501	42.9053	43.0672	43.0672	42.9053	42.419601	42.257702	42.743401	42.743401	42.419601	42.9053	43.714901	46.143501	46.143501	46.6292	46.4673	46.6292	46.4673	46.143501	45.3339	47.438702	47.276798
chrVII	59492	59612	CUT125_chrVII:64306-64426	60	+	52.781601	52.133999	52.619701	51.6483	50.191101	51.486401	46.952999	46.4673	51.972099	52.133999	44.848202	44.2006	49.705399	49.2197	52.781601	53.915001	54.2388	54.2388	54.4007	54.4007	54.724499	54.724499	54.724499	54.724499	54.724499	54.562599	54.724499	54.562599	54.886398	51.324501	54.0769	54.4007	54.4007	54.724499	55.048302	54.886398	54.724499	54.724499	54.0769	53.753101	54.4007	53.753101	55.210201	55.372101
chrXV	364540	364884	CUT370_chrXV:383618-383962	60	+	119.001999	122.887001	122.563004	122.402	122.887001	117.543999	115.115997	110.744003	112.040001	32.381401	62.658001	96.172699	111.230003	117.706001	120.621002	121.43	120.135002	119.649002	117.543999	115.925003	111.716003	112.686996	112.525002	112.200996	112.848999	112.362999	111.877998	111.391998	112.362999	112.848999	112.848999	111.391998	112.200996	112.848999	112.686996	110.744003	110.744003	109.773003	110.097	112.525002	112.686996	112.362999	110.259003	109.934998
chrXIV	522825	523089	CUT816_chrXIV:525559-525823	60	-	0.619053	0.619053	0.619053	0.619053	0.619053	0.619053	0.619053	0.619053	0.619053	0.619053	0.619053	0.619053	0.619053	0.619053	0.619053	0.619053	0.619053	0.619053	0.619053	0.619053	0.619053	0.619053	0.619053	0.619053	0.619053	0.619053	0.619053	0.619053	0.619053	0.619053	0.619053	0.619053	0.619053	0.619053	0.619053	0.619053	0.46429	0.619053	0.619053	0.619053	0.619053	0.619053	0.619053	0.619053
chrV	186052	186452	CUT549_chrV:166926-167326	60	-	105.549004	105.703003	105.703003	105.858002	105.238998	105.703003	104.464996	106.321999	106.321999	105.703003	106.321999	105.858002	105.549004	105.549004	105.393997	104.93	104.155998	103.846001	105.238998	104.775002	105.703003	105.703003	104.93	103.537003	103.846001	103.382004	104.620003	103.846001	104.620003	105.084	104.464996	98.584198	99.0485	104.775002	104.775002	104.309998	104.155998	104.000999	102.453003	104.309998	97.810402	103.537003	102.608002	104.309998
chrIV	439672	439935	CUT492_chrIV:428464-428728	60	-	1.08334	1.08334	1.08334	0.92858	0.92858	1.08334	1.08334	1.08334	1.08334	1.08334	1.08334	1.08334	1.08334	1.08334	1.08334	1.08334	1.08334	1.08334	1.08334	1.08334	1.08334	1.08334	0.92858	1.08334	1.08334	1.08334	1.08334	1.08334	1.08334	1.08334	1.08334	1.08334	1.08334	1.08334	1.08334	1.08334	1.08334	1.08334	1.08334	1.08334	1.08334	1.08334	1.08334	1.08334
chrXVI	872976	873320	CUT921_chrXVI:878155-878499	60	-	0.92858	0.92858	0.92858	0.92858	0.92858	0.92858	0.92858	0.92858	0.92858	0.773817	0.773817	0.773817	0.92858	1.08334	1.08334	1.08334	0.92858	0.92858	0.92858	1.08334	0.92858	1.08334	1.08334	1.08334	1.08334	1.08334	1.08334	1.08334	1.08334	1.08334	1.08334	1.08334	1.08334	1.08334	1.08334	1.08334	1.08334	1.08334	1.08334	1.08334	1.08334	1.08334	1.08334	1.08334
chrVIII	495977	496609	CUT183_chrVIII:501324-501956	60	+	2.10479	2.4286	2.2667	2.4286	2.4286	2.4286	2.4286	2.4286	2.4286	2.4286	2.2667	2.2667	2.2667	2.2667	2.2667	1.94288	1.61907	1.61907	1.61907	2.4286	2.4286	2.2667	2.2667	1.78098	1.94288	1.78098	1.78098	1.94288	1.94288	1.61907	1.78098	1.94288	1.94288	1.94288	1.94288	1.94288	1.61907	1.78098	2.10479	2.10479	1.94288	1.94288	2.10479	2.10479
chrVIII	444414	444870	CUT655_chrVIII:450246-450702	60	-	25.381201	25.071699	25.2264	25.5359	25.2264	25.2264	25.2264	24.607401	25.2264	25.071699	25.071699	25.381201	24.916901	25.071699	25.5359	25.381201	24.916901	23.9883	24.7621	23.524	23.678801	23.9883	24.7621	23.833599	19.5002	24.607401	24.4526	24.2978	24.607401	24.607401	24.4526	24.2978	24.2978	23.833599	23.678801	22.5954	22.2859	22.5954	22.440701	22.2859	22.2859	21.5121	20.274	17.952499
chrXIII	377416	377913	CUT771_chrXIII:405614-406110	60	-	20.428801	20.428801	20.1192	20.7383	21.0478	21.0478	21.0478	21.0478	20.5835	21.0478	21.0478	20.7383	19.9645	19.8097	20.893	21.0478	20.893	20.5835	21.0478	21.0478	21.2026	21.0478	20.7383	20.7383	20.893	21.3573	21.2026	21.3573	21.2026	21.3573	21.3573	21.5121	21.3573	21.2026	21.3573	21.2026	21.5121	21.5121	21.5121	21.5121	21.3573	21.3573	21.3573	21.3573
chrXIII	688683	689531	CUT309_chrXIII:715650-716498	60	+	4.6953	4.6953	4.6953	4.6953	4.6953	4.53339	4.6953	4.37149	4.37149	4.20958	4.6953	4.6953	4.53339	4.6953	4.85721	4.85721	4.85721	4.85721	4.85721	4.85721	4.85721	4.85721	4.6953	4.85721	4.85721	4.85721	4.85721	4.85721	4.85721	4.85721	4.6953	4.6953	4.6953	4.53339	4.6953	4.6953	4.85721	4.85721	4.85721	4.85721	4.85721	4.53339	4.6953	4.85721
chrX	424438	424854	CUT213_chrX:413678-414094	60	+	0.161907	0.161907	0.161907	0.161907	0.161907	0.161907	0.161907	0.161907	0	0.161907	0.161907	0.161907	0.161907	0.161907	0.161907	0	0	0	0	0.161907	0.161907	0.161907	0.161907	0.161907	0.161907	0.161907	0.161907	0.161907	0	0	0	0	0	0	0	0	0	0	0	0	0	0	0	0
chrIV	1231087	1231911	CUT528_chrIV:1268929-1269753	60	-	20.893	21.2026	20.428801	19.6549	18.5716	21.8216	21.9764	22.2859	22.440701	22.440701	22.440701	22.2859	22.440701	22.440701	22.5954	22.5954	22.5954	22.440701	22.440701	22.131201	22.131201	21.8216	20.893	21.666901	21.9764	22.7502	22.131201	22.2859	22.5954	22.440701	21.9764	21.9764	22.5954	22.440701	22.5954	22.5954	22.5954	22.5954	22.5954	22.440701	22.440701	22.2859	21.9764	21.666901
chrXI	252515	253051	CUT229_chrXI:246094-246630	60	+	1.29525	1.29525	1.29525	1.29525	1.29525	1.29525	1.13335	1.13335	1.29525	1.29525	1.29525	1.29525	1.29525	1.29525	1.29525	1.13335	1.29525	1.29525	1.29525	1.29525	1.29525	1.29525	1.29525	1.29525	1.29525	1.29525	1.29525	1.29525	1.29525	1.29525	1.29525	1.29525	1.29525	1.29525	1.29525	1.13335	1.29525	1.29525	1.29525	1.29525	1.29525	1.29525	1.29525	1.29525
chrXV	638426	638704	CUT387_chrXV:661889-662169	60	+	3.40004	3.23814	3.40004	3.40004	3.23814	3.23814	3.40004	3.40004	3.40004	3.40004	3.40004	3.40004	3.40004	3.40004	3.40004	3.40004	3.07623	3.07623	3.40004	3.40004	3.40004	3.40004	3.40004	3.40004	3.40004	3.40004	3.40004	3.40004	3.40004	3.40004	3.40004	3.40004	3.40004	3.40004	3.40004	3.40004	3.40004	3.40004	3.40004	3.40004	3.40004	3.40004	3.40004	3.40004
chrXVI	753710	754006	CUT912_chrXVI:752745-753041	60	-	60.667198	60.048199	60.821999	59.4291	60.821999	60.821999	60.2029	60.3577	60.3577	57.8815	58.5005	47.512299	44.417099	47.512299	55.869598	58.345798	59.4291	53.238602	57.262402	55.095699	42.250401	40.857498	44.107498	42.714699	60.821999	60.667198	60.3577	60.048199	60.821999	60.821999	59.2743	59.893398	60.821999	60.821999	61.1315	60.9767	59.893398	54.4767	61.286301	61.286301	61.441002	60.3577	57.8815	60.821999
chrXV	139166	139710	CUT826_chrXV:158918-159462	60	-	2551.429932	2556.689941	2559.169922	2556.070068	2557.620117	2486.73999	2068.26001	2357.969971	2374.689941	2387.070068	2545.699951	2568.76001	2576.810059	2580.060059	2567.209961	2559.790039	2559.629883	2579.290039	2567.209961	2577.580078	2576.810059	2552.51001	2515.370117	2258.620117	2518.77002	2520.320068	2531	2559.169922	2572.169922	2536.879883	2487.51001	2492.310059	2433.5	2284.459961	2163.899902	2129.540039	2364.469971	2462.899902	2449.899902	2578.820068	2494.47998	2524.5	2533.320068	2556.22998
chrXV	9561	9713	CUT354_chrXV:22234-22386	60	+	8.41916	8.58106	8.90488	9.22869	9.3906	9.3906	9.3906	9.55251	9.55251	9.55251	9.55251	9.3906	9.55251	9.06678	9.22869	9.22869	9.06678	9.3906	7.44772	7.28581	9.22869	9.55251	9.87632	9.87632	10.362	10.362	8.58106	10.6859	10.8478	10.8478	11.0097	10.5239	11.0097	11.0097	11.0097	11.1716	11.1716	11.1716	11.1716	10.362	11.0097	11.1716	11.3335	11.3335
chrXV	475638	476126	CUT842_chrXV:493885-494373	60	-	1.23811	1.39287	1.39287	1.39287	1.39287	1.39287	1.39287	1.39287	1.39287	1.39287	1.39287	1.08334	1.23811	1.39287	1.39287	1.39287	1.39287	1.39287	1.39287	1.39287	1.39287	1.39287	1.39287	1.39287	1.39287	1.39287	1.39287	1.39287	1.39287	1.39287	1.39287	1.39287	1.39287	1.39287	1.39287	1.54763	1.54763	1.54763	1.54763	1.54763	1.39287	1.39287	1.39287	1.39287
chrVIII	496609	497009	CUT184_chrVIII:501956-502356	60	+	26.7146	26.876499	26.876499	26.876499	26.876499	26.876499	26.876499	26.7146	26.5527	26.5527	26.7146	26.7146	26.5527	26.5527	26.7146	26.3908	25.9051	26.3908	26.066999	24.771799	23.800301	24.6098	25.419399	23.638399	25.0956	25.9051	27.200399	27.200399	27.038401	27.200399	27.038401	27.038401	25.581301	26.876499	27.200399	27.200399	27.200399	27.038401	27.038401	27.038401	27.200399	26.876499	26.5527	27.038401
chrIII	184071	184447	CUT048_chrIII:179038-179414	60	+	8.74297	8.90488	8.90488	8.90488	8.74297	8.41916	8.25725	8.90488	8.58106	8.25725	8.74297	8.58106	8.74297	8.90488	8.90488	8.90488	8.90488	8.90488	8.90488	8.90488	8.90488	8.90488	8.74297	8.74297	8.74297	8.74297	8.74297	8.90488	8.90488	8.90488	8.90488	8.74297	9.06678	9.06678	9.06678	9.06678	9.06678	9.06678	9.06678	9.06678	8.90488	9.22869	9.22869	9.22869
chrV	291528	291712	CUT555_chrV:272087-272271	60	-	11.6072	11.762	11.6072	11.6072	11.9168	10.6787	10.6787	10.3691	11.4525	11.6072	11.9168	11.9168	11.9168	12.0715	12.0715	12.0715	11.9168	11.9168	11.9168	12.0715	11.9168	11.9168	11.9168	11.9168	11.9168	12.0715	12.0715	12.0715	12.0715	12.0715	12.0715	12.0715	12.0715	12.0715	12.0715	11.762	12.0715	11.6072	11.762	11.9168	11.9168	12.0715	12.0715	11.9168
chrIV	1397130	1397754	CUT535_chrIV:1435793-1436417	60	-	1.23811	1.23811	1.23811	1.23811	1.23811	1.08334	0.773817	1.08334	1.08334	1.08334	1.23811	1.23811	1.23811	1.23811	1.23811	1.23811	1.23811	1.23811	1.23811	1.23811	1.23811	1.23811	1.23811	1.23811	1.23811	1.23811	1.23811	1.23811	1.23811	1.23811	1.23811	1.23811	1.23811	1.23811	1.23811	1.23811	1.23811	1.23811	1.23811	1.23811	1.23811	1.23811	1.23811	1.23811
chrXII	188522	189594	CUT250_chrXII:187720-188792	60	+	0.161907	0.161907	0.161907	0.161907	0.161907	0.161907	0.161907	0.161907	0.161907	0.161907	0.161907	0.161907	0.161907	0.161907	0.161907	0.161907	0.161907	0.161907	0.161907	0.161907	0.161907	0.161907	0.161907	0.161907	0.161907	0.161907	0.161907	0.161907	0.161907	0.161907	0.161907	0.161907	0.161907	0.161907	0.161907	0.161907	0.161907	0.161907	0.161907	0.161907	0.161907	0.161907	0.161907	0.161907
chrXIII	786655	787792	CUT310_chrXIII:814378-815514	60	+	0.161907	0.161907	0.161907	0.161907	0.161907	0.161907	0.161907	0.161907	0.161907	0.161907	0.161907	0.161907	0.161907	0.161907	0.161907	0.161907	0.161907	0.161907	0.161907	0.161907	0.161907	0.161907	0.161907	0.161907	0.161907	0.161907	0.161907	0.161907	0.161907	0.161907	0.161907	0.161907	0.161907	0.161907	0.161907	0.161907	0.161907	0.161907	0.161907	0.161907	0.161907	0.161907	0.161907	0.161907
chrXVI	644899	645163	CUT907_chrXVI:644978-645242	60	-	2.47621	2.47621	2.78574	2.78574	2.78574	2.78574	2.9405	3.25003	3.25003	3.25003	3.25003	3.25003	3.25003	3.25003	3.25003	3.25003	3.25003	3.09527	3.09527	3.25003	3.25003	3.40479	3.40479	3.40479	3.40479	3.40479	3.40479	3.40479	3.40479	3.40479	3.25003	3.40479	3.40479	3.55956	3.55956	3.55956	3.55956	3.55956	3.25003	3.40479	3.55956	3.40479	3.25003	3.09527
chrVIII	273081	273857	CUT647_chrVIII:279291-280067	60	-	15.012	14.5478	14.5478	15.012	15.012	14.8573	14.7025	15.012	15.012	15.012	14.8573	15.012	15.012	15.012	14.8573	14.8573	14.8573	14.2382	14.8573	14.7025	14.8573	14.5478	14.5478	14.8573	14.7025	14.7025	14.7025	14.7025	14.8573	12.2263	14.5478	14.0835	14.0835	14.0835	13.7739	14.0835	13.7739	13.9287	14.0835	14.393	14.2382	14.5478	14.5478	14.5478
chrXII	599236	599619	CUT741_chrXII:633619-634003	60	-	0.773817	0.773817	0.773817	0.773817	0.773817	0.773817	0.773817	0.773817	0.773817	0.773817	0.773817	0.773817	0.773817	0.773817	0.773817	0.773817	0.773817	0.773817	0.773817	0.773817	0.773817	0.773817	0.773817	0.773817	0.773817	0.773817	0.773817	0.773817	0.773817	0.773817	0.773817	0.773817	0.773817	0.773817	0.619053	0.619053	0.619053	0.773817	0.619053	0.773817	0.773817	0.773817	0.773817	0.773817
chrIII	31414	31758	CUT462_chrIII:30845-31189	60	-	0.92858	0.92858	0.92858	0.92858	0.92858	0.92858	0.92858	0.92858	0.92858	0.92858	0.92858	0.92858	0.92858	0.773817	0.92858	0.92858	0.92858	0.92858	0.92858	0.773817	0.773817	0.773817	0.92858	0.92858	0.92858	0.92858	0.92858	0.92858	0.92858	0.92858	0.92858	0.92858	0.92858	0.92858	0.92858	0.92858	0.92858	0.92858	0.92858	0.92858	0.92858	0.92858	0.92858	0.92858
chrXV	593929	594625	CUT385_chrXV:617393-618089	60	+	0.647627	0.485721	0.485721	0.485721	0.647627	0.647627	0.647627	0.647627	0.647627	0.647627	0.647627	0.647627	0.809534	0.809534	0.809534	0.809534	0.809534	0.809534	0.809534	0.809534	0.809534	0.809534	0.809534	0.647627	0.647627	0.647627	0.809534	0.809534	0.809534	0.809534	0.647627	0.647627	0.647627	0.809534	0.809534	0.809534	0.809534	0.647627	0.647627	0.647627	0.647627	0.647627	0.647627	0.647627
chrIV	1003832	1004200	CUT519_chrIV:1031733-1032101	60	-	0.46429	0.46429	0.46429	0.46429	0.46429	0.46429	0.46429	0.46429	0.46429	0.46429	0.309527	0.309527	0.46429	0.46429	0.46429	0.46429	0.46429	0.46429	0.46429	0.46429	0.46429	0.46429	0.46429	0.46429	0.46429	0.46429	0.46429	0.46429	0.46429	0.46429	0.46429	0.46429	0.46429	0.46429	0.46429	0.46429	0.46429	0.46429	0.46429	0.46429	0.46429	0.46429	0.46429	0.46429
chrII	793601	793921	CUT039_chrII:785052-785372	60	+	42.095798	44.848202	45.981499	45.172001	44.686298	46.305401	46.4673	45.981499	46.143501	45.6577	44.0387	46.952999	46.4673	46.305401	45.981499	46.6292	46.305401	46.6292	45.981499	46.6292	45.6577	46.143501	46.7911	46.305401	46.6292	46.7911	44.362499	46.4673	46.7911	46.7911	46.7911	46.6292	46.6292	45.981499	45.4958	45.819599	44.524399	45.981499	45.4958	44.848202	46.143501	45.981499	46.305401	43.0672
chrIV	1049537	1049969	CUT521_chrIV:1077461-1077893	60	-	78.000702	77.5364	77.226898	77.226898	76.453102	75.524498	76.607803	77.226898	75.214996	75.834	76.143501	75.214996	76.917397	76.298302	75.060204	73.822098	71.0364	72.893501	72.429199	75.834	75.679298	77.845901	78.155502	78.310204	78.000702	77.845901	77.845901	78.155502	77.845901	77.381699	77.6912	77.381699	77.5364	78.310204	78.310204	78.464996	78.464996	78.310204	78.464996	75.834	78.310204	78.464996	78.619797	78.155502
chrVIII	375074	375450	CUT650_chrVIII:380971-381347	60	-	3.55956	3.55956	3.55956	3.55956	3.55956	3.55956	3.40479	3.40479	3.40479	3.25003	3.40479	3.40479	3.40479	3.25003	3.09527	2.78574	2.9405	2.78574	2.78574	2.9405	2.9405	2.9405	2.9405	2.9405	2.9405	2.9405	2.9405	2.9405	2.9405	2.9405	2.9405	2.78574	2.78574	2.78574	2.78574	2.78574	2.78574	2.78574	2.78574	2.78574	2.78574	2.78574	2.78574	2.78574
chrXIV	91684	91929	CUT800_chrXIV:89623-89887	60	-	8.35722	8.35722	8.35722	8.35722	8.35722	8.35722	8.35722	8.35722	8.35722	8.04769	8.35722	7.73817	7.73817	7.5834	8.20246	8.20246	8.20246	8.20246	8.04769	7.89293	8.35722	8.35722	8.20246	8.04769	8.04769	8.20246	7.73817	7.5834	7.5834	7.42864	7.27388	5.26195	4.79766	4.95243	6.3453	6.50006	6.80959	7.42864	7.42864	6.96435	6.50006	7.27388	6.96435	6.65482
chrIX	248117	249637	CUT665_chrIX:263534-265054	60	-	254.431	255.205002	254.431	256.597992	252.264008	258.609009	258.609009	259.382996	259.382996	260.46701	260.776001	260.776001	261.23999	261.704987	261.549988	259.537994	260.312012	260.002014	260.776001	260.931	261.859985	262.014008	261.859985	259.847992	259.229004	256.442993	257.21701	259.537994	255.514008	258.299988	255.979004	238.181	239.108994	257.062012	261.549988	259.537994	260.46701	259.692993	234.001999	259.382996	261.549988	260.776001	230.442993	257.062012
chrXI	229615	231552	CUT228_chrXI:223198-225134	60	+	0.971441	1.45716	1.78098	1.78098	1.61907	1.78098	1.78098	1.61907	1.45716	1.45716	1.61907	1.78098	1.78098	1.78098	1.78098	1.78098	1.61907	1.78098	1.78098	1.78098	1.78098	1.78098	1.78098	1.78098	1.78098	1.78098	1.78098	1.78098	1.78098	1.78098	1.78098	1.78098	1.78098	1.78098	1.78098	1.78098	1.78098	1.78098	1.78098	1.78098	1.78098	1.78098	1.78098	1.61907
chrX	119783	120487	CUT197_chrX:109808-110512	60	+	4.85721	4.85721	4.85721	4.85721	4.85721	4.85721	4.85721	4.53339	4.6953	4.53339	4.53339	4.6953	4.85721	4.6953	4.85721	4.85721	4.85721	4.85721	4.85721	4.85721	4.85721	4.85721	4.85721	4.85721	4.85721	4.85721	4.85721	4.85721	4.85721	4.85721	4.6953	4.6953	4.53339	4.37149	4.6953	4.85721	4.85721	4.85721	4.85721	4.85721	4.85721	4.85721	4.85721	4.85721
chrII	729137	729672	CUT458_chrII:720649-721185	60	-	2.47621	2.47621	2.47621	2.47621	2.47621	2.47621	2.47621	2.47621	2.47621	2.47621	2.47621	2.47621	2.47621	2.47621	2.47621	2.47621	2.47621	2.47621	2.47621	2.32145	2.47621	2.47621	2.47621	2.47621	2.47621	2.47621	2.32145	2.47621	2.63098	2.63098	2.63098	2.63098	2.63098	2.63098	2.63098	2.63098	2.63098	2.63098	2.63098	2.63098	2.63098	2.63098	2.63098	2.63098
chrXV	344491	345051	CUT834_chrXV:363574-364134	60	-	8.51198	9.2858	9.2858	7.11911	7.42864	9.59533	9.59533	9.59533	9.2858	9.2858	9.2858	9.13104	9.2858	8.97627	9.13104	9.2858	9.13104	9.13104	9.13104	8.97627	9.13104	9.2858	9.13104	9.2858	9.2858	9.2858	9.2858	8.97627	8.82151	8.97627	9.2858	8.82151	9.2858	9.2858	9.2858	9.2858	9.2858	9.2858	9.13104	9.2858	9.2858	9.2858	9.2858	9.2858
chrIX	334417	334697	CUT666_chrIX:342016-342296	60	-	4.33337	4.33337	4.33337	4.33337	4.33337	4.33337	4.02385	4.33337	3.71432	4.02385	4.17861	4.17861	4.17861	3.40479	3.55956	3.55956	3.55956	3.55956	3.55956	3.40479	3.40479	3.09527	3.09527	3.40479	3.09527	2.9405	2.63098	3.25003	3.25003	3.25003	3.25003	3.25003	2.78574	3.09527	3.09527	3.09527	2.9405	2.63098	2.78574	3.25003	3.25003	3.25003	3.25003	3.25003
chrXVI	378900	379252	CUT895_chrXVI:373082-373434	60	-	1.08334	1.08334	1.08334	1.08334	1.08334	1.08334	1.08334	1.08334	1.08334	1.08334	1.08334	1.08334	1.08334	1.08334	1.08334	1.08334	1.08334	1.08334	1.08334	1.08334	1.08334	1.08334	1.08334	1.08334	1.08334	1.08334	1.08334	1.08334	1.08334	1.23811	1.23811	1.23811	1.23811	1.23811	1.23811	1.23811	1.23811	1.23811	1.23811	1.23811	1.23811	1.23811	1.23811	1.23811
chrXIII	466572	467467	CUT299_chrXIII:493882-494778	60	+	2.59051	2.59051	2.59051	2.75242	2.75242	2.75242	2.75242	2.75242	2.59051	2.4286	2.75242	2.75242	2.91432	2.91432	2.75242	2.75242	2.91432	2.91432	1.61907	2.2667	2.75242	2.91432	2.91432	2.91432	2.91432	2.91432	2.91432	2.91432	2.91432	2.91432	2.91432	2.91432	2.91432	2.91432	2.59051	2.91432	2.91432	2.4286	2.75242	2.75242	2.75242	2.75242	2.59051	2.91432
chrVII	549891	550109	CUT146_chrVII:545135-545351	60	+	1.13335	0.971441	1.29525	1.29525	1.29525	1.29525	1.13335	1.29525	1.29525	1.29525	1.29525	1.29525	1.29525	1.29525	1.29525	1.29525	1.29525	1.13335	1.13335	1.13335	1.13335	1.13335	1.13335	0.971441	1.13335	1.13335	0.971441	0.809534	0.809534	0.809534	0.485721	0.485721	0.485721	0.323814	0.161907	0.161907	0.161907	0.161907	0.161907	0.161907	0.161907	0.161907	0.161907	0.161907
chrIV	758168	758432	CUT509_chrIV:768107-768371	60	-	977.794983	926.104004	976.401978	976.247009	972.067993	976.710999	976.557007	971.294983	972.223022	970.830017	971.604004	980.734985	981.198975	977.640015	977.640015	978.567993	971.604004	762.828003	768.400024	977.330017	978.258972	975.008972	928.116028	955.044006	974.854004	982.747009	977.176025	980.116028	985.223022	979.497009	976.710999	975.627991	970.520996	962.473022	959.53302	942.044006	981.817993	981.354004	985.687988	985.84198	984.914001	976.09198	970.366028	887.413025
chrIV	1113241	1113577	CUT522_chrIV:1145727-1146063	60	-	1.54763	1.54763	1.54763	1.54763	1.54763	1.54763	1.54763	1.54763	1.54763	1.54763	1.54763	1.54763	1.54763	1.54763	1.39287	1.54763	1.54763	1.54763	1.54763	1.54763	1.54763	1.54763	1.54763	1.54763	1.54763	1.54763	1.54763	1.54763	1.54763	1.39287	1.39287	1.54763	1.54763	1.54763	1.54763	1.54763	1.54763	1.54763	1.54763	1.54763	1.54763	1.54763	1.54763	1.54763
chrIV	1033380	1033564	CUT077_chrIV:1061305-1061489	60	+	64.115097	64.438904	64.115097	64.762703	64.924698	65.248497	64.762703	64.6008	64.6008	65.896103	65.896103	65.896103	65.896103	65.4104	65.7342	65.4104	65.572304	65.572304	65.248497	64.438904	64.924698	63.305599	62.0103	63.1437	64.115097	63.791302	65.086601	64.924698	56.6674	65.248497	65.572304	65.896103	65.572304	66.057999	65.4104	62.334099	62.819901	64.438904	66.057999	65.7342	53.105499	62.496101	66.381798	66.381798
chrVII	227085	227501	CUT132_chrVII:225910-226326	60	+	0	0	0	0	0	0	0	0	0	0	0	0	0	0	0	0	0	0	0	0	0	0	0	0	0	0	0	0	0	0	0	0	0	0	0	0	0	0	0	0	0	0	0	0
chrIX	205843	206235	CUT191_chrIX:220972-221364	60	+	0.161907	0.161907	0.161907	0.161907	0.161907	0.161907	0.161907	0.161907	0.161907	0.161907	0.161907	0.161907	0.161907	0.161907	0.161907	0.161907	0.161907	0.161907	0.161907	0.161907	0.161907	0.161907	0.161907	0.161907	0.161907	0.161907	0.161907	0.161907	0.161907	0.161907	0.161907	0.161907	0.161907	0.161907	0.161907	0.161907	0.161907	0.161907	0.161907	0.161907	0.161907	0.161907	0.161907	0.161907
chrVII	844729	845009	CUT159_chrVII:859822-860102	60	+	2.2667	2.2667	2.2667	2.2667	2.2667	2.2667	2.4286	2.4286	2.4286	2.2667	2.4286	2.4286	2.4286	2.4286	2.4286	2.2667	2.4286	2.4286	2.4286	2.2667	2.2667	2.4286	2.4286	2.2667	2.2667	1.78098	2.10479	2.10479	2.2667	2.2667	2.4286	2.4286	2.4286	2.4286	2.4286	2.4286	2.4286	2.4286	2.4286	2.4286	2.4286	2.2667	2.2667	2.4286
chrII	378026	378498	CUT020_chrII:370073-370545	60	+	2.75242	2.75242	3.07623	3.07623	2.75242	3.23814	3.23814	3.23814	3.23814	3.23814	3.23814	3.23814	3.23814	3.23814	3.23814	3.23814	3.23814	3.23814	3.23814	3.23814	3.23814	3.23814	3.23814	3.23814	3.23814	3.23814	3.23814	3.23814	3.23814	3.23814	2.91432	3.23814	3.23814	3.23814	3.23814	3.23814	3.23814	3.23814	3.23814	3.23814	3.23814	3.23814	3.23814	3.23814
chrVII	50994	51370	CUT585_chrVII:55814-56190	60	-	4.6429	4.79766	4.79766	4.79766	4.79766	4.6429	4.79766	4.33337	4.79766	4.79766	4.79766	4.79766	4.79766	4.79766	4.79766	4.6429	4.33337	4.48814	4.79766	4.79766	4.6429	4.6429	4.6429	4.79766	4.79766	4.79766	4.79766	4.79766	4.79766	4.6429	4.6429	4.6429	4.6429	4.79766	4.6429	4.79766	4.95243	4.95243	4.95243	4.95243	4.95243	4.95243	4.95243	4.95243
chrVI	24717	24941	CUT120_chrVI:23105-23329	60	+	20.0765	18.457399	19.914499	20.0765	20.0765	20.0765	19.914499	19.914499	19.7526	19.7526	19.5907	15.705	17.6478	19.428801	19.914499	19.266899	19.7526	19.428801	19.5907	18.7812	17.6478	18.619301	17.1621	18.7812	19.428801	19.5907	19.105	19.7526	20.0765	19.428801	17.971701	18.7812	19.7526	19.5907	19.914499	20.0765	20.562201	20.400299	20.400299	20.400299	20.400299	20.400299	20.7241	20.7241
chrX	72779	73243	CUT671_chrX:63134-63598	60	-	2.78574	2.78574	2.78574	2.47621	2.47621	2.78574	2.63098	2.16669	2.47621	2.63098	2.78574	2.9405	2.9405	2.9405	2.9405	2.9405	2.78574	2.9405	2.9405	2.9405	2.78574	2.78574	2.9405	2.9405	2.78574	2.78574	2.78574	2.78574	2.78574	2.9405	2.9405	2.9405	2.9405	2.9405	2.9405	2.9405	2.9405	2.9405	2.9405	2.9405	2.63098	2.9405	2.78574	2.78574
chrII	414117	414467	CUT452_chrII:406105-406457	60	-	117.775002	116.382004	117.93	117.775002	117.620003	117.000999	116.692001	117.000999	116.846001	118.393997	117.620003	118.549004	114.525002	116.692001	117.620003	118.084	116.226997	117.93	117.93	116.382004	116.226997	118.549004	119.167999	118.703003	118.549004	117.93	115.608002	116.382004	116.537003	119.476997	119.167999	118.703003	118.858002	117.775002	81.714996	113.905998	115.143997	111.43	110.346001	111.43	108.799004	118.238998	118.393997	117.310997
chrXIII	518122	518506	CUT776_chrXIII:545326-545710	60	-	0.154763	0.154763	0.154763	0.154763	0.154763	0.154763	0.154763	0.154763	0.154763	0.154763	0.154763	0.154763	0.154763	0.154763	0.154763	0.154763	0.154763	0.154763	0.154763	0.154763	0.154763	0.154763	0.154763	0.154763	0.154763	0.154763	0.154763	0.154763	0.154763	0.154763	0.154763	0.154763	0.154763	0.154763	0.154763	0.154763	0.154763	0.154763	0.154763	0.154763	0.154763	0.154763	0.154763	0.154763
chrV	293240	293424	CUT556_chrV:273799-273983	60	-	36.059898	35.5956	32.500301	35.285999	35.131302	35.4408	35.4408	34.976501	34.976501	35.4408	35.4408	34.512199	34.357498	34.202702	32.1908	34.821701	34.821701	34.976501	34.976501	34.357498	35.4408	35.5956	35.5956	35.5956	35.5956	35.5956	35.5956	35.5956	35.4408	35.285999	35.4408	35.5956	35.5956	35.750301	35.5956	35.4408	35.4408	35.131302	35.131302	33.583599	34.976501	35.750301	35.750301	35.5956
chrXI	600308	600988	CUT728_chrXI:582670-583350	60	-	7.73817	7.73817	7.73817	7.73817	7.73817	7.73817	7.73817	7.5834	7.11911	7.89293	7.89293	8.04769	8.04769	8.04769	8.04769	7.73817	8.04769	8.04769	7.89293	7.89293	8.04769	7.89293	7.89293	7.89293	8.04769	8.04769	8.04769	8.04769	8.04769	8.04769	8.04769	8.04769	8.04769	8.04769	8.04769	8.04769	8.04769	8.04769	8.04769	7.89293	7.89293	6.50006	8.04769	7.11911
chrII	579523	580083	CUT028_chrII:571445-572005	60	+	2.91432	2.91432	2.91432	2.75242	2.75242	2.91432	2.91432	2.91432	2.91432	2.75242	2.75242	2.91432	2.91432	2.91432	2.2667	2.91432	2.91432	2.91432	2.91432	2.91432	2.91432	2.91432	2.91432	2.91432	2.91432	2.91432	2.91432	2.91432	2.91432	2.75242	2.91432	2.91432	2.75242	2.91432	2.91432	2.91432	2.91432	2.4286	2.75242	2.91432	2.59051	2.91432	2.91432	2.91432
chrXIV	344164	344268	CUT331_chrXIV:340945-341049	60	+	267.308014	270.061005	267.470001	274.917999	275.889008	274.917999	276.050995	276.375	274.593994	265.851013	274.917999	275.242004	275.079987	275.72699	274.432007	276.375	276.375	276.536987	272.165009	271.518005	277.184998	276.536987	275.72699	270.708008	277.346008	277.993988	277.507996	275.079987	274.917999	277.832001	277.507996	277.507996	277.346008	277.670013	276.860992	278.317993	279.289001	277.993988	276.050995	276.375	276.699005	275.565002	274.269989	274.432007
chrXI	37292	37524	CUT225_chrXI:30920-31152	60	+	1.94288	1.94288	1.94288	1.94288	1.94288	1.78098	1.78098	1.61907	1.78098	1.94288	1.94288	1.94288	1.94288	1.94288	1.94288	1.94288	1.94288	1.94288	1.94288	1.94288	1.94288	1.94288	1.94288	1.94288	1.94288	1.78098	1.78098	1.78098	1.78098	1.94288	1.94288	1.94288	1.94288	1.78098	1.45716	1.78098	1.78098	1.45716	1.61907	1.61907	1.45716	1.61907	1.61907	1.61907
chrVIII	71707	72195	CUT638_chrVIII:69585-70073	60	-	0.773817	0.773817	0.773817	0.773817	0.773817	0.773817	0.773817	0.773817	0.773817	0.773817	0.773817	0.773817	0.773817	0.773817	0.773817	0.773817	0.773817	0.773817	0.773817	0.773817	0.773817	0.619053	0.619053	0.773817	0.773817	0.773817	0.773817	0.619053	0.619053	0.773817	0.773817	0.773817	0.773817	0.773817	0.773817	0.773817	0.773817	0.773817	0.773817	0.773817	0.773817	0.773817	0.773817	0.773817
chrVII	257356	258452	CUT592_chrVII:256178-257274	60	-	4.33337	4.17861	4.02385	4.33337	4.02385	4.48814	4.6429	4.6429	4.48814	4.6429	4.6429	4.6429	4.48814	4.48814	4.6429	4.6429	4.6429	4.6429	4.6429	4.6429	4.6429	4.6429	4.48814	4.48814	4.6429	4.6429	4.17861	4.6429	4.6429	4.6429	4.6429	4.6429	4.6429	4.6429	4.6429	4.6429	4.6429	4.6429	4.6429	4.6429	4.6429	4.6429	4.48814	4.48814
chrXV	884416	884528	CUT392_chrXV:913934-914046	60	+	88.077301	87.753502	87.915398	88.077301	86.782097	86.458298	87.591599	85.001099	87.591599	87.753502	88.4011	86.782097	85.8106	87.753502	86.944	88.239197	88.239197	87.105904	87.267799	87.429703	87.429703	88.563103	88.4011	83.2201	88.563103	88.724998	89.048798	89.048798	89.210701	89.210701	88.724998	88.886902	87.105904	87.429703	86.782097	86.620201	73.829498	74.801003	84.029701	86.944	82.248703	83.382004	86.620201	87.915398
chrXV	595431	595622	CUT849_chrXV:618893-619085	60	-	2.78574	2.9405	2.9405	2.9405	2.9405	2.9405	2.78574	2.78574	2.78574	2.9405	2.9405	2.9405	2.9405	2.9405	2.9405	2.9405	2.9405	2.9405	2.9405	2.47621	2.9405	2.9405	2.9405	2.9405	2.9405	2.9405	2.9405	2.9405	2.78574	2.9405	2.78574	2.9405	2.78574	2.78574	2.9405	2.9405	2.9405	2.9405	2.9405	2.9405	2.9405	2.78574	2.63098	2.78574
chrIV	1397754	1398034	CUT536_chrIV:1436417-1436697	60	-	0.92858	0.92858	0.92858	0.92858	0.92858	0.92858	0.92858	0.92858	0.92858	0.92858	0.92858	0.92858	0.92858	0.92858	0.92858	0.92858	0.92858	0.92858	0.92858	0.92858	0.92858	0.92858	0.92858	0.92858	0.92858	0.773817	0.773817	0.773817	0.92858	0.92858	0.92858	0.92858	0.92858	0.92858	0.92858	0.92858	0.92858	0.92858	0.92858	0.773817	0.773817	0.92858	0.92858	0.92858
chrXII	389726	390134	CUT256_chrXII:395176-395584	60	+	29.466999	29.466999	29.466999	29.305099	29.305099	29.305099	29.1432	29.1432	29.466999	29.466999	29.305099	29.1432	28.9813	28.819401	28.3337	28.657499	28.819401	28.657499	28.819401	28.657499	9.55251	17.1621	23.638399	27.038401	28.4956	28.9813	28.9813	28.4956	28.4956	28.009899	27.848	28.4956	27.848	28.009899	28.4956	28.4956	28.4956	28.657499	28.3337	27.848	28.009899	27.848	26.5527	26.066999
chrIV	1285100	1286060	CUT093_chrIV:1323469-1324429	60	+	518.911987	519.559021	517.616028	514.054016	508.226013	517.616028	504.178009	512.111023	519.072998	523.93103	519.234985	524.254028	524.254028	523.606995	526.844971	524.901978	527.169006	526.359009	526.359009	526.197021	517.778015	524.578003	527.492981	529.596985	529.112	527.815979	527.330994	515.349976	527.007019	528.302002	520.531006	527.007019	524.254028	524.73999	522.63501	494.786987	494.625	507.578003	507.253998	522.63501	530.731018	531.702026	530.731018	531.539978
chrVII	550589	550813	CUT147_chrVII:545831-546055	60	+	26.7146	25.7432	26.3908	26.876499	27.038401	26.876499	26.5527	26.5527	26.7146	26.5527	26.876499	26.5527	26.7146	27.038401	26.876499	27.038401	27.200399	27.038401	27.200399	26.876499	26.876499	25.419399	25.2575	25.2575	25.7432	21.3717	20.886	22.1812	22.5051	22.0193	23.800301	25.2575	22.828899	23.9622	26.066999	26.5527	27.038401	27.038401	27.5242	27.848	27.848	27.848	30.7623	30.600401
chrXI	487513	487919	CUT240_chrXI:476089-476497	60	+	5.99055	5.99055	5.99055	5.99055	5.99055	5.82865	5.34293	5.66674	5.66674	5.82865	5.66674	5.66674	5.99055	5.01911	5.82865	5.66674	5.66674	6.15246	5.99055	6.15246	6.31437	6.31437	6.31437	6.31437	5.99055	6.31437	6.31437	6.31437	6.15246	5.99055	6.15246	5.99055	5.99055	6.15246	6.15246	6.15246	6.15246	6.15246	5.34293	5.82865	6.15246	6.15246	6.15246	6.15246
chrV	451877	452181	CUT568_chrV:432553-432857	60	-	0	0	0	0	0	0	0	0	0	0	0	0	0	0	0	0	0	0	0	0	0	0	0	0	0	0	0	0	0	0	0	0	0	0	0	0	0	0	0	0	0	0	0	0
chrIV	1064805	1065301	CUT080_chrIV:1092760-1093256	60	+	7.28581	7.44772	7.44772	7.28581	6.15246	8.09534	8.09534	7.93344	7.93344	8.09534	7.93344	8.09534	8.09534	8.25725	8.09534	8.25725	8.25725	8.25725	8.25725	8.09534	7.44772	7.77153	7.1239	6.962	8.25725	8.25725	8.25725	8.25725	8.25725	8.25725	8.25725	8.25725	8.09534	7.93344	8.09534	7.93344	8.09534	7.93344	7.44772	7.44772	7.93344	7.77153	7.77153	7.93344
chrIV	1200549	1201599	CUT087_chrIV:1238341-1239405	60	+	1547.670044	1546.859985	1554.630005	1531.640015	1501.359985	1509.939941	1445.5	1492.619995	1311.119995	1433.040039	1533.099976	1564.829956	1563.859985	1552.849976	1559.329956	1559	1567.73999	1573.72998	1558.349976	1571.310059	1570.329956	1560.619995	1552.849976	1545.560059	1558.349976	1556.089966	1568.069946	1549.77002	1577.459961	1576.329956	1574.380005	1574.380005	1577.300049	1578.27002	1580.530029	1575.52002	1550.579956	1579.079956	1586.040039	1580.859985	1580.530029	1548.319946	1580.050049	1583.77002
chrII	114534	114750	CUT006_chrII:96352-96568	60	+	2.2667	2.10479	2.2667	2.10479	2.10479	2.10479	2.10479	2.10479	2.10479	2.2667	2.2667	2.2667	2.2667	2.2667	2.2667	2.2667	2.2667	2.10479	2.10479	2.10479	2.10479	2.10479	2.2667	2.2667	2.10479	2.2667	2.2667	2.10479	2.10479	2.2667	2.2667	2.2667	2.2667	2.2667	2.2667	2.2667	2.2667	2.2667	2.2667	2.10479	2.2667	2.10479	2.10479	2.2667
chrVII	511680	512296	CUT602_chrVII:507355-507971	60	-	32.809799	33.428902	34.047901	33.274101	34.357498	34.667	34.202702	34.667	34.202702	34.976501	48.750401	55.869598	56.643398	57.7267	60.512501	58.036201	61.286301	69.798302	71.345901	72.893501	74.4412	75.524498	76.762604	79.857903	81.869797	83.107903	85.119797	85.429298	87.441299	91.310402	101.679001	106.013	161.108994	264.026001	307.204987	385.205994	399.598999	431.944	448.813995	442.622986	446.492004	452.217987	464.13501	470.480011
chrXIV	111857	112137	CUT316_chrXIV:109123-109403	60	+	273.299011	269.575012	269.898987	266.822998	272.489014	271.679993	272.489014	272.812988	272.326996	266.822998	266.498993	264.717987	259.536987	264.394012	263.098999	267.308014	269.575012	271.032013	268.927002	272.165009	273.299011	272.489014	266.013	272.651001	273.460999	273.299011	273.460999	273.299011	273.460999	270.869995	273.460999	272.165009	273.460999	270.54599	270.869995	270.54599	269.575012	270.708008	262.127014	265.041992	268.602997	245.936996	272.003998	274.108002
chrIV	259873	260113	CUT481_chrIV:247781-248021	60	-	4.33337	4.48814	4.48814	4.48814	4.48814	4.48814	4.33337	4.6429	4.6429	4.6429	4.6429	4.6429	4.48814	4.6429	4.6429	4.6429	4.6429	4.6429	4.6429	3.71432	4.6429	4.79766	4.79766	4.79766	4.95243	4.95243	4.95243	4.95243	4.95243	4.79766	4.95243	4.95243	4.95243	4.95243	4.6429	4.6429	4.6429	4.79766	4.79766	4.95243	4.95243	4.95243	4.79766	4.79766
chrXIII	368271	368656	CUT769_chrXIII:396470-396854	60	-	5.26195	5.26195	5.10719	5.10719	5.10719	5.26195	5.26195	5.26195	5.26195	5.26195	5.26195	5.10719	5.26195	5.26195	4.95243	4.79766	5.26195	5.26195	5.26195	5.26195	5.26195	5.26195	5.26195	5.26195	5.26195	5.26195	5.26195	5.26195	5.10719	4.48814	5.41672	5.41672	5.41672	5.41672	5.41672	5.26195	5.26195	5.10719	5.26195	5.41672	5.26195	5.41672	5.10719	5.41672
chrXVI	226135	226527	CUT409_chrXVI:226042-226434	60	+	3.07623	2.75242	3.07623	3.07623	3.07623	2.91432	3.07623	3.23814	3.07623	3.23814	3.07623	3.23814	3.07623	3.23814	3.23814	3.23814	3.23814	3.23814	3.23814	3.23814	3.23814	3.23814	3.23814	3.23814	3.23814	3.23814	3.23814	3.23814	3.23814	3.23814	3.23814	3.23814	3.23814	3.23814	3.07623	3.07623	3.23814	3.23814	3.23814	3.23814	3.23814	3.23814	3.23814	3.07623
chrX	347769	348296	CUT209_chrX:337533-338061	60	+	106.210999	106.696999	106.535004	106.210999	106.859001	103.296997	105.724998	105.724998	106.373001	106.210999	105.401001	106.535004	106.049004	105.724998	104.592003	102.810997	106.210999	103.781998	104.592003	101.353996	106.373001	106.859001	106.859001	106.859001	107.181999	107.181999	107.344002	107.344002	107.181999	107.344002	107.344002	107.344002	107.505997	107.505997	107.344002	106.859001	106.859001	106.696999	105.401001	87.267799	84.029701	107.019997	105.401001	106.535004
chrVII	959564	959988	CUT630_chrVII:974009-974433	60	-	112.049004	107.405998	107.560997	108.799004	111.43	113.132004	113.442001	109.108002	109.882004	109.882004	113.442001	113.132004	113.132004	113.132004	112.821999	112.976997	106.787003	107.250999	107.405998	114.060997	114.060997	114.370003	111.584	111.275002	111.584	112.358002	110.810997	112.049004	113.132004	112.821999	113.596001	114.988998	115.608002	115.608002	115.763	114.68	111.120003	115.608002	115.453003	114.68	114.525002	114.834	114.370003	112.513
chrVII	775659	775963	CUT156_chrVII:786022-786326	60	+	9.87632	9.55251	9.71441	9.71441	9.22869	9.87632	9.87632	10.0382	9.87632	9.71441	10.0382	9.87632	10.0382	10.0382	10.0382	10.0382	9.87632	10.0382	9.87632	9.87632	9.87632	10.0382	10.2001	10.2001	8.41916	10.2001	10.2001	10.2001	9.87632	10.0382	9.55251	9.87632	10.362	9.87632	10.362	10.2001	6.47627	8.90488	9.55251	10.2001	10.362	10.362	10.2001	10.2001
chrIV	1222526	1222734	CUT527_chrIV:1260369-1260577	60	-	24.2978	24.607401	24.4526	24.4526	24.7621	24.143101	24.4526	24.4526	24.4526	24.4526	24.7621	24.7621	24.2978	24.2978	24.2978	24.4526	24.2978	24.143101	24.2978	24.2978	24.2978	24.7621	24.4526	24.607401	24.4526	24.4526	24.2978	24.2978	23.833599	23.833599	24.2978	24.143101	23.678801	24.143101	24.2978	24.4526	22.2859	22.440701	23.678801	21.2026	21.8216	21.5121	22.131201	19.9645
chrIII	100125	100589	CUT042_chrIII:105794-106258	60	+	4.37149	4.37149	4.37149	4.37149	4.37149	4.37149	4.37149	4.37149	4.37149	4.37149	4.37149	4.37149	4.20958	4.04767	4.04767	3.88576	3.88576	3.72386	3.72386	2.91432	3.88576	4.04767	4.04767	3.72386	3.88576	4.53339	4.53339	4.53339	4.53339	4.53339	4.53339	4.53339	4.53339	4.53339	4.53339	4.53339	4.53339	4.53339	4.53339	4.53339	4.53339	4.37149	4.37149	4.37149
chrIV	418615	418799	CUT490_chrIV:407408-407592	60	-	5.10719	4.6429	4.48814	4.6429	4.6429	4.6429	4.6429	4.6429	4.6429	4.6429	4.6429	4.6429	4.6429	4.33337	4.48814	4.33337	4.48814	4.6429	4.17861	4.33337	4.48814	4.6429	4.6429	4.6429	4.6429	4.6429	4.6429	4.79766	5.10719	5.41672	5.57148	6.03577	6.19053	6.19053	6.19053	3.55956	6.19053	6.50006	6.96435	8.35722	9.13104	9.2858	9.44056	9.59533
chrXV	609124	609396	CUT850_chrXV:632589-632861	60	-	73.822098	74.750702	74.750702	74.905403	74.905403	74.905403	74.905403	73.822098	73.048302	74.750702	74.2864	74.905403	74.4412	74.750702	74.595901	73.512604	73.822098	69.024399	69.024399	71.964897	71.964897	72.7388	70.726799	72.893501	72.119698	72.584	72.429199	71.345901	66.548203	74.595901	74.2864	74.905403	74.750702	74.595901	74.905403	73.976898	74.905403	74.750702	74.750702	74.4412	74.905403	75.060204	74.905403	74.2864
chrXVI	564565	564853	CUT423_chrXVI:565286-565574	60	+	19.5907	19.7526	19.914499	19.914499	19.7526	19.7526	20.0765	20.0765	20.0765	20.0765	17.971701	20.0765	20.0765	20.0765	19.428801	19.914499	19.914499	20.400299	20.400299	20.400299	20.0765	19.914499	19.914499	20.400299	20.400299	20.2384	19.428801	19.5907	19.5907	20.2384	20.2384	20.2384	20.7241	20.886	20.7241	20.886	21.209801	21.209801	21.047899	19.914499	20.7241	21.209801	21.047899	21.047899
chrIV	44980	45308	CUT469_chrIV:31717-32045	60	-	0.92858	1.08334	0.92858	0.92858	1.23811	1.23811	1.08334	1.23811	1.23811	1.23811	1.23811	1.23811	1.23811	1.23811	1.23811	1.23811	1.23811	1.23811	1.23811	1.23811	1.23811	1.23811	1.23811	1.23811	1.23811	1.23811	1.23811	1.23811	1.08334	1.23811	1.23811	1.23811	1.23811	1.23811	1.23811	1.23811	1.23811	1.23811	1.23811	1.23811	1.23811	1.23811	1.23811	1.23811
chrVI	285707	286258	CUT124_chrVI:263318-263870	60	+	1.45716	1.29525	1.29525	1.13335	1.29525	1.45716	1.45716	1.45716	1.45716	1.45716	1.45716	1.45716	1.45716	1.45716	0.971441	0.971441	1.45716	1.45716	1.45716	1.45716	1.45716	1.45716	1.45716	1.45716	1.45716	1.45716	1.45716	1.45716	1.45716	1.45716	1.45716	1.45716	1.45716	1.45716	1.45716	1.45716	1.45716	1.45716	1.45716	1.45716	1.45716	1.45716	1.45716	1.45716
chrI	146600	146760	CUT003_chrI:143437-143597	60	+	627.388977	627.875	625.932007	627.713013	622.046021	626.255981	623.502991	628.521973	628.198975	622.046021	626.255981	622.856018	625.122009	627.551025	612.007996	627.22699	627.22699	627.713013	626.41803	628.684021	625.445984	615.731995	614.275024	615.245972	625.932007	628.198975	627.065002	627.065002	627.551025	629.656006	629.97998	629.656006	630.950989	631.275024	630.789001	629.494019	631.275024	626.741028	625.445984	620.750977	617.999023	617.351013	624.312988	625.283997
chrX	650288	650840	CUT699_chrX:650706-651258	60	-	0.154763	0.154763	0.154763	0.154763	0.154763	0.154763	0.154763	0.154763	0.154763	0.154763	0.154763	0.154763	0.154763	0.154763	0.154763	0.154763	0.154763	0.154763	0.154763	0.154763	0.154763	0.154763	0.154763	0.154763	0.154763	0.154763	0.154763	0.154763	0.154763	0.154763	0.154763	0.154763	0.154763	0.154763	0.154763	0.154763	0.154763	0.154763	0.309527	0.309527	0.309527	0.309527	0.309527	0.309527
chrXIII	484672	485516	CUT775_chrXIII:512022-513342	60	-	15.7859	15.9406	16.0954	16.0954	16.0954	16.0954	15.9406	15.9406	16.0954	16.250099	16.250099	16.0954	16.0954	16.0954	15.4763	16.250099	16.250099	16.4049	16.0954	15.7859	15.7859	15.7859	15.9406	16.4049	16.250099	16.5597	16.5597	16.4049	16.250099	16.5597	14.8573	16.714399	16.5597	16.714399	16.714399	16.5597	16.4049	16.4049	16.4049	16.714399	16.714399	16.714399	16.714399	16.714399
chrXVI	252151	252878	CUT411_chrXVI:252042-252778	60	+	3.40004	3.40004	3.40004	3.40004	3.40004	3.40004	3.40004	3.40004	3.40004	3.40004	3.40004	3.40004	3.40004	3.40004	3.40004	3.40004	3.40004	3.40004	3.40004	3.40004	3.23814	3.07623	3.07623	3.07623	3.07623	3.07623	3.07623	3.07623	3.07623	3.07623	3.07623	3.07623	3.07623	3.07623	3.07623	3.07623	3.07623	3.23814	3.23814	3.07623	3.23814	3.07623	2.91432	2.75242
chrXIII	887313	887481	CUT794_chrXIII:915071-915239	60	-	4.33337	4.33337	4.33337	4.02385	4.02385	4.17861	4.17861	4.17861	4.33337	4.02385	4.02385	4.02385	3.55956	4.17861	4.33337	4.33337	4.33337	4.33337	4.33337	4.33337	4.48814	4.48814	4.48814	4.33337	4.48814	4.6429	4.6429	4.17861	4.6429	4.6429	4.6429	4.6429	4.6429	4.48814	4.17861	4.6429	4.48814	4.6429	4.6429	4.6429	4.48814	4.48814	4.48814	4.6429
chrXII	150937	151160	CUT731_chrXII:150318-150678	60	-	0.46429	0.46429	0.46429	0.46429	0.46429	0.154763	0.154763	0.154763	0.154763	0.154763	0.154763	0.154763	0.154763	0.154763	0.154763	0.154763	0.154763	0.154763	0.154763	0.154763	0.154763	0.154763	0.154763	0.154763	0.154763	0.154763	0.154763	0.154763	0.154763	0.154763	0.154763	0.154763	0.154763	0.154763	0.154763	0.154763	0.154763	0.154763	0.154763	0.154763	0.154763	0.154763	0.154763	0.154763
chrX	127965	128933	CUT199_chrX:117990-118958	60	+	68.810402	72.048599	75.610497	76.258102	76.9058	76.9058	78.3629	78.524803	78.3629	75.610497	74.639099	76.419998	73.505699	77.877197	77.553398	78.200996	78.686699	78.686699	78.524803	79.010597	78.848602	79.010597	77.715302	77.229599	79.172501	77.391502	79.334396	79.172501	78.524803	78.524803	78.039101	78.848602	79.010597	79.010597	79.172501	79.010597	79.010597	78.524803	77.553398	77.553398	78.3629	78.200996	77.067703	79.334396
chrIV	1328339	1328747	CUT097_chrIV:1367029-1367437	60	+	17.485901	17.1621	17.1621	17.1621	17.485901	16.838301	17.6478	17.6478	17.6478	17.6478	17.485901	17.6478	17.1621	17.6478	17.809799	16.838301	16.676399	16.838301	17.0002	17.6478	17.6478	17.971701	18.1336	18.2955	18.2955	18.1336	18.2955	18.2955	18.1336	18.2955	18.2955	18.2955	18.2955	18.457399	18.457399	18.619301	18.7812	18.1336	18.7812	18.7812	18.7812	18.7812	18.9431	18.9431
chrVII	609498	610746	CUT151_chrVII:616327-617575	60	+	0.323814	0.323814	0.323814	0.323814	0.485721	0.485721	0.485721	0.485721	0.485721	0.485721	0.485721	0.485721	0.485721	0.485721	0.485721	0.485721	0.485721	0.485721	0.485721	0.485721	0.485721	0.485721	0.485721	0.485721	0.485721	0.485721	0.485721	0.485721	0.485721	0.485721	0.485721	0.485721	0.485721	0.485721	0.485721	0.485721	0.485721	0.485721	0.485721	0.485721	0.485721	0.485721	0.485721	0.485721
chrVIII	443310	444414	CUT654_chrVIII:449142-450246	60	-	3.55956	3.25003	3.25003	3.25003	3.40479	3.40479	3.40479	3.55956	3.55956	3.55956	3.55956	3.55956	3.55956	3.40479	3.40479	3.40479	3.40479	3.40479	3.25003	3.25003	3.40479	3.40479	3.40479	3.40479	3.55956	3.55956	3.71432	3.71432	3.55956	3.55956	3.40479	3.40479	3.55956	3.71432	3.71432	3.71432	3.71432	3.71432	3.71432	3.71432	3.55956	3.40479	3.71432	3.55956
chrII	712640	712768	CUT457_chrII:704145-704273	60	-	13.0001	13.0001	13.0001	11.762	13.0001	13.0001	13.0001	13.1549	13.3096	13.3096	13.1549	13.1549	13.4644	13.0001	11.143	13.0001	13.4644	13.4644	13.4644	13.4644	13.4644	13.4644	13.3096	13.3096	13.3096	13.4644	12.6906	13.6192	13.6192	13.6192	13.6192	13.6192	13.4644	13.4644	13.4644	13.6192	13.6192	13.4644	13.4644	13.4644	13.4644	13.4644	13.1549	13.3096
chrXVI	622594	623105	CUT905_chrXVI:622706-623218	60	-	0.46429	0.46429	0.46429	0.46429	0.46429	0.46429	0.46429	0.46429	0.46429	0.46429	0.46429	0.46429	0.46429	0.46429	0.46429	0.309527	0.309527	0.309527	0.46429	0.46429	0.46429	0.46429	0.46429	0.46429	0.46429	0.46429	0.46429	0.46429	0.46429	0.46429	0.46429	0.46429	0.46429	0.46429	0.46429	0.46429	0.46429	0.46429	0.46429	0.46429	0.46429	0.46429	0.46429	0.46429
chrXII	872157	872493	CUT275_chrXII:906703-907039	60	+	0.485721	0.485721	0.485721	0.485721	0.485721	0.485721	0.485721	0.485721	0.485721	0.485721	0.485721	0.485721	0.485721	0.485721	0.485721	0.485721	0.485721	0.485721	0.485721	0.485721	0.485721	0.485721	0.485721	0.485721	0.485721	0.485721	0.485721	0.485721	0.485721	0.485721	0.485721	0.485721	0.485721	0.485721	0.485721	0.485721	0.485721	0.485721	0.485721	0.485721	0.485721	0.485721	0.485721	0.485721
chrXIV	201449	201775	CUT321_chrXIV:198186-198514	60	+	20.400299	20.562201	20.400299	19.7526	20.400299	20.400299	20.2384	20.562201	20.562201	20.2384	20.562201	20.562201	20.400299	20.400299	20.2384	20.2384	20.562201	20.562201	20.400299	20.2384	20.400299	19.428801	20.562201	20.562201	20.400299	20.400299	20.0765	20.0765	19.5907	20.886	20.886	20.400299	21.047899	21.047899	21.047899	20.400299	20.7241	19.5907	18.7812	20.0765	20.400299	19.914499	20.7241	21.047899
chrIV	1295845	1296212	CUT094_chrIV:1334213-1334581	60	+	0.161907	0.161907	0.161907	0.161907	0.161907	0.161907	0.161907	0.161907	0.161907	0.161907	0.161907	0.161907	0.161907	0.161907	0.161907	0.161907	0.161907	0.161907	0.161907	0.161907	0.161907	0.161907	0.161907	0.161907	0.161907	0.161907	0.161907	0.161907	0.161907	0.161907	0.161907	0.161907	0.161907	0.161907	0.161907	0.161907	0.161907	0.161907	0.161907	0.161907	0.161907	0.161907	0.161907	0.161907
chrVII	997256	997917	CUT634_chrVII:1011672-1012336	60	-	8.82151	8.82151	8.82151	8.82151	8.82151	8.82151	8.66675	8.66675	8.82151	8.66675	8.66675	8.66675	8.82151	8.66675	8.66675	8.66675	8.66675	8.66675	8.66675	8.66675	8.82151	8.82151	8.66675	8.82151	8.82151	8.82151	8.82151	8.82151	8.82151	8.82151	8.82151	8.66675	8.66675	8.82151	8.66675	8.82151	8.82151	8.82151	8.82151	8.82151	8.82151	8.82151	8.82151	8.82151
chrXI	319386	319763	CUT714_chrXI:307627-308003	60	-	59.2743	59.2743	52.310001	59.738602	60.048199	60.2029	60.512501	60.2029	60.821999	60.512501	60.512501	60.667198	60.667198	60.512501	60.667198	59.5839	60.048199	59.5839	59.893398	58.6553	59.2743	57.262402	51.845699	51.845699	49.214699	52.7743	61.1315	61.750599	61.286301	62.6791	62.214901	62.214901	61.1315	58.964802	60.2029	60.048199	60.821999	60.821999	62.988701	62.988701	63.143398	62.988701	63.298199	60.048199
chrXV	581899	582227	CUT384_chrXV:605353-605681	60	+	0.647627	0.485721	0.323814	0.485721	0.485721	0.485721	0.485721	0.485721	0.485721	0.485721	0.647627	0.647627	0.647627	0.647627	0.647627	0.647627	0.647627	0.647627	0.485721	0.647627	0.647627	0.647627	0.647627	0.647627	0.647627	0.647627	0.647627	0.647627	0.647627	0.647627	0.647627	0.647627	0.647627	0.485721	0.485721	0.485721	0.647627	0.647627	0.647627	0.647627	0.647627	0.647627	0.647627	0.647627
chrIV	626898	628148	CUT503_chrIV:629443-630691	60	-	3.86908	4.02385	4.02385	4.02385	4.02385	4.02385	4.02385	4.02385	4.02385	4.02385	4.02385	4.02385	3.86908	3.86908	4.02385	4.02385	4.02385	4.02385	4.02385	4.02385	4.02385	4.02385	4.02385	4.02385	4.02385	4.02385	4.02385	3.86908	3.86908	3.71432	3.09527	3.86908	3.86908	4.02385	4.02385	3.55956	3.55956	3.86908	3.71432	3.09527	2.78574	3.86908	3.86908	3.86908
chrV	58233	58977	CUT105_chrV:45065-45809	60	+	191.860001	199.307007	199.145004	200.117004	200.764999	200.925995	200.602997	198.983994	200.602997	198.983994	199.955002	190.078995	195.906998	200.764999	201.087997	201.897995	201.25	200.602997	199.955002	198.335999	197.526001	199.630997	172.431	197.363998	202.059998	201.897995	202.059998	202.222	201.735992	201.412003	201.087997	199.792999	196.554993	197.688004	198.498001	197.041	198.660004	198.011993	196.231003	194.612	197.526001	190.563995	199.145004	196.231003
chrX	40391	40795	CUT196_chrX:31425-31825	60	+	4.53339	4.37149	4.04767	3.88576	4.37149	4.53339	4.53339	4.53339	4.37149	4.53339	4.37149	4.53339	4.53339	4.53339	4.37149	4.37149	4.37149	4.04767	4.04767	4.37149	4.37149	4.37149	4.37149	4.37149	4.37149	4.37149	4.37149	4.37149	4.37149	4.37149	4.37149	4.53339	4.53339	4.53339	4.53339	4.53339	4.37149	3.23814	3.72386	3.88576	4.85721	4.85721	4.85721	4.85721
chrIV	1322260	1322364	CUT096_chrIV:1360949-1361053	60	+	368.175995	381.290985	383.234009	382.424011	376.595001	365.261993	379.671997	369.14801	370.766998	376.433014	380.804993	381.937988	380.643005	383.881012	384.69101	380.480988	385.5	386.471985	385.824005	386.79599	386.471985	387.281006	384.528992	380.157013	379.023987	376.756989	384.042999	380.643005	375.786011	378.537994	371.091003	377.243011	374.166992	377.729004	378.053009	381.453003	384.042999	382.910004	385.824005	385.015015	385.661987	384.852997	382.424011	382.424011
chrXVI	131239	131479	CUT882_chrXVI:131446-131686	60	-	19.9645	19.5002	20.7383	22.5954	23.2145	23.2145	23.833599	23.369301	23.833599	23.9883	23.9883	23.9883	23.9883	24.143101	24.143101	24.143101	24.7621	24.7621	25.2264	24.916901	25.071699	25.2264	25.2264	25.381201	24.143101	25.2264	25.5359	24.916901	23.524	23.524	24.916901	25.690701	25.845501	25.845501	25.2264	24.916901	25.381201	25.5359	25.690701	26.0002	25.845501	25.5359	25.5359	25.845501
chrXVI	206941	207349	CUT891_chrXVI:207238-207646	60	-	0.154763	0.154763	0.154763	0.154763	0.154763	0.154763	0.154763	0.154763	0.154763	0.154763	0.154763	0.154763	0.154763	0.154763	0.154763	0.154763	0.154763	0.154763	0.154763	0.154763	0.154763	0.154763	0	0	0	0	0	0	0	0	0	0	0	0	0	0	0	0	0	0	0	0	0	0
chrV	65518	65651	CUT544_chrV:52349-52485	60	-	230.906998	235.395004	229.977997	240.501999	243.597	232.300003	246.847	246.074005	246.847	246.074005	244.990005	244.526001	244.990005	240.192993	242.358994	243.132996	248.550003	248.240005	249.787994	247.931	242.358994	249.787994	249.942993	247.776001	250.716995	249.787994	250.561996	250.098007	249.169006	242.358994	250.406998	238.335999	237.871002	239.727997	250.406998	250.871002	251.181	248.240005	248.550003	244.835999	245.455002	245.608994	245.455002	251.335999
chrXVI	695647	695981	CUT430_chrXVI:695358-695694	60	+	5.50483	5.50483	5.50483	5.50483	5.50483	5.50483	5.50483	5.50483	5.50483	5.50483	5.50483	5.50483	5.50483	5.50483	5.50483	5.50483	5.50483	5.50483	5.50483	5.50483	5.50483	5.50483	5.50483	5.50483	5.34293	5.34293	5.18102	5.18102	5.18102	4.85721	5.18102	5.34293	5.50483	5.18102	5.50483	5.50483	5.50483	5.50483	5.50483	5.50483	5.34293	5.34293	5.01911	5.50483
chrVII	149043	149433	CUT128_chrVII:147837-148229	60	+	4.37149	4.20958	4.37149	4.37149	4.37149	4.37149	4.20958	4.37149	4.37149	4.37149	4.37149	4.37149	4.37149	4.37149	4.37149	4.37149	4.37149	4.37149	4.20958	4.37149	4.37149	4.37149	4.37149	4.37149	4.37149	4.37149	4.37149	4.37149	4.20958	4.37149	4.37149	4.37149	4.20958	4.20958	4.04767	4.20958	4.20958	4.20958	4.20958	4.20958	4.20958	4.20958	4.20958	4.37149
chrXVI	358644	358772	CUT415_chrXVI:352830-352958	60	+	0.161907	0.161907	0.161907	0.161907	0.161907	0.161907	0.161907	0.161907	0.161907	0.161907	0.161907	0.161907	0.161907	0.161907	0.161907	0.161907	0.161907	0.161907	0.161907	0.161907	0.161907	0.161907	0.323814	0.485721	0.485721	0.485721	0.485721	0.485721	0.485721	0.485721	0.485721	0.485721	0.485721	0.485721	0.485721	0.485721	0.485721	0.485721	0.485721	0.485721	0.485721	0.485721	0.485721	0.485721
chrX	304296	304472	CUT687_chrX:294073-294249	60	-	10.6787	10.6787	10.6787	10.6787	10.6787	10.6787	10.8334	10.8334	10.6787	10.8334	10.8334	10.8334	10.8334	10.8334	10.8334	10.8334	10.6787	10.6787	10.6787	10.6787	10.6787	10.6787	10.6787	10.6787	10.6787	10.5239	10.6787	10.6787	10.5239	10.5239	10.5239	10.5239	10.3691	9.44056	9.44056	8.51198	7.5834	7.27388	8.97627	8.97627	8.97627	10.2144	10.2144	10.3691
chrXVI	871644	872100	CUT434_chrXVI:876823-877279	60	+	0.971441	0.971441	0.971441	0.971441	0.971441	0.971441	0.971441	1.13335	1.13335	1.13335	1.13335	1.13335	1.13335	1.13335	1.13335	1.13335	1.13335	1.13335	1.13335	1.13335	1.29525	1.29525	1.45716	1.45716	1.45716	1.45716	1.45716	1.45716	1.45716	1.45716	1.45716	1.45716	1.45716	1.45716	1.45716	1.61907	1.61907	1.78098	1.78098	1.78098	1.78098	1.94288	1.94288	1.94288
chrXVI	183258	184242	CUT407_chrXVI:183474-184458	60	+	6.63818	6.63818	6.63818	6.47627	6.47627	6.15246	6.31437	6.31437	6.31437	6.15246	6.47627	6.31437	6.31437	6.31437	6.47627	6.47627	4.37149	6.15246	6.47627	6.31437	6.15246	5.99055	6.47627	6.47627	6.31437	6.47627	6.47627	6.31437	6.31437	6.31437	6.15246	6.15246	4.6953	5.66674	5.99055	6.15246	5.99055	5.82865	6.15246	6.47627	6.31437	6.47627	6.47627	6.47627
chrXI	622074	622346	CUT245_chrXI:604435-604707	60	+	5.66674	5.66674	5.66674	5.66674	5.50483	5.50483	5.66674	5.50483	5.66674	5.66674	5.66674	5.66674	5.66674	5.66674	5.50483	5.50483	5.50483	5.34293	5.34293	5.50483	5.66674	5.66674	5.66674	5.66674	5.50483	5.50483	5.34293	5.18102	5.18102	5.01911	5.18102	5.34293	5.34293	5.50483	5.50483	5.50483	5.50483	5.50483	5.50483	5.50483	5.50483	5.50483	5.18102	5.66674
chrXII	393381	393941	CUT735_chrXII:398828-399388	60	-	0.46429	0.46429	0.46429	0.46429	0.46429	0.619053	0.619053	0.619053	0.619053	0.619053	0.619053	0.773817	0.773817	0.773817	0.773817	0.773817	0.773817	0.773817	0.773817	0.773817	0.773817	0.773817	0.773817	0.773817	0.773817	0.773817	0.773817	0.773817	0.773817	0.773817	0.773817	0.773817	0.773817	0.773817	0.773817	0.773817	0.773817	0.773817	0.773817	0.773817	0.773817	0.619053	0.773817	0.773817
chrIV	357120	357488	CUT486_chrIV:345077-345445	60	-	0.309527	0.309527	0.309527	0.309527	0.309527	0.309527	0.309527	0.309527	0.309527	0.309527	0.309527	0.309527	0.309527	0.309527	0.309527	0.309527	0.154763	0.309527	0.309527	0.309527	0.309527	0.309527	0.309527	0.309527	0.309527	0.309527	0.309527	0.309527	0.309527	0.309527	0.309527	0.309527	0.309527	0.309527	0.309527	0.309527	0.309527	0.309527	0.309527	0.309527	0.309527	0.309527	0.309527	0.309527
chrXV	946863	947079	CUT872_chrXV:982306-982522	60	-	14.0835	13.9287	13.9287	14.2382	14.393	14.2382	14.2382	14.2382	14.2382	13.3096	13.9287	13.6192	13.9287	13.7739	13.7739	13.6192	13.7739	13.7739	13.7739	13.7739	13.6192	13.6192	13.6192	13.4644	13.6192	13.6192	13.4644	13.3096	13.6192	13.6192	13.6192	13.4644	13.4644	13.6192	13.6192	13.6192	13.7739	13.6192	13.4644	13.6192	13.6192	13.6192	13.7739	13.7739
chrVII	17042	18497	CUT583_chrVII:21885-23349	60	-	6.50006	6.50006	6.50006	6.50006	6.50006	6.50006	6.50006	6.50006	6.19053	6.19053	6.19053	6.19053	6.19053	6.19053	6.03577	6.19053	6.19053	6.19053	6.19053	6.19053	6.03577	6.03577	6.03577	4.48814	2.78574	6.19053	6.19053	6.19053	6.19053	6.03577	5.57148	5.72624	6.03577	6.03577	5.10719	5.88101	5.88101	5.88101	6.03577	6.03577	6.03577	6.03577	6.03577	6.03577
chrXIII	541011	541211	CUT778_chrXIII:568214-568414	60	-	0.773817	0.773817	0.773817	0.773817	0.773817	0.773817	0.773817	0.773817	0.773817	0.773817	0.773817	0.92858	0.92858	0.92858	0.92858	0.92858	0.92858	0.92858	0.92858	0.92858	0.92858	0.92858	0.92858	0.773817	0.773817	0.92858	0.92858	0.92858	0.92858	0.92858	0.92858	0.92858	0.92858	0.92858	0.92858	0.92858	0.92858	0.92858	0.92858	0.92858	0.92858	0.92858	0.92858	0.92858
chrXV	135146	135514	CUT360_chrXV:154898-155266	60	+	2.4286	2.4286	2.4286	2.4286	2.4286	2.4286	2.4286	2.4286	2.4286	2.4286	2.4286	2.4286	2.4286	2.4286	2.4286	2.4286	2.4286	2.4286	2.4286	2.4286	2.4286	2.4286	2.4286	2.4286	2.4286	2.4286	2.4286	2.4286	2.4286	2.4286	2.4286	2.4286	2.2667	2.4286	2.4286	2.4286	2.4286	2.4286	2.4286	2.4286	2.4286	2.4286	2.4286	2.4286
chrXIII	485644	486122	CUT775_chrXIII:512022-513342_r1	60	-	4.95243	4.79766	4.79766	4.79766	4.79766	4.79766	4.95243	4.95243	4.79766	4.79766	4.95243	4.95243	4.79766	4.48814	4.95243	4.95243	4.95243	4.95243	4.95243	4.95243	4.95243	4.79766	4.79766	4.79766	4.6429	4.6429	4.95243	5.10719	4.95243	4.95243	4.95243	4.95243	5.10719	5.10719	5.10719	5.10719	5.10719	4.95243	4.95243	5.10719	5.10719	5.10719	5.10719	5.10719
chrXVI	254483	254627	CUT892_chrXVI:254382-254526	60	-	13.3096	13.4644	13.4644	13.4644	13.3096	13.1549	13.3096	12.5358	13.1549	11.9168	11.9168	10.0596	10.0596	13.0001	13.1549	13.3096	13.1549	13.1549	13.6192	13.1549	13.6192	13.6192	13.7739	13.6192	13.4644	13.7739	13.6192	13.6192	13.1549	13.7739	13.7739	13.4644	13.7739	13.7739	13.7739	13.6192	12.5358	13.6192	13.6192	13.4644	13.6192	13.0001	13.0001	13.6192
chrXV	717847	718007	CUT856_chrXV:747317-747477	60	-	33.274101	32.809799	33.119301	32.9646	32.9646	32.9646	32.809799	32.9646	32.809799	32.809799	32.655102	32.809799	32.9646	33.119301	32.500301	32.809799	32.500301	32.809799	32.809799	33.119301	33.119301	33.119301	32.345501	32.345501	33.119301	33.119301	32.9646	32.9646	32.809799	32.809799	32.500301	31.417	32.500301	32.809799	32.9646	32.809799	32.500301	33.119301	33.119301	33.119301	33.119301	33.119301	33.119301	33.119301
chrXIII	746229	746685	CUT790_chrXIII:773598-774054	60	-	1.39287	1.23811	0.92858	1.23811	1.23811	1.39287	1.08334	1.23811	1.23811	1.39287	1.23811	1.39287	1.23811	1.39287	1.39287	1.39287	1.39287	1.39287	1.39287	1.39287	1.39287	1.39287	1.39287	1.39287	1.39287	1.39287	1.39287	1.39287	1.39287	1.39287	1.39287	1.39287	1.39287	1.39287	1.39287	1.39287	1.39287	1.39287	1.39287	1.39287	1.39287	1.39287	1.39287	1.54763
chrXIII	348185	348632	CUT296_chrXIII:370762-371210	60	+	1.29525	1.29525	1.13335	1.29525	1.29525	1.29525	1.29525	1.29525	1.29525	1.29525	1.29525	1.29525	1.29525	1.29525	1.29525	1.29525	1.29525	1.29525	1.29525	1.29525	1.29525	1.29525	1.29525	1.29525	1.29525	1.29525	1.29525	1.29525	1.29525	1.29525	1.29525	1.29525	1.29525	1.29525	1.29525	1.29525	1.29525	1.29525	1.29525	1.29525	1.29525	1.13335	1.29525	1.29525
chrIV	950610	951042	CUT075_chrIV:974585-975017	60	+	1.94288	1.94288	1.94288	1.94288	1.94288	1.94288	1.94288	1.94288	1.94288	1.94288	1.94288	1.94288	1.78098	1.78098	1.78098	1.94288	1.94288	1.94288	1.94288	1.94288	1.94288	1.94288	1.78098	1.94288	1.94288	1.94288	1.94288	1.94288	1.94288	1.94288	1.94288	1.61907	1.94288	1.94288	1.94288	1.94288	1.94288	1.94288	1.78098	1.94288	1.94288	1.94288	1.94288	1.94288
chrVII	1003542	1005126	CUT167_chrVII:1017964-1019548	60	+	6.80009	7.1239	7.1239	7.1239	7.1239	7.1239	6.15246	6.31437	6.962	6.962	6.80009	6.80009	6.80009	6.962	6.80009	6.962	6.962	7.1239	7.1239	7.1239	7.1239	6.63818	6.63818	6.962	7.1239	7.1239	7.1239	7.1239	6.962	6.962	6.80009	6.80009	6.962	6.962	6.31437	6.962	6.962	6.962	6.962	6.962	6.80009	6.962	6.962	6.962
chrXII	876781	877925	CUT276_chrXII:911327-912471	60	+	20.886	24.1241	25.0956	25.2575	25.419399	25.419399	25.2575	25.419399	25.419399	23.638399	25.2575	24.771799	24.6098	24.447901	24.6098	25.0956	24.933701	24.933701	24.933701	24.933701	22.828899	24.771799	24.771799	24.933701	24.6098	24.447901	24.6098	24.771799	24.6098	24.1241	24.285999	23.4765	23.800301	23.800301	23.9622	23.9622	24.1241	24.1241	24.1241	23.9622	23.800301	23.638399	23.9622	23.4765
chrIV	774458	774666	CUT513_chrIV:784435-784643	60	-	6.03577	6.03577	6.03577	6.03577	6.03577	6.03577	6.03577	6.03577	5.88101	6.03577	5.88101	5.72624	5.72624	5.72624	5.88101	6.03577	6.03577	6.03577	5.88101	5.88101	4.95243	6.03577	6.03577	5.88101	5.88101	5.88101	5.88101	5.88101	5.88101	5.88101	5.72624	5.88101	5.72624	5.57148	5.41672	5.41672	5.88101	5.72624	5.72624	5.88101	5.88101	5.88101	5.72624	5.57148
chrIX	37921	38297	CUT660_chrIX:47573-47949	60	-	0	0	0	0	0	0	0	0	0	0	0	0	0	0	0	0	0	0	0	0	0	0	0	0	0	0	0	0	0	0	0	0	0	0	0	0	0	0	0	0	0	0	0	0
chrXV	546002	546162	CUT847_chrXV:564261-564421	60	-	213.264008	215.276001	213.419006	194.072998	169.621002	212.490005	216.050003	213.572998	205.371002	217.906998	217.442001	217.597	216.822998	215.740005	210.169006	216.669006	215.276001	216.669006	214.966003	216.822998	214.347	217.751999	217.751999	217.132996	218.061996	218.526001	216.822998	218.990005	218.990005	218.371002	218.681	218.835007	218.371002	218.990005	219.300003	219.608994	219.300003	219.145004	218.990005	219.300003	218.371002	218.061996	219.300003	210.632996
chrXVI	685441	685641	CUT909_chrXVI:685498-685698	60	-	0.309527	0.309527	0.154763	0.154763	0.154763	0.154763	0.309527	0.309527	0.309527	0.309527	0.309527	0.309527	0.309527	0.309527	0.309527	0.309527	0.309527	0.309527	0.309527	0.309527	0.154763	0.309527	0.309527	0.309527	0.309527	0.309527	0.309527	0.309527	0.309527	0.309527	0.309527	0.309527	0.309527	0.309527	0.309527	0.309527	0.309527	0.309527	0.309527	0.309527	0.309527	0.309527	0.309527	0.309527
chrXIII	601472	601824	CUT780_chrXIII:628382-628734	60	-	1.85716	1.85716	1.85716	1.85716	1.85716	1.85716	1.85716	1.85716	1.85716	1.85716	1.85716	1.85716	1.85716	1.85716	1.7024	1.7024	1.7024	1.85716	1.85716	1.85716	1.85716	1.85716	1.85716	1.85716	1.85716	1.85716	1.85716	1.85716	1.85716	1.7024	1.7024	1.85716	1.85716	1.85716	1.85716	1.85716	1.85716	1.85716	1.85716	1.85716	1.85716	1.85716	1.7024	1.85716
chrXIV	278536	279344	CUT806_chrXIV:275270-276078	60	-	2.32145	2.47621	2.47621	2.32145	2.47621	2.47621	2.47621	2.47621	2.47621	2.32145	2.47621	2.47621	2.47621	2.47621	2.47621	2.47621	2.47621	2.47621	2.47621	2.47621	2.47621	2.47621	2.47621	2.47621	2.47621	2.47621	2.32145	2.32145	2.32145	2.47621	2.47621	2.32145	2.32145	2.47621	2.47621	2.47621	2.47621	2.47621	2.47621	2.47621	2.47621	2.47621	2.47621	2.47621
chrII	706940	707268	CUT035_chrII:698445-698773	60	+	17.485901	17.6478	17.6478	17.6478	17.6478	17.6478	17.323999	17.323999	17.6478	17.323999	17.6478	17.485901	17.6478	17.485901	17.485901	17.485901	17.485901	17.485901	17.485901	17.485901	17.6478	17.6478	17.6478	17.323999	17.6478	17.6478	17.6478	17.323999	17.323999	17.485901	17.6478	17.6478	17.809799	17.323999	17.485901	17.1621	17.485901	17.971701	17.809799	17.971701	17.809799	17.971701	17.971701	17.809799
chrII	415915	416499	CUT453_chrII:407905-408489	60	-	8.97627	8.97627	8.97627	8.97627	8.97627	8.97627	9.13104	8.97627	8.82151	8.97627	8.97627	8.82151	8.82151	8.82151	8.51198	8.35722	7.42864	8.97627	8.82151	8.82151	8.82151	8.66675	8.35722	7.89293	8.04769	8.51198	8.04769	8.35722	8.04769	8.04769	8.20246	7.73817	6.19053	7.89293	7.89293	8.35722	8.66675	8.66675	8.66675	8.66675	8.51198	8.66675	8.66675	8.66675
chrXII	746040	746960	CUT746_chrXII:786475-787395	60	-	4.33337	4.33337	4.33337	4.17861	4.33337	4.33337	4.02385	4.33337	4.17861	4.33337	4.02385	4.17861	4.02385	3.86908	3.86908	4.02385	3.86908	4.17861	4.02385	4.17861	4.33337	4.33337	4.33337	4.33337	4.33337	4.33337	4.33337	4.33337	4.17861	4.17861	4.33337	4.33337	4.33337	4.33337	4.17861	4.33337	4.33337	4.33337	4.33337	4.33337	4.33337	3.86908	3.86908	4.33337
chrII	332177	333025	CUT014_chrII:324513-325361	60	+	1.13335	1.29525	1.29525	1.29525	1.29525	1.29525	1.29525	1.45716	1.45716	1.45716	1.45716	0.971441	1.45716	1.29525	1.29525	1.29525	0.971441	1.29525	1.45716	1.45716	1.45716	1.45716	1.45716	1.45716	1.45716	1.45716	1.45716	1.45716	1.45716	1.45716	1.45716	1.45716	1.45716	1.45716	1.45716	1.45716	1.45716	1.45716	1.45716	1.29525	1.45716	1.45716	1.45716	1.45716
chrXVI	187628	187852	CUT887_chrXVI:187838-188062	60	-	247.931	260.157013	260.621002	247.466995	256.442993	253.037994	249.787994	255.205002	262.324005	263.097992	263.871002	264.181	264.181	263.097992	262.324005	261.394989	260.157013	262.479004	263.252014	263.871002	264.335999	265.264008	264.799988	265.264008	264.644989	265.882996	265.419006	265.729004	268.049988	269.752014	268.979004	266.347992	266.812012	264.644989	268.359985	260.157013	275.632996	275.942993	276.097992	275.942993	275.632996	274.240997	271.299988	269.907013
chrIV	774290	774458	CUT512_chrIV:784267-784435	60	-	4.48814	4.48814	4.48814	4.48814	4.48814	4.48814	4.48814	4.33337	4.02385	3.86908	4.33337	4.33337	4.33337	4.33337	4.17861	4.17861	4.17861	4.17861	4.33337	4.33337	4.17861	4.17861	4.33337	4.33337	4.17861	4.33337	4.48814	4.48814	4.48814	4.48814	4.48814	4.48814	4.48814	4.48814	4.33337	4.33337	4.33337	4.48814	4.33337	4.48814	4.48814	4.33337	4.48814	4.48814
chrX	146923	147027	CUT675_chrX:137031-137135	60	-	56.9529	53.7029	53.083801	53.5481	52.7743	53.5481	52.7743	53.238602	53.238602	52.9291	52.464802	52.310001	52.464802	51.071899	45.964699	46.583801	46.2742	46.429001	28.940701	28.631201	28.012199	27.857401	27.2383	22.905001	22.5954	22.5954	23.0597	23.0597	17.952499	22.440701	22.440701	17.4883	18.8811	21.8216	21.666901	21.9764	22.440701	20.7383	20.7383	20.5835	20.274	20.274	19.8097	20.274
chrVII	168071	168694	CUT590_chrVII:166857-167481	60	-	0.154763	0.154763	0.154763	0.154763	0.154763	0.154763	0.154763	0.154763	0.154763	0.154763	0.154763	0.154763	0.154763	0.154763	0.154763	0.154763	0.154763	0.154763	0.154763	0.154763	0.154763	0.154763	0.154763	0.154763	0.154763	0.154763	0.154763	0.154763	0.154763	0.154763	0.154763	0.154763	0.154763	0.154763	0.154763	0.154763	0.154763	0.154763	0.154763	0.154763	0.154763	0.154763	0.154763	0.154763
chrXI	339679	340719	CUT231_chrXI:328135-329175	60	+	0.971441	0.971441	0.971441	0.971441	0.971441	0.971441	0.971441	0.971441	0.971441	0.971441	0.971441	0.971441	0.971441	0.971441	0.809534	0.971441	0.971441	0.971441	0.971441	0.971441	0.971441	0.971441	0.971441	0.971441	0.971441	0.971441	0.971441	0.971441	0.971441	0.971441	0.971441	0.971441	0.971441	0.971441	0.971441	0.971441	0.971441	0.971441	0.971441	0.971441	0.971441	0.485721	0.809534	0.809534
chrXIV	461999	462631	CUT813_chrXIV:458797-459429	60	-	0.46429	0.46429	0.46429	0.46429	0.46429	0.46429	0.46429	0.46429	0.46429	0.46429	0.46429	0.46429	0.46429	0.46429	0.46429	0.46429	0.46429	0.46429	0.46429	0.46429	0.46429	0.46429	0.46429	0.46429	0.46429	0.46429	0.46429	0.46429	0.46429	0.46429	0.46429	0.46429	0.46429	0.46429	0.46429	0.46429	0.46429	0.46429	0.46429	0.46429	0.309527	0.309527	0.309527	0.46429
chrXVI	190682	190994	CUT888_chrXVI:190894-191206	60	-	0.92858	0.92858	0.92858	0.92858	0.773817	0.309527	0.309527	0.46429	0.92858	0.773817	0.92858	0.92858	0.92858	0.773817	1.08334	1.08334	1.08334	1.08334	1.08334	1.08334	1.08334	1.08334	1.08334	1.08334	1.08334	1.08334	1.08334	1.08334	1.08334	1.08334	1.08334	1.08334	1.08334	1.08334	1.08334	1.08334	1.08334	1.08334	1.08334	1.08334	1.08334	1.08334	1.08334	1.08334
chrXV	214915	215219	CUT831_chrXV:234191-234495	60	-	6.3453	5.72624	6.50006	7.11911	7.11911	7.11911	7.5834	7.5834	6.80959	7.42864	7.11911	6.96435	6.96435	7.11911	6.96435	6.96435	7.42864	7.42864	7.42864	7.5834	7.5834	7.5834	7.5834	7.5834	7.5834	7.5834	7.5834	7.5834	7.42864	7.5834	7.5834	7.42864	7.5834	7.5834	7.5834	7.5834	7.5834	7.5834	7.5834	7.5834	7.5834	7.5834	7.5834	7.5834
chrXII	803095	803504	CUT272_chrXII:837608-838016	60	+	1.61907	1.61907	1.61907	1.61907	1.45716	1.45716	1.45716	1.45716	1.45716	1.45716	1.45716	1.45716	1.45716	1.29525	1.45716	1.45716	1.45716	1.45716	1.45716	1.45716	1.45716	1.45716	1.45716	1.29525	1.29525	1.45716	1.29525	1.13335	1.45716	1.45716	1.45716	1.29525	1.45716	1.29525	1.29525	1.13335	0.809534	0.647627	0.971441	1.13335	1.45716	1.45716	1.45716	1.45716
chrII	622497	622951	CUT030_chrII:614429-614885	60	+	1.13335	1.13335	1.29525	1.29525	1.29525	1.29525	1.29525	1.29525	1.29525	1.13335	1.29525	1.29525	1.29525	1.29525	1.29525	1.29525	1.29525	1.29525	1.29525	1.29525	1.29525	1.29525	1.29525	1.29525	1.29525	1.29525	1.29525	1.29525	1.29525	1.29525	1.29525	1.13335	1.29525	1.29525	1.29525	1.29525	1.29525	1.29525	1.29525	1.29525	1.29525	1.29525	1.29525	1.29525
chrXV	967975	968647	CUT873_chrXV:1003418-1004090	60	-	2.01192	2.01192	2.01192	2.01192	2.01192	1.7024	0.92858	1.85716	2.01192	2.01192	2.01192	2.01192	2.01192	2.01192	2.01192	2.01192	2.01192	2.01192	2.01192	2.01192	2.01192	2.01192	2.01192	2.01192	2.01192	2.01192	2.01192	2.01192	2.01192	2.01192	2.01192	2.01192	2.01192	1.85716	1.85716	1.85716	2.01192	2.01192	2.01192	2.01192	2.01192	2.01192	2.01192	2.01192
chrXIII	532498	533433	CUT777_chrXIII:559702-560638	60	-	24.7621	24.916901	24.7621	24.7621	24.7621	24.4526	23.9883	24.4526	24.7621	24.2978	24.143101	24.7621	24.2978	24.7621	24.916901	23.833599	23.833599	24.607401	24.2978	23.2145	23.524	24.607401	24.4526	24.4526	24.2978	24.916901	24.4526	24.2978	24.2978	24.143101	24.143101	24.2978	24.2978	20.7383	24.2978	24.916901	25.2264	24.916901	24.4526	24.143101	24.2978	21.9764	24.143101	24.7621
chrV	341321	341649	CUT563_chrV:321577-321905	60	-	0.154763	0.154763	0.154763	0.154763	0.154763	0.309527	0.309527	0.309527	0.309527	0.309527	0.309527	0.309527	0.309527	0.309527	0.309527	0.46429	0.92858	1.23811	2.16669	2.47621	2.47621	2.63098	2.47621	2.78574	3.25003	3.25003	3.25003	3.09527	3.40479	3.40479	3.25003	3.25003	3.40479	3.55956	3.55956	3.40479	3.40479	3.40479	3.40479	3.40479	3.71432	4.02385	4.6429	4.6429
chrXIV	637343	637519	CUT347_chrXIV:629082-629258	60	+	116.086998	123.373001	123.373001	122.239998	122.239998	122.239998	121.267998	123.373001	121.753998	123.535004	123.859001	124.021004	124.667999	123.696999	121.916	123.696999	124.021004	123.373001	123.535004	124.182999	124.182999	124.182999	124.344002	124.667999	124.344002	122.239998	122.402	122.563004	124.344002	124.182999	124.344002	124.344002	124.667999	124.344002	123.696999	122.402	121.916	119.973	119.973	120.459	123.373001	123.535004	123.535004	123.373001
chrIV	819764	819955	CUT514_chrIV:831564-831756	60	-	105.238998	104.464996	105.549004	105.238998	104.000999	103.846001	105.703003	104.464996	103.846001	101.525002	104.775002	105.549004	105.393997	104.155998	105.084	106.013	106.167999	106.013	106.167999	104.309998	104.775002	106.476997	106.321999	105.238998	101.679001	101.525002	103.537003	103.691002	103.537003	99.2033	101.525002	104.93	100.905998	106.787003	106.787003	106.167999	106.321999	105.084	106.167999	105.393997	106.476997	106.167999	103.226997	106.941002
chrX	506684	507252	CUT693_chrX:506963-507531	60	-	0.154763	0.154763	0.154763	0.154763	0.154763	0.154763	0.154763	0.154763	0.154763	0.154763	0.154763	0.154763	0.154763	0.154763	0.154763	0.154763	0.154763	0.154763	0.154763	0.154763	0.154763	0.154763	0.154763	0.154763	0.154763	0.154763	0.154763	0.154763	0.154763	0.154763	0.154763	0.154763	0.154763	0.154763	0.154763	0.154763	0.154763	0.154763	0.154763	0.154763	0.154763	0.154763	0.154763	0.154763
chrXII	983016	983168	CUT277_chrXII:1028179-1028331	60	+	0.971441	0.971441	0.971441	0.971441	0.809534	0.971441	0.971441	0.809534	0.971441	0.971441	0.971441	0.971441	0.971441	0.971441	0.971441	0.971441	0.971441	0.971441	0.971441	0.971441	0.971441	0.971441	0.971441	0.971441	0.971441	0.971441	0.971441	0.971441	0.971441	0.971441	0.971441	0.809534	0.809534	0.971441	0.971441	0.971441	0.971441	0.971441	0.971441	0.809534	0.809534	0.809534	0.809534	0.971441
chrXIV	571187	571995	CUT340_chrXIV:568307-569115	60	+	27.5242	27.200399	27.5242	27.5242	27.5242	27.200399	26.3908	25.419399	20.2384	21.209801	20.0765	25.0956	26.3908	26.066999	24.6098	24.6098	27.200399	27.362301	27.038401	27.362301	26.876499	27.362301	27.362301	27.362301	27.038401	27.200399	27.038401	27.200399	26.876499	27.200399	27.038401	26.7146	26.5527	27.200399	27.200399	27.200399	27.038401	26.876499	27.038401	27.038401	27.200399	26.876499	26.876499	27.038401
chrXIII	229580	230282	CUT291_chrXIII:246937-247641	60	+	781.685974	779.419983	782.01001	779.742981	734.89502	736.190979	666.085022	740.562012	774.239014	773.267029	750.11499	763.552979	781.362976	784.276978	784.601013	782.495972	789.619995	788.163025	785.085999	787.515015	780.067017	776.666992	775.857971	770.028992	776.182007	779.58197	780.229004	775.372009	747.685974	766.791016	730.848022	777.153015	732.952026	770.515015	793.505981	786.867004	787.838989	793.828979	793.991028	792.533997	793.182007	792.857971	795.286987	794.153015
chrVII	660489	660881	CUT611_chrVII:666947-667339	60	-	1.08334	1.08334	1.08334	1.08334	1.08334	1.08334	1.08334	1.08334	1.08334	1.08334	1.08334	1.08334	1.08334	1.23811	0.92858	1.23811	1.23811	1.39287	1.39287	1.39287	1.54763	1.54763	1.7024	1.7024	1.7024	1.54763	1.85716	1.85716	2.01192	2.47621	2.47621	2.63098	2.63098	2.63098	3.25003	3.25003	3.25003	3.40479	3.71432	3.40479	3.71432	3.71432	4.17861	3.86908
chrXV	378619	379083	CUT372_chrXV:397570-398034	60	+	31.247999	31.7337	31.7337	31.247999	31.0861	31.0861	31.0861	31.247999	31.0861	30.7623	30.7623	31.5718	31.5718	31.5718	31.5718	30.2766	30.438499	31.5718	31.409901	31.5718	31.7337	30.9242	32.057598	31.8957	31.7337	31.8957	32.057598	32.057598	32.057598	32.057598	32.057598	32.057598	31.7337	31.409901	28.9813	31.5718	31.5718	30.2766	31.0861	31.7337	32.057598	32.057598	32.057598	32.057598
chrIV	1134306	1134586	CUT523_chrIV:1166159-1166439	60	-	51.2267	46.893299	47.202801	46.738499	46.583801	46.119499	43.643299	16.250099	16.0954	16.0954	12.8454	9.13104	15.1668	15.4763	15.3216	15.4763	15.6311	14.7025	14.8573	14.7025	14.2382	14.0835	13.6192	13.6192	13.7739	13.7739	13.7739	13.7739	13.1549	10.9882	10.9882	10.9882	10.9882	10.9882	10.8334	10.3691	10.5239	10.9882	10.8334	10.8334	10.9882	10.9882	8.82151	8.82151
chrIII	164047	164439	CUT047_chrIII:163926-164318	60	+	23.1527	22.990801	22.990801	22.990801	23.1527	23.1527	22.667	22.828899	22.828899	22.828899	22.1812	22.5051	21.209801	21.047899	20.0765	22.0193	21.695499	22.5051	22.667	22.667	22.828899	22.990801	23.1527	23.1527	23.3146	23.3146	23.4765	23.4765	23.4765	23.4765	23.4765	22.990801	23.4765	23.4765	22.990801	22.828899	17.0002	17.1621	22.828899	23.1527	23.1527	23.638399	23.4765	23.3146
chrVII	132202	132514	CUT587_chrVII:130993-131305	60	-	1.85716	2.01192	2.01192	2.01192	2.01192	1.85716	1.85716	1.85716	1.85716	1.85716	2.01192	2.01192	2.01192	2.01192	2.01192	2.01192	1.85716	1.85716	1.85716	1.85716	2.01192	2.01192	2.01192	1.7024	1.7024	1.7024	2.01192	2.01192	2.01192	2.01192	2.01192	2.01192	2.01192	2.01192	2.01192	2.01192	2.01192	2.01192	2.01192	2.01192	2.01192	2.01192	2.01192	2.01192
chrXIV	771190	772141	CUT353_chrXIV:763076-764044	60	+	1.13335	0.971441	1.29525	1.29525	1.29525	1.29525	1.13335	1.13335	1.29525	1.29525	1.13335	1.29525	1.29525	1.29525	1.29525	1.29525	1.29525	1.29525	1.29525	1.29525	1.13335	1.13335	1.13335	1.29525	1.29525	1.29525	1.29525	1.29525	1.29525	1.29525	1.29525	1.29525	1.29525	1.29525	1.29525	1.29525	1.29525	1.29525	1.29525	1.29525	1.29525	1.29525	1.29525	1.29525
chrXIV	109896	110917	CUT801_chrXIV:107159-108183	60	-	1.54763	1.54763	1.54763	1.54763	1.54763	1.54763	1.54763	1.54763	1.54763	1.54763	1.54763	1.54763	1.54763	1.54763	1.54763	1.54763	1.54763	1.54763	1.54763	1.54763	1.54763	1.54763	1.54763	1.54763	1.54763	1.54763	1.54763	1.54763	1.54763	1.54763	1.54763	1.54763	1.39287	1.39287	1.39287	1.54763	1.54763	1.54763	1.54763	1.39287	1.54763	1.54763	1.54763	1.54763
chrIV	1062434	1063442	CUT079_chrIV:1090392-1091400	60	+	0	0	0	0	0	0	0	0	0	0	0	0	0	0	0	0	0	0	0	0	0	0	0	0	0	0	0	0	0	0	0	0	0	0	0	0	0	0	0	0	0	0	0	0
chrXIII	104937	105409	CUT761_chrXIII:110365-110837	60	-	5.88101	5.88101	5.72624	5.88101	5.88101	5.88101	5.88101	5.88101	5.88101	5.72624	5.72624	5.88101	5.41672	5.26195	5.57148	5.88101	5.88101	6.03577	6.03577	6.03577	6.03577	6.03577	6.03577	5.72624	5.88101	6.03577	6.03577	6.03577	5.72624	5.88101	5.88101	6.03577	5.88101	5.72624	5.88101	6.03577	6.03577	6.03577	6.19053	6.19053	6.19053	6.19053	6.19053	6.19053
chrIV	364328	364680	CUT487_chrIV:352269-352621	60	-	0	0	0	0	0	0	0	0	0	0	0	0	0	0	0	0	0	0	0	0	0	0	0	0	0	0	0	0	0	0	0	0	0	0	0	0	0	0	0	0	0	0	0	0
chrXI	297291	297595	CUT712_chrXI:290859-291163	60	-	2.01192	2.01192	1.7024	1.85716	1.85716	1.7024	1.54763	1.54763	2.01192	2.01192	2.01192	2.01192	2.01192	2.01192	1.54763	2.01192	2.01192	2.01192	2.01192	2.01192	2.01192	1.85716	1.39287	1.85716	1.85716	2.01192	2.01192	1.7024	1.85716	1.85716	2.01192	2.01192	2.01192	2.01192	2.01192	2.01192	2.01192	2.01192	2.01192	2.01192	2.01192	2.01192	2.01192	2.01192
chrII	543842	544330	CUT454_chrII:535770-536258	60	-	1.39287	1.39287	1.39287	1.39287	1.39287	1.39287	1.23811	1.39287	1.39287	1.39287	1.39287	1.39287	1.39287	1.39287	1.23811	1.39287	1.39287	1.39287	1.23811	1.39287	1.39287	1.39287	1.39287	1.39287	1.39287	1.39287	1.39287	1.39287	0.92858	1.08334	1.39287	1.23811	1.23811	1.23811	1.23811	1.23811	1.23811	1.23811	1.23811	1.23811	1.23811	1.23811	1.23811	1.23811
chrIII	114801	115409	CUT043_chrIII:120476-121084	60	+	4.37149	4.37149	4.37149	4.37149	4.37149	4.37149	4.37149	4.37149	4.37149	4.37149	4.37149	4.20958	4.20958	4.20958	4.20958	4.20958	4.20958	4.20958	4.20958	4.20958	4.20958	4.04767	4.20958	4.20958	4.20958	4.20958	4.20958	4.20958	3.88576	4.20958	4.04767	4.20958	4.20958	4.20958	4.20958	4.20958	4.20958	4.20958	4.20958	4.20958	4.20958	4.20958	4.20958	4.20958
chrXII	116149	116757	CUT730_chrXII:115534-116142	60	-	0.773817	0.773817	0.773817	0.773817	0.773817	0.773817	0.773817	0.773817	0.773817	0.773817	0.773817	0.773817	0.773817	0.773817	0.773817	0.773817	0.773817	0.773817	0.773817	0.773817	0.773817	0.619053	0.773817	0.773817	0.773817	0.773817	0.773817	0.773817	0.773817	0.773817	0.773817	0.773817	0.773817	0.773817	0.773817	0.773817	0.92858	0.92858	0.92858	0.92858	0.92858	0.92858	0.92858	0.773817
chrII	671393	671681	CUT033_chrII:662893-663181	60	+	1.78098	1.78098	1.61907	1.61907	1.61907	1.61907	1.78098	1.78098	1.78098	1.78098	1.78098	1.61907	1.78098	1.78098	1.78098	1.78098	1.78098	1.78098	1.78098	1.78098	1.78098	1.78098	1.78098	1.78098	1.78098	1.94288	1.94288	1.94288	1.94288	1.78098	1.78098	1.94288	1.94288	1.94288	1.94288	1.94288	1.94288	1.94288	1.94288	1.94288	1.94288	1.94288	1.94288	1.78098
chrXV	360009	361105	CUT835_chrXV:379086-380182	60	-	10.9882	11.143	11.4525	11.4525	11.6072	10.8334	12.3811	12.2263	12.5358	12.3811	12.2263	11.762	12.3811	12.3811	12.6906	12.6906	12.6906	12.6906	12.8454	12.3811	12.2263	11.9168	12.5358	12.8454	12.8454	12.6906	13.0001	13.0001	13.0001	13.0001	13.0001	12.8454	13.0001	12.8454	12.8454	12.8454	13.0001	13.0001	12.8454	13.0001	13.0001	13.0001	13.0001	12.3811
chrXIII	104609	104937	CUT760_chrXIII:110037-110365	60	-	1.54763	1.54763	1.54763	1.7024	1.7024	1.7024	1.54763	1.54763	1.54763	1.7024	1.54763	1.85716	1.85716	2.16669	2.63098	2.78574	3.25003	3.71432	4.02385	4.02385	4.33337	4.48814	4.6429	4.79766	4.6429	4.48814	5.72624	6.65482	7.73817	8.20246	8.04769	8.35722	9.44056	9.75009	10.2144	10.6787	10.6787	10.6787	10.5239	10.8334	10.8334	11.2977	11.6072	11.9168
chrXIV	671008	671120	CUT348_chrXIV:662194-662306	60	+	9.22869	9.22869	8.90488	8.74297	7.77153	8.58106	9.06678	9.06678	9.06678	9.22869	9.06678	9.22869	9.06678	9.06678	9.3906	9.3906	9.3906	9.22869	9.06678	9.22869	9.22869	9.22869	9.3906	9.3906	8.90488	8.90488	8.74297	9.06678	8.74297	9.22869	8.25725	9.06678	9.22869	9.06678	9.22869	9.22869	9.55251	9.55251	9.22869	9.06678	5.82865	7.60962	9.06678	9.3906
chrII	164910	165158	CUT444_chrII:146720-146968	60	-	0.46429	0.46429	0.46429	0.46429	0.46429	0.46429	0.46429	0.46429	0.46429	0.309527	0.309527	0.309527	0.309527	0.46429	0.46429	0.46429	0.46429	0.46429	0.46429	0.46429	0.46429	0.309527	0.309527	0.46429	0.46429	0.46429	0.46429	0.46429	0.46429	0.46429	0.46429	0.46429	0.46429	0.46429	0.46429	0.46429	0.46429	0.46429	0.46429	0.46429	0.46429	0.46429	0.46429	0.46429
chrVII	663297	664109	CUT613_chrVII:669755-670571	60	-	4.02385	4.02385	4.02385	4.02385	3.71432	3.71432	3.71432	3.86908	4.02385	4.02385	3.86908	3.55956	3.86908	4.02385	3.71432	3.86908	3.86908	4.02385	4.02385	4.02385	4.02385	4.02385	4.02385	3.86908	3.86908	3.86908	3.86908	4.17861	4.02385	4.17861	4.17861	4.17861	4.02385	4.02385	4.17861	4.17861	4.17861	4.02385	4.02385	4.17861	4.02385	4.02385	4.02385	4.02385
chrIV	1445838	1447110	CUT100_chrIV:1484317-1485589	60	+	13.4383	13.924	13.7621	13.7621	13.924	12.9525	13.7621	13.7621	13.7621	13.6002	13.6002	13.6002	13.6002	13.7621	13.7621	13.2764	13.7621	13.6002	13.6002	13.924	13.924	13.924	13.7621	13.7621	12.9525	13.4383	13.7621	13.7621	13.6002	13.2764	13.6002	13.6002	13.7621	13.7621	13.4383	13.7621	13.7621	13.1145	13.1145	13.1145	11.3335	11.9811	13.6002	13.6002
chrV	514015	514151	CUT569_chrV:500394-500530	60	-	70.572098	69.798302	73.357803	73.357803	73.203003	72.893501	72.7388	71.964897	71.500702	71.0364	71.500702	71.964897	72.119698	73.048302	73.822098	74.2864	73.822098	73.667297	73.357803	73.667297	73.976898	73.357803	74.131599	74.131599	74.4412	74.131599	74.131599	73.822098	73.667297	73.667297	73.512604	70.726799	74.4412	74.4412	74.2864	74.750702	74.4412	74.595901	74.2864	74.2864	74.595901	74.2864	74.2864	73.822098
chrXVI	48934	49356	CUT400_chrXVI:46721-47153	60	+	0.971441	0.971441	0.971441	0.971441	0.971441	0.971441	1.13335	0.971441	1.13335	1.13335	1.13335	1.13335	1.13335	1.13335	1.13335	1.13335	0.971441	0.971441	0.971441	1.13335	1.13335	1.13335	1.13335	1.13335	1.13335	1.13335	1.13335	1.13335	1.13335	1.13335	1.13335	1.13335	1.13335	1.13335	1.13335	1.13335	1.13335	1.13335	1.13335	1.13335	1.13335	1.13335	1.13335	1.13335
chrVII	807369	807516	CUT624_chrVII:823314-823489	60	-	27.547899	27.547899	27.857401	28.012199	28.012199	28.012199	28.012199	28.012199	27.857401	27.547899	27.7026	27.393101	27.7026	27.857401	28.012199	28.166901	28.012199	28.166901	28.012199	27.857401	27.857401	27.857401	27.857401	28.012199	28.012199	28.012199	27.547899	28.166901	27.2383	28.012199	28.012199	28.012199	28.012199	28.012199	27.2383	28.321699	28.166901	28.166901	28.012199	28.012199	28.012199	28.012199	28.012199	26.309799
chrVII	287186	288138	CUT136_chrVII:286045-286997	60	+	55.372101	56.6674	56.991199	56.8293	56.8293	57.153099	56.6674	56.6674	50.6768	56.343601	56.8293	56.8293	56.019798	56.181702	56.991199	56.991199	56.991199	57.153099	56.991199	56.6674	55.372101	56.505501	56.6674	56.505501	56.8293	56.343601	56.6674	56.343601	57.476898	56.181702	57.153099	57.153099	55.857899	55.5341	56.991199	57.638802	57.153099	57.314999	47.600601	56.505501	56.505501	56.505501	56.505501	48.410198
chrIV	1345218	1346082	CUT534_chrIV:1383905-1384769	60	-	80.476898	80.322197	81.250702	80.7864	81.405502	82.334099	82.798401	79.2388	83.107903	83.107903	83.262703	82.798401	81.869797	80.7864	82.024597	79.857903	80.012604	79.703102	80.476898	82.6436	82.798401	84.810303	84.810303	83.572197	84.036499	83.262703	82.6436	81.250702	81.405502	81.714996	84.1912	84.1912	83.726997	81.560303	80.012604	82.6436	78.155502	79.2388	61.1315	75.369698	72.7388	69.953003	61.286301	45.500401
chrXI	631735	632343	CUT729_chrXI:614088-614696	60	-	1.54763	1.7024	1.7024	1.7024	1.7024	1.7024	1.7024	1.7024	1.7024	1.7024	1.7024	1.7024	1.7024	1.7024	1.7024	1.7024	1.7024	1.7024	1.7024	1.7024	1.7024	1.7024	1.7024	1.7024	1.7024	1.7024	1.7024	1.7024	1.7024	1.7024	1.7024	1.54763	1.54763	1.54763	1.54763	1.54763	1.54763	1.54763	1.54763	1.54763	1.54763	1.54763	1.54763	1.54763
chrIV	719042	719338	CUT069_chrIV:727863-728159	60	+	1.61907	1.61907	1.61907	1.61907	1.61907	1.61907	1.61907	1.29525	1.61907	1.61907	1.61907	1.61907	1.61907	1.29525	1.45716	1.61907	1.61907	1.61907	1.61907	1.61907	1.61907	1.61907	1.61907	1.61907	1.61907	1.29525	1.61907	1.61907	1.45716	1.45716	1.61907	1.61907	1.61907	1.61907	1.61907	1.61907	1.61907	1.61907	1.61907	1.61907	1.61907	1.61907	1.61907	1.61907
chrXV	498874	499219	CUT381_chrXV:517113-517457	60	+	7.93344	7.60962	8.25725	7.93344	8.09534	8.41916	8.41916	8.41916	8.41916	8.41916	8.41916	8.41916	8.09534	8.41916	8.41916	8.41916	8.41916	8.41916	8.41916	8.25725	8.09534	8.25725	8.25725	8.25725	8.25725	8.25725	8.25725	8.25725	8.25725	8.25725	8.25725	8.25725	8.25725	8.25725	8.25725	8.25725	8.25725	8.25725	8.09534	7.93344	7.93344	8.09534	7.28581	7.44772
chrXIII	839579	840179	CUT313_chrXIII:867330-867930	60	+	1.94288	1.94288	1.94288	1.94288	1.94288	1.94288	1.94288	1.94288	1.94288	1.94288	1.94288	1.94288	1.94288	1.94288	1.94288	1.94288	1.94288	1.94288	1.94288	1.94288	1.94288	1.94288	1.94288	1.94288	1.94288	1.94288	1.94288	1.94288	1.94288	1.94288	1.94288	1.94288	1.94288	1.94288	1.94288	1.94288	1.94288	1.94288	1.94288	1.94288	1.94288	1.94288	1.94288	1.94288
chrXIV	629590	629966	CUT346_chrXIV:621338-621714	60	+	161.582993	162.069	161.906998	162.231003	161.906998	162.069	161.744995	162.393005	162.393005	161.906998	161.906998	162.554001	161.744995	162.231003	161.582993	161.259003	161.421005	160.287994	159.964005	161.582993	161.744995	160.934998	162.716003	163.688004	163.688004	161.744995	162.878006	163.363998	163.688004	163.850006	163.850006	163.201996	162.231003	162.231003	163.039993	163.201996	162.069	163.201996	163.201996	162.554001	161.744995	159.315994	162.231003	160.449997
chrIV	1073605	1074381	CUT081_chrIV:1106080-1106856	60	+	5.18102	4.6953	5.01911	5.01911	4.85721	5.34293	5.34293	5.34293	5.34293	5.34293	5.18102	5.18102	5.01911	5.01911	5.01911	5.01911	5.01911	5.01911	5.01911	5.01911	5.01911	5.01911	5.01911	5.01911	5.01911	5.01911	5.01911	5.01911	5.01911	5.01911	5.01911	5.01911	5.01911	5.01911	5.01911	5.01911	5.01911	5.01911	5.01911	4.85721	5.01911	5.01911	4.85721	4.85721
chrVII	599916	600308	CUT608_chrVII:606731-607123	60	-	12.2263	12.0715	11.762	11.9168	11.4525	11.2977	11.6072	11.762	11.2977	12.0715	12.0715	11.9168	12.0715	12.0715	11.9168	11.9168	10.6787	11.9168	11.9168	12.2263	12.2263	12.2263	12.2263	12.2263	11.9168	11.9168	11.9168	11.9168	11.9168	11.9168	12.0715	11.762	11.9168	11.9168	11.9168	12.0715	12.0715	11.9168	11.6072	11.6072	11.4525	11.762	11.4525	11.4525
chrIV	425044	426004	CUT491_chrIV:413840-414800	60	-	552.659973	548.481018	534.552002	547.552979	551.731018	553.588013	552.349976	555.599976	552.659973	558.077026	557.302979	554.981018	554.20697	496.790009	511.183014	534.552002	549.565002	556.374023	559.315002	560.552979	559.468994	560.39801	557.921997	560.39801	560.088013	561.791016	561.791016	565.659973	565.041016	564.885986	559.159973	559.159973	560.088013	542.755005	548.945007	562.409973	561.945984	538.421997	466.765991	544.921997	531.921997	551.421997	562.099976	553.588013
chrII	437666	439778	CUT025_chrII:429669-431781	60	+	15.8669	16.028799	15.8669	15.8669	15.705	15.705	15.705	15.705	15.5431	15.705	15.705	15.2192	15.3812	15.0573	14.8954	15.0573	15.0573	15.0573	15.0573	15.0573	14.8954	13.6002	13.4383	15.3812	15.3812	15.3812	14.8954	15.2192	15.2192	15.0573	14.4097	12.7906	13.1145	14.5716	15.0573	15.2192	15.2192	14.8954	13.1145	13.4383	13.6002	15.3812	15.2192	15.3812
chrII	373849	374608	CUT019_chrII:365898-366657	60	+	4.37149	4.37149	4.6953	4.6953	4.6953	4.6953	4.6953	4.6953	4.53339	4.6953	4.6953	4.6953	4.53339	4.6953	4.6953	4.6953	4.6953	4.6953	4.6953	4.6953	4.6953	4.6953	4.37149	4.37149	4.53339	4.6953	4.53339	4.6953	4.6953	4.6953	4.6953	4.6953	4.6953	4.53339	4.53339	4.20958	4.37149	4.37149	4.53339	4.6953	4.6953	4.6953	4.20958	4.20958
chrXI	529506	529644	CUT243_chrXI:517771-517922	60	+	3044.5	3089.51001	3095.820068	3091.129883	2616.409912	3078.659912	3088.370117	3089.340088	3087.399902	3034.459961	2783.02002	2951.719971	2948.649902	2855.550049	2943.139893	2936.98999	2847.459961	2848.429932	2702.550049	2828.840088	2760.350098	2735.090088	2777.51001	2784.469971	2745.449951	2749.98999	2745.620117	2678.909912	2712.75	2725.699951	2726.189941	2701.73999	2248.719971	2239.97998	2241.280029	2081.800049	2083.090088	2193.51001	2183.149902	2145.590088	2230.590088	2227.51001	2223.790039	2214.719971
chrII	210173	210525	CUT007_chrII:191988-192340	60	+	0.323814	0.323814	0.323814	0.323814	0.323814	0.323814	0.323814	0.323814	0.323814	0.323814	0.323814	0.323814	0.323814	0.323814	0.161907	0.323814	0.323814	0.323814	0.323814	0.323814	0.323814	0.323814	0.323814	0.323814	0.323814	0.323814	0.323814	0.323814	0.323814	0.323814	0.161907	0.161907	0.161907	0.161907	0.323814	0.323814	0.323814	0.323814	0.323814	0.323814	0.323814	0.323814	0.323814	0.323814
chrX	610069	610533	CUT697_chrX:610472-610936	60	-	35.131302	34.821701	34.667	34.976501	34.976501	33.583599	33.7384	33.8932	35.4408	34.976501	34.976501	34.821701	35.285999	34.512199	34.976501	34.976501	34.976501	34.202702	32.500301	34.667	34.667	28.012199	30.4884	34.202702	34.357498	34.202702	34.357498	34.202702	31.881201	34.667	34.357498	34.667	34.202702	34.667	34.202702	34.976501	35.285999	35.131302	35.285999	35.4408	35.131302	35.285999	35.5956	28.321699
chrXVI	474762	475290	CUT422_chrXVI:475174-475702	60	+	4.85721	4.85721	4.85721	4.85721	4.37149	4.6953	4.6953	4.6953	4.6953	4.6953	4.6953	4.6953	4.6953	4.53339	4.6953	4.6953	4.6953	4.6953	4.53339	4.37149	4.53339	4.53339	4.53339	4.53339	4.53339	4.37149	4.20958	4.37149	4.53339	4.20958	4.37149	4.20958	4.04767	3.88576	2.75242	1.94288	3.07623	2.75242	3.56195	3.40004	3.56195	3.40004	3.56195	3.88576
chrXVI	388570	388898	CUT896_chrXVI:382746-383074	60	-	0.46429	0.46429	0.46429	0.46429	0.46429	0.46429	0.309527	0.309527	0.309527	0.46429	0.46429	0.46429	0.46429	0.309527	0.309527	0.154763	0.154763	0.309527	0.309527	0.309527	0.309527	0.309527	0.309527	0.309527	0.309527	0.309527	0.309527	0.309527	0.309527	0.309527	0.309527	0.309527	0.309527	0.309527	0.309527	0.309527	0.309527	0.309527	0.309527	0.309527	0.309527	0.309527	0.309527	0.309527
chrXII	429390	429526	CUT262_chrXII:434144-434280	60	+	2.75242	2.75242	2.75242	2.75242	2.75242	2.75242	2.75242	2.75242	2.75242	2.75242	2.75242	2.75242	2.75242	2.4286	2.75242	2.75242	2.75242	2.75242	2.2667	2.75242	2.75242	2.75242	2.75242	2.75242	2.75242	2.75242	2.75242	2.59051	2.4286	2.4286	1.94288	1.94288	2.59051	2.59051	2.59051	2.4286	2.75242	2.75242	2.75242	2.75242	2.59051	2.75242	2.75242	2.75242
chrIV	1344864	1345218	CUT533_chrIV:1383553-1383905	60	-	13.3096	13.3096	13.3096	13.3096	13.0001	13.0001	13.0001	12.5358	12.6906	12.6906	12.8454	12.6906	12.6906	12.8454	12.8454	12.8454	11.9168	11.6072	11.143	11.6072	10.3691	9.90485	10.9882	10.9882	11.6072	10.9882	12.5358	12.6906	12.6906	12.6906	12.3811	12.3811	12.5358	11.143	11.4525	12.3811	12.0715	12.6906	12.5358	11.762	12.2263	11.762	11.6072	11.143
chrII	348439	348559	CUT448_chrII:340774-340894	60	-	49.369499	48.595699	34.821701	37.1432	38.226501	39.309898	37.607498	37.762199	37.452702	37.607498	36.2146	37.1432	32.809799	37.762199	37.917	37.917	37.917	37.917	37.917	37.762199	37.1432	36.9884	36.9884	35.750301	34.047901	31.262199	34.976501	35.285999	35.4408	33.7384	33.583599	34.202702	33.119301	33.428902	32.345501	32.1908	32.1908	31.881201	32.035999	32.035999	32.500301	33.274101	33.7384	33.119301
chrVII	519998	520222	CUT603_chrVII:515675-515899	60	-	0.309527	0.46429	0.46429	0.46429	0.309527	0.309527	0.154763	0.46429	0.46429	0.309527	0.46429	0.46429	0.46429	0.46429	0.46429	0.46429	0.46429	0.46429	0.46429	0.46429	0.46429	0.46429	0.46429	0.46429	0.46429	0.46429	0.46429	0.46429	0.46429	0.46429	0.46429	0.46429	0.46429	0.46429	0.46429	0.46429	0.46429	0.46429	0.46429	0.46429	0.46429	0.46429	0.46429	0.46429
chrXV	443638	444398	CUT379_chrXV:462632-463392	60	+	15.0573	15.0573	15.0573	15.0573	14.8954	14.8954	15.0573	15.0573	14.4097	14.0859	12.4668	14.7335	14.5716	14.2478	14.4097	14.0859	14.7335	15.0573	14.8954	14.5716	13.924	10.5239	2.2667	5.01911	8.58106	11.3335	12.143	12.7906	12.6287	12.4668	12.3049	12.143	11.6573	11.6573	11.6573	11.6573	11.6573	11.8192	10.5239	11.6573	11.4954	11.6573	11.4954	11.3335
chrXV	795759	796799	CUT389_chrXV:825252-826292	60	+	9.3906	9.3906	9.3906	9.3906	9.3906	9.3906	9.3906	9.22869	9.3906	9.3906	9.3906	9.3906	9.3906	9.3906	9.3906	9.3906	9.3906	9.3906	9.3906	9.3906	9.3906	8.90488	8.90488	8.58106	8.90488	8.74297	8.74297	8.74297	8.74297	8.74297	8.74297	8.74297	8.74297	8.74297	8.74297	8.74297	8.74297	8.74297	8.74297	8.74297	8.41916	8.74297	8.74297	8.74297
chrXI	599175	599487	CUT244_chrXI:581538-581850	60	+	8.90488	9.06678	8.90488	9.22869	8.09534	9.06678	9.06678	9.06678	8.90488	7.93344	7.77153	7.60962	7.44772	7.93344	8.90488	9.06678	8.90488	8.74297	8.74297	8.74297	9.22869	9.22869	9.22869	9.06678	9.06678	9.06678	9.06678	8.74297	9.06678	9.06678	9.06678	9.06678	9.06678	9.06678	9.06678	9.06678	9.06678	9.06678	8.74297	8.74297	0.971441	2.2667	4.85721	7.1239
chrIV	150538	151522	CUT476_chrIV:138364-139348	60	-	1.39287	1.39287	1.23811	1.23811	1.39287	1.39287	1.39287	1.39287	1.23811	1.39287	1.39287	1.39287	1.39287	1.39287	1.39287	1.39287	1.39287	1.23811	1.23811	1.39287	1.39287	1.39287	1.39287	1.39287	1.39287	1.39287	1.39287	1.39287	1.39287	1.39287	1.39287	1.39287	1.23811	1.39287	1.39287	1.23811	1.23811	1.23811	1.08334	1.08334	1.39287	1.39287	1.23811	1.23811
chrX	472476	472772	CUT692_chrX:461275-461571	60	-	3.71432	3.71432	3.55956	3.25003	2.01192	3.55956	3.71432	3.71432	3.71432	3.71432	3.71432	3.40479	3.71432	3.71432	3.71432	3.55956	3.55956	3.55956	3.55956	3.71432	3.71432	3.71432	3.71432	3.55956	3.55956	3.40479	3.86908	3.86908	3.86908	3.40479	3.40479	3.86908	3.86908	3.40479	2.47621	3.71432	3.71432	3.86908	3.55956	3.86908	3.55956	3.55956	3.71432	3.86908
chrIV	1281082	1281394	CUT092_chrIV:1319453-1319765	60	+	0.485721	0.485721	0.485721	0.323814	0.323814	0.485721	0.485721	0.485721	0.485721	0.485721	0.485721	0.485721	0.485721	0.485721	0.485721	0.485721	0.485721	0.485721	0.485721	0.485721	0.485721	0.485721	0.485721	0.485721	0.485721	0.485721	0.323814	0.485721	0.485721	0.485721	0.485721	0.485721	0.485721	0.485721	0.485721	0.485721	0.485721	0.485721	0.485721	0.323814	0.323814	0.323814	0.485721	0.485721
chrIV	585640	586328	CUT067_chrIV:587973-588661	60	+	0.485721	0.485721	0.485721	0.323814	0.323814	0.323814	0.323814	0.323814	0.323814	0.323814	0.323814	0.323814	0.323814	0.323814	0.323814	0.323814	0.323814	0.323814	0.323814	0.323814	0.323814	0.323814	0.323814	0.323814	0.323814	0.323814	0.323814	0.323814	0.323814	0.323814	0.323814	0.323814	0.161907	0.323814	0.323814	0.323814	0.323814	0.323814	0.323814	0.323814	0.323814	0.323814	0.323814	0.323814
chrIV	1320476	1320805	CUT095_chrIV:1359165-1359493	60	+	0.809534	0.809534	0.809534	0.809534	0.809534	0.809534	0.809534	0.809534	0.809534	0.809534	0.809534	0.809534	0.809534	0.809534	0.809534	0.809534	0.809534	0.809534	0.809534	0.809534	0.809534	0.809534	0.809534	0.809534	0.809534	0.809534	0.809534	0.809534	0.809534	0.809534	0.809534	0.809534	0.809534	0.809534	0.809534	0.809534	0.809534	0.809534	0.809534	0.809534	0.809534	0.809534	0.809534	0.809534
chrVII	167939	168115	CUT130_chrVII:166725-166901	60	+	16.3526	16.676399	16.190701	16.676399	9.3906	13.4383	15.705	16.3526	16.3526	15.8669	15.705	15.3812	15.5431	16.5145	16.3526	16.676399	16.838301	16.838301	15.8669	15.705	15.8669	16.5145	16.190701	16.676399	16.190701	16.190701	16.028799	16.5145	16.676399	16.676399	16.676399	16.838301	16.838301	16.838301	16.838301	16.838301	16.676399	16.676399	16.676399	16.676399	16.676399	16.676399	16.676399	16.5145
chrX	109024	109544	CUT673_chrX:99035-99567	60	-	119.322998	107.870003	109.571999	107.870003	98.274696	109.882004	114.060997	114.525002	110.037003	95.334198	95.488998	114.68	117.620003	108.334	120.096001	120.714996	122.417999	123.192001	124.275002	124.275002	124.120003	124.120003	123.964996	123.964996	123.810997	124.275002	123.964996	123.964996	124.275002	124.43	124.275002	119.632004	123.964996	123.500999	121.643997	124.43	124.43	123.964996	124.43	124.584	123.964996	124.584	124.43	124.275002
chrXVI	73883	74186	CUT401_chrXVI:74137-74441	60	+	5.18102	5.66674	5.66674	5.66674	5.66674	4.37149	5.66674	5.66674	5.66674	5.18102	5.34293	5.66674	5.66674	5.50483	5.66674	5.34293	5.50483	5.66674	5.66674	5.34293	5.18102	5.66674	5.50483	5.50483	3.72386	3.23814	4.85721	5.34293	4.85721	5.18102	5.18102	5.66674	5.66674	5.66674	5.66674	5.66674	5.66674	5.66674	5.66674	5.50483	5.50483	5.34293	5.66674	5.66674
chrXVI	639029	639213	CUT906_chrXVI:639106-639290	60	-	6.96435	6.96435	6.80959	6.80959	6.80959	6.80959	6.96435	6.96435	6.96435	6.96435	6.80959	6.65482	6.65482	6.3453	6.3453	6.65482	6.80959	6.96435	6.80959	6.96435	6.96435	6.80959	6.50006	6.65482	6.65482	6.65482	6.80959	6.80959	6.80959	6.96435	6.96435	6.80959	6.96435	6.96435	6.96435	6.96435	6.96435	6.96435	6.80959	6.80959	6.96435	6.50006	6.96435	6.80959
chrXV	86619	86867	CUT823_chrXV:100814-101062	60	-	12.5358	13.7739	13.7739	13.4644	14.2382	14.2382	14.2382	14.2382	14.2382	8.66675	13.7739	13.7739	12.5358	14.0835	14.0835	14.0835	10.9882	13.3096	13.9287	13.9287	11.9168	10.5239	11.2977	10.6787	10.3691	11.9168	12.5358	12.8454	13.4644	13.7739	13.6192	13.7739	13.6192	13.4644	13.7739	13.7739	13.7739	13.9287	14.0835	14.0835	13.9287	14.0835	14.0835	14.2382
chrXIII	363389	363629	CUT297_chrXIII:391586-391826	60	+	34.000401	43.229099	54.4007	56.019798	59.096001	61.038898	60.876999	60.876999	61.038898	62.334099	64.277	68.0009	68.324699	68.648499	68.486603	68.648499	68.810402	68.972298	68.972298	69.134201	69.781898	70.267601	70.429497	70.429497	70.429497	68.486603	68.648499	68.324699	68.162804	68.972298	69.134201	68.162804	69.296097	57.9627	57.638802	70.267601	68.810402	68.972298	70.267601	70.753304	70.429497	45.981499	62.658001	69.458
chrVII	660881	661345	CUT612_chrVII:667339-667803	60	-	1.08334	1.08334	1.08334	1.08334	1.08334	1.08334	1.08334	1.08334	1.08334	1.08334	1.08334	1.08334	1.08334	1.08334	1.08334	1.08334	1.08334	1.08334	1.08334	1.08334	1.08334	1.08334	1.08334	1.08334	1.08334	1.08334	1.08334	1.08334	1.08334	1.08334	1.08334	1.08334	1.08334	0.92858	1.08334	1.08334	1.08334	1.08334	1.08334	1.08334	1.08334	0.92858	0.92858	0.92858
chrIV	992415	992831	CUT518_chrIV:1019973-1020389	60	-	0.619053	0.619053	0.619053	0.619053	0.619053	0.619053	0.619053	0.619053	0.619053	0.619053	0.619053	0.619053	0.619053	0.619053	0.619053	0.619053	0.619053	0.619053	0.619053	0.619053	0.619053	0.619053	0.619053	0.619053	0.619053	0.619053	0.619053	0.619053	0.46429	0.619053	0.619053	0.619053	0.309527	0.46429	0.619053	0.619053	0.619053	0.619053	0.46429	0.619053	0.619053	0.619053	0.619053	0.619053
chrVI	171818	172186	CUT576_chrVI:149418-149786	60	-	0.46429	0.46429	0.46429	0.46429	0.46429	0.46429	0.46429	0.46429	0.46429	0.46429	0.46429	0.46429	0.46429	0.46429	0.46429	0.46429	0.46429	0.46429	0.46429	0.46429	0.46429	0.46429	0.46429	0.46429	0.309527	0.309527	0.46429	0.46429	0.46429	0.309527	0.46429	0.46429	0.46429	0.46429	0.46429	0.46429	0.46429	0.46429	0.46429	0.46429	0.46429	0.46429	0.46429	0.309527
chrX	149842	150010	CUT677_chrX:139951-140119	60	-	0.773817	0.773817	0.773817	0.773817	0.773817	0.619053	0.619053	0.619053	0.619053	0.773817	0.773817	0.773817	0.773817	0.773817	0.773817	0.773817	0.773817	0.773817	0.773817	0.773817	0.773817	0.773817	0.773817	0.773817	0.773817	0.773817	0.773817	0.773817	0.773817	0.773817	0.773817	0.619053	0.773817	0.619053	0.619053	0.619053	0.619053	0.773817	0.773817	0.773817	0.773817	0.773817	0.773817	0.773817
chrXV	361105	361657	CUT836_chrXV:380182-380734	60	-	0.154763	0.154763	0.154763	0.309527	0.309527	0.154763	0.154763	0.309527	0.309527	0.309527	0.154763	0.154763	0.154763	0.309527	0.309527	0.309527	0.154763	0.154763	0.309527	0.309527	0.154763	0.154763	0	0.154763	0.309527	0.309527	0.309527	0.309527	0.46429	0.46429	0.309527	0.309527	0.46429	0.46429	0.46429	0.619053	0.619053	0.619053	0.619053	0.619053	0.619053	0.619053	0.619053	0.619053
chrVII	749999	750615	CUT619_chrVII:760498-761114	60	-	5.10719	5.10719	5.26195	5.26195	5.10719	5.10719	4.95243	4.95243	4.95243	4.95243	5.10719	4.95243	5.10719	5.10719	5.10719	5.10719	4.95243	4.95243	4.48814	4.6429	4.79766	4.48814	4.79766	4.79766	4.79766	4.95243	4.79766	4.95243	4.95243	4.95243	4.79766	4.6429	4.17861	4.95243	4.79766	4.79766	4.79766	4.79766	4.79766	4.79766	4.6429	4.6429	4.79766	4.79766
chrXV	815397	815693	CUT390_chrXV:844892-845188	60	+	3.23814	3.23814	3.07623	3.23814	3.23814	3.23814	1.45716	3.23814	3.23814	3.23814	3.23814	2.4286	3.23814	3.23814	3.23814	3.23814	3.23814	3.07623	2.91432	3.07623	3.23814	3.23814	3.07623	2.91432	3.07623	2.4286	2.2667	2.91432	2.59051	2.91432	3.07623	2.59051	2.75242	2.91432	3.07623	2.75242	2.91432	3.07623	2.91432	3.07623	3.07623	3.07623	3.07623	3.07623
chrIV	1157358	1157750	CUT086_chrIV:1189220-1189612	60	+	142.477997	144.097	144.582993	138.916	146.526001	146.201996	146.201996	146.201996	141.992004	144.906998	145.878006	147.011002	147.011002	147.335007	146.526001	146.201996	145.554001	146.526001	146.526001	146.688004	146.688004	146.688004	147.173004	147.011002	146.526001	147.658997	147.496994	146.201996	145.554001	146.039993	144.097	144.259003	146.201996	146.526001	147.173004	147.011002	145.716003	147.820999	148.630997	148.630997	148.630997	123.859001	146.688004	145.554001
chrV	64942	65142	CUT543_chrV:51773-51973	60	-	21.666901	21.666901	18.7264	17.952499	17.7978	18.1073	18.2621	18.4168	18.2621	18.2621	18.1073	17.7978	17.178699	16.5597	14.7025	11.762	7.73817	5.72624	11.9168	12.8454	13.4644	13.4644	12.8454	12.3811	12.2263	11.2977	11.2977	12.5358	12.3811	12.5358	12.6906	12.6906	12.6906	12.6906	12.5358	12.3811	10.6787	7.11911	12.3811	12.6906	12.6906	12.0715	11.762	10.5239
chrVII	520222	520590	CUT604_chrVII:515899-516267	60	-	1.85716	1.85716	1.85716	1.85716	1.85716	1.7024	1.7024	1.7024	1.7024	1.7024	1.7024	1.7024	1.7024	1.7024	1.54763	1.7024	1.54763	1.7024	1.7024	1.7024	1.7024	1.7024	1.7024	1.7024	1.7024	1.54763	1.7024	1.7024	1.7024	1.7024	1.7024	1.7024	1.39287	1.23811	1.7024	1.7024	1.7024	1.7024	1.7024	1.7024	1.7024	1.7024	1.7024	1.54763
chrV	339114	339505	CUT562_chrV:319369-319761	60	-	7.27388	7.5834	7.5834	7.11911	7.42864	7.27388	7.27388	7.42864	7.5834	7.5834	7.5834	7.5834	7.42864	7.42864	7.5834	7.5834	7.5834	7.5834	7.73817	7.73817	7.73817	7.73817	7.73817	7.73817	7.73817	7.73817	7.73817	7.73817	7.73817	7.73817	7.73817	7.73817	7.73817	7.73817	7.73817	7.73817	7.73817	7.73817	7.73817	7.73817	7.73817	7.73817	7.73817	7.5834
chrXIV	362150	362463	CUT808_chrXIV:358925-359237	60	-	15.3216	14.8573	14.8573	15.012	14.2382	12.2263	9.75009	15.012	14.8573	14.8573	14.8573	14.8573	15.1668	14.393	14.7025	14.0835	14.7025	15.012	14.2382	14.393	14.7025	15.1668	15.012	14.8573	15.012	15.1668	15.3216	15.4763	14.5478	15.1668	15.3216	15.3216	15.3216	15.4763	15.1668	12.5358	14.8573	14.8573	15.012	13.9287	15.1668	15.1668	15.1668	15.1668
chrXV	372273	372393	CUT838_chrXV:391222-391342	60	-	12.0715	11.9168	11.9168	11.762	12.2263	11.762	11.9168	11.762	11.2977	11.9168	11.9168	11.143	10.2144	12.0715	12.0715	12.2263	12.2263	12.2263	12.0715	11.6072	11.6072	11.4525	12.0715	12.2263	12.2263	12.2263	12.0715	12.0715	12.0715	11.9168	11.9168	12.0715	12.0715	11.9168	11.9168	11.9168	12.0715	11.9168	11.9168	12.0715	12.0715	12.0715	12.0715	12.0715
chrX	290216	290920	CUT686_chrX:280009-280713	60	-	5.41672	5.41672	5.41672	5.41672	5.41672	5.41672	5.41672	5.41672	5.41672	5.41672	5.41672	5.41672	5.41672	5.41672	5.41672	5.41672	5.10719	5.41672	5.26195	5.26195	5.26195	5.26195	5.26195	5.26195	5.26195	5.10719	5.26195	5.10719	5.10719	4.79766	5.10719	4.6429	4.95243	5.10719	5.26195	5.57148	5.57148	5.26195	5.26195	5.41672	5.41672	5.57148	4.95243	5.57148
chrXIII	9563	10051	CUT280_chrXIII:14976-15464	60	+	86.620201	86.782097	86.620201	86.296402	86.296402	85.8106	85.648697	85.8106	85.648697	85.324898	86.134499	86.296402	81.763	85.324898	86.134499	86.296402	85.972504	81.115303	81.277199	81.277199	80.9534	80.791496	80.629601	80.791496	79.820099	80.629601	80.791496	79.4963	77.877197	73.019997	57.314999	63.467499	61.524601	60.067402	56.6674	65.4104	68.162804	65.896103	66.543701	59.581699	63.791302	66.219902	66.543701	66.705597
chrXIV	593197	593357	CUT343_chrXIV:587107-587267	60	+	7.44772	7.60962	7.60962	7.60962	7.44772	7.77153	7.28581	7.60962	7.60962	7.60962	7.28581	7.60962	7.60962	7.60962	7.44772	7.44772	7.44772	7.44772	7.44772	7.44772	7.44772	7.28581	7.28581	7.60962	7.60962	7.60962	7.60962	7.60962	7.60962	7.60962	7.60962	7.60962	7.60962	7.60962	7.60962	7.60962	7.60962	7.60962	7.60962	7.28581	7.28581	7.28581	7.60962	7.60962
chrXIV	261710	262062	CUT327_chrXIV:258434-258786	60	+	5.66674	5.50483	5.50483	5.50483	5.50483	5.66674	5.66674	5.66674	5.66674	5.66674	5.50483	5.66674	5.66674	5.66674	5.66674	5.34293	5.66674	5.66674	5.66674	4.20958	5.82865	5.66674	5.34293	5.18102	5.66674	5.50483	5.99055	5.82865	5.66674	5.99055	5.99055	5.99055	5.50483	5.66674	6.15246	6.15246	6.15246	6.15246	6.15246	6.15246	6.15246	6.15246	6.15246	6.15246
chrXIV	341221	341556	CUT330_chrXIV:338001-338337	60	+	98.763199	99.086998	99.572701	97.791702	98.601303	99.248901	99.086998	97.791702	98.115601	99.410797	99.8965	99.8965	99.8965	99.8965	99.8965	99.572701	99.248901	99.410797	99.410797	99.410797	95.525101	100.867996	100.706001	99.8965	98.763199	99.410797	98.925102	101.029999	98.763199	101.029999	101.353996	102.000999	96.334602	102.324997	102.163002	101.838997	102.973	102.973	102.163002	100.382004	98.115601	100.220001	100.543999	101.353996
chrX	528856	529360	CUT694_chrX:529155-529659	60	-	2.16669	2.16669	2.16669	2.16669	2.16669	2.16669	2.01192	2.01192	1.85716	2.16669	2.16669	2.16669	2.16669	2.16669	2.16669	2.16669	2.16669	2.16669	2.16669	2.16669	2.16669	2.16669	2.01192	2.01192	1.54763	2.16669	2.16669	2.16669	2.16669	2.16669	2.16669	1.54763	2.16669	2.16669	2.01192	2.16669	2.16669	2.16669	2.16669	2.16669	2.16669	2.16669	2.16669	2.16669
chrXIV	502013	502293	CUT336_chrXIV:498842-499122	60	+	6.80009	6.80009	6.962	6.80009	6.80009	6.962	6.962	6.962	7.1239	7.1239	7.1239	6.962	6.962	6.80009	6.962	7.1239	6.962	7.1239	7.1239	2.10479	2.75242	3.72386	5.18102	6.15246	6.63818	6.63818	6.80009	6.80009	6.47627	6.15246	6.15246	5.99055	5.50483	5.34293	5.34293	6.80009	6.80009	6.63818	6.63818	6.63818	6.80009	7.1239	6.962	7.1239
chrXIV	66680	66880	CUT797_chrXIV:64614-64814	60	-	8.66675	8.66675	8.66675	8.66675	8.66675	8.20246	8.66675	8.66675	8.66675	8.51198	8.51198	8.35722	8.35722	8.35722	8.51198	8.66675	8.66675	7.27388	8.51198	8.35722	8.66675	8.66675	8.66675	8.66675	8.66675	8.82151	8.82151	8.82151	8.82151	9.13104	9.13104	9.13104	8.66675	9.13104	9.13104	9.13104	9.13104	9.2858	9.2858	9.2858	9.2858	8.97627	9.2858	9.2858
chrVII	791551	792533	CUT622_chrVII:795650-796634	60	-	76.607803	76.762604	76.917397	76.607803	76.917397	76.917397	77.072098	77.226898	76.298302	77.381699	77.381699	77.381699	77.381699	77.5364	77.226898	77.381699	77.5364	77.381699	77.072098	77.226898	76.917397	76.762604	76.762604	76.762604	77.226898	77.5364	77.5364	77.072098	75.524498	77.381699	76.143501	77.226898	76.607803	77.6912	77.381699	76.917397	76.917397	77.5364	77.381699	74.595901	77.226898	76.143501	76.917397	77.226898
chrXVI	759878	760414	CUT913_chrXVI:758921-759457	60	-	0.46429	0.46429	0.46429	0.46429	0.46429	0.46429	0.46429	0.46429	0.46429	0.46429	0.46429	0.46429	0.46429	0.46429	0.46429	0.46429	0.46429	0.46429	0.46429	0.46429	0.309527	0.309527	0.46429	0.46429	0.46429	0.46429	0.46429	0.46429	0.46429	0.46429	0.46429	0.46429	0.46429	0.46429	0.46429	0.46429	0.46429	0.46429	0.46429	0.46429	0.46429	0.46429	0.46429	0.46429
chrIV	453646	453862	CUT060_chrIV:442628-442844	60	+	0.485721	0.485721	0.485721	0.485721	0.485721	0.485721	0.485721	0.485721	0.485721	0.485721	0.485721	0.485721	0.485721	0.485721	0.485721	0.485721	0.485721	0.485721	0.485721	0.485721	0.323814	0.485721	0.485721	0.485721	0.485721	0.485721	0.485721	0.485721	0.485721	0.485721	0.485721	0.485721	0.485721	0.485721	0.485721	0.485721	0.485721	0.323814	0.323814	0.161907	0.323814	0.323814	0.323814	0.485721
chrVII	868213	868477	CUT627_chrVII:882306-882570	60	-	6678.5	6677.72998	6661.629883	6679.430176	6687.169922	6654.669922	6679.430176	6689.799805	6674.47998	6711.779785	6680.359863	6710.689941	6695.990234	6511.049805	6583.790039	6536.430176	6457.339844	6515.689941	6476.22998	6611.950195	6663.950195	6665.350098	6706.819824	6713.790039	6705.279785	6705.120117	6700.939941	6673.859863	6488.450195	6671.069824	6665.040039	6713.790039	6709.609863	6732.669922	6717.660156	6708.060059	6724.310059	6702.490234	6733.75	6710.689941	6655.75	6670.140137	6630.370117	6747.060059
chrIV	78308	79211	CUT470_chrIV:65044-65948	60	-	16.250099	16.250099	16.250099	16.250099	16.250099	15.6311	13.7739	10.2144	4.48814	14.8573	14.8573	14.5478	14.8573	15.012	14.8573	14.5478	14.5478	14.7025	14.5478	13.4644	14.393	14.393	13.9287	13.7739	13.7739	14.5478	14.393	14.7025	14.2382	14.2382	14.393	14.5478	14.0835	14.0835	14.0835	14.2382	14.5478	14.2382	14.393	14.393	14.2382	14.393	14.7025	14.5478
chrXI	376339	376483	CUT234_chrXI:364601-364745	60	+	259.536987	260.022003	260.346008	261.964996	262.289001	262.289001	262.127014	255.813004	254.841003	255.651001	261.640991	260.832001	261.964996	261.803009	262.937012	261.964996	262.127014	262.613007	263.260986	263.260986	262.613007	262.127014	261.640991	262.127014	261.480011	262.127014	260.346008	232.013	261.156006	260.18399	259.699005	242.697998	240.755997	224.727005	247.718002	235.412994	247.070007	258.72699	260.832001	251.117996	261.640991	261.964996	262.450989	258.240997
chrXIV	69926	70479	CUT798_chrXIV:67862-68415	60	-	2.01192	2.01192	2.01192	2.01192	1.7024	2.01192	2.01192	2.01192	1.7024	2.01192	2.01192	2.01192	2.01192	1.7024	1.39287	1.54763	1.85716	1.85716	1.7024	2.01192	2.01192	2.01192	2.01192	2.01192	1.85716	2.01192	2.01192	2.01192	2.01192	2.01192	1.7024	1.7024	1.54763	1.85716	2.01192	2.01192	2.01192	2.01192	2.01192	1.85716	1.7024	1.85716	1.85716	1.7024
chrXIII	549399	550247	CUT779_chrXIII:576606-577454	60	-	0.619053	0.619053	0.619053	0.619053	0.619053	0.619053	0.619053	0.619053	0.619053	0.619053	0.46429	0.619053	0.619053	0.619053	0.619053	0.46429	0.46429	0.619053	0.619053	0.619053	0.619053	0.619053	0.619053	0.619053	0.619053	0.619053	0.619053	0.619053	0.619053	0.619053	0.619053	0.619053	0.619053	0.619053	0.619053	0.619053	0.619053	0.46429	0.619053	0.619053	0.619053	0.619053	0.619053	0.619053
chrV	47320	47496	CUT104_chrV:34145-34321	60	+	2.91432	4.6953	4.85721	5.01911	5.01911	3.56195	3.56195	3.56195	3.56195	3.40004	3.56195	3.56195	3.72386	3.72386	3.72386	3.72386	3.72386	3.56195	3.72386	3.72386	3.56195	3.72386	3.72386	3.72386	3.72386	3.72386	3.72386	3.72386	3.56195	3.88576	3.88576	3.88576	3.72386	3.56195	3.40004	3.72386	3.72386	3.56195	3.07623	3.56195	3.72386	2.91432	2.91432	3.07623
chrII	303955	304243	CUT010_chrII:296288-296576	60	+	20.0765	20.0765	20.0765	19.7526	19.428801	17.809799	14.7335	16.028799	16.028799	18.457399	17.485901	16.190701	19.266899	19.5907	19.7526	20.0765	20.400299	20.400299	20.2384	20.400299	20.2384	20.2384	20.2384	20.400299	20.400299	20.400299	20.400299	20.400299	20.400299	20.400299	20.2384	19.7526	20.0765	19.7526	19.7526	19.914499	20.2384	20.2384	20.2384	20.2384	20.400299	20.400299	20.400299	20.400299
chrXVI	671393	673448	CUT908_chrXVI:671466-673522	60	-	2.63098	2.63098	2.63098	2.63098	2.63098	2.63098	2.47621	2.47621	2.47621	2.47621	2.47621	2.32145	2.63098	2.63098	2.63098	2.63098	2.63098	2.63098	2.63098	2.63098	2.63098	2.63098	2.63098	2.63098	2.63098	2.63098	2.63098	2.63098	2.63098	2.63098	2.47621	2.63098	2.63098	2.63098	2.63098	2.63098	2.63098	2.63098	2.63098	2.63098	2.63098	2.63098	2.63098	2.63098
chrXIII	267189	267629	CUT763_chrXIII:284182-284622	60	-	22.440701	22.905001	23.2145	23.2145	23.524	23.678801	23.833599	23.833599	23.833599	23.833599	23.833599	23.833599	23.678801	23.524	23.833599	23.833599	23.833599	23.833599	23.833599	23.833599	23.678801	23.524	23.369301	23.833599	23.833599	20.428801	21.8216	22.905001	23.2145	23.0597	23.0597	23.678801	23.2145	23.678801	23.678801	23.9883	24.143101	23.833599	23.9883	23.9883	23.9883	24.143101	24.143101	23.524
chrXV	295984	297371	CUT368_chrXV:315329-316729	60	+	0.161907	0.161907	0.161907	0.161907	0.161907	0.161907	0.161907	0.161907	0.161907	0.161907	0.161907	0.161907	0.161907	0.161907	0.161907	0.161907	0.161907	0.161907	0.161907	0.161907	0.161907	0.161907	0.161907	0.161907	0.161907	0.161907	0.161907	0.161907	0.161907	0.161907	0.161907	0.161907	0.161907	0.161907	0.161907	0.161907	0.161907	0.161907	0.161907	0.161907	0.161907	0.161907	0.161907	0.161907
chrXIV	672107	672475	CUT818_chrXIV:663294-663662	60	-	63.762501	63.298199	62.369598	52.0005	62.369598	62.369598	62.524399	62.6791	62.524399	62.988701	62.6791	63.298199	62.6791	61.750599	62.060101	61.286301	63.143398	62.8339	62.6791	62.8339	62.060101	63.143398	63.452999	63.298199	61.750599	62.524399	63.143398	59.738602	61.9053	62.6791	56.9529	62.6791	62.6791	62.6791	62.6791	62.6791	61.750599	61.595798	62.060101	61.595798	62.524399	62.6791	62.369598	62.214901
chrXV	712300	712773	CUT855_chrXV:741773-742245	60	-	16.714399	16.714399	16.4049	16.4049	16.4049	16.714399	16.4049	16.4049	15.7859	15.3216	15.4763	16.4049	16.4049	16.4049	15.3216	13.1549	15.9406	16.0954	16.0954	15.012	16.5597	16.714399	16.714399	16.714399	16.714399	16.714399	15.4763	16.250099	16.250099	16.0954	16.0954	15.7859	16.5597	16.5597	16.5597	16.4049	16.4049	16.250099	16.5597	16.5597	16.5597	16.5597	16.4049	16.5597
chrXIII	734828	734972	CUT789_chrXIII:761806-761950	60	-	464.290009	481.933014	600.171997	602.028992	601.875	605.744019	606.671997	606.052979	583.14801	604.351013	598.469971	605.278992	599.244019	578.349976	606.671997	605.744019	607.909973	607.909973	597.695984	584.077026	570.458008	536.099976	418.480011	590.577026	596.921997	581.601013	611.315002	611.625	610.387024	598.934021	597.695984	604.815002	586.088989	593.052979	611.469971	593.208008	613.945984	615.338989	614.565002	608.994019	609.921997	610.231995	615.338989	616.577026
chrXI	292277	292805	CUT711_chrXI:285843-286371	60	-	1.85716	1.85716	1.85716	2.01192	2.01192	1.85716	1.85716	2.01192	2.01192	1.7024	1.7024	1.39287	2.32145	2.32145	2.32145	2.32145	2.32145	2.32145	2.32145	2.16669	2.16669	2.32145	2.32145	2.32145	2.32145	2.32145	2.32145	2.32145	2.16669	2.32145	2.16669	2.32145	2.32145	2.32145	2.32145	2.32145	2.32145	2.32145	2.32145	2.32145	2.32145	2.32145	2.32145	2.32145
chrXV	427124	428139	CUT377_chrXV:446080-447096	60	+	1157.630005	1160.550049	1162.819946	1163.949951	1160.869995	1164.76001	1163.459961	1165.72998	1159.900024	1162.329956	1162.170044	1163.459961	1164.599976	1164.27002	1144.199951	1139.180054	1099.51001	1087.849976	1107.930054	1134.640015	1119.589966	1103.400024	1157.800049	1162.170044	1163.300049	1159.73999	1159.25	1157.630005	1142.900024	1138.689941	1141.77002	1124.119995	1121.369995	1131.890015	1044.300049	1160.390015	1164.109985	1156.5	1163.949951	1146.790039	1159.900024	1163.300049	1159.579956	1156.180054
chrX	486249	486481	CUT215_chrX:486567-486799	60	+	0.485721	0.485721	0.323814	0.323814	0.485721	0.323814	0.485721	0.485721	0.485721	0.485721	0.485721	0.323814	0.323814	0.323814	0.323814	0.323814	0.323814	0.323814	0.323814	0.485721	0.485721	0.485721	0.485721	0.485721	0.485721	0.647627	0.647627	0.485721	0.647627	0.647627	0.647627	0.647627	0.485721	0.647627	0.485721	0.647627	0.647627	0.647627	0.647627	0.647627	0.647627	0.647627	0.647627	0.647627
chrXV	373573	373893	CUT371_chrXV:392522-392842	60	+	32.219501	32.219501	32.219501	31.8957	32.381401	32.219501	32.219501	32.381401	32.381401	32.381401	32.381401	32.381401	32.057598	31.7337	30.7623	28.171801	28.009899	29.1432	30.7623	31.247999	30.600401	31.7337	31.5718	31.409901	31.247999	32.381401	32.543301	32.543301	32.543301	32.219501	32.543301	32.543301	32.543301	32.543301	31.8957	31.7337	32.381401	32.543301	32.8671	33.028999	32.8671	32.8671	33.190899	33.352798
chrXIV	437490	437810	CUT812_chrXIV:434269-434589	60	-	3.55956	3.40479	3.55956	3.55956	3.55956	3.55956	3.55956	3.40479	3.25003	3.40479	3.40479	3.40479	3.09527	3.55956	3.55956	3.71432	3.71432	3.55956	3.55956	3.55956	3.55956	3.55956	3.55956	3.40479	3.55956	3.71432	3.71432	3.55956	3.71432	3.71432	3.71432	3.71432	3.55956	3.40479	3.25003	3.71432	3.71432	3.71432	3.71432	3.71432	3.71432	3.55956	3.55956	3.40479
chrXIV	369476	369708	CUT809_chrXIV:366269-366501	60	-	2.01192	1.23811	1.23811	1.54763	1.7024	2.01192	2.01192	2.01192	2.01192	2.01192	2.01192	1.85716	1.85716	1.85716	1.85716	1.85716	2.01192	2.01192	2.01192	2.01192	2.01192	2.01192	2.01192	2.01192	2.01192	2.01192	2.01192	2.01192	2.01192	2.01192	2.01192	2.01192	2.01192	2.01192	2.01192	1.85716	2.01192	2.01192	2.01192	2.01192	2.01192	2.01192	2.01192	1.85716
chrVII	960488	961312	CUT164_chrVII:974933-975757	60	+	19.5907	19.5907	19.7526	19.7526	20.0765	20.0765	20.2384	20.2384	20.2384	20.2384	20.2384	20.0765	19.7526	20.2384	19.7526	19.914499	19.5907	20.400299	20.562201	20.562201	20.562201	20.562201	20.562201	20.400299	20.2384	20.2384	19.105	19.266899	18.2955	19.266899	20.7241	20.562201	20.2384	20.7241	20.7241	20.2384	20.2384	20.400299	20.562201	20.7241	20.7241	20.562201	20.400299	20.400299
chrVII	870374	870974	CUT160_chrVII:884470-885070	60	+	6.962	6.962	6.962	6.962	6.962	6.47627	7.60962	7.77153	7.77153	7.60962	6.962	7.60962	7.60962	7.60962	7.60962	7.60962	7.60962	7.44772	7.44772	6.80009	7.60962	7.60962	7.44772	7.28581	6.962	5.66674	5.50483	2.4286	5.01911	5.50483	5.66674	5.82865	5.82865	5.82865	5.66674	5.82865	5.99055	5.66674	5.66674	5.18102	5.50483	5.66674	5.99055	5.82865
chrII	690713	691033	CUT034_chrII:682213-682533	60	+	9.55251	9.55251	9.87632	9.71441	9.3906	9.71441	9.71441	9.71441	9.55251	9.87632	9.87632	9.71441	9.3906	9.55251	9.06678	9.22869	9.06678	9.3906	9.71441	9.71441	9.55251	9.87632	9.87632	9.87632	9.55251	9.87632	9.87632	9.87632	9.87632	9.87632	9.87632	8.90488	9.55251	9.87632	9.87632	9.87632	9.87632	9.55251	9.55251	9.55251	9.55251	9.3906	9.3906	9.3906
chrXV	740096	740501	CUT859_chrXV:769581-769989	60	-	3.55956	3.71432	3.71432	3.40479	3.71432	3.55956	3.40479	3.71432	3.71432	3.71432	3.71432	3.71432	3.71432	3.55956	3.55956	3.55956	3.71432	3.55956	3.71432	3.55956	3.71432	3.71432	3.86908	3.86908	3.86908	3.71432	3.71432	3.86908	3.71432	3.71432	3.25003	3.55956	3.86908	3.86908	3.86908	3.86908	3.86908	3.86908	3.55956	3.55956	3.86908	3.86908	3.86908	3.86908
chrXV	512266	513026	CUT844_chrXV:530501-531261	60	-	1.08334	1.08334	1.08334	0.773817	1.08334	1.08334	1.08334	1.08334	1.08334	1.08334	1.08334	1.08334	1.08334	1.08334	1.08334	1.08334	1.08334	1.08334	1.08334	1.08334	1.08334	1.08334	1.08334	1.08334	1.08334	1.08334	1.08334	1.08334	1.08334	1.08334	1.08334	1.08334	1.08334	1.08334	1.08334	1.08334	1.08334	1.08334	1.08334	1.08334	1.08334	1.08334	1.08334	1.08334
chrIV	1422044	1422236	CUT099_chrIV:1460573-1460765	60	+	15.2192	15.2192	15.2192	15.0573	15.0573	15.0573	15.2192	15.2192	15.2192	14.8954	15.3812	15.3812	15.2192	14.8954	15.2192	14.7335	15.3812	15.3812	15.3812	15.3812	15.2192	15.3812	15.2192	15.2192	15.3812	15.3812	15.3812	15.3812	15.3812	15.3812	15.3812	15.3812	15.2192	15.2192	15.0573	15.0573	14.7335	15.0573	14.8954	13.924	15.3812	15.2192	15.2192	15.2192
chrIV	1044828	1045364	CUT078_chrIV:1072753-1073289	60	+	5.82865	5.82865	5.66674	5.66674	5.82865	5.82865	5.82865	5.82865	5.82865	5.82865	5.82865	5.66674	5.82865	5.82865	5.82865	5.66674	5.66674	5.50483	5.50483	5.50483	5.82865	5.82865	5.82865	5.82865	5.82865	5.82865	5.82865	5.82865	5.82865	5.66674	5.99055	5.99055	5.66674	5.99055	5.99055	5.82865	5.82865	5.82865	5.99055	5.99055	5.99055	5.99055	5.99055	5.99055
chrXV	647917	648037	CUT852_chrXV:671381-671501	60	-	25.5359	39.7742	39.928902	39.928902	39.4646	33.583599	40.238499	40.238499	40.3932	40.548	40.3932	39.928902	40.3932	40.3932	40.3932	40.3932	40.3932	40.3932	40.083698	40.083698	40.3932	40.238499	40.238499	40.3932	39.928902	39.928902	39.6194	39.7742	40.083698	40.083698	40.238499	40.238499	40.083698	40.3932	40.3932	39.7742	40.238499	40.238499	40.3932	40.548	39.7742	39.7742	39.4646	40.3932
chrXII	431914	432354	CUT736_chrXII:436668-437108	60	-	435.194	436.278015	436.742004	438.598999	437.205994	435.040009	437.67099	432.872986	438.444	420.028015	429.778015	408.110992	421.730011	435.967987	435.348999	436.278015	437.67099	436.433014	433.028015	374.062988	426.682007	423.897003	415.539001	426.217987	426.062988	428.230011	334.134003	362.609985	426.682007	420.647003	435.194	436.742004	436.897003	429.003998	417.705994	426.837006	422.658997	427.147003	426.992004	426.992004	428.694	427.765991	427.765991	426.682007
chrXI	262170	262443	CUT230_chrXI:255742-256015	60	+	0.647627	0.647627	0.647627	0.647627	0.647627	0.647627	0.647627	0.647627	0.647627	0.647627	0.647627	0.647627	0.647627	0.647627	0.647627	0.647627	0.647627	0.647627	0.647627	0.647627	0.647627	0.647627	0.647627	0.647627	0.647627	0.647627	0.647627	0.647627	0.485721	0.485721	0.485721	0.485721	0.485721	0.647627	0.647627	0.647627	0.647627	0.647627	0.647627	0.647627	0.647627	0.647627	0.647627	0.647627
chrV	363229	363637	CUT113_chrV:343485-343893	60	+	98.925102	98.763199	98.925102	98.925102	98.601303	98.601303	97.629799	98.277496	98.115601	98.4394	98.763199	98.763199	97.467903	98.4394	98.601303	98.601303	96.658401	98.601303	98.601303	98.601303	98.601303	97.629799	97.629799	98.277496	97.629799	97.953697	97.953697	98.601303	98.277496	98.601303	98.4394	97.953697	98.4394	99.086998	98.925102	98.763199	98.925102	97.144096	98.763199	98.601303	98.601303	98.763199	97.306	98.4394
chrX	585251	585507	CUT217_chrX:585655-585911	60	+	4.85721	4.6953	4.6953	4.6953	4.53339	4.53339	4.37149	4.20958	4.20958	4.37149	4.37149	4.04767	3.56195	3.72386	3.72386	3.72386	3.88576	3.88576	3.88576	3.72386	3.72386	3.72386	3.72386	3.72386	3.72386	3.88576	3.88576	4.04767	3.88576	4.04767	4.04767	4.04767	3.72386	3.72386	3.72386	3.72386	3.56195	3.72386	3.72386	3.72386	3.72386	3.72386	3.72386	3.56195
chrVII	377320	377480	CUT141_chrVII:375848-376008	60	+	170.164001	169.031006	169.516006	170.001999	163.363998	169.192993	170.326004	169.354996	170.001999	170.488007	168.544998	156.725998	165.792999	156.725998	161.744995	166.925995	164.658997	169.677994	170.001999	171.296997	171.136002	166.440002	165.307007	170.811996	170.326004	170.973999	170.811996	171.136002	171.945007	170.488007	170.811996	170.488007	171.459	170.973999	171.296997	171.296997	171.136002	169.516006	169.192993	168.869003	169.839996	170.164001	171.296997	169.677994
chrXVI	492692	492916	CUT902_chrXVI:493089-493313	60	-	5.41672	5.41672	5.41672	5.57148	5.41672	5.57148	5.57148	5.57148	5.41672	5.41672	5.57148	5.57148	5.57148	5.57148	5.57148	5.57148	5.57148	5.57148	5.57148	5.57148	5.41672	5.26195	5.41672	5.57148	5.57148	5.57148	5.57148	5.57148	5.72624	5.72624	5.72624	5.72624	5.72624	5.41672	5.41672	5.41672	5.26195	5.41672	4.95243	4.95243	4.79766	4.17861	3.71432	5.10719
chrXV	782252	782684	CUT863_chrXV:811759-812191	60	-	521.39801	519.385986	508.088013	516.135986	515.20697	517.374023	520.932983	519.385986	519.695007	518.612	515.671021	519.075989	520.932983	521.552002	520.932983	525.421021	525.731018	525.421021	525.267029	524.95697	504.373993	525.421021	526.039978	525.112	524.64801	526.505005	525.267029	501.897003	521.088013	504.683014	522.635986	511.957001	506.230988	513.039978	520.468994	520.468994	522.325989	522.481018	524.338013	527.432983	526.195007	529.445007	531.302002	530.064026
chrXVI	163479	163727	CUT886_chrXVI:163670-163918	60	-	0.92858	0.92858	0.92858	0.92858	0.92858	0.92858	0.92858	0.92858	0.92858	0.92858	0.92858	0.92858	0.92858	0.92858	0.92858	0.92858	0.92858	0.92858	0.92858	1.08334	1.08334	1.08334	1.08334	1.08334	1.08334	1.08334	1.08334	1.08334	1.08334	1.08334	1.08334	1.08334	1.08334	1.08334	1.08334	1.08334	1.08334	1.08334	0.92858	1.08334	1.08334	1.08334	1.08334	1.08334
chrXV	313514	313980	CUT833_chrXV:332909-333373	60	-	1.39287	1.23811	1.23811	1.39287	1.39287	1.39287	1.39287	1.39287	1.39287	1.39287	1.39287	1.23811	1.23811	1.08334	1.08334	1.08334	1.08334	1.08334	1.08334	1.08334	1.08334	1.08334	1.08334	1.08334	1.08334	1.08334	1.08334	0.92858	0.92858	1.08334	1.08334	1.08334	1.08334	1.08334	1.08334	1.08334	1.08334	0.92858	1.08334	1.08334	1.08334	1.08334	1.08334	1.08334
chrIV	1264408	1264896	CUT091_chrIV:1302229-1302717	60	+	667.541992	713.200012	717.732971	715.952026	715.952026	718.057007	712.875977	716.114014	706.562012	717.89502	720.809021	723.075989	723.562012	723.885986	722.752014	724.208984	724.370972	709.314026	709.961975	717.085999	723.237976	714.81897	715.952026	713.362	722.914001	721.942993	725.018982	724.856995	725.018982	707.856995	708.18103	707.208984	716.762024	720.809021	717.89502	723.885986	725.018982	724.370972	718.057007	719.35199	703.809021	722.590027	718.54303	710.770996
chrXV	180182	180414	CUT829_chrXV:199926-200158	60	-	210.322998	211.251999	213.419006	203.669006	208.929993	205.835007	208.929993	210.169006	213.882996	213.264008	214.037994	213.264008	209.550003	214.192001	212.800003	214.192001	209.395004	208.156998	214.347	214.501999	214.656998	214.501999	213.727997	214.192001	214.192001	215.121002	215.431	215.431	214.037994	214.656998	214.501999	212.645004	211.251999	215.740005	215.740005	216.203995	216.514008	216.203995	216.514008	215.895004	215.121002	215.895004	215.740005	216.050003
chrXVI	869348	869700	CUT919_chrXVI:874531-874883	60	-	1.23811	1.23811	1.23811	1.23811	1.23811	1.23811	1.23811	1.23811	1.23811	1.23811	1.23811	1.23811	1.23811	1.08334	1.08334	1.08334	1.23811	1.08334	1.23811	1.08334	1.08334	1.08334	1.23811	1.23811	1.23811	1.23811	1.23811	1.23811	1.23811	1.08334	1.23811	1.23811	1.23811	1.23811	0.773817	1.23811	1.23811	1.23811	1.23811	1.23811	1.23811	1.23811	1.23811	1.23811
chrXIV	91512	91742	CUT314_chrXIV:89451-89699	60	+	0	0	0	0	0	0	0	0	0	0	0	0	0	0	0	0	0	0	0	0	0	0	0	0	0	0	0	0	0	0	0	0	0	0	0	0	0	0	0	0	0	0	0	0
chrIV	352316	352463	CUT485_chrIV:340245-340405	60	-	43.0242	44.881401	45.809898	45.500401	44.107498	42.8694	45.036098	45.964699	43.952801	44.107498	45.345699	46.2742	47.048	46.738499	46.738499	46.583801	46.738499	46.583801	46.893299	46.583801	46.583801	45.345699	45.036098	46.119499	46.429001	46.893299	46.893299	46.583801	46.738499	46.738499	40.702801	46.429001	45.345699	44.881401	45.655201	45.345699	44.881401	46.119499	45.655201	45.809898	45.809898	45.655201	45.345699	45.036098
chrXIV	248725	248861	CUT326_chrXIV:245474-245610	60	+	74.477203	74.639099	75.124802	75.286697	75.124802	75.124802	75.286697	74.962898	74.962898	74.3153	75.7724	75.7724	75.7724	74.962898	75.7724	74.962898	75.7724	75.7724	75.610497	75.610497	75.124802	74.801003	74.639099	74.639099	74.801003	74.801003	75.124802	74.477203	74.477203	73.991402	74.153297	75.448601	75.448601	75.610497	75.7724	75.610497	75.610497	75.7724	76.096199	75.7724	75.286697	75.7724	75.610497	75.7724
chrII	663927	664281	CUT032_chrII:655429-655781	60	+	27.362301	27.5242	27.362301	28.3337	28.4956	28.4956	28.3337	27.038401	27.848	28.009899	27.5242	27.848	28.4956	28.4956	28.4956	28.819401	28.3337	29.1432	29.466999	29.466999	29.466999	28.819401	28.9813	28.9813	29.1432	28.9813	29.305099	29.1432	29.305099	29.305099	29.1432	28.9813	29.305099	29.1432	29.1432	29.305099	28.819401	27.200399	29.305099	29.629	29.305099	29.305099	29.466999	28.657499
chrV	313697	314329	CUT558_chrV:294287-294919	60	-	6.50006	6.65482	6.80959	6.80959	6.80959	6.80959	6.80959	6.80959	6.80959	6.80959	6.80959	6.80959	6.80959	6.80959	6.80959	6.80959	6.80959	6.80959	6.80959	6.80959	6.80959	6.80959	6.80959	6.80959	6.80959	6.65482	6.65482	6.50006	6.50006	6.65482	6.3453	6.19053	6.03577	6.19053	6.19053	6.3453	6.65482	6.80959	6.80959	6.80959	6.80959	6.50006	6.65482	6.65482
chrIV	227511	227928	CUT479_chrIV:215380-215796	60	-	1.7024	1.7024	1.7024	1.7024	1.7024	1.7024	1.7024	1.7024	1.7024	1.7024	1.7024	1.7024	1.7024	1.7024	1.7024	1.7024	1.7024	1.7024	1.7024	1.7024	1.7024	1.7024	1.7024	1.39287	1.54763	1.7024	1.54763	1.7024	1.7024	1.7024	1.7024	1.7024	1.7024	1.54763	1.54763	1.7024	1.7024	1.7024	1.23811	1.23811	1.23811	1.39287	1.7024	1.7024
chrXIV	601020	601420	CUT341_chrXIV:579035-579443	60	+	0.485721	0.485721	0.485721	0.485721	0.485721	0.485721	0.485721	0.485721	0.485721	0.485721	0.485721	0.485721	0.485721	0.485721	0.485721	0.485721	0.485721	0.485721	0.485721	0.485721	0.485721	0.485721	0.485721	0.485721	0.485721	0.485721	0.485721	0.485721	0.485721	0.485721	0.485721	0.485721	0.485721	0.485721	0.485721	0.485721	0.485721	0.485721	0.485721	0.485721	0.485721	0.485721	0.485721	0.485721
chrX	534654	535454	CUT695_chrX:534955-535755	60	-	6.65482	6.65482	6.65482	6.65482	6.65482	6.65482	6.65482	6.65482	6.65482	6.65482	6.65482	6.65482	6.65482	6.65482	6.65482	6.65482	6.65482	6.65482	6.65482	6.65482	6.65482	6.65482	6.65482	6.50006	6.65482	6.65482	6.65482	6.65482	6.65482	6.65482	6.65482	6.50006	6.19053	6.50006	6.3453	6.50006	6.65482	6.65482	6.50006	6.50006	6.65482	6.65482	6.3453	6.50006
chrXVI	453726	454150	CUT420_chrXVI:454126-454550	60	+	14.2478	14.5716	14.4097	14.0859	4.53339	6.962	9.71441	13.2764	15.705	18.9431	20.2384	20.7241	21.3717	22.5051	23.4765	24.447901	24.447901	25.2575	26.066999	26.5527	27.5242	27.362301	28.009899	29.305099	30.600401	31.7337	31.7337	34.000401	34.1623	34.324299	33.190899	34.324299	34.000401	34.324299	34.810001	34.971901	34.810001	34.971901	35.2957	32.8671	32.7052	34.971901	34.324299	34.648102
chrV	75647	76553	CUT546_chrV:62821-63724	60	-	36.059898	36.2146	35.905102	35.905102	36.059898	36.3694	36.3694	36.3694	36.3694	36.3694	36.3694	36.3694	36.3694	36.3694	36.3694	36.833698	36.833698	36.678902	36.524101	36.524101	35.905102	34.976501	35.4408	28.012199	27.393101	36.678902	36.833698	36.833698	36.9884	36.833698	36.3694	36.678902	36.678902	36.524101	36.9884	36.9884	36.9884	36.9884	36.678902	36.678902	36.9884	36.833698	36.9884	36.9884
chrX	192174	193126	CUT206_chrX:182258-183210	60	+	12.9525	12.9525	12.7906	12.6287	12.7906	12.9525	12.9525	13.1145	13.1145	12.9525	13.1145	12.9525	12.7906	13.1145	13.1145	13.1145	12.6287	12.3049	11.8192	11.8192	11.9811	11.1716	12.143	12.4668	12.4668	12.6287	12.6287	12.3049	12.3049	12.6287	12.6287	12.4668	12.3049	12.4668	12.6287	12.7906	12.6287	12.6287	12.7906	12.6287	10.8478	12.3049	12.7906	12.9525
chrV	301000	301880	CUT557_chrV:281567-282447	60	-	15.1668	15.3216	15.1668	15.3216	15.1668	15.3216	14.7025	14.7025	14.7025	14.5478	14.8573	14.7025	14.8573	12.3811	11.762	13.4644	13.1549	15.012	15.1668	14.8573	15.012	15.012	15.3216	15.3216	15.3216	15.012	15.3216	15.3216	15.3216	15.3216	15.3216	15.3216	15.3216	15.012	15.1668	15.1668	14.8573	14.7025	13.6192	13.1549	13.6192	15.1668	15.1668	15.3216
chrX	196808	197127	CUT207_chrX:186890-187209	60	+	0.323814	0.323814	0.323814	0.323814	0.323814	0.323814	0.323814	0.323814	0.323814	0.323814	0.323814	0.323814	0.323814	0.323814	0.323814	0.323814	0.323814	0.323814	0.323814	0.323814	0.323814	0.323814	0.323814	0.323814	0.323814	0.323814	0.323814	0.323814	0.323814	0.323814	0.323814	0.323814	0.323814	0.323814	0.323814	0.323814	0.323814	0.323814	0.323814	0.323814	0.161907	0.161907	0.323814	0.323814
chrIX	373500	374492	CUT669_chrIX:381184-382176	60	-	4.02385	4.02385	4.02385	4.02385	3.86908	3.71432	3.86908	3.71432	3.86908	4.02385	4.02385	4.33337	4.33337	4.17861	4.33337	4.17861	4.33337	4.33337	4.33337	4.17861	4.17861	4.33337	4.33337	4.33337	4.33337	4.33337	4.33337	4.33337	4.33337	4.33337	4.33337	4.33337	4.17861	4.17861	4.17861	4.17861	4.33337	4.17861	4.33337	4.33337	4.17861	4.33337	4.33337	4.33337
chrXVI	195405	195533	CUT889_chrXVI:195678-195806	60	-	84.500801	78.464996	62.369598	83.417397	77.6912	79.857903	83.417397	82.6436	83.572197	86.357903	87.441299	80.7864	87.286499	87.750801	87.441299	86.976997	86.822197	86.822197	86.822197	87.131699	87.441299	87.131699	80.631699	87.441299	87.905602	87.905602	84.655502	86.976997	85.8936	88.834099	89.298401	90.381798	90.536499	90.072197	89.762703	90.072197	89.917503	85.8936	88.988899	86.512703	86.667503	88.679398	89.762703	88.679398
chrXV	924050	924378	CUT869_chrXV:953562-953890	60	-	7.11911	7.42864	7.42864	7.27388	7.5834	7.5834	7.5834	7.5834	7.42864	7.42864	7.27388	7.27388	7.27388	7.42864	7.11911	6.80959	5.88101	3.86908	7.73817	7.73817	7.73817	6.80959	7.5834	7.73817	7.11911	7.73817	7.73817	7.73817	7.5834	7.73817	7.73817	7.73817	7.89293	7.89293	7.73817	7.73817	7.89293	7.89293	7.89293	7.89293	7.89293	7.89293	7.73817	7.89293
chrXIV	351984	352409	CUT332_chrXIV:348761-349185	60	+	0.161907	0.161907	0.161907	0.161907	0.161907	0.161907	0.161907	0.161907	0.161907	0.161907	0.161907	0.161907	0.161907	0.161907	0.161907	0.161907	0.161907	0.161907	0.161907	0.161907	0.161907	0.161907	0.161907	0.161907	0.161907	0.161907	0.161907	0.161907	0.161907	0.161907	0.161907	0.161907	0.161907	0.161907	0.161907	0.161907	0.161907	0.161907	0.161907	0.161907	0.161907	0.161907	0.161907	0.161907
chrXVI	675811	676155	CUT428_chrXVI:675886-676230	60	+	0.809534	1.13335	1.13335	1.13335	1.13335	1.13335	1.13335	1.13335	1.13335	1.13335	1.13335	1.13335	1.13335	1.13335	1.13335	1.13335	1.13335	1.13335	1.13335	1.13335	1.13335	1.13335	1.13335	1.13335	1.13335	1.13335	1.13335	1.13335	1.13335	1.13335	1.13335	1.13335	1.13335	1.13335	1.13335	1.13335	1.13335	1.13335	1.13335	1.13335	1.13335	1.13335	1.13335	1.13335
chrX	609077	610069	CUT696_chrX:609480-610472	60	-	28.785999	28.940701	29.095501	29.095501	28.631201	28.631201	25.845501	25.2264	28.012199	27.547899	28.785999	28.4764	28.631201	29.095501	28.940701	28.940701	29.095501	29.095501	28.012199	28.940701	29.095501	29.095501	28.785999	28.785999	28.785999	28.631201	28.785999	28.631201	28.940701	28.631201	28.631201	28.785999	28.785999	28.321699	27.857401	26.4645	28.321699	28.166901	28.012199	28.166901	27.857401	27.857401	27.857401	27.7026
chrVI	274462	274903	CUT580_chrVI:251850-252290	60	-	0.773817	0.773817	0.773817	0.773817	0.773817	0.773817	0.773817	0.773817	0.773817	0.773817	0.773817	0.773817	0.773817	0.773817	0.773817	0.773817	0.773817	0.773817	0.773817	0.773817	0.773817	0.773817	0.773817	0.773817	0.773817	0.619053	0.619053	0.619053	0.619053	0.619053	0.46429	0.619053	0.619053	0.619053	0.619053	0.619053	0.619053	0.619053	0.619053	0.619053	0.619053	0.773817	0.773817	0.773817
chrXV	534673	534849	CUT846_chrXV:552933-553109	60	-	42.405102	43.798	40.083698	40.857498	44.262299	44.417099	44.262299	44.5718	44.5718	44.5718	44.5718	44.107498	44.5718	44.262299	44.262299	44.5718	44.262299	44.417099	43.488499	44.262299	44.5718	44.5718	44.417099	44.5718	44.5718	44.5718	44.417099	44.5718	44.726601	44.726601	44.262299	44.726601	44.262299	44.262299	43.798	43.179001	42.8694	43.0242	43.798	42.405102	44.107498	44.262299	44.5718	44.417099
chrXIII	634187	634699	CUT785_chrXIII:661102-661614	60	-	2.78574	3.09527	3.09527	3.09527	3.09527	3.09527	3.09527	3.09527	3.09527	3.09527	3.09527	3.09527	3.09527	3.09527	3.09527	3.09527	3.09527	3.09527	2.47621	2.47621	2.47621	2.47621	2.9405	2.9405	3.09527	3.09527	3.09527	3.09527	3.09527	3.09527	3.09527	3.09527	3.09527	3.09527	3.09527	3.09527	3.09527	2.9405	2.78574	2.78574	3.09527	3.09527	3.09527	3.09527
chrVI	267825	268520	CUT579_chrVI:245210-245906	60	-	7.27388	7.5834	7.5834	7.5834	7.5834	7.5834	7.5834	7.42864	7.42864	6.80959	6.80959	7.73817	7.73817	7.73817	7.73817	7.73817	7.73817	7.5834	7.73817	7.5834	7.73817	7.73817	7.73817	7.73817	7.73817	7.73817	7.73817	7.73817	7.5834	7.5834	7.73817	7.73817	7.73817	7.73817	7.73817	7.73817	7.42864	7.73817	7.73817	7.73817	7.73817	7.5834	7.73817	7.73817
chrX	424634	424842	CUT690_chrX:413874-414082	60	-	55.095699	55.560001	53.393299	53.083801	54.167198	54.012402	54.631401	54.012402	52.9291	52.619499	55.714802	55.714802	55.714802	55.714802	52.619499	53.083801	55.714802	55.095699	55.095699	54.941002	55.2505	55.095699	55.095699	49.833801	54.786201	55.095699	54.786201	53.083801	53.238602	53.7029	55.2505	55.560001	55.869598	56.0243	55.560001	56.0243	56.0243	56.0243	56.1791	55.869598	56.0243	55.560001	55.4053	55.714802
chrIV	86851	88028	CUT050_chrIV:73600-74784	60	+	0	0	0	0	0	0	0	0	0	0	0	0	0	0	0	0	0	0	0	0	0	0	0	0	0	0	0	0	0	0	0	0	0	0	0	0	0	0	0	0	0	0	0	0
chrVIII	112170	112418	CUT173_chrVIII:115511-115759	60	+	7.44772	7.60962	7.60962	7.60962	7.60962	7.60962	7.28581	7.28581	7.60962	7.60962	7.60962	7.60962	7.60962	7.60962	7.60962	7.60962	7.60962	7.60962	7.60962	6.962	7.60962	7.60962	7.60962	7.60962	7.60962	7.60962	7.44772	7.60962	7.60962	7.60962	7.60962	7.60962	7.60962	7.60962	7.60962	7.60962	7.60962	7.60962	7.60962	7.60962	7.60962	7.60962	7.60962	7.60962
chrIX	125649	126593	CUT661_chrIX:135384-136328	60	-	8.66675	9.2858	9.2858	9.2858	9.2858	9.2858	9.2858	9.2858	9.13104	9.2858	9.13104	9.13104	9.13104	9.13104	9.2858	9.44056	9.44056	9.44056	9.44056	9.44056	9.44056	9.2858	9.2858	9.2858	9.2858	9.13104	9.2858	9.2858	9.13104	9.59533	9.59533	9.75009	9.90485	10.0596	10.0596	9.75009	9.90485	9.75009	9.2858	9.59533	10.0596	10.3691	10.3691	10.3691
chrXII	202327	202607	CUT732_chrXII:201532-201812	60	-	661.768005	660.219971	616.268005	656.661011	650.934021	656.815002	657.434998	662.697021	664.244019	658.208008	666.411011	665.172974	666.101013	665.791992	656.661011	653.875	648.768005	665.637024	669.969971	670.125	669.969971	664.244019	653.255981	658.054016	647.994019	653.719971	649.387024	646.291992	642.268005	666.565979	667.030029	671.208008	666.875	665.172974	665.327026	661.922974	660.375	665.172974	659.137024	664.244019	671.981995	671.054016	671.981995	670.588989
chrX	219955	220115	CUT208_chrX:209732-209892	60	+	198.498001	196.554993	198.173996	190.078995	202.869003	202.544998	203.354996	203.516998	194.612	202.059998	203.031006	203.354996	202.384003	202.384003	202.544998	203.516998	202.544998	203.354996	203.841003	203.192993	204.003006	204.649994	204.488007	204.488007	204.326004	204.326004	203.354996	203.841003	205.136002	204.326004	204.811996	204.973999	202.869003	204.003006	199.145004	198.173996	204.488007	203.841003	204.811996	198.498001	197.688004	197.526001	197.041	200.279007
chrXII	788239	788824	CUT749_chrXII:822731-823316	60	-	88.834099	89.298401	87.750801	88.679398	88.524597	89.762703	90.072197	89.917503	88.679398	87.750801	87.905602	87.131699	88.524597	89.298401	89.917503	90.072197	90.072197	89.917503	90.072197	89.608002	89.762703	89.608002	89.608002	89.453201	87.441299	89.762703	89.762703	89.608002	87.131699	82.4888	87.441299	88.060303	87.596001	77.072098	88.369904	88.988899	88.369904	87.596001	86.822197	88.679398	88.834099	71.345901	88.215103	88.369904
chrXIV	715882	716322	CUT819_chrXIV:707118-707558	60	-	13.9287	13.9287	13.9287	13.9287	13.9287	13.9287	13.7739	13.9287	13.6192	13.6192	13.3096	13.4644	13.3096	13.9287	13.9287	14.0835	14.0835	13.9287	13.9287	13.9287	13.9287	14.0835	13.6192	13.7739	14.0835	13.7739	13.7739	13.7739	13.7739	13.7739	13.7739	13.4644	13.6192	13.6192	13.7739	13.4644	13.3096	13.3096	13.6192	13.4644	13.7739	13.6192	13.7739	13.7739
chrIV	1002612	1002980	CUT076_chrIV:1030513-1030881	60	+	0.809534	0.809534	0.485721	0.485721	0.809534	0.809534	0.809534	0.809534	0.809534	0.809534	0.809534	0.809534	0.809534	0.809534	0.809534	0.809534	0.809534	0.809534	0.809534	0.809534	0.809534	0.809534	0.809534	0.809534	0.809534	0.809534	0.809534	0.809534	0.809534	0.809534	0.809534	0.809534	0.809534	0.809534	0.809534	0.809534	0.809534	0.809534	0.809534	0.809534	0.809534	0.809534	0.809534	0.809534
chrXV	647127	647239	CUT851_chrXV:670589-670701	60	-	4.17861	4.02385	3.86908	3.86908	3.86908	4.17861	4.17861	4.17861	4.17861	4.17861	4.17861	4.17861	4.17861	4.02385	4.02385	4.17861	4.17861	4.17861	4.17861	4.17861	4.17861	4.17861	4.17861	4.17861	4.17861	4.17861	4.17861	4.17861	4.17861	4.17861	4.17861	4.17861	4.02385	4.02385	3.55956	3.40479	3.71432	4.02385	4.02385	4.17861	4.17861	4.17861	4.17861	4.17861
chrV	281396	282244	CUT110_chrV:261954-262802	60	+	15.0573	14.5716	14.7335	14.5716	14.8954	2.10479	2.2667	2.75242	3.23814	4.6953	6.80009	8.25725	9.71441	11.1716	12.3049	13.1145	13.4383	13.924	14.2478	14.7335	14.7335	15.2192	14.7335	14.7335	14.5716	14.4097	14.5716	14.5716	14.2478	13.7621	13.7621	13.7621	13.6002	13.924	14.2478	13.924	13.7621	13.4383	13.924	14.4097	13.6002	14.5716	14.5716	14.5716
chrIV	128780	129716	CUT473_chrIV:115164-116100	60	-	3.09527	3.09527	3.09527	3.09527	3.09527	3.09527	3.09527	3.09527	3.09527	2.9405	2.9405	2.9405	3.09527	3.09527	2.9405	2.9405	2.9405	2.9405	2.9405	2.78574	2.9405	2.78574	2.78574	2.78574	2.78574	2.78574	2.9405	2.9405	2.9405	2.9405	3.09527	3.09527	3.09527	2.9405	3.09527	3.09527	3.09527	3.09527	3.09527	2.9405	2.9405	2.78574	2.9405	2.9405
chrV	320431	321106	CUT559_chrV:301023-301695	60	-	189.585007	188.501999	189.121002	181.692001	180.917999	188.811005	187.108994	187.572998	188.501999	189.740005	186.645004	186.179993	182.774994	186.798996	171.322998	185.251999	186.490005	184.942001	189.740005	188.811005	190.977997	191.906998	190.667999	176.121002	189.121002	190.667999	191.287003	189.740005	189.429993	190.822998	188.811005	188.192001	192.679993	192.061005	192.835007	192.679993	192.526001	182.774994	161.417999	190.977997	192.679993	190.977997	191.906998	192.061005
chrIII	30478	30974	CUT461_chrIII:29909-30405	60	-	26.4645	26.4645	26.155001	26.155001	26.0002	25.690701	26.0002	26.0002	26.155001	26.155001	26.155001	26.0002	26.309799	25.5359	21.3573	26.619301	26.619301	26.309799	26.619301	26.309799	26.619301	26.619301	25.071699	26.309799	25.690701	25.845501	26.0002	26.309799	26.309799	26.309799	25.690701	25.381201	25.5359	26.309799	26.619301	26.619301	26.619301	25.690701	23.369301	26.928801	26.928801	26.774099	26.774099	26.619301
chrXIII	52212	52460	CUT282_chrXIII:57625-57873	60	+	146.526001	146.850006	146.526001	146.526001	146.363998	147.173004	145.716003	145.878006	144.582993	147.011002	147.335007	146.039993	147.820999	147.496994	146.850006	148.307007	148.145004	146.039993	147.658997	148.145004	148.145004	147.983002	147.820999	142.315994	141.669006	147.496994	147.496994	146.688004	141.669006	139.725998	147.173004	146.850006	148.307007	144.421005	145.554001	146.526001	145.069	147.335007	148.468994	138.429993	139.563995	140.048996	148.953995	148.630997
chrXIII	641014	641310	CUT786_chrXIII:667934-668230	60	-	0.773817	0.773817	0.773817	0.773817	0.773817	0.773817	0.773817	0.773817	0.773817	0.773817	0.773817	0.773817	0.773817	0.773817	0.773817	0.773817	0.773817	0.773817	0.773817	0.773817	0.773817	0.773817	0.309527	0.309527	0.773817	0.773817	0.773817	0.773817	0.773817	0.773817	0.773817	0.773817	0.773817	0.773817	0.773817	0.773817	0.773817	0.619053	0.773817	0.773817	0.773817	0.773817	0.773817	0.619053
chrV	228519	228823	CUT107_chrV:208762-209066	60	+	1.78098	1.78098	1.78098	1.78098	1.61907	1.61907	1.61907	1.61907	1.61907	1.61907	1.78098	1.78098	1.78098	1.61907	1.13335	1.78098	1.78098	1.78098	1.78098	1.78098	1.78098	1.78098	1.78098	1.78098	1.78098	1.78098	1.61907	1.78098	1.78098	1.61907	1.61907	1.61907	1.78098	1.78098	1.78098	1.13335	1.13335	1.78098	1.78098	1.78098	1.61907	1.61907	1.61907	1.61907
chrXI	504764	505396	CUT721_chrXI:493021-493653	60	-	2.32145	2.32145	2.32145	2.32145	2.16669	2.16669	2.32145	2.32145	2.32145	2.32145	2.32145	2.32145	2.16669	2.16669	2.16669	2.16669	2.32145	2.32145	2.32145	2.32145	2.32145	2.32145	2.32145	2.32145	2.32145	2.32145	2.32145	2.01192	2.32145	2.16669	2.32145	2.32145	2.32145	2.32145	2.32145	2.47621	2.47621	2.47621	2.47621	2.47621	2.47621	2.47621	2.47621	2.47621
chrI	33229	34069	CUT001_chrI:30072-30904	60	+	9.22869	9.71441	9.71441	9.55251	9.22869	9.71441	9.71441	9.71441	7.28581	8.74297	9.3906	9.3906	9.22869	9.71441	9.55251	9.71441	8.58106	8.41916	8.58106	9.71441	9.3906	9.71441	9.3906	9.55251	9.71441	9.55251	9.3906	9.3906	9.55251	9.3906	9.55251	9.55251	9.55251	9.3906	9.55251	9.55251	9.3906	9.3906	9.3906	9.3906	9.55251	9.55251	9.55251	9.55251
chrXI	337450	337810	CUT716_chrXI:325907-326267	60	-	9146.049805	8899.660156	9135.519531	9087.700195	9094.820312	9182.419922	9161.370117	9159.820312	9155.799805	9102.709961	9179.009766	8440.169922	8258.330078	8476.540039	9091.110352	9148.370117	8822.280273	9207.019531	9164.620117	9099.30957	9155.799805	8384.150391	8424.389648	9086.30957	9175.919922	9207.019531	9261.19043	9152.860352	9149.450195	9215.230469	9139.080078	9103.179688	9072.379883	8960.179688	9196.19043	9179.94043	9255.469727	9191.549805	9240.919922	9086	8895.330078	8901.830078	9252.219727	9208.570312
chrXVI	620867	621470	CUT426_chrXVI:621334-621926	60	+	0.809534	0.809534	0.809534	0.647627	0.647627	0.647627	0.647627	0.647627	0.647627	0.485721	0.485721	0.485721	0.485721	0.485721	0.485721	0.485721	0.485721	0.323814	0.485721	0.485721	0.485721	0.485721	0.323814	0.323814	0.485721	0.485721	0.485721	0.485721	0.485721	0.485721	0.485721	0.485721	0.485721	0.485721	0.485721	0.485721	0.485721	0.485721	0.485721	0.485721	0.485721	0.485721	0.485721	0.485721
chrI	210000	210408	CUT436_chrI:10732-11140	60	-	9.75009	9.75009	9.59533	9.75009	9.75009	9.75009	9.59533	9.59533	9.59533	9.44056	9.59533	9.44056	9.13104	8.51198	8.51198	8.51198	8.66675	8.97627	8.97627	8.35722	8.82151	7.73817	7.11911	7.89293	8.20246	8.04769	8.51198	8.82151	8.04769	9.2858	8.51198	8.66675	9.2858	9.2858	9.2858	9.59533	9.59533	9.59533	9.2858	7.11911	8.51198	8.82151	9.59533	9.59533
chrXIV	244137	244593	CUT805_chrXIV:240886-241342	60	-	4.6429	4.48814	4.48814	4.48814	4.6429	4.6429	4.6429	4.33337	3.86908	4.6429	4.6429	4.48814	4.48814	4.48814	4.6429	4.6429	4.6429	4.17861	4.6429	4.6429	4.6429	4.6429	4.33337	4.6429	4.48814	4.6429	4.6429	4.6429	4.17861	4.6429	4.6429	4.6429	4.6429	4.6429	4.6429	4.6429	4.6429	4.48814	4.48814	4.48814	4.6429	4.6429	4.48814	4.48814
chrI	71029	71141	CUT440_chrI:67850-67962	60	-	2.63098	3.40479	3.25003	3.25003	3.09527	2.9405	2.9405	2.9405	2.9405	2.9405	3.09527	3.09527	3.40479	3.40479	3.40479	3.40479	3.25003	3.25003	3.25003	3.40479	3.40479	3.40479	3.40479	3.40479	3.40479	3.40479	3.40479	3.40479	3.09527	3.25003	3.40479	3.40479	3.40479	3.40479	3.40479	3.40479	3.40479	3.40479	3.09527	3.40479	3.40479	3.40479	3.25003	3.25003
chrVII	751231	751655	CUT620_chrVII:761730-762154	60	-	0.92858	0.92858	0.92858	0.92858	0.773817	0.773817	0.92858	0.92858	0.92858	0.92858	0.92858	0.92858	0.92858	0.92858	0.92858	0.619053	0.773817	0.92858	0.92858	0.92858	0.92858	0.92858	0.92858	0.92858	0.92858	0.92858	0.92858	0.92858	0.92858	0.92858	0.92858	0.92858	0.92858	0.92858	0.92858	0.92858	0.92858	0.92858	0.92858	0.92858	0.92858	0.773817	0.773817	0.92858
chrIV	939275	939403	CUT074_chrIV:963281-963409	60	+	152.516006	152.677994	152.516006	150.25	150.087997	143.934998	150.25	152.031006	153.164001	152.677994	152.677994	153.001999	153.488007	151.869003	153.649994	151.544998	152.677994	153.001999	153.164001	151.869003	152.354004	153.488007	154.134995	153.973007	153.649994	153.001999	152.031006	153.649994	153.811996	153.973007	154.134995	153.488007	153.001999	151.707001	152.192001	152.677994	154.459	150.897003	150.735001	152.839996	150.410995	152.192001	153.164001	151.220993
chrX	144087	144562	CUT200_chrX:134195-134667	60	+	0.323814	0.323814	0.323814	0.323814	0.323814	0.323814	0.323814	0.323814	0.323814	0.323814	0.323814	0.323814	0.323814	0.323814	0.323814	0.323814	0.323814	0.323814	0.323814	0.323814	0.323814	0.323814	0.323814	0.323814	0.323814	0.323814	0.323814	0.323814	0.323814	0.323814	0.323814	0.323814	0.323814	0.323814	0.323814	0.323814	0.323814	0.323814	0.323814	0.323814	0.323814	0.323814	0.323814	0.323814
chrXII	748954	749242	CUT747_chrXII:789411-789699	60	-	2.9405	2.9405	3.09527	3.25003	3.25003	3.25003	3.09527	3.09527	3.25003	3.25003	3.25003	3.25003	3.25003	3.25003	3.09527	3.25003	3.25003	3.25003	3.25003	3.25003	3.25003	3.25003	3.25003	3.25003	3.25003	3.25003	3.09527	3.25003	3.25003	3.25003	3.25003	3.25003	3.25003	3.25003	3.25003	3.25003	3.25003	3.25003	3.25003	3.25003	3.25003	3.25003	3.25003	3.25003
chrVIII	166759	167455	CUT175_chrVIII:170721-171417	60	+	1.45716	1.45716	1.45716	1.45716	1.45716	1.45716	1.45716	1.45716	1.45716	1.45716	1.45716	1.45716	1.45716	1.45716	1.45716	1.45716	1.45716	1.45716	1.45716	1.45716	1.45716	1.45716	1.45716	1.45716	1.45716	1.45716	1.45716	1.45716	1.45716	1.45716	1.29525	1.29525	1.45716	1.45716	1.45716	1.45716	1.45716	1.45716	1.45716	1.45716	1.45716	1.45716	1.45716	1.45716
chrXVI	304206	304406	CUT413_chrXVI:304114-304314	60	+	399.585999	403.79599	400.395996	406.223999	406.385986	406.548004	406.872009	406.385986	406.548004	406.223999	407.681	407.033997	405.415009	407.681	407.358002	407.196014	406.709991	404.766998	405.576996	405.901001	402.985992	404.442993	404.928986	385.015015	382.261993	386.957001	394.243011	383.234009	401.367004	402.985992	405.576996	404.119995	326.890015	393.109985	402.824005	407.681	408.32901	409.786011	410.109985	409.623993	401.367004	403.14801	384.69101	408.653015
chrV	503049	504249	CUT118_chrV:483318-484518	60	+	0.485721	0.485721	0.485721	0.485721	0.485721	0.485721	0.485721	0.485721	0.485721	0.485721	0.485721	0.485721	0.485721	0.485721	0.485721	0.485721	0.485721	0.485721	0.485721	0.485721	0.485721	0.485721	0.485721	0.485721	0.485721	0.485721	0.485721	0.485721	0.485721	0.485721	0.485721	0.485721	0.485721	0.485721	0.485721	0.485721	0.485721	0.485721	0.485721	0.485721	0.485721	0.485721	0.485721	0.485721
chrIX	178263	178767	CUT188_chrIX:187956-188460	60	+	0	0	0	0	0	0	0	0	0	0	0	0	0	0	0	0	0	0	0	0	0	0	0	0	0	0	0	0	0	0	0	0	0	0	0	0	0	0	0	0	0	0	0	0
chrVII	151869	152165	CUT589_chrVII:150665-150961	60	-	79.548302	77.5364	77.072098	74.2864	78.000702	78.000702	78.310204	78.000702	78.155502	77.6912	79.2388	79.3936	79.857903	79.548302	79.2388	79.703102	77.226898	77.072098	79.548302	79.703102	79.548302	78.774498	79.857903	80.167397	80.167397	80.167397	80.322197	79.857903	79.703102	79.548302	78.619797	78.929298	79.084099	79.084099	78.774498	78.774498	79.084099	76.917397	67.941101	46.2742	73.203003	74.131599	75.9888	77.226898
chrIX	347954	348720	CUT195_chrIX:355556-356324	60	+	43.714901	48.410198	49.0578	49.0578	49.2197	49.0578	49.0578	49.2197	49.543499	48.734001	48.734001	48.734001	48.895901	48.572102	49.2197	48.895901	43.229099	49.381599	49.705399	49.867298	49.705399	49.2197	48.895901	47.9244	47.762501	46.7911	47.114899	45.6577	46.305401	47.762501	45.010101	47.9244	48.895901	49.2197	49.0578	49.0578	48.734001	48.895901	48.895901	48.895901	47.600601	46.6292	46.4673	48.410198
chrIV	983316	983828	CUT517_chrIV:1010917-1011429	60	-	0.309527	0.309527	0.309527	0.309527	0.309527	0.309527	0.309527	0.154763	0.154763	0.154763	0.154763	0.154763	0.46429	0.46429	0.46429	0.46429	0.46429	0.309527	0.309527	0.46429	0.46429	0.46429	0.46429	0.46429	0.46429	0.46429	0.46429	0.46429	0.46429	0.46429	0.46429	0.46429	0.46429	0.46429	0.46429	0.46429	0.46429	0.46429	0.46429	0.46429	0.46429	0.46429	0.46429	0.46429
chrXV	566384	567248	CUT383_chrXV:584321-585185	60	+	11.3335	11.3335	11.3335	11.3335	11.1716	9.06678	11.0097	11.1716	11.0097	10.8478	11.0097	11.0097	10.6859	11.0097	11.0097	11.0097	11.1716	11.1716	11.3335	11.3335	10.6859	11.0097	11.1716	11.0097	11.0097	11.3335	10.8478	11.1716	11.1716	11.1716	11.1716	11.1716	11.1716	11.1716	11.0097	11.0097	11.1716	11.1716	11.0097	11.0097	11.0097	11.3335	11.3335	11.3335
chrXVI	107461	107997	CUT880_chrXVI:107733-108269	60	-	0.154763	0.154763	0.154763	0.154763	0.154763	0.154763	0.154763	0.154763	0.154763	0.154763	0.154763	0.154763	0.154763	0.154763	0.154763	0.154763	0	0	0.154763	0.154763	0.154763	0	0	0	0	0.154763	0	0.154763	0.154763	0.154763	0.154763	0.154763	0.154763	0.154763	0.154763	0.154763	0.154763	0.154763	0.154763	0.154763	0.154763	0.154763	0.154763	0.154763
chrVII	664941	665453	CUT614_chrVII:671403-671915	60	-	0	0	0	0	0	0	0	0	0	0	0	0	0	0	0	0	0	0	0	0	0	0	0	0	0	0	0.154763	0.154763	0.154763	0.154763	0.154763	0.154763	0.154763	0.154763	0.154763	0.154763	0.154763	0.154763	0.154763	0.154763	0.154763	0.154763	0.154763	0.309527
chrXIII	836662	837150	CUT312_chrXIII:864410-864898	60	+	237.516998	238.488998	232.013	229.259995	229.908005	238.164993	236.384003	238.003006	240.108002	233.955002	233.955002	234.279007	239.136002	235.574005	237.194	239.460007	240.755997	237.516998	241.078995	241.240997	238.488998	238.813004	231.203003	232.335999	223.108002	229.908005	240.917007	241.565002	241.889008	242.050995	241.727005	241.240997	239.460007	240.270004	240.270004	241.240997	240.108002	241.240997	242.212997	242.860001	243.669998	243.669998	243.345993	242.860001
chrX	461613	461925	CUT691_chrX:450371-450683	60	-	31.107401	30.643101	30.4884	29.250299	29.559799	31.107401	30.9527	31.107401	32.035999	31.881201	32.345501	32.655102	32.500301	32.500301	32.500301	29.7146	32.345501	31.107401	31.881201	32.1908	31.881201	32.655102	32.655102	32.035999	32.035999	32.035999	32.345501	32.035999	31.881201	31.881201	32.035999	31.7265	32.035999	32.500301	32.345501	32.345501	31.7265	32.1908	32.035999	32.035999	32.500301	32.500301	32.345501	32.345501
chrXV	965643	966075	CUT396_chrXV:1001086-1001518	60	+	0.485721	0.485721	0.485721	0.485721	0.485721	0.485721	0.485721	0.485721	0.485721	0.485721	0.485721	0.485721	0.485721	0.485721	0.323814	0.323814	0.485721	0.485721	0.485721	0.485721	0.485721	0.485721	0.485721	0.485721	0.485721	0.485721	0.485721	0.485721	0.485721	0.485721	0.485721	0.485721	0.485721	0.485721	0.485721	0.485721	0.485721	0.485721	0.485721	0.485721	0.485721	0.485721	0.485721	0.485721
chrXII	514501	514820	CUT740_chrXII:543347-543667	60	-	2.47621	2.32145	2.01192	2.47621	2.47621	2.32145	2.32145	2.47621	2.47621	2.47621	2.47621	2.47621	2.47621	2.47621	2.47621	2.47621	2.47621	2.47621	2.47621	2.47621	2.47621	2.47621	2.47621	2.47621	2.47621	2.47621	2.47621	2.47621	2.63098	2.63098	2.63098	2.63098	2.63098	2.63098	2.63098	2.32145	2.32145	2.47621	2.47621	2.63098	2.63098	2.63098	2.47621	2.47621
chrX	289744	290216	CUT685_chrX:279537-280009	60	-	13.4644	13.6192	13.1549	13.6192	13.4644	13.4644	13.1549	13.1549	12.8454	13.3096	13.1549	13.0001	13.0001	13.0001	13.0001	13.4644	13.1549	13.0001	13.0001	13.3096	12.8454	13.4644	13.4644	13.0001	13.4644	13.6192	13.6192	13.6192	13.6192	13.6192	13.6192	13.4644	13.6192	13.6192	12.8454	13.0001	12.5358	13.0001	13.6192	13.6192	13.4644	13.1549	13.6192	13.6192
chrXV	184926	185390	CUT363_chrXV:204674-205138	60	+	13.2764	13.6002	11.1716	10.362	12.3049	11.1716	11.9811	11.9811	12.3049	12.4668	12.6287	12.9525	13.1145	12.9525	13.1145	13.6002	12.9525	12.143	13.4383	13.4383	14.0859	14.0859	14.0859	13.924	14.0859	14.0859	13.924	11.8192	13.924	14.0859	13.7621	13.7621	14.0859	14.0859	14.0859	14.0859	14.0859	14.0859	8.41916	12.6287	14.0859	14.0859	14.0859	14.0859
chrXVI	654918	655048	CUT427_chrXVI:654990-655118	60	+	36.267101	36.591	35.4576	35.2957	37.8862	36.914799	38.209999	38.857601	38.695702	38.371899	38.533798	39.181499	38.695702	39.343399	39.505299	39.181499	39.505299	39.829102	39.505299	39.667198	39.181499	39.505299	39.991001	39.505299	39.343399	39.181499	39.0196	38.0481	38.695702	39.0196	39.181499	39.181499	35.619499	38.857601	39.181499	38.695702	38.857601	38.857601	38.695702	37.400501	37.076698	35.943298	36.105202	36.267101
chrIV	1134047	1134294	CUT085_chrIV:1165899-1166147	60	+	8.41916	8.58106	8.58106	8.41916	8.58106	8.58106	8.58106	8.41916	8.41916	8.41916	8.41916	8.41916	8.41916	8.41916	8.41916	8.25725	8.25725	8.25725	8.41916	8.25725	8.25725	8.25725	8.41916	8.25725	8.41916	8.25725	8.25725	8.25725	8.25725	8.25725	8.25725	8.25725	8.25725	6.15246	7.60962	8.25725	8.25725	8.09534	7.77153	7.28581	7.77153	7.93344	8.09534	8.09534
chrXII	942744	943032	CUT755_chrXII:987903-988191	60	-	2.01192	2.01192	2.01192	2.01192	2.01192	2.01192	1.85716	1.85716	1.85716	2.01192	2.01192	2.01192	2.01192	1.85716	1.85716	1.85716	1.85716	1.85716	1.7024	1.7024	1.7024	1.7024	1.7024	1.7024	1.7024	1.85716	1.85716	1.85716	1.7024	1.7024	1.85716	1.85716	1.85716	1.85716	1.85716	1.7024	1.85716	1.85716	1.85716	1.85716	1.85716	1.85716	1.85716	1.85716
chrIII	124065	124449	CUT464_chrIII:130072-130456	60	-	258.764008	257.98999	258.609009	258.764008	263.562012	259.537994	264.644989	263.871002	262.942993	263.407013	258.919006	263.097992	258.919006	250.098007	242.977997	257.21701	245.455002	261.085999	253.348007	261.085999	262.169006	260.776001	262.324005	263.871002	262.479004	266.812012	265.109985	266.347992	266.192993	266.347992	266.192993	236.014008	266.347992	266.192993	259.382996	265.574005	266.347992	266.812012	266.192993	257.21701	264.490997	263.097992	264.181	266.502014
chrXIII	473786	474106	CUT300_chrXIII:501098-501418	60	+	0.485721	0.485721	0.485721	0.485721	0.485721	0.485721	0.485721	0.485721	0.485721	0.485721	0.485721	0.485721	0.485721	0.485721	0.485721	0.485721	0.485721	0.485721	0.485721	0.485721	0.485721	0.485721	0.485721	0.485721	0.485721	0.485721	0.485721	0.485721	0.485721	0.485721	0.485721	0.485721	0.485721	0.485721	0.485721	0.485721	0.485721	0.485721	0.485721	0.485721	0.485721	0.485721	0.485721	0.485721
chrVII	438197	439033	CUT601_chrVII:439762-440602	60	-	18.1073	18.1073	17.024	17.178699	17.952499	17.952499	17.952499	17.952499	17.7978	17.952499	17.643	17.3335	17.178699	17.4883	17.4883	16.714399	17.178699	17.178699	17.178699	17.178699	17.178699	17.024	16.8692	16.8692	17.024	16.714399	16.8692	16.8692	17.024	16.8692	16.8692	16.8692	16.8692	16.8692	16.8692	16.8692	16.8692	16.714399	16.250099	16.250099	16.5597	16.5597	16.4049	16.250099
chrIV	1237199	1238671	CUT529_chrIV:1275041-1276513	60	-	83.726997	83.417397	85.429298	85.429298	85.584099	83.417397	81.869797	81.869797	83.726997	83.881699	85.429298	86.203201	85.8936	86.512703	86.976997	86.976997	81.250702	86.976997	83.881699	86.203201	86.976997	83.417397	86.822197	87.441299	88.215103	88.215103	88.215103	88.215103	87.441299	88.369904	87.131699	88.060303	88.524597	88.524597	88.679398	88.679398	87.286499	85.738899	87.131699	87.131699	84.810303	87.441299	84.1912	81.560303
chrVII	7053	7517	CUT582_chrVII:11909-12373	60	-	51.536201	51.381401	51.071899	51.536201	51.536201	49.5243	38.226501	47.048	49.214699	50.607601	50.2981	45.345699	51.071899	50.762402	51.2267	49.679001	49.369499	50.762402	51.381401	51.845699	51.536201	51.381401	52.155201	52.0005	52.310001	52.464802	52.464802	52.464802	52.155201	52.155201	47.048	52.0005	53.083801	52.9291	53.083801	52.9291	53.083801	53.083801	53.238602	52.7743	53.238602	53.238602	52.619499	51.071899
chrX	144562	144770	CUT201_chrX:134667-134875	60	+	0.971441	1.13335	1.13335	1.13335	1.13335	1.13335	1.13335	1.13335	1.13335	1.13335	1.13335	1.13335	0.323814	0.323814	0.809534	0.971441	0.971441	1.13335	1.45716	1.78098	1.78098	1.94288	1.94288	1.94288	1.94288	1.94288	1.94288	2.10479	2.10479	2.10479	2.10479	2.10479	2.10479	2.2667	3.07623	3.23814	4.04767	4.53339	4.6953	5.18102	5.01911	5.01911	5.18102	5.34293
chrIV	678400	679008	CUT504_chrIV:687251-687859	60	-	49.369499	47.667099	49.214699	49.060001	49.5243	49.679001	49.5243	47.512299	49.369499	48.905201	49.060001	49.369499	49.214699	48.440899	49.5243	49.5243	49.214699	48.595699	48.595699	47.821899	48.131401	49.214699	49.214699	48.750401	49.369499	49.369499	47.821899	48.595699	48.595699	47.357601	48.131401	49.5243	49.679001	48.440899	47.048	45.964699	42.559898	47.512299	49.833801	49.369499	49.833801	49.988499	49.679001	49.369499
chrXIV	118933	119309	CUT802_chrXIV:116199-116575	60	-	2.47621	2.47621	2.47621	2.47621	2.32145	2.32145	2.32145	2.47621	2.32145	2.16669	2.16669	2.47621	2.78574	2.78574	2.78574	2.9405	2.9405	2.9405	2.9405	2.9405	2.9405	2.9405	2.78574	2.9405	2.9405	2.78574	2.9405	2.9405	3.09527	2.78574	2.78574	3.40479	3.40479	4.17861	4.79766	5.26195	5.26195	5.26195	7.11911	7.89293	8.20246	8.20246	8.20246	8.20246
chrVII	671788	671996	CUT152_chrVII:678247-678455	60	+	4.20958	4.04767	4.04767	4.04767	4.20958	4.20958	4.20958	4.20958	4.20958	4.20958	4.20958	4.04767	4.20958	4.20958	4.20958	4.20958	4.20958	4.20958	4.04767	3.88576	4.04767	4.04767	4.04767	4.20958	4.04767	4.04767	4.20958	4.20958	2.59051	3.23814	3.72386	4.20958	3.72386	3.40004	3.72386	3.88576	3.88576	4.04767	4.04767	4.04767	4.04767	4.04767	3.88576	3.88576
chrIV	199835	200003	CUT477_chrIV:187684-187852	60	-	36.059898	36.059898	35.905102	35.750301	36.059898	35.905102	35.750301	35.905102	35.750301	35.750301	35.750301	36.059898	34.667	35.905102	29.405001	33.7384	32.345501	31.881201	34.357498	34.357498	34.047901	35.905102	36.059898	36.059898	35.4408	35.5956	35.5956	35.905102	31.7265	36.3694	36.3694	36.2146	35.905102	35.905102	36.2146	36.2146	36.059898	36.059898	36.059898	36.059898	35.750301	35.750301	35.4408	35.905102
chrVII	185385	186273	CUT131_chrVII:184173-185061	60	+	23.800301	23.9622	24.1241	24.285999	24.285999	24.1241	23.9622	21.695499	23.9622	23.800301	24.1241	23.800301	24.285999	24.1241	24.285999	24.6098	24.6098	24.6098	24.6098	24.6098	23.9622	23.9622	24.6098	24.6098	24.447901	24.447901	24.285999	23.800301	24.285999	23.3146	23.9622	24.6098	24.6098	24.447901	24.6098	24.447901	24.1241	24.1241	24.6098	24.6098	24.6098	24.6098	24.447901	24.447901
chrIX	176241	176473	CUT662_chrIX:185944-186176	60	-	186.953995	187.727997	187.264008	188.656006	189.121002	188.501999	191.287003	190.203995	185.251999	190.822998	191.132996	190.822998	187.882996	189.585007	188.037003	192.835007	190.514008	193.764008	193.145004	193.453995	184.014008	187.727997	190.667999	186.179993	193.608994	194.072998	188.501999	194.382996	194.227997	193.298996	186.798996	186.490005	192.990005	191.597	191.751999	193.453995	190.048996	190.514008	191.132996	190.358994	191.751999	192.216003	193.608994	192.990005
chrIV	1262490	1263154	CUT532_chrIV:1300313-1300977	60	-	1.08334	0.619053	0.619053	0.619053	0.619053	0.619053	0.619053	0.619053	0.619053	0.619053	0.619053	0.619053	0.619053	0.46429	0.46429	0.46429	0.619053	0.619053	0.619053	0.619053	0.619053	0.619053	0.619053	0.619053	0.773817	0.773817	0.773817	0.773817	0.773817	0.773817	0.773817	0.773817	0.773817	0.773817	0.773817	0.773817	0.773817	0.773817	0.773817	0.773817	0.773817	0.773817	0.773817	0.773817
chrXV	116696	117128	CUT357_chrXV:136442-136874	60	+	9.55251	9.71441	9.71441	9.71441	9.55251	9.71441	9.87632	9.87632	9.87632	9.87632	9.55251	9.71441	9.06678	9.55251	9.55251	9.55251	9.55251	9.22869	7.1239	9.55251	9.3906	9.3906	9.22869	9.22869	9.06678	8.90488	8.74297	8.90488	8.90488	8.58106	7.93344	9.55251	9.71441	9.06678	9.71441	9.71441	9.71441	9.71441	9.71441	9.71441	9.87632	9.71441	9.87632	9.71441
chrXIV	149127	149431	CUT318_chrXIV:145850-146154	60	+	1.45716	1.45716	1.45716	1.45716	0.971441	0.809534	1.29525	1.29525	1.29525	1.29525	1.45716	1.45716	1.45716	1.29525	1.29525	1.45716	1.29525	1.13335	1.13335	1.13335	1.13335	1.45716	1.45716	1.45716	1.29525	1.45716	1.45716	1.45716	1.45716	1.45716	1.45716	1.45716	1.45716	1.45716	1.45716	1.29525	1.29525	1.29525	1.29525	1.29525	1.29525	1.29525	0.323814	0.485721
chrIV	1202199	1203219	CUT088_chrIV:1240005-1241029	60	+	825.562988	828.315979	813.58197	802.895996	816.010986	820.057983	833.335022	763.715027	768.409973	769.867004	801.763	820.057983	831.22998	831.877014	841.268005	835.116028	843.697021	784.439026	842.562988	825.077026	841.754028	846.125	843.534973	845.153992	845.315979	847.096985	845.963013	844.992004	840.13501	842.401001	840.13501	840.781982	839.000977	840.296997	840.458984	802.895996	832.039001	832.362976	832.200989	830.096985	829.934998	832.525024	838.515991	833.010986
chrII	314349	314756	CUT012_chrII:306696-307104	60	+	0.323814	0.323814	0.323814	0.323814	0.323814	0.323814	0.323814	0.323814	0.323814	0.323814	0.323814	0.323814	0.323814	0.323814	0.323814	0.323814	0.323814	0.323814	0.323814	0.323814	0.323814	0.323814	0.323814	0.323814	0.323814	0.323814	0.323814	0.323814	0.323814	0.323814	0.323814	0.323814	0.323814	0.323814	0.323814	0.323814	0.323814	0.323814	0.485721	0.485721	0.485721	0.485721	0.485721	0.485721
chrXII	410307	410955	CUT260_chrXII:415736-416384	60	+	67.838997	67.029404	67.838997	68.162804	67.838997	66.381798	64.6008	67.838997	67.191299	69.458	68.972298	70.105698	70.105698	70.105698	70.105698	69.620003	67.191299	64.924698	65.086601	66.219902	69.134201	69.943802	68.648499	69.781898	70.105698	69.620003	69.943802	68.648499	68.972298	69.620003	67.677101	67.029404	69.134201	68.162804	70.5914	70.5914	69.943802	70.267601	69.620003	70.105698	70.429497	70.267601	70.429497	71.077103
chrVI	65687	67063	CUT121_chrVI:44745-46121	60	+	2.10479	2.10479	2.10479	2.10479	2.10479	2.10479	2.10479	2.10479	2.10479	2.10479	2.10479	2.10479	2.10479	2.10479	2.10479	2.10479	1.78098	1.94288	1.94288	1.78098	1.94288	1.94288	1.78098	1.78098	1.94288	1.94288	1.94288	1.94288	1.94288	1.94288	1.94288	1.78098	1.94288	1.94288	1.94288	1.94288	1.94288	1.94288	1.94288	1.94288	1.94288	1.94288	1.94288	1.78098
chrXI	400845	401405	CUT235_chrXI:389097-389657	60	+	38.209999	38.371899	38.0481	37.7243	38.209999	37.8862	38.209999	37.7243	37.8862	37.8862	37.7243	37.562401	37.8862	38.0481	37.8862	38.0481	38.209999	37.562401	37.7243	37.7243	37.562401	37.8862	38.0481	38.209999	38.0481	38.0481	37.8862	38.0481	36.752899	38.209999	37.7243	37.238602	36.429001	37.8862	37.400501	37.7243	37.562401	32.7052	37.8862	38.0481	37.8862	37.8862	38.209999	38.209999
chrXIV	148793	149127	CUT317_chrXIV:145514-145850	60	+	1.29525	1.29525	1.29525	1.29525	1.29525	1.29525	1.29525	1.29525	1.29525	1.29525	1.29525	1.29525	1.29525	1.29525	1.29525	1.13335	1.13335	1.13335	1.29525	1.29525	1.29525	1.29525	1.29525	1.29525	1.29525	1.29525	1.29525	1.29525	1.29525	1.29525	1.29525	1.29525	1.29525	1.29525	1.29525	1.29525	1.29525	1.29525	1.29525	1.29525	1.13335	1.29525	1.29525	1.29525
chrVII	1024977	1025400	CUT635_chrVII:1039401-1039824	60	-	89.762703	89.917503	84.346001	89.762703	89.608002	89.608002	89.453201	89.608002	84.655502	84.965103	88.679398	89.298401	87.131699	89.762703	90.072197	89.762703	89.1437	89.762703	90.072197	90.072197	90.226997	89.608002	89.608002	88.060303	90.072197	89.1437	88.988899	88.369904	78.155502	66.548203	85.738899	86.203201	86.357903	88.524597	88.524597	88.988899	90.536499	89.917503	89.608002	90.381798	88.679398	82.953102	87.750801	89.762703
chrII	743307	744666	CUT038_chrII:734829-736189	60	+	2.59051	2.59051	2.59051	2.59051	2.59051	2.59051	2.59051	2.59051	2.59051	2.4286	2.4286	0.809534	1.94288	2.10479	2.4286	2.4286	2.4286	2.59051	2.59051	2.59051	2.59051	2.59051	2.59051	2.59051	2.59051	2.59051	2.4286	2.59051	2.59051	2.59051	2.59051	2.59051	2.59051	2.4286	2.59051	2.4286	2.59051	2.59051	2.59051	2.59051	2.59051	2.75242	2.75242	2.75242
chrVIII	124278	125646	CUT640_chrVIII:127940-129308	60	-	0.773817	0.773817	0.773817	0.773817	0.773817	0.773817	0.773817	0.773817	0.773817	0.773817	0.773817	0.773817	0.773817	0.773817	0.773817	0.773817	0.773817	0.773817	0.773817	0.773817	0.46429	0.46429	0.46429	0.46429	0.619053	0.619053	0.619053	0.619053	0.773817	0.773817	0.773817	0.773817	0.773817	0.773817	0.773817	0.773817	0.773817	0.773817	0.773817	0.773817	0.619053	0.619053	0.773817	0.773817
chrXI	582784	582920	CUT727_chrXI:571070-571206	60	-	7.11911	6.19053	6.96435	7.11911	7.11911	6.96435	7.11911	7.11911	7.11911	7.11911	7.11911	7.11911	7.11911	7.11911	7.11911	7.11911	7.11911	7.11911	7.11911	7.11911	7.11911	7.11911	7.11911	7.11911	7.11911	6.96435	6.96435	6.96435	6.96435	7.11911	6.96435	7.11911	7.11911	7.11911	7.27388	7.27388	7.27388	7.27388	7.27388	7.27388	7.27388	7.27388	7.27388	7.27388
chrX	151286	151734	CUT202_chrX:141395-141843	60	+	55.857899	55.210201	57.476898	57.476898	56.991199	57.638802	57.314999	56.8293	57.153099	57.9627	57.9627	57.9627	57.9627	57.9627	57.9627	57.9627	57.9627	56.8293	57.153099	57.153099	57.9627	57.476898	57.314999	56.181702	57.8008	57.9627	57.9627	57.9627	57.476898	57.9627	57.9627	57.8008	57.638802	57.638802	57.8008	57.8008	57.153099	57.8008	57.638802	57.8008	58.124599	58.124599	57.9627	58.286499
chrXII	410955	411379	CUT261_chrXII:416384-416808	60	+	6.47627	6.31437	6.31437	6.47627	6.47627	6.63818	6.63818	6.63818	6.63818	6.47627	6.47627	6.47627	6.47627	6.31437	6.47627	6.47627	6.47627	6.47627	6.47627	6.47627	6.47627	6.15246	6.15246	6.47627	6.47627	6.47627	6.47627	6.15246	5.82865	5.99055	6.15246	6.31437	6.31437	6.31437	6.31437	6.31437	6.31437	6.31437	6.31437	6.31437	6.31437	6.31437	6.31437	6.31437
chrII	313941	314349	CUT011_chrII:306288-306696	60	+	0.323814	0.485721	0.485721	0.485721	0.485721	0.485721	0.485721	0.485721	0.485721	0.485721	0.485721	0.485721	0.323814	0.485721	0.485721	0.485721	0.485721	0.485721	0.485721	0.485721	0.485721	0.485721	0.485721	0.485721	0.485721	0.485721	0.485721	0.485721	0.485721	0.485721	0.485721	0.485721	0.485721	0.485721	0.485721	0.485721	0.485721	0.485721	0.485721	0.485721	0.485721	0.485721	0.485721	0.485721
chrIV	493690	494896	CUT062_chrIV:482605-483813	60	+	8.41916	8.25725	8.74297	8.90488	8.41916	8.74297	8.74297	8.58106	7.93344	8.58106	7.1239	7.60962	9.71441	10.8478	11.3335	12.3049	12.9525	13.7621	14.0859	14.2478	14.5716	14.7335	14.7335	14.7335	14.7335	14.7335	14.7335	14.4097	14.5716	14.5716	14.2478	14.7335	15.3812	15.3812	14.8954	16.3526	16.3526	17.0002	19.7526	20.7241	20.562201	20.7241	20.562201	19.914499
chrXV	959642	961674	CUT395_chrXV:995086-997118	60	+	10.5239	10.362	10.5239	10.362	10.362	10.5239	10.5239	10.5239	10.5239	10.5239	10.5239	10.5239	10.6859	10.5239	10.6859	10.362	10.362	9.71441	10.5239	10.5239	10.5239	10.5239	10.5239	10.5239	10.5239	10.5239	10.5239	10.5239	10.5239	10.5239	10.5239	10.5239	10.5239	10.5239	10.5239	10.5239	10.362	10.362	10.362	10.0382	10.5239	10.5239	10.5239	10.5239
chrII	491728	492024	CUT026_chrII:483734-484030	60	+	1.78098	1.61907	1.61907	1.78098	1.78098	1.78098	1.78098	1.78098	1.78098	1.78098	1.78098	1.78098	1.61907	1.78098	1.61907	1.45716	1.45716	1.45716	1.45716	1.61907	1.61907	1.61907	1.61907	1.78098	1.78098	1.78098	1.78098	1.78098	1.78098	1.78098	1.78098	1.78098	1.78098	1.78098	1.78098	1.78098	1.78098	1.78098	1.61907	1.61907	1.78098	1.78098	1.78098	1.61907
chrXIII	726001	726153	CUT787_chrXIII:752966-753118	60	-	166.061005	167.763	166.990005	167.763	167.143997	163.121002	138.822998	147.024994	141.143997	166.371002	167.917999	168.692001	169.156006	167.608994	164.513	168.227997	168.382004	168.072998	166.524994	166.835007	164.667999	158.787003	159.871002	167.608994	168.537003	167.453995	168.692001	165.597	168.227997	164.667999	169.001999	168.692001	168.692001	169.001999	169.466003	169.774994	169.929993	164.513	166.524994	167.608994	169.621002	169.466003	169.621002	169.621002
chrXV	848573	848797	CUT391_chrXV:878093-878317	60	+	0.971441	0.971441	0.971441	0.971441	0.971441	0.971441	0.971441	0.971441	0.971441	0.971441	0.971441	0.809534	0.647627	0.971441	0.971441	1.13335	1.13335	1.13335	1.13335	1.13335	1.13335	1.13335	1.13335	1.13335	1.13335	0.971441	1.13335	1.13335	1.13335	1.13335	0.971441	1.13335	1.13335	1.13335	1.13335	1.13335	1.13335	1.13335	1.13335	1.13335	1.13335	1.13335	1.13335	1.13335
chrXII	798776	799136	CUT751_chrXII:833284-833644	60	-	6.19053	6.03577	6.03577	6.03577	5.57148	5.72624	5.57148	5.88101	6.03577	6.03577	6.03577	6.03577	5.57148	5.26195	5.41672	5.88101	5.88101	5.88101	5.88101	6.03577	5.88101	5.88101	6.03577	5.88101	6.03577	6.03577	5.72624	5.72624	4.33337	4.6429	4.95243	4.02385	4.6429	4.33337	4.48814	3.40479	5.57148	5.72624	5.88101	5.88101	6.03577	5.88101	5.72624	5.88101
chrII	584423	584847	CUT029_chrII:576349-576773	60	+	1.94288	2.2667	2.4286	2.4286	2.4286	2.4286	2.4286	2.4286	2.4286	2.4286	2.4286	2.4286	2.4286	2.4286	2.4286	2.4286	2.4286	2.4286	2.2667	2.4286	2.4286	2.4286	2.59051	2.59051	2.91432	2.91432	2.91432	2.75242	2.75242	2.75242	2.91432	3.07623	3.07623	3.23814	3.23814	3.23814	3.23814	3.23814	3.23814	3.23814	3.23814	3.23814	3.23814	3.23814
chrX	269715	269971	CUT682_chrX:259505-259761	60	-	7.5834	6.65482	8.04769	8.04769	8.04769	8.04769	8.04769	8.04769	7.89293	7.89293	7.5834	7.73817	7.73817	8.04769	8.04769	8.04769	7.89293	7.89293	7.89293	7.89293	7.89293	7.89293	7.89293	7.89293	7.89293	7.89293	7.89293	7.89293	7.89293	7.73817	7.73817	7.89293	8.04769	7.89293	7.89293	7.89293	7.89293	8.04769	8.04769	8.04769	8.04769	8.04769	8.04769	8.04769
chrXV	966075	966395	CUT397_chrXV:1001518-1001838	60	+	0.323814	0.323814	0.323814	0.323814	0.323814	0.323814	0.323814	0.323814	0.323814	0.323814	0.323814	0.323814	0.323814	0.323814	0.323814	0.323814	0.323814	0.323814	0.323814	0.323814	0.323814	0.323814	0.323814	0.323814	0.323814	0.323814	0.323814	0.323814	0.323814	0.323814	0.323814	0.323814	0.323814	0.323814	0.323814	0.323814	0.323814	0.323814	0.323814	0.323814	0.323814	0.323814	0.485721	0.485721
chrVII	719744	720000	CUT154_chrVII:730550-730806	60	+	14.7335	14.8954	15.0573	15.0573	14.5716	14.5716	14.5716	15.0573	15.0573	15.0573	15.0573	15.0573	15.0573	15.0573	15.0573	15.0573	15.0573	15.0573	15.0573	15.0573	15.0573	15.5431	14.7335	15.3812	15.5431	15.3812	15.2192	15.2192	15.705	15.705	15.8669	15.8669	15.705	15.705	15.705	15.705	15.705	15.5431	15.705	15.5431	8.58106	15.5431	15.705	15.5431
chrIV	1453669	1453901	CUT539_chrIV:1492153-1492385	60	-	331.192993	328.872009	329.800995	324.847992	327.942993	323.145996	304.265015	321.442993	318.65799	339.085999	339.240997	340.325012	340.634003	339.859985	337.694	338.46701	338.002991	325.312012	328.71701	333.515015	331.039001	268.204987	321.442993	336.145996	285.847992	304.419006	311.384003	301.479004	339.395996	341.097992	342.955994	345.277008	342.955994	311.384003	313.704987	350.229004	350.539001	355.337006	353.170013	351.002991	356.265015	357.812988	348.837006	283.526001
chrXII	894059	895051	CUT753_chrXII:928605-929597	60	-	2.78574	2.63098	2.63098	2.47621	2.32145	2.47621	2.63098	2.78574	2.78574	2.63098	2.63098	2.78574	2.78574	2.78574	2.78574	2.78574	2.78574	2.78574	2.78574	2.78574	2.78574	2.78574	2.78574	2.78574	2.78574	2.78574	2.78574	2.78574	2.47621	2.78574	2.78574	2.78574	2.78574	2.78574	2.32145	2.32145	2.47621	2.63098	2.78574	2.78574	2.78574	2.78574	2.78574	2.78574
chrVII	1046338	1046554	CUT169_chrVII:1060740-1060956	60	+	7.1239	6.47627	7.1239	7.28581	6.962	7.28581	7.28581	7.28581	7.28581	7.28581	7.28581	7.1239	7.1239	7.1239	7.1239	7.1239	7.28581	7.28581	7.28581	7.28581	7.28581	7.1239	7.1239	7.1239	7.1239	6.962	6.80009	6.80009	6.80009	6.80009	6.80009	6.962	5.66674	6.962	6.63818	6.63818	6.63818	7.28581	7.1239	7.1239	6.962	6.80009	7.1239	7.1239
chrIV	1127402	1127594	CUT083_chrIV:1153883-1154075	60	+	0.971441	0.971441	0.971441	0.971441	0.971441	0.971441	0.809534	0.971441	0.971441	0.971441	0.971441	0.809534	0.809534	0.809534	0.971441	0.971441	0.971441	0.971441	0.971441	0.971441	0.971441	0.971441	0.971441	0.971441	0.971441	0.971441	0.971441	0.971441	0.971441	0.971441	0.971441	0.971441	0.971441	0.971441	0.971441	0.971441	0.971441	0.971441	0.971441	0.971441	0.971441	0.971441	0.971441	0.971441
chrXVI	182738	182962	CUT406_chrXVI:182954-183178	60	+	71.562798	71.886597	71.724701	72.048599	69.458	71.724701	72.210503	72.210503	72.210503	72.210503	71.238998	71.400902	70.753304	72.048599	72.048599	71.238998	71.238998	71.238998	67.353302	70.429497	71.724701	72.048599	70.753304	70.429497	69.620003	71.724701	71.400902	72.210503	72.210503	73.019997	72.858101	72.696198	72.858101	72.210503	73.1819	73.1819	73.343803	73.1819	72.858101	72.372398	72.048599	73.1819	61.038898	71.562798
chrXIII	370984	371447	CUT770_chrXIII:399182-399646	60	-	6.96435	7.11911	7.27388	7.42864	7.42864	7.5834	7.5834	7.5834	7.5834	7.5834	7.5834	7.42864	7.42864	7.42864	7.42864	7.27388	6.19053	4.95243	7.5834	7.5834	7.5834	7.5834	7.5834	7.42864	7.5834	7.5834	7.11911	7.42864	7.5834	7.5834	7.42864	7.27388	7.5834	7.5834	7.42864	7.5834	7.5834	7.5834	7.5834	7.5834	7.5834	7.5834	7.5834	7.5834
chrIV	380320	380488	CUT489_chrIV:368261-368429	60	-	1.54763	1.54763	1.54763	1.54763	1.54763	1.54763	1.39287	1.08334	1.54763	1.54763	1.54763	1.54763	1.54763	1.54763	1.54763	1.54763	1.54763	1.54763	1.54763	1.54763	1.54763	1.54763	1.54763	1.54763	1.54763	1.54763	1.54763	1.54763	1.54763	1.39287	1.39287	1.39287	1.39287	1.39287	1.39287	1.54763	1.54763	1.54763	1.54763	1.54763	1.54763	1.54763	1.54763	1.54763
chrVIII	455151	456265	CUT656_chrVIII:460984-462088	60	-	4.33337	4.33337	4.33337	4.33337	4.02385	4.33337	4.33337	4.33337	3.86908	3.86908	4.02385	4.33337	4.33337	4.33337	4.33337	4.33337	4.33337	4.33337	4.33337	4.33337	4.33337	4.33337	4.33337	3.86908	4.33337	4.33337	4.33337	4.33337	4.33337	4.33337	4.33337	4.33337	4.33337	4.33337	4.33337	4.33337	4.33337	4.33337	4.48814	4.48814	4.48814	4.48814	4.48814	4.48814
chrX	329292	329556	CUT688_chrX:319041-319305	60	-	9.2858	9.2858	8.97627	9.2858	9.2858	9.2858	9.13104	9.2858	9.2858	9.2858	9.44056	9.13104	9.75009	9.75009	9.75009	9.90485	10.0596	10.0596	10.6787	10.8334	10.9882	10.8334	10.2144	10.3691	10.3691	10.2144	10.3691	10.5239	10.8334	10.9882	10.8334	11.143	10.8334	9.13104	8.66675	8.97627	9.13104	6.19053	6.19053	6.19053	6.3453	6.19053	6.19053	6.50006
chrX	643092	644692	CUT220_chrX:643510-645110	60	+	191.535995	190.563995	186.516998	187.649994	194.774002	196.393005	191.050003	170.326004	189.917007	193.802994	193.964005	194.936005	193.964005	132.440002	152.516006	162.716003	165.307007	154.459	140.048996	194.287994	196.231003	194.612	198.011993	199.468994	200.440994	200.764999	200.764999	200.602997	201.735992	198.173996	198.335999	196.069	200.279007	202.222	198.822006	202.222	202.059998	203.841003	203.516998	193.317001	202.869003	204.003006	204.003006	204.003006
chrXVI	496892	497316	CUT903_chrXVI:497289-497713	60	-	1.23811	1.08334	1.23811	1.23811	1.23811	1.23811	1.23811	1.23811	1.23811	1.23811	1.23811	1.23811	1.23811	1.23811	1.23811	1.23811	1.23811	1.23811	1.23811	1.23811	1.23811	1.23811	1.23811	1.23811	1.23811	1.23811	1.23811	1.23811	1.08334	1.23811	1.23811	1.23811	0.92858	1.08334	1.23811	1.23811	1.08334	1.23811	1.23811	1.23811	1.23811	1.23811	1.23811	1.23811
chrXII	98444	99773	CUT246_chrXII:97826-99154	60	+	0.161907	0.161907	0.161907	0.161907	0.161907	0.161907	0.161907	0.161907	0.161907	0.161907	0.161907	0.161907	0.161907	0.161907	0.161907	0.161907	0.161907	0.161907	0.161907	0.161907	0.161907	0.161907	0.161907	0.161907	0.161907	0.161907	0.161907	0.161907	0.161907	0.161907	0.161907	0.161907	0.161907	0.161907	0.161907	0.161907	0.161907	0.161907	0.161907	0.161907	0.161907	0.161907	0.161907	0.161907
chrVII	154353	155425	CUT129_chrVII:153149-154221	60	+	0.971441	0.971441	0.971441	0.971441	0.971441	0.971441	0.971441	0.971441	0.971441	0.809534	0.971441	0.971441	0.971441	0.971441	0.971441	0.971441	0.971441	0.971441	0.971441	0.971441	0.971441	0.971441	0.971441	0.971441	0.971441	0.971441	0.971441	0.971441	0.971441	0.971441	0.971441	0.971441	0.971441	0.971441	0.971441	0.971441	0.971441	0.971441	1.13335	1.13335	1.13335	1.13335	1.13335	0.971441
chrVII	96311	96921	CUT126_chrVII:95141-95751	60	+	11.3335	12.143	12.143	12.143	12.143	12.143	12.143	12.143	11.9811	11.8192	11.8192	11.9811	12.143	12.143	11.9811	12.143	12.143	11.9811	11.8192	12.143	11.6573	11.6573	11.6573	12.143	11.9811	11.8192	11.9811	11.8192	11.8192	11.9811	11.9811	12.143	11.9811	11.9811	11.9811	10.6859	10.6859	10.6859	9.87632	9.71441	9.71441	9.55251	9.71441	5.34293
chrXII	358812	359140	CUT734_chrXII:363972-364300	60	-	0.154763	0.154763	0.154763	0.154763	0.154763	0	0	0.154763	0.154763	0.154763	0.154763	0.154763	0.154763	0.154763	0.154763	0.154763	0.154763	0.154763	0.154763	0.154763	0.154763	0.154763	0.154763	0.154763	0.154763	0.154763	0.154763	0.154763	0.154763	0.154763	0.154763	0.154763	0.154763	0.154763	0.154763	0.154763	0.154763	0.154763	0.154763	0.154763	0.154763	0.154763	0.154763	0.154763
chrIV	1262138	1262490	CUT531_chrIV:1299961-1300313	60	-	6.65482	6.65482	6.65482	6.65482	6.50006	6.50006	6.50006	6.50006	5.72624	6.50006	6.50006	6.3453	6.3453	6.3453	6.19053	5.88101	6.19053	6.03577	5.88101	5.88101	6.3453	6.3453	6.3453	6.19053	6.19053	5.10719	5.72624	6.19053	5.57148	6.3453	6.50006	6.3453	6.03577	6.50006	6.50006	6.50006	6.50006	6.3453	6.3453	6.50006	6.03577	6.3453	6.03577	6.3453
chrIV	206298	206546	CUT478_chrIV:194148-194396	60	-	235.085007	259.229004	262.014008	261.085999	259.692993	263.71701	261.549988	262.169006	262.787994	263.252014	257.835999	255.205002	207.537994	251.335999	250.561996	242.977997	231.371002	221.931	221.931	264.954987	266.347992	266.96701	267.740997	267.740997	267.740997	265.574005	257.526001	258.764008	253.501999	259.537994	261.085999	263.562012	266.192993	265.574005	260.46701	263.871002	264.644989	266.812012	267.276001	264.335999	268.514008	268.979004	269.442993	268.359985
chrXVI	699783	700327	CUT910_chrXVI:699481-700025	60	-	0	0	0	0	0	0	0	0	0	0	0	0	0	0	0	0	0	0	0	0	0	0	0	0	0	0	0	0	0	0	0	0	0	0	0	0	0	0	0	0	0	0	0	0
chrXVI	480542	480654	CUT901_chrXVI:480954-481066	60	-	284.144989	286.776001	262.632996	286.776001	287.549988	288.015015	286.776001	286.776001	287.085999	284.299988	284.609985	272.692993	278.264008	276.407013	281.514008	288.169006	288.479004	288.479004	287.549988	288.169006	282.752991	287.859985	283.990997	277.954987	265.264008	268.514008	289.407013	289.252991	288.942993	288.015015	288.942993	288.634003	288.015015	282.442993	281.359985	283.681	288.479004	286.622009	289.407013	289.407013	288.324005	289.872009	290.645996	290.026001
chrX	164914	165762	CUT204_chrX:155011-155859	60	+	2.75242	2.75242	2.75242	2.75242	2.75242	2.75242	2.59051	2.75242	2.59051	2.59051	2.59051	2.59051	2.75242	2.75242	2.75242	2.75242	2.75242	2.75242	2.75242	2.75242	2.75242	2.75242	2.75242	2.75242	2.75242	2.75242	2.59051	2.59051	2.75242	2.75242	2.75242	2.75242	2.75242	2.75242	2.75242	2.75242	2.75242	2.75242	2.75242	2.75242	2.75242	2.75242	2.75242	2.75242
chrIX	193159	194454	CUT189_chrIX:202852-204148	60	+	8.74297	8.74297	8.58106	8.58106	8.74297	8.74297	8.74297	8.41916	8.58106	8.74297	8.74297	8.74297	8.90488	8.90488	8.90488	8.90488	8.90488	8.90488	8.90488	8.90488	8.90488	8.90488	8.90488	8.90488	8.90488	8.90488	8.90488	8.90488	8.90488	8.90488	8.90488	8.90488	8.90488	8.41916	8.90488	8.74297	8.58106	8.58106	8.74297	8.90488	8.90488	8.90488	8.90488	8.90488
chrXIII	331938	332154	CUT294_chrXIII:348594-348810	60	+	27.848	28.3337	28.171801	28.009899	28.657499	28.009899	28.819401	28.9813	28.819401	28.657499	28.4956	28.171801	28.657499	28.4956	28.819401	28.657499	28.3337	28.3337	24.285999	27.6861	28.171801	28.657499	28.9813	29.1432	29.466999	29.305099	28.657499	28.657499	28.819401	27.200399	27.848	27.848	28.819401	29.305099	29.466999	29.305099	29.305099	29.466999	29.466999	29.466999	28.4956	27.848	26.5527	27.200399
chrIII	113469	113701	CUT463_chrIII:119144-119376	60	-	466.457001	457.17099	463.515991	467.848999	466.147003	476.052002	475.588013	476.360992	476.360992	477.753998	479.302002	478.528015	471.563995	476.052002	486.42099	487.503998	489.362	495.552002	495.243011	494.623993	491.993011	492.92099	491.838013	495.707001	496.015991	487.813995	490.13501	487.658997	496.63501	498.957001	498.028015	496.945007	498.493011	478.218994	475.742004	497.100006	497.563995	498.493011	498.028015	496.325989	489.825989	496.480988	487.658997	466.92099
chrXIII	332154	332802	CUT295_chrXIII:348810-349458	60	+	28.009899	27.038401	23.800301	29.790899	29.952801	29.466999	28.819401	28.4956	28.819401	27.848	27.848	28.819401	27.362301	5.82865	10.8478	16.676399	20.400299	23.4765	25.0956	25.7432	26.3908	27.5242	27.848	27.6861	27.5242	27.362301	27.362301	27.362301	27.5242	27.038401	27.200399	27.038401	27.5242	27.5242	26.5527	27.200399	27.038401	27.038401	25.581301	25.0956	26.3908	25.9051	25.9051	25.419399
chrIV	1469232	1469368	CUT540_chrIV:1507906-1508042	60	-	5.72624	5.72624	5.57148	5.72624	5.72624	5.72624	5.57148	5.57148	5.72624	5.72624	5.72624	5.72624	5.72624	5.57148	4.6429	5.26195	5.41672	5.88101	5.88101	5.88101	5.88101	5.88101	5.88101	5.88101	5.72624	5.72624	5.72624	5.88101	5.88101	5.88101	5.88101	5.88101	5.88101	4.79766	5.72624	5.72624	5.88101	5.88101	5.88101	5.88101	5.41672	5.26195	5.88101	5.88101
chrII	387177	387473	CUT022_chrII:379154-379450	60	+	18.2955	18.2955	18.2955	18.2955	18.2955	18.1336	18.2955	17.809799	17.809799	17.809799	17.6478	17.323999	17.6478	17.485901	17.1621	12.4668	17.0002	17.323999	17.6478	17.809799	17.971701	17.971701	17.809799	17.0002	17.809799	17.809799	17.971701	17.971701	17.971701	17.971701	17.971701	17.809799	17.971701	17.6478	17.6478	18.1336	18.2955	18.2955	18.2955	17.971701	18.2955	17.809799	18.1336	18.1336
chrVIII	79413	79533	CUT172_chrVIII:77301-77421	60	+	4.85721	4.37149	4.85721	4.6953	4.85721	4.85721	4.85721	4.85721	4.85721	4.85721	4.85721	4.37149	4.37149	4.20958	4.37149	4.6953	4.6953	4.6953	3.88576	4.20958	4.53339	4.37149	4.04767	4.20958	4.53339	4.53339	4.6953	4.6953	4.85721	4.6953	4.85721	4.6953	4.85721	4.85721	4.85721	4.85721	4.85721	4.85721	4.85721	4.85721	4.85721	4.53339	4.53339	4.53339
chrXVI	84208	85269	CUT403_chrXVI:84473-85537	60	+	2.59051	2.4286	2.75242	2.75242	2.91432	2.91432	2.91432	2.91432	2.91432	2.91432	2.91432	2.91432	2.75242	2.75242	2.91432	2.91432	2.91432	2.91432	3.07623	3.07623	3.07623	3.07623	3.07623	3.07623	3.07623	3.07623	3.07623	3.07623	3.07623	3.07623	3.07623	3.07623	2.91432	3.07623	2.91432	3.07623	2.10479	3.07623	2.91432	2.75242	2.75242	2.75242	2.75242	2.75242
chrIV	771259	771379	CUT511_chrIV:781235-781355	60	-	3.40479	3.40479	3.09527	2.9405	2.78574	3.09527	3.25003	3.25003	3.40479	3.25003	3.40479	3.40479	3.09527	3.09527	2.9405	2.78574	3.25003	3.09527	3.09527	3.09527	3.09527	2.01192	2.32145	2.32145	2.01192	2.32145	2.32145	2.47621	2.47621	2.47621	2.47621	2.47621	2.32145	2.32145	2.47621	2.47621	2.47621	2.47621	2.47621	2.47621	2.32145	2.32145	2.47621	2.16669
chrXIV	88925	89381	CUT799_chrXIV:86863-87319	60	-	0.619053	0.619053	0.619053	0.619053	0.619053	0.619053	0.619053	0.619053	0.619053	0.619053	0.619053	0.619053	0.619053	0.619053	0.619053	0.619053	0.619053	0.619053	0.619053	0.619053	0.619053	0.619053	0.619053	0.619053	0.619053	0.619053	0.619053	0.619053	0.619053	0.619053	0.619053	0.619053	0.619053	0.619053	0.619053	0.619053	0.619053	0.619053	0.619053	0.619053	0.619053	0.619053	0.619053	0.619053
chrXV	556383	556863	CUT848_chrXV:574325-574805	60	-	3.86908	3.86908	3.86908	3.86908	3.86908	3.86908	3.86908	3.71432	3.71432	3.71432	3.71432	2.78574	3.25003	2.78574	2.32145	3.09527	3.55956	3.09527	3.86908	3.86908	3.25003	3.71432	3.71432	3.71432	3.71432	2.78574	3.09527	3.40479	2.78574	3.55956	3.86908	3.86908	3.86908	3.86908	3.71432	3.55956	3.55956	3.55956	3.71432	3.71432	3.86908	3.86908	3.86908	3.86908
chrIV	576068	576627	CUT499_chrIV:578425-578985	60	-	2.47621	2.47621	2.47621	2.47621	2.32145	2.47621	2.47621	2.47621	2.32145	2.47621	2.47621	2.47621	2.47621	2.47621	2.47621	2.47621	2.47621	2.47621	2.47621	2.47621	2.47621	2.47621	2.47621	2.47621	2.47621	2.47621	2.47621	2.47621	2.47621	2.47621	2.32145	2.47621	2.47621	2.47621	2.47621	2.47621	2.47621	2.47621	2.47621	2.47621	2.32145	2.32145	2.47621	2.32145
chrXV	124055	124431	CUT359_chrXV:143802-144178	60	+	17.323999	17.0002	17.323999	17.323999	16.838301	17.1621	16.190701	16.190701	16.676399	16.3526	17.1621	17.323999	17.323999	17.323999	17.323999	17.323999	17.1621	17.1621	17.1621	16.838301	17.1621	17.323999	17.323999	17.323999	17.323999	17.0002	17.1621	17.1621	17.1621	17.323999	17.323999	17.1621	17.1621	17.1621	17.323999	17.323999	17.323999	17.323999	17.323999	17.323999	17.1621	16.028799	16.3526	17.1621
chrXV	924378	924570	CUT870_chrXV:953890-954082	60	-	7.27388	7.11911	6.80959	6.65482	6.96435	6.96435	6.80959	6.65482	6.19053	4.95243	6.65482	6.65482	6.50006	6.19053	6.80959	6.50006	6.80959	6.50006	6.3453	6.65482	6.65482	6.65482	7.11911	7.11911	7.27388	7.27388	7.27388	7.27388	7.11911	7.27388	7.27388	7.11911	6.96435	7.27388	7.27388	7.11911	7.11911	7.27388	7.27388	7.27388	7.27388	7.11911	7.11911	4.95243
chrVII	230005	230733	CUT133_chrVII:228830-229558	60	+	0	0	0	0	0	0	0	0	0	0	0	0	0	0	0	0	0	0	0	0	0	0	0	0	0	0	0	0	0	0	0	0	0	0	0	0	0	0	0	0	0	0	0	0
chrXV	33659	34691	CUT355_chrXV:47827-48859	60	+	0	0	0	0	0	0.161907	0.161907	0.161907	0.161907	0.161907	0.161907	0.161907	0.161907	0.161907	0.161907	0.161907	0.161907	0.161907	0.161907	0.161907	0.161907	0.161907	0.161907	0.323814	0.323814	0.323814	0.323814	0.323814	0.323814	0.323814	0.323814	0.323814	0.323814	0.323814	0.323814	0.323814	0.323814	0.323814	0.323814	0.323814	0.323814	0.323814	0.323814	0.323814
chrV	197645	198013	CUT550_chrV:178206-178574	60	-	1.85716	1.85716	1.85716	1.85716	1.85716	1.85716	1.85716	1.85716	1.85716	1.85716	1.85716	1.85716	1.85716	1.85716	1.7024	1.54763	1.85716	1.7024	1.85716	1.85716	1.85716	1.85716	1.7024	1.54763	1.85716	1.85716	1.85716	1.7024	1.54763	1.7024	1.7024	1.54763	1.39287	1.7024	1.7024	1.7024	1.54763	1.08334	1.39287	1.39287	1.39287	1.39287	1.08334	1.08334
chrVIII	193349	193877	CUT178_chrVIII:198585-199113	60	+	1.94288	1.94288	1.94288	1.94288	1.94288	1.94288	1.94288	1.78098	1.78098	1.94288	1.94288	1.94288	1.94288	1.94288	1.94288	1.61907	1.94288	1.94288	1.94288	1.94288	1.94288	1.94288	1.94288	1.94288	1.94288	1.94288	1.94288	1.94288	1.94288	1.94288	1.78098	1.94288	1.78098	1.78098	1.45716	1.45716	1.78098	1.61907	1.29525	1.61907	1.94288	1.94288	1.94288	1.94288
chrXV	390209	390617	CUT841_chrXV:409158-409566	60	-	24.916901	25.690701	25.690701	26.155001	26.155001	26.155001	26.155001	26.155001	26.155001	23.833599	25.5359	26.155001	26.4645	26.0002	22.905001	25.845501	25.690701	25.845501	26.309799	25.690701	26.0002	26.0002	26.0002	26.155001	26.155001	25.845501	26.155001	26.309799	26.155001	23.0597	22.440701	26.309799	26.774099	26.4645	26.774099	26.4645	26.774099	26.774099	26.774099	26.619301	26.155001	26.4645	26.619301	26.619301
chrVII	801113	802145	CUT158_chrVII:805214-806246	60	+	384.69101	385.338013	383.557007	377.080994	378.376007	374.490997	378.537994	386.14801	387.118988	388.091003	386.309998	387.281006	374.652008	388.252991	388.252991	387.605011	387.928986	388.415009	387.281006	386.14801	386.79599	385.824005	386.79599	378.537994	385.824005	383.881012	387.442993	386.79599	389.385986	387.766998	385.175995	383.881012	347.451996	353.281006	379.994995	387.118988	387.442993	382.910004	383.881012	388.738007	389.385986	389.223999	388.575989	383.718994
chrVII	30170	30522	CUT584_chrVII:35013-35365	60	-	0.309527	0.46429	0.46429	0.46429	0.46429	0.46429	0.46429	0.309527	0.309527	0.46429	0.46429	0.46429	0.46429	0.46429	0.46429	0.46429	0.46429	0.46429	0.46429	0.46429	0.46429	0.46429	0.46429	0.46429	0.46429	0.46429	0.46429	0.46429	0.46429	0.46429	0.46429	0.46429	0.46429	0.46429	0.46429	0.46429	0.46429	0.46429	0.46429	0.46429	0.46429	0.46429	0.46429	0.309527
chrVIII	167455	167807	CUT176_chrVIII:171417-171769	60	+	8.58106	8.58106	8.58106	8.58106	8.58106	8.58106	8.58106	8.58106	8.58106	8.58106	8.58106	8.58106	8.58106	8.41916	8.58106	8.58106	7.77153	8.58106	8.58106	8.41916	7.60962	8.41916	8.41916	8.41916	8.09534	7.77153	7.60962	8.09534	8.09534	8.09534	8.25725	8.58106	8.41916	8.58106	8.58106	8.41916	8.09534	8.25725	8.25725	8.09534	8.09534	8.25725	8.25725	8.41916
chrXVI	479662	479950	CUT900_chrXVI:480074-480362	60	-	5.57148	5.57148	5.72624	5.72624	5.72624	5.72624	5.72624	5.57148	5.57148	5.72624	5.72624	5.57148	5.57148	5.72624	5.72624	5.72624	5.72624	5.72624	5.57148	5.57148	5.57148	5.10719	5.57148	5.57148	5.10719	4.95243	5.26195	5.57148	5.26195	5.10719	4.95243	4.95243	5.41672	4.33337	5.57148	5.57148	5.57148	5.72624	5.72624	5.72624	5.72624	5.57148	5.72624	5.72624
chrXIII	124387	124659	CUT285_chrXIII:129809-130081	60	+	3.23814	2.91432	2.75242	3.23814	3.07623	3.07623	3.07623	2.75242	3.23814	3.23814	3.23814	2.91432	3.23814	3.23814	3.23814	2.91432	2.91432	2.91432	3.23814	3.23814	3.23814	3.07623	3.07623	3.07623	3.07623	3.23814	2.10479	3.23814	3.23814	3.23814	3.23814	3.07623	3.23814	3.23814	3.23814	3.23814	3.23814	3.88576	4.04767	4.04767	4.04767	4.04767	4.04767	4.04767
chrXII	635364	636132	CUT268_chrXII:675695-676463	60	+	26.228901	26.228901	26.228901	26.228901	26.228901	26.228901	26.066999	25.9051	25.7432	26.066999	26.066999	24.6098	26.066999	26.228901	25.9051	25.7432	26.066999	26.066999	26.066999	26.228901	26.228901	26.3908	26.3908	26.3908	26.228901	26.3908	26.3908	26.228901	26.3908	26.066999	25.9051	25.9051	26.066999	26.066999	25.9051	25.581301	25.419399	24.6098	24.6098	24.933701	25.7432	26.066999	26.066999	25.9051
chrII	286097	288545	CUT445_chrII:278428-280876	60	-	4.6429	4.6429	4.6429	4.6429	4.6429	4.6429	4.6429	4.6429	4.6429	4.6429	4.6429	4.6429	4.6429	4.48814	4.6429	4.6429	4.6429	4.6429	4.6429	4.6429	4.6429	4.48814	4.6429	4.6429	4.48814	4.6429	4.6429	4.6429	4.6429	4.33337	4.6429	4.6429	4.79766	4.79766	4.79766	4.79766	4.79766	4.79766	4.79766	4.79766	4.79766	4.79766	4.79766	4.79766
chrVII	539240	539455	CUT606_chrVII:534995-535247	60	-	9.2858	9.2858	9.44056	9.44056	9.44056	8.66675	8.66675	9.59533	9.44056	9.44056	9.44056	9.44056	9.44056	9.44056	9.59533	9.59533	9.59533	9.59533	9.59533	9.59533	9.59533	9.59533	9.59533	9.59533	9.59533	9.59533	9.59533	9.59533	9.59533	9.59533	9.59533	9.59533	9.59533	9.59533	9.59533	9.59533	9.59533	9.59533	8.82151	9.59533	9.59533	9.59533	9.59533	9.59533
chrIV	759760	760262	CUT510_chrIV:769699-770203	60	-	3.55956	3.40479	3.55956	3.55956	3.55956	3.55956	3.40479	3.40479	3.40479	2.9405	2.78574	2.9405	2.63098	2.63098	3.55956	3.55956	3.55956	3.55956	3.55956	3.40479	3.40479	3.71432	3.71432	3.71432	3.71432	3.71432	3.55956	3.55956	3.71432	3.71432	3.71432	3.71432	3.71432	3.71432	3.71432	3.71432	3.71432	3.71432	3.71432	3.55956	3.71432	3.71432	3.71432	3.71432
chrXI	528623	528927	CUT722_chrXI:516566-516870	60	-	24.143101	24.143101	24.607401	24.2978	24.4526	24.143101	23.833599	22.440701	24.4526	24.7621	24.607401	24.916901	25.071699	25.071699	24.916901	24.4526	24.4526	24.143101	24.4526	25.071699	24.143101	24.2978	25.071699	25.071699	25.071699	25.2264	25.2264	25.071699	24.916901	24.7621	23.678801	24.7621	24.607401	24.7621	24.916901	24.607401	24.916901	24.7621	24.143101	24.607401	24.607401	24.916901	24.916901	24.7621
chrX	151734	152574	CUT203_chrX:141843-142683	60	+	48.410198	33.838501	34.324299	33.676601	32.8671	32.381401	32.381401	22.828899	22.828899	22.5051	21.695499	22.1812	22.1812	12.7906	17.323999	19.7526	19.105	18.7812	18.619301	17.323999	15.2192	14.2478	15.3812	15.2192	14.8954	12.3049	12.6287	12.7906	12.6287	9.87632	9.87632	8.90488	9.06678	9.06678	9.06678	9.06678	9.06678	8.90488	8.90488	9.22869	9.22869	9.06678	9.06678	9.06678
chrXVI	692191	692447	CUT429_chrXVI:691902-692158	60	+	90.344002	90.020203	89.5345	90.344002	90.667801	90.667801	90.667801	90.667801	90.505898	89.5345	90.505898	90.505898	89.210701	90.182098	90.505898	90.344002	88.077301	90.344002	90.829803	90.829803	90.667801	90.505898	90.667801	90.505898	89.858299	89.696404	90.344002	90.505898	90.505898	90.505898	90.505898	90.829803	90.829803	90.505898	90.667801	90.667801	90.667801	90.991699	90.991699	90.344002	90.829803	90.829803	90.505898	90.991699
chrVIII	313552	313784	CUT649_chrVIII:319738-319970	60	-	0.46429	0.46429	0.46429	0.46429	0.46429	0.46429	0.46429	0.46429	0.46429	0.46429	0.46429	0.46429	0.619053	0.619053	0.619053	0.619053	0.619053	0.619053	0.619053	0.619053	0.619053	0.619053	0.619053	0.619053	0.619053	0.619053	0.619053	0.619053	0.619053	0.619053	0.46429	0.619053	0.619053	0.619053	0.619053	0.619053	0.309527	0.619053	0.619053	0.619053	0.46429	0.46429	0.619053	0.619053
chrVII	883193	883376	CUT161_chrVII:897286-897470	60	+	84.515404	84.191597	85.486801	84.515404	84.3535	84.191597	85.163002	85.163002	85.001099	85.163002	85.163002	85.163002	85.001099	85.324898	85.324898	85.486801	85.163002	85.486801	84.029701	84.839203	85.163002	85.486801	85.486801	85.486801	85.648697	85.8106	85.8106	84.191597	85.648697	84.839203	84.029701	84.839203	84.677299	85.001099	84.839203	84.677299	84.515404	83.705803	83.382004	83.705803	69.620003	83.867798	83.867798	84.3535
chrV	441513	441937	CUT116_chrV:422189-422613	60	+	0.971441	0.809534	0.809534	0.809534	0.809534	0.809534	0.809534	0.809534	0.809534	0.809534	0.971441	0.971441	0.971441	0.971441	0.971441	0.971441	0.971441	0.971441	0.809534	0.971441	0.971441	0.971441	0.971441	0.971441	0.971441	0.971441	0.971441	0.971441	0.971441	0.971441	0.971441	0.971441	0.647627	0.971441	0.971441	0.971441	0.971441	0.971441	0.971441	0.809534	0.809534	0.971441	0.971441	0.971441
chrXV	207277	207341	CUT830_chrXV:226982-227365	60	-	14.393	14.393	14.2382	14.393	14.2382	13.6192	14.5478	15.3216	10.9882	10.9882	10.8334	15.3216	15.6311	15.6311	16.0954	16.0954	16.714399	16.8692	17.178699	17.3335	17.3335	17.3335	17.952499	18.1073	18.1073	18.1073	18.1073	18.1073	18.1073	17.7978	18.2621	18.5716	18.5716	19.3454	19.190701	19.8097	20.1192	20.428801	20.428801	20.5835	20.7383	20.7383	20.7383	20.7383
chrXIV	171340	171892	CUT319_chrXIV:168066-168618	60	+	0.485721	0.485721	0.485721	0.485721	0.485721	0.485721	0.485721	0.485721	0.485721	0.485721	0.485721	0.485721	0.485721	0.485721	0.485721	0.485721	0.485721	0.485721	0.485721	0.485721	0.485721	0.485721	0.485721	0.485721	0.485721	0.485721	0.485721	0.485721	0.485721	0.485721	0.485721	0.485721	0.485721	0.485721	0.485721	0.485721	0.485721	0.485721	0.485721	0.485721	0.485721	0.323814	0.323814	0.485721
chrVII	98329	98473	CUT127_chrVII:97159-97303	60	+	1.78098	1.78098	1.78098	1.78098	1.78098	1.78098	1.78098	1.78098	1.78098	1.78098	1.78098	1.78098	1.78098	1.78098	1.78098	1.78098	1.78098	1.78098	1.94288	1.94288	1.94288	1.94288	1.94288	1.94288	1.94288	1.94288	1.94288	1.94288	1.94288	2.10479	2.10479	2.10479	2.10479	2.10479	2.10479	2.10479	2.10479	2.10479	2.10479	2.10479	2.10479	2.10479	2.10479	2.10479
chrXIV	361694	362150	CUT807_chrXIV:358469-358925	60	-	14.8573	14.8573	15.4763	15.1668	15.4763	15.3216	15.4763	15.4763	15.4763	15.6311	15.6311	15.7859	15.9406	15.9406	15.9406	15.9406	15.3216	15.4763	15.9406	15.9406	15.9406	15.7859	14.0835	15.7859	15.9406	15.9406	15.7859	15.9406	15.7859	15.7859	15.7859	15.7859	15.6311	13.4644	15.7859	15.7859	15.7859	15.7859	15.6311	15.6311	15.6311	15.6311	15.6311	15.012
chrIII	69513	70057	CUT041_chrIII:68881-69425	60	+	2.10479	2.10479	2.10479	2.10479	2.10479	2.10479	2.10479	2.10479	1.94288	2.10479	2.10479	2.10479	2.10479	2.10479	2.10479	2.10479	1.61907	2.10479	2.10479	2.10479	2.10479	2.10479	2.10479	2.10479	2.10479	2.10479	2.10479	2.10479	2.10479	1.78098	1.94288	1.94288	1.78098	1.78098	2.10479	2.10479	2.10479	2.10479	2.10479	2.10479	1.94288	2.10479	2.10479	2.2667
chrXV	996126	996486	CUT398_chrXV:1031557-1031917	60	+	0.485721	0.485721	0.485721	0.485721	0.485721	0.485721	0.485721	0.485721	0.485721	0.485721	0.485721	0.485721	0.485721	0.485721	0.485721	0.485721	0.485721	0.485721	0.485721	0.485721	0.485721	0.485721	0.485721	0.485721	0.485721	0.485721	0.485721	0.485721	0.485721	0.647627	0.647627	0.647627	0.485721	0.485721	0.647627	0.647627	0.647627	0.647627	0.647627	0.647627	0.647627	0.647627	0.647627	0.647627
chrI	37557	37925	CUT438_chrI:34380-34748	60	-	2.47621	2.32145	2.32145	2.16669	2.16669	2.16669	2.32145	2.47621	2.47621	2.47621	2.47621	2.32145	2.16669	2.01192	2.16669	2.16669	2.32145	2.16669	2.47621	2.32145	2.32145	2.47621	2.47621	2.32145	2.47621	2.32145	2.47621	2.47621	2.47621	2.01192	1.85716	2.32145	2.47621	2.47621	2.47621	2.47621	2.47621	2.32145	2.32145	2.32145	2.47621	2.47621	2.32145	2.32145
chrXVI	768014	768406	CUT914_chrXVI:767057-767449	60	-	4.6429	4.95243	5.10719	5.10719	5.10719	4.95243	4.95243	4.95243	4.6429	5.10719	5.10719	5.10719	5.10719	5.10719	5.10719	4.95243	5.10719	5.10719	5.10719	5.10719	5.10719	5.10719	4.95243	4.6429	4.79766	4.79766	4.95243	4.79766	4.79766	4.95243	4.95243	4.6429	4.33337	4.6429	4.79766	4.79766	4.95243	4.95243	4.95243	4.95243	4.95243	4.17861	4.79766	4.79766
chrXIII	141845	142021	CUT287_chrXIII:147361-147537	60	+	521.015991	519.882996	523.768982	523.768982	520.854004	515.026001	514.377991	520.369019	520.692017	523.93103	523.768982	524.093018	524.73999	525.064026	518.588013	509.845001	513.406982	515.349976	521.015991	505.311005	435.528992	524.254028	526.197021	527.007019	525.064026	524.093018	526.682983	519.234985	523.606995	514.864014	497.701996	446.539001	519.882996	521.340027	519.559021	522.958984	499.321014	521.502014	521.502014	527.492981	525.388	522.150024	517.778015	502.072998
chrIV	70285	70587	CUT049_chrIV:57032-57336	60	+	34.971901	34.810001	35.133801	35.2957	35.2957	32.7052	35.4576	35.4576	35.4576	34.810001	35.619499	35.619499	35.619499	35.619499	35.4576	35.619499	35.619499	35.619499	35.4576	35.4576	35.4576	35.619499	35.619499	34.324299	35.4576	35.4576	35.619499	35.619499	35.2957	33.028999	34.810001	31.247999	34.324299	35.781399	35.781399	35.781399	35.619499	32.7052	34.324299	34.971901	34.971901	35.4576	35.2957	35.619499
chrXII	681702	682390	CUT270_chrXII:721783-722471	60	+	12.143	12.143	11.6573	11.6573	12.4668	12.143	12.4668	11.9811	11.9811	11.4954	11.9811	12.3049	12.3049	12.3049	12.3049	12.3049	12.3049	12.3049	12.3049	12.3049	12.3049	12.3049	12.3049	12.3049	12.143	11.4954	11.3335	10.6859	9.3906	10.2001	10.5239	7.77153	8.74297	11.3335	11.4954	10.6859	11.6573	10.6859	10.8478	10.6859	11.0097	10.2001	10.2001	11.3335
chrIV	1450609	1450752	CUT538_chrIV:1489089-1489233	60	-	988.937988	973.151978	1055.48999	1059.969971	1051.619995	1080.869995	1065.23999	1077.150024	1091.079956	1094.800049	1094.329956	1077.619995	1086.589966	1074.209961	1088.910034	1082.109985	1094.48999	1100.680054	1100.98999	1098.359985	1096.5	1096.189941	1081.180054	1090.459961	1086.589966	1084.430054	1089.530029	1090.930054	1088.449951	1035.680054	1045.27002	932.604004	1078.699951	1073.75	1073.900024	1046.819946	1058.579956	1076.069946	1091.079956	934.77002	941.734985	945.758972	1102.219971	1101.449951
chrXI	522541	522917	CUT242_chrXI:510786-511162	60	+	1.13335	1.13335	0.971441	1.13335	1.13335	1.13335	1.13335	1.13335	1.13335	1.13335	1.29525	1.29525	1.78098	1.78098	2.10479	2.10479	2.10479	2.10479	2.2667	2.2667	2.2667	2.2667	2.2667	2.2667	2.2667	2.2667	2.2667	1.78098	2.2667	2.10479	1.94288	1.94288	1.94288	1.45716	1.78098	2.4286	2.4286	2.59051	2.59051	2.59051	2.59051	2.59051	2.59051	2.4286
chrII	268481	268665	CUT009_chrII:254874-255058	60	+	1.78098	1.78098	1.78098	1.78098	1.78098	1.78098	1.78098	1.78098	1.94288	1.94288	1.94288	1.94288	1.94288	1.94288	1.94288	1.94288	1.94288	1.94288	1.94288	1.78098	1.94288	1.94288	2.10479	2.10479	2.10479	2.10479	2.10479	2.10479	1.94288	1.94288	1.94288	1.94288	1.45716	1.45716	1.45716	2.10479	2.10479	2.10479	2.10479	2.10479	2.10479	2.10479	2.10479	2.10479
chrIX	197067	197323	CUT190_chrIX:212196-212452	60	+	1.61907	1.61907	1.61907	1.61907	1.61907	1.61907	1.61907	1.61907	1.61907	1.61907	1.61907	1.61907	1.61907	1.61907	1.61907	1.45716	1.45716	1.61907	1.61907	1.61907	1.61907	1.61907	1.61907	1.61907	1.61907	1.61907	1.61907	1.61907	1.61907	1.29525	1.45716	1.61907	1.61907	1.45716	1.29525	1.61907	1.61907	1.61907	1.45716	1.61907	1.61907	1.61907	1.61907	1.61907
chrXV	91594	92162	CUT824_chrXV:105790-106358	60	-	1.08334	1.08334	1.08334	1.08334	1.08334	1.08334	1.08334	1.08334	1.08334	1.08334	1.08334	1.08334	1.08334	1.08334	1.08334	0.92858	0.92858	0.92858	1.08334	1.08334	1.08334	1.08334	1.23811	1.23811	1.23811	1.23811	1.23811	1.23811	1.23811	1.08334	1.08334	1.08334	1.23811	1.23811	1.39287	1.39287	1.39287	1.39287	1.39287	1.39287	1.39287	1.39287	1.39287	1.39287
chrXII	185886	186261	CUT249_chrXII:185082-185458	60	+	16.676399	16.838301	16.676399	16.838301	16.676399	16.5145	16.676399	16.676399	16.676399	16.676399	16.676399	16.676399	16.676399	15.0573	16.5145	16.3526	16.028799	15.705	15.705	15.8669	15.8669	15.8669	16.028799	15.8669	14.7335	12.4668	11.9811	12.6287	12.6287	12.4668	10.5239	10.362	10.5239	10.362	7.60962	7.60962	7.44772	7.44772	7.44772	7.28581	7.44772	6.47627	6.63818	6.63818
chrXI	565919	566431	CUT723_chrXI:554206-554718	60	-	6.19053	6.65482	6.50006	6.50006	6.50006	6.50006	6.65482	6.80959	6.65482	6.65482	6.80959	6.80959	6.80959	6.80959	6.80959	6.80959	6.80959	6.80959	6.80959	6.80959	6.80959	6.80959	6.80959	6.80959	6.80959	6.80959	6.80959	6.80959	6.80959	6.80959	6.80959	6.80959	6.80959	6.80959	6.80959	6.65482	6.65482	6.80959	6.3453	6.80959	6.80959	6.80959	6.80959	6.80959
chrXII	391471	391903	CUT258_chrXII:396920-397352	60	+	56.181702	55.048302	56.181702	56.505501	56.505501	55.857899	55.5341	56.181702	56.8293	56.8293	55.5341	56.991199	56.991199	56.343601	56.019798	53.753101	55.5341	55.857899	47.114899	46.305401	46.305401	46.305401	47.114899	46.952999	46.305401	46.305401	45.819599	46.6292	46.305401	46.305401	45.981499	43.714901	43.714901	43.714901	42.257702	42.095798	40.4767	41.933899	42.095798	42.257702	42.257702	41.771999	41.6101	41.4482
chrIV	742081	742513	CUT508_chrIV:750915-751347	60	-	0.619053	0.46429	0.619053	0.46429	0.46429	0.46429	0.619053	0.619053	0.619053	0.619053	0.619053	0.46429	0.46429	0.46429	0.46429	0.619053	0.619053	0.46429	0.619053	0.619053	0.619053	0.619053	0.619053	0.46429	0.619053	0.619053	0.619053	0.46429	0.619053	0.619053	0.619053	0.619053	0.619053	0.619053	0.619053	0.619053	0.619053	0.46429	0.46429	0.46429	0.46429	0.46429	0.46429	0.309527
chrVI	217266	219089	CUT578_chrVI:194536-196361	60	-	15.4763	14.7025	15.9406	15.9406	15.9406	15.6311	15.6311	15.7859	15.6311	15.6311	15.3216	14.7025	15.1668	15.7859	15.9406	15.7859	15.9406	15.4763	15.3216	15.6311	15.4763	15.6311	15.7859	15.6311	15.4763	15.4763	15.012	15.4763	15.7859	15.9406	15.7859	15.6311	15.4763	15.6311	14.393	15.1668	15.3216	15.7859	15.9406	15.1668	13.4644	15.6311	15.4763	15.1668
chrXII	238454	238589	CUT253_chrXII:243608-243744	60	+	205.783997	206.268997	204.649994	203.679001	204.973999	204.326004	205.783997	205.945999	205.621994	206.431	205.783997	205.298004	205.460007	205.783997	205.621994	205.945999	206.106995	206.755005	206.431	207.240997	207.403	186.192993	206.593002	207.403	207.078995	206.106995	206.755005	208.373993	206.593002	207.565002	208.050003	204.326004	206.268997	208.050003	208.860001	208.535995	208.697998	209.184006	208.697998	208.697998	204.164993	207.565002	208.860001	208.050003
chrXI	576367	576783	CUT726_chrXI:564654-565070	60	-	77.381699	77.381699	78.000702	78.000702	78.000702	78.155502	76.762604	77.845901	78.000702	78.000702	78.000702	76.762604	76.298302	71.345901	66.857803	74.750702	77.6912	78.000702	76.917397	76.762604	76.143501	73.667297	69.643501	73.357803	70.881599	76.762604	77.226898	77.5364	77.6912	74.131599	72.7388	78.929298	78.774498	78.310204	78.619797	78.464996	77.845901	78.310204	78.774498	79.084099	79.2388	79.084099	78.929298	79.2388
chrXIV	377532	377716	CUT333_chrXIV:374329-374513	60	+	36.267101	36.267101	35.2957	35.2957	36.267101	36.267101	35.781399	35.781399	35.619499	35.619499	35.2957	35.619499	35.781399	35.781399	35.619499	35.619499	35.2957	35.619499	36.105202	36.429001	36.267101	36.429001	36.591	36.267101	34.971901	36.752899	36.914799	36.914799	36.914799	36.914799	36.591	36.914799	36.752899	34.486198	36.914799	36.914799	36.914799	36.752899	37.076698	36.914799	36.914799	36.914799	37.076698	36.914799
chrXV	788626	788931	CUT864_chrXV:818136-818440	60	-	0.773817	0.773817	0.773817	0.773817	0.773817	0.773817	0.773817	0.773817	0.773817	0.773817	0.773817	0.773817	0.773817	0.773817	0.773817	0.773817	0.773817	0.773817	0.773817	0.773817	0.773817	0.773817	0.773817	0.773817	0.773817	0.773817	0.773817	0.773817	0.773817	0.773817	0.773817	0.773817	0.773817	0.773817	0.773817	0.773817	0.773817	0.773817	0.619053	0.773817	0.773817	0.619053	0.46429	0.773817
chrIX	22968	23088	CUT185_chrIX:32601-32721	60	+	5.99055	5.99055	6.31437	6.63818	6.31437	6.63818	6.47627	6.47627	6.47627	6.63818	6.63818	6.47627	6.15246	6.47627	5.99055	6.63818	6.63818	6.80009	6.80009	6.63818	6.63818	6.63818	6.31437	5.01911	6.47627	6.47627	6.47627	6.80009	6.80009	6.80009	6.63818	6.80009	6.80009	6.80009	6.80009	6.80009	6.80009	6.80009	6.80009	6.63818	5.82865	5.99055	6.47627	6.47627
chrVII	211162	211770	CUT591_chrVII:209986-210594	60	-	0.619053	0.619053	0.619053	0.619053	0.619053	0.619053	0.619053	0.619053	0.619053	0.619053	0.619053	0.619053	0.46429	0.619053	0.619053	0.619053	0.619053	0.619053	0.619053	0.619053	0.619053	0.619053	0.619053	0.619053	0.619053	0.46429	0.619053	0.619053	0.619053	0.619053	0.619053	0.619053	0.619053	0.619053	0.619053	0.619053	0.619053	0.619053	0.619053	0.619053	0.619053	0.619053	0.619053	0.619053
chrIV	112432	112888	CUT472_chrIV:98860-99316	60	-	8.51198	7.73817	10.8334	10.8334	11.143	11.143	11.143	10.9882	10.9882	11.143	11.143	10.8334	11.143	10.6787	11.143	11.143	10.8334	10.9882	10.9882	10.8334	10.9882	10.6787	10.9882	10.5239	10.3691	10.8334	10.8334	10.9882	10.9882	10.9882	10.8334	10.8334	10.6787	10.5239	10.6787	10.6787	11.143	11.143	10.9882	10.9882	10.2144	11.143	10.9882	10.6787
chrXII	996621	997245	CUT278_chrXII:1041762-1042386	60	+	0.647627	0.647627	0.647627	0.647627	0.647627	0.647627	0.485721	0.485721	0.647627	0.647627	0.647627	0.647627	0.647627	0.647627	0.647627	0.647627	0.647627	0.647627	0.647627	0.647627	0.647627	0.647627	0.647627	0.647627	0.647627	0.647627	0.647627	0.647627	0.647627	0.647627	0.647627	0.647627	0.647627	0.647627	0.647627	0.647627	0.647627	0.647627	0.647627	0.647627	0.647627	0.647627	0.647627	0.647627
chrXIV	188284	188508	CUT804_chrXIV:185014-185238	60	-	44.5718	44.262299	44.107498	43.798	43.0242	42.250401	36.3694	36.678902	36.059898	33.428902	35.285999	34.976501	34.821701	28.166901	27.857401	27.7026	23.833599	23.678801	23.0597	22.131201	21.9764	21.3573	22.905001	22.7502	23.0597	23.0597	19.3454	23.0597	23.0597	22.905001	22.905001	23.2145	23.2145	22.7502	22.5954	21.666901	22.2859	22.440701	22.2859	20.5835	19.8097	21.8216	22.2859	22.2859
chrXVI	291375	291743	CUT412_chrXVI:291282-291650	60	+	3.23814	3.40004	3.56195	3.72386	3.72386	3.72386	3.23814	3.56195	3.72386	3.72386	3.72386	3.72386	3.72386	3.72386	3.72386	3.40004	3.72386	3.72386	3.72386	3.72386	3.72386	3.72386	3.72386	3.72386	3.72386	3.72386	3.72386	3.72386	3.72386	3.72386	3.72386	3.72386	3.72386	3.72386	3.56195	3.56195	3.56195	3.72386	3.56195	3.40004	3.72386	3.56195	3.72386	3.72386
chrXVI	706591	707022	CUT911_chrXVI:706289-706721	60	-	0.773817	0.773817	0.773817	0.773817	0.773817	0.773817	0.619053	0.773817	0.92858	0.92858	0.92858	0.92858	0.92858	0.92858	0.92858	0.773817	0.773817	0.773817	0.92858	0.92858	0.92858	0.92858	0.773817	0.92858	0.92858	0.92858	0.92858	0.92858	0.92858	0.92858	0.92858	0.92858	0.92858	0.92858	0.92858	0.92858	0.92858	0.92858	0.92858	0.92858	0.92858	0.92858	0.92858	0.92858
chrII	368572	368924	CUT018_chrII:360618-360970	60	+	0.323814	0.323814	0.323814	0.323814	0.323814	0.323814	0.323814	0.323814	0.323814	0.323814	0.323814	0.323814	0.323814	0.323814	0.323814	0.323814	0.323814	0.323814	0.323814	0.323814	0.323814	0.323814	0.323814	0.323814	0.323814	0.323814	0.323814	0.323814	0.323814	0.323814	0.323814	0.323814	0.323814	0.323814	0.323814	0	0.323814	0.323814	0.323814	0.323814	0.161907	0.161907	0.323814	0.323814
chrVIII	404561	405036	CUT652_chrVIII:410403-410883	60	-	81.560303	81.560303	81.560303	81.405502	81.405502	80.7864	80.9412	81.096001	80.9412	79.857903	81.096001	81.250702	81.096001	80.9412	81.096001	81.250702	79.2388	79.3936	78.464996	79.2388	78.000702	73.203003	75.369698	75.369698	72.893501	63.6077	63.6077	57.571999	57.571999	60.3577	47.976601	47.512299	47.512299	44.417099	43.798	43.952801	43.798	43.798	44.107498	44.107498	42.250401	42.0956	40.083698	40.083698
chrV	414651	414883	CUT115_chrV:395285-395517	60	+	4.04767	4.04767	3.88576	3.88576	3.88576	3.72386	3.72386	3.72386	3.56195	3.56195	3.56195	3.56195	3.72386	3.72386	3.72386	3.72386	3.56195	3.40004	3.40004	3.40004	3.40004	3.56195	3.40004	3.40004	3.56195	3.56195	3.56195	3.56195	3.56195	3.72386	3.23814	3.72386	3.72386	3.72386	3.72386	3.72386	4.04767	4.04767	4.04767	4.04767	4.04767	3.88576	4.04767	4.04767
chrXI	280625	281497	CUT710_chrXI:274187-275059	60	-	0.46429	0.619053	0.46429	0.46429	0.46429	0.46429	0.46429	0.46429	0.309527	0.46429	0.619053	0.46429	0.46429	0.619053	0.619053	0.619053	0.619053	0.619053	0.619053	0.619053	0.619053	0.619053	0.619053	0.619053	0.619053	0.619053	0.619053	0.619053	0.619053	0.619053	0.619053	0.619053	0.619053	0.619053	0.619053	0.619053	0.619053	0.619053	0.619053	0.619053	0.619053	0.619053	0.619053	0.619053
chrX	278113	278561	CUT684_chrX:267905-268353	60	-	0.309527	0.309527	0.309527	0.309527	0.309527	0.309527	0.309527	0.309527	0.309527	0.309527	0.309527	0.309527	0.309527	0.309527	0.309527	0.309527	0.309527	0.309527	0.309527	0.309527	0.309527	0.309527	0.309527	0.309527	0.309527	0.309527	0.309527	0.309527	0.309527	0.309527	0.309527	0.309527	0.309527	0.309527	0.309527	0.309527	0.309527	0.309527	0.309527	0.309527	0.309527	0.309527	0.309527	0.309527
chrVII	95460	95620	CUT586_chrVII:94290-94450	60	-	28.940701	28.940701	29.559799	30.024099	30.024099	30.178801	29.869301	29.7146	28.321699	30.024099	29.7146	29.869301	30.024099	28.631201	30.024099	29.7146	29.559799	29.559799	29.869301	29.250299	28.940701	29.869301	29.7146	29.7146	29.7146	28.940701	29.095501	29.095501	29.559799	30.178801	29.869301	30.333599	30.024099	30.178801	30.333599	30.178801	30.178801	25.381201	29.869301	29.250299	29.250299	26.155001	28.4764	29.405001
chrXV	518516	518660	CUT845_chrXV:536749-536893	60	-	3.55956	3.71432	3.71432	3.71432	3.71432	3.71432	3.71432	3.71432	3.71432	3.71432	3.71432	3.71432	3.71432	3.71432	3.71432	3.71432	3.71432	3.71432	3.71432	3.71432	3.71432	3.71432	3.71432	3.71432	3.71432	3.71432	3.71432	3.71432	3.71432	3.71432	3.71432	3.55956	3.55956	3.55956	3.55956	3.55956	3.40479	3.55956	3.40479	3.40479	3.55956	3.25003	3.25003	3.40479
chrIV	1008735	1009103	CUT520_chrIV:1036637-1037005	60	-	3.09527	3.25003	3.09527	3.09527	3.09527	3.09527	3.09527	3.09527	3.25003	3.25003	3.25003	3.09527	3.09527	3.09527	3.25003	3.25003	3.25003	3.25003	3.25003	3.25003	3.25003	3.09527	3.25003	2.9405	2.9405	3.25003	3.25003	3.25003	3.25003	3.25003	3.25003	3.40479	2.63098	3.40479	3.40479	3.40479	3.40479	3.40479	3.40479	3.40479	3.40479	3.40479	3.40479	3.40479
chrXIV	51254	51382	CUT796_chrXIV:49198-49326	60	-	19.6549	19.3454	19.190701	19.3454	19.5002	19.190701	19.5002	19.5002	19.5002	19.5002	19.5002	19.5002	19.5002	19.5002	19.190701	19.0359	19.5002	19.5002	19.6549	19.5002	18.8811	19.6549	19.5002	19.8097	19.6549	19.8097	19.5002	19.6549	19.6549	19.8097	19.8097	20.1192	20.1192	20.1192	20.1192	20.1192	20.1192	20.274	18.4168	20.428801	20.428801	20.428801	20.428801	20.428801
chrXII	679598	679782	CUT269_chrXII:719679-719863	60	+	0.809534	0.809534	0.809534	0.809534	0.809534	0.809534	0.809534	0.809534	0.809534	0.809534	0.809534	0.809534	0.809534	0.809534	0.971441	0.971441	0.809534	0.809534	0.971441	0.971441	0.971441	0.809534	0.971441	0.971441	0.971441	0.971441	0.971441	0.971441	0.809534	0.809534	0.809534	0.971441	0.971441	0.971441	0.971441	0.971441	0.971441	0.971441	0.971441	0.971441	0.971441	0.971441	0.971441	0.971441
chrIX	355036	355380	CUT668_chrIX:362640-362984	60	-	0	0	0	0	0	0	0.154763	0.154763	0.154763	0.154763	0.154763	0.154763	0.154763	0.154763	0.154763	0.154763	0.154763	0.154763	0.154763	0.154763	0.154763	0.154763	0.154763	0.154763	0.154763	0.154763	0.154763	0.154763	0.154763	0.154763	0.154763	0.154763	0.154763	0.154763	0.154763	0.154763	0.154763	0.154763	0.154763	0.154763	0.154763	0.154763	0.154763	0.154763
chrXIII	854237	857669	CUT792_chrXIII:881974-885406	60	-	6.19053	6.03577	6.19053	6.19053	6.19053	6.19053	5.88101	6.19053	6.19053	6.19053	5.88101	5.88101	6.19053	6.19053	6.19053	6.19053	6.19053	6.03577	6.03577	6.19053	6.19053	6.19053	6.19053	6.19053	6.19053	6.19053	6.03577	6.03577	6.03577	6.03577	6.19053	6.19053	6.19053	6.19053	6.19053	5.88101	6.19053	6.19053	6.19053	6.19053	6.19053	6.03577	6.19053	5.88101
chrX	277529	278113	CUT683_chrX:267321-267905	60	-	2.01192	2.01192	2.01192	2.01192	2.01192	1.7024	1.85716	2.01192	2.01192	1.85716	2.01192	2.01192	2.32145	2.32145	2.32145	2.32145	2.32145	2.32145	2.32145	2.32145	2.32145	2.32145	2.32145	2.32145	2.32145	2.16669	2.16669	2.16669	2.32145	2.01192	1.39287	2.47621	2.47621	2.47621	2.47621	2.47621	2.47621	2.47621	2.47621	2.47621	2.47621	2.47621	2.47621	2.47621
chrX	612638	613189	CUT219_chrX:613044-613596	60	+	10.8478	10.8478	10.8478	11.0097	11.0097	11.0097	10.8478	10.8478	11.0097	11.0097	11.0097	11.0097	10.8478	10.8478	10.8478	11.0097	11.0097	11.0097	11.0097	10.6859	10.5239	10.6859	10.5239	10.5239	10.5239	10.5239	10.362	10.362	10.362	10.362	10.2001	10.362	10.362	10.362	10.2001	10.362	10.362	10.2001	10.362	10.362	10.362	10.2001	10.2001	10.2001
chrXVI	375607	375927	CUT416_chrXVI:369790-370110	60	+	13.6002	13.4383	13.4383	13.4383	13.2764	13.2764	13.6002	13.7621	13.7621	13.4383	13.6002	13.6002	12.6287	13.4383	13.4383	13.7621	13.7621	13.924	13.924	13.924	13.924	14.0859	14.0859	14.0859	13.924	13.924	13.924	14.0859	14.2478	14.4097	14.4097	14.4097	14.4097	13.924	14.2478	14.2478	14.4097	14.4097	14.4097	14.4097	11.9811	12.143	14.2478	13.6002
chrVII	814687	814839	CUT625_chrVII:830130-830282	60	-	11.4525	11.4525	11.4525	11.4525	10.8334	10.6787	9.44056	10.5239	10.3691	9.90485	8.97627	9.59533	9.59533	9.75009	9.75009	9.75009	9.75009	9.75009	9.44056	9.59533	9.59533	9.75009	8.97627	7.27388	9.2858	9.2858	9.2858	9.44056	9.75009	9.75009	9.2858	8.66675	9.44056	9.44056	9.75009	9.44056	9.59533	9.75009	9.75009	9.75009	9.90485	9.75009	9.90485	9.90485
chrXI	337010	337450	CUT715_chrXI:325467-325907	60	-	9710.160156	9708.459961	9664.969727	9688.179688	9631.080078	9663.110352	9298.950195	9664.80957	9682.610352	9681.370117	9657.389648	9674.410156	9615.44043	9575.360352	9530.169922	9591.769531	9525.839844	9640.669922	9662.959961	9647.480469	9603.05957	9581.709961	9586.660156	9661.25	9671.30957	9672.240234	9658.160156	9511.129883	9066.959961	8043.669922	9584.799805	9596.099609	9539.919922	9545.799805	9536.669922	9329.75	9270.169922	9200.209961	9176.070312	9278.05957	9298.950195	9311.179688	9327.740234	9314.120117
chrXV	850833	851201	CUT867_chrXV:880353-880721	60	-	17.024	15.3216	16.250099	16.250099	16.8692	17.024	17.178699	17.178699	17.178699	17.024	16.8692	17.178699	17.178699	17.178699	17.178699	17.178699	17.178699	16.8692	17.178699	17.178699	17.178699	17.178699	17.178699	17.178699	17.178699	16.8692	12.0715	16.0954	15.012	15.1668	16.5597	16.714399	17.178699	17.178699	16.4049	15.9406	17.024	15.7859	16.714399	17.178699	17.178699	17.3335	17.178699	17.178699
chrXIV	374476	374676	CUT810_chrXIV:371269-371469	60	-	1279.579956	1264.880005	1177.439941	1185.800049	1254.199951	1225.880005	1214.27002	1140.609985	1233.930054	1260.699951	1289.48999	1307.130005	1314.869995	1314.560059	1292.890015	1268.75	1274.790039	1266.579956	1310.849976	1316.26001	1310.540039	1311	1279.890015	1156.079956	1276.48999	1320.599976	1280.199951	1325.699951	1330.5	1325.550049	1328.48999	1328.180054	1304.349976	1315.949951	1304.189941	1309.609985	1237.329956	1291.189941	1287.170044	1294.439941	1238.26001	1158.089966	1258.380005	1287.939941
chrVIII	284461	284614	CUT648_chrVIII:290666-290818	60	-	0.619053	0.619053	0.619053	0.619053	0.619053	0.619053	0.619053	0.46429	0.619053	0.619053	0.619053	0.46429	0.619053	0.619053	0.619053	0.619053	0.619053	0.619053	0.619053	0.619053	0.619053	0.619053	0.619053	0.619053	0.619053	0.619053	0.619053	0.619053	0.619053	0.619053	0.619053	0.619053	0.619053	0.619053	0.619053	0.619053	0.619053	0.619053	0.619053	0.619053	0.619053	0.619053	0.619053	0.619053
chrIV	315932	316940	CUT483_chrIV:303837-304845	60	-	0.154763	0.154763	0.154763	0.154763	0.154763	0.154763	0.154763	0.154763	0.154763	0.154763	0.154763	0.154763	0.154763	0.154763	0.154763	0.154763	0.154763	0.154763	0.154763	0.154763	0.154763	0.154763	0.154763	0.154763	0.154763	0.154763	0.154763	0.154763	0.154763	0.154763	0.154763	0.154763	0.154763	0.154763	0.154763	0.154763	0.154763	0.154763	0.154763	0.154763	0.154763	0.154763	0.154763	0.154763
chrII	306959	307545	CUT446_chrII:299292-299884	60	-	20.893	21.0478	20.893	20.893	20.893	20.893	21.0478	21.0478	21.0478	20.274	20.893	20.893	20.893	20.7383	20.893	20.7383	20.7383	20.893	20.7383	20.893	20.7383	21.0478	20.893	20.5835	21.0478	21.0478	20.893	20.893	21.0478	21.0478	21.0478	20.428801	21.2026	21.2026	21.2026	21.2026	21.2026	19.190701	20.893	20.893	20.893	20.7383	21.0478	21.0478
chrXV	534869	535621	CUT382_chrXV:553129-553881	60	+	1.13335	1.13335	1.13335	1.13335	1.13335	1.13335	0.971441	0.971441	0.971441	1.13335	0.971441	0.971441	0.971441	0.971441	0.971441	0.971441	0.971441	0.971441	0.809534	0.971441	0.971441	0.971441	0.971441	0.809534	0.971441	0.971441	0.971441	0.971441	0.971441	0.971441	0.971441	0.971441	0.971441	0.971441	0.971441	0.971441	0.971441	0.971441	0.971441	0.971441	0.971441	0.971441	0.647627	0.971441
chrIV	322555	323250	CUT054_chrIV:310457-311153	60	+	0	0	0	0	0	0	0	0	0	0	0	0	0	0	0	0	0	0	0	0	0	0	0	0	0	0	0	0	0	0	0	0	0	0	0	0	0	0	0	0	0	0	0	0
chrXII	262669	262885	CUT255_chrXII:267856-268072	60	+	154.296997	154.621002	153.649994	153.649994	154.459	154.459	150.410995	149.925995	149.764008	149.764008	152.354004	153.973007	153.811996	154.783005	153.488007	152.031006	154.134995	155.106995	153.973007	154.945007	148.953995	153.973007	155.753998	153.488007	152.031006	155.916	155.753998	155.916	130.983002	153.001999	155.268997	155.268997	154.945007	155.916	154.783005	156.240005	156.888	156.078003	156.725998	156.401993	156.078003	156.240005	155.431	154.945007
chrXII	997245	997925	CUT279_chrXII:1042386-1043066	60	+	3.40004	3.40004	3.40004	3.40004	3.40004	3.40004	3.23814	3.40004	3.40004	3.40004	3.40004	3.40004	3.07623	3.40004	3.23814	3.23814	3.40004	3.23814	3.40004	3.40004	3.40004	3.40004	3.40004	3.40004	3.23814	3.23814	3.23814	3.23814	3.40004	3.40004	3.07623	2.91432	2.91432	3.40004	2.75242	3.40004	3.40004	3.40004	3.40004	3.40004	3.40004	3.40004	3.07623	3.23814
chrXII	197637	198141	CUT252_chrXII:196840-197344	60	+	1.29525	1.29525	1.29525	1.29525	1.29525	1.29525	1.29525	1.29525	1.29525	1.29525	1.29525	1.29525	1.29525	1.29525	1.29525	1.29525	1.29525	1.29525	1.29525	0.971441	1.13335	1.13335	1.13335	1.13335	0.647627	0.485721	0.647627	0.971441	0.971441	0.971441	0.809534	0.809534	0.971441	0.971441	1.45716	1.45716	1.29525	1.45716	1.45716	1.45716	1.45716	1.45716	1.45716	1.45716
chrXIII	732852	733172	CUT788_chrXIII:759830-760150	60	-	1.08334	0.92858	1.08334	1.08334	1.08334	1.08334	1.08334	1.08334	1.08334	1.08334	0.92858	1.23811	1.23811	1.08334	1.23811	1.23811	1.23811	1.23811	1.23811	1.23811	1.23811	1.23811	1.23811	1.23811	1.23811	1.23811	1.23811	1.23811	1.23811	1.23811	1.23811	1.23811	1.23811	1.23811	1.23811	1.23811	1.23811	1.23811	1.23811	1.23811	1.23811	1.23811	1.23811	1.23811
chrXIII	627874	629091	CUT783_chrXIII:654782-656006	60	-	0.309527	0.309527	0.309527	0.309527	0.309527	0.309527	0.309527	0.309527	0.309527	0.309527	0.309527	0.309527	0.309527	0.309527	0.309527	0.309527	0.309527	0.309527	0.309527	0.309527	0.309527	0.309527	0.309527	0.309527	0.309527	0.309527	0.309527	0.309527	0.309527	0.309527	0.309527	0.309527	0.309527	0.309527	0.309527	0.309527	0.309527	0.309527	0.309527	0.309527	0.309527	0.309527	0.309527	0.309527
chrXVI	169478	170182	CUT405_chrXVI:169690-170394	60	+	5.50483	5.50483	5.50483	5.66674	5.82865	5.82865	5.82865	5.82865	5.99055	5.99055	5.82865	5.82865	5.99055	6.15246	6.15246	6.15246	6.15246	6.15246	6.15246	6.15246	5.99055	6.15246	6.15246	6.15246	6.15246	6.31437	6.47627	6.47627	6.47627	6.47627	6.47627	6.47627	6.47627	6.47627	6.47627	6.47627	6.47627	6.47627	6.47627	6.47627	6.47627	6.31437	6.31437	6.31437
chrXIV	410904	411304	CUT811_chrXIV:407701-408101	60	-	2.47621	2.63098	2.63098	2.63098	2.63098	2.63098	2.63098	2.63098	2.47621	2.63098	2.63098	2.63098	2.63098	2.63098	2.63098	2.32145	2.47621	2.47621	2.47621	2.47621	2.47621	2.47621	2.47621	2.47621	2.47621	2.47621	2.47621	2.47621	2.47621	2.47621	2.47621	2.47621	2.47621	2.47621	2.47621	2.47621	2.47621	2.47621	2.47621	2.47621	2.47621	2.47621	2.47621	2.47621
chrXVI	158570	159386	CUT885_chrXVI:158758-159574	60	-	2.47621	2.47621	2.47621	2.47621	2.47621	2.47621	2.47621	2.32145	2.32145	2.16669	1.85716	2.32145	2.32145	2.32145	2.32145	2.47621	2.47621	2.47621	2.47621	2.32145	2.47621	2.47621	2.47621	2.47621	2.47621	2.47621	2.47621	2.32145	2.47621	2.47621	2.63098	2.47621	2.47621	2.63098	2.63098	2.47621	2.63098	2.47621	2.47621	2.47621	2.47621	2.32145	2.63098	2.63098
chrXIII	3325	3862	CUT757_chrXIII:8733-9269	60	-	10.0596	10.2144	10.3691	10.2144	10.3691	10.3691	10.3691	10.3691	10.3691	10.5239	10.3691	9.75009	10.5239	10.3691	10.5239	10.3691	10.5239	10.5239	10.5239	10.5239	10.5239	10.3691	9.90485	10.5239	10.3691	10.3691	10.5239	10.5239	10.5239	10.5239	10.5239	10.5239	10.5239	10.5239	10.0596	8.66675	7.27388	4.33337	8.82151	9.13104	7.89293	10.3691	10.3691	10.0596
chrII	318296	318616	CUT013_chrII:310633-310953	60	+	2.10479	1.94288	1.94288	1.94288	2.10479	2.10479	2.10479	2.10479	2.10479	2.10479	2.10479	2.10479	2.10479	2.10479	2.10479	2.10479	2.10479	2.10479	2.10479	2.10479	2.10479	2.10479	2.10479	2.10479	2.10479	2.10479	2.10479	2.10479	2.10479	2.10479	2.10479	2.10479	2.10479	2.10479	2.10479	2.10479	2.10479	2.10479	2.10479	2.10479	2.10479	2.10479	2.10479	2.10479
chrXII	831919	832303	CUT752_chrXII:866420-866804	60	-	11.762	11.762	11.9168	11.9168	11.9168	11.9168	11.9168	11.9168	11.762	11.762	11.762	11.762	11.6072	11.6072	11.6072	11.6072	11.6072	11.143	11.6072	11.6072	11.6072	11.6072	11.6072	11.762	11.762	11.762	11.762	11.762	11.762	11.6072	11.762	11.762	11.762	11.762	11.762	11.762	10.9882	11.762	11.762	11.762	11.762	11.762	11.6072	11.6072
chrXIII	124625	125232	CUT286_chrXIII:130081-130729	60	+	5.01911	5.01911	5.01911	4.85721	4.6953	5.01911	5.01911	4.6953	5.01911	4.6953	5.18102	5.18102	5.18102	5.18102	5.18102	5.18102	5.18102	5.18102	5.18102	5.01911	5.18102	5.18102	5.18102	5.18102	5.01911	5.18102	5.18102	5.18102	5.18102	5.18102	5.34293	5.34293	5.18102	5.18102	5.18102	4.6953	3.56195	4.53339	5.01911	5.01911	5.01911	4.20958	5.66674	5.66674
chrII	60788	61316	CUT443_chrII:42576-43104	60	-	6.3453	6.3453	6.3453	6.3453	6.3453	6.3453	6.3453	6.3453	6.3453	6.3453	6.3453	6.3453	6.19053	6.19053	6.19053	6.19053	6.3453	6.3453	6.3453	6.3453	6.3453	6.3453	6.3453	6.3453	6.3453	6.3453	6.19053	6.19053	6.3453	6.3453	6.3453	6.3453	6.03577	6.3453	6.3453	5.88101	4.6429	5.88101	5.26195	5.26195	5.88101	5.88101	5.88101	6.03577
chrVIII	266912	267392	CUT646_chrVIII:273123-273603	60	-	1.85716	1.85716	1.85716	1.85716	1.85716	1.85716	1.85716	1.85716	1.85716	1.85716	1.85716	1.85716	1.85716	1.85716	1.85716	1.85716	1.85716	1.85716	1.85716	1.85716	1.85716	1.85716	1.85716	1.85716	0.92858	1.85716	0.92858	1.85716	1.85716	1.85716	1.85716	1.85716	1.85716	1.7024	1.7024	1.85716	1.85716	1.85716	1.85716	1.85716	1.85716	1.85716	1.85716	1.85716
chrVIII	135795	136203	CUT641_chrVIII:139389-139797	60	-	282.287994	282.287994	279.502991	280.122009	282.907013	281.979004	285.229004	284.919006	284.454987	281.824005	285.229004	285.384003	285.692993	284.919006	284.454987	286.931	284.299988	287.549988	285.692993	286.776001	288.324005	288.015015	288.015015	287.394989	284.144989	280.276001	285.847992	287.085999	282.597992	287.240997	286.157013	287.394989	288.479004	288.634003	288.942993	289.252991	289.252991	286.931	289.872009	290.026001	284.919006	288.479004	285.537994	286.776001
chrI	38973	39525	CUT439_chrI:35796-36348	60	-	4.02385	4.02385	4.17861	4.17861	4.17861	4.17861	4.17861	4.17861	4.17861	4.17861	4.17861	4.17861	4.02385	4.17861	4.17861	4.17861	4.33337	4.33337	4.17861	4.33337	4.33337	4.33337	4.33337	4.33337	4.33337	4.33337	4.17861	3.86908	4.02385	4.33337	4.33337	4.33337	4.33337	4.33337	4.33337	4.33337	4.33337	4.33337	4.33337	4.33337	4.33337	4.33337	4.33337	4.33337
chrXIV	738952	739424	CUT352_chrXIV:730843-731315	60	+	1.29525	1.13335	1.13335	1.13335	1.29525	1.29525	1.29525	1.29525	1.29525	1.29525	1.29525	1.13335	1.13335	1.13335	1.13335	1.13335	1.13335	1.13335	1.13335	1.13335	1.13335	1.13335	1.13335	1.13335	1.13335	1.13335	1.13335	1.13335	1.13335	1.13335	1.13335	0.809534	0.971441	0.971441	0.971441	0.971441	0.971441	0.971441	0.971441	0.971441	0.971441	0.971441	0.971441	0.971441
chrVI	102868	103060	CUT573_chrVI:81935-82127	60	-	0.773817	0.773817	0.773817	0.773817	0.773817	0.773817	0.773817	0.773817	0.773817	0.773817	0.773817	0.773817	0.773817	0.773817	0.773817	0.773817	0.773817	0.773817	0.773817	0.773817	0.773817	0.773817	0.773817	0.773817	0.773817	0.773817	0.773817	0.773817	0.773817	0.773817	0.773817	0.773817	0.773817	0.773817	0.773817	0.773817	0.773817	0.773817	0.773817	0.773817	0.773817	0.773817	0.773817	0.773817
chrVII	368351	368767	CUT140_chrVII:366880-367296	60	+	6.31437	6.47627	6.962	7.28581	7.77153	7.77153	7.60962	7.77153	7.77153	7.77153	7.77153	8.25725	8.25725	8.25725	8.25725	8.41916	8.41916	8.74297	8.74297	9.06678	9.22869	9.22869	9.22869	9.22869	9.22869	9.22869	9.22869	9.3906	8.74297	8.90488	8.90488	9.55251	9.55251	8.90488	8.90488	8.90488	9.22869	9.3906	8.90488	9.06678	9.06678	9.55251	9.22869	9.06678
chrV	345921	346297	CUT112_chrV:326173-326549	60	+	1.13335	1.13335	1.13335	1.13335	1.13335	1.13335	1.13335	1.13335	1.13335	1.13335	1.13335	1.13335	1.13335	1.13335	0.971441	1.13335	1.13335	0.971441	0.971441	1.13335	1.13335	1.13335	1.13335	1.13335	1.13335	1.13335	1.13335	1.13335	0.971441	1.13335	1.13335	1.13335	1.13335	1.13335	1.13335	1.13335	1.13335	1.13335	1.13335	1.13335	1.13335	1.13335	1.13335	0.809534
chrIII	243592	244280	CUT467_chrIII:238018-238706	60	-	1.23811	1.23811	1.08334	1.23811	1.23811	1.23811	1.23811	1.23811	1.23811	1.23811	1.23811	1.08334	0.92858	0.92858	1.08334	1.23811	1.23811	1.23811	1.23811	1.23811	1.23811	1.23811	1.23811	1.23811	0.92858	0.773817	1.08334	1.08334	1.08334	1.08334	1.08334	1.08334	1.23811	1.08334	1.23811	1.08334	1.08334	1.08334	1.08334	1.23811	1.23811	0.773817	0.773817	0.46429
chrXIII	629091	631467	CUT784_chrXIII:656006-658382	60	-	181.692001	181.692001	173.335007	179.216003	175.037003	180.764008	180.453995	180.298996	180.143997	180.453995	180.453995	181.382996	181.382996	181.072998	182.156006	181.537003	181.537003	172.406006	173.798996	179.216003	182.001999	182.001999	177.822998	179.061005	179.216003	182.774994	182.774994	182.774994	183.395004	181.382996	183.858994	183.858994	182.929993	184.477997	184.322998	185.097	185.097	184.322998	184.014008	184.014008	184.787003	185.251999	184.787003	185.251999
chrIV	227928	228721	CUT480_chrIV:215796-216588	60	-	2.32145	2.47621	2.47621	2.47621	2.47621	2.47621	2.47621	2.47621	2.47621	2.47621	2.47621	2.47621	2.47621	2.47621	2.47621	2.47621	2.47621	2.47621	2.47621	2.47621	2.47621	2.47621	2.47621	2.47621	2.47621	2.47621	2.47621	2.16669	2.01192	2.16669	2.47621	2.47621	2.47621	2.47621	2.47621	2.47621	2.32145	2.32145	2.32145	2.16669	2.32145	2.32145	2.47621	2.47621
chrXV	893593	893833	CUT393_chrXV:923110-923358	60	+	5.50483	5.50483	5.34293	5.34293	5.50483	5.50483	5.50483	5.50483	5.50483	5.50483	5.50483	5.50483	5.50483	5.50483	5.50483	5.50483	5.50483	5.50483	5.50483	5.50483	5.50483	5.50483	5.50483	5.50483	5.50483	5.50483	5.50483	5.50483	5.50483	5.50483	5.50483	5.50483	5.50483	5.50483	5.50483	5.50483	5.50483	5.34293	5.50483	5.50483	5.50483	5.18102	5.18102	5.18102
chrXV	745601	745977	CUT860_chrXV:775093-775469	60	-	3.55956	3.55956	3.40479	3.40479	3.55956	3.55956	3.55956	3.55956	3.55956	3.40479	3.25003	3.55956	3.55956	3.55956	3.55956	3.55956	3.55956	3.55956	3.71432	3.71432	3.71432	2.78574	3.71432	3.71432	3.71432	3.71432	3.71432	3.71432	3.71432	3.71432	3.71432	3.71432	3.71432	3.71432	3.71432	3.71432	3.71432	3.71432	3.25003	3.71432	3.71432	3.25003	2.78574	3.09527
chrXVI	203949	204661	CUT890_chrXVI:204246-204958	60	-	16.5597	16.8692	17.024	17.178699	16.5597	16.8692	17.178699	17.3335	17.178699	17.178699	17.178699	17.178699	17.178699	17.178699	17.3335	17.178699	17.3335	17.178699	17.178699	17.3335	17.3335	17.178699	17.3335	17.3335	17.4883	17.4883	17.4883	17.4883	17.024	17.3335	17.024	17.024	17.178699	17.3335	17.3335	17.3335	17.178699	17.3335	17.4883	17.4883	17.4883	17.643	17.643	17.643
chrXV	974947	975347	CUT874_chrXV:1010393-1010793	60	-	2.16669	2.16669	2.16669	2.16669	2.16669	2.32145	2.32145	2.32145	2.32145	2.32145	2.32145	2.32145	2.32145	2.32145	2.32145	2.32145	2.32145	2.32145	2.16669	2.32145	2.32145	2.32145	2.32145	2.32145	2.32145	2.32145	2.32145	2.32145	2.32145	2.32145	2.16669	2.16669	2.32145	2.32145	2.32145	2.16669	2.32145	2.32145	2.32145	2.32145	2.32145	2.32145	2.32145	2.47621
chrXIV	732195	732867	CUT351_chrXIV:723403-724075	60	+	4.20958	4.20958	4.37149	4.20958	4.6953	4.6953	4.6953	4.6953	4.6953	4.85721	4.85721	4.85721	4.85721	4.6953	4.6953	4.85721	4.85721	4.85721	4.85721	4.85721	4.85721	4.85721	4.85721	4.85721	4.85721	4.85721	4.85721	4.85721	4.85721	4.85721	4.85721	4.85721	4.85721	4.6953	4.6953	4.6953	4.85721	4.6953	4.85721	4.85721	4.85721	4.85721	4.85721	4.85721
chrV	71989	72476	CUT545_chrV:58821-59309	60	-	127.68	127.060997	127.060997	126.132004	126.287003	127.370003	127.68	127.68	128.143997	128.453995	128.763	124.584	127.834	127.834	125.822998	128.143997	128.298996	128.917999	128.763	127.214996	126.287003	127.060997	126.905998	116.382004	117.464996	116.226997	119.787003	124.584	123.192001	125.049004	123.346001	121.799004	126.132004	127.68	127.988998	129.382004	129.227005	128.298996	123.192001	124.584	127.834	128.763	128.143997	128.608002
chrVII	361701	363149	CUT139_chrVII:360224-361672	60	+	86.296402	89.048798	90.020203	86.782097	81.601097	88.239197	90.505898	88.886902	92.286903	91.963097	92.286903	91.639297	91.639297	90.991699	84.677299	90.829803	92.448799	92.286903	92.610703	92.448799	92.286903	92.286903	91.153603	92.610703	92.610703	92.125	92.286903	92.286903	92.286903	92.286903	91.801201	91.477402	90.829803	92.286903	91.963097	92.448799	92.448799	92.610703	92.448799	91.639297	91.315498	88.724998	91.639297	86.134499
chrIV	175591	175911	CUT051_chrIV:163432-163752	60	+	4.37149	4.37149	4.37149	4.37149	4.37149	4.37149	4.37149	4.37149	4.37149	4.37149	4.37149	4.37149	4.37149	4.37149	4.37149	4.37149	4.37149	4.37149	4.37149	4.37149	4.37149	4.37149	4.37149	4.20958	3.88576	3.56195	4.20958	4.20958	4.37149	4.20958	4.37149	4.37149	4.20958	4.20958	4.20958	4.37149	4.37149	4.37149	4.20958	4.04767	4.04767	4.37149	4.37149	4.37149
chrIII	29182	29678	CUT460_chrIII:28613-29109	60	-	6.3453	6.3453	6.3453	6.50006	6.50006	6.50006	6.03577	5.88101	6.03577	6.3453	6.3453	6.50006	6.50006	6.3453	3.71432	6.03577	4.33337	5.10719	5.88101	6.19053	6.50006	6.50006	6.03577	6.19053	6.3453	6.50006	6.50006	6.50006	6.3453	6.50006	6.3453	6.50006	6.3453	6.50006	6.3453	6.3453	6.19053	6.50006	6.50006	6.50006	6.3453	6.50006	6.50006	6.50006
chrXV	914669	914901	CUT868_chrXV:944186-944418	60	-	0.154763	0.154763	0.154763	0.154763	0.154763	0.154763	0.154763	0.154763	0.154763	0.154763	0.154763	0.154763	0.154763	0.154763	0.154763	0.154763	0.154763	0.154763	0.154763	0.154763	0.154763	0.154763	0.154763	0.154763	0.154763	0.154763	0.154763	0.154763	0.154763	0.154763	0.154763	0.154763	0.154763	0.154763	0.154763	0.154763	0.154763	0.154763	0.154763	0.154763	0.154763	0.154763	0.154763	0.154763
chrVIII	481813	482293	CUT657_chrVIII:487152-487632	60	-	103.226997	103.382004	101.370003	101.059998	102.143997	103.691002	103.846001	104.000999	103.846001	103.846001	102.143997	101.059998	102.143997	101.059998	97.655701	103.537003	103.691002	104.155998	104.000999	103.846001	102.763	103.226997	102.763	102.608002	103.226997	103.537003	103.846001	104.000999	104.155998	104.000999	103.537003	102.917999	103.691002	103.691002	102.917999	104.155998	101.834	101.834	102.763	102.299004	102.917999	103.226997	101.059998	97.5009
chrVIII	435787	436108	CUT653_chrVIII:441620-441941	60	-	9.90485	9.44056	9.75009	9.90485	9.90485	9.90485	9.90485	9.90485	9.90485	9.90485	9.59533	9.59533	9.75009	9.59533	9.59533	9.75009	9.59533	9.75009	9.75009	9.59533	8.97627	9.2858	9.2858	8.51198	9.75009	9.44056	9.44056	9.75009	9.59533	9.75009	9.75009	9.75009	9.75009	9.90485	9.59533	10.0596	10.2144	10.3691	9.90485	10.0596	9.90485	10.0596	9.75009	10.2144
chrVII	759101	759813	CUT621_chrVII:769602-770314	60	-	0.619053	0.619053	0.619053	0.619053	0.619053	0.619053	0.619053	0.619053	0.619053	0.619053	0.619053	0.619053	0.619053	0.619053	0.619053	0.46429	0.773817	0.619053	0.773817	0.773817	0.773817	0.773817	0.773817	0.619053	0.773817	0.773817	0.773817	0.773817	0.773817	0.773817	0.773817	0.773817	0.773817	0.773817	0.619053	0.773817	0.773817	0.619053	0.619053	0.773817	0.773817	0.773817	0.773817	0.773817
chrIV	1172369	1172545	CUT525_chrIV:1204233-1204409	60	-	47.976601	48.131401	47.357601	41.476601	48.131401	47.357601	48.286201	48.595699	47.976601	48.750401	48.750401	48.750401	48.595699	48.595699	48.595699	48.595699	48.750401	49.060001	49.060001	48.905201	46.119499	46.119499	46.119499	48.595699	48.750401	48.905201	48.750401	48.905201	48.595699	48.440899	48.750401	48.440899	48.595699	48.595699	48.440899	48.440899	48.595699	48.440899	48.440899	48.131401	47.976601	48.440899	48.131401	48.440899
chrIX	234050	234275	CUT192_chrIX:249476-249699	60	+	0	0	0	0	0	0	0	0	0	0	0	0	0	0	0	0	0	0	0	0	0	0	0	0	0	0	0	0	0	0	0	0	0	0	0	0	0	0	0	0	0	0	0	0
chrXIII	48370	49800	CUT759_chrXIII:53781-55213	60	-	27.547899	27.7026	27.7026	27.7026	27.393101	27.547899	27.393101	27.393101	27.393101	27.083599	26.774099	27.083599	26.0002	25.845501	25.845501	27.2383	27.083599	27.393101	27.7026	27.393101	27.393101	26.928801	27.2383	27.547899	27.547899	27.857401	27.7026	26.4645	27.547899	27.393101	27.393101	27.2383	27.393101	27.2383	27.2383	27.393101	27.7026	27.7026	26.774099	27.547899	27.7026	27.2383	27.7026	27.7026
chrXV	315961	316489	CUT369_chrXV:335353-335881	60	+	2.91432	2.91432	2.91432	2.91432	3.07623	3.07623	3.07623	3.07623	3.07623	3.07623	3.07623	2.91432	2.91432	2.91432	2.91432	2.91432	2.91432	2.91432	2.75242	2.75242	2.91432	2.91432	2.91432	2.91432	2.91432	2.91432	2.91432	2.91432	2.91432	2.91432	2.91432	2.91432	2.75242	2.75242	2.75242	2.59051	2.75242	2.75242	2.75242	2.75242	2.75242	2.75242	2.75242	2.75242
chrXV	118265	118575	CUT358_chrXV:138010-138322	60	+	1.94288	1.94288	1.94288	1.45716	1.94288	1.94288	1.94288	1.94288	1.94288	1.94288	1.94288	1.94288	1.94288	1.94288	1.94288	1.94288	1.94288	1.94288	1.94288	1.94288	1.78098	1.94288	1.94288	1.94288	1.94288	1.94288	1.94288	1.94288	1.94288	1.94288	1.78098	1.78098	1.61907	1.61907	1.78098	1.94288	1.94288	1.94288	1.94288	1.94288	1.94288	1.94288	1.94288	1.94288
chrXII	632282	632506	CUT745_chrXII:672611-672835	60	-	1.54763	1.54763	1.39287	1.08334	1.7024	1.54763	1.54763	1.54763	1.54763	1.54763	1.54763	1.54763	1.54763	1.54763	1.54763	1.54763	1.54763	1.54763	1.39287	1.39287	1.39287	1.23811	1.39287	1.54763	1.54763	1.39287	1.39287	1.39287	1.54763	1.54763	1.54763	1.54763	1.54763	1.54763	1.54763	1.54763	1.54763	1.54763	1.54763	1.54763	1.54763	1.54763	1.54763	1.54763
chrXIII	619487	619943	CUT781_chrXIII:646398-646854	60	-	2.63098	2.78574	2.9405	2.47621	2.9405	2.9405	2.9405	2.9405	2.16669	2.9405	2.9405	2.9405	2.9405	2.9405	2.63098	2.78574	2.63098	2.63098	2.78574	2.9405	2.9405	2.9405	2.9405	2.9405	2.9405	2.9405	2.9405	2.9405	2.9405	2.9405	2.9405	2.9405	2.9405	2.47621	2.9405	2.9405	2.63098	2.63098	2.9405	2.78574	2.16669	2.78574	2.9405	2.9405
chrXV	84907	85275	CUT822_chrXV:99102-99470	60	-	3.25003	3.25003	3.09527	3.09527	2.78574	2.9405	2.9405	3.09527	3.09527	3.09527	3.25003	3.09527	3.09527	3.09527	3.25003	3.09527	2.78574	1.7024	3.09527	3.25003	3.25003	3.25003	3.25003	3.25003	3.25003	3.25003	3.25003	3.25003	3.25003	3.25003	3.25003	3.25003	3.25003	3.25003	3.25003	3.25003	3.25003	3.25003	3.25003	3.25003	3.25003	3.25003	3.40479	3.40479
chrV	23263	23684	CUT103_chrV:9969-10497	60	+	3.88576	3.88576	3.88576	3.88576	3.88576	3.88576	3.88576	3.88576	3.88576	3.88576	3.88576	3.88576	3.88576	3.88576	3.88576	3.72386	3.56195	3.72386	3.56195	3.72386	3.40004	3.56195	3.56195	2.91432	3.07623	1.94288	3.23814	3.40004	3.40004	3.56195	3.56195	3.56195	3.56195	3.72386	3.56195	3.40004	3.56195	3.72386	3.56195	3.56195	3.72386	3.56195	3.72386	3.72386
chrXII	632082	632282	CUT744_chrXII:672411-672611	60	-	1.23811	1.23811	1.39287	1.39287	1.23811	1.23811	1.23811	1.23811	1.23811	1.39287	1.39287	1.39287	1.39287	1.39287	1.08334	1.39287	1.39287	1.39287	1.39287	1.39287	1.39287	1.39287	1.39287	1.39287	1.39287	1.39287	1.39287	1.23811	1.39287	1.39287	1.39287	1.39287	1.39287	1.39287	1.39287	1.39287	1.39287	1.08334	1.39287	1.08334	1.08334	1.39287	1.39287	1.39287
chrXV	150557	151025	CUT362_chrXV:170314-170786	60	+	261.964996	266.498993	266.661011	267.794006	266.337006	264.394012	268.602997	267.794006	267.308014	267.470001	268.927002	265.36499	268.927002	270.061005	270.222992	264.394012	268.441986	268.602997	267.631989	268.927002	270.222992	270.54599	270.54599	269.737	269.412994	268.279999	267.308014	269.088989	269.575012	269.412994	270.222992	269.898987	270.869995	270.384003	265.203003	267.631989	257.108002	207.727005	249.013	255.003006	257.432007	261.480011	253.546005	249.337006
chrXV	293656	294208	CUT367_chrXV:313001-313553	60	+	10.2001	10.362	10.5239	11.0097	10.6859	11.0097	11.0097	10.362	8.25725	8.41916	10.6859	11.0097	11.0097	11.0097	10.8478	10.8478	10.8478	11.0097	11.0097	11.0097	11.0097	11.0097	11.0097	10.8478	10.8478	10.8478	11.0097	11.0097	11.0097	11.0097	11.0097	10.6859	11.0097	11.0097	10.2001	8.25725	4.37149	6.15246	5.66674	5.66674	5.01911	6.31437	5.50483	7.28581
chrV	336518	336894	CUT111_chrV:316773-317149	60	+	4.04767	3.40004	3.88576	3.88576	3.56195	3.56195	3.56195	3.56195	3.56195	3.56195	3.56195	3.56195	3.23814	3.07623	3.23814	3.40004	3.56195	3.56195	3.56195	3.56195	3.56195	3.56195	2.4286	3.23814	3.40004	3.23814	3.40004	3.40004	3.40004	3.40004	3.40004	3.07623	2.91432	2.91432	2.91432	2.4286	2.4286	2.59051	2.2667	2.4286	2.4286	2.91432	2.75242	2.10479
chrXII	476662	476934	CUT739_chrXII:505507-505779	60	-	1.39287	1.39287	1.39287	1.39287	1.39287	1.39287	1.39287	1.39287	1.39287	1.39287	1.39287	1.39287	1.39287	1.39287	1.39287	1.39287	1.39287	1.39287	1.39287	1.39287	1.39287	1.39287	1.39287	1.39287	1.39287	1.39287	1.23811	1.39287	1.39287	1.39287	1.39287	1.39287	1.39287	1.39287	1.39287	1.39287	1.39287	1.39287	1.39287	1.39287	1.39287	1.23811	1.39287	1.39287
chrVII	315323	315483	CUT595_chrVII:314212-314372	60	-	1.08334	1.08334	1.08334	1.08334	1.08334	1.08334	1.08334	0.773817	0.92858	1.08334	1.08334	1.08334	1.08334	1.08334	1.08334	0.92858	0.92858	0.92858	1.08334	1.08334	1.08334	1.08334	1.08334	1.08334	1.08334	1.08334	1.08334	1.08334	1.08334	1.08334	1.08334	1.08334	1.08334	0.92858	1.08334	1.08334	1.08334	1.08334	1.08334	1.08334	1.08334	1.08334	1.08334	1.08334
chrVII	338624	339040	CUT596_chrVII:337172-337588	60	-	0.773817	0.773817	0.773817	0.773817	0.773817	0.773817	0.773817	0.773817	0.773817	0.773817	0.619053	0.619053	0.773817	0.773817	0.773817	0.773817	0.773817	0.619053	0.773817	0.773817	0.773817	0.619053	0.773817	0.773817	0.773817	0.773817	0.773817	0.773817	0.773817	0.619053	0.619053	0.619053	0.773817	0.773817	0.773817	0.773817	0.773817	0.773817	0.773817	0.773817	0.773817	0.773817	0.773817	0.773817
chrXII	474654	475198	CUT737_chrXII:503499-504043	60	-	0.309527	0.46429	0.46429	0.309527	0.154763	0.46429	0.46429	0.46429	0.46429	0.46429	0.46429	0.46429	0.46429	0.46429	0.46429	0.46429	0.46429	0.46429	0.46429	0.46429	0.46429	0.46429	0.46429	0.46429	0.46429	0.46429	0.46429	0.46429	0.46429	0.46429	0.46429	0.46429	0.619053	0.619053	0.619053	0.619053	0.619053	0.619053	0.619053	0.619053	0.619053	0.619053	0.619053	0.619053
chrV	523262	523438	CUT570_chrV:509642-509818	60	-	1.08334	1.23811	1.23811	1.23811	1.08334	1.08334	1.08334	1.08334	1.23811	1.08334	1.23811	1.23811	1.23811	1.23811	1.23811	1.23811	1.23811	1.08334	1.08334	1.23811	1.23811	1.23811	1.23811	1.23811	1.23811	1.23811	1.23811	1.23811	1.23811	1.23811	1.23811	1.23811	1.23811	1.23811	1.23811	1.23811	1.23811	1.23811	1.23811	1.23811	1.08334	1.08334	0.92858	1.08334
chrXII	922591	922689	CUT754_chrXII:963127-963551	60	-	34.202702	34.047901	30.333599	34.512199	34.976501	35.4408	35.131302	34.667	35.131302	35.5956	35.131302	34.202702	35.131302	34.202702	34.821701	34.976501	34.047901	34.357498	33.583599	33.8932	34.047901	33.583599	23.9883	34.357498	34.047901	35.4408	35.4408	35.5956	35.750301	35.750301	35.5956	34.821701	34.821701	34.667	34.976501	34.976501	35.285999	35.131302	34.512199	34.821701	35.5956	33.274101	28.940701	31.262199
chrXVI	134705	135337	CUT884_chrXVI:134894-135526	60	-	12.5358	12.5358	12.5358	12.5358	12.5358	12.2263	12.5358	12.3811	12.5358	12.3811	12.5358	12.5358	12.5358	12.6906	12.6906	12.5358	12.5358	12.5358	12.3811	12.5358	12.5358	12.5358	12.2263	12.2263	12.5358	12.5358	12.3811	12.3811	12.2263	11.9168	12.3811	12.3811	12.5358	12.8454	12.6906	12.6906	12.6906	12.6906	12.6906	12.6906	12.8454	12.8454	12.8454	13.0001
chrII	384403	384859	CUT021_chrII:376378-376834	60	+	9.3906	7.1239	6.47627	4.53339	4.85721	4.20958	3.23814	2.75242	2.4286	1.61907	3.07623	3.07623	2.4286	2.75242	2.75242	2.75242	2.75242	2.75242	2.75242	2.75242	2.75242	2.75242	2.75242	2.75242	2.75242	2.75242	2.75242	2.75242	2.75242	2.75242	2.4286	2.4286	2.4286	2.4286	2.4286	2.4286	2.4286	2.4286	2.4286	2.4286	2.2667	2.4286	2.4286	2.4286
chrXIV	714702	714870	CUT349_chrXIV:705938-706106	60	+	1.45716	1.45716	1.45716	1.45716	1.45716	1.45716	1.45716	1.45716	1.45716	1.45716	1.45716	1.45716	1.45716	1.45716	1.45716	1.61907	1.61907	1.61907	1.61907	1.61907	1.45716	1.61907	1.61907	1.61907	1.61907	1.61907	1.61907	1.61907	1.61907	1.61907	1.61907	1.61907	1.61907	1.45716	1.45716	1.61907	1.61907	1.61907	1.61907	1.61907	1.61907	1.45716	1.61907	1.45716
chrX	604082	604514	CUT218_chrX:604484-604916	60	+	0.647627	0.647627	0.647627	0.647627	0.647627	0.647627	0.647627	0.647627	0.647627	0.647627	0.647627	0.647627	0.647627	0.647627	0.647627	0.647627	0.647627	0.647627	0.647627	0.485721	0.485721	0.485721	0.647627	0.647627	0.647627	0.647627	0.647627	0.647627	0.647627	0.647627	0.647627	0.647627	0.485721	0.485721	0.485721	0.647627	0.647627	0.647627	0.647627	0.647627	0.647627	0.647627	0.647627	0.647627
chrXI	398381	398693	CUT719_chrXI:386637-386949	60	-	18.1073	18.1073	17.7978	5.26195	5.10719	3.55956	3.71432	3.40479	3.25003	3.25003	3.25003	1.7024	1.85716	1.85716	1.85716	1.85716	1.85716	1.85716	1.7024	1.7024	1.7024	1.7024	1.7024	1.7024	1.7024	1.7024	1.7024	1.54763	1.7024	1.54763	1.39287	1.54763	1.54763	1.54763	1.54763	1.54763	1.54763	1.54763	1.54763	1.08334	1.08334	1.08334	1.08334	1.08334
chrXIV	526422	526849	CUT817_chrXIV:529159-529559	60	-	271.764008	272.229004	266.96701	266.812012	267.276001	272.537994	272.229004	267.121002	266.502014	266.347992	269.442993	270.990997	272.537994	271.764008	272.847992	272.074005	271.919006	271.144989	268.979004	258.144989	266.037994	270.990997	271.454987	268.669006	199.335007	267.740997	266.812012	269.597992	270.062012	270.21701	268.204987	269.752014	266.657013	266.657013	267.585999	267.740997	268.049988	249.632996	186.179993	269.442993	268.669006	270.681	269.132996	273.157013
chrVII	649364	649652	CUT610_chrVII:656163-656451	60	-	1.08334	1.08334	1.08334	1.08334	1.08334	1.08334	1.08334	1.08334	1.08334	1.08334	1.08334	1.08334	1.08334	1.08334	1.08334	0.92858	1.08334	1.08334	1.08334	1.08334	1.08334	1.08334	1.08334	1.08334	1.08334	1.08334	1.08334	1.08334	1.08334	1.08334	1.08334	1.08334	1.08334	1.08334	1.08334	1.08334	1.08334	1.08334	1.08334	1.08334	0.92858	0.92858	0.92858	1.08334
chrIII	141878	142174	CUT465_chrIII:147784-148080	60	-	1.23811	1.23811	1.08334	1.08334	1.08334	1.23811	1.23811	1.23811	1.23811	1.23811	1.23811	1.23811	1.23811	1.23811	1.23811	1.23811	1.23811	1.23811	1.23811	1.23811	1.23811	1.23811	1.23811	1.23811	1.23811	1.23811	1.23811	1.23811	1.23811	1.23811	1.23811	1.23811	1.23811	1.23811	1.23811	1.23811	1.23811	1.23811	1.23811	1.23811	1.23811	1.23811	1.23811	1.23811
chrXIV	486814	488422	CUT815_chrXIV:483654-485262	60	-	0.619053	0.619053	0.619053	0.46429	0.46429	0.619053	0.619053	0.619053	0.619053	0.619053	0.619053	0.619053	0.619053	0.619053	0.619053	0.619053	0.619053	0.619053	0.619053	0.619053	0.619053	0.619053	0.46429	0.46429	0.619053	0.619053	0.619053	0.46429	0.619053	0.619053	0.619053	0.619053	0.619053	0.619053	0.619053	0.619053	0.619053	0.619053	0.619053	0.619053	0.619053	0.619053	0.46429	0.46429
chrXVI	76446	79319	CUT402_chrXVI:76705-79569	60	+	4.37149	4.37149	4.37149	4.20958	4.20958	3.88576	4.37149	4.37149	4.37149	4.37149	4.37149	4.37149	4.04767	4.20958	3.88576	3.88576	4.20958	4.20958	4.20958	4.20958	4.37149	4.37149	4.37149	4.20958	3.88576	4.04767	4.04767	4.04767	4.04767	4.20958	4.20958	4.04767	4.20958	4.20958	4.20958	3.23814	3.72386	3.88576	3.72386	3.72386	4.04767	4.04767	4.04767	4.04767
chrXIV	157788	158116	CUT803_chrXIV:154510-154838	60	-	10.2144	10.3691	10.3691	10.0596	10.2144	10.2144	10.0596	10.2144	10.0596	9.90485	9.75009	9.59533	9.90485	10.0596	10.0596	10.2144	10.3691	10.3691	10.3691	10.3691	10.3691	10.3691	10.3691	10.3691	10.3691	10.3691	10.3691	10.3691	10.2144	10.2144	10.2144	10.3691	10.3691	10.3691	10.5239	10.5239	10.3691	10.3691	10.3691	10.0596	9.75009	9.90485	9.59533	9.90485
chrXI	398693	399001	CUT720_chrXI:386949-387253	60	-	26.0002	26.0002	26.0002	25.845501	26.0002	25.845501	26.0002	24.607401	26.0002	25.5359	25.381201	24.7621	24.7621	25.2264	24.7621	24.916901	26.774099	26.774099	26.774099	26.774099	26.774099	26.619301	26.774099	25.845501	25.845501	26.309799	26.4645	26.774099	26.774099	27.083599	27.083599	26.928801	27.083599	27.083599	26.928801	27.2383	27.2383	27.2383	27.2383	27.2383	27.2383	26.4645	26.0002	27.2383
chrXII	476398	476662	CUT738_chrXII:505243-505507	60	-	1.39287	1.39287	1.39287	1.23811	1.23811	1.23811	1.23811	1.39287	1.39287	1.39287	1.39287	1.39287	1.39287	1.39287	1.08334	1.08334	1.08334	1.08334	0.773817	1.08334	1.08334	1.08334	1.08334	1.08334	1.08334	1.08334	0.773817	0.773817	0.309527	1.08334	1.08334	1.08334	1.08334	1.08334	1.08334	1.08334	1.08334	0.773817	0.92858	0.92858	0.92858	0.92858	0.92858	0.92858
chrV	514259	514955	CUT119_chrV:500638-501334	60	+	0.323814	0.323814	0.323814	0.323814	0.323814	0	0	0.161907	0.161907	0.323814	0.323814	0.323814	0.323814	0.323814	0.323814	0.323814	0.323814	0.323814	0.323814	0.323814	0.161907	0.161907	0.323814	0.323814	0.323814	0.323814	0.323814	0.323814	0.323814	0.323814	0.323814	0.323814	0.323814	0.323814	0.323814	0.323814	0.323814	0.323814	0.323814	0.323814	0.323814	0.161907	0.161907	0.161907
chrXI	305203	305587	CUT713_chrXI:298771-299155	60	-	11.762	12.5358	12.5358	12.5358	12.3811	12.5358	12.5358	12.5358	12.5358	12.5358	12.5358	12.5358	12.5358	12.5358	12.0715	11.4525	12.3811	12.5358	12.5358	12.2263	12.2263	12.3811	12.2263	12.2263	12.2263	12.2263	12.0715	12.3811	12.3811	12.3811	12.2263	12.2263	12.5358	12.5358	12.5358	12.5358	12.3811	12.5358	12.5358	12.5358	12.5358	12.5358	12.5358	12.5358
chrXVI	808144	808760	CUT915_chrXVI:801483-802099	60	-	0.619053	0.619053	0.619053	0.619053	0.619053	0.619053	0.619053	0.619053	0.619053	0.619053	0.619053	0.619053	0.46429	0.619053	0.619053	0.619053	0.619053	0.619053	0.619053	0.619053	0.619053	0.619053	0.619053	0.619053	0.619053	0.619053	0.619053	0.619053	0.619053	0.619053	0.619053	0.619053	0.619053	0.619053	0.619053	0.619053	0.619053	0.619053	0.619053	0.619053	0.619053	0.46429	0.619053	0.619053
chrXI	164473	165048	CUT705_chrXI:157723-158298	60	-	0	0	0	0	0	0	0	0	0	0	0	0	0	0	0	0	0	0	0	0	0	0	0	0	0	0	0	0	0	0	0	0	0	0	0	0	0	0	0	0	0	0	0	0
chrII	723172	723964	CUT037_chrII:714685-715477	60	+	0.323814	0.323814	0.323814	0.323814	0.323814	0.323814	0.323814	0.323814	0.323814	0.323814	0.323814	0.323814	0.323814	0.323814	0.323814	0.323814	0.323814	0.323814	0.323814	0.323814	0.323814	0.323814	0.323814	0.323814	0.323814	0.323814	0.323814	0.323814	0.323814	0.323814	0.323814	0.323814	0.323814	0.323814	0.323814	0.323814	0.323814	0.323814	0.323814	0.323814	0.323814	0.323814	0.323814	0.323814
chrXI	397925	398381	CUT718_chrXI:386181-386637	60	-	0.92858	0.92858	0.92858	0.92858	0.92858	0.92858	0.92858	0.92858	0.92858	0.92858	0.92858	0.92858	0.92858	0.773817	0.92858	0.92858	0.92858	0.92858	0.92858	0.92858	0.92858	0.92858	0.92858	0.92858	0.92858	0.92858	0.92858	0.92858	0.92858	0.92858	0.92858	0.92858	0.92858	0.92858	0.92858	0.92858	0.92858	0.92858	0.92858	0.773817	0.773817	0.773817	0.92858	0.92858
chrXII	436812	437868	CUT263_chrXII:441568-442624	60	+	299.85199	301.631989	302.279999	300.498993	297.098999	302.118011	300.822998	301.30899	301.471008	301.30899	302.604004	302.441986	301.471008	300.822998	300.337006	301.631989	302.118011	299.690002	304.061005	304.061005	303.898987	300.337006	303.737	303.737	303.898987	303.898987	304.061005	303.737	301.30899	303.412994	301.955994	300.174988	251.117996	291.269989	301.147003	301.471008	301.471008	297.908997	301.30899	301.631989	301.471008	303.575012	302.279999	300.498993
chrXV	930744	931160	CUT871_chrXV:960258-960674	60	-	0.309527	0.309527	0.309527	0.309527	0.309527	0.309527	0.309527	0.309527	0.309527	0.309527	0.309527	0.309527	0.154763	0.154763	0.309527	0.309527	0.309527	0.309527	0.309527	0.309527	0.309527	0.309527	0.309527	0.309527	0.309527	0.309527	0.309527	0.309527	0.309527	0.309527	0.309527	0.309527	0.309527	0.309527	0.309527	0.309527	0.309527	0.309527	0.309527	0.309527	0.309527	0.309527	0.309527	0.309527
chrIII	133299	133976	CUT045_chrIII:139308-139988	60	+	2147.860107	2148.669922	2132.310059	2147.530029	2143.320068	2127.129883	2136.52002	2143.969971	2143.969971	2150.290039	2144.780029	2152.709961	2152.389893	2153.199951	2145.909912	2136.360107	2136.360107	2097.5	2125.030029	2122.76001	2141.379883	2149.639893	2144.620117	2146.080078	2146.080078	2142.679932	2148.179932	2143.320068	2019.790039	1976.719971	1969.27002	2075	2063.340088	2062.530029	2055.72998	1968.790039	1979.150024	1955.670044	2052.169922	2043.589966	1998.73999	2075.320068	2117.26001	2097.02002
chrXVI	451300	451829	CUT419_chrXVI:451702-452230	60	+	11.9811	10.8478	11.4954	12.4668	12.4668	12.4668	12.4668	12.4668	12.3049	12.4668	12.4668	12.3049	12.3049	12.3049	12.4668	12.7906	12.4668	12.3049	12.7906	12.9525	12.9525	12.9525	12.7906	12.7906	12.7906	12.9525	12.9525	12.9525	12.9525	12.9525	12.9525	13.1145	13.1145	13.1145	13.2764	13.2764	13.2764	13.1145	13.1145	13.2764	13.4383	13.2764	13.2764	13.4383
chrIV	312257	312641	CUT053_chrIV:300161-300545	60	+	0.485721	0.485721	0.485721	0.485721	0.485721	0.485721	0.485721	0.161907	0.161907	0.485721	0.485721	0.485721	0.485721	0.485721	0.485721	0.485721	0.485721	0.485721	0.485721	0.485721	0.485721	0.485721	0.485721	0.485721	0.485721	0.485721	0.485721	0.485721	0.485721	0.485721	0.485721	0.485721	0.485721	0.323814	0.323814	0.323814	0.485721	0.485721	0.485721	0.485721	0.485721	0.485721	0.485721	0.485721
chrXV	646884	647171	CUT388_chrXV:670345-670633	60	+	0.323814	0.323814	0.323814	0.323814	0.323814	0.323814	0.323814	0.323814	0.323814	0.323814	0.323814	0.323814	0.323814	0.323814	0.323814	0.323814	0.323814	0.323814	0.323814	0.323814	0.323814	0.323814	0.323814	0.323814	0.323814	0.323814	0.323814	0.323814	0.323814	0.323814	0.323814	0.323814	0.323814	0.323814	0.323814	0.323814	0.323814	0.323814	0.323814	0.323814	0.323814	0.323814	0.323814	0.323814
chrXI	466612	466940	CUT239_chrXI:454889-455217	60	+	0	0	0	0	0	0	0	0	0	0	0	0	0	0	0	0	0	0	0	0	0	0	0	0	0	0	0	0	0	0	0	0	0	0	0	0	0	0	0	0	0	0	0	0
chrIX	35257	35633	CUT658_chrIX:44909-45285	60	-	0	0	0	0	0	0	0	0	0	0	0	0	0	0	0	0	0	0	0	0	0	0	0	0	0	0	0	0	0	0	0	0	0	0	0	0	0	0	0	0	0	0	0	0
[truncated: 1 more rows]
[truncated: 1,956 more columns]
