# Supplementary material for: The conserved SEN1 DNA/RNA helicase has multiple functions during yeast meiosis
Source: PLoS Genet. 2025 Dec 11;21(12):e1011684. doi: 10.1371/journal.pgen.1011684 (PMC12714266; doi:10.1371/journal.pgen.1011684)
Supplement: S4 Data — (GZ) [file pgen.1011684.s004.gz › Fig3F_SEN1_SUT.txt]

@{"upstream":[500],"downstream":[500],"body":[1000],"bin size":[1],"ref point":[null],"verbose":false,"bin avg type":"mean","missing data as zero":false,"min threshold":null,"max threshold":null,"scale":1,"skip zeros":false,"nan after end":false,"proc number":12,"sort regions":"descend","sort using":"mean","unscaled 5 prime":[0],"unscaled 3 prime":[0],"sample_labels":["SEN1_SUTs"],"group_labels":…
chrII	750307	750483	SUT022_chrII:741829-742005	60	+	460.229004	459.091003	467.058014	466.346985	469.618988	470.472992	471.041992	472.179993	472.036987	471.610992	472.179993	471.325989	469.47699	468.90799	472.321991	451.266998	454.822998	440.739014	332.759003	337.596008	475.024994	474.597992	472.463989	478.154999	487.118011	488.96701	472.463989	481.996002	481.996002	473.175995	481.996002	484.699005	486.122009	486.264008	486.406006	488.39801	479.720001	483.561005	472.606995	476.304993	483.703003	484.130005	484.841003	494.799988
chrIX	41783	41970	SUT605_chrIX:51429-51613	60	-	371.851013	386.321014	384.983002	384.862	388.144989	389.846985	388.752991	384.010986	387.902008	390.941986	391.306	392.644012	391.062988	392.036011	391.792999	378.782013	349.720001	296.580994	390.820007	392.522003	394.102997	390.576996	395.197998	395.197998	393.859985	392.765991	390.697998	384.862	387.171997	391.184998	394.710999	389.968994	394.346008	395.68399	391.306	366.13501	386.686005	387.294006	388.144989	383.158997	393.373993	393.738007	392.15799	396.170013
chrXII	569162	569474	SUT275_chrXII:603887-604199	60	+	2.13398	2.13398	2.13398	2.13398	2.13398	2.13398	2.13398	2.13398	2.13398	2.13398	2.13398	2.13398	2.13398	2.13398	1.99172	1.99172	1.99172	1.99172	1.99172	1.84945	1.99172	1.84945	1.99172	1.99172	2.13398	2.27625	2.41852	2.56078	2.56078	2.56078	2.84531	2.70305	3.27211	3.41438	3.41438	3.69891	3.69891	3.69891	3.69891	3.69891	3.84117	3.98344	4.26797	4.26797
chrIV	1134807	1135173	SUT070_chrIV:1166659-1167027	60	+	1.70719	1.70719	1.70719	1.70719	1.70719	1.70719	1.70719	1.70719	1.70719	1.84945	1.84945	1.70719	1.84945	2.13398	1.99172	2.27625	2.27625	2.41852	2.56078	2.56078	2.98758	2.98758	2.98758	2.98758	2.84531	2.84531	2.98758	3.27211	3.27211	3.27211	3.27211	3.27211	3.27211	3.27211	3.41438	3.41438	3.41438	3.27211	3.27211	3.55664	3.55664	3.41438	3.41438	3.41438
chrX	606989	607465	IRT2	1000	-	0.364798	0.364798	0.364798	0.364798	0.364798	0.364798	0.364798	0.364798	0.364798	0.364798	0.364798	0.364798	0.364798	0.364798	0.364798	0.364798	0.364798	0.364798	0.364798	0.364798	0.364798	0.364798	0.364798	0.364798	0.364798	0.364798	0.364798	0.364798	0.364798	0.364798	0.364798	0.364798	0.364798	0.364798	0.364798	0.243199	0.243199	0.243199	0.364798	0.364798	0.364798	0.364798	0.364798	0.364798
chrXV	389189	389269	SUT363_chrXV:408138-408218	60	+	232.462006	211.834	232.462006	232.177994	232.462006	232.177994	232.177994	232.320007	228.335999	216.671005	232.604004	233.884995	233.031006	232.604004	233.600006	233.173004	233.315994	231.039001	231.608002	231.893005	234.880997	234.738007	234.311996	232.177994	229.901001	231.466003	228.194	233.884995	234.311996	235.449997	235.876007	235.733994	235.876007	236.160995	235.307007	235.307007	234.311996	234.026993	233.884995	235.449997	234.453995	235.164993	234.880997	222.929993
chrVII	420612	421419	SUT118_chrVII:422133-422941	60	+	0.853594	0.853594	0.99586	0.99586	0.99586	0.99586	0.99586	0.99586	0.99586	0.99586	0.99586	0.99586	0.99586	0.99586	0.99586	0.99586	0.99586	0.99586	0.853594	0.853594	0.99586	0.99586	0.99586	0.99586	0.99586	0.99586	0.99586	0.99586	0.99586	0.99586	0.99586	0.99586	0.853594	0.99586	0.99586	0.99586	0.99586	0.99586	0.99586	0.853594	0.853594	0.99586	0.99586	0.99586
chrIII	181634	181978	SUT457_chrIII:176602-176946	60	-	432.772003	439.095001	435.690002	434.71701	432.772003	435.082001	433.865997	433.988007	433.744995	411.856995	412.708008	437.270996	436.540985	431.799011	435.690002	434.473999	435.082001	429.609985	430.217987	436.298004	435.812012	435.082001	435.325012	432.772003	426.326996	431.556	412.464996	414.04599	431.312988	429.852997	428.515991	429.975006	416.477997	413.924011	410.640991	398.480988	409.424988	418.179993	417.450012	412.100006	397.143005	397.993988	372.701996	390.334015
chrXI	121838	122292	SUT226_chrXI:115095-115551	60	+	2.70305	2.70305	2.70305	2.70305	2.84531	2.84531	2.70305	2.70305	2.70305	2.84531	2.84531	2.84531	2.70305	2.70305	2.70305	2.84531	2.84531	2.84531	2.84531	2.84531	2.84531	2.84531	2.84531	2.84531	2.84531	2.84531	2.84531	2.84531	2.84531	2.84531	2.84531	2.84531	2.84531	2.84531	2.84531	2.84531	2.84531	2.84531	2.84531	2.84531	2.84531	2.84531	2.84531	2.84531
chrX	190406	190718	SUT205_chrX:180491-180803	60	+	0.142266	0.142266	0.142266	0.142266	0.142266	0.142266	0.142266	0	0.142266	0.142266	0	0.142266	0.142266	0.142266	0.142266	0.142266	0.142266	0.142266	0.142266	0.142266	0.142266	0.142266	0.142266	0.142266	0.142266	0.142266	0.142266	0.142266	0.142266	0.142266	0.142266	0.142266	0.142266	0.142266	0.142266	0.142266	0.142266	0.142266	0.142266	0.142266	0.142266	0.142266	0.142266	0.142266
chrXII	579844	580197	SUT699_chrXII:614227-614579	60	-	0	0	0	0	0	0	0	0	0	0	0	0	0	0	0	0	0	0	0	0	0	0	0	0	0	0	0	0	0	0	0	0	0	0	0	0	0	0	0	0	0	0	0	0
chrXIII	484452	484842	SUT307_chrXIII:511802-512194	60	+	629.809998	641.333984	643.468018	644.890015	648.731018	646.882019	651.150024	654.564026	656.129028	656.129028	607.190002	644.320984	662.104004	664.237976	664.237976	664.950012	663.099976	662.104004	662.958008	659.685974	659.969971	661.961975	666.372009	667.083984	667.51001	664.237976	655.132996	651.291992	645.885986	651.291992	648.304993	652.572998	662.531006	648.161987	639.34198	648.731018	644.890015	644.320984	644.179016	642.898987	624.262024	629.66803	618.286987	633.223999
chrX	425903	426151	SUT211_chrX:415142-415390	60	+	0.142266	0.142266	0.142266	0.142266	0.142266	0.142266	0.142266	0.142266	0.142266	0	0	0.142266	0.142266	0.142266	0.142266	0.142266	0.142266	0.142266	0.142266	0.142266	0.142266	0.142266	0.142266	0.142266	0.142266	0.142266	0.142266	0.142266	0.142266	0.142266	0.142266	0.142266	0.142266	0.142266	0.142266	0.142266	0.142266	0.142266	0.142266	0.142266	0.142266	0.142266	0.142266	0.142266
chrII	184345	185161	SUT439_chrII:166136-166952	60	-	60.5564	60.678001	59.462002	58.1245	59.097198	58.732498	60.9212	60.5564	60.799599	60.5564	60.5564	60.191601	60.799599	60.07	60.191601	58.367699	58.367699	58.002899	58.002899	49.004501	57.759701	56.178902	54.111698	50.9501	50.220501	48.274899	47.058899	48.761299	48.761299	49.126099	51.436501	52.044498	51.436501	50.342098	51.436501	51.314899	49.2477	49.490898	50.220501	50.0989	49.490898	40.614201	41.8302	49.977299
chrXIII	704474	705145	SUT737_chrXIII:731438-732110	60	-	0	0	0	0	0	0	0	0	0	0	0	0	0	0	0	0	0	0	0	0	0	0	0	0	0	0	0	0	0	0	0	0	0	0	0	0	0	0	0	0	0	0	0	0
chrVII	767684	768133	SUT131_chrVII:778166-778614	60	+	317.821014	327.352997	328.490997	329.059998	293.92099	321.377991	329.059998	330.910004	329.772003	327.352997	330.483002	331.621002	331.479004	331.621002	331.337006	331.906006	332.759003	331.764008	332.190002	332.190002	331.764008	331.621002	331.621002	331.764008	322.088989	333.186005	332.759003	333.044006	334.040009	333.755005	333.328003	333.755005	331.479004	333.89801	334.324005	333.613007	291.075989	330.483002	333.471008	334.040009	331.479004	323.511993	328.065002	329.772003
chrXI	27603	28443	SUT220_chrXI:21233-22073	60	+	30.302601	30.302601	30.160299	30.160299	29.875799	30.018101	30.160299	30.018101	29.591299	30.302601	30.587099	30.729401	30.729401	30.729401	30.729401	30.729401	30.160299	30.302601	30.160299	29.7335	30.444901	30.444901	30.587099	30.587099	30.587099	30.587099	30.587099	30.444901	30.444901	30.018101	29.875799	30.729401	30.729401	30.729401	30.444901	30.444901	30.587099	30.587099	30.729401	30.729401	30.444901	30.302601	30.160299	29.7335
chrXV	956302	957302	SUT799_chrXV:991746-992746	60	-	862.98999	867.854004	865.299988	865.786987	853.749023	861.408997	859.221008	854.599976	845.237	868.947998	819.578979	863.719971	864.570984	876.609009	874.784973	874.177002	876.85199	874.906982	872.109985	861.895996	842.682983	867.367981	811.309998	777.992004	859.70697	866.151978	880.013977	880.86499	878.067993	879.770996	879.648987	879.163025	878.312012	878.676025	877.947021	876.731018	880.622009	881.107971	884.026978	885.364014	885.120972	886.458984	879.528015	886.580017
chrXIII	746721	747353	SUT315_chrXIII:774090-774722	60	+	62.739201	62.881401	62.596901	62.739201	63.023701	62.881401	62.739201	62.596901	62.596901	62.454601	62.596901	62.881401	61.885601	62.312401	60.605202	62.312401	62.170101	62.312401	62.739201	62.170101	62.596901	61.458801	62.312401	62.881401	63.166	63.308201	63.308201	63.166	63.023701	63.308201	63.166	63.166	63.308201	63.308201	63.308201	63.308201	55.1991	62.027802	63.308201	63.308201	63.5928	63.5928	63.5928	63.5928
chrV	206373	207507	SUT509_chrV:186934-188070	60	-	0	0	0	0	0	0	0	0	0	0	0	0	0	0	0	0	0	0	0	0	0	0	0	0	0	0	0	0	0	0	0	0	0	0	0	0	0	0	0	0	0	0	0	0
chrV	288304	288869	SUT091_chrV:268859-269427	60	+	1.56492	1.56492	1.56492	1.56492	1.56492	1.56492	1.56492	1.56492	1.56492	1.56492	1.56492	1.56492	1.56492	1.56492	1.13813	1.56492	1.56492	1.70719	1.70719	1.70719	1.70719	1.70719	1.70719	1.70719	1.70719	1.84945	1.84945	1.84945	1.84945	1.84945	1.84945	1.84945	1.70719	1.84945	1.84945	1.70719	1.70719	1.70719	1.84945	1.84945	1.84945	1.70719	1.70719	1.84945
chrVII	1007474	1007931	SUT572_chrVII:1021896-1022352	60	-	0.851195	0.851195	0.851195	0.851195	0.851195	0.729596	0.607996	0.607996	0.851195	0.972794	0.972794	0.851195	0.972794	0.972794	0.851195	0.972794	0.729596	0.729596	0.729596	0.486397	0.607996	1.09439	1.09439	1.09439	1.09439	1.09439	1.09439	1.09439	1.21599	1.09439	0.972794	0.972794	1.09439	1.21599	1.21599	1.21599	1.21599	1.21599	1.21599	1.21599	1.21599	1.21599	0.607996	1.21599
chrX	605535	607022	IRT1	1000	-	1.09439	1.09439	0.972794	0.851195	0.851195	1.09439	1.09439	0.972794	0.972794	1.21599	1.09439	1.58079	1.58079	1.82399	1.82399	1.70239	1.58079	1.70239	1.70239	2.06719	2.06719	2.06719	2.06719	2.43199	2.43199	2.55358	2.67518	2.67518	2.67518	2.55358	2.55358	2.43199	2.67518	2.79678	3.76958	7.53916	8.02555	8.99835	9.36314	9.72794	10.7007	11.0655	12.1599	12.5247
chrX	605534	607022	SUT643_chrX:605936-607424	60	-	1.09439	1.09439	0.972794	0.851195	0.851195	1.09439	1.09439	0.972794	0.972794	1.21599	1.09439	1.58079	1.58079	1.82399	1.82399	1.70239	1.58079	1.70239	1.70239	2.06719	2.06719	2.06719	2.06719	2.43199	2.43199	2.55358	2.67518	2.67518	2.67518	2.55358	2.55358	2.43199	2.67518	2.79678	3.76958	7.53916	8.02555	8.99835	9.36314	9.72794	10.7007	11.0655	12.1599	12.5247
chrXIII	8110	8652	SUT285_chrXIII:13520-14064	60	+	0.711328	0.711328	0.711328	0.711328	0.711328	0.711328	0.711328	0.711328	0.711328	0.711328	0.711328	0.711328	0.711328	0.711328	0.711328	0.711328	0.711328	0.711328	0.711328	0.711328	0.711328	0.711328	0.711328	0.711328	0.711328	0.711328	0.711328	0.711328	0.711328	0.711328	0.711328	0.711328	0.426797	0.569063	0.711328	0.711328	0.569063	0.711328	0.711328	0.711328	0.569063	0.569063	0.569063	0.711328
chrII	214490	214913	SUT007_chrII:196308-196732	60	+	5114.450195	6163.939941	6117.850098	6136.490234	5793.910156	5776.549805	5994.649902	5854.22998	6006.169922	5999.200195	5913.410156	5882.120117	5706.279785	5742.700195	4958.240234	5315.470215	6085.97998	6110.029785	6083.990234	5963.209961	6028.220215	6094.379883	5975.870117	6096.080078	5758.490234	5874.720215	6162.810059	6060.22998	6098.640137	6132.930176	6037.189941	6199.080078	6158.25	6122.970215	6193.819824	6176.459961	6215.299805	6141.040039	6187.419922	6196.379883	6129.089844	6195.390137	6212.879883	6200.790039
chrXII	462052	462946	SUT265_chrXII:490896-491791	60	+	0	0	0	0	0	0	0	0	0	0	0	0	0	0	0	0	0	0	0	0	0	0	0	0	0	0	0	0	0	0	0	0	0	0	0	0	0	0	0	0	0	0	0	0
chrXIII	294471	295039	SUT728_chrXIII:311478-312046	60	-	0	0	0	0	0	0	0	0	0	0	0	0	0	0	0	0	0	0	0	0	0	0	0	0	0	0	0	0	0	0	0	0	0	0	0	0	0	0	0	0	0	0	0	0
chrXIII	627658	627874	SUT735_chrXIII:654566-654782	60	-	0.729596	0.851195	0.729596	0.851195	0.972794	0.972794	0.972794	0.972794	0.851195	0.972794	0.972794	0.972794	0.972794	0.972794	0.972794	0.972794	0.972794	0.972794	0.972794	0.972794	0.851195	0.851195	0.972794	0.972794	0.972794	0.729596	0.729596	0.972794	0.972794	0.972794	0.972794	0.972794	0.972794	0.972794	0.972794	0.972794	0.972794	0.972794	0.972794	0.972794	0.972794	0.972794	0.972794	0.972794
chrV	517626	518570	SUT098_chrV:504006-504950	60	+	0.711328	0.711328	0.711328	0.853594	0.853594	0.853594	0.853594	0.853594	0.853594	0.853594	0.853594	0.853594	0.853594	0.853594	0.853594	0.853594	0.853594	0.853594	0.853594	0.853594	0.853594	0.853594	0.853594	0.853594	0.853594	0.853594	0.853594	0.711328	0.853594	0.853594	0.853594	0.853594	0.853594	0.853594	0.853594	0.711328	0.711328	0.853594	0.853594	0.853594	0.853594	0.99586	0.99586	0.853594
chrXII	240410	241106	SUT253_chrXII:245576-246272	60	+	1.13813	1.13813	1.13813	1.13813	1.13813	1.13813	1.13813	1.13813	1.13813	0.99586	0.711328	0.711328	0.853594	1.13813	1.13813	0.711328	1.13813	1.13813	1.13813	1.13813	1.13813	1.13813	0.853594	0.853594	0.853594	0.99586	0.99586	0.99586	0.99586	1.13813	1.28039	1.28039	1.28039	1.28039	1.28039	1.28039	1.28039	1.28039	1.28039	1.28039	1.28039	1.28039	1.28039	1.28039
chrXVI	678306	678601	SUT832_chrXVI:678378-678690	60	-	2.55358	2.55358	2.43199	2.55358	2.55358	2.55358	2.55358	2.55358	2.55358	2.55358	2.55358	2.55358	2.55358	2.55358	2.55358	2.18879	2.18879	2.31039	2.55358	2.55358	2.55358	2.55358	2.55358	2.55358	2.06719	2.06719	2.43199	2.43199	2.55358	2.55358	2.55358	2.55358	2.55358	2.55358	2.55358	2.55358	2.55358	2.55358	2.55358	2.55358	2.67518	2.67518	2.55358	2.67518
chrXI	352624	353608	SUT674_chrXI:341131-342115	60	-	5.83677	5.83677	5.83677	5.83677	5.71517	5.83677	5.71517	5.71517	5.83677	5.83677	5.83677	5.83677	5.83677	5.83677	5.95836	5.95836	5.83677	5.71517	5.59357	4.86397	2.55358	5.95836	5.95836	5.95836	5.95836	5.95836	5.95836	5.83677	5.95836	5.95836	5.95836	5.95836	5.95836	5.95836	5.95836	5.71517	5.95836	5.95836	5.59357	5.95836	5.22877	5.95836	5.95836	5.83677
chrXV	352039	352271	SUT774_chrXV:371118-371350	60	-	2.79678	2.06719	2.67518	2.43199	2.67518	2.55358	2.91838	2.67518	2.79678	2.79678	2.91838	2.91838	2.67518	2.06719	2.91838	2.91838	2.91838	2.91838	2.91838	2.91838	2.91838	2.91838	2.91838	2.91838	2.91838	2.91838	2.91838	2.91838	2.91838	2.91838	2.67518	2.91838	2.91838	2.91838	2.91838	2.91838	2.79678	2.91838	2.91838	2.91838	2.91838	2.79678	2.79678	2.31039
chrX	204990	205269	SUT625_chrX:195069-195349	60	-	10.0927	10.0927	10.0927	10.0927	10.0927	9.11995	10.0927	10.0927	10.0927	9.97114	10.0927	10.0927	10.0927	10.0927	9.97114	9.97114	10.0927	10.0927	10.0927	9.97114	8.99835	7.29596	10.0927	10.0927	10.0927	10.0927	10.0927	9.36314	9.84954	9.36314	9.48474	9.97114	9.84954	9.72794	9.84954	9.97114	10.0927	9.97114	9.97114	9.84954	9.72794	9.97114	10.0927	10.0927
chrV	192603	192899	SUT089_chrV:173474-173770	60	+	0.99586	1.42266	1.42266	1.42266	1.42266	1.56492	1.42266	1.28039	1.42266	1.42266	1.56492	1.56492	1.70719	1.70719	1.84945	1.84945	1.70719	1.84945	1.84945	1.84945	1.84945	1.84945	1.99172	1.99172	1.84945	1.70719	1.70719	1.99172	1.99172	1.99172	2.13398	1.28039	2.27625	2.27625	2.27625	2.27625	2.27625	1.99172	1.99172	2.27625	2.27625	2.13398	2.13398	2.27625
chrX	622659	622931	SUT645_chrX:623060-623332	60	-	28.454201	28.5758	28.5758	28.697399	27.9678	28.089399	27.603001	21.1583	21.2799	22.3743	28.697399	28.819	28.697399	28.819	28.819	28.697399	28.697399	28.697399	28.819	28.819	28.5758	28.3326	28.819	28.940599	28.819	27.846201	28.697399	28.697399	28.940599	27.7246	27.7246	28.089399	28.089399	28.211	28.089399	28.211	28.211	28.089399	27.4814	28.089399	27.846201	27.846201	28.089399	28.454201
chrII	265224	265712	SUT010_chrII:251615-252103	60	+	2.41852	2.41852	2.27625	2.27625	2.41852	2.27625	2.41852	2.41852	2.41852	2.41852	2.27625	2.13398	2.41852	2.41852	2.56078	2.56078	2.70305	2.70305	2.84531	2.84531	2.98758	2.98758	3.12984	3.12984	3.12984	3.12984	3.12984	3.12984	3.12984	3.12984	3.12984	2.13398	2.41852	3.12984	3.41438	3.41438	3.98344	3.98344	3.98344	3.98344	4.1257	4.5525	4.69477	4.5525
chrXIII	453582	453918	SUT305_chrXIII:480874-481210	60	+	0.426797	0.426797	0.426797	0.426797	0.426797	0.426797	0.426797	0.426797	0.426797	0.426797	0.426797	0.426797	0.426797	0.426797	0.426797	0.426797	0.426797	0.426797	0.426797	0.426797	0.426797	0.426797	0.569063	0.569063	0.569063	0.569063	0.569063	0.569063	0.569063	0.569063	0.569063	0.569063	0.569063	0.426797	0.569063	0.569063	0.569063	0.569063	0.569063	0.569063	0.426797	0.426797	0.426797	0.569063
chrIV	1164684	1165837	SUT072_chrIV:1196549-1197701	60	+	0.142266	0.142266	0.142266	0.142266	0.142266	0.142266	0.142266	0.142266	0.142266	0.142266	0.142266	0.142266	0.142266	0.142266	0.142266	0.142266	0.142266	0.142266	0.142266	0.142266	0.142266	0.142266	0.142266	0.142266	0.142266	0.142266	0.142266	0.142266	0.142266	0.142266	0.142266	0.142266	0.142266	0.142266	0.142266	0.142266	0.142266	0.142266	0.142266	0.142266	0	0	0	0.142266
chrVII	704297	704857	SUT558_chrVII:715083-715643	60	-	0.486397	0.486397	0.486397	0.486397	0.486397	0.486397	0.729596	0.729596	0.729596	0.729596	0.729596	0.729596	0.972794	0.972794	0.972794	1.45919	1.58079	1.58079	1.58079	1.58079	1.82399	1.82399	1.94559	1.70239	1.94559	1.70239	1.70239	2.06719	2.06719	2.06719	2.06719	2.06719	2.06719	2.06719	2.06719	1.94559	1.94559	2.06719	2.06719	2.31039	2.31039	2.18879	2.18879	2.18879
chrXV	807025	807745	SUT791_chrXV:836520-837240	60	-	37.087799	36.723	36.479801	36.723	36.844601	36.966202	37.087799	37.087799	36.723	36.601398	36.3582	36.3582	36.601398	35.871799	35.1422	32.1022	35.385399	35.507	36.3582	35.263802	33.926201	34.169399	35.263802	36.601398	36.966202	35.263802	32.9534	25.2927	37.087799	37.331001	37.331001	37.331001	37.2094	34.534199	36.479801	36.844601	36.723	36.236599	36.966202	36.966202	36.966202	36.966202	36.966202	36.723
chrX	538916	539892	SUT642_chrX:539555-540531	60	-	0.243199	0.243199	0.243199	0.243199	0.364798	0.364798	0.364798	0.364798	0.364798	0.364798	0.364798	0.243199	0.364798	0.364798	0.364798	0.364798	0.364798	0.364798	0.364798	0.243199	0.364798	0.364798	0.364798	0.243199	0.243199	0.364798	0.364798	0.364798	0.364798	0.364798	0.364798	0.364798	0.364798	0.364798	0.364798	0.364798	0.364798	0.364798	0.364798	0.364798	0.364798	0.364798	0.364798	0.364798
chrVII	816351	816703	SUT565_chrVII:831794-832146	60	-	0.243199	0.243199	0.243199	0.243199	0.243199	0.243199	0.243199	0.243199	0.243199	0.243199	0.243199	0.243199	0.243199	0.243199	0.243199	0.243199	0.243199	0.121599	0.121599	0.121599	0.121599	0.121599	0.121599	0.121599	0.121599	0.121599	0.243199	0.243199	0.243199	0.243199	0.243199	0.243199	0.243199	0.243199	0.243199	0.243199	0.243199	0.243199	0.243199	0.243199	0.243199	0.243199	0.243199	0.364798
chrXIII	483230	483918	SUT306_chrXIII:510578-511266	60	+	0.99586	0.99586	0.99586	0.99586	0.99586	0.99586	0.853594	0.853594	0.853594	0.853594	0.853594	0.853594	0.853594	0.711328	0.711328	0.711328	0.711328	0.711328	0.711328	0.711328	0.711328	0.711328	0.711328	0.711328	0.711328	0.711328	0.711328	0.711328	0.711328	0.711328	0.711328	0.711328	0.711328	0.711328	0.711328	0.711328	0.711328	0.711328	0.711328	0.711328	0.711328	0.569063	0.569063	0.569063
chrXII	202387	202681	SUT248_chrXII:201592-201888	60	+	0.142266	0.142266	0.142266	0.142266	0.142266	0.142266	0.142266	0.142266	0.142266	0.142266	0.142266	0.142266	0.142266	0.142266	0.142266	0.142266	0.142266	0.142266	0.142266	0.142266	0.142266	0.142266	0.142266	0.142266	0.142266	0.142266	0.142266	0.142266	0.142266	0.142266	0.142266	0.142266	0.142266	0.142266	0.142266	0.142266	0.142266	0.142266	0.142266	0.142266	0.142266	0.142266	0.142266	0.142266
chrVII	166808	167328	SUT539_chrVII:165601-166121	60	-	2.91838	3.03998	3.03998	3.28318	3.52638	3.64798	4.01278	6.56636	7.78235	7.66075	8.14715	8.26875	8.39035	9.48474	10.2143	10.3359	10.7007	10.8223	10.8223	10.9439	11.0655	10.4575	9.48474	11.9167	12.1599	12.6463	12.8895	12.8895	13.3759	13.1327	13.2543	13.3759	13.2543	13.4975	13.1327	13.8623	13.9839	13.9839	14.2271	14.2271	15.3215	15.1999	14.7135	15.4431
chrXII	793414	793780	SUT708_chrXII:827916-828276	60	-	0.729596	0.729596	0.729596	0.729596	0.729596	0.729596	0.607996	0.607996	0.729596	0.729596	0.729596	0.729596	0.729596	0.729596	0.729596	0.729596	0.729596	0.729596	0.607996	0.729596	0.729596	0.729596	0.729596	0.607996	0.729596	0.729596	0.729596	0.729596	0.729596	0.729596	0.607996	0.729596	0.729596	0.729596	0.729596	0.729596	0.729596	0.729596	0.729596	0.729596	0.729596	0.729596	0.729596	0.729596
chrVII	58940	59492	SUT110_chrVII:63754-64306	60	+	0.142266	0.142266	0.142266	0.142266	0.142266	0.142266	0.142266	0.142266	0.142266	0.142266	0.142266	0.142266	0.142266	0.142266	0.142266	0.142266	0.142266	0.142266	0.142266	0.142266	0.142266	0.142266	0.142266	0.142266	0.142266	0.142266	0.142266	0.142266	0.142266	0.142266	0.142266	0.142266	0.142266	0.142266	0.142266	0.142266	0.142266	0.142266	0.142266	0.142266	0.142266	0.142266	0.142266	0.142266
chrIV	671355	671563	SUT058_chrIV:680215-680423	60	+	0.426797	0.284531	0.142266	0.284531	0.426797	0.426797	0.426797	0.426797	0.426797	0.426797	0.426797	0.426797	0.426797	0.426797	0.426797	0.426797	0.426797	0.426797	0.426797	0.426797	0.426797	0.426797	0.426797	0.426797	0.426797	0.426797	0.426797	0.426797	0.426797	0.426797	0.426797	0.426797	0.426797	0.426797	0.426797	0.426797	0.426797	0.426797	0.426797	0.426797	0.426797	0.426797	0.426797	0.426797
chrIII	119234	120018	SUT031_chrIII:125244-126028	60	+	0.99586	0.99586	0.99586	0.99586	0.99586	0.99586	0.99586	0.99586	0.99586	0.99586	0.99586	0.99586	0.99586	0.99586	0.99586	0.853594	0.853594	0.853594	0.853594	0.711328	0.711328	0.711328	0.711328	0.711328	0.711328	0.711328	0.711328	0.711328	0.711328	0.711328	0.711328	0.711328	0.711328	0.711328	0.711328	0.711328	0.711328	0.711328	0.569063	0.569063	0.711328	0.711328	0.711328	0.711328
chrXII	893699	894027	SUT710_chrXII:928245-928573	60	-	0	0	0	0	0	0	0	0	0	0	0	0	0	0	0	0	0	0	0	0	0	0	0	0	0	0	0	0	0	0	0	0	0	0	0	0	0	0	0	0	0	0	0	0
chrXI	185829	186194	SUT662_chrXI:179099-179459	60	-	0.851195	1.09439	1.09439	1.09439	1.09439	1.09439	1.09439	1.09439	1.09439	1.09439	1.09439	1.09439	1.09439	1.09439	1.09439	1.09439	1.09439	1.09439	1.09439	1.09439	1.09439	1.09439	1.09439	1.09439	1.09439	1.09439	1.09439	1.09439	1.09439	1.09439	1.09439	1.09439	1.09439	1.09439	1.09439	1.09439	1.09439	1.09439	1.09439	1.09439	1.09439	1.09439	1.09439	1.09439
chrV	567747	569643	SUT099_chrV:554134-556030	60	+	0.284531	0.426797	0.426797	0.426797	0.426797	0.426797	0.426797	0.426797	0.426797	0.426797	0.426797	0.426797	0.426797	0.426797	0.426797	0.426797	0.426797	0.426797	0.426797	0.426797	0.426797	0.426797	0.426797	0.426797	0.426797	0.426797	0.426797	0.426797	0.426797	0.426797	0.426797	0.426797	0.426797	0.426797	0.426797	0.426797	0.426797	0.284531	0.426797	0.426797	0.284531	0.284531	0.426797	0.426797
chrXIII	126472	127516	SUT290_chrXIII:131969-133033	60	+	0	0	0.142266	0.142266	0.142266	0.142266	0.142266	0.142266	0.142266	0.142266	0.142266	0.142266	0.142266	0.142266	0.142266	0.142266	0.142266	0.142266	0.142266	0.142266	0.142266	0.142266	0.142266	0.142266	0.142266	0.142266	0.142266	0.142266	0.142266	0.142266	0.142266	0.142266	0.142266	0.142266	0.142266	0.142266	0.142266	0.142266	0.142266	0.142266	0.142266	0.142266	0.142266	0.142266
chrXV	336125	336741	SUT771_chrXV:355206-355822	60	-	41.465401	41.465401	41.465401	41.3438	41.222198	41.3438	41.222198	41.222198	40.979	41.100601	41.3438	41.465401	41.465401	40.370998	41.3438	40.979	41.100601	40.735802	41.222198	41.587002	41.8302	40.857399	41.708599	41.951801	41.222198	41.465401	41.587002	42.194901	42.438099	42.073399	42.073399	42.316502	42.073399	42.5597	42.438099	42.316502	42.438099	42.316502	42.316502	42.316502	39.2766	29.7918	42.073399	42.194901
chrXI	266041	266457	SUT664_chrXI:259611-260027	60	-	0.851195	0.851195	0.851195	0.851195	0.851195	0.851195	0.851195	0.851195	0.851195	0.851195	0.972794	0.972794	0.972794	0.972794	0.972794	0.972794	0.972794	0.972794	0.851195	0.851195	0.972794	0.972794	0.972794	0.972794	0.972794	0.972794	0.972794	0.972794	0.972794	0.972794	0.851195	0.607996	0.729596	0.851195	0.851195	0.851195	0.851195	0.972794	0.851195	0.972794	0.972794	0.972794	0.972794	0.972794
chrXV	666613	666877	SUT784_chrXV:690093-690357	60	-	18.483101	18.483101	18.118299	18.118299	18.118299	17.3887	16.780701	15.3215	11.7951	18.118299	18.118299	18.483101	18.3615	18.6047	18.6047	18.6047	18.6047	18.6047	18.6047	18.6047	18.3615	18.483101	18.6047	18.6047	18.6047	18.726299	18.726299	18.6047	18.8479	18.8479	18.726299	18.726299	18.726299	18.726299	18.8479	18.8479	18.8479	18.8479	18.8479	18.726299	18.726299	18.726299	18.239901	18.118299
chrX	146701	146923	SUT623_chrX:136807-137031	60	-	0.243199	0.243199	0.243199	0.243199	0.243199	0.243199	0.243199	0.243199	0.243199	0.243199	0.243199	0.243199	0.243199	0.243199	0.243199	0.243199	0.243199	0.243199	0.243199	0.243199	0.243199	0.243199	0.243199	0.243199	0.243199	0.243199	0.243199	0.243199	0.243199	0.243199	0.243199	0.243199	0.243199	0.243199	0.243199	0.243199	0.243199	0.243199	0.243199	0.243199	0.243199	0.243199	0.243199	0.243199
chrXVI	825846	826254	SUT841_chrXVI:825059-825467	60	-	105.913002	106.035004	105.913002	106.399002	105.305	105.305	104.332001	103.967003	103.967003	103.602997	102.995003	104.332001	105.547997	106.764	106.642998	107.372002	107.250999	107.007004	107.007004	107.128998	107.007004	106.521004	102.142998	88.767502	61.529202	107.007004	107.128998	107.007004	104.210999	102.995003	105.547997	105.913002	105.913002	106.642998	107.007004	107.007004	107.007004	106.521004	106.886002	107.250999	106.155998	107.372002	107.614998	106.399002
chrXIII	437391	437647	SUT304_chrXIII:465026-465282	60	+	0.142266	0.142266	0.142266	0.142266	0.142266	0.142266	0.142266	0.142266	0.142266	0.142266	0.142266	0.142266	0.142266	0.142266	0.142266	0.142266	0.142266	0.142266	0.142266	0.142266	0.142266	0.142266	0.142266	0.142266	0.142266	0.142266	0.142266	0.142266	0.142266	0.142266	0.142266	0.142266	0.142266	0.142266	0.142266	0.142266	0.142266	0.142266	0.142266	0.142266	0.142266	0.142266	0.142266	0.142266
chrXVI	524641	525153	SUT821_chrXVI:524994-525506	60	-	298.890991	299.256012	286.122986	301.322998	301.079987	303.877014	303.511993	304.484985	303.632996	299.377014	300.106995	293.904999	295.485992	298.28299	300.471985	301.200989	286.365997	190.546005	303.997986	304.363007	304.119995	300.229004	299.013	305.335999	292.446014	303.755005	309.59201	310.321014	307.281006	310.565002	310.200012	309.348999	309.59201	309.22699	302.174011	305.213989	306.552002	307.524994	306.916992	307.889008	310.200012	310.808014	310.808014	309.957001
chrXI	315238	318827	SUT670_chrXI:303491-307067	60	-	1.09439	1.09439	1.09439	1.09439	1.09439	1.09439	1.09439	1.09439	1.09439	1.09439	1.09439	1.09439	1.09439	1.09439	1.09439	1.09439	1.09439	1.09439	1.09439	1.09439	1.09439	0.972794	0.972794	0.972794	0.972794	0.972794	0.972794	0.972794	0.972794	0.972794	0.972794	0.972794	0.972794	0.972794	0.972794	0.972794	0.972794	0.972794	0.972794	0.972794	0.972794	0.972794	0.972794	0.972794
chrVII	273599	274079	SUT542_chrVII:272417-272897	60	-	1.09439	1.09439	1.09439	1.09439	1.09439	0.972794	0.972794	0.972794	1.09439	1.09439	1.09439	1.09439	1.09439	1.09439	1.09439	1.09439	1.09439	0.851195	0.972794	1.21599	1.21599	1.21599	1.09439	1.21599	1.21599	0.972794	1.21599	0.972794	1.09439	1.21599	1.21599	1.21599	1.21599	1.21599	1.21599	1.21599	1.21599	1.21599	1.21599	1.21599	1.21599	1.21599	1.21599	1.21599
chrXIV	419802	419997	SUT331_chrXIV:416601-416793	60	+	126.046997	126.473999	125.904999	125.763	122.490997	118.933998	122.490997	126.901001	126.332001	125.763	125.763	115.235001	127.042999	127.470001	127.185997	125.621002	125.763	125.335999	127.185997	127.328003	127.042999	125.194	125.194	127.754997	129.177002	128.608002	123.628998	116.231003	120.071999	126.473999	127.328003	131.169006	131.738007	132.733994	132.449005	132.449005	132.591995	132.733994	132.733994	133.018005	132.733994	129.604004	131.738007	131.169006
chrXI	667264	667716	SUT684_chrXI:649892-650348	60	-	0	0	0	0	0	0	0	0	0	0	0	0	0	0	0	0	0	0	0	0	0	0	0	0	0	0	0	0	0	0	0	0	0	0	0	0	0	0	0	0	0	0	0	0
chrVIII	423615	423879	SUT171_chrVIII:429448-429712	60	+	0	0	0	0	0	0	0	0	0	0	0	0	0	0	0	0	0	0	0	0	0	0	0	0	0	0	0	0	0	0	0	0	0	0	0	0	0	0	0	0	0	0	0	0
chrXIII	748567	749287	SUT316_chrXIII:775938-776658	60	+	2.13398	2.56078	2.70305	2.56078	2.70305	2.70305	2.56078	2.56078	2.56078	2.56078	2.56078	2.56078	2.56078	2.56078	2.56078	2.56078	2.56078	2.56078	2.56078	2.56078	2.56078	2.56078	2.56078	2.56078	2.56078	2.56078	2.56078	2.56078	2.56078	2.56078	2.56078	2.56078	2.56078	2.56078	2.56078	2.56078	2.56078	2.56078	2.56078	2.56078	2.41852	2.56078	2.41852	2.56078
chrX	126601	127065	SUT621_chrX:116626-117090	60	-	11.7951	11.9167	11.9167	11.7951	11.7951	11.7951	11.9167	11.9167	11.9167	11.7951	11.7951	11.7951	11.9167	11.9167	11.9167	11.9167	11.9167	11.6735	11.9167	11.9167	11.9167	11.9167	11.9167	11.9167	11.0655	11.7951	11.6735	11.6735	11.5519	11.3087	11.7951	11.4303	11.6735	11.5519	11.3087	11.3087	11.6735	8.63355	9.11995	11.5519	11.5519	10.5791	11.5519	11.4303
chrXIII	404176	405080	SUT303_chrXIII:432138-433042	60	+	0	0	0	0	0	0	0	0	0	0	0	0	0	0	0	0	0	0	0	0	0	0	0	0	0	0	0	0	0	0	0	0	0	0	0	0	0	0	0	0	0	0	0	0
chrIX	403107	403747	SUT196_chrIX:412084-412724	60	+	353.957001	360.21701	358.794006	360.21701	361.070007	353.246002	350.115997	355.949005	362.06601	362.208008	362.06601	362.06601	361.070007	363.489014	363.631012	362.493011	360.501007	354.240997	351.253998	355.664001	355.237	333.89801	327.069	351.822998	342.006989	301.319	266.463989	345.562988	339.588013	346.131989	222.218994	341.010986	360.643005	362.920013	355.664001	354.098999	357.229004	338.877014	325.931	349.546997	337.027008	350.542999	343.855988	335.320007
chrXVI	132221	132545	SUT809_chrXVI:132414-132734	60	-	0	0	0	0	0	0	0	0	0	0	0	0	0	0	0	0	0	0	0	0	0	0	0	0	0	0	0	0	0	0	0	0	0	0	0	0	0	0	0	0	0	0	0	0
chrXIII	143261	143509	SUT293_chrXIII:148777-149025	60	+	0	0	0	0	0	0	0	0	0	0	0	0	0	0	0	0	0	0	0	0	0	0	0	0	0	0	0	0	0	0	0	0	0	0	0	0	0	0	0	0	0	0	0	0
chrX	626443	628321	SUT646_chrX:626844-628722	60	-	1.21599	1.21599	1.21599	1.21599	1.21599	0.972794	1.21599	1.21599	1.21599	0.729596	1.21599	1.21599	0.972794	0.972794	0.972794	0.972794	0.972794	1.09439	0.607996	0.364798	1.21599	1.21599	1.21599	1.21599	1.21599	1.21599	1.21599	1.21599	1.21599	1.21599	1.21599	1.21599	1.21599	1.21599	1.21599	1.21599	1.21599	1.21599	1.21599	1.21599	1.21599	1.21599	1.21599	1.21599
chrXV	82463	82863	SUT355_chrXV:96658-97058	60	+	0.569063	0.426797	0.426797	0.426797	0.569063	0.569063	0.569063	0.569063	0.569063	0.569063	0.569063	0.569063	0.569063	0.426797	0.426797	0.569063	0.426797	0.426797	0.569063	0.569063	0.569063	0.569063	0.569063	0.569063	0.569063	0.569063	0.569063	0.569063	0.569063	0.569063	0.569063	0.569063	0.569063	0.569063	0.569063	0.569063	0.569063	0.569063	0.569063	0.569063	0.569063	0.569063	0.426797	0.569063
chrX	248487	249343	SUT629_chrX:238264-239120	60	-	0.729596	0.729596	0.729596	0.729596	0.851195	0.851195	0.851195	0.851195	0.851195	0.851195	0.851195	0.851195	0.729596	0.851195	0.851195	0.851195	0.972794	1.09439	1.09439	1.09439	1.09439	1.09439	1.09439	1.09439	0.972794	1.09439	1.09439	1.09439	1.09439	1.09439	1.09439	0.972794	1.09439	1.09439	0.851195	0.972794	1.09439	1.09439	1.09439	1.09439	1.09439	1.09439	1.09439	1.09439
chrV	137772	138146	SUT088_chrV:118097-118673_r1	60	+	28.7377	28.8799	28.8799	28.1686	28.1686	28.4531	28.3109	28.5954	28.5954	27.599501	28.7377	28.8799	29.0222	28.8799	28.8799	28.7377	28.7377	28.7377	28.8799	28.8799	28.4531	28.0263	28.7377	28.7377	28.8799	29.0222	28.8799	28.5954	28.5954	28.4531	28.4531	27.599501	28.0263	26.888201	26.745899	27.0305	26.888201	26.888201	26.745899	23.473801	23.473801	23.473801	19.348101	19.063601
chrIV	1482439	1483600	SUT085_chrIV:1521109-1522269	60	+	1.56492	1.56492	1.56492	1.56492	1.42266	1.42266	1.56492	1.56492	1.42266	1.56492	1.56492	1.56492	1.56492	1.56492	1.56492	1.56492	1.56492	1.42266	1.56492	1.42266	1.42266	1.42266	1.42266	1.56492	1.56492	1.56492	1.56492	1.56492	1.56492	1.56492	1.56492	1.56492	1.56492	1.56492	1.56492	1.56492	1.56492	1.56492	1.56492	1.56492	1.56492	1.56492	1.56492	1.56492
chrVII	95957	98237	SUT536_chrVII:94787-97067	60	-	0.243199	0.243199	0.243199	0.121599	0.121599	0.121599	0.121599	0.121599	0.121599	0.121599	0.243199	0.243199	0.121599	0.121599	0.243199	0.243199	0.243199	0.243199	0.243199	0.243199	0.243199	0.243199	0.243199	0.243199	0.243199	0.243199	0.243199	0.243199	0.243199	0.243199	0.243199	0.243199	0.243199	0.243199	0.243199	0.243199	0.243199	0.243199	0.243199	0.243199	0.243199	0.243199	0.243199	0.243199
chrVI	98972	100252	SUT102_chrVI:78051-79331	60	+	977.507019	987.18103	977.507019	978.929993	974.52002	986.328003	989.031006	982.770996	983.482971	983.908997	983.482971	984.478027	987.18103	982.913025	984.478027	935.68103	981.348999	992.018005	989.599976	978.502991	992.872009	994.151978	993.867981	994.01001	993.299011	990.880005	991.307007	989.315002	988.461975	993.156982	996.286011	996.143982	983.197998	998.278015	998.705017	998.135986	999.416016	1000.130005	997.851013	996.713013	980.353027	988.320007	987.75	959.296997
chrXVI	543663	543951	SUT414_chrXVI:544038-544326	60	+	0.284531	0.284531	0.284531	0.284531	0.284531	0.284531	0.284531	0.284531	0.284531	0.284531	0.284531	0.284531	0.284531	0.284531	0.284531	0.284531	0.284531	0.284531	0.284531	0.284531	0.284531	0.284531	0.284531	0.284531	0.284531	0.284531	0.284531	0.284531	0.284531	0.284531	0.284531	0.284531	0.284531	0.284531	0.284531	0.284531	0.284531	0.284531	0.284531	0.284531	0.284531	0.284531	0.284531	0.284531
chrII	797636	801141	SUT452_chrII:789081-792586	60	-	2.43199	2.43199	2.55358	2.55358	2.55358	2.55358	2.55358	2.55358	2.55358	2.43199	2.55358	2.55358	2.55358	2.55358	2.43199	2.43199	2.43199	2.43199	2.43199	2.55358	2.55358	2.55358	2.43199	2.55358	2.55358	2.55358	2.06719	2.06719	2.06719	2.06719	2.43199	2.43199	2.55358	2.18879	2.18879	2.43199	2.43199	2.55358	2.55358	2.55358	2.55358	2.55358	2.55358	2.55358
chrVII	731238	731621	SUT559_chrVII:741714-742098	60	-	0.121599	0.121599	0.121599	0.121599	0.121599	0.121599	0.121599	0.121599	0.121599	0.121599	0.121599	0.121599	0.121599	0.121599	0.121599	0.121599	0.121599	0.121599	0.121599	0.121599	0.121599	0.121599	0.121599	0.121599	0.121599	0.121599	0.121599	0.121599	0.121599	0.121599	0.121599	0.121599	0.121599	0.121599	0.121599	0.121599	0.121599	0.121599	0.121599	0.121599	0.121599	0.121599	0.121599	0.121599
chrII	284429	286485	SUT013_chrII:276760-278816	60	+	0.142266	0.142266	0.142266	0.142266	0.142266	0.142266	0.142266	0.142266	0.142266	0.142266	0.142266	0.142266	0.142266	0.142266	0.142266	0.142266	0.142266	0.142266	0.142266	0.142266	0.142266	0.142266	0.142266	0.142266	0.142266	0.142266	0.142266	0.142266	0.142266	0.142266	0.142266	0.142266	0.142266	0.142266	0.142266	0.142266	0.142266	0.142266	0.142266	0.142266	0.142266	0.142266	0.142266	0.142266
chrVII	922680	923824	SUT138_chrVII:937144-938288	60	+	0.142266	0.142266	0.142266	0.142266	0.142266	0.142266	0.142266	0.142266	0.142266	0.142266	0.142266	0.142266	0.142266	0.142266	0.142266	0.142266	0.142266	0.142266	0.142266	0.142266	0.142266	0.142266	0.142266	0.142266	0.142266	0.142266	0.142266	0.142266	0.142266	0.142266	0.142266	0.142266	0.142266	0.142266	0.142266	0.142266	0.142266	0.142266	0.142266	0.142266	0.142266	0.142266	0.142266	0.142266
chrXIV	733291	734761	SUT339_chrXIV:724499-725971	60	+	0	0	0	0	0	0	0	0	0	0	0	0	0	0	0	0	0	0	0	0	0	0	0	0	0	0	0	0	0	0	0	0	0	0	0	0	0	0	0	0	0	0	0	0
chrIX	349496	349864	SUT191_chrIX:357100-357468	60	+	2.13398	2.13398	2.13398	2.13398	2.13398	2.13398	2.13398	2.13398	2.13398	2.13398	2.13398	2.27625	2.27625	2.27625	2.27625	2.27625	2.41852	2.41852	2.27625	2.27625	2.27625	1.99172	1.99172	2.13398	2.41852	2.56078	2.70305	2.70305	2.84531	2.98758	2.98758	3.12984	3.12984	3.12984	3.12984	3.12984	3.12984	3.12984	3.12984	3.12984	2.98758	2.98758	3.12984	3.12984
chrXIV	583607	585063	SUT336_chrXIV:595402-596858	60	+	38.980801	38.980801	38.980801	38.838501	38.838501	38.696301	38.696301	38.554001	38.411701	38.696301	38.838501	38.554001	38.696301	38.554001	38.554001	38.127201	36.989101	36.846802	36.989101	37.273602	38.411701	38.554001	36.419998	38.696301	38.696301	38.269501	39.1231	39.1231	39.265301	38.696301	38.838501	39.1231	38.838501	37.842701	39.4076	39.265301	39.265301	39.4076	39.1231	39.265301	39.265301	39.1231	38.696301	39.265301
chrXV	352632	353335	SUT775_chrXV:371710-372414	60	-	150.783005	150.296997	150.904999	149.809998	138.623001	147.985992	146.162003	148.959	142.757996	149.324005	150.175003	150.175003	148.229996	150.904999	150.783005	150.904999	148.959	145.190002	143.487	138.014999	143.244003	147.985992	148.229996	131.934998	151.270004	151.513	151.755997	151.270004	151.391006	151.634003	145.798004	150.296997	148.716003	148.229996	150.783005	152.121002	151.513	151.634003	151.026001	147.742996	151.513	149.445999	149.445999	149.809998
chrIV	342676	343068	SUT047_chrIV:330600-330992	60	+	5.54836	5.83289	5.83289	5.83289	5.83289	5.83289	5.69063	5.83289	5.83289	5.83289	5.83289	5.83289	5.83289	5.83289	5.69063	5.83289	5.83289	5.83289	5.83289	5.69063	5.83289	5.69063	5.83289	5.83289	5.83289	5.83289	5.83289	5.54836	5.54836	5.69063	5.69063	5.69063	5.69063	5.69063	5.4061	5.83289	5.83289	5.83289	5.83289	5.83289	5.83289	5.54836	5.69063	5.83289
chrV	196931	197020	SUT508_chrV:176086-177590_r1	60	-	0	0	0	0	0	0	0	0	0	0	0	0	0	0	0	0	0	0	0	0	0	0	0	0	0	0	0	0	0	0	0	0	0	0	0	0	0	0	0	0	0	0	0	0
chrXIV	771202	772121	SUT758_chrXIV:763088-764024	60	-	2.18879	2.31039	2.31039	2.18879	1.94559	2.18879	2.18879	2.06719	2.06719	2.06719	2.06719	2.18879	1.94559	1.94559	1.94559	2.06719	2.06719	2.06719	1.94559	1.33759	0.607996	1.94559	1.94559	1.58079	2.06719	2.18879	2.18879	2.18879	2.18879	2.18879	2.18879	2.18879	2.18879	2.18879	2.18879	2.18879	1.82399	2.06719	2.06719	2.06719	2.06719	2.06719	2.06719	2.06719
chrII	187588	188140	SUT440_chrII:169376-169928	60	-	0.486397	0.486397	0.486397	0.729596	0.729596	0.729596	0.729596	0.972794	0.972794	0.972794	0.972794	0.972794	1.09439	1.09439	1.09439	1.09439	1.09439	1.09439	1.09439	1.09439	1.09439	1.33759	1.33759	1.33759	1.33759	1.33759	1.33759	1.33759	1.33759	1.33759	1.45919	1.45919	1.45919	1.58079	1.70239	1.45919	1.82399	2.18879	2.06719	2.31039	2.31039	2.31039	2.31039	2.43199
chrXIII	114042	114666	SUT288_chrXIII:119457-120081	60	+	0	0	0	0	0	0	0	0	0	0	0	0	0	0	0	0	0	0	0	0	0	0	0	0	0	0	0	0	0	0	0	0	0	0	0	0	0	0	0	0	0	0	0	0
chrXVI	286731	287115	SUT398_chrXVI:286626-287010	60	+	5.26383	5.4061	5.4061	5.4061	5.4061	5.26383	5.12156	4.1257	5.12156	5.54836	5.4061	4.83703	5.12156	5.12156	4.83703	4.83703	4.83703	4.83703	4.83703	4.83703	4.83703	4.69477	4.69477	4.69477	4.69477	4.5525	4.5525	4.5525	1.70719	3.12984	3.41438	3.84117	4.69477	4.69477	4.69477	4.69477	4.5525	4.41024	4.41024	4.5525	4.5525	4.5525	4.26797	4.5525
chrXVI	511449	511873	SUT413_chrXVI:511845-512269	60	+	655.41803	674.338989	674.90802	676.330994	676.61499	660.396973	675.051025	675.903992	674.481995	674.765991	651.861023	675.335022	674.90802	670.924988	671.208984	662.388977	664.950012	661.109009	662.958008	641.333984	667.794983	672.205017	660.682007	653.853027	641.049011	655.276001	661.393005	647.736023	656.697998	629.098999	630.094971	644.606018	671.635986	677.468994	677.754028	679.460999	665.377014	676.61499	678.749023	675.335022	668.932983	624.830994	600.218994	466.489014
chrXIV	661290	662018	SUT754_chrXIV:652478-653206	60	-	1.09439	1.09439	1.09439	1.09439	0.972794	1.09439	1.09439	1.09439	0.972794	1.09439	0.851195	0.851195	0.851195	0.851195	0.851195	0.972794	1.09439	1.09439	1.09439	1.09439	1.09439	1.21599	1.09439	1.09439	1.09439	1.09439	1.09439	1.09439	1.21599	1.21599	1.21599	1.21599	1.21599	1.21599	1.21599	1.21599	1.21599	1.21599	1.21599	1.21599	1.21599	1.21599	0.972794	1.21599
chrIV	1367421	1369453	SUT075_chrIV:1406093-1408125	60	+	0	0	0	0	0	0	0	0	0	0	0	0	0	0	0	0	0	0	0	0	0	0	0	0	0	0	0	0	0	0	0	0	0	0	0	0	0	0	0.142266	0.142266	0.142266	0.142266	0.142266	0.142266
chrX	203666	205106	SUT206_chrX:193745-195185	60	+	164.317001	168.158005	171.287994	151.513	172.425995	173.563995	173.279999	171.998993	169.723007	173.990997	173.421997	175.414001	173.705994	175.414001	175.839996	173.563995	172.567993	172.283997	174.559998	174.417999	174.987	173.990997	174.843994	175.128998	171.429993	174.987	175.270996	174.987	174.559998	173.705994	157.061005	171.145996	172.425995	175.128998	177.121002	176.977997	175.839996	166.309006	176.694	174.274994	174.132996	175.839996	171.714996	175.839996
chrXV	366259	367422	SUT362_chrXV:385114-386370_r1	60	+	0.426797	0.426797	0.426797	0.426797	0.426797	0.426797	0.426797	0.426797	0.426797	0.426797	0.142266	0.426797	0.284531	0.284531	0.284531	0.426797	0.426797	0.426797	0.426797	0.426797	0.426797	0.426797	0.426797	0.426797	0.426797	0.426797	0.426797	0.426797	0.426797	0.426797	0.426797	0.426797	0.426797	0.426797	0.426797	0.426797	0.426797	0.426797	0.426797	0.426797	0.426797	0.426797	0.426797	0.426797
chrXI	95449	98993	SUT223_chrXI:88711-92255	60	+	0.284531	0.284531	0.284531	0.284531	0.284531	0.284531	0.284531	0.284531	0.284531	0.284531	0.284531	0.284531	0.284531	0.284531	0.284531	0.284531	0.284531	0.284531	0.284531	0.284531	0.284531	0.284531	0.284531	0.284531	0.284531	0.284531	0.284531	0.284531	0.284531	0.284531	0.284531	0.284531	0.284531	0.284531	0.284531	0.284531	0.284531	0.284531	0.284531	0.284531	0.284531	0.284531	0.284531	0.284531
chrVIII	196605	199004	SUT579_chrVIII:201845-204245	60	-	11.4303	11.6735	11.4303	11.1871	11.4303	11.4303	11.7951	11.5519	11.6735	11.4303	11.3087	11.3087	11.5519	11.5519	10.7007	9.84954	6.56636	11.5519	11.7951	11.7951	8.63355	11.5519	10.4575	10.5791	11.5519	11.5519	11.5519	11.4303	11.5519	11.4303	11.0655	11.1871	11.0655	11.9167	11.7951	11.6735	11.6735	11.7951	11.9167	11.9167	11.7951	11.7951	11.7951	11.6735
chrVII	320789	321293	SUT114_chrVII:320024-320528	60	+	0.569063	0.569063	0.569063	0.569063	0.426797	0.284531	0.426797	0.426797	0.284531	0.284531	0.426797	0.426797	0.426797	0.426797	0.426797	0.426797	0.426797	0.426797	0.426797	0.426797	0.426797	0.426797	0.426797	0.426797	0.426797	0.426797	0.426797	0.426797	0.426797	0.426797	0.426797	0.426797	0.426797	0.426797	0.426797	0.426797	0.426797	0.426797	0.426797	0.426797	0.426797	0.426797	0.426797	0.426797
chrXI	99388	100101	SUT225_chrXI:92647-93359	60	+	84.932602	97.167397	97.167397	99.016899	96.313904	98.021004	96.7407	98.4478	99.159203	99.870499	99.585999	100.013	100.296997	100.296997	100.723999	100.723999	100.296997	100.723999	100.723999	100.296997	100.440002	99.728203	100.154999	100.013	99.870499	100.154999	100.440002	100.296997	99.728203	71.986397	98.021004	99.870499	100.723999	100.723999	100.723999	94.891197	95.033501	98.874603	99.585999	100.296997	99.585999	99.728203	98.4478	99.016899
chrIII	109762	111613	SUT456_chrIII:115440-117288	60	-	1197.27002	1197.630005	1198.599976	1196.290039	1175.98999	1197.51001	1197.27002	1195.560059	1197.140015	1195.689941	1194.469971	1195.560059	1193.5	1198	1200.670044	1116.400024	1181.819946	1196.900024	1201.640015	1181.699951	1203.829956	1202.619995	1201.890015	1201.77002	1185.469971	1196.540039	1199.209961	1186.199951	1201.400024	1203.469971	1204.680054	1204.560059	1165.410034	1204.199951	1202.97998	1203.829956	1200.180054	1202.01001	1148.140015	1193.859985	1188.390015	1190.819946	1192.160034	1191.670044
chrVII	615265	615497	SUT123_chrVII:622047-622279	60	+	2.27625	2.13398	2.13398	2.27625	2.27625	2.41852	2.41852	2.41852	2.56078	2.56078	2.56078	2.56078	2.56078	2.56078	2.41852	2.70305	2.41852	2.84531	3.12984	3.12984	3.12984	3.12984	3.12984	3.12984	3.12984	2.84531	3.12984	2.84531	2.70305	2.70305	2.84531	3.12984	2.98758	2.98758	3.12984	3.12984	3.12984	3.12984	3.12984	3.12984	3.12984	3.12984	3.12984	3.12984
chrIV	1462228	1462540	SUT083_chrIV:1500717-1501029	60	+	0.142266	0.142266	0.142266	0.142266	0.142266	0.142266	0.142266	0.142266	0.142266	0.142266	0.142266	0.142266	0.142266	0.142266	0.142266	0.142266	0.142266	0.142266	0.142266	0.142266	0.142266	0.142266	0.142266	0.142266	0.142266	0.142266	0.142266	0.142266	0.142266	0.142266	0.142266	0.142266	0.142266	0.142266	0.142266	0.142266	0.142266	0.142266	0.142266	0.142266	0.142266	0.142266	0.142266	0.142266
chrXI	207064	208740	SUT232_chrXI:200318-201990	60	+	0.569063	0.569063	0.569063	0.569063	0.569063	0.569063	0.569063	0.569063	0.569063	0.569063	0.569063	0.569063	0.569063	0.569063	0.569063	0.569063	0.569063	0.569063	0.569063	0.569063	0.569063	0.569063	0.569063	0.569063	0.569063	0.569063	0.569063	0.569063	0.569063	0.569063	0.569063	0.569063	0.569063	0.569063	0.569063	0.569063	0.569063	0.569063	0.569063	0.569063	0.569063	0.569063	0.569063	0.569063
chrXIII	583533	584004	SUT311_chrXIII:610426-610898	60	+	84.932602	84.932602	85.501701	84.221298	84.221298	83.509903	82.656303	85.501701	85.786201	86.212997	86.212997	86.782097	87.066597	87.2089	87.2089	87.2089	86.782097	86.782097	86.782097	86.782097	87.066597	86.639801	86.639801	87.066597	87.066597	86.497498	86.497498	86.639801	86.497498	86.924301	87.493401	87.2089	86.497498	86.639801	86.355301	86.639801	86.497498	87.493401	87.635597	87.351097	83.367699	83.509903	83.509903	87.635597
chrIV	1130493	1134047	SUT069_chrIV:1162355-1165899	60	+	0	0	0	0	0	0	0	0	0	0	0	0	0	0	0	0	0	0	0	0	0	0	0	0	0	0	0	0	0	0	0	0	0	0	0	0	0	0	0	0	0	0	0	0
chrII	807565	808995	SUT024_chrII:798998-800430	60	+	0.711328	0.569063	0.711328	0.711328	0.711328	0.711328	0.569063	0.569063	0.569063	0.569063	0.711328	0.711328	0.711328	0.711328	0.711328	0.711328	0.711328	0.711328	0.711328	0.711328	0.711328	0.711328	0.711328	0.569063	0.711328	0.711328	0.711328	0.711328	0.711328	0.711328	0.711328	0.711328	0.711328	0.711328	0.711328	0.711328	0.711328	0.711328	0.711328	0.711328	0.711328	0.711328	0.711328	0.711328
chrXV	869091	869459	SUT381_chrXV:898598-898966	60	+	0	0	0	0	0	0	0	0	0	0	0	0	0	0	0	0	0	0	0	0	0	0	0	0	0	0	0	0	0	0	0	0	0	0	0	0	0	0	0	0	0	0	0	0
chrXVI	74994	75304	SUT392_chrXVI:75249-75561	60	+	0.426797	0.426797	0.426797	0.426797	0.426797	0.426797	0.426797	0.426797	0.426797	0.426797	0.426797	0.426797	0.426797	0.426797	0.426797	0.426797	0.426797	0.426797	0.426797	0.426797	0.426797	0.426797	0.426797	0.284531	0.284531	0.284531	0.284531	0.426797	0.426797	0.426797	0.426797	0.426797	0.426797	0.284531	0.284531	0.284531	0.284531	0.284531	0.284531	0.284531	0.284531	0.284531	0.284531	0.284531
chrXI	22911	23503	SUT654_chrXI:16541-17133	60	-	119.289001	122.085999	121.963997	118.194	119.897003	122.571999	116.126999	118.924004	122.207001	122.571999	124.030998	123.422997	123.788002	123.910004	123.666	123.910004	123.910004	123.422997	120.383003	115.884003	122.085999	123.422997	121.963997	122.085999	122.694	122.449997	123.910004	124.153	122.207001	123.910004	124.274002	122.085999	124.639	122.694	120.017998	119.167	123.910004	125.247002	123.544998	118.558998	125.247002	125.734001	123.788002	125.855003
chrXI	157885	159669	SUT229_chrXI:151135-152919	60	+	0.284531	0.142266	0.284531	0.284531	0.284531	0.284531	0.284531	0.142266	0.142266	0.284531	0.284531	0.284531	0.284531	0.284531	0.284531	0.284531	0.284531	0.284531	0.284531	0.284531	0.284531	0.426797	0.569063	0.569063	0.569063	0.99586	0.99586	0.99586	0.711328	0.711328	1.13813	1.28039	1.28039	1.28039	1.70719	1.84945	1.84945	1.84945	2.13398	2.27625	2.56078	2.56078	2.56078	2.56078
chrVIII	358492	359132	SUT167_chrVIII:364366-365006	60	+	0.142266	0.142266	0	0	0.142266	0.142266	0.142266	0.142266	0	0.142266	0.142266	0.142266	0.142266	0.142266	0.142266	0.142266	0.142266	0.142266	0.142266	0.142266	0.142266	0.142266	0.142266	0.142266	0.142266	0.142266	0.142266	0.142266	0.142266	0.142266	0.142266	0.142266	0.142266	0.142266	0.142266	0.142266	0.142266	0.142266	0.142266	0.142266	0.142266	0.142266	0.142266	0.142266
chrVIII	16602	17921	SUT573_chrVIII:14567-15887	60	-	6.07996	5.59357	5.95836	6.07996	6.32316	6.32316	6.32316	6.32316	6.32316	6.20156	5.95836	4.49917	4.86397	5.22877	5.83677	5.83677	5.95836	5.95836	5.95836	5.95836	5.22877	4.13438	4.49917	4.25597	5.59357	5.59357	5.71517	5.83677	5.83677	5.83677	5.59357	5.47197	5.71517	5.71517	5.71517	5.71517	5.35037	5.47197	5.47197	5.47197	5.35037	5.10717	5.22877	5.71517
chrXVI	855506	855970	SUT426_chrXVI:860687-861151	60	+	0.426797	0.426797	0.426797	0.426797	0.426797	0.426797	0.426797	0.426797	0.284531	0.284531	0.284531	0.426797	0.426797	0.284531	0.426797	0.426797	0.426797	0.426797	0.426797	0.426797	0.426797	0.426797	0.426797	0.426797	0.426797	0.426797	0.426797	0.426797	0.426797	0.426797	0.426797	0.426797	0.426797	0.284531	0.284531	0.426797	0.426797	0.426797	0.426797	0.426797	0.426797	0.426797	0.426797	0.426797
chrIII	107548	108603	SUT455_chrIII:113224-114280	60	-	4.86397	4.86397	4.86397	4.86397	4.86397	4.86397	4.86397	4.49917	4.86397	4.86397	4.86397	4.86397	4.74237	4.74237	4.62077	4.86397	4.86397	4.86397	4.86397	4.86397	4.86397	4.86397	4.74237	4.74237	4.74237	4.74237	4.86397	4.86397	4.86397	4.86397	4.86397	4.86397	4.74237	4.86397	4.62077	4.62077	4.74237	4.62077	4.74237	4.74237	4.37757	4.13438	4.01278	4.49917
chrXVI	586071	588511	SUT417_chrXVI:586470-588910	60	+	0	0	0	0	0	0	0	0	0	0	0	0	0	0	0	0	0	0	0	0	0	0	0	0	0	0	0	0	0	0	0	0	0	0	0	0	0	0	0	0	0	0	0	0
chrXIV	67824	68312	SUT742_chrXIV:65758-66246	60	-	0.364798	0.364798	0.364798	0.364798	0.364798	0.364798	0.364798	0.364798	0.364798	0.364798	0.364798	0.364798	0.364798	0.364798	0.364798	0.364798	0.364798	0.364798	0.364798	0.364798	0.364798	0.364798	0.364798	0.364798	0.364798	0.364798	0.243199	0.364798	0.364798	0.364798	0.364798	0.364798	0.364798	0.364798	0.364798	0.364798	0.364798	0.364798	0.364798	0.364798	0.364798	0.364798	0.364798	0.364798
chrIII	110721	111633	SUT029_chrIII:116396-117308	60	+	0.711328	0.711328	0.853594	0.853594	0.853594	0.853594	0.853594	0.853594	0.853594	0.711328	0.853594	0.853594	0.853594	0.853594	0.853594	0.711328	0.853594	0.711328	0.853594	0.853594	0.853594	0.853594	0.853594	0.853594	0.853594	0.853594	0.853594	0.711328	0.853594	0.853594	0.853594	0.853594	0.853594	0.853594	0.853594	0.853594	0.853594	0.853594	0.711328	0.711328	0.711328	0.711328	0.711328	0.711328
chrXV	284090	285266	SUT358_chrXV:303417-304593	60	+	0.426797	0.426797	0.426797	0.284531	0.284531	0.284531	0.284531	0.426797	0.426797	0.426797	0.426797	0.426797	0.426797	0.426797	0.426797	0.426797	0.426797	0.426797	0.426797	0.426797	0.426797	0.426797	0.426797	0.426797	0.426797	0.426797	0.426797	0.426797	0.426797	0.426797	0.426797	0.426797	0.426797	0.426797	0.426797	0.426797	0.426797	0.426797	0.426797	0.426797	0.426797	0.426797	0.426797	0.426797
chrIV	541818	542455	SUT055_chrIV:544045-544732	60	+	1.70719	1.70719	1.70719	1.70719	1.70719	1.70719	1.70719	1.70719	1.70719	1.70719	1.70719	1.70719	1.70719	1.70719	1.70719	1.70719	1.70719	1.70719	1.70719	1.70719	1.70719	1.70719	1.42266	1.42266	1.70719	1.56492	1.56492	1.56492	1.56492	1.42266	1.13813	1.13813	1.28039	1.42266	1.56492	1.56492	1.56492	1.56492	1.56492	1.56492	1.56492	1.56492	1.42266	1.42266
chrVII	997857	998064	SUT143_chrVII:1012276-1012484	60	+	6.11742	6.11742	6.11742	5.26383	5.69063	4.69477	5.4061	5.26383	5.26383	5.26383	5.12156	5.26383	3.84117	3.98344	3.84117	3.55664	3.27211	2.41852	2.41852	3.12984	3.41438	3.41438	3.41438	3.41438	3.27211	3.41438	3.12984	3.12984	2.70305	2.41852	1.42266	1.56492	1.56492	1.56492	1.42266	1.42266	1.42266	1.42266	1.42266	1.42266	1.42266	1.42266	1.28039	1.28039
chrIV	1142604	1142996	SUT071_chrIV:1174467-1174859	60	+	0.426797	0.426797	0.426797	0.426797	0.426797	0.426797	0.426797	0.426797	0.426797	0.426797	0.426797	0.426797	0.426797	0.426797	0.426797	0.426797	0.426797	0.426797	0.426797	0.426797	0.426797	0.426797	0.426797	0.426797	0.426797	0.426797	0.426797	0.426797	0.426797	0.426797	0.426797	0.426797	0.426797	0.426797	0.426797	0.426797	0.426797	0.426797	0.426797	0.426797	0.426797	0.426797	0.426797	0.426797
chrVII	160536	160896	SUT538_chrVII:159329-159689	60	-	0.243199	0.243199	0.243199	0.243199	0.243199	0.243199	0.243199	0.243199	0.243199	0.243199	0.243199	0.243199	0.243199	0.243199	0.243199	0.243199	0.243199	0.243199	0.243199	0.243199	0.243199	0.243199	0.243199	0.243199	0.243199	0.243199	0.243199	0.243199	0.243199	0	0.121599	0.243199	0.243199	0.243199	0.243199	0.243199	0.243199	0.243199	0.243199	0.121599	0	0	0	0.121599
chrXIII	241369	241609	SUT721_chrXIII:258725-258965	60	-	1.33759	1.33759	1.33759	1.33759	1.33759	1.33759	1.33759	1.21599	1.21599	1.33759	1.33759	1.33759	1.33759	1.33759	1.33759	1.33759	1.33759	1.33759	1.21599	1.21599	1.21599	1.21599	1.21599	1.21599	1.21599	0.972794	0.851195	0.851195	0.851195	0.851195	0.851195	0.972794	0.851195	0.729596	0.486397	0.607996	0.972794	0.972794	0.972794	1.09439	1.09439	1.09439	1.09439	1.09439
chrV	23688	24528	SUT501_chrV:10501-11341	60	-	23.5903	23.8335	23.8335	23.8335	23.711901	23.4687	21.644699	23.955099	23.955099	23.8335	23.8335	23.955099	23.955099	23.955099	23.8335	23.711901	23.8335	23.8335	23.955099	23.955099	23.5903	23.5903	23.4687	22.860701	22.7391	22.860701	22.860701	22.860701	22.860701	22.6175	22.7391	22.7391	22.6175	22.495899	22.7391	22.009501	21.644699	21.2799	22.3743	23.103901	22.6175	21.644699	23.347099	23.2255
chrVI	180599	181535	SUT528_chrVI:158203-159139	60	-	8.26875	8.63355	8.51195	8.39035	8.26875	8.75515	8.75515	8.75515	8.87675	8.87675	8.87675	8.87675	8.87675	8.87675	8.87675	8.87675	8.87675	8.87675	8.87675	8.87675	8.75515	8.63355	8.75515	8.87675	8.87675	8.87675	8.63355	8.87675	8.75515	8.75515	8.75515	8.87675	8.87675	8.87675	8.87675	8.63355	8.75515	8.75515	8.87675	8.75515	8.87675	8.87675	8.87675	8.87675
chrXV	329274	329594	SUT361_chrXV:348698-349018	60	+	1.99172	1.99172	1.99172	1.99172	1.99172	1.99172	1.28039	1.56492	1.84945	1.99172	1.84945	1.70719	1.70719	1.70719	1.84945	1.70719	1.70719	1.84945	1.99172	1.84945	1.84945	1.99172	1.99172	1.99172	1.99172	1.99172	2.13398	2.13398	2.13398	2.13398	2.13398	2.13398	1.99172	1.99172	1.99172	1.99172	1.99172	1.99172	1.99172	1.99172	1.99172	1.99172	1.99172	1.99172
chrVII	979899	980539	SUT142_chrVII:994309-994949	60	+	0.853594	0.853594	0.853594	0.853594	0.99586	0.99586	0.99586	0.99586	0.853594	0.853594	0.853594	0.99586	0.99586	0.99586	0.99586	0.99586	0.99586	0.99586	0.99586	0.99586	0.99586	0.99586	0.99586	0.99586	0.99586	0.853594	0.853594	0.853594	0.853594	0.853594	0.853594	0.853594	0.853594	0.853594	0.853594	0.853594	0.853594	0.853594	0.853594	0.853594	0.853594	0.853594	0.853594	0.853594
chrVII	890828	891260	SUT567_chrVII:904922-905354	60	-	1.21599	1.21599	1.21599	1.21599	1.21599	1.21599	1.21599	1.21599	1.21599	1.21599	1.21599	1.21599	1.21599	1.21599	1.21599	1.21599	1.21599	1.09439	1.09439	1.09439	1.09439	1.09439	1.21599	1.33759	1.33759	1.33759	1.33759	1.33759	1.33759	1.33759	1.33759	1.21599	1.21599	1.21599	1.33759	1.33759	1.33759	1.33759	1.33759	1.33759	1.33759	1.33759	1.33759	1.21599
chrXV	399257	399627	SUT365_chrXV:418209-418577	60	+	0.284531	0.284531	0.284531	0.284531	0	0	0.142266	0.142266	0.142266	0.284531	0.284531	0.284531	0.284531	0.284531	0.284531	0.142266	0.142266	0.142266	0.142266	0.284531	0.284531	0.284531	0.284531	0.284531	0.284531	0.142266	0.142266	0.284531	0.284531	0.284531	0.284531	0.284531	0.284531	0.284531	0.284531	0.284531	0.284531	0.284531	0.284531	0.284531	0.284531	0.284531	0.284531	0.284531
chrVII	985168	985896	SUT571_chrVII:999578-1000305	60	-	4.86397	4.86397	4.86397	4.86397	4.98557	4.98557	4.98557	4.86397	4.98557	4.98557	4.98557	5.10717	5.10717	5.10717	5.10717	4.98557	4.98557	4.98557	4.98557	4.98557	4.86397	4.74237	4.74237	4.49917	4.62077	4.62077	4.86397	4.86397	4.98557	4.98557	4.98557	4.62077	4.62077	4.49917	4.62077	4.13438	4.86397	4.98557	4.62077	4.86397	4.98557	4.98557	4.98557	4.98557
chrXII	219002	219546	SUT250_chrXII:224152-224696	60	+	2.13398	2.13398	2.13398	2.13398	2.13398	1.99172	2.13398	2.13398	1.99172	1.99172	2.13398	1.99172	1.99172	2.13398	2.13398	2.13398	2.13398	2.13398	2.13398	1.99172	1.99172	1.84945	1.99172	1.56492	1.84945	1.99172	1.99172	2.13398	1.99172	1.99172	1.99172	1.99172	1.84945	1.84945	1.99172	1.84945	2.13398	2.13398	2.13398	2.13398	2.13398	2.13398	2.13398	2.13398
chrXV	953510	953991	SUT798_chrXV:988954-989434	60	-	0.851195	0.851195	0.851195	0.851195	0.851195	0.851195	0.851195	0.851195	0.851195	0.729596	0.729596	0.729596	0.729596	0.729596	0.607996	0.729596	0.729596	0.729596	0.729596	0.729596	0.729596	0.729596	0.729596	0.729596	0.729596	0.729596	0.729596	0.729596	0.729596	0.729596	0.729596	0.729596	0.729596	0.729596	0.729596	0.729596	0.729596	0.729596	0.729596	0.729596	0.729596	0.729596	0.729596	0.729596
chrXVI	796117	796277	SUT838_chrXVI:789451-789611	60	-	2.43199	2.43199	2.43199	2.43199	2.43199	2.43199	2.43199	2.43199	2.43199	2.43199	1.82399	2.43199	2.43199	2.43199	2.43199	2.43199	2.43199	2.18879	2.18879	2.43199	2.43199	2.43199	2.43199	2.43199	2.43199	2.43199	2.43199	2.43199	2.43199	2.18879	2.18879	2.18879	2.43199	2.43199	2.43199	2.43199	2.18879	1.70239	2.43199	2.31039	2.43199	2.43199	2.43199	2.31039
chrXIV	772421	772837	SUT346_chrXIV:764324-764740	60	+	1.70719	1.70719	1.84945	1.84945	1.84945	1.84945	1.84945	1.84945	1.84945	1.84945	1.84945	1.84945	1.70719	1.84945	1.84945	1.84945	1.84945	1.84945	1.84945	1.70719	1.70719	1.70719	1.70719	1.42266	1.70719	1.70719	1.84945	1.70719	1.84945	1.84945	1.84945	1.84945	1.84945	1.70719	1.70719	1.56492	1.56492	1.13813	1.13813	1.13813	1.13813	1.13813	1.13813	1.13813
chrXII	740982	741558	SUT704_chrXII:781419-781995	60	-	6.68796	6.68796	6.56636	6.56636	6.68796	6.44476	6.44476	6.44476	6.44476	6.56636	6.44476	6.56636	6.32316	6.56636	6.56636	6.68796	6.56636	6.56636	6.44476	6.68796	6.68796	6.68796	6.68796	6.68796	6.68796	6.68796	6.68796	6.56636	6.56636	6.68796	6.44476	6.44476	6.68796	6.56636	6.56636	6.56636	6.56636	6.44476	6.44476	6.56636	6.44476	6.32316	6.56636	6.56636
chrXIII	272926	273686	SUT297_chrXIII:289914-290674	60	+	814.328979	829.408997	823.148987	825.994019	810.771973	820.588013	824.572021	815.039978	844.916016	844.203979	843.63501	847.760986	840.362976	846.906982	783.171997	838.513977	852.314026	854.304993	853.309021	853.025024	846.906982	842.781982	835.242004	827.275024	831.684998	850.463989	848.471985	850.749023	852.028992	854.731995	854.304993	850.322021	853.166992	851.744995	844.062012	846.622986	845.343018	853.166992	852.028992	851.317993	862.271973	855.442993	862.414001	859.995972
chrVII	928202	930450	SUT569_chrVII:942668-944916	60	-	1.82399	1.33759	1.82399	1.82399	1.70239	1.82399	1.82399	1.94559	2.06719	2.06719	2.06719	2.06719	2.06719	2.06719	2.06719	2.06719	2.06719	2.06719	2.06719	2.06719	2.06719	2.06719	2.06719	2.06719	1.94559	2.18879	2.06719	2.18879	2.06719	2.06719	2.06719	2.06719	1.94559	1.94559	1.94559	2.06719	2.06719	2.18879	2.18879	2.18879	2.06719	1.94559	2.06719	2.06719
chrVIII	243611	244787	SUT581_chrVIII:249811-250987	60	-	3.28318	3.28318	3.28318	3.28318	3.28318	3.28318	3.28318	3.28318	3.28318	3.28318	3.28318	3.28318	3.28318	3.28318	3.28318	3.28318	3.16158	3.28318	3.16158	3.28318	3.28318	3.28318	3.28318	3.03998	3.16158	3.03998	2.79678	3.03998	3.28318	3.28318	3.28318	3.28318	3.28318	3.28318	3.28318	3.03998	3.28318	3.28318	3.28318	3.28318	3.28318	3.28318	3.28318	3.28318
chrVII	431989	433501	SUT119_chrVII:433502-435062	60	+	0	0	0	0	0	0	0	0	0	0	0	0	0	0	0	0	0	0	0	0	0	0	0	0	0	0	0	0	0	0	0	0	0	0	0	0	0	0	0	0	0	0	0	0
chrIV	1069994	1071090	SUT481_chrIV:1102468-1103564	60	-	1.33759	1.33759	1.33759	1.33759	1.33759	1.33759	1.33759	1.33759	1.33759	1.21599	1.09439	1.09439	1.09439	1.33759	1.33759	1.33759	1.33759	1.33759	1.21599	1.21599	1.33759	1.33759	1.33759	1.33759	1.33759	1.33759	1.33759	1.33759	1.33759	1.33759	1.21599	1.21599	1.21599	1.21599	1.21599	1.33759	1.33759	1.33759	1.33759	1.33759	1.33759	1.33759	1.21599	0.972794
chrXII	617933	618317	SUT278_chrXII:658231-658615	60	+	2.70305	2.70305	2.70305	2.70305	2.70305	2.70305	2.13398	1.99172	1.99172	1.99172	1.99172	1.13813	1.28039	1.28039	1.28039	1.28039	1.28039	1.28039	1.28039	1.28039	0.99586	0.99586	0.99586	0.853594	0.99586	0.99586	0.99586	0.99586	0.99586	0.99586	0.99586	0.99586	0.853594	0.853594	0.853594	0.853594	0.853594	0.853594	0.853594	0.853594	0.853594	0.853594	0.853594	0.853594
chrVII	653287	654600	SUT126_chrVII:660087-661399	60	+	96.882896	96.4561	95.602501	95.175697	94.748901	96.598396	96.598396	82.940903	96.7407	97.0252	97.878799	97.878799	96.7407	98.1633	98.021004	98.590103	98.4478	98.1633	97.3097	97.167397	98.021004	98.021004	97.452003	97.736504	86.355301	96.313904	97.878799	98.021004	97.5942	95.602501	95.744797	98.590103	98.4478	97.736504	99.016899	98.874603	96.4561	96.4561	98.1633	98.4478	93.183998	99.585999	99.728203	99.301399
chrIV	953082	953338	SUT064_chrIV:977057-977313	60	+	3.27211	3.27211	3.27211	3.12984	3.27211	3.12984	3.27211	3.41438	3.41438	3.41438	3.41438	3.41438	3.27211	3.27211	3.41438	3.41438	3.12984	3.27211	3.41438	3.41438	3.41438	3.12984	3.12984	3.12984	2.84531	3.41438	3.41438	3.41438	3.41438	3.27211	3.41438	3.41438	3.41438	3.41438	3.41438	3.41438	3.41438	3.41438	3.27211	3.41438	3.41438	3.41438	3.41438	3.41438
chrXVI	499036	499812	SUT819_chrXVI:499433-500209	60	-	225.567001	226.052994	225.931	223.013	226.539001	226.539001	226.539001	227.876999	227.755005	227.026001	227.391006	227.755005	227.998993	228.119995	228.363007	227.876999	214.865997	226.539001	226.175003	226.052994	226.417999	225.809998	227.755005	228.970993	229.701004	230.552002	230.309006	229.822998	230.186996	221.554001	227.026001	227.998993	227.026001	229.093002	229.093002	229.701004	229.822998	230.917007	231.647003	231.524994	231.403	228.242004	220.095001	218.636002
chrIV	1241337	1242114	SUT489_chrIV:1279177-1279945	60	-	0	0	0	0	0	0	0	0	0	0	0	0	0	0	0	0	0	0	0	0	0	0	0	0	0	0	0	0	0	0	0	0	0	0	0	0	0	0	0	0	0	0	0	0
chrV	27880	28208	SUT502_chrV:14693-15029	60	-	3.40478	3.40478	3.16158	3.40478	3.28318	3.28318	3.28318	3.16158	3.16158	3.03998	2.79678	2.79678	3.03998	3.16158	3.16158	3.16158	3.16158	3.28318	3.28318	3.28318	3.28318	3.28318	3.28318	3.28318	3.03998	3.28318	3.16158	3.28318	3.40478	3.89118	4.13438	4.13438	4.37757	4.37757	4.49917	4.74237	4.86397	4.86397	4.74237	4.86397	4.86397	4.86397	4.86397	4.86397
chrII	24499	26180	SUT459_chrIII:308297-309969	60	-	5.47197	5.47197	5.47197	5.47197	5.47197	5.47197	5.47197	5.47197	5.47197	5.47197	5.35037	5.47197	5.47197	5.47197	4.98557	4.62077	4.86397	4.49917	4.74237	5.22877	5.10717	5.47197	5.35037	5.35037	5.22877	5.47197	5.47197	5.47197	5.47197	5.47197	5.47197	5.47197	5.47197	5.47197	5.35037	5.35037	5.35037	5.47197	4.98557	4.98557	4.86397	5.47197	5.47197	5.22877
chrIX	164094	164958	SUT181_chrIX:173852-174716	60	+	1.28039	1.42266	1.42266	1.42266	1.42266	1.42266	1.42266	1.28039	1.42266	1.42266	1.42266	1.42266	1.42266	1.42266	1.42266	1.42266	1.42266	1.42266	0.569063	0.99586	0.99586	0.99586	1.13813	1.28039	1.28039	0.99586	0.99586	1.42266	1.42266	1.42266	1.42266	1.42266	1.42266	1.42266	1.42266	1.42266	1.42266	1.42266	1.42266	1.28039	1.13813	1.28039	1.28039	1.28039
chrXIII	327009	327626	SUT299_chrXIII:343666-344282	60	+	0	0	0	0	0	0	0	0	0	0	0	0	0	0	0	0	0	0	0	0	0	0	0	0	0	0	0	0	0	0	0	0	0	0	0	0	0	0	0	0	0	0	0	0
chrVI	131249	131613	SUT105_chrVI:110191-110559	60	+	0	0	0	0	0	0	0	0	0	0	0	0	0	0	0	0	0	0	0	0	0	0	0	0	0	0	0	0	0	0	0	0	0	0	0	0	0	0	0	0	0	0	0	0
chrIV	1449069	1450237	SUT082_chrIV:1487549-1488717	60	+	0.711328	0.711328	0.711328	0.711328	0.711328	0.569063	0.569063	0.569063	0.569063	0.711328	0.711328	0.711328	0.711328	0.711328	0.711328	0.711328	0.711328	0.711328	0.711328	0.711328	0.711328	0.711328	0.711328	0.711328	0.711328	0.711328	0.711328	0.711328	0.711328	0.711328	0.711328	0.711328	0.711328	0.711328	0.711328	0.711328	0.711328	0.711328	0.711328	0.711328	0.711328	0.711328	0.711328	0.711328
chrXII	242842	243488	SUT254_chrXII:248008-248656	60	+	48.6549	48.2281	47.943501	47.8013	47.516701	47.3745	47.8013	48.6549	48.6549	48.5126	48.6549	48.7971	48.7971	48.9394	48.9394	49.081699	49.081699	47.943501	47.943501	47.943501	48.0858	49.2239	49.2239	48.5126	48.5126	49.2239	49.081699	48.0858	48.5126	48.3703	47.3745	47.8013	37.415901	47.8013	47.089901	46.378601	47.3745	48.3703	49.2239	49.508499	49.366199	49.508499	49.6507	49.6507
chrV	170355	171035	SUT505_chrV:151206-151886	60	-	3.52638	3.52638	3.28318	3.40478	3.28318	3.28318	3.28318	3.52638	3.52638	3.52638	3.52638	3.52638	3.52638	3.40478	3.28318	3.03998	2.91838	2.43199	1.58079	3.28318	3.28318	3.16158	3.28318	3.40478	3.40478	3.40478	3.40478	3.28318	3.40478	3.40478	3.40478	3.40478	3.40478	3.40478	3.40478	3.40478	3.40478	3.40478	3.40478	3.40478	3.40478	3.40478	3.40478	3.40478
chrXV	329566	330327	SUT770_chrXV:348990-349750	60	-	0.607996	0.607996	0.486397	0.486397	0.607996	0.607996	0.607996	0.607996	0.607996	0.607996	0.607996	0.607996	0.607996	0.486397	0.486397	0.607996	0.607996	0.607996	0.607996	0.607996	0.607996	0.607996	0.607996	0.607996	0.607996	0.607996	0.607996	0.607996	0.607996	0.607996	0.607996	0.607996	0.607996	0.607996	0.607996	0.607996	0.607996	0.607996	0.607996	0.607996	0.607996	0.607996	0.607996	0.607996
chrVII	12358	12855	SUT532_chrVII:17213-17709	60	-	3.64798	3.64798	3.64798	3.64798	3.64798	3.64798	3.64798	3.64798	3.64798	3.64798	3.76958	3.76958	3.76958	3.76958	3.64798	3.64798	3.64798	3.64798	3.76958	3.64798	3.76958	3.76958	3.76958	3.76958	3.76958	3.76958	3.76958	3.76958	3.76958	3.64798	3.76958	3.76958	3.76958	3.76958	3.76958	3.76958	3.64798	3.64798	3.64798	3.52638	3.52638	3.52638	3.64798	3.64798
chrVI	124335	124607	SUT526_chrVI:103283-103555	60	-	659.310974	659.432983	659.919006	658.58197	660.041016	660.041016	659.190002	632.195007	546.588989	659.432983	659.067993	653.353027	656.757996	656.635986	652.867004	638.031006	655.299011	642.044006	618.453979	618.940002	659.919006	660.648987	660.526978	662.473022	663.567017	663.567017	659.190002	627.208984	662.838013	661.86499	655.177002	656.393005	649.218994	641.315002	661.013977	662.22998	654.690979	661.013977	665.27002	664.661987	665.755981	665.513	665.633972	662.958984
chrIV	539959	540298	SUT054_chrIV:542181-542525	60	+	39.1231	39.4076	39.265301	39.5499	39.692101	38.838501	38.696301	38.696301	38.696301	37.984901	38.411701	38.411701	38.980801	34.001499	33.8592	37.700401	36.989101	37.131302	36.704498	35.281898	29.164499	37.700401	39.1231	38.554001	38.127201	39.265301	37.700401	35.850899	32.152	33.574699	32.0098	38.127201	37.131302	36.704498	37.273602	39.1231	38.838501	37.700401	37.842701	40.1189	39.8344	39.692101	39.5499	39.692101
chrVI	118585	119060	SUT525_chrVI:97536-98008	60	-	7.05276	7.05276	6.93116	6.80956	6.93116	6.93116	6.93116	7.05276	7.05276	6.80956	6.80956	6.20156	6.07996	5.47197	4.49917	5.83677	5.59357	6.93116	6.68796	6.68796	6.68796	6.32316	7.05276	7.05276	6.80956	6.80956	7.05276	7.05276	7.05276	7.05276	7.05276	7.05276	6.93116	7.17436	7.17436	7.05276	6.20156	6.20156	7.17436	7.17436	6.80956	7.17436	7.17436	7.05276
chrXIII	24451	24883	SUT715_chrXIII:29877-30309	60	-	15.0783	15.1999	16.780701	16.780701	16.6591	16.780701	16.780701	16.780701	16.780701	16.780701	15.8079	16.780701	16.780701	16.780701	16.6591	16.0511	16.6591	16.415899	16.6591	16.5375	16.6591	15.6863	16.6591	16.780701	16.780701	16.780701	16.780701	16.780701	15.9295	16.6591	16.6591	16.780701	16.780701	16.780701	16.780701	14.2271	12.8895	16.415899	16.415899	16.5375	16.6591	16.6591	16.6591	16.780701
chrXIII	529462	530264	SUT309_chrXIII:556666-557466	60	+	0	0	0	0	0	0	0	0	0	0	0	0	0	0	0	0	0	0	0	0	0	0	0	0	0	0	0	0	0	0	0	0	0	0	0	0	0	0	0	0	0	0	0	0
chrXVI	243243	244315	SUT397_chrXVI:243154-244226	60	+	0.142266	0.142266	0.142266	0.142266	0.142266	0.142266	0.142266	0.142266	0.142266	0.142266	0.142266	0.142266	0.142266	0.142266	0.142266	0.142266	0.142266	0.142266	0.142266	0.142266	0.142266	0.142266	0.142266	0.142266	0.142266	0.142266	0.142266	0.142266	0.142266	0.142266	0.142266	0.142266	0.142266	0.142266	0.142266	0.142266	0.142266	0.142266	0.142266	0.142266	0.142266	0.142266	0.142266	0.142266
chrVII	954344	954719	SUT139_chrVII:968789-969165	60	+	1.28039	1.28039	1.28039	1.28039	1.13813	1.28039	1.28039	1.28039	1.28039	1.13813	1.28039	1.13813	0.853594	1.13813	1.13813	1.28039	1.28039	1.28039	1.28039	1.28039	1.28039	1.28039	1.28039	1.28039	1.28039	1.28039	1.28039	1.28039	1.13813	1.28039	1.28039	1.13813	0.853594	1.28039	1.28039	1.28039	1.28039	1.13813	1.13813	0.99586	1.28039	1.13813	1.28039	1.28039
chrXIII	348632	349415	SUT301_chrXIII:371210-371994	60	+	0.142266	0.142266	0.142266	0.142266	0.142266	0.142266	0.142266	0.142266	0.142266	0.142266	0.142266	0.142266	0.142266	0.142266	0.142266	0.142266	0.142266	0.142266	0.142266	0.142266	0.142266	0.142266	0.142266	0.142266	0.142266	0.142266	0.142266	0.142266	0.142266	0.142266	0.142266	0.142266	0.142266	0.142266	0.142266	0.142266	0.142266	0.142266	0.142266	0.142266	0.142266	0.142266	0.142266	0.142266
chrVIII	101884	102100	SUT577_chrVIII:105219-105435	60	-	0	0	0	0	0	0	0	0	0	0	0	0	0	0	0	0	0	0	0	0	0	0	0	0	0	0	0	0	0	0	0	0	0	0	0	0	0	0	0	0	0	0	0	0
chrIX	66688	67296	SUT178_chrIX:76329-76937	60	+	2.56078	2.56078	2.56078	2.56078	2.41852	2.56078	2.41852	2.56078	2.56078	2.56078	2.56078	2.56078	2.56078	2.56078	2.56078	2.56078	2.56078	2.41852	2.41852	2.70305	2.70305	2.70305	2.70305	2.70305	2.70305	2.70305	2.70305	2.70305	2.70305	2.70305	2.41852	2.70305	2.70305	2.70305	2.70305	2.70305	2.56078	2.56078	2.56078	2.56078	2.13398	2.56078	2.70305	2.70305
chrII	438990	439838	SUT446_chrII:430993-431841	60	-	0.364798	0.364798	0.364798	0.364798	0.364798	0.364798	0.243199	0.243199	0.243199	0.243199	0.364798	0.364798	0.364798	0.364798	0.364798	0.364798	0.364798	0.364798	0.364798	0.364798	0.364798	0.243199	0.243199	0.364798	0.364798	0.364798	0.364798	0.364798	0.364798	0.364798	0.364798	0.364798	0.364798	0.364798	0.364798	0.364798	0.364798	0.364798	0.364798	0.364798	0.364798	0.364798	0.364798	0.364798
chrIV	244354	246440	SUT461_chrIV:232253-234341	60	-	12.0383	12.0383	12.0383	12.0383	11.6735	12.0383	11.9167	11.9167	11.9167	11.6735	11.7951	11.7951	11.7951	11.7951	11.5519	11.5519	11.5519	11.5519	11.5519	11.5519	11.0655	10.9439	10.8223	10.5791	10.5791	10.5791	9.84954	10.2143	10.0927	10.2143	9.97114	9.97114	9.97114	9.11995	9.11995	8.51195	8.51195	9.11995	8.99835	8.99835	8.39035	8.39035	8.39035	8.39035
chrXV	552708	553272	SUT370_chrXV:570969-571785	60	+	0.284531	0.284531	0.284531	0.284531	0.284531	0.284531	0.284531	0.284531	0.284531	0.284531	0.284531	0.284531	0.284531	0.284531	0.284531	0.284531	0.284531	0.284531	0.284531	0.284531	0.284531	0.284531	0.284531	0.284531	0.284531	0.284531	0.284531	0.284531	0.284531	0.284531	0.284531	0.284531	0.284531	0.284531	0.284531	0.284531	0.284531	0.284531	0.142266	0.284531	0.284531	0.284531	0.284531	0.284531
chrXI	26050	27515	SUT219_chrXI:19681-21145	60	+	10.6699	11.239	11.239	11.239	11.3813	11.239	11.3813	11.3813	11.239	11.239	10.5277	11.0967	10.3854	11.239	10.9545	11.0967	11.6658	11.6658	11.5235	11.6658	11.5235	11.5235	11.0967	11.3813	11.239	11.5235	11.5235	11.3813	11.0967	11.3813	10.8122	11.0967	11.5235	11.5235	11.239	11.5235	11.5235	11.5235	11.5235	11.5235	11.5235	11.5235	11.5235	11.5235
chrIV	900628	900884	SUT477_chrIV:924285-924541	60	-	0	0	0	0	0	0	0	0	0	0	0	0	0	0	0	0	0	0	0	0	0	0	0	0	0	0	0	0	0	0	0	0	0	0	0	0	0	0	0	0	0	0	0	0
chrXI	148011	149573	SUT227_chrXI:141261-142823	60	+	0.284531	0.284531	0.284531	0.284531	0.284531	0.284531	0.284531	0.284531	0.284531	0.284531	0.284531	0.284531	0.284531	0.284531	0.284531	0.284531	0.284531	0.284531	0.284531	0.284531	0.284531	0.284531	0.284531	0.284531	0.284531	0.284531	0.142266	0.142266	0.284531	0.284531	0.284531	0.284531	0.284531	0.142266	0.284531	0.284531	0.284531	0.284531	0.284531	0.284531	0.284531	0.142266	0.142266	0.142266
chrXIV	338390	340959	SUT747_chrXIV:335173-337741	60	-	54.598099	54.233299	54.7197	54.841301	55.5709	53.260502	55.5709	53.8685	48.3965	45.4781	50.706902	48.0317	51.071701	49.369301	52.774101	53.138901	55.084499	55.692501	55.935699	53.625301	54.233299	56.300499	56.543701	56.4221	56.543701	56.665298	56.7869	56.908501	56.908501	56.908501	56.908501	56.908501	56.908501	56.908501	56.543701	56.543701	49.126099	49.2477	49.490898	49.2477	54.233299	54.962898	51.436501	51.922901
chrXIII	242597	243058	SUT722_chrXIII:259477-260077_r1	60	-	3.64798	3.64798	3.64798	3.64798	3.52638	3.64798	3.64798	3.76958	3.76958	3.76958	3.76958	3.76958	3.76958	3.76958	3.76958	3.76958	3.64798	3.64798	3.64798	3.64798	3.64798	3.52638	3.52638	3.52638	3.64798	3.64798	3.64798	3.64798	3.64798	3.64798	3.64798	3.64798	3.64798	3.64798	3.64798	3.40478	3.52638	3.52638	3.52638	3.52638	3.52638	3.52638	3.52638	3.52638
chrX	702978	705035	SUT650_chrX:703402-705458	60	-	1.58079	1.58079	1.58079	1.70239	1.70239	1.70239	1.70239	1.70239	1.70239	1.70239	1.70239	1.70239	1.33759	1.45919	1.58079	1.58079	1.70239	1.70239	1.70239	1.58079	1.70239	1.70239	1.70239	1.70239	1.70239	1.70239	1.70239	1.70239	1.70239	1.70239	1.70239	1.70239	1.70239	1.58079	1.58079	1.58079	1.58079	1.58079	1.58079	1.58079	1.58079	1.58079	1.58079	1.58079
chrVIII	61259	62339	SUT148_chrVIII:59140-60220	60	+	2914.169922	2902.219971	2925.550049	2935.22998	2932.23999	2944.76001	2945.899902	2947.320068	2948.310059	2951.72998	2942.340088	2958.560059	2956.98999	2961.540039	2961.830078	2959.409912	2949.879883	2953.580078	2945.75	2928.540039	2715.419922	2632.340088	2199.429932	2196.439941	2360.330078	2830.939941	2820.98999	2859.110107	2917.300049	2901.219971	2882.159912	2906.060059	2926.969971	2960.409912	2966.100098	2972.5	2936.080078	2934.659912	2966.52002	2857.689941	2924.97998	2918.580078	2843.459961	2898.090088
chrXV	403451	405777	SUT366_chrXV:422401-424728	60	+	2.70305	2.70305	2.70305	2.70305	2.84531	2.84531	2.56078	2.98758	3.12984	3.12984	3.12984	3.12984	3.12984	3.12984	3.12984	3.12984	3.27211	2.98758	2.98758	3.41438	3.41438	3.41438	3.41438	3.41438	3.41438	3.41438	3.41438	3.41438	3.12984	3.12984	2.27625	2.84531	3.12984	3.41438	3.41438	3.41438	3.27211	3.27211	3.41438	2.56078	3.12984	3.12984	3.12984	2.98758
chrIV	1475676	1476692	SUT084_chrIV:1514351-1515367	60	+	32.152	32.5788	32.2943	32.7211	32.5788	32.5788	32.5788	32.7211	32.7211	32.7211	32.2943	32.2943	32.152	32.152	32.152	32.152	32.2943	32.152	32.2943	32.0098	32.152	32.152	32.4366	32.4366	32.2943	32.0098	32.2943	32.4366	32.4366	31.583	32.5788	33.0056	32.8634	32.8634	32.8634	32.5788	32.7211	32.7211	32.0098	32.4366	32.5788	32.5788	32.5788	32.4366
chrXI	24870	26110	SUT655_chrXI:18501-19741	60	-	6.20156	5.83677	6.07996	6.07996	5.95836	5.95836	5.95836	5.83677	5.83677	5.35037	5.83677	5.83677	4.98557	5.35037	5.59357	5.71517	5.59357	4.74237	4.13438	4.49917	4.98557	5.47197	5.10717	5.47197	4.98557	4.13438	5.35037	4.86397	4.98557	5.10717	5.35037	5.59357	5.35037	5.35037	5.35037	5.10717	4.74237	4.01278	3.40478	5.71517	5.71517	5.59357	5.71517	5.59357
chrXII	525091	525611	SUT271_chrXII:553911-554431	60	+	6.11742	6.11742	6.11742	6.11742	6.25969	6.11742	6.25969	6.25969	6.11742	6.25969	6.25969	5.97516	5.83289	5.97516	5.97516	4.83703	4.9793	4.41024	5.83289	6.11742	4.9793	5.54836	6.25969	6.25969	6.25969	6.11742	6.11742	6.25969	6.25969	6.25969	5.54836	6.25969	6.25969	6.25969	6.25969	6.25969	6.25969	6.25969	6.25969	6.25969	6.25969	6.25969	6.25969	6.25969
chrVIII	517384	519870	SUT600_chrVIII:522896-525464	60	-	35.263802	35.263802	33.8046	35.020599	35.020599	35.1422	35.385399	34.898998	35.020599	35.020599	34.412601	34.169399	35.020599	34.898998	35.1422	35.020599	35.1422	35.263802	34.898998	33.561401	33.561401	34.534199	34.412601	34.169399	35.1422	34.412601	34.777401	34.534199	34.6558	33.682999	34.047798	34.169399	34.291	34.412601	34.047798	34.169399	33.8046	34.6558	34.169399	33.196602	33.075001	33.926201	34.6558	31.9806
chrVII	570375	572471	SUT551_chrVII:577195-579291	60	-	0.972794	0.972794	0.972794	0.972794	0.972794	0.972794	0.972794	0.972794	0.972794	0.972794	0.972794	0.729596	0.972794	0.972794	0.972794	0.972794	0.972794	0.972794	0.972794	0.972794	1.09439	1.09439	1.21599	1.21599	1.21599	1.21599	1.21599	1.21599	1.09439	1.21599	1.21599	1.21599	1.21599	1.21599	1.21599	1.09439	1.21599	0.972794	0.972794	1.09439	1.09439	1.09439	1.09439	1.09439
chrXIII	235893	236301	SUT296_chrXIII:253249-253657	60	+	0	0	0	0	0	0	0	0	0	0	0	0	0	0	0	0	0	0	0	0	0	0	0	0	0	0	0	0	0	0	0	0	0	0	0	0	0	0	0	0	0	0	0	0
chrV	175247	175617	SUT506_chrV:156110-156494	60	-	0	0	0	0	0	0	0	0	0	0	0	0	0	0	0	0	0	0	0	0	0	0	0	0	0	0	0	0	0	0	0	0	0	0	0	0	0	0	0	0	0	0	0	0
chrIX	25574	26390	SUT602_chrIX:35197-36013	60	-	13.0111	13.0111	13.0111	13.0111	13.1327	13.0111	12.8895	13.0111	12.8895	13.0111	12.8895	12.5247	12.2815	12.2815	12.7679	12.7679	13.1327	13.1327	13.1327	13.1327	13.1327	13.2543	13.2543	13.2543	13.0111	13.2543	13.1327	12.7679	12.8895	13.0111	13.1327	13.1327	12.8895	13.0111	12.1599	12.8895	13.0111	13.0111	13.1327	13.0111	12.8895	12.8895	12.8895	12.2815
chrXII	217173	217466	SUT249_chrXII:222320-222616	60	+	19.6327	19.6327	19.9172	19.6327	19.7749	19.9172	19.6327	19.7749	19.4904	19.4904	19.7749	19.7749	20.0595	19.348101	20.344	20.344	17.925501	20.344	20.2017	20.2017	19.348101	19.348101	19.4904	19.6327	18.636801	18.7791	19.063601	18.352301	17.925501	18.921301	19.348101	19.2059	19.4904	19.4904	16.076	19.348101	19.4904	19.4904	16.5028	19.4904	19.4904	19.4904	19.4904	10.1009
chrXIV	612693	613470	SUT751_chrXIV:604471-605247	60	-	15.4431	15.6863	15.6863	15.5647	15.5647	15.5647	15.8079	15.8079	15.8079	15.9295	16.0511	16.172701	16.6591	16.780701	17.267099	17.267099	17.7535	17.9967	18.239901	17.875099	17.9967	17.023899	17.1455	16.0511	16.415899	13.8623	13.9839	19.6991	19.6991	19.8207	19.942301	20.0639	20.185499	20.0639	20.0639	20.0639	19.6991	20.185499	20.428699	20.185499	20.185499	20.185499	18.726299	19.091101
chrVII	11585	12162	SUT108_chrVII:16441-17017	60	+	66.580299	66.438103	66.438103	66.722603	66.011299	66.722603	66.295799	66.438103	66.864899	66.864899	65.015404	66.153503	65.015404	62.739201	62.739201	58.613499	58.613499	61.885601	60.889702	64.161797	65.4422	64.446297	65.1577	64.730904	65.015404	65.7267	66.438103	66.153503	67.007103	67.007103	66.295799	66.580299	54.772301	65.584503	65.584503	63.5928	64.161797	62.739201	58.755699	64.161797	64.019501	64.5886	63.166	65.869003
chrXIII	757144	757672	SUT319_chrXIII:784514-785042	60	+	0.142266	0.142266	0.142266	0.142266	0.142266	0.142266	0.142266	0.142266	0.142266	0.142266	0.142266	0.142266	0.142266	0.142266	0.142266	0.142266	0.142266	0.142266	0.142266	0.142266	0.142266	0.142266	0.142266	0.142266	0.142266	0.142266	0.142266	0.142266	0.142266	0.142266	0.142266	0.142266	0.142266	0.142266	0.142266	0.142266	0.142266	0.142266	0.142266	0.142266	0.142266	0.142266	0.142266	0.142266
chrXV	595387	596186	SUT372_chrXV:618849-619649	60	+	0.853594	0.99586	0.99586	0.99586	0.99586	0.99586	0.99586	0.99586	0.99586	0.99586	0.99586	0.99586	0.99586	0.99586	0.99586	0.99586	0.711328	0.99586	0.99586	0.99586	0.99586	0.99586	0.99586	0.99586	0.99586	0.99586	0.99586	0.99586	0.99586	0.99586	0.99586	0.99586	0.99586	0.99586	0.99586	0.99586	0.99586	0.853594	0.99586	0.99586	0.99586	0.99586	0.99586	0.99586
chrVIII	308045	308541	SUT165_chrVIII:314246-314750	60	+	519.838989	521.830017	518.843018	520.122986	494.230988	522.257019	521.403992	518.700989	522.541992	515.85498	521.687988	519.554016	520.40802	523.963989	522.400024	523.822021	520.835022	527.520996	527.237	528.375	528.090027	528.375	528.94397	529.796997	526.098022	528.231995	520.549988	521.119019	522.825989	523.111023	527.520996	522.968994	525.671997	530.08197	529.655029	532.927002	519.411987	534.349976	535.914978	532.216003	533.781006	534.919006	534.776978	531.646973
chrIV	542638	543621	SUT469_chrIV:544985-545969	60	-	0.364798	0.364798	0.364798	0.364798	0.364798	0.364798	0.364798	0.364798	0.364798	0.364798	0.364798	0.364798	0.364798	0.364798	0.364798	0.364798	0.364798	0.364798	0.364798	0.364798	0.364798	0.364798	0.364798	0.364798	0.364798	0.364798	0.364798	0.364798	0.364798	0.243199	0.121599	0.364798	0.364798	0.364798	0.364798	0.364798	0.364798	0.364798	0.364798	0.364798	0.364798	0.364798	0.486397	0.486397
chrV	421255	421687	SUT516_chrV:401889-402321	60	-	126.342003	127.435997	127.679001	127.679001	124.274002	93.266602	128.044006	127.193001	126.098	125.734001	115.398003	109.682999	122.329002	125.003998	125.003998	121.477997	112.358002	98.495399	123.788002	122.936996	123.788002	118.558998	128.166	125.734001	127.679001	128.287003	128.774002	128.651993	128.166	127.679001	128.166	128.166	126.828003	128.166	128.651993	123.910004	124.639	127.070999	126.342003	127.193001	126.220001	128.529999	129.259995	129.382004
chrVII	773826	775659	SUT132_chrVII:784190-786022	60	+	52.211498	52.922798	52.638302	51.642399	52.353802	52.069199	52.495998	52.638302	52.780602	51.926998	52.069199	51.784698	52.069199	52.638302	52.638302	52.780602	52.780602	52.495998	49.508499	50.504299	52.638302	52.922798	43.106499	52.638302	52.780602	52.780602	52.922798	52.211498	51.784698	51.926998	45.240501	45.667301	53.207401	52.780602	53.349602	53.634201	53.634201	47.3745	52.495998	53.349602	53.349602	54.061001	54.061001	53.776402
chrXII	462978	463794	SUT266_chrXII:491823-492639	60	+	87.351097	87.635597	87.920197	88.347	88.6315	88.916	88.489197	87.777901	87.2089	86.639801	85.786201	86.782097	86.639801	88.489197	88.347	88.916	88.773804	87.351097	87.351097	88.916	89.058296	82.656303	82.514099	88.773804	89.058296	89.058296	88.773804	88.489197	88.062401	88.773804	88.916	85.217102	88.773804	89.058296	89.2006	88.916	88.347	75.258499	72.271004	85.928497	85.501701	85.786201	88.489197	88.6315
chrV	214057	214455	SUT511_chrV:194630-195030	60	-	0.364798	0.364798	0.364798	0.364798	0.364798	0.364798	0.364798	0.364798	0.364798	0.364798	0.364798	0.364798	0.364798	0.364798	0.364798	0.364798	0.364798	0.364798	0.364798	0.364798	0.364798	0.364798	0.364798	0.364798	0.364798	0.364798	0.364798	0.364798	0.364798	0.243199	0.364798	0.364798	0.364798	0.243199	0.243199	0.364798	0.364798	0.364798	0.364798	0.364798	0.364798	0.364798	0.364798	0.364798
chrXII	659825	661270	SUT280_chrXII:699847-701295	60	+	0.142266	0.142266	0.142266	0.142266	0.142266	0.142266	0.142266	0.142266	0.142266	0.142266	0.142266	0.142266	0.142266	0.142266	0.142266	0.142266	0.142266	0.142266	0.142266	0.142266	0.142266	0.142266	0.142266	0.142266	0.142266	0.142266	0.142266	0.142266	0.142266	0.142266	0.142266	0.142266	0.142266	0.142266	0.142266	0.142266	0.142266	0.142266	0.142266	0.142266	0.142266	0.142266	0.142266	0.142266
chrIV	1302387	1303876	SUT492_chrIV:1340737-1342217	60	-	0	0	0	0	0	0	0	0	0	0	0	0	0	0	0	0	0	0	0	0	0	0	0	0	0	0	0	0	0	0	0	0	0	0	0	0	0	0	0	0	0	0	0	0
chrIV	93953	95823	SUT042_chrIV:80712-82584	60	+	0	0	0	0	0	0	0	0	0	0	0	0	0	0	0	0	0	0	0	0	0	0	0	0	0	0	0	0	0	0	0	0	0	0	0	0	0	0	0	0	0	0	0	0
chrX	385403	386123	SUT210_chrX:375045-375765	60	+	0.142266	0.142266	0.142266	0.142266	0.142266	0.142266	0.142266	0.142266	0.142266	0.142266	0.142266	0.142266	0.142266	0.142266	0.142266	0.142266	0.142266	0.142266	0.142266	0.142266	0.142266	0.142266	0.142266	0.142266	0.142266	0.142266	0.142266	0.142266	0.142266	0.142266	0.142266	0.142266	0.142266	0.142266	0.142266	0.142266	0.142266	0.142266	0.142266	0.142266	0.142266	0.142266	0.142266	0.142266
chrV	28959	29167	SUT503_chrV:15773-15981	60	-	0.486397	0.486397	0.486397	0.364798	0.364798	0.486397	0.486397	0.486397	0.486397	0.486397	0.486397	0.486397	0.486397	0.486397	0.486397	0.486397	0.486397	0.486397	0.486397	0.486397	0.486397	0.486397	0.486397	0.486397	0.486397	0.486397	0.486397	0.486397	0.486397	0.486397	0.486397	0.486397	0.486397	0.486397	0.486397	0.486397	0.486397	0.486397	0.486397	0.364798	0.486397	0.486397	0.486397	0.486397
chrIV	1427708	1427876	SUT080_chrIV:1466213-1466381	60	+	0.99586	0.99586	0.99586	0.853594	0.99586	0.99586	0.99586	0.99586	0.99586	0.99586	0.99586	0.853594	0.99586	0.99586	0.99586	0.853594	0.711328	0.99586	0.99586	0.99586	0.99586	0.99586	0.99586	0.99586	0.99586	0.99586	0.99586	0.99586	0.99586	0.99586	0.99586	0.853594	0.99586	0.99586	0.99586	0.99586	0.99586	0.99586	0.853594	0.99586	0.99586	0.99586	0.99586	0.99586
chrXII	568701	569134	SUT698_chrXII:603427-603859	60	-	472.778015	473.993988	474.115997	471.927002	474.359009	473.385986	473.143005	474.845001	474.60199	475.453003	474.480011	474.96701	476.790985	470.223999	469.615997	474.96701	474.60199	474.845001	474.480011	475.940002	473.264008	465.239014	473.628998	467.791992	470.832001	473.628998	477.033997	477.156006	477.764008	473.385986	453.200989	476.303986	471.68399	471.927002	473.264008	469.859985	475.332001	473.264008	476.183014	478.980011	478.735992	475.453003	477.156006	466.333008
chrIV	1438154	1438498	SUT495_chrIV:1476657-1477001	60	-	0.243199	0.243199	0.243199	0.243199	0.243199	0.121599	0.243199	0.243199	0.243199	0.243199	0.243199	0.243199	0.243199	0.243199	0.243199	0.121599	0.121599	0.243199	0.243199	0.243199	0.243199	0.243199	0.243199	0.243199	0.243199	0.243199	0.243199	0.243199	0.243199	0.243199	0.243199	0.243199	0.243199	0.243199	0.243199	0.243199	0.243199	0.243199	0.243199	0.243199	0.243199	0.243199	0.243199	0.243199
chrXI	160525	161053	SUT230_chrXI:153775-154303	60	+	222.645996	223.641998	224.494995	224.779999	226.487	225.917999	226.201996	226.487	229.332001	230.044006	231.039001	230.897003	229.617004	230.470001	230.755005	232.177994	231.893005	232.462006	232.604004	229.617004	231.751007	232.177994	231.466003	228.904999	229.759003	232.035004	233.884995	236.729996	237.014999	236.729996	235.733994	235.876007	237.156998	237.725998	237.584	237.867996	237.867996	237.298996	238.009995	238.436996	238.436996	238.580002	221.934006	238.153
chrXIV	447971	450043	SUT334_chrXIV:444769-446841	60	+	0.142266	0.142266	0.142266	0.142266	0.142266	0.142266	0.142266	0.142266	0.142266	0.142266	0.142266	0.142266	0.142266	0.142266	0.142266	0.142266	0.142266	0.142266	0.142266	0.142266	0.142266	0.142266	0.142266	0.142266	0.142266	0.142266	0.142266	0.142266	0.142266	0.142266	0.142266	0.142266	0.142266	0.142266	0.142266	0.142266	0.142266	0.142266	0.142266	0.142266	0.142266	0.142266	0.142266	0.142266
chrIX	185691	186611	SUT610_chrIX:195384-196304	60	-	2.18879	2.18879	2.18879	2.18879	2.18879	2.18879	2.18879	2.18879	2.18879	2.18879	2.31039	2.31039	2.31039	2.31039	2.18879	2.31039	2.31039	2.18879	2.06719	2.18879	2.31039	2.31039	2.18879	1.94559	1.94559	1.21599	1.33759	1.09439	1.94559	1.94559	2.06719	2.06719	2.18879	2.31039	2.06719	2.06719	2.31039	2.31039	2.31039	2.31039	2.06719	2.06719	2.31039	2.31039
chrXI	371828	372548	SUT676_chrXI:360108-360828	60	-	148.837997	148.229996	148.229996	147.378006	148.716003	148.593994	142.878998	149.688995	145.919006	149.809998	148.473007	149.932007	149.809998	150.662003	150.539993	150.054001	150.296997	150.417999	150.417999	151.270004	151.026001	150.539993	149.688995	150.296997	150.175003	146.649002	146.649002	148.108002	148.350998	148.837997	147.014008	142.636002	142.393005	142.149994	143.608994	148.473007	151.391006	151.634003	151.270004	149.688995	152.485001	152.363998	151.998993	149.201996
chrIV	956092	956941	SUT479_chrIV:980069-980925	60	-	6.80956	6.80956	6.68796	6.68796	6.80956	6.80956	6.80956	6.80956	6.80956	6.80956	6.80956	6.68796	6.80956	6.32316	6.44476	6.44476	6.56636	6.68796	6.68796	6.68796	6.32316	6.44476	6.68796	6.68796	6.56636	6.56636	6.56636	6.56636	6.56636	6.44476	6.32316	6.32316	6.20156	6.20156	6.20156	6.32316	5.47197	6.07996	5.59357	5.71517	5.71517	5.59357	5.59357	5.35037
chrIV	819911	820953	SUT061_chrIV:831712-832752	60	+	0.284531	0.284531	0.284531	0.284531	0.284531	0.284531	0.284531	0.284531	0.284531	0.284531	0.284531	0.284531	0.284531	0.284531	0	0	0.142266	0.142266	0.284531	0.284531	0.284531	0.284531	0.284531	0.284531	0.284531	0.284531	0.284531	0.284531	0.284531	0.284531	0.284531	0.284531	0.284531	0.284531	0.284531	0.284531	0.284531	0.142266	0.142266	0.142266	0.142266	0.142266	0.284531	0.284531
chrV	136819	137017	SUT088_chrV:118097-118673	60	+	9.5318	7.82461	8.10914	8.10914	7.82461	7.54008	6.54422	5.97516	4.9793	5.12156	5.54836	5.4061	5.4061	5.4061	5.26383	5.26383	5.12156	4.69477	4.69477	4.83703	4.83703	4.9793	4.9793	5.12156	5.12156	5.12156	4.83703	4.83703	4.9793	4.9793	5.12156	5.12156	5.12156	4.5525	4.69477	3.98344	4.83703	4.9793	5.12156	5.12156	5.12156	5.12156	5.12156	5.12156
chrXI	526059	526555	SUT679_chrXI:513966-514462	60	-	2.67518	2.67518	2.67518	2.67518	2.43199	2.67518	2.67518	2.67518	2.67518	2.67518	2.67518	2.67518	2.67518	2.55358	2.55358	2.67518	2.67518	2.67518	2.67518	2.67518	2.67518	2.67518	2.67518	2.55358	2.67518	2.67518	2.67518	2.67518	2.67518	2.67518	2.67518	2.67518	2.43199	2.67518	2.67518	2.67518	2.67518	2.79678	2.79678	2.79678	2.79678	2.79678	2.79678	2.79678
chrXI	545265	545553	SUT683_chrXI:533550-533838	60	-	82.565903	82.809097	82.809097	82.079498	82.565903	80.741898	81.957901	82.444298	82.201103	82.322701	82.079498	81.957901	82.079498	82.201103	82.201103	81.836304	82.565903	81.714699	81.957901	81.471497	81.957901	81.228302	82.444298	82.565903	82.444298	82.079498	82.444298	82.322701	80.741898	81.836304	81.957901	82.201103	82.079498	82.809097	82.565903	82.930702	81.957901	81.471497	82.201103	81.593102	81.228302	81.593102	78.9179	75.026802
chrV	573040	574720	SUT522_chrV:559426-561106	60	-	110.168999	110.168999	113.209	113.331001	113.331001	110.412003	109.926003	110.533997	109.560997	111.871002	112.600998	111.141998	110.777	107.250999	108.223	113.695	114.790001	114.425003	114.546997	114.911003	110.291	115.276001	114.425003	114.546997	114.546997	109.926003	114.790001	113.695	115.276001	115.276001	110.046997	111.507004	110.899002	109.682999	110.046997	111.019997	110.533997	108.587997	89.8619	100.075996	99.833	100.075996	98.981796	99.711403
chrXIII	92258	92523	SUT287_chrXIII:97681-97945	60	+	1.13813	1.13813	1.13813	0.99586	1.13813	1.13813	0.853594	0.853594	0.853594	1.13813	1.13813	1.13813	1.13813	1.13813	1.13813	1.13813	1.13813	1.13813	1.13813	1.13813	1.13813	1.13813	1.13813	1.13813	1.13813	1.13813	1.13813	1.13813	1.13813	1.13813	1.13813	1.13813	1.13813	1.13813	1.13813	1.13813	1.13813	1.13813	1.13813	1.13813	1.13813	0.99586	0.853594	0.853594
chrXII	341013	341397	SUT262_chrXII:346168-346552	60	+	0.711328	0.711328	0.711328	0.711328	0.711328	0.711328	0.711328	0.711328	0.711328	0.711328	0.711328	0.569063	0.569063	0.711328	0.711328	0.569063	0.569063	0.569063	0.569063	0.569063	0.569063	0.569063	0.711328	0.711328	0.711328	0.711328	0.711328	0.569063	0.569063	0.569063	0.711328	0.569063	0.569063	0.426797	0.569063	0.711328	0.711328	0.711328	0.711328	0.711328	0.711328	0.711328	0.711328	0.711328
chrVII	324762	325343	SUT543_chrVII:323244-324236_r1	60	-	0.972794	0.972794	0.972794	0.972794	0.972794	0.972794	0.972794	0.972794	0.972794	0.972794	0.972794	0.972794	0.972794	0.972794	0.972794	0.972794	0.972794	0.972794	0.972794	0.972794	0.972794	0.972794	0.972794	0.972794	0.972794	0.972794	0.851195	0.972794	0.972794	0.851195	0.972794	0.972794	0.972794	0.972794	0.972794	0.972794	0.851195	0.607996	0.607996	0.729596	0.972794	0.972794	0.972794	0.364798
chrX	77454	78574	SUT200_chrX:67810-68930	60	+	58.328899	57.759899	57.759899	58.186699	57.9021	58.186699	58.186699	58.186699	58.044399	54.203201	57.9021	58.044399	58.044399	58.044399	57.9021	57.617599	56.764	56.0527	55.768101	57.333099	57.617599	57.9021	58.471199	58.044399	58.328899	58.186699	57.9021	58.044399	58.755699	58.471199	58.755699	58.755699	58.613499	59.040199	57.617599	59.040199	59.182499	59.609299	59.893799	59.324799	60.178398	57.617599	60.178398	59.609299
chrVII	529124	529308	SUT121_chrVII:524903-525087	60	+	217.809006	216.244003	216.244003	203.582001	195.473007	213.397995	215.248001	215.248001	212.403	219.089005	218.662003	219.231003	219.373993	220.085007	220.085007	220.227005	218.520004	217.240005	217.240005	215.959	217.240005	220.085007	219.089005	220.938995	220.511993	219.942993	218.662003	216.386002	213.255997	213.541	214.393997	203.440002	204.009003	220.511993	219.658005	221.080994	223.641998	222.645996	220.796005	220.938995	217.809006	220.085007	222.360992	222.360992
chrIV	418811	419410	SUT049_chrIV:407604-408204	60	+	0.99586	0.99586	0.99586	0.99586	0.99586	0.99586	0.99586	0.99586	0.99586	0.99586	0.99586	0.99586	0.99586	0.853594	0.853594	0.853594	0.853594	0.853594	0.711328	0.853594	0.853594	0.853594	0.853594	0.853594	0.853594	0.853594	0.853594	0.853594	0.853594	0.853594	0.853594	0.853594	0.853594	0.853594	0.853594	0.853594	0.853594	0.853594	0.853594	0.853594	0.853594	0.853594	0.711328	0.853594
chrXI	20048	20720	SUT653_chrXI:13675-14347	60	-	0.486397	0.486397	0.486397	0.486397	0.486397	0.486397	0.486397	0.486397	0.486397	0.486397	0.486397	0.486397	0.486397	0.486397	0.486397	0.486397	0.486397	0.486397	0.486397	0.486397	0.486397	0.486397	0.364798	0.364798	0.486397	0.486397	0.486397	0.486397	0.486397	0.486397	0.486397	0.486397	0.486397	0.486397	0.486397	0.486397	0.486397	0.486397	0.486397	0.486397	0.486397	0.486397	0.486397	0.486397
chrIV	886419	890098	SUT475_chrIV:910093-913773	60	-	2503	2490.110107	2477.830078	2500.929932	2501.179932	2494.72998	2493.51001	2234.139893	2265.639893	2489.870117	2506.889893	2475.27002	2330.209961	2504.580078	2489.870117	2507.26001	2493.389893	2455.820068	2510.780029	2509.320068	2511.629883	2509.439941	2462.139893	2462.51001	2456.429932	2480.139893	2478.919922	2479.649902	2483.790039	2454.360107	2384.199951	2272.689941	1624.079956	2320.719971	2308.439941	2287.399902	2300.780029	2317.070068	2242.050049	2248.25	2277.070068	2243.389893	2239.860107	2115.580078
chrIII	210696	210872	SUT035_chrIII:205766-205942	60	+	0.284531	0.284531	0.284531	0.284531	0.284531	0.284531	0.284531	0.284531	0.284531	0.284531	0.284531	0.284531	0.284531	0.284531	0.284531	0.284531	0.284531	0.284531	0.284531	0.284531	0.284531	0.284531	0.284531	0.284531	0.284531	0.284531	0.284531	0.284531	0.284531	0.284531	0.284531	0.284531	0.284531	0.284531	0.284531	0.284531	0.284531	0.284531	0.284531	0.284531	0.284531	0.284531	0.284531	0.284531
chrII	378498	378826	SUT015_chrII:370545-370873	60	+	1.13813	1.13813	1.13813	1.13813	1.13813	1.13813	1.28039	1.42266	1.42266	1.84945	1.84945	1.84945	1.70719	1.84945	1.84945	1.84945	1.84945	1.84945	1.84945	1.56492	1.56492	1.56492	1.56492	0.853594	1.28039	1.42266	1.70719	1.84945	1.84945	1.99172	1.99172	1.99172	1.99172	1.99172	1.99172	1.99172	1.99172	1.99172	1.99172	1.99172	1.99172	1.99172	1.99172	1.99172
chrX	640388	641380	SUT648_chrX:640810-641802	60	-	0.486397	0.486397	0.486397	0.486397	0.486397	0.486397	0.486397	0.486397	0.486397	0.486397	0.364798	0.486397	0.486397	0.486397	0.486397	0.486397	0.486397	0.486397	0.486397	0.486397	0.486397	0.486397	0.486397	0.486397	0.486397	0.486397	0.486397	0.486397	0.486397	0.486397	0.486397	0.486397	0.486397	0.486397	0.486397	0.364798	0.486397	0.486397	0.486397	0.486397	0.486397	0.486397	0.486397	0.486397
chrXV	945515	946035	SUT796_chrXV:980954-981474	60	-	0.243199	0.243199	0.243199	0.243199	0.243199	0.243199	0.243199	0.243199	0.243199	0.243199	0.243199	0.243199	0.243199	0.243199	0.243199	0.243199	0.243199	0.243199	0.243199	0.243199	0.243199	0.243199	0.243199	0.243199	0.243199	0.243199	0.243199	0.243199	0.243199	0.243199	0.243199	0.243199	0.243199	0.243199	0.243199	0.243199	0.243199	0.243199	0.243199	0.243199	0.243199	0.243199	0.243199	0.243199
chrIII	172744	172844	SUT033_chrIII:173646-175710	60	+	3.41438	3.41438	3.41438	3.41438	3.41438	3.41438	3.41438	3.41438	3.41438	3.41438	3.41438	3.41438	3.27211	3.27211	3.27211	3.27211	3.27211	3.27211	3.27211	3.12984	3.27211	3.27211	2.98758	2.98758	2.98758	2.98758	2.98758	2.98758	2.98758	2.98758	2.98758	2.98758	2.84531	2.84531	2.84531	2.98758	2.98758	2.98758	2.98758	2.98758	2.98758	2.56078	2.98758	2.98758
chrIV	332329	333089	SUT045_chrIV:320249-321009	60	+	0.142266	0.142266	0.142266	0.142266	0.142266	0.142266	0.142266	0.142266	0.142266	0.142266	0.142266	0.142266	0.142266	0.142266	0.142266	0.142266	0.142266	0.142266	0.142266	0.142266	0.142266	0.142266	0.142266	0.142266	0.142266	0.142266	0.142266	0.142266	0	0.142266	0.142266	0.142266	0.142266	0.142266	0.142266	0.142266	0.142266	0.142266	0.142266	0.142266	0.142266	0.142266	0.142266	0.142266
chrXIII	508855	509879	SUT732_chrXIII:536062-537086	60	-	0	0	0	0	0	0	0	0	0	0	0	0	0	0	0	0	0	0	0	0	0	0	0	0	0	0	0	0	0	0	0	0	0	0	0	0	0	0	0	0	0	0	0	0
chrXVI	770355	771301	SUT834_chrXVI:769745-770689	60	-	1.58079	1.45919	1.58079	1.45919	1.58079	1.58079	1.58079	1.58079	1.58079	1.58079	1.58079	1.58079	1.58079	1.58079	1.58079	1.58079	1.58079	1.45919	1.58079	1.58079	1.58079	1.58079	1.58079	1.58079	1.58079	1.58079	1.58079	0.729596	1.45919	1.45919	1.33759	1.21599	1.21599	1.33759	1.33759	1.58079	1.58079	1.58079	1.58079	1.58079	1.58079	1.58079	1.33759	1.58079
chrXVI	587363	587771	SUT824_chrXVI:587762-588170	60	-	2.43199	2.31039	2.31039	2.31039	2.31039	2.18879	2.31039	2.43199	2.18879	2.18879	2.43199	2.31039	2.18879	2.18879	2.18879	2.31039	2.43199	2.43199	2.43199	2.43199	2.31039	2.31039	2.18879	2.18879	2.31039	2.31039	2.31039	2.31039	2.31039	2.31039	2.31039	2.31039	2.06719	1.45919	2.31039	2.31039	2.31039	2.31039	2.31039	2.31039	2.31039	2.06719	2.06719	2.06719
chrV	195179	196599	SUT508_chrV:176086-177590	60	-	0	0	0	0	0	0	0	0	0.121599	0.121599	0.121599	0.121599	0.121599	0.121599	0.121599	0.121599	0.121599	0.121599	0.121599	0.121599	0.121599	0.121599	0.243199	1.09439	1.21599	1.33759	1.94559	2.06719	2.06719	2.06719	2.18879	2.18879	2.18879	2.18879	2.43199	2.55358	2.79678	3.16158	3.16158	3.16158	3.16158	3.16158	3.28318	3.28318
chrXIV	592214	593197	SUT335_chrXIV:587267-588251	60	+	65.584503	65.7267	65.015404	64.019501	65.1577	65.584503	64.730904	65.1577	64.3041	64.5886	66.153503	65.4422	65.584503	65.584503	66.722603	66.864899	66.153503	66.864899	66.011299	65.4422	65.7267	67.007103	66.580299	65.015404	66.438103	66.722603	66.438103	67.007103	65.869003	65.584503	66.153503	66.295799	66.438103	66.153503	65.299896	65.299896	65.7267	66.295799	66.864899	66.438103	67.433899	67.576202	66.722603	67.718498
chrXIII	883165	884661	SUT321_chrXIII:910923-912419	60	+	0.711328	0.711328	0.711328	0.711328	0.711328	0.711328	0.711328	0.711328	0.711328	0.711328	0.569063	0.711328	0.711328	0.711328	0.711328	0.711328	0.569063	0.711328	0.711328	0.711328	0.711328	0.711328	0.711328	0.711328	0.711328	0.711328	0.711328	0.711328	0.711328	0.711328	0.711328	0.711328	0.711328	0.711328	0.711328	0.711328	0.711328	0.711328	0.711328	0.711328	0.853594	0.99586	0.99586	1.28039
chrXIV	739424	741265	SUT342_chrXIV:731315-733156	60	+	0.142266	0.142266	0.142266	0.142266	0.142266	0.142266	0.142266	0.142266	0.142266	0.142266	0.142266	0.142266	0.142266	0.142266	0.142266	0.142266	0.142266	0.142266	0.142266	0.142266	0.142266	0.142266	0.284531	0.284531	0.284531	0.284531	0.284531	0.284531	0.284531	0.284531	0.284531	0.284531	0.284531	0.284531	0.284531	0.284531	0.284531	0.284531	0.284531	0.284531	0.284531	0.284531	0.284531	0.284531
chrXVI	55180	55672	SUT390_chrXVI:52977-53465	60	+	0.284531	0.284531	0.284531	0.284531	0.284531	0.284531	0.284531	0.284531	0.284531	0.284531	0.284531	0.284531	0.284531	0.284531	0.284531	0.284531	0.284531	0.284531	0.284531	0.284531	0.284531	0.284531	0.284531	0.284531	0.284531	0.142266	0.284531	0.284531	0.284531	0.284531	0.284531	0.284531	0.284531	0.142266	0.142266	0.284531	0.284531	0.284531	0.426797	0.426797	0.426797	0.426797	0.426797	0.426797
chrXIII	750295	750564	SUT317_chrXIII:777666-777938	60	+	8.67821	8.53594	8.53594	8.39367	8.39367	9.105	9.105	9.105	9.24727	9.105	9.24727	9.24727	9.24727	9.24727	9.24727	8.96274	8.53594	8.10914	8.10914	6.68649	6.97102	6.54422	6.25969	5.4061	5.97516	5.54836	4.69477	4.1257	4.83703	4.83703	4.5525	2.56078	2.70305	2.70305	2.70305	2.27625	2.27625	1.70719	1.56492	1.56492	1.56492	0.853594	0.853594	1.42266
chrIV	933787	934595	SUT062_chrIV:957793-958601	60	+	79.099701	78.530602	81.233704	85.786201	86.070702	87.635597	86.355301	86.782097	86.639801	87.493401	87.635597	87.635597	86.497498	87.2089	87.635597	87.2089	87.635597	87.777901	87.920197	87.920197	87.920197	86.924301	87.351097	86.924301	87.2089	82.940903	84.648102	85.786201	87.920197	87.920197	88.204697	88.489197	87.777901	86.497498	87.2089	87.920197	87.066597	86.924301	87.2089	87.493401	87.777901	87.2089	87.351097	87.066597
chrVI	284911	285783	SUT531_chrVI:262522-263394	60	-	0.851195	0.851195	0.851195	0.851195	0.851195	0.607996	0.607996	0.851195	0.851195	0.851195	0.851195	0.851195	0.851195	0.729596	0.729596	0.729596	0.729596	0.851195	0.851195	0.851195	0.851195	0.851195	0.851195	0.729596	0.607996	0.607996	0.364798	0.607996	0.607996	0.607996	0.607996	0.607996	0.607996	0.607996	0.607996	0.607996	0.729596	0.729596	0.851195	0.851195	0.851195	0.851195	0.851195	0.851195
chrXIII	134918	136022	SUT292_chrXIII:140433-141537	60	+	5.97516	5.97516	5.97516	5.97516	5.97516	5.97516	5.97516	5.97516	5.97516	5.97516	5.83289	5.69063	5.83289	5.97516	5.97516	5.83289	5.83289	5.69063	5.54836	5.4061	5.54836	5.54836	5.97516	5.69063	5.54836	5.54836	5.54836	5.69063	6.11742	5.97516	6.11742	6.11742	6.11742	6.11742	5.83289	5.83289	6.11742	6.11742	5.83289	5.97516	5.97516	5.97516	5.97516	6.11742
chrIII	157845	159382	SUT032_chrIII:157726-159262	60	+	1.56492	1.56492	1.56492	1.56492	1.56492	1.56492	1.56492	1.70719	1.70719	1.70719	1.70719	1.70719	1.70719	1.70719	1.70719	1.70719	1.70719	1.70719	1.70719	1.84945	1.84945	1.84945	1.84945	1.84945	1.84945	1.84945	1.84945	1.84945	1.84945	1.84945	1.84945	1.84945	1.84945	1.84945	1.84945	1.84945	1.84945	1.84945	1.84945	1.84945	1.84945	1.84945	1.84945	1.70719
chrXVI	607118	608089	SUT420_chrXVI:607550-608542	60	+	0	0	0	0	0	0	0	0	0	0	0	0	0	0	0	0	0	0	0	0	0	0	0	0	0	0	0	0	0	0	0	0	0	0	0	0	0	0	0	0	0	0	0	0
chrVII	727609	728061	SUT129_chrVII:738422-738878	60	+	0.284531	0.284531	0.284531	0.284531	0.284531	0.284531	0.284531	0.284531	0.284531	0.284531	0.284531	0.284531	0.284531	0.284531	0.284531	0.284531	0.284531	0.284531	0.284531	0.284531	0.284531	0.284531	0.284531	0.284531	0.284531	0.284531	0.284531	0.284531	0.284531	0.284531	0.284531	0.284531	0.284531	0.284531	0.284531	0.284531	0.284531	0.284531	0.284531	0.284531	0.284531	0.284531	0.284531	0.284531
chrIII	40140	41904	SUT025_chrIII:39569-41313	60	+	4.9793	4.9793	4.83703	4.83703	4.83703	4.9793	4.9793	4.9793	5.12156	5.12156	5.12156	5.12156	4.9793	4.9793	4.83703	4.9793	4.9793	4.9793	5.12156	4.9793	5.12156	5.12156	5.12156	5.12156	5.26383	5.26383	5.26383	5.26383	5.12156	5.12156	4.9793	5.12156	4.69477	4.9793	5.26383	5.26383	5.4061	5.4061	5.4061	5.4061	5.4061	5.4061	5.4061	5.4061
chrVII	563938	564114	SUT122_chrVII:559199-559375	60	+	0.569063	0.569063	0.569063	0.569063	0.569063	0.569063	0.569063	0.569063	0.569063	0.569063	0.569063	0.569063	0.569063	0.569063	0.569063	0.569063	0.569063	0.569063	0.569063	0.569063	0.569063	0.569063	0.569063	0.569063	0.569063	0.569063	0.569063	0.569063	0.569063	0.569063	0.569063	0.426797	0.284531	0.284531	0.426797	0.426797	0.426797	0.426797	0.426797	0.426797	0.426797	0.426797	0.426797	0.426797
chrXII	390351	390967	SUT263_chrXII:395800-396416	60	+	4.69477	4.69477	4.69477	4.69477	4.41024	4.41024	4.5525	4.83703	4.83703	4.83703	4.83703	4.69477	4.5525	3.98344	4.69477	4.69477	4.69477	4.5525	4.41024	4.5525	4.26797	3.98344	3.98344	4.26797	5.12156	5.12156	5.26383	4.83703	5.4061	5.4061	5.4061	5.4061	5.54836	5.54836	5.4061	5.4061	5.4061	5.4061	5.54836	5.54836	5.54836	5.54836	5.54836	5.54836
chrIV	713473	717681	SUT060_chrIV:722295-726503	60	+	1.13813	1.13813	1.13813	1.13813	1.13813	1.13813	1.13813	1.13813	1.13813	1.13813	1.13813	1.13813	1.13813	1.13813	1.13813	0.99586	0.99586	1.13813	1.13813	1.13813	1.13813	1.13813	1.13813	1.13813	1.13813	0.99586	0.853594	0.853594	0.99586	0.99586	0.99586	0.99586	0.99586	0.99586	0.99586	0.99586	0.99586	0.853594	0.99586	1.13813	0.99586	0.99586	1.13813	1.13813
chrXIII	245678	245813	SUT723_chrXIII:262701-262837	60	-	0.729596	0.729596	0.729596	0.729596	0.729596	0.851195	0.729596	0.729596	0.851195	1.09439	1.09439	1.21599	1.09439	1.09439	1.21599	1.21599	1.21599	1.21599	1.21599	1.21599	1.21599	1.21599	0.972794	0.972794	1.21599	1.21599	1.21599	1.33759	1.33759	1.33759	1.33759	1.33759	1.33759	1.33759	1.33759	1.33759	1.33759	1.33759	1.33759	1.45919	1.45919	1.45919	1.70239	1.94559
chrXII	980227	981549	SUT711_chrXII:1025383-1026711	60	-	474.723999	468.644012	478.493011	478.61499	481.89801	481.167999	476.303986	484.937988	486.276001	477.641998	487.247986	487.734985	487.369995	487.247986	487.127014	470.223999	473.020996	487.247986	486.519012	486.153992	487.977997	488.82901	486.519012	490.045013	490.531006	490.166992	490.653015	490.166992	488.585999	487.855988	487.613007	484.208008	482.627991	435.933014	491.868988	492.234009	492.234009	490.895996	487.977997	490.045013	481.53299	484.695007	485.911011	484.572998
chrXIV	469318	469838	SUT748_chrXIV:466117-466637	60	-	0.364798	0.364798	0.364798	0.364798	0.364798	0.364798	0.243199	0.243199	0.243199	0.243199	0.243199	0.243199	0.243199	0.243199	0.243199	0.243199	0.243199	0.243199	0.243199	0.243199	0.243199	0.243199	0.243199	0.243199	0.243199	0.243199	0.243199	0.243199	0.243199	0.243199	0.243199	0.243199	0.243199	0.243199	0.243199	0.364798	0.364798	0.364798	0.364798	0.364798	0.364798	0.364798	0.364798	0.364798
chrXV	862174	863087	SUT794_chrXV:891689-892602	60	-	36.236599	36.3582	36.479801	36.236599	36.479801	36.3582	36.115002	35.871799	36.236599	36.115002	36.236599	35.993401	35.507	34.6558	34.412601	35.993401	35.750198	35.628601	34.291	32.710201	34.169399	34.291	34.047798	34.777401	35.263802	35.628601	35.628601	36.115002	35.750198	34.898998	34.898998	35.263802	33.318199	33.561401	36.115002	36.3582	36.236599	35.750198	35.993401	36.236599	35.628601	27.846201	35.750198	35.871799
chrIX	18837	19133	SUT601_chrIX:28493-28789	60	-	0	0	0	0	0	0	0	0	0	0	0	0	0	0	0	0	0	0	0	0	0	0	0	0	0	0	0	0	0	0	0	0	0	0	0	0	0	0	0	0	0	0	0	0
chrVII	355890	357018	SUT544_chrVII:354412-355540	60	-	0	0	0	0	0	0	0	0	0	0	0	0	0	0	0	0	0	0	0	0	0	0	0	0	0	0	0	0	0	0	0	0	0	0	0	0	0	0	0	0	0	0	0	0
chrXIV	637519	637775	SUT337_chrXIV:629258-629514	60	+	0	0	0	0	0	0	0	0	0	0	0	0	0	0	0	0	0	0	0	0	0	0	0	0	0	0	0	0	0	0	0	0	0	0	0	0	0	0	0	0	0	0	0	0
chrXIV	358996	359604	SUT329_chrXIV:355777-356385	60	+	6.97102	7.11328	7.11328	6.97102	6.82875	6.82875	6.97102	6.82875	7.11328	6.97102	7.11328	7.11328	6.68649	6.82875	6.82875	6.68649	6.68649	6.68649	6.68649	6.54422	6.68649	5.69063	5.97516	6.11742	6.25969	6.25969	6.11742	6.11742	6.11742	5.97516	5.97516	6.11742	6.11742	5.97516	5.69063	5.69063	5.83289	2.27625	4.5525	6.11742	5.54836	5.26383	5.12156	4.83703
chrXV	819553	820162	SUT792_chrXV:849048-849656	60	-	0.243199	0.243199	0.243199	0.243199	0.243199	0.243199	0.243199	0.243199	0.243199	0.243199	0.121599	0.121599	0.121599	0.243199	0.243199	0.243199	0.243199	0.243199	0.243199	0.243199	0.243199	0.243199	0.243199	0.243199	0.243199	0.243199	0.243199	0.364798	0.364798	0.364798	0.364798	0.364798	0.364798	0.364798	0.364798	0.364798	0.364798	0.364798	0.364798	0.364798	0.364798	0.486397	0.486397	0.486397
chrII	370820	372545	SUT014_chrII:362866-364594	60	+	0.711328	0.711328	0.711328	0.569063	0.711328	0.711328	0.711328	0.711328	0.711328	0.711328	0.711328	0.711328	0.711328	0.711328	0.711328	0.711328	0.711328	0.711328	0.711328	0.711328	0.711328	0.711328	0.711328	0.711328	0.711328	0.711328	0.711328	0.711328	0.711328	0.711328	0.711328	0.711328	0.711328	0.711328	0.711328	0.853594	0.853594	0.853594	0.853594	0.853594	0.853594	0.853594	0.853594	0.853594
chrXIV	338522	339715	SUT328_chrXIV:335305-336497	60	+	98.305603	98.021004	98.305603	98.305603	76.538902	96.4561	95.460297	95.8871	95.8871	98.4478	98.590103	98.021004	98.305603	97.5942	97.5942	95.8871	97.3097	96.1716	96.313904	94.179901	95.318001	98.1633	97.5942	99.159203	100.154999	101.009003	101.434998	101.434998	100.865997	100.865997	100.723999	100.582001	100.013	100.296997	100.154999	99.585999	100.440002	100.296997	101.434998	101.578003	101.578003	100.865997	100.865997	100.440002
chrV	293424	297701	SUT514_chrV:273983-278263	60	-	53.260502	53.0173	54.7197	53.746899	54.233299	54.841301	53.990101	54.7197	54.962898	54.7197	52.895699	55.2061	54.598099	54.598099	55.327702	55.935699	56.057301	56.178902	56.4221	56.4221	56.543701	56.908501	56.4221	56.665298	56.7869	55.814098	56.7869	56.908501	56.665298	56.543701	56.4221	56.908501	56.057301	56.300499	56.4221	56.543701	55.935699	56.7869	57.030102	56.665298	56.665298	57.030102	55.692501	55.935699
chrXVI	453013	453670	SUT409_chrXVI:453414-454070	60	+	0.142266	0.142266	0.142266	0.142266	0.142266	0.142266	0.142266	0.142266	0.142266	0.142266	0.142266	0.142266	0.142266	0.142266	0.142266	0.142266	0.142266	0.142266	0	0	0.142266	0	0.142266	0.142266	0.142266	0.142266	0.142266	0.142266	0.142266	0.142266	0.142266	0.142266	0.142266	0.142266	0.142266	0.142266	0.142266	0.142266	0.142266	0.142266	0.142266	0.142266	0.142266	0.142266
chrXIII	127676	127900	SUT291_chrXIII:133193-133417	60	+	71.417397	71.417397	70.706001	71.559601	71.8442	71.559601	71.701897	70.706001	71.132797	71.132797	69.994698	72.271004	72.6978	72.6978	71.701897	71.559601	71.559601	71.275101	72.271004	72.6978	72.6978	71.986397	71.275101	72.1287	71.986397	72.9823	71.559601	73.2668	69.567902	73.409103	73.5513	73.409103	73.5513	73.5513	69.852402	71.559601	54.061001	57.759899	63.735001	65.015404	66.295799	60.605202	55.341301	63.023701
chrXI	545653	547253	SUT240_chrXI:533938-535538	60	+	0.853594	0.853594	0.853594	0.853594	0.853594	0.853594	0.853594	0.853594	0.853594	0.853594	0.853594	0.711328	0.711328	0.711328	0.711328	0.853594	0.853594	0.853594	0.853594	0.853594	0.853594	0.853594	0.853594	0.853594	0.853594	0.853594	0.853594	0.853594	0.853594	0.853594	0.853594	0.853594	0.711328	0.853594	0.853594	0.853594	0.853594	0.853594	0.853594	0.853594	0.711328	0.853594	0.853594	0.853594
chrXIV	735943	736167	SUT340_chrXIV:727835-728059	60	+	1.56492	1.70719	1.70719	1.42266	1.84945	1.84945	1.84945	1.70719	1.70719	1.84945	1.84945	1.84945	1.84945	1.99172	1.99172	2.13398	2.13398	2.13398	2.13398	2.13398	2.13398	1.99172	2.13398	2.13398	2.13398	2.13398	2.13398	2.13398	2.13398	2.27625	2.27625	1.70719	2.56078	2.70305	2.70305	2.70305	2.70305	2.70305	2.70305	2.98758	2.98758	2.98758	2.98758	2.98758
chrX	470646	471040	SUT214_chrX:459447-459839	60	+	0	0	0	0	0	0	0	0	0	0	0	0	0	0	0	0	0	0	0	0	0	0	0	0	0	0	0	0	0	0	0	0	0	0	0	0	0	0	0	0	0	0	0	0
chrIV	618666	619250	SUT473_chrIV:621067-621651	60	-	0	0	0	0	0	0	0	0	0	0	0	0	0	0	0	0	0	0	0	0	0	0	0	0	0	0	0	0	0	0	0	0	0	0	0	0	0	0	0	0	0	0	0	0
chrIV	1417548	1418156	SUT078_chrIV:1456077-1456685	60	+	0.853594	0.853594	0.711328	0.569063	0.711328	0.426797	0.569063	0.711328	0.853594	0.853594	0.853594	0.711328	0.853594	0.853594	0.853594	0.853594	0.853594	0.853594	0.853594	0.853594	0.853594	0.853594	0.853594	0.853594	0.853594	0.853594	0.853594	0.853594	0.853594	0.853594	0.853594	0.853594	0.853594	0.853594	0.853594	0.853594	0.853594	0.853594	0.853594	0.853594	0.853594	0.853594	0.853594	0.853594
chrXVI	813529	813825	SUT423_chrXVI:812791-813087	60	+	5.4061	5.26383	5.54836	5.54836	5.54836	5.54836	5.54836	5.54836	5.54836	5.54836	5.26383	5.54836	5.54836	5.54836	5.54836	5.54836	5.54836	5.54836	5.54836	5.54836	5.54836	5.54836	5.54836	5.54836	3.69891	3.69891	3.12984	3.41438	3.41438	4.83703	5.26383	5.26383	4.9793	5.54836	5.54836	5.54836	5.54836	5.54836	5.4061	5.4061	5.4061	5.54836	5.4061	5.4061
chrVIII	366829	367454	SUT168_chrVIII:372695-373335	60	+	57.4753	57.617599	57.333099	57.4753	57.0485	57.1908	56.764	49.9352	55.768101	57.1908	57.333099	56.9063	52.638302	56.9063	57.4753	57.759899	57.4753	57.333099	57.333099	57.333099	57.333099	57.617599	57.4753	57.617599	56.6217	56.6217	56.194901	56.764	54.061001	57.759899	57.759899	57.617599	57.759899	57.759899	57.4753	57.759899	57.759899	57.759899	57.9021	57.759899	57.9021	57.759899	57.759899	58.044399
chrXIII	704486	704590	SUT313_chrXIII:731450-731554	60	+	0	0	0	0	0	0	0	0	0	0	0	0	0	0	0	0	0	0	0	0	0	0	0	0	0	0	0	0	0	0	0	0	0	0	0	0	0	0	0	0	0	0	0	0
chrIV	146980	147736	SUT460_chrIV:134732-135492	60	-	0.364798	0.364798	0.364798	0.364798	0.364798	0.364798	0.364798	0.364798	0.364798	0.364798	0.364798	0.364798	0.364798	0.364798	0.364798	0.364798	0.364798	0.364798	0.364798	0.364798	0.364798	0.364798	0.364798	0.364798	0.364798	0.364798	0.364798	0.364798	0.364798	0.243199	0.243199	0.364798	0.364798	0.364798	0.364798	0.364798	0.364798	0.364798	0.364798	0.364798	0.364798	0.364798	0.364798	0.364798
chrIX	140500	140804	SUT180_chrIX:150228-150532	60	+	0.569063	0.569063	0.569063	0.569063	0.569063	0.569063	0.569063	0.569063	0.569063	0.569063	0.426797	0.569063	0.569063	0.569063	0.569063	0.569063	0.569063	0.569063	0.569063	0.569063	0.569063	0.569063	0.569063	0.569063	0.569063	0.569063	0.569063	0.569063	0.569063	0.569063	0.569063	0.569063	0.569063	0.569063	0.569063	0.569063	0.569063	0.569063	0.569063	0.569063	0.569063	0.569063	0.569063	0.569063
chrVII	959817	960400	SUT141_chrVII:974261-974845	60	+	0	0	0	0	0	0	0	0	0	0	0	0	0	0	0	0	0	0	0	0	0	0	0	0	0	0	0	0	0	0	0	0	0	0	0	0	0	0	0	0	0	0	0	0
chrXIII	592002	592569	SUT734_chrXIII:618894-619462	60	-	1.09439	1.09439	0.972794	1.09439	0.972794	0.972794	0.972794	0.972794	1.09439	1.09439	1.09439	1.09439	1.09439	0.851195	0.972794	0.972794	1.09439	1.09439	0.972794	0.972794	0.972794	0.972794	0.972794	1.09439	1.09439	1.09439	1.09439	1.09439	1.09439	1.09439	0.972794	0.972794	1.09439	1.09439	1.09439	1.09439	0.972794	0.851195	0.972794	0.972794	0.851195	0.851195	0.851195	0.851195
chrXVI	880774	881262	SUT845_chrXVI:885651-886139	60	-	266.424011	267.153992	267.274994	266.666992	267.153992	257.790009	244.292999	251.466995	250.130005	250.494995	251.102997	258.033997	238.578003	253.778	267.761993	261.437988	268.005005	265.572998	267.882996	267.882996	254.264008	244.171005	226.660995	232.011002	230.309006	267.153992	268.490997	266.666992	269.950012	270.558014	270.558014	269.098999	270.315002	264.114014	264.114014	266.789001	270.194	269.098999	271.410004	270.802002	271.165985	271.653015	271.531006	271.165985
chrII	795033	795427	SUT451_chrII:786480-786873	60	-	0	0	0	0	0	0	0	0	0	0	0	0	0	0	0	0	0	0	0	0	0	0	0	0	0	0	0	0	0	0	0	0	0	0	0	0	0	0	0	0	0	0	0	0
chrXV	678356	679923	SUT377_chrXV:701833-703401	60	+	2.98758	2.98758	2.98758	2.98758	2.98758	2.98758	2.98758	2.98758	2.98758	2.98758	2.98758	2.98758	2.98758	2.84531	2.84531	2.98758	2.98758	2.98758	2.98758	2.98758	3.12984	2.98758	2.84531	2.98758	2.98758	2.84531	3.12984	3.12984	3.12984	3.12984	3.12984	2.98758	2.98758	2.13398	3.12984	2.98758	2.98758	3.12984	3.12984	3.12984	3.12984	2.84531	2.84531	2.84531
chrXII	568705	569162	SUT274_chrXII:603431-603887	60	+	0.711328	0.711328	0.711328	0.711328	0.711328	0.711328	0.711328	0.711328	0.711328	0.711328	0.711328	0.711328	0.711328	0.711328	0.711328	0.711328	0.711328	0.711328	0.711328	0.711328	0.711328	0.711328	0.711328	0.711328	0.711328	0.711328	0.711328	0.711328	0.711328	0.711328	0.711328	0.711328	0.711328	0.711328	0.711328	0.711328	0.711328	0.569063	0.569063	0.711328	0.711328	0.711328	0.711328	0.711328
chrXII	572890	574850	SUT276_chrXII:607271-609231	60	+	0.284531	0.284531	0.284531	0.284531	0.284531	0.284531	0.284531	0.284531	0.284531	0.284531	0.284531	0.284531	0.284531	0.284531	0.284531	0.284531	0.284531	0.284531	0.284531	0.284531	0.284531	0.284531	0.284531	0.284531	0.284531	0.284531	0.284531	0.284531	0.284531	0.284531	0.284531	0.284531	0.284531	0.284531	0.284531	0.284531	0.284531	0.142266	0.142266	0.142266	0.142266	0.142266	0.142266	0.142266
chrIV	1052875	1053098	SUT066_chrIV:1080801-1081049	60	+	0.284531	0.284531	0.284531	0.284531	0.284531	0.284531	0.284531	0.284531	0.284531	0.284531	0.284531	0.284531	0.284531	0.284531	0.284531	0.284531	0.284531	0.284531	0.284531	0.284531	0.284531	0.284531	0.284531	0.284531	0.284531	0.284531	0.284531	0.284531	0.284531	0.284531	0.284531	0.284531	0.284531	0.284531	0.284531	0.284531	0.284531	0.284531	0.284531	0.284531	0.142266	0.142266	0.284531	0.142266
chrIX	379331	380630	SUT193_chrIX:387004-388452	60	+	1.28039	1.28039	1.56492	1.56492	1.56492	1.56492	1.56492	1.42266	1.42266	1.56492	1.56492	1.56492	1.56492	1.56492	1.56492	1.56492	1.56492	1.56492	1.56492	1.56492	1.42266	1.42266	1.42266	1.42266	1.42266	1.42266	1.42266	1.28039	1.28039	1.42266	1.42266	1.42266	1.42266	1.42266	1.42266	1.42266	0.711328	1.28039	1.28039	1.42266	1.42266	1.42266	1.42266	1.42266
chrXV	425141	425580	SUT367_chrXV:444096-444536	60	+	1.99172	1.99172	1.99172	1.99172	1.99172	1.99172	1.99172	1.99172	1.99172	1.99172	1.99172	1.99172	1.99172	1.99172	1.99172	1.99172	1.99172	1.99172	1.99172	1.99172	1.99172	1.99172	1.99172	1.99172	1.99172	1.99172	1.70719	1.99172	1.84945	1.99172	1.84945	1.99172	1.99172	1.99172	1.99172	1.99172	1.99172	1.84945	1.84945	1.84945	1.84945	1.84945	1.84945	1.84945
chrX	622791	623135	SUT217_chrX:623192-623536	60	+	12.6616	12.6616	12.8039	12.6616	12.6616	12.6616	12.5194	12.6616	12.6616	12.8039	12.6616	12.6616	12.8039	12.8039	12.8039	12.8039	12.8039	12.8039	12.5194	12.6616	11.9503	12.2348	12.3771	12.2348	12.3771	12.6616	12.6616	12.6616	12.5194	11.5235	12.6616	12.6616	12.6616	12.8039	12.8039	12.8039	12.8039	12.6616	12.6616	12.6616	12.2348	12.0926	11.9503	11.9503
chrX	127065	127641	SUT622_chrX:117090-117666	60	-	1670.290039	1672.839966	1662.98999	1678.800049	1677.219971	1680.619995	1663.599976	1681.349976	1681.719971	1675.640015	1678.189941	1675.030029	1667.609985	1636.969971	1609.23999	1580.550049	1569.599976	1455.060059	1438.76001	1425.51001	1215.630005	1378.329956	1399.609985	1440.219971	1522.790039	1509.900024	1668.949951	1681.839966	1681.599976	1682.569946	1679.77002	1673.689941	1663.599976	1670.290039	1651.680054	1633.810059	1658.48999	1673.689941	1661.650024	1629.069946	1606.569946	1648.400024	1663.959961	1653.390015
chrXI	201943	202471	SUT231_chrXI:195195-195723	60	+	3.84117	3.98344	3.84117	3.98344	3.98344	3.84117	3.69891	3.84117	3.98344	3.98344	3.98344	3.98344	3.98344	3.98344	3.98344	3.98344	3.98344	3.98344	3.98344	3.98344	3.98344	3.98344	3.98344	3.69891	3.69891	3.98344	3.98344	3.84117	3.98344	3.98344	3.98344	3.98344	3.98344	3.98344	3.84117	3.84117	3.84117	3.84117	3.98344	3.98344	3.98344	3.98344	4.1257	4.1257
chrIX	381397	382402	SUT194_chrIX:389244-393068	60	+	26.603701	26.461399	26.319099	26.034599	26.176901	26.461399	16.6451	24.4697	26.034599	26.319099	26.461399	26.319099	26.461399	26.319099	26.176901	26.888201	26.603701	27.172701	27.172701	27.0305	26.603701	27.0305	26.745899	26.888201	26.745899	26.888201	27.0305	27.0305	25.750099	26.888201	27.172701	27.172701	26.176901	25.892401	26.319099	27.0305	26.888201	27.172701	27.315001	27.172701	26.603701	27.4573	27.172701	27.172701
chrXIII	752058	752293	SUT318_chrXIII:779434-779666	60	+	0.711328	0.426797	0.569063	0.569063	0.569063	0.569063	0.569063	0.569063	0.569063	0.569063	0.569063	0.569063	0.569063	0.569063	0.569063	0.569063	0.569063	0.569063	0.426797	0.426797	0.426797	0.569063	0.569063	0.569063	0.569063	0.569063	0.569063	0.569063	0.569063	0.569063	0.569063	0.569063	0.569063	0.569063	0.569063	0.569063	0.569063	0.569063	0.569063	0.569063	0.569063	0.569063	0.569063	0.569063
chrXI	333849	334345	SUT234_chrXI:322311-322807	60	+	0.853594	0.853594	0.853594	0.853594	0.853594	0.853594	0.853594	0.853594	0.99586	0.99586	0.99586	0.99586	0.99586	0.99586	0.99586	0.99586	0.99586	0.99586	0.99586	0.99586	0.99586	0.99586	0.99586	0.99586	0.99586	0.99586	0.99586	0.99586	0.99586	0.99586	0.99586	0.99586	0.99586	0.99586	0.99586	0.99586	0.99586	0.99586	0.99586	0.99586	0.99586	0.99586	0.99586	0.99586
chrIV	709811	710954	SUT059_chrIV:718647-719791	60	+	0.569063	0.569063	0.569063	0.569063	0.569063	0.569063	0.569063	0.569063	0.569063	0.569063	0.569063	0.569063	0.569063	0.569063	0.569063	0.569063	0.569063	0.569063	0.569063	0.569063	0.569063	0.569063	0.569063	0.569063	0.569063	0.569063	0.569063	0.569063	0.569063	0.569063	0.569063	0.569063	0.569063	0.569063	0.569063	0.426797	0.569063	0.569063	0.569063	0.569063	0.569063	0.569063	0.569063	0.569063
chrVIII	511259	511921	SUT173_chrVIII:516596-517260	60	+	0	0	0	0	0	0	0	0	0	0	0	0	0	0	0	0	0	0	0	0	0	0	0	0	0	0	0	0	0	0	0	0	0	0	0	0	0	0	0	0	0	0	0	0
chrXIII	884701	887037	SUT322_chrXIII:912459-914795	60	+	19.6327	19.6327	18.209999	19.9172	19.2059	18.209999	19.7749	20.6285	20.6285	20.6285	20.6285	20.344	20.6285	20.4863	20.6285	20.6285	20.6285	20.6285	20.7708	20.4863	20.6285	20.7708	20.7708	20.6285	20.7708	20.7708	20.913099	20.7708	20.7708	20.7708	20.7708	20.7708	21.0553	20.913099	20.913099	20.913099	20.7708	20.7708	20.4863	20.2017	20.2017	20.6285	20.7708	20.6285
chrVI	110542	111734	SUT103_chrVI:89579-90771	60	+	0	0	0	0	0	0	0	0	0	0	0	0	0	0	0	0	0	0	0	0	0	0	0	0	0	0	0	0	0	0	0	0	0	0	0	0	0	0	0	0	0	0	0	0
chrXVI	70851	71731	SUT391_chrXVI:71105-71985	60	+	46.663101	46.947701	46.947701	47.089901	47.089901	47.089901	46.947701	47.089901	47.089901	47.089901	46.947701	46.947701	47.232201	47.089901	45.667301	45.525002	46.805401	46.805401	46.805401	47.089901	47.089901	46.520901	46.520901	46.663101	47.3745	45.951801	46.520901	46.947701	47.232201	47.232201	47.3745	47.659	47.659	47.659	47.089901	47.089901	47.089901	47.659	47.3745	47.516701	47.3745	47.089901	47.516701	47.3745
chrXV	947079	949359	SUT797_chrXV:982522-984802	60	-	55.327702	55.084499	55.5709	55.692501	55.327702	54.962898	55.084499	54.7197	54.7197	54.7197	56.057301	55.814098	55.5709	55.084499	53.746899	53.5037	49.004501	54.233299	51.193298	55.327702	55.2061	55.814098	55.814098	55.449299	56.7869	56.543701	57.151699	57.151699	57.2733	57.2733	57.516499	57.394901	57.394901	57.151699	57.6381	57.881302	57.881302	57.881302	57.759701	57.759701	57.6381	57.516499	57.759701	56.908501
chrVII	527075	527635	SUT549_chrVII:522851-523411	60	-	1.09439	1.09439	1.09439	1.21599	1.21599	1.09439	0.851195	0.972794	1.21599	1.21599	1.21599	1.21599	1.21599	1.21599	1.21599	1.21599	1.21599	1.21599	1.21599	0.972794	1.09439	1.09439	1.09439	1.21599	1.21599	1.21599	1.21599	1.21599	1.21599	1.21599	1.21599	1.21599	1.21599	1.21599	1.21599	1.21599	1.21599	1.21599	1.21599	1.21599	1.21599	1.21599	1.21599	1.21599
chrX	446067	446259	SUT212_chrX:434926-435118	60	+	0	0	0	0	0	0	0	0	0	0	0	0	0	0	0	0	0	0	0	0	0	0	0	0	0	0	0	0	0	0	0	0	0	0	0	0	0	0	0	0	0	0	0	0
chrXV	860338	862162	SUT379_chrXV:889853-891677	60	+	42.964199	40.1189	40.1189	39.265301	34.570599	42.395199	42.964199	42.964199	42.964199	41.6838	41.541599	40.9725	42.537399	40.688	42.1106	42.964199	42.821999	41.3993	43.106499	42.964199	43.106499	42.821999	42.964199	42.964199	43.106499	43.390999	43.675598	43.675598	43.675598	43.817799	43.817799	43.960098	43.675598	43.533298	43.675598	43.675598	43.675598	43.533298	43.817799	43.533298	31.013901	42.1106	41.968399	40.4034
chrVIII	347907	348387	SUT586_chrVIII:354122-354602	60	-	14.2271	13.9839	14.1055	13.9839	13.8623	13.9839	13.9839	13.9839	13.9839	14.1055	14.1055	13.8623	13.9839	13.8623	14.2271	14.1055	13.8623	13.8623	13.8623	13.6191	14.1055	14.1055	13.7407	13.8623	13.8623	13.9839	12.7679	14.2271	14.2271	14.1055	14.1055	13.0111	13.8623	14.3487	14.1055	14.3487	14.3487	14.2271	14.1055	14.2271	13.8623	14.3487	14.5919	14.4703
chrVII	746031	746951	SUT560_chrVII:756530-757450	60	-	0	0	0	0	0	0	0	0	0	0	0	0	0	0	0	0	0	0	0	0	0	0	0	0	0	0	0	0	0	0	0	0	0	0	0	0	0	0	0	0	0	0	0	0
chrXI	320506	321612	SUT671_chrXI:308747-309859	60	-	0	0	0	0	0	0	0	0	0	0	0	0	0	0	0	0	0	0	0	0	0	0	0	0	0	0	0	0	0	0	0	0	0	0	0	0	0	0	0	0	0	0	0	0
chrXII	511905	512945	SUT270_chrXII:540751-541791	60	+	1.56492	1.56492	1.56492	1.56492	1.56492	1.56492	1.56492	1.56492	1.56492	1.56492	1.56492	1.56492	1.56492	1.56492	1.56492	1.56492	1.56492	1.56492	1.56492	1.56492	1.56492	1.56492	1.56492	1.56492	1.56492	1.56492	1.56492	1.56492	1.42266	1.56492	1.56492	1.42266	1.42266	1.42266	1.42266	1.42266	1.42266	1.42266	1.42266	1.42266	1.42266	1.42266	1.42266	1.42266
chrXV	26215	26463	SUT354_chrXV:40322-40570	60	+	6.68649	6.68649	6.54422	6.11742	6.25969	6.68649	6.68649	6.68649	6.54422	6.68649	6.40195	6.40195	6.40195	5.83289	6.54422	6.68649	6.54422	6.54422	6.68649	6.68649	6.68649	6.68649	6.68649	6.25969	6.25969	6.11742	6.68649	6.68649	6.68649	6.68649	6.68649	6.68649	6.68649	6.54422	6.54422	6.54422	6.54422	6.54422	6.54422	6.68649	6.68649	6.68649	6.68649	6.68649
chrVIII	328295	329871	SUT166_chrVIII:334478-336054	60	+	77.677101	77.961601	77.819298	77.677101	77.392502	77.677101	77.392502	77.677101	76.965698	75.969902	77.961601	77.250298	77.392502	77.819298	77.961601	77.534798	76.965698	77.819298	77.961601	77.819298	77.961601	73.693604	77.819298	77.961601	78.246101	78.388397	78.388397	78.388397	77.534798	77.392502	78.103798	78.103798	77.819298	78.246101	77.819298	76.396698	77.677101	78.103798	77.819298	75.116302	75.543098	76.965698	78.103798	78.103798
chrXII	36980	37771	SUT685_chrXII:36350-37142	60	-	84.268303	84.146698	83.660301	84.7547	84.997902	84.876297	84.633102	84.876297	85.605904	84.876297	85.362701	85.727501	86.0923	85.605904	86.0923	85.727501	85.119499	85.241096	85.362701	81.714699	81.714699	80.255501	82.565903	81.471497	84.3899	79.161102	83.052299	86.0923	86.0923	85.119499	83.538696	85.970703	85.970703	85.484299	85.727501	85.849098	86.700302	86.821899	86.821899	86.0923	86.700302	86.578697	86.943497	87.308296
chrV	212228	213577	SUT510_chrV:192782-194150	60	-	67.365997	67.365997	66.758003	67.365997	66.271599	69.068398	74.662003	76.972298	72.594803	79.404297	79.647499	79.404297	80.133904	79.890701	80.255501	80.498703	79.2827	80.863503	80.741898	81.349899	81.593102	81.836304	81.957901	81.714699	81.957901	80.863503	81.471497	83.538696	83.903503	82.930702	82.809097	83.417099	85.241096	87.186699	90.105103	95.577003	100.319	107.859001	131.813995	133.638	136.313004	138.623001	142.149994	151.026001
chrXIII	736373	737005	SUT314_chrXIII:763354-763986	60	+	5.26383	5.26383	5.26383	4.41024	5.26383	5.4061	5.4061	5.4061	5.4061	5.4061	5.26383	5.4061	5.4061	5.4061	5.4061	5.26383	5.4061	5.4061	5.4061	5.54836	5.54836	5.69063	5.69063	5.69063	5.69063	5.69063	5.69063	5.54836	5.4061	5.4061	5.54836	5.12156	5.12156	5.54836	5.69063	5.69063	5.69063	5.69063	5.69063	5.54836	5.54836	5.69063	5.69063	5.69063
chrVIII	380832	381080	SUT590_chrVIII:386731-386979	60	-	0	0	0	0	0	0	0	0	0	0	0	0	0	0	0	0	0	0	0	0	0	0	0	0	0	0	0	0	0	0	0	0	0	0	0	0	0	0	0	0	0	0	0	0
chrXII	225658	226474	SUT251_chrXII:230808-231624	60	+	9.81633	9.81633	9.67407	9.81633	9.81633	9.81633	9.81633	9.5318	9.67407	9.81633	9.81633	9.67407	9.5318	9.67407	9.38953	9.5318	9.24727	8.82047	8.82047	6.97102	6.11742	9.5318	9.5318	9.38953	8.67821	9.9586	9.81633	9.81633	9.67407	9.9586	9.81633	9.81633	9.81633	9.81633	9.67407	9.81633	9.81633	9.81633	9.81633	9.67407	9.67407	9.67407	9.67407	9.81633
chrVI	279054	279823	SUT107_chrVI:256470-257414	60	+	1.99172	1.99172	2.13398	2.13398	2.13398	2.13398	2.13398	2.41852	2.41852	2.41852	2.41852	2.41852	2.13398	2.27625	2.41852	2.41852	2.27625	2.27625	2.27625	2.27625	2.27625	2.27625	2.41852	2.41852	2.41852	2.27625	2.41852	2.41852	2.27625	1.99172	1.99172	2.13398	2.27625	2.27625	2.27625	2.41852	2.41852	2.41852	2.41852	2.41852	2.41852	2.41852	2.41852	2.41852
chrXVI	829453	830404	SUT842_chrXVI:828667-829619	60	-	38.303799	38.4254	38.182201	37.331001	36.966202	37.938999	37.938999	37.695801	37.695801	37.452599	38.0606	38.0606	37.817402	37.938999	37.331001	37.938999	37.5742	37.331001	37.817402	38.0606	38.182201	36.723	37.938999	38.182201	37.5742	37.817402	37.817402	37.817402	38.182201	38.0606	37.5742	38.182201	38.182201	38.0606	37.695801	37.817402	36.966202	37.817402	37.817402	35.871799	37.938999	37.938999	37.2094	37.938999
chrII	540586	541266	SUT019_chrII:532518-533198	60	+	0.426797	0.426797	0.426797	0.426797	0.426797	0.426797	0.426797	0.284531	0.284531	0.284531	0.284531	0.284531	0.426797	0.426797	0.426797	0.426797	0.426797	0.426797	0.426797	0.426797	0.426797	0.426797	0.426797	0.426797	0.426797	0.426797	0.426797	0.426797	0.426797	0.426797	0.426797	0.426797	0.426797	0.426797	0.426797	0.426797	0.426797	0.426797	0.426797	0.426797	0.426797	0.426797	0.426797	0.426797
chrX	466005	466181	SUT638_chrX:454763-454939	60	-	2.31039	2.55358	2.43199	2.55358	2.55358	2.43199	2.43199	2.43199	2.43199	2.31039	2.18879	2.06719	2.06719	2.06719	2.18879	2.06719	2.06719	2.06719	1.94559	1.94559	1.94559	1.94559	1.58079	1.82399	1.82399	1.58079	1.70239	1.58079	1.82399	1.82399	1.82399	1.82399	1.82399	1.70239	1.45919	1.45919	1.58079	1.58079	1.58079	1.58079	1.33759	1.21599	1.33759	1.33759
chrIV	1142752	1142960	SUT483_chrIV:1174615-1174823	60	-	3.89118	3.89118	3.89118	3.89118	3.89118	3.89118	3.89118	3.76958	3.76958	3.76958	3.64798	3.64798	3.52638	3.52638	3.76958	3.52638	3.76958	3.76958	3.76958	3.76958	3.64798	3.76958	3.76958	3.76958	3.64798	3.76958	3.76958	3.76958	3.64798	3.40478	3.28318	3.76958	3.40478	3.40478	3.64798	3.52638	3.28318	3.52638	3.52638	3.76958	3.76958	3.76958	3.76958	3.76958
chrXVI	385012	386833	SUT406_chrXVI:379182-381006	60	+	0.142266	0.142266	0.142266	0.142266	0.142266	0.142266	0.142266	0.142266	0.142266	0.142266	0.142266	0.142266	0	0	0.142266	0.142266	0.142266	0.142266	0	0.142266	0.142266	0.142266	0.142266	0.142266	0.142266	0.142266	0.142266	0.142266	0.142266	0.142266	0.142266	0.142266	0.142266	0.142266	0.142266	0.142266	0.142266	0.142266	0.142266	0.142266	0.142266	0.142266	0.142266	0.142266
chrIV	990567	991575	SUT480_chrIV:1018125-1019133	60	-	0	0	0	0	0	0	0	0	0	0	0	0	0	0	0	0	0	0	0	0	0	0	0	0	0	0	0	0	0	0	0	0	0	0	0	0	0	0	0	0	0	0	0	0
chrIV	596517	597916	SUT472_chrIV:598882-600282	60	-	11.1871	11.0655	11.3087	11.3087	11.1871	11.3087	11.3087	11.3087	11.0655	11.1871	11.1871	10.9439	10.9439	9.84954	8.87675	4.98557	10.8223	10.3359	10.2143	10.0927	10.0927	10.0927	9.36314	9.36314	9.72794	9.36314	9.60634	9.72794	9.84954	9.72794	9.72794	9.72794	9.60634	9.60634	9.72794	9.48474	9.48474	9.60634	9.60634	9.60634	9.72794	9.60634	9.48474	9.72794
chrVIII	81261	82741	SUT575_chrVIII:78962-80442	60	-	169.509003	170.238998	172.184998	170.725006	167.929001	167.320999	169.996002	169.388	171.940994	171.697998	170.481995	169.753006	170.847	170.604004	170.968994	171.820007	171.455002	169.145004	171.455002	172.914001	172.306	172.548996	172.792999	172.427994	173.279007	173.643997	173.522003	173.522003	173.035995	171.820007	171.697998	171.089996	173.401001	173.401001	170.117004	172.184998	163.550995	166.712997	169.022995	169.996002	161.848999	118.802002	167.684998	166.955994
chrXV	222241	223161	SUT357_chrXV:241595-242515	60	+	5.4061	5.83289	5.26383	5.83289	5.69063	4.9793	6.25969	7.25555	7.25555	7.25555	7.39781	7.54008	7.39781	7.54008	7.54008	7.54008	7.39781	7.39781	7.54008	7.39781	7.39781	7.25555	6.97102	7.54008	7.54008	7.54008	7.54008	7.54008	7.54008	7.39781	7.39781	7.39781	7.25555	7.39781	7.39781	7.39781	7.25555	7.39781	7.25555	7.25555	7.11328	6.97102	7.39781	7.54008
chrXIII	115941	117553	SUT717_chrXIII:121365-122981	60	-	154.309006	153.214996	154.917007	155.039001	155.160995	155.039001	153.945007	153.945007	153.580002	153.457993	153.580002	154.673996	155.039001	154.065994	155.404007	155.524994	155.524994	154.796005	150.662003	138.623001	147.865005	140.082001	154.917007	154.188004	153.945007	153.945007	154.917007	153.337006	154.552994	154.188004	154.188004	151.270004	151.755997	149.445999	155.524994	157.348999	155.404007	151.634003	154.065994	155.281998	155.524994	158.322006	157.470993	158.809006
chrXV	59337	59713	SUT766_chrXV:73534-73910	60	-	0.121599	0.121599	0.121599	0.121599	0.121599	0.121599	0.121599	0.121599	0.121599	0.121599	0.121599	0.121599	0.121599	0.121599	0.121599	0.121599	0.121599	0.121599	0.121599	0.121599	0.121599	0.121599	0.121599	0.121599	0	0.121599	0.121599	0.121599	0.121599	0.121599	0.121599	0.121599	0.121599	0.121599	0.121599	0.121599	0.121599	0.121599	0.121599	0.121599	0.121599	0.121599	0.121599	0.121599
chrIV	382991	384037	SUT462_chrIV:370935-371984	60	-	2.06719	2.06719	1.94559	2.06719	1.94559	2.06719	1.94559	1.94559	2.06719	2.06719	2.06719	2.06719	1.70239	1.82399	1.82399	2.06719	1.94559	2.06719	2.06719	1.70239	1.94559	1.94559	1.94559	1.94559	1.94559	1.94559	1.94559	1.70239	1.82399	1.94559	1.94559	1.94559	1.82399	1.94559	1.82399	1.82399	1.82399	1.94559	1.94559	1.94559	1.94559	1.94559	1.82399	1.70239
chrXV	199526	200838	SUT768_chrXV:219231-220543	60	-	0.486397	0.486397	0.486397	0.486397	0.486397	0.486397	0.486397	0.486397	0.486397	0.486397	0.486397	0.486397	0.486397	0.486397	0.486397	0.486397	0.486397	0.486397	0.486397	0.486397	0.486397	0.486397	0.486397	0.486397	0.486397	0.486397	0.486397	0.486397	0.486397	0.486397	0.486397	0.486397	0.486397	0.486397	0.486397	0.486397	0.486397	0.486397	0.486397	0.486397	0.486397	0.486397	0.486397	0.486397
chrXIII	265787	266756	SUT726_chrXIII:282781-283750	60	-	0.729596	0.729596	0.729596	0.607996	0.607996	0.607996	0.607996	0.607996	0.607996	0.486397	0.486397	0.364798	0.364798	0.486397	0.486397	0.486397	0.364798	0.364798	0.364798	0.364798	0.364798	0.364798	0.364798	0.364798	0.364798	0.364798	0.364798	0.364798	0.364798	0.364798	0.364798	0.364798	0.364798	0.364798	0.364798	0.364798	0.364798	0.364798	0.364798	0.364798	0.364798	0.364798	0.364798	0.364798
chrXV	928828	929316	SUT384_chrXV:958342-958830	60	+	1057.75	1039.25	1054.050049	1044.369995	1038.540039	1046.790039	1057.319946	1060.449951	1057.75	936.677002	1041.23999	997.140015	804.939026	971.531982	1017.630005	1019.47998	952.184021	869.528015	1000.130005	1051.48999	1060.72998	1048.359985	1048.640015	1035.689941	1034.560059	1054.469971	1058.599976	1033.560059	1070.410034	1072.109985	1071.119995	1069.27002	1069.130005	1069.699951	1073.390015	1069.839966	1074.670044	1072.540039	1070.26001	1071.689941	1071.119995	1071.26001	1072.109985	1067.699951
chrXIV	644247	645680	SUT753_chrXIV:635430-636862	60	-	0	0	0	0	0	0	0	0	0	0	0	0	0	0	0	0	0	0	0	0	0	0	0	0	0	0	0	0	0	0	0	0	0	0	0	0	0	0	0	0	0	0	0	0
chrXI	458538	459434	SUT235_chrXI:446809-447705	60	+	60.178398	58.897999	55.056801	55.341301	55.1991	54.914501	51.642399	54.345501	60.178398	59.893799	59.751598	60.889702	60.036098	59.893799	60.178398	57.617599	60.889702	61.174198	61.316502	61.316502	60.320599	60.889702	60.036098	59.466999	60.178398	60.320599	60.462898	60.462898	60.036098	60.889702	60.747398	60.889702	60.889702	60.747398	61.174198	60.889702	60.889702	60.747398	61.458801	62.027802	62.312401	62.312401	61.885601	62.027802
chrVII	771020	771148	SUT563_chrVII:781386-781514	60	-	0	0	0	0	0	0	0	0	0	0	0	0	0	0	0	0	0	0	0	0	0	0	0	0	0	0	0	0	0	0	0	0	0	0	0	0	0	0	0	0	0	0	0	0
chrVIII	108057	108317	SUT152_chrVIII:111391-111655	60	+	6.25969	6.25969	6.25969	6.25969	6.25969	6.25969	6.11742	6.25969	5.97516	6.25969	6.25969	6.25969	6.25969	6.25969	5.97516	5.97516	6.11742	6.25969	6.40195	6.40195	6.40195	6.11742	5.69063	4.5525	4.83703	6.25969	6.40195	5.97516	6.25969	6.25969	6.40195	6.54422	6.54422	6.54422	6.68649	6.68649	6.68649	6.82875	6.82875	6.68649	6.82875	6.82875	6.82875	6.82875
chrX	205269	205942	SUT626_chrX:195349-196022	60	-	0	0	0	0	0	0	0	0	0	0	0	0	0	0	0	0	0	0	0	0	0	0	0	0	0	0	0	0	0	0	0	0	0	0	0	0	0	0	0	0	0	0	0	0
chrVII	944323	945234	SUT570_chrVII:958772-959683	60	-	0.364798	0.364798	0.364798	0.364798	0.364798	0.364798	0.364798	0.364798	0.364798	0.364798	0.364798	0.364798	0.364798	0.364798	0.364798	0.364798	0.364798	0.364798	0.364798	0.364798	0.364798	0.364798	0.364798	0.364798	0.364798	0.364798	0.364798	0.364798	0.364798	0.364798	0.364798	0.364798	0.364798	0.364798	0.364798	0.364798	0.243199	0.243199	0.121599	0.243199	0.243199	0.121599	0.243199	0.364798
chrXI	326934	327646	SUT672_chrXI:315379-316091	60	-	554.857971	554.25	555.708984	547.197021	554.25	552.304016	551.817993	550.966003	550.966003	552.789978	528.22699	544.400024	543.30603	545.494019	500.867004	500.989014	509.378998	551.453003	539.901001	538.077026	546.588989	531.875	546.346008	552.669006	547.682983	556.559998	553.763	555.586975	555.586975	555.952026	549.020996	536.495972	536.617981	527.619019	521.052979	551.939026	538.562988	544.156982	550.844971	557.046021	538.197998	426.204987	557.289001	556.802979
chrXV	532271	532789	SUT369_chrXV:550497-551049	60	+	0.569063	0.569063	0.569063	0.569063	0.569063	0.569063	0.569063	0.569063	0.569063	0.569063	0.569063	0.569063	0.569063	0.569063	0.569063	0.569063	0.569063	0.569063	0.569063	0.569063	0.569063	0.569063	0.569063	0.569063	0.569063	0.569063	0.569063	0.569063	0.569063	0.569063	0.569063	0.569063	0.426797	0.426797	0.569063	0.569063	0.569063	0.569063	0.569063	0.569063	0.569063	0.569063	0.569063	0.569063
chrXII	469378	470017	SUT267_chrXII:498223-498863	60	+	0	0	0	0	0	0	0	0	0	0	0	0	0	0	0	0	0	0	0	0	0	0	0	0	0	0	0	0	0	0	0	0	0	0	0	0	0	0	0	0	0	0	0	0
chrX	443359	443903	SUT635_chrX:432218-432762	60	-	317.252991	319.320007	320.292999	319.684998	314.941986	267.640015	319.806	318.225006	316.279999	319.562988	303.877014	313.847992	319.806	318.712006	310.442993	267.032013	308.862	318.833008	317.617004	292.325012	315.428986	319.44101	316.036987	319.928009	320.292999	319.684998	319.44101	320.049011	319.076996	319.44101	319.076996	317.860992	318.346985	313.605011	314.821014	319.806	301.079987	300.714996	297.309998	301.079987	319.562988	318.346985	316.765991	319.562988
chrV	554280	555081	SUT520_chrV:540658-541458	60	-	0.121599	0.121599	0.121599	0.121599	0.121599	0.121599	0.121599	0.121599	0.121599	0.121599	0.121599	0.121599	0.121599	0.121599	0.121599	0.121599	0.121599	0.121599	0.121599	0.121599	0.121599	0.121599	0.121599	0.121599	0.121599	0.121599	0.121599	0.121599	0.121599	0.121599	0.121599	0.121599	0.121599	0.121599	0.121599	0.121599	0.121599	0.121599	0.121599	0.121599	0.121599	0.121599	0.121599	0.121599
chrXIII	24735	25159	SUT286_chrXIII:30161-30585	60	+	0.711328	0.711328	0.711328	0.711328	0.711328	0.711328	0.711328	0.711328	0.711328	0.711328	0.711328	0.711328	0.711328	0.569063	0.569063	0.569063	0.711328	0.711328	0.711328	0.711328	0.711328	0.711328	0.711328	0.711328	0.711328	0.711328	0.711328	0.711328	0.711328	0.711328	0.711328	0.711328	0.711328	0.711328	0.569063	0.711328	0.711328	0.711328	0.711328	0.711328	0.711328	0.711328	0.711328	0.711328
chrVIII	185182	186269	SUT156_chrVIII:189145-190233	60	+	29.448999	30.018101	30.160299	30.444901	30.302601	30.018101	27.7418	30.444901	30.302601	30.018101	29.7335	29.3067	29.0222	29.3067	29.7335	29.7335	29.164499	28.3109	29.3067	29.3067	29.591299	30.018101	29.7335	29.875799	30.729401	30.871599	30.729401	30.729401	30.587099	30.444901	30.729401	28.4531	28.1686	29.7335	30.018101	30.729401	30.871599	30.729401	30.871599	30.871599	30.729401	27.0305	30.302601	29.448999
chrII	309281	312409	SUT445_chrII:301628-304756	60	-	81.957901	81.593102	77.093903	81.471497	81.957901	80.133904	81.593102	81.471497	81.714699	81.593102	81.714699	80.9851	80.255501	81.228302	80.9851	81.714699	82.201103	81.836304	82.201103	81.593102	81.471497	81.106697	81.471497	81.349899	81.106697	81.106697	81.836304	80.9851	80.9851	81.349899	80.9851	81.471497	80.6203	81.349899	81.228302	81.471497	81.836304	82.079498	82.079498	79.769096	81.106697	79.161102	81.471497	81.106697
chrIV	1412593	1414304	SUT494_chrIV:1451121-1452833	60	-	393.859985	378.416992	309.834991	393.494995	393.252014	393.981995	394.225006	391.792999	393.859985	392.765991	390.454987	381.942993	393.252014	376.835999	391.184998	365.040985	395.197998	394.95401	395.806	396.414001	396.291992	383.158997	395.197998	394.346008	390.576996	395.197998	390.334015	393.617004	396.291992	393.617004	397.751007	398.846008	397.993988	397.993988	397.872986	397.265015	394.589996	393.617004	393.738007	388.996002	397.751007	398.60199	398.480988	398.60199
chrVII	865287	865807	SUT566_chrVII:879378-879898	60	-	6.68796	6.68796	6.68796	6.93116	6.93116	6.93116	6.93116	6.93116	6.80956	6.80956	6.80956	6.80956	6.80956	6.80956	6.93116	6.93116	6.93116	6.93116	6.93116	6.93116	7.05276	7.05276	7.05276	7.05276	7.05276	7.05276	6.93116	6.93116	6.93116	6.93116	6.93116	6.93116	6.93116	6.93116	6.80956	6.80956	6.93116	7.05276	7.05276	6.32316	6.20156	5.95836	6.07996	6.07996
chrXIII	745381	746229	SUT738_chrXIII:772750-773598	60	-	2.06719	1.94559	1.94559	1.94559	1.94559	2.06719	2.06719	2.06719	2.06719	2.06719	2.06719	2.06719	2.06719	1.70239	2.06719	2.06719	2.06719	2.06719	2.06719	2.06719	2.06719	2.06719	2.06719	1.94559	1.94559	1.94559	1.94559	2.06719	1.70239	2.06719	2.06719	2.06719	2.06719	2.06719	2.06719	2.06719	2.06719	2.06719	2.06719	2.06719	2.06719	2.06719	2.06719	2.06719
chrVIII	379817	380225	SUT589_chrVIII:385715-386123	60	-	8.26875	8.26875	8.39035	8.26875	8.26875	8.39035	8.39035	8.51195	8.39035	8.39035	8.39035	8.51195	8.51195	8.51195	8.51195	8.51195	8.51195	8.51195	8.14715	8.14715	8.02555	7.78235	8.02555	8.14715	7.90395	8.14715	8.14715	8.14715	8.14715	8.14715	8.14715	8.14715	7.53916	8.14715	8.14715	8.26875	8.26875	8.26875	8.39035	8.39035	8.26875	8.14715	8.14715	7.78235
chrXIV	527137	528745	SUT749_chrXIV:529847-531455	60	-	0.364798	0.364798	0.364798	0.364798	0.364798	0.364798	0.364798	0.364798	0.364798	0.364798	0.364798	0.364798	0.364798	0.364798	0.364798	0.364798	0.364798	0.364798	0.364798	0.364798	0.364798	0.364798	0.243199	0.364798	0.364798	0.486397	0.486397	0.486397	0.486397	0.486397	0.486397	0.486397	0.486397	0.364798	0.486397	0.486397	0.486397	0.486397	0.486397	0.486397	0.486397	0.486397	0.486397	0.486397
chrIV	1445254	1445838	SUT081_chrIV:1483733-1484317	60	+	0	0	0	0	0	0	0	0	0	0	0	0	0	0	0	0	0	0	0	0	0	0	0	0	0	0	0	0	0	0	0	0	0	0	0	0	0	0	0	0	0	0	0	0
chrVII	27091	28059	SUT533_chrVII:31933-32901	60	-	0.364798	0.607996	0.607996	0.607996	0.607996	0.607996	0.607996	0.607996	0.607996	0.607996	0.607996	0.607996	0.607996	0.607996	0.607996	0.607996	0.607996	0.607996	0.607996	0.486397	0.607996	0.607996	0.607996	0.607996	0.607996	0.607996	0.607996	0.607996	0.607996	0.607996	0.607996	0.486397	0.486397	0.607996	0.607996	0.607996	0.607996	0.607996	0.607996	0.607996	0.607996	0.729596	0.729596	0.729596
chrXI	149933	151069	SUT228_chrXI:143183-144319	60	+	13.0884	13.0884	13.2307	13.373	13.0884	13.0884	13.0884	13.0884	13.0884	13.373	13.373	13.373	13.0884	13.373	13.373	13.0884	13.2307	13.373	13.373	13.2307	13.2307	13.2307	11.239	11.5235	11.9503	13.0884	12.9462	13.373	13.0884	12.9462	13.5152	13.373	13.2307	13.0884	13.5152	13.5152	13.373	13.5152	13.5152	13.373	13.5152	13.5152	13.5152	13.373
chrXIII	870287	870559	SUT740_chrXIII:898030-898302	60	-	6.80956	6.80956	6.80956	6.80956	6.68796	6.32316	6.80956	6.80956	6.80956	6.80956	6.80956	6.80956	6.80956	6.80956	6.56636	6.44476	6.68796	6.68796	6.68796	6.80956	6.56636	6.80956	6.80956	6.80956	6.80956	6.80956	6.68796	6.56636	5.59357	6.68796	6.68796	6.56636	6.80956	5.95836	6.44476	7.05276	7.05276	6.93116	7.05276	7.05276	7.05276	7.05276	7.05276	6.80956
chrVII	1044650	1045242	SUT145_chrVII:1059052-1059644	60	+	2.98758	2.98758	2.98758	2.98758	2.98758	2.84531	2.84531	2.98758	2.70305	2.70305	2.27625	2.70305	2.98758	2.98758	2.98758	2.98758	2.98758	2.98758	2.98758	2.98758	2.98758	2.98758	2.84531	2.84531	2.98758	2.56078	2.98758	2.98758	2.98758	2.84531	2.27625	2.98758	2.98758	2.56078	2.70305	2.84531	2.84531	2.98758	2.98758	2.84531	2.84531	2.84531	2.84531	2.98758
chrXVI	585355	586195	SUT823_chrXVI:585754-586594	60	-	0.243199	0.243199	0.243199	0.243199	0.243199	0.243199	0.243199	0.243199	0.243199	0.243199	0.243199	0.243199	0.243199	0.121599	0.121599	0.121599	0.121599	0.243199	0.243199	0.243199	0.243199	0.243199	0.243199	0.243199	0.243199	0.243199	0.243199	0.243199	0.243199	0.243199	0.243199	0.243199	0.243199	0.243199	0.243199	0.243199	0.243199	0.243199	0.121599	0.121599	0.243199	0.243199	0.243199	0.121599
chrXV	518660	518988	SUT780_chrXV:536893-537213	60	-	0.729596	0.729596	0.729596	0.729596	0.729596	0.729596	0.729596	0.729596	0.729596	0.729596	0.729596	0.729596	0.729596	0.729596	0.729596	0.729596	0.729596	0.729596	0.607996	0.729596	0.729596	0.729596	0.729596	0.607996	0.607996	0.729596	0.729596	0.729596	0.729596	0.729596	0.607996	0.729596	0.729596	0.729596	0.607996	0.607996	0.607996	0.729596	0.729596	0.729596	0.729596	0.729596	0.729596	0.729596
chrIV	1314564	1314876	SUT493_chrIV:1353249-1353561	60	-	3.16158	3.03998	3.16158	3.03998	3.03998	3.03998	3.16158	3.03998	3.03998	3.28318	3.28318	3.28318	3.28318	3.16158	3.28318	3.28318	3.28318	3.28318	3.28318	3.28318	3.28318	3.28318	3.28318	3.28318	3.28318	3.28318	3.28318	3.28318	3.28318	3.28318	3.28318	3.28318	3.28318	3.28318	3.28318	3.40478	3.28318	3.28318	3.40478	3.52638	3.52638	3.40478	3.40478	3.40478
chrIV	1475376	1477772	SUT499_chrIV:1514051-1516443	60	-	17.5103	17.5103	17.631901	17.5103	17.1455	17.1455	16.9023	16.780701	15.9295	16.0511	15.6863	14.2271	13.9839	13.9839	13.7407	13.8623	13.8623	14.1055	14.2271	14.2271	14.2271	14.1055	13.7407	13.4975	13.2543	13.2543	13.0111	11.7951	12.0383	12.4031	12.2815	11.4303	10.4575	12.5247	12.5247	12.4031	12.2815	12.4031	11.4303	11.4303	11.1871	11.5519	12.4031	12.2815
chrXVI	481595	482622	SUT818_chrXVI:482010-483033	60	-	0.243199	0.243199	0.243199	0.243199	0.243199	0.243199	0.243199	0.243199	0.243199	0.243199	0.243199	0.243199	0.243199	0.243199	0.243199	0.243199	0.243199	0.243199	0.243199	0.243199	0.243199	0.243199	0.243199	0.243199	0.243199	0.243199	0.243199	0.243199	0.243199	0.243199	0.243199	0.243199	0.243199	0.243199	0.243199	0.243199	0.243199	0.243199	0.243199	0.243199	0.243199	0.243199	0.243199	0.243199
chrXII	839216	840496	SUT281_chrXII:873712-874992	60	+	0.711328	0.711328	0.711328	0.711328	0.711328	0.711328	0.711328	0.711328	0.711328	0.711328	0.569063	0.569063	0.569063	0.711328	0.711328	0.711328	0.711328	0.711328	0.569063	0.711328	0.569063	0.711328	0.711328	0.711328	0.711328	0.711328	0.711328	0.569063	0.711328	0.711328	0.711328	0.711328	0.711328	0.711328	0.711328	0.711328	0.711328	0.711328	0.711328	0.569063	0.569063	0.711328	0.284531	0.711328
chrXI	477838	480567	SUT238_chrXI:466417-469145	60	+	0	0	0	0	0	0	0	0	0	0	0	0	0	0	0	0	0	0	0	0	0	0	0	0	0	0	0	0	0	0	0	0	0	0	0	0	0	0	0	0	0	0	0	0
chrXIII	437619	438034	SUT730_chrXIII:465254-465670	60	-	0.121599	0.364798	0.364798	0.486397	0.607996	0.607996	0.607996	0.607996	0.607996	0.607996	0.729596	0.729596	0.851195	0.851195	0.851195	0.851195	0.851195	0.851195	0.851195	0.851195	0.851195	0.851195	0.851195	0.851195	0.851195	0.851195	0.851195	0.851195	0.851195	0.851195	0.851195	0.851195	0.729596	0.729596	0.851195	0.972794	0.972794	0.972794	0.972794	0.972794	0.972794	0.972794	0.972794	0.972794
chrVIII	386409	386673	SUT170_chrVIII:392247-392511	60	+	910.072998	891.151978	886.172974	885.604004	900.968018	907.513	907.655029	936.534973	931.981995	932.551025	933.119995	919.177979	917.614014	918.325012	915.336975	915.906006	910.927002	923.445984	916.333008	911.06897	913.771973	912.776001	669.502014	659.258972	666.799011	855.017029	849.325989	853.025024	918.893982	918.609009	920.174011	933.405029	933.405029	933.973999	937.672974	937.672974	939.237976	939.948975	938.953003	939.237976	939.948975	940.091003	940.518005	940.091003
chrXVI	369702	370166	SUT404_chrXVI:363886-364350	60	+	189.925003	191.916	191.774002	195.473007	195.615005	196.326996	196.326996	190.778	190.209	195.188004	193.623993	193.481003	193.481003	192.628006	192.343002	190.778	189.639999	189.639999	186.082993	176.125	172.283997	166.451004	170.007004	90.054199	88.204697	88.347	88.773804	88.347	87.920197	87.2089	86.782097	52.638302	52.495998	51.215599	51.926998	51.642399	50.504299	51.073399	50.362	40.8302	41.3993	41.114799	41.968399	41.826099
chrXI	373596	374100	SUT677_chrXI:361876-362380	60	-	0	0	0	0	0	0	0	0	0	0	0	0	0	0	0	0	0	0	0	0	0	0	0	0	0	0	0	0	0	0	0	0	0	0	0	0	0	0	0	0	0	0	0	0
chrXII	1022024	1022516	SUT429_chrXVI:927663-928463	60	+	8.10914	8.10914	8.10914	8.10914	8.10914	7.82461	8.10914	8.10914	7.82461	7.82461	8.10914	8.10914	7.96688	7.96688	5.69063	7.68235	7.96688	7.96688	7.96688	7.96688	7.82461	7.82461	7.68235	7.54008	7.68235	7.82461	7.68235	7.54008	7.82461	7.82461	7.82461	7.82461	7.82461	7.82461	7.82461	7.82461	7.82461	7.82461	7.82461	7.82461	7.82461	7.82461	7.82461	7.68235
chrXI	277194	278633	SUT666_chrXI:270755-272195	60	-	7.41756	7.41756	7.41756	7.41756	7.41756	7.41756	7.41756	7.29596	7.41756	7.41756	7.41756	7.29596	7.29596	7.05276	7.29596	7.29596	7.29596	7.17436	7.05276	7.05276	7.29596	7.05276	7.05276	6.56636	7.53916	7.53916	7.53916	7.29596	7.29596	7.29596	7.05276	7.41756	6.80956	6.93116	7.29596	7.05276	7.05276	6.20156	7.05276	6.20156	6.44476	7.17436	7.29596	7.05276
chrXVI	95173	96141	SUT395_chrXVI:95441-96409	60	+	0.284531	0.284531	0.284531	0.284531	0.284531	0.284531	0.284531	0.284531	0.284531	0.284531	0.284531	0.284531	0.284531	0.284531	0.284531	0.284531	0.284531	0.284531	0.284531	0.284531	0.284531	0.284531	0.284531	0.284531	0.284531	0.284531	0.284531	0.284531	0.284531	0.284531	0.284531	0.284531	0.284531	0.284531	0.284531	0.284531	0.284531	0.284531	0.284531	0.284531	0.284531	0.284531	0.284531	0.284531
chrIV	1222734	1223550	SUT488_chrIV:1260577-1261393	60	-	0.243199	0.243199	0.243199	0.243199	0.243199	0.243199	0.243199	0.243199	0.243199	0.243199	0.243199	0.243199	0.243199	0.243199	0.243199	0.243199	0.243199	0.243199	0.243199	0.243199	0.243199	0.243199	0.243199	0.243199	0.243199	0.243199	0.243199	0.243199	0.243199	0.243199	0.243199	0.243199	0.243199	0.243199	0.243199	0.243199	0.243199	0.243199	0.243199	0.243199	0.243199	0.243199	0.243199	0.243199
chrXI	157649	159833	SUT661_chrXI:150899-153083	60	-	4.01278	3.64798	3.89118	3.89118	3.89118	3.64798	3.89118	4.01278	4.01278	4.01278	3.89118	3.76958	3.76958	3.76958	3.89118	3.76958	3.64798	3.89118	4.01278	4.01278	4.01278	3.89118	4.01278	4.01278	3.89118	3.52638	3.89118	3.89118	3.89118	3.89118	3.89118	3.76958	3.76958	3.76958	3.76958	3.64798	3.52638	3.16158	3.64798	3.64798	3.52638	3.52638	3.52638	3.64798
chrIX	320125	321153	SUT613_chrIX:333616-334680	60	-	0.729596	0.729596	0.729596	0.729596	0.729596	0.729596	0.729596	0.729596	0.729596	0.729596	0.729596	0.729596	0.729596	0.729596	0.729596	0.729596	0.607996	0.607996	0.607996	0.607996	0.729596	0.729596	0.729596	0.729596	0.607996	0.607996	0.607996	0.729596	0.729596	0.729596	0.729596	0.486397	0.729596	0.729596	0.729596	0.729596	0.729596	0.729596	0.729596	0.729596	0.729596	0.607996	0.607996	0.607996
chrXV	939645	940522	SUT795_chrXV:969159-970034	60	-	13.0111	13.2543	13.3759	13.4975	13.6191	13.6191	13.4975	13.6191	13.4975	13.6191	13.6191	13.6191	13.6191	13.6191	13.6191	13.6191	13.6191	13.3759	13.3759	13.2543	13.1327	12.8895	13.0111	11.6735	11.9167	12.4031	12.7679	12.8895	12.8895	12.8895	13.0111	13.0111	13.0111	13.0111	13.0111	13.0111	13.0111	12.6463	12.5247	12.4031	12.8895	13.0111	13.0111	13.0111
chrXIII	826795	827259	SUT739_chrXIII:854542-855006	60	-	43.7757	44.018902	44.018902	43.7757	44.018902	44.140499	44.018902	43.897301	43.654099	43.4109	43.7757	43.7757	43.654099	44.140499	44.140499	44.018902	43.7757	43.7757	43.532501	41.708599	43.7757	44.140499	43.897301	41.587002	43.4109	43.532501	41.100601	41.3438	43.4109	44.018902	43.7757	44.2621	44.2621	43.7757	42.073399	44.383701	44.2621	44.383701	44.383701	44.6269	44.6269	44.383701	44.2621	43.532501
chrX	525674	526370	SUT641_chrX:525971-526667	60	-	110.291	110.046997	109.926003	110.046997	109.926003	110.168999	109.926003	110.291	110.168999	109.926003	109.560997	108.953003	108.223	109.074997	109.560997	108.953003	109.318001	109.318001	108.101997	109.926003	110.412003	109.804001	111.263	111.019997	111.019997	110.533997	109.682999	107.494003	107.614998	108.345001	110.291	103.723999	109.926003	110.168999	109.682999	110.533997	110.654999	101.778999	102.873001	104.574997	108.101997	102.142998	110.533997	111.141998
chrXIV	641627	642667	SUT338_chrXIV:632810-633850	60	+	2.13398	2.13398	2.13398	2.13398	2.13398	1.99172	1.99172	1.99172	1.99172	1.99172	1.99172	1.99172	1.99172	1.99172	1.99172	1.84945	1.70719	1.70719	1.70719	1.70719	1.84945	1.84945	1.70719	1.70719	1.70719	1.70719	1.42266	1.42266	1.42266	1.42266	1.42266	1.42266	1.42266	1.42266	1.42266	1.42266	1.42266	1.42266	1.28039	1.28039	1.28039	1.28039	1.28039	1.13813
chrIV	1229131	1229507	SUT073_chrIV:1266973-1267349	60	+	0.569063	0.569063	0.569063	0.569063	0.569063	0.569063	0.569063	0.569063	0.569063	0.569063	0.569063	0.569063	0.569063	0.569063	0.569063	0.569063	0.569063	0.569063	0.569063	0.569063	0.569063	0.569063	0.569063	0.569063	0.569063	0.569063	0.569063	0.569063	0.569063	0.569063	0.569063	0.569063	0.569063	0.569063	0.569063	0.569063	0.426797	0.569063	0.569063	0.569063	0.569063	0.569063	0.569063	0.569063
chrXVI	353488	354102	SUT812_chrXVI:347673-348290	60	-	0.972794	0.972794	0.972794	0.851195	0.851195	0.851195	0.972794	0.972794	0.972794	0.972794	0.972794	0.972794	0.972794	0.972794	0.972794	0.972794	0.972794	0.972794	0.972794	0.972794	0.972794	0.972794	0.972794	0.972794	0.972794	0.972794	0.972794	0.972794	0.972794	1.09439	1.09439	1.09439	1.09439	1.09439	1.09439	1.09439	1.09439	1.09439	0.972794	0.972794	1.09439	1.09439	1.09439	1.09439
chrXV	1025356	1028618	SUT802_chrXV:1061113-1064393	60	-	0.121599	0.121599	0.121599	0.121599	0.121599	0.121599	0.121599	0.121599	0.121599	0.121599	0.121599	0.121599	0.121599	0.121599	0.121599	0.121599	0.121599	0.121599	0.121599	0.121599	0.121599	0.121599	0.121599	0.121599	0.121599	0.121599	0.121599	0.121599	0.121599	0.121599	0.121599	0.121599	0.121599	0	0.121599	0	0.121599	0.121599	0.121599	0.121599	0.121599	0.121599	0.121599	0
chrXIII	402055	403015	SUT302_chrXIII:430018-430978	60	+	0.426797	0.284531	0.426797	0.426797	0.426797	0.426797	0.426797	0.426797	0.426797	0.426797	0.426797	0.426797	0.426797	0.426797	0.426797	0.426797	0.426797	0.426797	0.426797	0.426797	0.426797	0.426797	0.426797	0.426797	0.426797	0.426797	0.426797	0.426797	0.426797	0.426797	0.426797	0.426797	0.426797	0.426797	0.426797	0.426797	0.426797	0.426797	0.426797	0.426797	0.426797	0.284531	0.426797	0.426797
chrXVI	450832	451300	SUT408_chrXVI:451230-451702	60	+	0.569063	0.569063	0.569063	0.569063	0.569063	0.569063	0.569063	0.569063	0.569063	0.569063	0.569063	0.569063	0.569063	0.569063	0.569063	0.569063	0.569063	0.569063	0.569063	0.569063	0.569063	0.569063	0.569063	0.569063	0.569063	0.569063	0.569063	0.569063	0.569063	0.569063	0.569063	0.569063	0.569063	0.569063	0.569063	0.569063	0.569063	0.569063	0.569063	0.569063	0.569063	0.569063	0.569063	0.569063
chrVII	487724	488268	SUT548_chrVII:483386-483930	60	-	21.2799	21.401501	21.401501	21.5231	21.401501	21.7663	21.644699	21.644699	21.644699	21.7663	21.887899	21.887899	21.7663	20.6719	22.009501	22.1311	22.009501	22.252701	22.3743	22.3743	22.1311	22.495899	22.7391	22.9823	21.7663	20.185499	23.103901	22.9823	22.9823	22.9823	21.401501	22.1311	23.103901	23.103901	23.103901	20.0639	23.2255	23.2255	22.7391	23.2255	23.711901	23.8335	23.8335	23.8335
chrIV	517611	518512	SUT468_chrIV:506546-507450	60	-	0.364798	0.364798	0.364798	0.364798	0.364798	0.364798	0.364798	0.364798	0.364798	0.364798	0.364798	0.364798	0.243199	0.243199	0.243199	0.364798	0.364798	0.364798	0.364798	0.364798	0.364798	0.364798	0.364798	0.364798	0.243199	0.364798	0.364798	0.364798	0.364798	0.364798	0.364798	0.364798	0.364798	0.364798	0.364798	0.364798	0.364798	0.364798	0.364798	0.364798	0.364798	0.364798	0.364798	0.364798
chrIX	314567	318095	SUT189_chrIX:328059-331587	60	+	78.815201	78.530602	78.672897	78.530602	79.099701	78.246101	78.815201	79.384201	79.526497	79.9533	79.810997	79.810997	80.380096	80.237801	79.9533	79.9533	79.9533	80.095596	80.237801	80.380096	78.388397	80.380096	80.237801	80.095596	79.099701	79.810997	80.664597	81.0914	80.095596	80.237801	80.237801	80.095596	80.664597	80.5224	80.664597	79.384201	80.8069	76.538902	80.5224	80.949203	81.0914	81.0914	81.0914	80.380096
chrVII	584284	584812	SUT552_chrVII:591099-591627	60	-	44.383701	44.505299	44.748501	43.897301	44.383701	38.668598	38.668598	43.7757	43.897301	44.6269	44.870098	45.1133	45.1133	45.1133	44.748501	45.1133	44.991699	43.897301	45.356499	45.356499	45.1133	45.1133	45.4781	45.356499	45.4781	44.991699	45.1133	44.748501	45.1133	44.140499	44.018902	42.316502	42.194901	43.046101	43.167702	41.222198	39.398201	44.2621	44.748501	44.6269	44.991699	45.234901	44.870098	45.234901
chrXII	324511	326271	SUT260_chrXII:329696-331432	60	+	0.142266	0.142266	0.142266	0.142266	0.142266	0.142266	0.142266	0.142266	0.142266	0.142266	0.142266	0.142266	0.142266	0.142266	0.142266	0.142266	0.142266	0.142266	0.142266	0.142266	0.142266	0.142266	0.142266	0.142266	0.142266	0.142266	0.142266	0.142266	0.142266	0.142266	0.142266	0.142266	0.142266	0.142266	0.142266	0.142266	0.142266	0.142266	0.142266	0.142266	0.142266	0.142266	0.142266	0.142266
chrXIII	40600	41088	SUT716_chrXIII:46021-46509	60	-	0	0	0	0	0	0	0	0	0	0	0	0	0	0	0	0	0	0	0	0	0	0	0	0	0	0	0	0	0	0	0	0	0	0	0	0	0	0	0	0	0	0	0	0
chrXII	887097	887841	SUT709_chrXII:921643-922387	60	-	30.643	30.643	30.643	30.643	31.1294	31.250999	31.007799	31.250999	31.250999	31.250999	31.372601	31.372601	30.8862	31.250999	31.1294	31.250999	31.372601	31.250999	29.6702	31.1294	30.643	31.1294	31.7374	31.858999	31.9806	31.9806	31.858999	31.9806	32.1022	32.1022	32.1022	31.858999	31.9806	31.9806	32.1022	31.7374	32.1022	31.858999	31.9806	31.1294	31.007799	29.6702	29.7918	30.2782
chrIX	211578	213298	SUT611_chrIX:226704-228424	60	-	85.241096	85.241096	85.241096	84.268303	84.511497	82.079498	78.9179	82.809097	85.119499	82.079498	85.727501	85.849098	85.484299	85.727501	85.362701	85.605904	84.997902	84.511497	84.876297	84.146698	84.7547	84.7547	84.876297	85.119499	84.268303	83.417099	82.322701	84.633102	85.605904	85.362701	85.362701	81.593102	85.484299	85.605904	85.484299	84.876297	84.633102	83.173897	83.538696	82.930702	85.119499	85.727501	85.849098	85.849098
chrVII	324012	324412	SUT543_chrVII:323244-324236	60	-	23.711901	24.4415	24.563101	25.171101	25.2927	25.2927	25.2927	25.2927	25.2927	25.171101	25.0495	24.806299	24.806299	25.171101	25.171101	25.171101	25.171101	25.4142	25.4142	25.4142	25.6574	25.4142	25.535801	26.0222	26.0222	25.9006	25.9006	25.6574	25.535801	25.9006	25.4142	24.806299	25.535801	26.630199	26.751801	26.751801	26.751801	26.751801	26.8734	26.995001	26.8734	26.2654	26.630199	26.5086
chrXVI	195409	195705	SUT396_chrXVI:195682-195978	60	+	1.28039	1.28039	1.28039	1.28039	1.28039	1.28039	1.28039	1.13813	1.13813	1.28039	1.42266	1.42266	1.42266	1.42266	1.42266	1.42266	1.42266	1.42266	1.42266	1.42266	1.42266	1.42266	1.42266	1.42266	1.42266	1.42266	1.42266	1.42266	1.42266	1.42266	1.42266	1.42266	1.42266	1.42266	1.42266	1.42266	1.42266	1.42266	1.42266	1.42266	1.42266	1.42266	1.42266	1.42266
chrIV	1469368	1471152	SUT498_chrIV:1508042-1509826	60	-	0.607996	0.607996	0.607996	0.607996	0.607996	0.607996	0.607996	0.607996	0.607996	0.607996	0.607996	0.607996	0.607996	0.607996	0.486397	0.486397	0.607996	0.607996	0.607996	0.607996	0.607996	0.607996	0.607996	0.607996	0.729596	0.729596	0.729596	0.729596	0.729596	0.729596	0.729596	0.729596	0.729596	0.729596	0.729596	0.729596	0.729596	0.729596	0.729596	0.729596	0.729596	0.729596	0.729596	0.729596
chrXIII	845243	845443	SUT320_chrXIII:872994-873194	60	+	2.84531	2.84531	2.70305	2.70305	2.84531	2.98758	2.98758	3.41438	3.41438	3.55664	3.55664	3.55664	3.55664	3.55664	3.55664	3.55664	3.55664	3.55664	3.55664	3.55664	3.55664	3.12984	3.55664	3.55664	3.55664	3.55664	3.55664	3.55664	3.55664	3.55664	3.55664	3.55664	2.98758	3.27211	3.55664	3.41438	3.41438	3.55664	3.55664	3.41438	3.27211	3.27211	3.41438	3.55664
chrXIII	116177	117553	SUT289_chrXIII:121601-122969	60	+	0	0	0	0	0	0	0	0	0	0	0	0	0	0	0	0	0	0	0	0	0	0	0	0	0	0	0	0	0	0	0	0	0	0	0	0	0	0	0	0	0	0	0	0
chrXIII	494970	495570	SUT308_chrXIII:522178-522778	60	+	1.13813	1.13813	1.13813	1.13813	1.13813	1.13813	1.13813	1.13813	1.13813	1.13813	1.13813	1.13813	1.13813	1.13813	1.28039	1.28039	1.28039	1.28039	1.28039	1.28039	1.28039	1.28039	1.28039	1.28039	1.28039	1.28039	1.28039	1.28039	1.28039	1.28039	1.28039	1.28039	1.28039	1.28039	1.28039	1.13813	1.28039	1.28039	1.28039	1.28039	1.28039	1.28039	1.42266	1.42266
chrX	236544	237310	SUT628_chrX:226320-227088	60	-	0.486397	0.486397	0.486397	0.486397	0.486397	0.486397	0.486397	0.486397	0.486397	0.486397	0.486397	0.486397	0.486397	0.486397	0.486397	0.486397	0.486397	0.486397	0.486397	0.486397	0.486397	0.486397	0.486397	0.486397	0.486397	0.486397	0.486397	0.486397	0.486397	0.486397	0.486397	0.486397	0.243199	0.243199	0.243199	0.243199	0.243199	0.243199	0.243199	0.243199	0.243199	0.243199	0.243199	0.243199
chrX	154250	154836	SUT624_chrX:144359-144943	60	-	5.71517	5.71517	5.71517	5.59357	5.22877	4.86397	4.49917	5.83677	5.71517	5.95836	5.95836	5.95836	5.95836	5.95836	5.83677	5.95836	5.95836	5.95836	5.95836	5.95836	5.83677	5.83677	5.83677	5.83677	5.95836	5.83677	5.71517	5.71517	5.10717	5.10717	5.22877	5.83677	5.22877	5.47197	5.83677	5.95836	5.95836	5.95836	5.95836	5.71517	5.83677	5.83677	5.71517	5.35037
chrXII	23345	23889	SUT244_chrXII:22937-23481	60	+	0.853594	0.853594	0.853594	0.853594	0.853594	0.853594	0.853594	0.853594	0.853594	0.853594	0.853594	0.853594	0.853594	0.426797	0.853594	0.853594	0.853594	0.853594	0.853594	0.853594	0.853594	0.711328	0.711328	0.853594	0.853594	0.853594	0.853594	0.853594	0.853594	0.853594	0.853594	0.853594	0.853594	0.853594	0.853594	0.853594	0.99586	0.853594	0.99586	0.99586	1.13813	1.13813	1.13813	1.13813
chrII	461554	462697	SUT017_chrII:453557-454701	60	+	923.872986	911.638	883.612	915.906006	913.203003	910.072998	922.593018	891.151978	919.463013	911.495972	887.453003	777.054993	739.924011	588.97998	605.482971	689.562012	733.664001	834.815002	855.017029	868.10498	916.76001	918.893982	923.872986	928.710022	930.132996	924.299988	930.416992	935.396973	932.835999	932.408997	932.551025	929.278992	919.177979	915.622009	920.174011	934.828003	938.099976	935.68103	937.531006	938.526978	938.099976	935.68103	929.278992	940.091003
chrXI	533593	535073	SUT681_chrXI:521878-523358	60	-	23.103901	23.4687	23.4687	23.347099	22.9823	23.955099	23.8335	24.198299	24.198299	24.0767	24.0767	23.8335	23.8335	23.5903	23.711901	23.955099	23.955099	21.644699	23.8335	24.0767	24.0767	24.0767	24.0767	23.8335	23.8335	23.955099	23.347099	23.8335	23.8335	24.0767	24.0767	24.0767	24.0767	23.955099	24.0767	23.711901	23.711901	23.955099	24.0767	24.0767	24.0767	24.0767	23.8335	23.955099
chrII	379226	381755	SUT016_chrII:371273-373730	60	+	18.494499	18.352301	17.071899	18.209999	18.352301	17.925501	17.925501	18.209999	18.636801	18.636801	18.636801	18.636801	18.636801	18.352301	18.494499	18.636801	18.352301	17.6409	17.6409	18.494499	18.636801	18.636801	18.352301	18.494499	18.494499	18.209999	18.494499	18.352301	18.352301	18.352301	18.209999	18.494499	18.352301	18.494499	18.494499	18.494499	18.636801	18.494499	18.636801	18.636801	18.636801	17.783199	18.636801	18.636801
chrXI	24938	26050	SUT218_chrXI:18569-19681	60	+	2.41852	2.13398	2.41852	2.41852	2.41852	2.41852	1.99172	1.99172	2.41852	2.56078	2.56078	2.56078	2.56078	2.56078	2.56078	2.56078	2.41852	2.41852	2.41852	2.70305	2.70305	2.70305	2.98758	2.84531	2.84531	2.98758	2.98758	2.98758	2.98758	3.27211	3.41438	4.1257	4.1257	4.41024	4.9793	5.97516	6.40195	6.54422	6.68649	6.68649	6.68649	6.40195	6.40195	6.68649
chrXVI	588035	589577	SUT825_chrXVI:588434-589970	60	-	32.466999	32.345402	32.5886	32.710201	33.075001	34.412601	34.777401	35.263802	35.507	35.507	35.993401	36.966202	37.331001	37.5742	37.817402	36.236599	35.871799	38.182201	38.0606	38.9118	39.154999	39.763	40.006199	39.033401	40.1278	40.735802	41.708599	43.4109	44.140499	44.383701	44.383701	44.383701	44.383701	44.018902	44.018902	41.465401	44.018902	44.383701	44.383701	44.748501	49.2477	47.423698	50.0989	50.0989
chrXIV	774703	777479	SUT760_chrXIV:766608-769384	60	-	14.2271	14.1055	14.2271	14.2271	14.2271	14.2271	14.3487	13.2543	14.3487	14.3487	14.3487	14.1055	14.1055	13.9839	13.9839	14.3487	14.2271	13.7407	13.2543	13.4975	14.2271	14.1055	14.1055	14.2271	14.2271	14.2271	13.7407	13.2543	14.3487	14.3487	14.3487	14.3487	14.3487	13.7407	13.1327	13.1327	13.9839	13.6191	13.9839	13.6191	13.7407	13.7407	14.2271	14.2271
chrX	721307	723579	SUT651_chrX:721938-724210	60	-	21.401501	20.793501	21.7663	21.7663	21.5231	22.1311	22.252701	22.252701	22.3743	22.3743	22.3743	22.3743	22.252701	22.009501	22.009501	21.7663	22.009501	22.1311	22.3743	22.3743	22.3743	22.3743	22.3743	22.1311	22.3743	22.3743	22.252701	22.495899	22.495899	22.495899	22.1311	22.495899	22.252701	22.3743	22.252701	22.3743	22.1311	20.793501	20.3071	20.6719	19.8207	21.2799	21.887899	21.887899
chrVIII	12732	13604	SUT147_chrVIII:10699-11571	60	+	3.12984	3.12984	3.12984	2.84531	3.12984	2.98758	3.12984	3.12984	3.12984	3.12984	2.98758	2.98758	3.12984	3.12984	3.12984	2.98758	2.98758	2.98758	2.84531	2.84531	3.12984	3.12984	3.12984	3.12984	3.12984	3.12984	3.12984	3.12984	3.12984	3.12984	3.12984	3.12984	3.12984	3.12984	3.12984	3.12984	3.12984	2.84531	2.70305	1.42266	1.56492	2.41852	2.84531	2.70305
chrIV	1257936	1258872	SUT074_chrIV:1295765-1296701	60	+	30.018101	31.440701	31.1562	28.4531	30.871599	31.298401	31.013901	28.4531	27.0305	26.034599	31.1562	31.725201	31.440701	32.152	32.5788	29.164499	32.4366	30.871599	29.164499	32.4366	32.2943	33.0056	33.0056	33.0056	32.8634	32.8634	32.5788	32.8634	32.8634	32.8634	33.0056	32.7211	33.0056	32.4366	32.7211	32.8634	32.8634	32.4366	32.5788	32.2943	32.152	32.0098	33.0056	32.8634
chrIV	1299916	1301068	SUT491_chrIV:1338265-1339417	60	-	0.121599	0.121599	0.121599	0.121599	0.121599	0.121599	0.121599	0.121599	0.121599	0.121599	0.121599	0.121599	0.121599	0.121599	0.121599	0.121599	0.121599	0.121599	0.121599	0.121599	0.121599	0.121599	0	0.121599	0.121599	0.121599	0.121599	0.121599	0.121599	0	0	0.121599	0.121599	0.121599	0.121599	0.121599	0.121599	0.121599	0.121599	0.121599	0.121599	0.121599	0.121599	0.121599
chrIV	517399	518836	SUT053_chrIV:506334-507774	60	+	5.54836	5.69063	5.69063	5.69063	5.69063	5.54836	5.69063	5.69063	5.69063	5.26383	5.69063	5.97516	5.97516	5.97516	5.97516	4.83703	5.83289	5.97516	5.97516	6.25969	6.97102	7.39781	8.25141	8.39367	8.39367	8.53594	8.53594	8.53594	8.53594	8.53594	8.67821	8.53594	9.105	9.105	9.105	9.105	8.67821	9.105	9.24727	9.38953	9.38953	9.67407	9.81633	10.2431
chrXVI	788510	791918	SUT836_chrXVI:781971-785379	60	-	1.21599	1.21599	1.21599	1.21599	1.21599	1.09439	1.21599	1.21599	1.21599	1.21599	1.21599	1.21599	1.21599	1.21599	1.21599	1.21599	1.21599	1.21599	1.21599	1.21599	1.33759	1.33759	1.33759	1.21599	1.33759	1.33759	1.33759	1.33759	1.33759	1.33759	1.33759	1.33759	1.33759	1.33759	1.33759	1.33759	1.33759	1.33759	1.33759	1.33759	1.33759	1.33759	1.33759	1.33759
chrXI	366604	367272	SUT675_chrXI:355115-356139	60	-	1.70239	1.70239	1.70239	1.58079	1.45919	1.21599	1.70239	1.70239	1.70239	1.58079	1.33759	1.58079	1.45919	1.45919	1.70239	1.70239	1.21599	1.70239	1.82399	1.82399	1.45919	1.45919	1.70239	1.94559	1.82399	1.94559	1.94559	1.94559	1.94559	1.94559	1.94559	1.94559	1.94559	1.94559	1.82399	1.94559	1.94559	1.82399	1.94559	1.94559	1.94559	1.94559	1.94559	1.94559
chrXII	203871	205512	SUT687_chrXII:203084-204724	60	-	0	0	0	0	0	0	0	0	0	0	0	0	0	0	0	0	0	0	0	0	0	0	0	0	0	0	0	0	0	0	0	0	0	0	0	0	0	0	0	0	0	0	0	0
chrIV	512527	512743	SUT052_chrIV:501461-501677	60	+	0	0	0	0	0	0	0	0	0	0	0	0	0	0	0	0	0	0	0	0	0	0	0	0	0	0	0	0	0	0	0	0	0	0	0	0	0	0	0	0	0	0	0	0
chrXIV	751933	754474	SUT344_chrXIV:743828-746372	60	+	0.569063	0.569063	0.569063	0.569063	0.569063	0.569063	0.569063	0.569063	0.569063	0.426797	0.569063	0.569063	0.569063	0.569063	0.569063	0.569063	0.569063	0.569063	0.569063	0.569063	0.569063	0.569063	0.569063	0.569063	0.426797	0.569063	0.569063	0.569063	0.569063	0.426797	0.426797	0.426797	0.569063	0.569063	0.569063	0.569063	0.569063	0.569063	0.569063	0.569063	0.569063	0.569063	0.569063	0.569063
chrXII	743046	743406	SUT705_chrXII:783483-783843	60	-	0.243199	0.243199	0.243199	0.243199	0.243199	0.243199	0.243199	0.243199	0.243199	0.243199	0.243199	0.243199	0.243199	0.243199	0.243199	0.243199	0.243199	0.243199	0.243199	0.243199	0.243199	0.243199	0.243199	0.243199	0.243199	0.243199	0.243199	0.243199	0.243199	0.243199	0.243199	0.243199	0.243199	0.243199	0.243199	0.243199	0.243199	0.243199	0.121599	0.121599	0.243199	0.243199	0.243199	0.243199
chrXVI	442725	443874	SUT815_chrXVI:443114-444274	60	-	4.62077	4.86397	4.74237	4.86397	4.74237	4.74237	4.98557	4.98557	4.98557	4.98557	4.37757	3.89118	4.86397	4.86397	4.98557	4.98557	3.52638	3.03998	4.86397	4.98557	4.86397	4.98557	4.98557	4.86397	5.10717	5.10717	4.98557	5.10717	4.86397	5.22877	5.35037	5.35037	5.35037	5.35037	5.35037	5.35037	5.35037	5.35037	5.35037	5.10717	4.98557	4.25597	5.22877	5.35037
chrVIII	95030	95598	SUT151_chrVIII:98366-98934	60	+	6.68649	6.82875	6.82875	6.68649	6.68649	6.54422	6.68649	6.68649	6.82875	6.68649	6.68649	6.68649	6.11742	6.40195	6.82875	6.82875	6.82875	6.82875	6.82875	6.82875	6.82875	6.68649	6.68649	6.68649	6.68649	6.68649	6.68649	6.82875	6.82875	6.82875	6.68649	6.68649	6.82875	6.82875	6.82875	6.82875	6.82875	6.82875	6.82875	6.82875	6.97102	6.97102	6.97102	6.97102
chrI	71896	72664	SUT003_chrI:68718-69486	60	+	0.711328	0.853594	0.853594	0.853594	0.853594	0.853594	0.853594	1.13813	1.13813	1.13813	1.28039	1.28039	1.28039	1.28039	1.42266	0.99586	1.56492	1.28039	1.28039	1.28039	1.28039	1.56492	1.56492	1.56492	1.56492	1.56492	1.56492	1.56492	1.56492	1.56492	1.56492	1.56492	1.56492	1.56492	1.56492	1.56492	1.13813	1.56492	1.56492	1.56492	1.56492	1.56492	1.56492	1.56492
chrXV	593785	593929	SUT371_chrXV:617249-617393	60	+	0	0	0	0	0	0	0	0	0	0	0	0	0	0	0	0	0	0	0	0	0	0	0	0	0	0	0	0	0	0	0	0	0	0	0	0	0	0	0	0	0	0	0	0
chrVII	669950	670823	SUT554_chrVII:676411-677283	60	-	4.49917	4.98557	4.98557	5.22877	5.22877	5.10717	3.76958	5.22877	5.22877	5.22877	5.22877	5.22877	5.35037	5.35037	4.01278	3.16158	5.10717	5.35037	4.98557	5.22877	5.35037	5.35037	5.22877	5.35037	5.35037	5.35037	5.35037	5.35037	5.35037	5.35037	5.35037	5.35037	5.35037	5.35037	5.10717	4.98557	5.10717	5.10717	5.22877	5.22877	5.22877	5.22877	5.35037	5.22877
chrXI	278849	279553	SUT667_chrXI:272411-273115	60	-	0	0	0	0	0	0	0	0	0	0	0	0	0	0	0	0	0.121599	0.121599	0.121599	0.121599	0.121599	0.121599	0.121599	0.121599	0.121599	0.121599	0.121599	0.121599	0.243199	0.243199	0.243199	0.243199	0.243199	0.243199	0.243199	0.243199	0.243199	0.243199	0.243199	0.243199	0.243199	0.243199	0.243199	0.243199
chrV	397326	398086	SUT096_chrV:377949-378709	60	+	1.28039	1.28039	1.28039	1.28039	1.28039	1.28039	1.28039	1.28039	1.28039	1.28039	1.28039	1.28039	1.28039	1.13813	1.13813	1.13813	1.28039	1.28039	1.28039	1.28039	1.28039	1.28039	1.13813	1.13813	1.13813	1.28039	1.28039	1.28039	1.28039	1.28039	1.28039	1.28039	1.28039	1.28039	1.28039	1.28039	1.28039	1.28039	1.28039	1.28039	1.28039	1.28039	1.28039	1.28039
chrXIII	254673	254889	SUT725_chrXIII:271701-271917	60	-	1.09439	1.09439	1.09439	1.09439	1.09439	1.09439	1.09439	1.09439	0.972794	1.09439	1.09439	1.09439	1.09439	0.972794	1.09439	1.09439	1.09439	1.09439	1.09439	1.09439	1.09439	1.09439	0.972794	0.972794	1.09439	1.09439	1.09439	1.09439	1.09439	1.09439	0.972794	0.972794	0.972794	1.09439	1.09439	1.09439	1.09439	1.09439	1.09439	1.09439	1.09439	1.09439	1.09439	1.09439
chrXVI	458812	459436	SUT817_chrXVI:459218-459842	60	-	0	0	0	0	0	0	0	0	0	0	0	0.121599	0.121599	0.121599	0.121599	0.121599	0.121599	0.121599	0	0.121599	0.121599	0.121599	0.121599	0.121599	0.121599	0.121599	0.121599	0.121599	0.121599	0.121599	0.121599	0.121599	0.121599	0.121599	0.121599	0.121599	0.121599	0.121599	0.121599	0.121599	0.121599	0.121599	0.121599	0.121599
chrXIII	543383	544038	SUT310_chrXIII:570586-571242	60	+	84.790298	84.363503	81.375999	80.095596	80.5224	73.124603	81.945	85.928497	85.928497	85.643898	85.786201	85.643898	87.493401	85.501701	87.2089	87.066597	87.920197	86.639801	82.371803	87.066597	86.497498	86.355301	88.204697	88.204697	88.062401	87.493401	87.777901	85.928497	85.786201	85.217102	83.794502	85.074898	74.547203	85.643898	87.066597	85.643898	81.0914	81.0914	79.9533	77.961601	72.271004	85.643898	88.062401	87.777901
chrIX	399359	401239	SUT614_chrIX:408336-410216	60	-	1.82399	1.70239	1.82399	1.70239	1.70239	1.82399	1.82399	1.82399	1.82399	1.82399	1.82399	1.82399	1.82399	1.82399	1.82399	1.82399	1.70239	1.82399	1.82399	1.82399	1.82399	1.82399	1.82399	1.82399	1.82399	1.82399	1.82399	1.82399	1.82399	1.82399	1.82399	1.82399	1.82399	1.82399	1.82399	1.82399	1.70239	1.82399	1.82399	1.82399	1.82399	1.82399	1.82399	1.70239
chrXIV	736592	738280	SUT341_chrXIV:728483-730171	60	+	15.6492	15.7915	15.9338	15.9338	15.9338	15.9338	15.9338	15.9338	15.9338	15.9338	15.7915	15.7915	15.6492	15.507	15.6492	15.6492	15.7915	15.9338	15.507	15.507	15.507	15.7915	15.9338	15.507	15.507	15.6492	15.7915	15.507	15.6492	15.9338	15.7915	15.507	15.3647	14.7956	15.3647	15.0802	15.6492	15.6492	13.942	15.2224	15.9338	15.9338	15.9338	15.3647
chrXI	328663	329039	SUT673_chrXI:317107-317483	60	-	0	0	0	0	0	0	0	0	0	0	0	0	0	0	0	0	0	0	0	0	0	0	0	0	0	0	0	0	0	0	0	0	0	0	0	0	0	0	0	0	0	0	0	0
chrV	303849	306857	SUT093_chrV:284419-287443	60	+	4.26797	3.98344	4.5525	4.5525	4.5525	4.5525	4.5525	4.69477	4.69477	4.69477	4.69477	4.69477	4.69477	4.69477	4.69477	4.69477	4.69477	4.69477	4.69477	4.69477	4.69477	4.5525	4.69477	4.69477	4.69477	4.69477	4.69477	4.69477	4.5525	4.69477	4.5525	4.5525	4.41024	4.5525	4.41024	4.41024	4.26797	4.41024	4.26797	4.5525	4.26797	4.26797	4.26797	4.41024
chrXVI	42386	43097	SUT804_chrXVI:40165-40877	60	-	2.91838	2.91838	2.91838	2.91838	2.91838	2.91838	2.91838	2.91838	2.91838	2.91838	2.91838	2.79678	2.79678	2.91838	2.79678	2.79678	2.91838	2.79678	2.79678	2.79678	2.79678	2.79678	2.67518	2.79678	2.79678	2.91838	2.91838	2.91838	2.91838	2.91838	2.91838	2.91838	2.91838	2.91838	2.91838	2.91838	2.91838	2.91838	2.91838	2.91838	2.91838	2.91838	2.91838	2.91838
chrXV	337077	338140	SUT772_chrXV:356158-357222	60	-	0.364798	0.364798	0.364798	0.364798	0.364798	0.364798	0.364798	0.364798	0.364798	0.364798	0.364798	0.364798	0.364798	0.364798	0.364798	0.364798	0.243199	0.364798	0.364798	0.364798	0.364798	0.486397	0.243199	0.364798	0.486397	0.486397	0.486397	0.486397	0.607996	0.607996	0.486397	0.607996	0.607996	0.607996	0.607996	0.607996	0.607996	0.607996	0.607996	0.607996	0.607996	0.607996	0.607996	0.607996
chrXII	628834	629099	SUT279_chrXII:669159-669423	60	+	0.142266	0.142266	0.142266	0.142266	0.142266	0.142266	0.142266	0.142266	0.142266	0.142266	0.142266	0.142266	0.142266	0.142266	0.142266	0.142266	0.142266	0.142266	0.142266	0.142266	0.142266	0.142266	0.142266	0.142266	0.142266	0.142266	0.142266	0.142266	0.142266	0.142266	0.142266	0.142266	0.142266	0.142266	0.142266	0.142266	0.142266	0.142266	0.142266	0.142266	0.142266	0.142266	0.142266	0.142266
chrXV	561065	562012	SUT782_chrXV:579005-579949	60	-	0.364798	0.486397	0.486397	0.364798	0.364798	0.486397	0.486397	0.486397	0.364798	0.486397	0.486397	0.486397	0.486397	0.486397	0.486397	0.486397	0.486397	0.607996	0.486397	0.486397	0.486397	0.486397	0.486397	0.607996	0.607996	0.607996	0.607996	0.607996	0.607996	0.607996	0.607996	0.486397	0.486397	0.486397	0.486397	0.486397	0.607996	0.607996	0.607996	0.607996	0.607996	0.607996	0.607996	0.607996
chrIX	4990	5187	SUT350_chrXV:31666-33258	60	+	2.41852	2.41852	2.41852	2.41852	2.41852	2.41852	2.56078	2.56078	2.27625	2.56078	2.56078	2.56078	2.56078	2.56078	2.56078	2.56078	2.56078	2.70305	2.70305	2.70305	2.70305	2.70305	2.56078	2.70305	2.70305	2.70305	2.70305	2.70305	2.70305	2.70305	2.70305	2.70305	2.70305	2.70305	2.70305	2.84531	2.84531	2.84531	2.84531	2.84531	2.84531	2.70305	2.70305	2.41852
chrXIII	330530	331514	SUT300_chrXIII:347186-348170	60	+	0	0	0	0	0	0	0	0	0	0	0	0	0	0	0	0	0	0	0	0	0	0	0	0	0	0	0	0	0	0	0	0	0	0	0	0	0	0	0	0	0	0	0	0
chrVII	95652	95837	SUT535_chrVII:94482-94667	60	-	12.8895	11.6735	9.60634	14.3487	14.3487	14.2271	13.9839	13.2543	10.4575	14.4703	14.8351	14.9567	14.7135	14.8351	14.5919	14.7135	14.7135	14.8351	14.1055	9.72794	14.1055	14.2271	14.4703	14.5919	14.8351	14.8351	14.5919	14.8351	14.7135	14.7135	14.8351	14.8351	14.7135	14.7135	14.7135	14.8351	14.7135	14.8351	14.7135	14.7135	14.5919	14.4703	14.1055	13.8623
chrXI	376010	376999	SUT678_chrXI:364285-365261	60	-	0.121599	0.121599	0.121599	0.121599	0.121599	0.121599	0.121599	0.121599	0.121599	0.121599	0.121599	0.121599	0.121599	0.121599	0.121599	0.121599	0.121599	0.121599	0.121599	0.121599	0.121599	0.121599	0.121599	0.121599	0.243199	0.243199	0.243199	0.243199	0.243199	0.243199	0.243199	0.243199	0.243199	0.243199	0.121599	0.243199	0.243199	0.121599	0.243199	0.243199	0.243199	0.121599	0.121599	0.243199
chrXI	99019	99388	SUT224_chrXI:92279-92647	60	+	79.384201	78.815201	79.384201	78.530602	78.672897	79.384201	79.6688	79.099701	17.6409	39.5499	58.186699	72.271004	77.819298	76.112099	74.547203	73.693604	73.5513	75.258499	79.526497	77.534798	76.538902	79.384201	78.815201	78.815201	76.254402	77.392502	79.099701	77.392502	79.384201	75.827599	79.384201	79.6688	80.8069	81.0914	81.945	81.802803	81.945	82.087303	81.0914	82.798599	81.802803	80.095596	83.083099	83.225403
chrXV	968515	969027	SUT388_chrXV:1003958-1004470	60	+	0	0	0	0	0	0	0	0	0	0	0	0.142266	0.142266	0.142266	0.142266	0.426797	0.569063	0.569063	0.569063	0.711328	0.711328	0.853594	0.853594	0.853594	0.853594	0.853594	0.853594	0.853594	0.853594	0.853594	0.853594	1.13813	1.13813	1.13813	1.13813	1.13813	1.13813	1.13813	1.13813	1.13813	1.42266	1.42266	1.70719	1.99172
chrXI	26126	27583	SUT656_chrXI:19757-21213	60	-	2.67518	2.67518	2.67518	2.67518	2.67518	2.67518	2.67518	2.67518	2.67518	2.67518	2.67518	2.67518	2.67518	2.67518	2.67518	2.67518	2.67518	2.67518	2.67518	2.55358	2.55358	2.55358	2.43199	2.55358	2.67518	2.67518	2.67518	2.67518	2.67518	2.67518	2.55358	2.67518	2.67518	2.67518	2.67518	2.67518	2.67518	2.67518	2.67518	2.67518	2.67518	2.55358	2.43199	2.43199
chrXIV	375680	377468	SUT330_chrXIV:372473-374265	60	+	0.142266	0.142266	0.142266	0.142266	0.142266	0.142266	0.142266	0.142266	0.142266	0.142266	0.142266	0.142266	0.142266	0.142266	0.142266	0.142266	0.142266	0.142266	0.142266	0.142266	0.142266	0.142266	0.142266	0.142266	0.142266	0.142266	0.142266	0.142266	0.142266	0.142266	0.142266	0.142266	0.142266	0.142266	0.142266	0.142266	0.142266	0.142266	0.142266	0.142266	0.142266	0.142266	0.142266	0.142266
chrXIV	113581	115637	SUT743_chrXIV:110847-112903	60	-	0.243199	0.243199	0.243199	0.243199	0.243199	0.243199	0.243199	0.243199	0.243199	0.243199	0.243199	0.243199	0.243199	0.243199	0.243199	0.243199	0.243199	0.243199	0.243199	0.243199	0.243199	0.243199	0.243199	0.243199	0.243199	0.243199	0.243199	0.243199	0.243199	0.243199	0.243199	0.243199	0.243199	0.243199	0.243199	0.243199	0.243199	0.243199	0.243199	0.243199	0.243199	0.243199	0.243199	0.243199
chrVII	542049	543192	SUT550_chrVII:543395-544539	60	-	1.33759	1.45919	1.33759	1.33759	1.21599	1.09439	1.09439	1.09439	1.09439	1.09439	1.09439	1.09439	1.09439	1.09439	1.09439	1.09439	0.851195	0.607996	0.607996	1.09439	1.09439	0.972794	0.972794	0.972794	0.851195	0.851195	0.851195	0.851195	0.851195	0.972794	0.851195	0.972794	0.972794	0.972794	0.972794	0.972794	0.972794	0.972794	0.972794	0.972794	0.972794	0.972794	0.972794	0.972794
chrXII	218047	219441	SUT688_chrXII:223196-224596	60	-	1479.5	1491.290039	1497.859985	1500.780029	1502.23999	1496.040039	1502.23999	1479.97998	1501.02002	1488.130005	1507.949951	1508.199951	1509.410034	1503.209961	1510.02002	1492.630005	1512.449951	1511.969971	1496.040039	1488.01001	1476.579956	1491.290039	1498.469971	1487.890015	1491.660034	1509.050049	1513.060059	1509.900024	1510.380005	1512.819946	1442.900024	1439.97998	1420.52002	1504.790039	1499.079956	1505.890015	1498.099976	1504.060059	1516.709961	1511.109985	1506.130005	1515.859985	1520.959961	1503.699951
chrXVI	374606	375439	SUT405_chrXVI:368790-369622	60	+	2.84531	2.98758	2.98758	2.98758	2.98758	2.98758	2.98758	2.98758	2.98758	2.98758	2.98758	2.98758	2.98758	2.98758	2.98758	2.84531	2.84531	2.98758	2.98758	2.98758	2.98758	2.70305	2.70305	2.41852	2.13398	2.56078	2.98758	2.98758	2.70305	2.84531	2.70305	2.98758	2.84531	2.70305	2.70305	2.56078	2.56078	2.41852	2.41852	2.56078	2.56078	2.56078	2.70305	2.70305
chrXV	862514	863164	SUT380_chrXV:892029-892678	60	+	12.9462	12.6616	12.5194	12.3771	12.3771	12.2348	12.3771	12.0926	12.0926	12.2348	12.0926	10.5277	11.5235	11.5235	11.239	11.0967	11.239	11.5235	11.3813	10.6699	9.5318	10.6699	10.6699	10.8122	10.5277	9.5318	9.5318	10.9545	10.8122	10.9545	10.5277	10.5277	10.5277	9.9586	9.81633	9.67407	9.67407	9.81633	9.81633	9.81633	9.81633	9.81633	9.67407	9.67407
chrIX	21360	22968	SUT175_chrIX:30993-32601	60	+	0.711328	0.711328	0.711328	0.711328	0.711328	0.711328	0.711328	0.711328	0.711328	0.711328	0.711328	0.711328	0.711328	0.711328	0.711328	0.711328	0.711328	0.711328	0.711328	0.711328	0.711328	0.711328	0.711328	0.711328	0.711328	0.711328	0.711328	0.99586	0.99586	0.99586	0.99586	0.99586	0.99586	0.99586	0.99586	0.99586	0.99586	0.99586	0.99586	0.99586	0.99586	0.99586	0.99586	0.99586
chrV	261522	262411	SUT513_chrV:241758-242662	60	-	1.70239	1.58079	1.70239	1.82399	1.82399	1.82399	1.82399	1.82399	1.82399	1.82399	1.82399	1.82399	1.82399	1.82399	1.82399	1.82399	1.82399	1.82399	1.82399	1.82399	1.82399	1.82399	1.82399	1.94559	1.94559	1.94559	1.94559	1.94559	1.94559	1.94559	1.94559	1.94559	1.94559	1.94559	1.94559	1.94559	1.82399	1.82399	1.94559	1.94559	1.94559	1.70239	1.70239	1.70239
chrIV	324980	326260	SUT043_chrIV:312881-314161	60	+	0.426797	0.426797	0.426797	0.426797	0.426797	0.426797	0.426797	0.426797	0.426797	0.426797	0.426797	0.426797	0.426797	0.426797	0.426797	0.426797	0.426797	0.426797	0.426797	0.426797	0.426797	0.426797	0.426797	0.426797	0.569063	0.569063	0.711328	0.711328	0.711328	0.711328	0.853594	0.853594	0.853594	0.853594	0.853594	0.853594	0.853594	0.853594	0.853594	0.853594	0.853594	0.853594	0.853594	0.853594
chrVIII	214178	215090	SUT158_chrVIII:221423-222335	60	+	79.526497	75.258499	79.241997	79.241997	79.384201	79.241997	74.4049	74.4049	78.957397	78.388397	79.241997	79.526497	79.6688	79.6688	79.241997	78.246101	77.392502	78.103798	78.815201	79.241997	79.099701	79.9533	79.9533	79.526497	79.810997	79.241997	78.388397	79.099701	79.810997	80.237801	80.095596	80.5224	79.526497	80.380096	80.095596	79.9533	80.237801	35.281898	65.299896	74.547203	78.388397	80.5224	80.664597	80.095596
chrXIV	204955	205243	SUT744_chrXIV:201694-201982	60	-	0	0	0	0	0	0	0	0	0	0	0	0	0	0	0	0	0	0	0	0	0	0	0	0	0	0	0	0	0	0	0	0	0	0	0	0	0	0	0	0	0	0	0	0
chrXVI	455395	456187	SUT816_chrXVI:455802-456594	60	-	110.899002	110.654999	110.046997	110.533997	106.035004	104.940002	106.764	81.228302	93.266602	94.117798	85.605904	90.713097	105.182999	106.886002	107.737	107.250999	107.128998	107.250999	110.533997	110.777	110.777	110.899002	111.507004	111.627998	111.507004	110.777	109.926003	97.279404	96.306602	111.019997	109.439003	111.141998	111.019997	111.141998	111.627998	111.507004	111.992996	112.114998	111.75	110.654999	112.114998	111.141998	111.141998	110.899002
chrIV	496568	497199	SUT051_chrIV:485485-486117	60	+	0.426797	0.426797	0.426797	0.426797	0.426797	0.426797	0.426797	0.426797	0.426797	0.426797	0.426797	0.426797	0.426797	0.426797	0.426797	0.426797	0.426797	0.426797	0.426797	0.426797	0.426797	0.426797	0.426797	0.426797	0.426797	0.426797	0.284531	0.426797	0.426797	0.426797	0.426797	0.426797	0.426797	0.426797	0.426797	0.426797	0.426797	0.426797	0.426797	0.426797	0.426797	0.426797	0.426797	0.426797
chrIV	1455167	1455463	SUT496_chrIV:1493657-1493953	60	-	1.21599	1.21599	1.21599	1.21599	1.21599	1.21599	1.21599	1.21599	1.21599	1.21599	1.21599	1.09439	1.09439	1.21599	1.21599	1.21599	1.21599	1.09439	0.972794	0.972794	1.09439	0.851195	0.851195	0.851195	0.851195	0.972794	1.09439	1.09439	1.21599	1.21599	1.09439	1.09439	1.09439	1.09439	0.972794	0.972794	0.851195	0.607996	0.364798	0.364798	1.21599	1.21599	1.21599	1.21599
chrXI	12435	14195	SUT652_chrXI:6060-7820	60	-	1.09439	1.09439	1.09439	1.09439	1.21599	1.33759	1.33759	1.33759	1.33759	1.33759	1.33759	1.33759	1.33759	1.33759	1.33759	1.33759	1.33759	1.33759	1.33759	1.33759	1.33759	1.33759	1.33759	1.33759	1.09439	1.21599	1.21599	1.21599	1.21599	1.33759	1.33759	1.33759	1.33759	1.33759	1.33759	1.45919	1.45919	1.45919	1.45919	1.45919	1.45919	1.45919	1.45919	1.45919
chrXIII	589155	589435	SUT733_chrXIII:616046-616326	60	-	0.607996	0.607996	0.607996	0.607996	0.607996	0.607996	0.607996	0.607996	0.607996	0.607996	0.607996	0.607996	0.607996	0.486397	0.607996	0.607996	0.607996	0.607996	0.607996	0.607996	0.607996	0.607996	0.607996	0.607996	0.607996	0.607996	0.607996	0.607996	0.607996	0.607996	0.607996	0.607996	0.607996	0.607996	0.607996	0.607996	0.607996	0.607996	0.607996	0.607996	0.607996	0.486397	0.607996	0.607996
chrIII	51037	51421	SUT026_chrIII:50409-50793	60	+	0.426797	0.426797	0.426797	0.426797	0.426797	0.426797	0.284531	0.426797	0.426797	0.426797	0.426797	0.426797	0.426797	0.426797	0.426797	0.426797	0.426797	0.426797	0.426797	0.426797	0.426797	0.426797	0.426797	0.426797	0.426797	0.426797	0.426797	0.426797	0.426797	0.426797	0.426797	0.426797	0.426797	0.426797	0.426797	0.426797	0.426797	0.426797	0.426797	0.426797	0.426797	0.426797	0.426797	0.426797
chrXV	9193	9561	SUT349_chrXV:21866-22234	60	+	8.39367	8.25141	8.39367	8.39367	7.54008	7.68235	7.54008	6.68649	7.82461	8.25141	8.25141	8.10914	8.25141	8.25141	8.25141	7.96688	8.39367	8.39367	8.39367	8.39367	8.25141	8.25141	8.25141	8.25141	8.25141	7.68235	7.82461	8.39367	8.25141	7.96688	8.10914	8.39367	8.10914	8.25141	8.53594	8.53594	8.53594	8.25141	8.39367	8.53594	8.53594	8.39367	8.10914	8.53594
chrVIII	260774	261270	SUT160_chrVIII:266983-267479	60	+	2.13398	2.13398	1.99172	2.13398	1.70719	1.70719	2.27625	2.27625	2.27625	2.27625	2.27625	2.27625	2.27625	2.13398	2.13398	2.13398	2.13398	2.27625	2.27625	2.41852	2.41852	2.41852	2.41852	2.27625	2.41852	2.41852	2.27625	2.41852	2.41852	2.41852	2.41852	2.41852	2.27625	2.41852	2.41852	2.41852	2.41852	2.41852	2.13398	2.41852	2.41852	2.41852	2.27625	2.41852
chrXVI	289515	289803	SUT399_chrXVI:289410-289698	60	+	3.69891	3.69891	3.84117	3.84117	3.84117	3.84117	3.84117	3.84117	3.84117	3.84117	3.84117	3.84117	3.84117	3.84117	3.84117	3.84117	3.84117	3.84117	3.84117	3.84117	3.84117	3.84117	3.84117	3.84117	3.84117	3.69891	3.84117	3.69891	3.84117	3.84117	3.84117	3.41438	3.84117	3.84117	3.69891	3.69891	3.84117	3.69891	3.55664	3.84117	3.84117	3.84117	3.84117	3.69891
chrXVI	350903	351807	SUT402_chrXVI:345090-345994	60	+	0	0	0	0	0	0	0	0	0	0	0	0	0	0	0	0	0	0	0	0	0	0	0	0	0	0	0	0	0	0	0	0	0	0	0	0	0	0	0	0	0	0	0	0
chrXII	284878	286509	SUT692_chrXII:290060-291692	60	-	99.103401	99.346603	99.589798	98.860199	99.954597	99.711403	99.954597	99.954597	99.468201	99.103401	98.860199	99.711403	99.954597	100.197998	99.833	99.224998	99.103401	99.346603	97.7658	97.157799	96.184998	95.820198	95.820198	92.780197	91.9291	92.658699	91.564301	87.794701	75.026802	69.554802	75.999496	81.228302	85.970703	89.983498	90.591499	91.685898	88.889099	82.6875	76.242699	60.678001	95.820198	96.0634	96.184998	96.549797
chrXV	907217	908833	SUT383_chrXV:936734-938350	60	+	304.591003	303.595001	298.330994	301.602997	301.175995	299.041992	299.753998	300.464996	300.181	293.35199	296.338989	299.895996	302.884003	307.294006	307.578003	307.721008	306.013	305.160004	307.294006	307.152008	305.587006	309.143005	308.716003	309.143005	307.721008	307.578003	302.171997	305.587006	285.95401	299.895996	307.294006	309.001007	311.420013	311.420013	310.993011	305.871002	288.230011	299.468994	302.457001	287.519012	290.364014	289.510986	308.716003	309.712006
chrXII	275981	277005	SUT257_chrXII:281168-282192	60	+	135.720993	136.005997	135.863998	136.147995	136.291	136.574997	136.574997	136.574997	136.574997	136.432999	135.009995	135.151993	135.720993	137.429001	137.285995	137.712997	137.854996	137.854996	137.712997	137.143997	136.716995	136.860001	137.001999	137.285995	138.139999	138.281998	138.423996	138.567001	137.854996	137.429001	137.712997	138.281998	131.738007	137.143997	138.994003	138.709	139.136002	139.563004	139.705002	139.419998	139.419998	139.136002	139.278	139.278
chrXV	953594	954251	SUT387_chrXV:989038-989694	60	+	16.5028	16.9296	17.071899	17.071899	17.071899	16.9296	16.9296	16.7873	16.9296	17.3564	17.2141	16.9296	17.498699	16.7873	17.2141	17.2141	17.3564	17.6409	17.498699	17.498699	17.498699	17.2141	17.498699	17.6409	17.6409	17.498699	17.3564	17.498699	17.3564	17.2141	16.9296	16.7873	17.498699	17.6409	17.6409	17.6409	17.2141	16.2183	16.5028	13.373	15.3647	17.3564	16.7873	16.6451
chrVIII	282848	284461	SUT584_chrVIII:289050-290666	60	-	1.58079	1.58079	1.58079	1.58079	1.58079	1.58079	1.58079	1.58079	1.45919	1.33759	1.33759	1.45919	1.45919	1.58079	1.58079	1.45919	1.58079	1.58079	1.45919	1.58079	1.58079	1.58079	1.58079	1.58079	1.58079	1.58079	1.58079	1.58079	1.58079	1.58079	1.58079	1.45919	1.33759	1.58079	1.45919	1.58079	1.58079	1.58079	1.45919	1.45919	1.58079	1.58079	1.58079	1.58079
chrXIV	172356	173090	SUT323_chrXIV:169082-169818	60	+	0.142266	0.142266	0.142266	0.142266	0.142266	0.142266	0.142266	0	0	0.142266	0.142266	0.142266	0.142266	0.142266	0.142266	0.142266	0.142266	0.142266	0.142266	0.142266	0.142266	0.142266	0.142266	0.142266	0.142266	0.142266	0.142266	0.142266	0.142266	0.142266	0.142266	0.142266	0.142266	0.142266	0.142266	0.142266	0.142266	0.142266	0.142266	0.142266	0.142266	0.142266	0.142266	0.142266
chrVII	427076	427156	SUT547_chrVII:428586-428666	60	-	0.243199	0.243199	0.243199	0.243199	0.243199	0.243199	0.243199	0.243199	0.243199	0.243199	0.243199	0.243199	0.243199	0.243199	0.243199	0.243199	0.243199	0.243199	0.243199	0.243199	0.243199	0.243199	0.243199	0.243199	0.243199	0.243199	0.243199	0.243199	0.243199	0.243199	0.243199	0.243199	0.243199	0.243199	0.243199	0.243199	0.243199	0.243199	0.243199	0.121599	0.121599	0.121599	0.121599	0.121599
chrX	42502	45495	SUT198_chrX:33537-36529	60	+	55.768101	55.9104	55.483601	55.341301	55.6259	54.772301	55.056801	55.6259	54.772301	56.0527	55.6259	55.483601	56.194901	56.194901	55.341301	56.0527	55.483601	54.914501	55.341301	55.341301	54.345501	54.487701	56.6217	56.4795	56.3372	56.3372	56.194901	56.3372	56.3372	56.764	56.4795	56.4795	56.6217	56.9063	56.9063	56.6217	56.6217	56.3372	54.487701	56.4795	56.3372	56.3372	55.768101	54.772301
chrXVI	681162	681914	SUT833_chrXVI:681210-681962	60	-	0.729596	0.729596	0.607996	0.607996	0.729596	0.729596	0.729596	0.729596	0.729596	0.729596	0.364798	0.607996	0.607996	0.607996	0.607996	0.729596	0.729596	0.729596	0.729596	0.729596	0.729596	0.729596	0.729596	0.729596	0.729596	0.729596	0.729596	0.729596	0.729596	0.729596	0.607996	0.729596	0.729596	0.729596	0.729596	0.729596	0.729596	0.851195	0.851195	0.851195	0.729596	0.729596	0.729596	0.729596
chrII	801373	805112	SUT453_chrII:792818-796570	60	-	2250.189941	2252.51001	2257.860107	2256.639893	2253.600098	2190.25	2183.320068	2175.409912	2262.350098	2217.47998	2208.969971	2183.439941	2197.300049	2195.110107	1837.23999	1841.380005	1859.5	2240.949951	2256.639893	2263.330078	2220.040039	2256.639893	2247.030029	2244.110107	2260.649902	2263.570068	2251.899902	2267.949951	2277.919922	2255.300049	2285.939941	2284.48999	2288.620117	2282.540039	2272.449951	2294.209961	2281.810059	2280.959961	2243.98999	2247.52002	2207.149902	2284.969971	2282.780029	2273.300049
chrIII	279408	280673	SUT039_chrIII:273093-274357	60	+	0	0	0	0	0	0	0	0	0	0	0	0	0	0	0	0	0	0	0	0	0	0	0	0	0	0	0	0	0	0	0	0	0	0	0	0	0	0	0	0	0	0	0	0
chrXVI	45511	46191	SUT389_chrXVI:43289-43969	60	+	319.528992	319.243988	311.277008	319.528992	318.959991	318.816986	317.394989	319.10199	317.536987	320.524994	321.093994	321.662994	318.53299	320.097992	315.260986	313.838013	321.519989	322.088989	286.808014	320.381989	322.658997	323.084991	323.084991	322.658997	322.231995	320.950989	322.942993	322.515991	322.658997	323.653992	323.653992	315.118011	320.80899	325.076996	325.503998	324.649994	324.507996	324.507996	324.792999	323.511993	325.503998	326.214996	325.931	326.356995
chrIV	1253260	1254324	SUT490_chrIV:1291089-1292153	60	-	27.3598	27.1166	25.778999	22.7391	25.9006	21.2799	22.1311	26.8734	26.995001	27.4814	27.846201	28.819	29.7918	29.7918	29.1838	29.427	29.548599	30.2782	30.399799	30.399799	29.913401	30.5214	30.399799	30.764601	30.764601	30.764601	30.8862	30.8862	30.8862	30.764601	30.643	30.764601	30.399799	30.764601	30.764601	30.8862	30.764601	30.5214	30.8862	30.8862	31.007799	30.8862	30.764601	27.9678
chrXIV	714090	714706	SUT755_chrXIV:705326-705942	60	-	0.121599	0.121599	0.121599	0.121599	0.121599	0.121599	0.121599	0.121599	0.121599	0.121599	0.121599	0.121599	0.121599	0.121599	0.121599	0.121599	0.121599	0.121599	0.121599	0.121599	0.121599	0.121599	0.121599	0.121599	0.121599	0.121599	0.121599	0.121599	0.121599	0.121599	0.121599	0.121599	0.121599	0.121599	0.121599	0.121599	0.121599	0.121599	0.121599	0.121599	0.121599	0.121599	0.121599	0.121599
chrXV	942729	944554	SUT386_chrXV:978174-979998	60	+	2.13398	2.27625	2.13398	2.27625	2.27625	2.27625	2.70305	2.70305	2.70305	2.84531	2.84531	2.84531	2.98758	3.12984	3.12984	3.12984	2.98758	3.12984	3.12984	3.12984	3.27211	3.41438	3.27211	3.41438	3.27211	3.27211	3.27211	3.41438	3.41438	3.41438	3.41438	3.41438	3.41438	3.41438	3.41438	3.41438	3.41438	3.41438	3.41438	3.27211	3.41438	3.41438	3.41438	3.12984
chrXII	334245	336065	SUT261_chrXII:339408-341224	60	+	0.284531	0.284531	0.284531	0.284531	0.284531	0.284531	0.284531	0.284531	0.284531	0.284531	0.284531	0.284531	0.284531	0.426797	0.426797	0.426797	0.426797	0.426797	0.426797	0.426797	0.426797	0.426797	0.426797	0.426797	0.426797	0.426797	0.426797	0.426797	0.426797	0.426797	0.426797	0.426797	0.426797	0.426797	0.426797	0.426797	0.426797	0.426797	0.426797	0.426797	0.426797	0.426797	0.569063	0.569063
chrXII	875669	876781	SUT282_chrXII:910215-911327	60	+	8.82047	9.105	9.24727	9.24727	8.53594	9.24727	9.38953	9.38953	9.24727	8.82047	8.67821	7.39781	9.24727	9.24727	9.24727	8.67821	9.24727	9.38953	9.38953	9.38953	9.38953	9.38953	9.38953	9.38953	9.38953	9.38953	9.38953	9.5318	9.38953	7.54008	8.25141	8.39367	8.53594	9.38953	9.5318	8.96274	8.96274	8.82047	9.38953	9.38953	9.5318	9.5318	9.38953	9.24727
chrXI	76067	76827	SUT222_chrXI:69681-70441	60	+	1.99172	2.13398	2.13398	2.13398	2.13398	2.13398	2.13398	2.13398	2.13398	2.13398	2.13398	2.13398	2.13398	2.13398	2.13398	2.13398	2.27625	2.27625	2.27625	2.27625	2.27625	2.27625	2.27625	2.13398	2.27625	2.27625	2.27625	2.13398	2.27625	2.27625	2.27625	2.27625	2.27625	2.27625	1.99172	1.84945	1.99172	1.84945	1.70719	2.13398	1.99172	1.99172	1.99172	2.13398
chrVIII	118240	120366	SUT153_chrVIII:121895-124023	60	+	0	0	0	0	0	0	0	0	0	0	0	0	0	0	0	0	0	0	0	0	0	0	0	0	0	0	0	0	0	0	0	0	0	0	0	0	0	0	0	0	0	0	0	0
chrIX	267688	269376	SUT186_chrIX:283090-284778	60	+	0	0	0	0	0	0	0	0	0	0	0	0	0	0	0	0	0	0	0	0	0	0	0	0	0	0	0	0	0	0	0	0	0	0	0	0	0	0	0	0	0	0	0	0
chrXVI	297032	297552	SUT400_chrXVI:296938-297458	60	+	8.25141	8.39367	8.25141	8.25141	9.105	8.82047	9.105	8.96274	9.105	8.96274	9.105	8.96274	9.105	9.105	9.105	9.105	9.105	9.105	9.105	8.67821	8.96274	9.105	8.82047	9.105	9.105	9.105	9.105	8.82047	8.82047	9.105	9.105	9.105	9.105	8.67821	8.53594	8.53594	8.67821	8.82047	8.82047	8.96274	9.105	9.105	9.105	9.105
chrXIV	772825	774703	SUT759_chrXIV:764728-766608	60	-	7.66075	7.78235	7.66075	7.66075	7.78235	7.78235	7.78235	7.78235	7.90395	7.66075	7.90395	7.90395	7.90395	7.90395	8.02555	7.90395	7.78235	7.66075	8.02555	8.02555	8.14715	8.14715	8.14715	7.90395	7.90395	8.14715	8.26875	8.26875	8.39035	8.39035	8.39035	8.26875	8.26875	8.26875	8.26875	8.26875	8.26875	8.14715	8.14715	8.14715	8.26875	8.14715	8.26875	8.02555
chrVI	75519	76215	SUT101_chrVI:54578-55274	60	+	0.853594	0.853594	0.853594	0.853594	0.853594	0.853594	0.853594	0.853594	0.853594	0.853594	0.853594	0.853594	0.853594	0.853594	0.853594	0.853594	0.853594	0.853594	0.853594	0.853594	0.853594	0.853594	0.853594	0.711328	0.711328	0.853594	0.853594	0.853594	0.853594	0.853594	0.853594	0.853594	0.853594	0.853594	0.853594	0.853594	0.853594	0.711328	0.853594	0.853594	0.853594	0.853594	0.853594	0.853594
chrXIV	539413	540429	SUT750_chrXIV:542119-543135	60	-	0.607996	0.607996	0.607996	0.607996	0.607996	0.607996	0.607996	0.607996	0.607996	0.607996	0.607996	0.607996	0.607996	0.486397	0.486397	0.607996	0.607996	0.607996	0.607996	0.607996	0.607996	0.607996	0.486397	0.243199	0.607996	0.607996	0.607996	0.607996	0.607996	0.607996	0.607996	0.607996	0.607996	0.607996	0.607996	0.607996	0.607996	0.607996	0.607996	0.607996	0.607996	0.607996	0.607996	0.607996
chrX	271327	272639	SUT208_chrX:261117-262429	60	+	142.692001	143.404007	143.119003	142.550003	142.835007	137.570999	143.261993	143.261993	144.115005	143.546005	138.567001	138.567001	139.136002	135.294998	126.615997	129.889008	129.462006	130.031006	139.563004	144.826004	143.688004	145.537994	145.395996	145.822006	146.106995	145.679993	146.391006	145.537994	146.106995	146.248993	146.675995	146.675995	146.817993	146.248993	146.675995	146.675995	146.391006	146.817993	147.102997	146.533997	146.675995	146.533997	146.675995	146.391006
chrXVI	858262	859045	SUT843_chrXVI:863443-864227	60	-	90.591499	91.321098	89.8619	91.077904	89.375504	88.889099	91.442703	86.4571	91.199501	91.199501	90.469902	91.077904	90.834702	92.050697	92.050697	91.9291	91.807503	89.983498	90.469902	88.402702	90.834702	89.983498	92.050697	92.2939	92.172302	91.564301	89.132301	91.685898	90.591499	91.077904	91.321098	92.172302	92.415497	92.537102	91.685898	91.807503	91.564301	93.144997	92.901802	93.631401	93.388199	93.144997	93.388199	93.388199
chrVIII	459236	459543	SUT593_chrVIII:465112-465504	60	-	0	0	0	0	0	0	0	0	0	0	0	0	0	0.121599	0.121599	0.121599	0.121599	0.121599	0.121599	0.121599	0.121599	0.121599	0.121599	0.121599	0.121599	0.121599	0.121599	0.121599	0.121599	0.121599	0.121599	0.121599	0.243199	0.243199	0.243199	0.243199	0.243199	0.243199	0.243199	0.243199	0.243199	0.243199	0.243199	0.243199
chrVIII	265900	266404	SUT161_chrVIII:272111-272615	60	+	0	0	0	0	0	0	0	0	0	0	0	0	0	0	0	0	0	0	0	0	0	0	0	0	0	0	0	0	0	0	0	0	0	0	0	0	0	0	0	0	0	0	0	0
chrI	31270	32961	SUT433_chrI:28083-29772	60	-	1.09439	1.09439	1.09439	1.09439	1.09439	1.09439	1.09439	1.09439	1.09439	1.09439	1.09439	1.09439	1.09439	1.09439	1.09439	1.09439	1.09439	1.09439	1.09439	1.09439	1.09439	1.09439	1.09439	1.09439	1.09439	1.09439	0.851195	0.729596	0.851195	1.09439	1.09439	1.09439	1.09439	0.972794	0.972794	1.09439	0.972794	0.972794	1.09439	1.09439	1.09439	1.09439	1.09439	1.09439
chrXII	26601	27697	SUT245_chrXII:26193-27289	60	+	0.853594	0.853594	0.853594	0.853594	0.99586	1.28039	1.28039	1.42266	1.42266	1.56492	1.56492	1.56492	2.13398	2.41852	2.41852	2.41852	2.41852	2.70305	2.70305	2.70305	2.70305	2.70305	2.70305	2.70305	2.70305	2.56078	2.70305	2.70305	2.84531	2.84531	2.84531	2.84531	2.84531	2.84531	2.84531	2.70305	2.70305	2.70305	2.84531	2.84531	2.84531	2.70305	2.56078	2.84531
chrVII	850777	851153	SUT136_chrVII:865870-866246	60	+	0.142266	0.142266	0.142266	0.142266	0.142266	0.142266	0.142266	0.142266	0.142266	0.142266	0.142266	0.142266	0.142266	0.142266	0.142266	0.142266	0.142266	0.142266	0.142266	0.142266	0.142266	0.142266	0.142266	0	0	0.142266	0.142266	0.142266	0.142266	0.142266	0.142266	0.142266	0.142266	0.142266	0.142266	0.142266	0.142266	0.142266	0.142266	0.142266	0.142266	0.142266	0.142266	0.142266
chrXVI	437199	437455	SUT814_chrXVI:431378-431634	60	-	0	0	0	0	0	0	0	0	0	0	0	0	0	0	0	0	0	0	0	0	0	0	0	0	0	0	0	0	0	0	0	0	0	0	0	0	0	0	0	0.121599	0.243199	0.243199	0.243199	0.243199
chrVIII	284890	286578	SUT163_chrVIII:291094-292782	60	+	19.9172	19.9172	19.9172	19.9172	19.9172	19.9172	19.9172	19.7749	19.348101	19.348101	19.4904	20.2017	20.2017	20.2017	20.2017	20.2017	20.2017	20.0595	20.2017	20.2017	20.2017	19.9172	19.7749	19.7749	19.7749	16.5028	18.494499	19.4904	17.2141	16.076	18.636801	19.7749	15.507	19.7749	19.7749	19.4904	19.7749	20.0595	20.2017	19.9172	19.9172	19.9172	19.6327	16.3606
chrVIII	478549	479357	SUT595_chrVIII:483888-484696	60	-	0	0	0	0	0	0	0	0	0	0	0	0	0	0	0	0	0	0	0	0	0	0	0	0	0	0	0	0	0	0	0	0	0	0	0	0	0	0	0	0	0	0	0	0
chrXV	657576	657848	SUT376_chrXV:681049-681321	60	+	353.671997	351.964996	355.949005	357.656006	358.367004	359.363007	357.798004	357.087006	357.798004	358.652008	358.794006	358.367004	359.363007	358.652008	358.225006	357.229004	356.660004	357.087006	358.225006	358.794006	358.652008	356.091003	358.652008	349.546997	358.936005	356.945007	352.677002	358.652008	359.505005	359.505005	286.665009	335.178009	357.656006	355.806	353.957001	343.144989	327.496002	335.605011	302.315002	301.319	353.102997	355.237	355.806	357.798004
chrII	144385	145736	SUT438_chrII:126208-127560	60	-	276.152008	277.733002	275.300995	276.638	277.854004	279.070007	278.949005	269.950012	281.381012	280.286011	280.529999	280.894012	276.76001	278.949005	272.381989	279.191986	279.557007	283.69101	283.69101	276.152008	280.165009	276.881989	276.152008	262.653992	278.584015	276.881989	284.178009	285.272003	285.515015	271.773987	286.609985	284.299011	281.623993	281.015991	282.839996	274.084991	269.950012	286.730988	278.584015	278.949005	280.40799	288.798004	285.880005	286.609985
chrVII	76087	77853	SUT111_chrVII:74443-76699_r1	60	+	24.3274	24.0429	24.3274	24.3274	24.3274	24.3274	24.0429	24.0429	24.1852	24.1852	24.0429	24.0429	24.0429	24.0429	23.7584	23.7584	23.9006	24.1852	24.3274	24.3274	24.0429	23.9006	23.9006	23.9006	23.9006	23.7584	23.7584	23.9006	23.9006	23.7584	23.9006	23.9006	23.9006	23.9006	23.9006	23.9006	23.9006	23.9006	23.7584	23.7584	23.6161	23.7584	23.7584	23.7584
chrXII	592015	592713	SUT277_chrXII:626399-627095	60	+	0.142266	0.142266	0.142266	0.142266	0.142266	0.142266	0.142266	0.142266	0.142266	0.142266	0.142266	0.142266	0.142266	0	0.142266	0.142266	0.142266	0.142266	0.142266	0.142266	0.142266	0.142266	0.142266	0.142266	0.142266	0.142266	0.142266	0.142266	0.142266	0.142266	0.142266	0.142266	0.142266	0.142266	0	0	0	0	0.142266	0.142266	0.142266	0.142266	0.142266	0.142266
chrXVI	564853	565090	SUT415_chrXVI:565574-565814	60	+	10.3854	10.3854	10.3854	10.3854	10.3854	10.2431	10.3854	10.3854	10.3854	10.2431	10.2431	10.3854	10.2431	10.2431	9.9586	9.9586	9.81633	9.81633	10.2431	10.3854	10.3854	9.81633	9.81633	9.9586	9.9586	9.9586	10.1009	10.3854	10.3854	10.3854	10.2431	10.2431	10.1009	10.2431	10.2431	10.1009	10.1009	10.1009	10.2431	10.2431	9.81633	9.24727	10.1009	9.9586
chrIV	500017	500305	SUT467_chrIV:488937-489225	60	-	0	0	0	0	0	0	0	0	0	0	0	0	0	0	0	0	0	0	0	0	0	0	0	0	0	0	0	0	0	0	0	0	0	0	0	0	0	0	0	0	0	0	0	0
chrXI	648157	648631	SUT243_chrXI:630542-631016	60	+	73.5513	73.5513	73.693604	73.693604	73.835899	73.835899	73.5513	73.409103	73.124603	68.998802	72.6978	72.1287	72.1287	72.839996	73.835899	73.693604	74.120399	74.4049	74.547203	74.547203	74.120399	74.547203	74.4049	69.141098	74.4049	74.547203	74.4049	73.5513	74.120399	73.835899	73.693604	73.124603	69.567902	73.2668	74.262703	74.120399	73.978104	74.262703	74.547203	74.547203	74.4049	70.279198	72.4132	68.002998
chrXII	749242	749418	SUT706_chrXII:789699-789875	60	-	0.121599	0.121599	0.121599	0.121599	0.121599	0.121599	0.121599	0.121599	0.121599	0.121599	0.121599	0.121599	0.121599	0.121599	0.121599	0.121599	0.121599	0.121599	0.121599	0.121599	0.121599	0.121599	0.243199	0.243199	0.243199	0.243199	0.243199	0.121599	0.243199	0.243199	0.243199	0.243199	0.243199	0.243199	0.243199	0.243199	0.243199	0.243199	0.243199	0.243199	0.243199	0.243199	0.243199	0.243199
chrXV	692259	693147	SUT786_chrXV:721741-722629	60	-	0	0	0	0	0	0	0	0	0	0	0	0	0	0	0	0	0	0	0	0	0	0	0	0	0	0	0	0	0	0	0	0	0	0	0	0	0	0	0	0	0	0	0	0
chrIV	884826	885738	SUT474_chrIV:908501-909413	60	-	2.06719	1.94559	1.82399	1.94559	2.06719	2.06719	2.06719	2.06719	1.82399	1.94559	1.94559	1.94559	1.94559	1.94559	1.94559	1.94559	1.94559	1.82399	1.82399	1.82399	1.82399	1.82399	1.82399	1.82399	1.82399	1.82399	1.82399	1.82399	1.70239	1.70239	1.70239	1.82399	1.82399	1.82399	1.82399	1.82399	1.82399	1.82399	1.70239	1.58079	1.70239	1.70239	1.70239	1.70239
chrXIII	3862	4435	SUT714_chrXIII:9269-9844	60	-	0	0	0	0	0	0	0	0	0	0	0	0	0.121599	0.121599	0.121599	0.121599	0.121599	0.121599	0.121599	0.121599	0.121599	0.121599	0.121599	0.121599	0.121599	0.121599	0.121599	0.121599	0.121599	0.121599	0.121599	0.121599	0.121599	0.121599	0.121599	0.121599	0.121599	0.121599	0.121599	0.121599	0.121599	0.121599	0.121599	0.121599
chrIV	1196242	1198394	SUT485_chrIV:1234041-1236193	60	-	1.82399	1.82399	1.82399	1.82399	1.82399	1.82399	1.82399	1.82399	1.82399	1.82399	1.82399	1.70239	1.70239	1.82399	1.82399	1.82399	1.82399	1.94559	1.82399	1.94559	1.94559	1.82399	1.94559	1.58079	1.58079	1.70239	1.70239	1.94559	1.58079	1.58079	1.58079	1.58079	1.94559	1.94559	1.94559	1.94559	1.94559	1.94559	1.94559	1.94559	1.94559	1.94559	1.94559	1.94559
chrVI	152422	152999	SUT527_chrVI:131066-131642	60	-	0	0	0	0	0	0	0	0	0	0	0	0	0	0	0	0	0	0	0	0	0	0	0	0	0	0	0	0	0	0	0	0	0	0	0	0	0	0	0	0	0	0	0	0
chrIX	329583	331741	SUT190_chrIX:337188-339340	60	+	23.6161	23.6161	23.6161	23.7584	23.7584	23.7584	23.7584	23.7584	23.6161	23.6161	23.473801	23.189301	23.047001	23.189301	23.047001	22.9048	22.9048	23.3316	23.473801	23.473801	23.047001	22.193399	22.193399	20.2017	22.762501	22.335699	19.9172	19.6327	23.7584	23.7584	23.7584	23.7584	23.7584	22.620199	22.620199	22.9048	23.473801	23.189301	23.473801	23.7584	23.7584	23.7584	23.189301	22.9048
chrV	355336	355480	SUT095_chrV:335589-335733	60	+	2.56078	2.70305	2.70305	2.70305	2.70305	2.70305	2.70305	2.70305	2.56078	2.56078	2.70305	2.84531	2.98758	3.12984	3.12984	3.27211	3.27211	3.27211	3.27211	3.27211	3.12984	3.12984	3.12984	3.12984	3.12984	3.12984	3.12984	3.12984	3.12984	3.12984	3.12984	3.12984	3.12984	3.12984	3.12984	3.12984	3.12984	3.12984	3.12984	3.12984	3.12984	3.12984	3.12984	3.12984
chrXII	472417	473498	SUT268_chrXII:501263-502343	60	+	5.83289	5.69063	5.83289	5.83289	5.97516	5.54836	5.69063	5.83289	5.69063	4.41024	5.83289	5.83289	6.11742	6.25969	6.25969	6.54422	6.25969	6.54422	6.54422	6.54422	6.40195	6.25969	6.40195	6.40195	6.54422	6.82875	6.82875	6.82875	6.82875	6.82875	5.97516	6.68649	6.25969	6.40195	7.11328	7.11328	7.25555	7.25555	7.25555	7.25555	7.25555	7.25555	7.11328	7.11328
chrII	706350	706940	SUT021_chrII:697845-698445	60	+	4.9793	4.9793	4.9793	4.9793	4.9793	4.9793	4.9793	4.9793	4.83703	4.9793	4.9793	4.5525	4.69477	4.83703	4.83703	4.83703	4.83703	4.41024	4.69477	4.9793	4.9793	4.9793	4.83703	4.9793	4.9793	4.9793	4.9793	4.83703	4.69477	4.83703	4.9793	4.83703	4.9793	4.9793	4.9793	4.83703	4.83703	4.9793	4.83703	4.83703	4.9793	4.9793	4.9793	4.9793
chrX	523817	524281	SUT640_chrX:524115-524579	60	-	19.8207	19.4559	19.334299	19.8207	19.8207	19.8207	19.8207	19.8207	19.8207	19.2127	19.8207	19.942301	19.942301	19.577499	19.942301	19.942301	19.942301	19.942301	19.8207	19.8207	19.8207	19.8207	19.8207	19.6991	19.577499	19.6991	19.6991	19.8207	19.942301	19.942301	19.942301	19.942301	19.942301	19.6991	18.8479	18.239901	18.483101	19.577499	19.6991	19.6991	19.6991	19.6991	19.942301	20.0639
chrVI	235629	236013	SUT530_chrVI:213025-213409	60	-	0.121599	0.121599	0.121599	0.121599	0.121599	0.121599	0.121599	0.121599	0.121599	0.121599	0.121599	0.121599	0.121599	0.121599	0.121599	0.121599	0.121599	0.121599	0.121599	0.121599	0.121599	0.121599	0.121599	0.121599	0.121599	0.121599	0.121599	0.121599	0.121599	0.121599	0.121599	0.121599	0.121599	0.121599	0.121599	0.121599	0.121599	0.121599	0.121599	0.121599	0.121599	0.121599	0.121599	0.121599
chrIII	305068	305948	SUT040_chrIII:298645-299525	60	+	0.284531	0.426797	0.426797	0.426797	0.426797	0.426797	0.426797	0.426797	0.426797	0.426797	0.284531	0.284531	0.284531	0.426797	0.426797	0.426797	0.426797	0.426797	0.426797	0.426797	0.426797	0.426797	0.426797	0.426797	0.426797	0.426797	0.284531	0.426797	0.284531	0.426797	0.426797	0.426797	0.426797	0.426797	0.426797	0.426797	0.426797	0.426797	0.426797	0.426797	0.426797	0.426797	0.426797	0.426797
chrXV	553603	553841	SUT370_chrXV:570969-571785_r1	60	+	33.4324	32.2943	32.7211	32.8634	33.290199	34.285999	34.570599	34.428299	34.712799	34.712799	34.712799	34.570599	34.143799	34.143799	34.143799	34.285999	34.143799	34.285999	34.001499	34.143799	34.001499	34.143799	34.285999	34.428299	34.143799	33.8592	32.152	33.290199	33.1479	33.716999	34.143799	34.285999	33.8592	33.4324	34.001499	32.8634	33.1479	33.4324	32.7211	32.152	32.4366	33.4324	33.4324	33.716999
chrIV	1421228	1422044	SUT079_chrIV:1459757-1460573	60	+	0.426797	0.426797	0.426797	0.142266	0.142266	0.426797	0.426797	0.426797	0.426797	0.426797	0.426797	0.426797	0.426797	0.426797	0.426797	0.426797	0.426797	0.426797	0.426797	0.426797	0.426797	0.426797	0.426797	0.426797	0.426797	0.426797	0.426797	0.426797	0.426797	0.426797	0.426797	0.426797	0.426797	0.426797	0.426797	0.426797	0.426797	0.426797	0.426797	0.426797	0.426797	0.426797	0.426797	0.426797
chrII	182662	183198	SUT006_chrII:164468-165004	60	+	0.142266	0.142266	0.142266	0.142266	0	0.142266	0.142266	0.142266	0.142266	0.142266	0.142266	0.142266	0.142266	0.142266	0.142266	0.142266	0.142266	0.142266	0.142266	0.142266	0	0.142266	0.142266	0.142266	0.142266	0.142266	0.142266	0.142266	0.142266	0.142266	0.142266	0.142266	0.142266	0.142266	0.142266	0.142266	0.142266	0.142266	0.142266	0.142266	0.142266	0.142266	0.142266	0.142266
chrXII	158914	160626	SUT247_chrXII:158074-159786	60	+	0	0	0	0	0	0	0	0	0	0	0	0	0	0	0	0	0	0	0	0	0	0	0	0	0	0	0	0	0	0	0	0	0	0	0	0	0	0	0	0	0	0	0	0
chrIX	122834	125569	SUT606_chrIX:132568-135304	60	-	3.52638	3.76958	3.76958	3.52638	3.52638	3.52638	3.52638	3.52638	3.52638	3.52638	3.52638	3.52638	3.40478	3.16158	3.28318	3.28318	3.28318	3.28318	3.40478	3.28318	3.16158	3.28318	3.28318	3.40478	3.40478	3.40478	3.40478	3.40478	3.40478	3.16158	3.16158	3.16158	3.28318	3.40478	3.40478	3.28318	3.28318	3.16158	3.16158	3.16158	3.16158	3.28318	3.28318	3.28318
chrII	188297	188649	SUT441_chrII:170104-170456	60	-	0	0	0	0	0	0	0	0	0	0	0	0	0	0	0	0	0	0	0	0	0	0	0	0	0	0	0	0	0	0	0	0	0	0	0	0	0	0	0	0	0	0	0	0
chrXI	210319	211847	SUT663_chrXI:203906-205434	60	-	0	0	0	0	0	0	0	0	0	0	0	0	0	0	0	0	0	0	0	0	0	0	0	0	0	0	0	0	0	0	0	0	0	0	0	0	0	0	0	0	0	0	0	0
chrX	59078	59630	SUT199_chrX:50113-50665	60	+	0	0	0	0	0	0	0	0	0	0	0	0	0	0	0	0	0	0	0	0	0	0	0	0	0	0	0	0	0	0	0	0	0	0	0	0	0	0	0	0	0	0	0	0
chrXVI	643476	644899	SUT829_chrXVI:643546-644978	60	-	2.91838	2.31039	2.79678	2.55358	2.67518	2.91838	2.91838	2.91838	2.79678	2.43199	2.55358	2.79678	2.79678	2.67518	2.67518	2.79678	2.79678	2.67518	2.79678	2.91838	2.79678	2.91838	2.79678	2.91838	2.91838	2.91838	2.79678	2.79678	2.67518	2.79678	2.79678	2.91838	2.91838	2.79678	2.79678	2.79678	2.79678	2.67518	2.79678	2.43199	2.43199	2.79678	2.79678	2.79678
chrX	366447	368415	SUT633_chrX:356081-358049	60	-	95.577003	94.604202	94.239403	95.455399	95.455399	95.212196	95.333801	95.333801	94.7258	90.469902	71.014	93.752998	94.482597	95.577003	95.941803	92.658699	87.551498	96.306602	96.4282	96.671402	96.671402	96.4282	96.671402	96.792999	96.671402	95.577003	95.333801	96.549797	96.792999	97.279404	97.279404	97.157799	96.671402	96.4282	95.698601	97.036201	97.279404	96.0634	96.914597	96.792999	95.090599	96.4282	94.969002	93.266602
chrXV	667341	668725	SUT785_chrXV:690821-692205	60	-	0.121599	0.121599	0.121599	0.121599	0.121599	0.121599	0.121599	0.121599	0.121599	0.121599	0.121599	0.121599	0.121599	0.121599	0.121599	0.121599	0.121599	0.121599	0.121599	0.121599	0.121599	0.121599	0.121599	0.121599	0.121599	0.121599	0.121599	0.121599	0.121599	0.121599	0.121599	0.121599	0.121599	0.121599	0.121599	0.121599	0.121599	0.121599	0.121599	0.121599	0.121599	0.121599	0.121599	0.121599
chrX	299845	301261	SUT209_chrX:289653-291069	60	+	0	0	0	0	0	0	0	0	0	0	0	0	0	0	0	0	0	0	0	0	0	0	0	0	0	0	0	0	0	0	0	0	0	0	0	0	0	0	0	0	0	0	0	0
chrX	496660	496918	SUT639_chrX:496979-497219	60	-	0	0	0	0	0	0	0	0	0	0	0	0	0	0	0	0	0	0	0	0	0	0	0	0	0	0	0	0	0	0	0	0	0	0	0	0	0	0	0	0	0	0	0	0
chrXV	878255	878750	SUT382_chrXV:907774-908270	60	+	0.99586	0.99586	0.99586	0.99586	0.99586	0.99586	0.99586	0.99586	0.99586	0.99586	0.99586	0.99586	0.99586	0.99586	0.99586	0.99586	0.99586	0.99586	0.99586	0.99586	1.56492	1.70719	1.70719	1.70719	1.70719	1.70719	1.70719	1.70719	1.70719	1.84945	1.84945	1.84945	1.84945	1.99172	2.41852	2.41852	2.41852	2.41852	2.41852	2.41852	2.56078	2.56078	2.56078	2.56078
chrVII	671191	672008	SUT555_chrVII:677651-678467	60	-	0.364798	0.364798	0.364798	0.364798	0.364798	0.364798	0.364798	0.364798	0.364798	0.364798	0.364798	0.364798	0.364798	0.364798	0.364798	0.364798	0.364798	0.364798	0.364798	0.364798	0.364798	0.364798	0.364798	0.364798	0.364798	0.364798	0.364798	0.364798	0.364798	0.364798	0.364798	0.364798	0.364798	0.364798	0.364798	0.364798	0.364798	0.364798	0.364798	0.364798	0.364798	0.364798	0.364798	0.364798
chrXIV	203487	203671	SUT324_chrXIV:200226-200410	60	+	1.56492	1.70719	1.70719	1.70719	1.70719	1.70719	1.70719	1.70719	1.70719	1.70719	1.70719	1.70719	1.70719	1.70719	1.70719	1.70719	1.70719	1.70719	1.70719	1.70719	1.70719	1.70719	1.70719	1.70719	1.70719	1.70719	1.70719	1.70719	1.70719	1.70719	1.70719	1.70719	1.70719	1.70719	1.70719	1.70719	1.70719	1.56492	1.42266	1.42266	1.42266	1.28039	1.56492	1.56492
chrX	92639	92879	SUT619_chrX:82991-83231	60	-	0.121599	0.121599	0.243199	0.243199	0.243199	0.243199	0.243199	0.243199	0.121599	0.243199	0.243199	0.243199	0.243199	0.243199	0.243199	0.243199	0.243199	0.243199	0.243199	0.243199	0.121599	0.243199	0.243199	0.243199	0.243199	0.243199	0.243199	0.243199	0.243199	0.243199	0.243199	0.243199	0.243199	0.243199	0.243199	0.243199	0.243199	0.243199	0.243199	0.243199	0.243199	0.243199	0.243199	0.243199
chrVII	28266	30170	SUT534_chrVII:33109-35013	60	-	0.364798	0.364798	0.364798	0.364798	0.364798	0.364798	0.364798	0.364798	0.364798	0.364798	0.364798	0.364798	0.364798	0.243199	0.243199	0.121599	0.121599	0.243199	0.364798	0.364798	0.364798	0.364798	0.364798	0.364798	0.364798	0.364798	0.364798	0.364798	0.486397	0.486397	0.486397	0.486397	0.486397	0.486397	0.607996	0.607996	0.729596	0.729596	0.729596	0.729596	0.729596	0.729596	0.729596	0.729596
chrXIV	254033	254993	SUT746_chrXIV:250782-251742	60	-	0.121599	0.121599	0.121599	0.121599	0.121599	0.121599	0.121599	0.121599	0.121599	0.121599	0.121599	0.121599	0.121599	0.121599	0.121599	0.121599	0.121599	0.121599	0.121599	0.121599	0.121599	0.121599	0.121599	0.121599	0.121599	0.121599	0.121599	0.121599	0.121599	0.121599	0.121599	0.121599	0.121599	0.121599	0.121599	0.121599	0.121599	0.121599	0.121599	0.121599	0.121599	0	0.121599	0.121599
chrII	561565	564293	SUT020_chrII:553478-556206	60	+	1.13813	1.13813	1.13813	1.13813	1.13813	1.13813	1.13813	1.13813	1.13813	1.13813	1.13813	1.13813	1.13813	1.13813	1.13813	1.13813	1.13813	1.13813	0.99586	1.13813	1.13813	1.13813	1.13813	0.99586	0.99586	0.569063	0.99586	1.13813	1.13813	1.13813	1.13813	1.13813	1.13813	0.99586	1.13813	1.13813	1.13813	0.99586	0.99586	1.13813	1.13813	1.13813	1.13813	1.13813
chrIV	335855	336527	SUT046_chrIV:323785-324457	60	+	0.284531	0.284531	0.284531	0.284531	0.284531	0.142266	0.284531	0.284531	0.284531	0.284531	0.284531	0.284531	0.284531	0.284531	0.284531	0.284531	0.284531	0.284531	0.284531	0.284531	0.284531	0.284531	0.284531	0.284531	0.284531	0.284531	0.284531	0.284531	0.284531	0.426797	0.426797	0.426797	0.426797	0.426797	0.426797	0.284531	0.426797	0.284531	0.426797	0.426797	0.426797	0.426797	0.426797	0.426797
chrXIV	743956	744268	SUT756_chrXIV:735848-736160	60	-	1.58079	1.58079	1.58079	1.58079	1.70239	1.70239	1.70239	1.70239	1.70239	1.70239	1.70239	1.70239	1.70239	1.70239	1.70239	1.70239	1.45919	1.58079	1.45919	1.45919	1.58079	1.58079	1.70239	1.70239	1.70239	1.70239	1.70239	1.70239	1.70239	1.70239	1.70239	1.70239	1.70239	1.70239	1.70239	1.70239	1.70239	1.70239	1.70239	1.70239	1.70239	1.70239	1.82399	1.82399
chrXIII	462248	462536	SUT731_chrXIII:489558-489846	60	-	643.98999	650.55603	652.380005	649.340027	627.695007	650.070007	648.124023	647.638	635.963989	602.281006	596.322998	598.390015	508.285004	569.448975	569.692993	587.203003	595.106995	593.039978	598.268005	598.025024	596.687988	595.106995	588.541016	587.689026	574.312988	573.341003	563.612976	469.615997	468.522003	435.812012	431.069	421.828003	426.084015	427.665009	430.096985	416.84201	409.182007	408.329987	413.072998	409.059998	411.856995	401.156006	398.96701	402.61499
chrIV	481850	482610	SUT466_chrIV:470776-471536	60	-	0.851195	0.729596	0.729596	0.851195	0.851195	0.851195	0.851195	0.851195	0.851195	0.851195	0.851195	0.851195	0.851195	0.851195	0.851195	0.851195	0.851195	0.851195	0.851195	0.851195	0.851195	0.851195	0.851195	0.851195	0.851195	0.851195	0.851195	0.851195	0.851195	0.851195	0.851195	0.851195	0.851195	0.851195	0.851195	0.851195	0.851195	0.851195	0.851195	0.851195	0.851195	0.851195	0.851195	0.851195
chrVII	620550	620822	SUT553_chrVII:627331-627603	60	-	0.243199	0.243199	0.243199	0.243199	0.243199	0.243199	0.243199	0.243199	0.243199	0.243199	0.243199	0.243199	0.243199	0.243199	0.243199	0.243199	0.243199	0.243199	0.243199	0.243199	0.243199	0.243199	0.243199	0.243199	0.243199	0.243199	0.243199	0.243199	0.243199	0.243199	0.243199	0.243199	0.243199	0.243199	0.243199	0.243199	0.243199	0.243199	0.243199	0.243199	0.243199	0.243199	0.243199	0.243199
chrXV	532067	532353	SUT781_chrXV:550293-550613	60	-	2.67518	2.43199	2.18879	1.94559	2.67518	2.55358	2.67518	2.67518	2.67518	2.67518	2.55358	2.55358	2.06719	2.43199	2.55358	2.67518	2.67518	2.67518	2.55358	2.55358	2.67518	2.67518	2.55358	2.67518	2.67518	2.67518	2.67518	2.67518	2.67518	2.67518	2.67518	2.67518	2.67518	2.67518	2.67518	2.67518	2.67518	2.67518	2.67518	2.55358	2.43199	2.67518	2.67518	2.67518
chrXVI	614126	614821	SUT826_chrXVI:614578-615282	60	-	0.364798	0.486397	0.486397	0.486397	0.486397	0.364798	0.486397	0.364798	0.364798	0.486397	0.486397	0.364798	0.364798	0.486397	0.486397	0.486397	0.486397	0.486397	0.486397	0.486397	0.486397	0.486397	0.486397	0.486397	0.486397	0.486397	0.486397	0.486397	0.486397	0.486397	0.486397	0.486397	0.486397	0.486397	0.364798	0.364798	0.364798	0.364798	0.364798	0.364798	0.364798	0.364798	0.364798	0.243199
chrXI	236709	238197	SUT233_chrXI:230302-231790	60	+	0	0	0	0	0	0	0	0	0	0	0	0	0	0	0	0	0	0	0	0	0	0	0	0	0	0	0	0	0	0	0	0	0	0	0	0	0	0	0	0	0	0	0	0
chrXV	397232	397552	SUT364_chrXV:416185-416505	60	+	0	0	0	0	0	0	0	0	0	0	0	0	0	0	0	0	0	0	0	0	0	0	0	0	0	0	0	0	0	0	0	0	0	0	0	0	0	0	0	0	0	0	0	0
chrV	383332	383676	SUT515_chrV:363969-364313	60	-	0.243199	0.243199	0.243199	0.243199	0.243199	0.243199	0.243199	0.243199	0.243199	0.243199	0.243199	0.243199	0.243199	0.243199	0.243199	0.243199	0.243199	0.243199	0.243199	0.243199	0.243199	0.243199	0.243199	0.243199	0.243199	0.243199	0.243199	0.243199	0.243199	0.243199	0.243199	0.243199	0.243199	0.243199	0.243199	0.243199	0.243199	0.243199	0.243199	0.243199	0.243199	0.243199	0.243199	0.243199
chrXV	649144	649721	SUT375_chrXV:672609-673185	60	+	2.98758	2.98758	2.98758	2.84531	2.98758	2.98758	2.98758	2.98758	2.98758	2.98758	2.98758	2.98758	2.84531	2.84531	2.98758	2.98758	2.84531	2.84531	2.98758	2.98758	2.98758	2.98758	2.98758	2.84531	2.70305	2.70305	2.98758	3.27211	3.27211	2.84531	2.84531	2.98758	2.98758	3.12984	3.12984	3.12984	3.12984	3.27211	3.27211	3.27211	3.27211	3.27211	3.27211	3.27211
chrXI	636512	637148	SUT242_chrXI:618868-619508	60	+	0	0	0	0	0	0	0	0	0	0	0	0	0	0	0	0	0	0	0	0	0	0	0	0	0	0	0	0	0	0	0	0	0	0	0	0	0	0	0	0	0	0	0	0
chrXV	802609	802801	SUT790_chrXV:832104-832296	60	-	0.121599	0.121599	0.121599	0.121599	0.121599	0.121599	0.121599	0.121599	0.121599	0.121599	0.121599	0.121599	0.121599	0.121599	0.121599	0.121599	0.121599	0.121599	0.121599	0.121599	0.121599	0.121599	0.121599	0.121599	0.121599	0.121599	0	0.121599	0.121599	0.121599	0.121599	0.121599	0.121599	0.121599	0.121599	0.121599	0.121599	0.121599	0.121599	0.121599	0.121599	0.121599	0.121599	0.121599
chrXII	283946	284430	SUT690_chrXII:289132-289612	60	-	6.56636	5.95836	6.07996	6.32316	6.20156	5.71517	5.71517	6.20156	6.20156	6.32316	6.32316	6.20156	5.83677	5.59357	4.62077	5.47197	5.47197	5.47197	5.59357	5.95836	5.95836	5.83677	5.83677	5.71517	5.59357	5.71517	5.47197	5.59357	5.47197	5.47197	5.47197	5.35037	5.47197	5.59357	5.59357	5.59357	5.59357	5.47197	5.47197	5.35037	4.62077	4.62077	5.35037	5.35037
chrVII	197742	199061	SUT540_chrVII:196561-197905	60	-	1.21599	1.09439	1.21599	1.21599	1.21599	1.21599	1.21599	1.21599	1.21599	1.21599	1.21599	1.21599	1.21599	1.21599	1.21599	1.21599	1.21599	1.21599	1.21599	1.21599	1.21599	1.21599	1.21599	1.21599	1.21599	1.21599	1.21599	1.09439	1.09439	1.21599	1.21599	1.21599	1.21599	1.21599	1.21599	1.21599	1.21599	1.21599	1.09439	0.972794	0.851195	1.09439	0.972794	0.851195
chrXVI	784058	784729	SUT835_chrXVI:777522-778193	60	-	2.31039	2.31039	2.31039	2.31039	2.31039	2.31039	2.31039	2.31039	2.31039	2.31039	2.31039	2.31039	2.43199	2.43199	2.43199	2.43199	2.43199	2.43199	2.43199	2.31039	2.31039	2.31039	2.31039	2.18879	2.31039	2.18879	2.31039	2.18879	1.94559	2.18879	2.18879	2.43199	2.43199	2.31039	2.43199	2.31039	2.31039	2.31039	2.31039	2.31039	2.31039	2.31039	2.43199	2.18879
chrVII	69638	70128	SUT111_chrVII:74443-76699	60	+	0.284531	0.284531	0.284531	0.284531	0.284531	0.284531	0.284531	0.284531	0.284531	0.284531	0.284531	0.284531	0.284531	0.284531	0.284531	0.284531	0.284531	0.284531	0.284531	0.284531	0.284531	0.284531	0.284531	0.284531	0.284531	0.284531	0.284531	0.284531	0.284531	0.284531	0.284531	0.284531	0.284531	0.284531	0.284531	0.284531	0.284531	0.284531	0.284531	0.284531	0.426797	0.426797	0.426797	0.569063
chrIII	108887	109334	SUT028_chrIII:114564-115012	60	+	10.6699	12.3771	13.2307	13.2307	12.8039	13.2307	13.2307	13.2307	13.2307	13.2307	13.0884	13.0884	12.8039	12.8039	12.9462	12.6616	13.2307	13.2307	13.2307	13.0884	13.0884	13.0884	13.0884	13.0884	13.0884	13.0884	13.0884	13.0884	11.6658	13.0884	13.0884	12.5194	12.8039	12.6616	12.8039	12.8039	12.8039	12.8039	12.3771	12.2348	12.0926	11.9503	12.8039	12.6616
chrX	89024	89632	SUT618_chrX:79383-79991	60	-	0.851195	0.851195	0.851195	0.851195	0.851195	0.851195	0.851195	0.851195	0.851195	0.851195	0.851195	0.851195	0.851195	0.851195	0.851195	0.851195	0.851195	0.851195	0.851195	0.851195	0.851195	0.851195	0.851195	0.851195	0.851195	0.851195	0.851195	0.851195	0.851195	0.851195	0.851195	0.851195	0.851195	0.851195	0.851195	0.851195	0.729596	0.729596	0.607996	0.607996	0.607996	0.607996	0.607996	0.607996
chrIX	273870	274996	SUT187_chrIX:289258-290386	60	+	0	0	0	0	0	0	0	0	0	0	0	0	0	0	0	0	0	0	0	0	0	0	0	0	0	0	0	0	0	0	0	0	0	0	0	0	0	0	0	0	0	0	0	0
chrXII	984749	985463	SUT712_chrXII:1029912-1030624	60	-	0	0	0	0	0	0	0	0	0	0	0	0	0	0	0	0	0	0	0	0	0	0	0	0	0	0	0	0	0	0	0	0	0	0	0	0	0	0	0	0	0	0	0	0
chrXII	268845	270165	SUT256_chrXII:274032-275352	60	+	0.426797	0.426797	0.426797	0.426797	0.426797	0.426797	0.426797	0.426797	0.426797	0.426797	0.426797	0.426797	0.426797	0.426797	0.426797	0.284531	0.426797	0.284531	0.284531	0.426797	0.426797	0.426797	0.426797	0.426797	0.426797	0.426797	0.426797	0.426797	0.426797	0.426797	0.426797	0.426797	0.426797	0.426797	0.426797	0.426797	0.426797	0.426797	0.426797	0.426797	0.426797	0.426797	0.426797	0.426797
chrXIII	626457	626825	SUT312_chrXIII:653362-653730	60	+	3.41438	3.41438	3.41438	3.27211	3.27211	3.27211	3.27211	3.27211	3.27211	3.27211	3.27211	3.27211	3.27211	3.27211	3.27211	3.27211	3.27211	3.12984	2.98758	2.98758	2.98758	2.84531	2.84531	2.84531	2.84531	2.84531	2.84531	2.84531	2.70305	2.70305	2.70305	2.70305	2.70305	2.70305	2.70305	2.70305	2.56078	2.13398	2.56078	2.41852	2.41852	2.41852	2.41852	2.41852
chrXIV	748538	750322	SUT757_chrXIV:740432-742216	60	-	179.602005	179.358994	179.237	180.453003	180.817993	181.182999	181.061005	181.061005	180.940002	180.697006	179.845001	180.697006	180.453003	179.481003	167.442001	179.481003	180.210007	178.386002	177.292007	178.020996	167.684998	170.238998	177.535004	175.225006	173.764999	172.914001	175.710999	176.197006	176.440994	162.820999	167.807007	168.414993	163.429001	131.326996	127.921997	147.134995	144.216995	168.658005	178.628998	177.778	178.264999	180.817993	180.089005	161.604996
chrIX	308081	309649	SUT612_chrIX:321911-323479	60	-	1.21599	1.21599	1.21599	1.21599	1.21599	1.21599	1.21599	1.21599	1.21599	1.21599	1.21599	1.21599	1.21599	1.21599	1.21599	1.21599	1.21599	1.09439	0.972794	1.09439	1.21599	1.21599	1.21599	1.21599	1.21599	1.21599	1.21599	1.21599	1.21599	1.21599	1.21599	1.21599	1.21599	1.21599	1.21599	0.972794	1.33759	1.33759	1.33759	1.33759	1.33759	1.33759	1.33759	1.33759
chrVII	740926	741942	SUT130_chrVII:751414-752430	60	+	38.127201	38.411701	38.554001	38.554001	38.411701	38.554001	38.411701	38.411701	38.269501	38.269501	38.411701	37.131302	36.704498	36.562302	38.127201	38.269501	38.127201	38.269501	38.127201	38.411701	38.269501	37.273602	38.127201	38.269501	38.269501	38.411701	38.411701	38.127201	37.984901	38.411701	38.411701	38.269501	38.127201	38.269501	38.411701	33.0056	37.558102	38.127201	38.127201	37.984901	37.273602	37.558102	30.302601	36.562302
chrVII	419940	420904	SUT546_chrVII:421465-422425	60	-	1.09439	1.09439	1.09439	1.09439	1.09439	1.09439	1.09439	1.09439	1.09439	1.09439	1.09439	1.09439	1.09439	1.21599	1.21599	1.21599	1.21599	1.21599	1.09439	1.21599	1.21599	1.33759	1.33759	1.33759	1.33759	1.33759	1.33759	1.33759	1.33759	1.33759	1.33759	1.33759	1.45919	1.45919	1.45919	1.58079	1.58079	1.58079	1.58079	1.58079	1.58079	1.58079	1.58079	1.70239
chrIV	572741	573501	SUT470_chrIV:575098-575858	60	-	0.121599	0.121599	0.121599	0.121599	0.121599	0.121599	0.121599	0.121599	0.121599	0.121599	0.121599	0.121599	0.121599	0.121599	0.121599	0.121599	0.121599	0.121599	0.121599	0.364798	0.486397	0.486397	0.486397	0.486397	0.486397	0.486397	0.486397	0.972794	1.21599	1.33759	1.33759	1.94559	1.70239	1.82399	2.43199	2.43199	2.55358	2.67518	3.03998	3.03998	3.03998	3.03998	3.03998	3.03998
chrX	350052	352500	SUT632_chrX:339817-342265	60	-	0	0	0	0	0	0	0	0	0	0	0	0	0	0	0	0	0	0	0	0	0	0	0	0	0	0	0	0	0	0	0	0	0	0	0	0	0	0	0	0	0	0	0	0
chrXI	72854	74135	SUT221_chrXI:66459-67739	60	+	0	0	0	0	0	0	0	0	0	0	0	0	0	0	0	0	0	0	0	0	0	0	0	0	0	0	0	0	0	0	0	0	0	0	0	0	0	0	0	0	0	0	0	0
chrIX	25482	27594	SUT176_chrIX:35105-37217	60	+	0.142266	0.142266	0.142266	0.142266	0.142266	0.142266	0.142266	0.142266	0	0.142266	0.142266	0.142266	0.142266	0.142266	0.142266	0.142266	0.142266	0.142266	0.142266	0.142266	0.142266	0.142266	0.142266	0.142266	0.142266	0.142266	0.142266	0.142266	0.142266	0.142266	0.142266	0.142266	0.142266	0.142266	0.142266	0.142266	0.142266	0.142266	0.142266	0.142266	0.142266	0.142266	0.142266	0.142266
chrXVI	708818	709338	SUT422_chrXVI:708517-709037	60	+	25.892401	31.013901	38.411701	41.3993	44.813702	47.659	48.7971	48.2281	48.9394	48.9394	49.508499	49.9352	50.504299	48.6549	47.232201	49.508499	48.9394	49.792999	49.081699	50.504299	51.215599	51.357899	50.788799	50.788799	49.366199	37.842701	36.562302	51.215599	50.931099	50.646599	50.931099	51.073399	50.788799	51.784698	51.500198	51.926998	52.069199	49.508499	51.500198	51.784698	51.926998	51.215599	49.6507	49.081699
chrXVI	919292	921979	SUT428_chrXVI:924175-927663	60	+	2.70305	2.84531	3.12984	3.12984	3.12984	3.12984	3.12984	3.12984	2.98758	2.98758	2.98758	2.98758	2.98758	2.98758	2.98758	2.98758	2.98758	2.84531	2.70305	2.84531	2.84531	2.84531	2.98758	2.98758	2.98758	2.98758	2.98758	2.98758	2.98758	2.98758	2.84531	2.84531	2.98758	2.98758	3.12984	3.12984	3.12984	3.12984	3.12984	3.27211	3.27211	3.27211	3.12984	3.27211
chrXIV	618230	619334	SUT752_chrXIV:609999-611103	60	-	6.20156	6.20156	6.44476	6.32316	6.32316	6.32316	6.32316	6.20156	6.20156	6.32316	6.07996	5.83677	5.83677	6.20156	6.44476	6.44476	5.95836	5.59357	5.95836	5.95836	5.59357	5.35037	6.32316	6.44476	6.32316	6.32316	6.32316	6.32316	6.44476	6.32316	6.20156	6.32316	6.44476	6.44476	6.44476	6.44476	6.44476	6.32316	6.20156	6.07996	6.32316	6.32316	6.44476	6.32316
chrXII	772350	774358	SUT707_chrXII:806843-808851	60	-	0.121599	0.121599	0.121599	0.243199	0.243199	0.243199	0.243199	0.243199	0.243199	0.243199	0.243199	0.243199	0.243199	0.243199	0.243199	0.243199	0.243199	0.243199	0.243199	0.243199	0.243199	0.243199	0.243199	0.243199	0.243199	0.243199	0.243199	0.243199	0.243199	0.243199	0.243199	0.243199	0.243199	0.243199	0	0	0	0	0.243199	0.243199	0.243199	0.243199	0.243199	0.243199
chrXV	366034	366138	SUT362_chrXV:385114-386370	60	+	0.284531	0.284531	0.142266	0.142266	0.142266	0.284531	0.284531	0.284531	0.284531	0.284531	0.284531	0.284531	0.284531	0.284531	0.284531	0.284531	0.284531	0.284531	0.284531	0.284531	0.284531	0.284531	0.284531	0.284531	0.284531	0.284531	0.284531	0.284531	0.284531	0.284531	0.284531	0.284531	0.284531	0.284531	0.284531	0.284531	0.284531	0.284531	0.142266	0.142266	0.284531	0.284531	0.284531	0.284531
chrXI	270661	272411	SUT665_chrXI:264227-265971	60	-	71.986801	72.7164	72.959602	71.743599	72.473198	68.825203	69.190002	64.082802	54.962898	61.042801	67.001198	66.879601	67.365997	69.919601	72.7164	71.257202	72.959602	72.230003	72.7164	72.108398	71.500397	71.135597	71.986801	64.447601	66.514801	73.810799	73.689201	73.689201	73.689201	73.567596	68.825203	73.567596	72.959602	71.500397	72.837997	72.594803	73.0812	73.202797	73.202797	72.473198	72.7164	73.0812	73.0812	73.810799
chrIV	1371844	1373244	SUT076_chrIV:1410517-1411917	60	+	0.142266	0.142266	0.142266	0.142266	0.142266	0.142266	0.142266	0.142266	0.142266	0.142266	0.142266	0.142266	0.142266	0.142266	0.142266	0.142266	0.142266	0.142266	0.142266	0.142266	0.142266	0.142266	0.142266	0.142266	0.142266	0.142266	0.142266	0.142266	0.142266	0.142266	0.142266	0.142266	0.142266	0.142266	0.142266	0.142266	0.142266	0.142266	0.142266	0.142266	0.142266	0.142266	0.142266	0.142266
chrXIV	750422	750678	SUT343_chrXIV:742316-742572	60	+	14.6534	14.0843	14.5111	14.5111	14.5111	14.5111	14.3688	14.5111	14.3688	14.5111	14.6534	14.5111	14.3688	14.6534	14.5111	14.6534	14.6534	14.6534	14.5111	14.5111	13.373	14.6534	14.6534	14.7956	14.7956	12.8039	14.2266	14.7956	14.7956	14.7956	14.9379	14.9379	14.5111	14.3688	14.3688	12.3771	14.3688	14.2266	14.7956	14.7956	14.9379	14.9379	14.9379	14.9379
chrVIII	147059	147427	SUT154_chrVIII:151001-151369	60	+	0.142266	0.142266	0.142266	0.142266	0.142266	0.142266	0.142266	0.142266	0.142266	0.142266	0.142266	0.142266	0.142266	0.142266	0.142266	0.142266	0.142266	0.142266	0.142266	0	0	0	0	0	0	0	0	0	0	0	0	0	0	0	0	0	0	0	0	0	0	0	0	0
chrIX	126685	127373	SUT179_chrIX:136420-137108	60	+	44.529202	44.671398	44.529202	45.098202	44.955898	45.240501	45.098202	44.955898	45.098202	45.098202	44.813702	45.382702	45.098202	45.382702	44.813702	45.098202	45.098202	45.240501	45.525002	45.667301	45.809502	45.951801	45.809502	45.809502	45.098202	45.809502	45.240501	45.382702	45.382702	45.951801	45.667301	45.525002	45.525002	39.9767	44.244598	45.240501	45.667301	45.525002	45.525002	45.525002	45.240501	31.1562	44.671398	45.525002
chrX	610533	611685	SUT644_chrX:610936-612088	60	-	0.851195	0.851195	0.851195	0.851195	0.851195	0.851195	0.851195	0.729596	0.729596	0.851195	0.851195	0.851195	0.851195	0.851195	0.851195	0.851195	0.851195	0.851195	0.851195	0.851195	0.851195	0.851195	0.851195	0.851195	0.851195	0.851195	0.851195	0.851195	0.851195	0.851195	0.851195	0.851195	0.851195	0.851195	0.851195	0.851195	0.851195	0.486397	0.486397	0.486397	0.486397	0.486397	0.486397	0.486397
chrV	576564	578073	SUT100_chrV:562950-564462	60	+	0.142266	0.142266	0.142266	0.142266	0.142266	0.142266	0.142266	0.142266	0.142266	0.142266	0.142266	0.142266	0.142266	0.142266	0.142266	0.142266	0.142266	0.142266	0.142266	0.142266	0.142266	0.142266	0.142266	0.142266	0.142266	0.142266	0.142266	0.142266	0.142266	0.142266	0.142266	0.142266	0.142266	0.142266	0.142266	0.142266	0.142266	0	0	0	0	0	0	0
chrXVI	358420	358644	SUT403_chrXVI:352606-352830	60	+	0	0	0	0	0	0	0	0	0	0	0	0	0	0	0	0	0	0	0	0	0	0	0	0	0	0	0	0	0	0	0	0	0	0	0	0	0	0	0	0	0	0	0	0
chrVIII	377465	378801	SUT588_chrVIII:383363-384699	60	-	1.45919	1.45919	1.45919	1.45919	1.45919	1.45919	1.33759	1.09439	1.33759	1.21599	1.21599	1.33759	1.33759	1.45919	1.45919	1.45919	1.45919	1.45919	1.45919	1.45919	1.45919	1.45919	1.45919	1.45919	1.45919	1.45919	1.58079	1.58079	1.58079	1.58079	1.58079	1.58079	1.58079	1.58079	1.58079	1.45919	1.58079	1.58079	1.58079	1.58079	1.58079	1.45919	1.58079	1.58079
chrX	133705	136369	SUT204_chrX:123804-126468	60	+	0.853594	0.711328	0.853594	0.853594	0.853594	0.99586	0.99586	0.853594	0.853594	0.853594	0.853594	0.853594	0.853594	0.853594	0.99586	0.99586	0.99586	0.99586	0.99586	0.711328	0.711328	0.711328	0.99586	0.99586	0.99586	0.99586	0.99586	0.426797	0.99586	0.99586	0.99586	0.99586	0.99586	0.99586	0.99586	0.99586	0.99586	0.99586	0.99586	0.99586	0.99586	0.99586	0.99586	0.99586
chrVII	644055	644359	SUT125_chrVII:650855-651159	60	+	0.142266	0.142266	0.142266	0.142266	0.142266	0.142266	0.142266	0.142266	0.142266	0.142266	0.142266	0.142266	0.142266	0.142266	0.142266	0.142266	0.142266	0.142266	0.142266	0.142266	0.142266	0.142266	0.142266	0.142266	0.142266	0	0	0	0.142266	0.142266	0.142266	0.142266	0.142266	0.142266	0.142266	0.142266	0.142266	0.142266	0.142266	0.142266	0.142266	0.142266	0.142266	0.142266
chrVII	719160	719744	SUT127_chrVII:729966-730550	60	+	0	0	0	0	0	0	0	0	0	0	0	0	0	0	0	0	0	0	0	0	0	0	0	0	0	0	0	0	0	0	0	0	0	0	0	0	0	0	0	0	0	0	0	0
chrVIII	350067	351915	SUT587_chrVIII:356282-358130	60	-	0.121599	0.121599	0.121599	0.121599	0.121599	0.121599	0.121599	0.121599	0.121599	0.121599	0.121599	0.121599	0.121599	0.121599	0.121599	0.121599	0	0	0.121599	0.121599	0.121599	0.121599	0.121599	0.121599	0.121599	0.121599	0.121599	0.121599	0.121599	0.121599	0.121599	0.121599	0.121599	0.121599	0.121599	0.121599	0.121599	0.121599	0.121599	0.121599	0.121599	0.121599	0.121599	0.121599
chrXII	254577	255762	SUT255_chrXII:259760-260944	60	+	0.142266	0.142266	0.142266	0.142266	0	0.142266	0.142266	0.142266	0.142266	0.142266	0.142266	0.142266	0.142266	0.142266	0.142266	0.142266	0.142266	0.142266	0.142266	0.142266	0.142266	0.142266	0.142266	0.142266	0.142266	0.142266	0.142266	0.142266	0.142266	0.142266	0.142266	0.142266	0.142266	0.142266	0.142266	0.142266	0.142266	0.142266	0.142266	0.142266	0.142266	0	0.142266	0.142266
chrXIV	273553	274025	SUT325_chrXIV:270274-270746	60	+	0.426797	0.426797	0.142266	0.426797	0.426797	0.426797	0.426797	0.426797	0.426797	0.426797	0.426797	0.426797	0.426797	0.426797	0.426797	0.426797	0.426797	0.426797	0.426797	0.284531	0.284531	0.426797	0.426797	0.284531	0.284531	0.142266	0.142266	0.284531	0.284531	0.426797	0.426797	0.426797	0.426797	0.426797	0.426797	0.426797	0.426797	0.426797	0.426797	0.426797	0.426797	0.426797	0.426797	0.426797
chrXV	318073	319009	SUT360_chrXV:337465-338401	60	+	13.7998	13.7998	13.7998	13.7998	13.7998	13.942	13.7998	13.6575	13.5152	13.373	13.5152	12.9462	12.8039	13.2307	13.2307	11.808	12.9462	13.2307	13.0884	12.9462	13.373	13.373	13.5152	13.6575	13.7998	13.7998	13.942	13.6575	13.2307	13.2307	12.0926	13.6575	13.5152	13.5152	13.942	13.6575	13.942	13.373	12.9462	10.9545	13.0884	13.0884	12.2348	10.8122
chrXII	637816	639616	SUT703_chrXII:678147-679947	60	-	2.55358	2.55358	2.55358	2.55358	2.43199	2.67518	2.67518	2.67518	2.67518	2.67518	2.67518	2.67518	2.67518	2.67518	2.55358	2.67518	2.67518	2.67518	2.67518	2.67518	2.55358	2.67518	2.67518	2.67518	2.67518	2.67518	2.67518	2.67518	2.67518	2.67518	2.67518	2.67518	2.67518	2.67518	2.67518	2.67518	2.67518	2.67518	2.67518	2.67518	2.67518	2.67518	2.67518	2.43199
chrXII	277349	277694	SUT258_chrXII:282536-282880	60	+	1.84945	1.84945	1.84945	1.84945	1.84945	1.84945	1.84945	1.84945	1.84945	1.70719	1.70719	1.70719	1.84945	1.84945	1.13813	1.84945	1.84945	1.84945	1.84945	1.84945	1.84945	1.84945	1.84945	1.84945	1.84945	1.84945	1.84945	1.84945	1.84945	1.84945	1.70719	1.84945	1.84945	1.84945	1.84945	1.84945	1.84945	1.84945	1.84945	1.84945	1.84945	1.84945	1.84945	1.84945
chrVIII	287761	289990	SUT164_chrVIII:293967-296198	60	+	1.99172	1.99172	1.99172	1.99172	1.99172	1.99172	1.99172	1.99172	1.99172	1.84945	1.84945	1.84945	1.84945	1.42266	1.84945	1.84945	1.84945	1.42266	1.84945	1.70719	1.70719	1.56492	1.42266	1.42266	1.42266	1.56492	1.56492	1.56492	1.70719	1.56492	1.70719	1.70719	1.84945	1.84945	1.84945	1.84945	1.84945	1.84945	1.84945	1.84945	1.84945	1.84945	1.84945	1.84945
chrVIII	450510	452662	SUT592_chrVIII:456344-458496	60	-	0.121599	0.121599	0.121599	0.121599	0.121599	0.121599	0.121599	0.121599	0.121599	0.121599	0.121599	0.121599	0.121599	0.121599	0.121599	0.121599	0.121599	0.121599	0.121599	0.121599	0.121599	0.121599	0.121599	0.121599	0.121599	0	0.121599	0.121599	0	0	0	0.121599	0.121599	0.121599	0.121599	0.121599	0.121599	0.121599	0.121599	0.121599	0.121599	0.121599	0.121599	0.121599
chrXV	205977	206881	SUT356_chrXV:225683-226587	60	+	0	0	0	0	0	0	0	0	0	0	0	0	0	0	0	0	0	0	0	0	0	0	0	0	0	0	0	0	0	0	0	0.284531	0.284531	0.284531	0.284531	0.284531	0.284531	0.284531	0.284531	0.284531	0.284531	0.284531	0.284531	0.284531
chrVIII	372101	374180	SUT169_chrVIII:377983-380079	60	+	9.9586	9.9586	9.9586	9.9586	9.9586	9.9586	9.81633	9.81633	9.81633	9.67407	9.38953	9.5318	9.67407	9.81633	9.81633	9.5318	9.5318	9.5318	9.38953	8.96274	9.5318	9.38953	9.5318	9.67407	9.67407	9.5318	9.5318	9.5318	9.67407	9.67407	9.67407	9.67407	9.24727	9.24727	9.105	8.82047	8.67821	8.67821	8.53594	8.10914	8.39367	8.96274	8.82047	8.96274
chrVII	390387	390923	SUT117_chrVII:388928-389464	60	+	1741.900024	1731.22998	1732.22998	1738.339966	1743.180054	1744.319946	1745.170044	1742.189941	1743.040039	1757.550049	1758.689941	1758.26001	1758.829956	1761.819946	1762.099976	1760.540039	1758.400024	1656.680054	1688.27002	1724.689941	1484.26001	1744.890015	1763.380005	1768.219971	1766.369995	1765.660034	1764.949951	1750.01001	1767.790039	1739.339966	1768.930054	1766.650024	1764.089966	1765.800049	1771.209961	1761.819946	1758.689941	1755.27002	1753	1773.339966	1716.439941	1776.329956	1779.599976	1784.150024
chrIV	892385	892665	SUT476_chrIV:916061-916341	60	-	3.40478	3.40478	3.40478	3.40478	3.28318	3.16158	3.28318	3.28318	3.28318	3.28318	3.16158	3.40478	3.40478	3.40478	3.40478	3.40478	3.40478	3.40478	3.40478	3.40478	3.40478	3.28318	3.28318	3.03998	3.03998	3.28318	3.28318	3.16158	3.16158	2.55358	3.03998	2.91838	2.55358	2.67518	2.91838	2.79678	2.79678	2.43199	2.67518	2.79678	2.43199	2.79678	3.03998	2.91838
chrXII	606969	607993	SUT701_chrXII:641355-642379	60	-	0	0	0	0	0	0	0	0	0	0	0	0	0	0	0	0	0	0	0	0	0	0	0	0	0	0	0	0	0	0	0	0	0	0	0	0	0	0	0	0	0	0	0	0
chrXVI	145342	146470	SUT810_chrXVI:145534-146662	60	-	0.364798	0.364798	0.607996	0.851195	0.851195	0.851195	1.09439	1.70239	1.94559	2.18879	2.18879	2.18879	2.55358	2.91838	2.91838	3.03998	3.03998	3.16158	3.28318	3.64798	3.76958	3.76958	4.13438	4.49917	4.49917	4.49917	4.62077	4.74237	5.35037	5.35037	5.35037	5.35037	5.10717	4.98557	5.22877	5.47197	5.47197	5.47197	5.47197	5.47197	5.35037	5.22877	5.22877	4.98557
chrIV	590856	591128	SUT471_chrIV:593226-593498	60	-	0.364798	0.364798	0.364798	0.364798	0.364798	0.364798	0.364798	0.364798	0.364798	0.243199	0.243199	0.243199	0.243199	0.121599	0.121599	0.243199	0.243199	0.243199	0.243199	0.243199	0.243199	0.243199	0.243199	0.243199	0.243199	0.121599	0.243199	0.243199	0.243199	0.243199	0.243199	0.243199	0.243199	0.243199	0.243199	0.243199	0.243199	0.243199	0.121599	0.121599	0.121599	0.243199	0.243199	0.243199
chrXV	503434	504395	SUT779_chrXV:521669-522629	60	-	0.243199	0.243199	0.243199	0.243199	0.121599	0.121599	0.243199	0.243199	0.243199	0.243199	0.243199	0.243199	0.243199	0.243199	0.243199	0.243199	0.243199	0.243199	0.243199	0.243199	0.243199	0.243199	0.121599	0.243199	0.243199	0.243199	0.121599	0.243199	0.243199	0.243199	0.243199	0.243199	0.243199	0.243199	0.243199	0.243199	0.243199	0.243199	0.243199	0.243199	0.243199	0.243199	0.243199	0.243199
chrII	794001	795029	SUT023_chrII:785452-786476	60	+	5.97516	5.83289	5.83289	5.83289	5.97516	6.11742	6.11742	6.11742	5.83289	6.11742	6.11742	6.11742	6.11742	6.11742	6.11742	6.11742	6.11742	6.11742	6.11742	6.11742	6.11742	5.83289	5.83289	5.97516	6.11742	6.11742	5.97516	5.69063	5.97516	5.97516	5.69063	5.69063	5.97516	5.97516	5.97516	5.97516	5.97516	5.83289	5.97516	5.97516	5.97516	5.97516	5.97516	5.97516
chrIX	207739	209283	SUT183_chrIX:222868-224412	60	+	0	0	0	0	0	0	0	0	0	0	0	0	0	0	0	0	0	0	0	0.142266	0.142266	0.142266	0.142266	0.142266	0.142266	0.142266	0.142266	0.142266	0.142266	0.142266	0.142266	0.142266	0.142266	0.142266	0.142266	0.142266	0.142266	0.142266	0.142266	0.142266	0.142266	0.142266	0.142266	0.142266
chrII	277483	277899	SUT012_chrII:269792-270208	60	+	0	0	0	0	0	0	0	0	0	0	0	0	0	0	0	0	0	0	0	0	0	0	0	0	0	0	0	0	0	0	0	0	0	0	0	0	0	0	0	0	0	0	0	0
chrXIV	430127	430775	SUT332_chrXIV:426921-427569	60	+	0.853594	0.853594	0.853594	0.853594	0.853594	0.853594	0.853594	0.853594	0.711328	0.853594	0.853594	0.853594	0.711328	0.853594	0.853594	0.853594	0.853594	0.853594	0.853594	0.853594	0.853594	0.853594	0.853594	0.853594	0.853594	0.853594	0.853594	0.853594	0.853594	0.853594	0.853594	0.853594	0.853594	0.853594	0.711328	0.853594	0.853594	0.853594	0.853594	0.853594	0.853594	0.853594	0.853594	0.853594
chrIV	986784	989321	SUT065_chrIV:1014361-1016881	60	+	14.2266	13.2307	14.0843	14.2266	13.942	14.3688	15.0802	12.6616	12.8039	12.8039	14.7956	14.3688	15.3647	15.2224	15.0802	15.0802	15.2224	14.9379	15.0802	14.6534	13.373	15.2224	15.3647	15.3647	14.9379	15.3647	15.6492	14.5111	14.5111	15.6492	15.6492	15.6492	15.3647	15.3647	15.3647	14.9379	14.9379	13.5152	15.507	15.9338	15.9338	15.9338	15.7915	15.507
chrXVI	804461	805710	SUT840_chrXVI:797795-799043	60	-	0	0	0	0	0	0	0	0	0	0	0	0	0	0	0	0	0	0	0	0	0	0	0	0	0	0	0	0	0	0	0	0	0	0	0	0	0	0	0	0	0	0	0	0
chrXVI	582600	583824	SUT416_chrXVI:583022-584246	60	+	0.711328	0.711328	0.711328	0.711328	0.711328	0.711328	0.711328	0.711328	0.711328	0.569063	0.569063	0.569063	0.569063	0.569063	0.569063	0.569063	0.569063	0.569063	0.569063	0.569063	0.569063	0.569063	0.569063	0.569063	0.569063	0.569063	0.569063	0.569063	0.569063	0.284531	0.426797	0.426797	0.426797	0.426797	0.426797	0.426797	0.426797	0.426797	0.426797	0.426797	0.426797	0.426797	0.426797	0.426797
chrIX	418389	420486	SUT616_chrIX:427345-429441	60	-	22.3743	22.3743	22.252701	22.009501	22.1311	22.009501	22.009501	22.3743	22.252701	22.3743	22.1311	22.252701	22.1311	21.7663	18.9695	20.9151	21.401501	21.7663	21.2799	21.036699	21.036699	22.3743	22.495899	21.887899	20.9151	22.7391	22.7391	22.6175	22.6175	22.7391	22.860701	22.7391	22.7391	21.7663	22.3743	22.495899	22.1311	16.5375	21.401501	22.7391	23.103901	22.9823	22.9823	23.103901
chrVI	190275	190802	SUT529_chrVI:167876-168428	60	-	1.21599	1.21599	1.09439	1.09439	1.21599	1.21599	1.21599	1.21599	1.21599	1.21599	1.21599	1.21599	1.21599	1.21599	1.21599	1.21599	1.21599	1.21599	1.21599	1.21599	1.21599	1.21599	1.21599	1.21599	1.21599	1.21599	1.21599	1.21599	1.21599	1.09439	1.09439	1.21599	1.21599	1.21599	1.21599	1.21599	1.21599	1.21599	1.21599	0.972794	1.21599	1.21599	1.21599	1.21599
chrXVI	125268	125602	SUT808_chrXVI:125477-125813	60	-	0	0	0	0	0	0	0	0	0	0	0	0	0	0	0	0	0	0	0	0	0	0	0	0	0	0	0	0	0	0	0	0	0	0	0	0	0	0	0	0	0	0	0	0
chrXV	476126	476414	SUT778_chrXV:494373-494661	60	-	0.851195	0.972794	0.972794	0.972794	0.972794	0.972794	0.972794	0.972794	0.972794	0.972794	0.972794	0.972794	0.972794	0.972794	0.972794	0.972794	0.972794	0.972794	0.972794	0.972794	0.972794	0.972794	0.972794	0.972794	0.972794	0.972794	0.972794	0.972794	0.972794	0.972794	0.972794	0.972794	0.972794	0.972794	0.972794	0.972794	0.972794	0.972794	0.972794	0.972794	0.972794	0.972794	0.972794	0.972794
chrVII	954959	956232	SUT140_chrVII:969405-970677	60	+	19.9172	18.7791	19.9172	21.4821	21.4821	21.3398	20.913099	20.2017	18.352301	16.5028	20.4863	20.344	21.624399	21.7666	21.624399	21.4821	21.624399	21.624399	21.4821	21.0553	21.3398	21.3398	15.507	20.0595	21.908899	21.908899	21.624399	19.9172	16.7873	22.762501	22.193399	22.478001	22.9048	23.047001	23.189301	23.047001	23.047001	22.620199	22.762501	23.047001	22.762501	22.9048	22.193399	19.348101
chrVII	888448	889392	SUT137_chrVII:902542-903486	60	+	3.98344	3.84117	3.69891	3.84117	3.84117	3.69891	3.84117	3.69891	3.69891	3.55664	3.69891	3.69891	3.84117	3.84117	3.55664	3.84117	3.84117	3.69891	3.84117	3.69891	3.69891	3.84117	3.84117	3.98344	3.98344	3.98344	3.98344	3.98344	3.98344	3.98344	3.98344	3.84117	3.98344	3.98344	3.84117	3.84117	3.98344	3.98344	3.98344	3.98344	2.27625	2.13398	1.56492	1.56492
chrIII	117633	118395	SUT030_chrIII:123308-124068	60	+	0.569063	0.569063	0.569063	0.569063	0.569063	0.711328	0.711328	0.711328	0.711328	0.711328	0.569063	0.426797	0.426797	0.569063	0.569063	0.711328	0.711328	0.711328	0.711328	0.711328	0.711328	0.853594	0.853594	0.853594	0.853594	0.853594	0.853594	0.853594	0.853594	0.853594	0.853594	0.99586	0.99586	0.99586	0.99586	0.99586	0.99586	0.99586	0.99586	0.853594	0.99586	0.99586	0.853594	0.711328
chrXII	469310	469837	SUT697_chrXII:498155-498683	60	-	0.243199	0.243199	0.243199	0.121599	0.243199	0	0	0	0.121599	0.121599	0.243199	0.121599	0.121599	0.121599	0.121599	0.121599	0.121599	0.121599	0.121599	0.243199	0.243199	0.243199	0.243199	0.243199	0.243199	0.243199	0.243199	0.243199	0.243199	0.243199	0.243199	0.243199	0.243199	0.243199	0.121599	0.243199	0.243199	0.243199	0.243199	0.243199	0.243199	0.243199	0.243199	0.243199
chrXIII	271119	272778	SUT727_chrXIII:288110-289766	60	-	4.25597	4.25597	4.25597	4.25597	4.25597	4.25597	4.25597	4.25597	4.25597	4.25597	3.52638	4.25597	4.13438	4.13438	4.01278	4.01278	4.01278	4.01278	4.13438	3.76958	3.64798	3.16158	3.89118	3.89118	3.89118	3.64798	3.64798	3.64798	3.40478	3.52638	3.52638	3.52638	3.52638	3.52638	3.40478	3.52638	3.52638	3.52638	3.52638	3.40478	3.40478	3.16158	3.16158	3.52638
chrXVI	319184	319328	SUT401_chrXVI:319098-319242	60	+	0	0	0	0	0	0	0	0	0	0	0	0	0	0	0	0	0	0	0	0	0	0	0	0	0.284531	0.284531	0.284531	0.284531	0.284531	0.284531	0.284531	0.284531	0.284531	0.284531	0.284531	0.284531	0.284531	0.284531	0.284531	0.284531	0.284531	0.284531	0.284531	0.284531
chrIX	30569	31993	SUT177_chrIX:40209-41633	60	+	174.701996	186.082993	182.100006	183.238007	182.811005	183.807007	177.973999	177.263	176.552002	184.518997	182.384995	187.222	186.653	187.791	190.921005	191.205002	190.636002	191.205002	183.949997	187.222	186.936996	184.518997	187.932999	189.781998	191.490005	191.347	189.639999	190.067001	190.067001	192.059006	192.343002	192.201004	191.490005	192.059006	192.628006	192.912003	192.770004	173.848999	192.059006	193.054993	193.197006	192.912003	190.350998	193.197006
chrXII	365088	365862	SUT695_chrXII:370188-370964	60	-	0.364798	0.364798	0.364798	0.364798	0.364798	0.364798	0.364798	0.364798	0.364798	0.364798	0.364798	0.364798	0.364798	0.364798	0.364798	0.364798	0.364798	0.364798	0.364798	0.364798	0.364798	0.364798	0.364798	0.364798	0.364798	0.364798	0.364798	0.364798	0.364798	0.364798	0.364798	0.364798	0.364798	0.364798	0.364798	0.364798	0.364798	0.364798	0.364798	0.364798	0.364798	0.364798	0.364798	0.364798
chrVII	834480	835312	SUT134_chrVII:849574-850406	60	+	1.13813	1.13813	1.13813	1.13813	1.13813	1.13813	1.13813	1.13813	0.99586	0.99586	1.28039	1.28039	1.42266	1.42266	1.56492	1.56492	1.70719	1.70719	1.84945	1.84945	1.84945	1.99172	1.84945	2.13398	2.13398	2.27625	2.27625	2.27625	2.27625	2.27625	2.27625	2.27625	2.27625	2.27625	2.27625	2.27625	2.27625	2.27625	2.27625	2.41852	2.41852	2.27625	2.27625	2.41852
chrIII	248171	249699	SUT038_chrIII:242597-244125	60	+	0	0	0	0	0	0	0	0	0	0	0	0	0	0	0	0	0	0	0	0	0	0	0	0	0	0	0	0	0	0	0	0	0	0	0	0	0	0	0	0	0	0	0	0
chrXV	1022013	1022965	SUT801_chrXV:1057513-1058465	60	-	0.607996	0.607996	0.607996	0.607996	0.607996	0.607996	0.607996	0.607996	0.486397	0.607996	0.607996	0.607996	0.607996	0.607996	0.607996	0.607996	0.607996	0.607996	0.486397	0.486397	0.486397	0.486397	0.607996	0.607996	0.607996	0.607996	0.607996	0.607996	0.607996	0.607996	0.607996	0.607996	0.607996	0.607996	0.607996	0.607996	0.607996	0.607996	0.607996	0.607996	0.607996	0.607996	0.607996	0.607996
chrXIII	405390	406219	SUT729_chrXIII:433342-434190	60	-	0.851195	0.607996	0.607996	0.607996	0.607996	0.607996	0.607996	0.607996	0.607996	0.607996	0.607996	0.607996	0.607996	0.486397	0.364798	0.364798	0.243199	0.364798	0.364798	0.364798	0.364798	0.364798	0.243199	0.243199	0.243199	0.364798	0.364798	0.364798	0.364798	0.364798	0.364798	0.243199	0.364798	0.364798	0.243199	0.243199	0.243199	0.243199	0.243199	0.243199	0.243199	0.243199	0.243199	0.243199
chrVIII	400377	400921	SUT591_chrVIII:406219-406763	60	-	0.607996	0.607996	0.607996	0.607996	0.607996	0.607996	0.607996	0.607996	0.607996	0.486397	0.607996	0.607996	0.607996	0.729596	0.729596	0.729596	0.607996	0.607996	0.729596	0.729596	0.729596	0.729596	0.729596	0.729596	0.729596	0.729596	0.729596	0.729596	0.729596	0.729596	0.729596	0.729596	0.729596	0.729596	0.729596	0.729596	0.729596	0.729596	0.729596	0.729596	0.729596	0.607996	0.607996	0.607996
chrVII	360769	361409	SUT545_chrVII:359292-359932	60	-	48.761299	48.639702	49.004501	49.369301	49.369301	47.910099	49.490898	49.612499	49.490898	49.490898	49.612499	49.7341	49.490898	49.369301	49.490898	49.490898	49.490898	49.2477	49.004501	48.761299	49.004501	48.518101	49.004501	48.8829	49.369301	49.2477	48.761299	48.518101	49.2477	49.2477	49.126099	49.490898	49.977299	49.977299	50.0989	50.0989	50.0989	49.977299	49.2477	49.7341	49.612499	49.612499	49.7341	49.612499
chrXVI	590077	590541	SUT419_chrXVI:590470-590934	60	+	2.13398	1.84945	1.84945	2.13398	2.13398	2.13398	2.27625	2.27625	2.27625	2.27625	2.13398	2.13398	2.27625	2.27625	2.27625	2.27625	2.27625	2.13398	1.99172	1.84945	1.84945	2.27625	2.27625	2.27625	2.27625	2.27625	2.27625	2.13398	2.27625	2.27625	2.27625	2.27625	2.27625	2.27625	2.27625	2.27625	1.99172	2.27625	2.27625	2.27625	1.84945	2.13398	2.13398	2.27625
chrVIII	249742	249965	SUT582_chrVIII:255947-256171	60	-	0.486397	0.486397	0.486397	0.486397	0.486397	0.486397	0.486397	0.486397	0.486397	0.486397	0.486397	0.486397	0.486397	0.364798	0.486397	0.243199	0.486397	0.486397	0.486397	0.486397	0.486397	0.486397	0.486397	0.486397	0.486397	0.486397	0.486397	0.486397	0.486397	0.486397	0.486397	0.486397	0.486397	0.486397	0.486397	0.486397	0.486397	0.486397	0.486397	0.486397	0.364798	0.364798	0.364798	0.486397
chrI	211540	211772	SUT001_chrI:9368-9600	60	+	6.54422	6.68649	6.68649	6.68649	6.68649	6.40195	6.54422	6.54422	6.54422	6.54422	6.54422	6.54422	6.54422	6.68649	6.68649	6.68649	6.54422	6.54422	6.25969	6.54422	6.68649	6.68649	6.68649	6.25969	6.68649	6.68649	6.68649	6.68649	6.68649	6.68649	6.82875	6.82875	6.82875	6.82875	6.82875	6.82875	6.82875	6.82875	6.40195	6.40195	6.68649	6.82875	6.54422	6.54422
chrVII	194714	194866	SUT112_chrVII:193533-193685	60	+	0.853594	0.853594	0.99586	0.853594	0.853594	0.99586	0.99586	0.99586	0.99586	0.99586	0.99586	0.99586	0.99586	0.853594	0.99586	0.99586	0.99586	0.853594	0.99586	0.99586	0.99586	0.99586	0.99586	0.99586	0.99586	0.99586	0.99586	0.99586	0.99586	0.99586	0.99586	0.853594	0.99586	0.99586	0.711328	0.99586	0.99586	0.711328	0.711328	0.711328	0.853594	0.99586	0.99586	0.853594
chrXIII	201879	202511	SUT720_chrXIII:219221-219853	60	-	1.45919	1.45919	1.45919	1.45919	1.45919	1.45919	1.45919	1.45919	1.45919	1.45919	1.45919	1.45919	1.45919	1.45919	1.45919	1.45919	1.45919	1.45919	1.45919	1.45919	1.45919	1.45919	1.33759	1.45919	1.45919	1.33759	1.21599	1.21599	1.21599	1.45919	1.45919	1.33759	1.33759	1.33759	1.33759	1.21599	1.21599	1.33759	1.45919	1.45919	1.45919	1.45919	1.45919	1.45919
chrVIII	235799	236116	SUT580_chrVIII:242011-242323	60	-	0	0	0	0	0	0	0	0	0	0	0	0	0	0	0	0	0	0	0	0	0	0	0	0	0	0	0	0	0	0	0	0	0	0	0	0	0	0	0	0	0	0	0	0
chrIX	144462	145174	SUT608_chrIX:154192-154904	60	-	1.70239	1.58079	1.70239	1.82399	1.82399	1.82399	1.82399	1.70239	1.82399	1.82399	1.82399	1.94559	1.94559	1.94559	1.94559	1.94559	1.94559	1.94559	1.94559	2.06719	2.06719	2.06719	2.06719	2.18879	2.18879	2.06719	2.06719	1.94559	2.06719	2.18879	2.18879	2.06719	2.06719	2.18879	2.18879	2.06719	2.18879	2.18879	2.18879	2.18879	2.18879	2.18879	2.18879	2.18879
chrXV	488800	489704	SUT368_chrXV:507041-507945	60	+	289.226013	289.795013	287.946014	289.937012	289.653015	289.368011	288.088013	288.941986	288.799011	287.519012	287.09201	287.09201	275.710999	289.510986	285.38501	282.397003	285.812012	287.803009	289.795013	292.213989	291.075989	293.493988	293.778992	293.209991	291.928986	277.703003	290.790985	290.079987	276.138	294.347992	292.924988	294.48999	295.05899	291.217987	292.355988	292.071014	293.635986	291.644989	293.778992	289.084015	289.510986	288.515015	291.644989	290.648987
chrXII	316899	318282	SUT693_chrXII:322084-323468	60	-	6.20156	5.95836	5.95836	5.83677	6.20156	6.20156	6.20156	6.20156	6.07996	6.07996	6.07996	6.20156	6.20156	6.20156	6.20156	6.20156	6.20156	6.20156	6.32316	6.44476	6.44476	6.32316	6.44476	6.44476	6.44476	6.44476	6.07996	6.44476	6.44476	6.44476	6.44476	6.32316	6.20156	6.32316	6.44476	6.56636	6.68796	6.80956	6.68796	6.68796	6.68796	6.80956	6.80956	6.80956
chrXII	562528	562912	SUT273_chrXII:591343-591727	60	+	77.250298	76.965698	77.392502	77.392502	76.396698	77.108002	78.815201	79.241997	79.241997	79.526497	78.957397	79.384201	79.384201	80.095596	80.095596	79.6688	78.815201	78.815201	79.099701	78.388397	79.099701	79.526497	79.526497	79.6688	79.810997	79.9533	79.6688	79.6688	79.526497	79.384201	79.526497	79.6688	78.957397	78.672897	78.815201	78.530602	78.815201	78.388397	78.388397	78.815201	78.672897	77.819298	73.5513	77.250298
chrXVI	645339	645617	SUT830_chrXVI:645418-645682	60	-	0.729596	0.729596	0.729596	0.729596	0.729596	0.729596	0.729596	0.729596	0.729596	0.729596	0.729596	0.729596	0.729596	0.729596	0.729596	0.729596	0.607996	0.607996	0.729596	0.729596	0.729596	0.729596	0.729596	0.729596	0.729596	0.729596	0.729596	0.729596	0.729596	0.729596	0.729596	0.851195	0.972794	0.972794	0.972794	0.972794	1.09439	1.09439	1.09439	1.09439	0.972794	0.972794	0.972794	0.972794
chrXII	619537	621153	SUT702_chrXII:659835-661451	60	-	0.364798	0.364798	0.364798	0.364798	0.364798	0.364798	0.364798	0.364798	0.364798	0.364798	0.364798	0.364798	0.364798	0.364798	0.364798	0.364798	0.364798	0.364798	0.364798	0.364798	0.364798	0.364798	0.364798	0.364798	0.364798	0.364798	0.364798	0.364798	0.364798	0.364798	0.364798	0.364798	0.364798	0.364798	0.364798	0.243199	0.121599	0.364798	0.364798	0.364798	0.364798	0.364798	0.364798	0.486397
chrX	638657	639366	SUT647_chrX:639042-639762	60	-	16.415899	16.780701	16.780701	16.6591	16.5375	16.5375	16.5375	16.5375	16.5375	16.6591	16.6591	16.5375	16.415899	16.172701	15.6863	16.0511	16.5375	16.6591	15.1999	12.1599	6.93116	15.4431	15.1999	15.9295	16.9023	17.023899	17.023899	17.1455	16.780701	16.9023	16.780701	16.6591	17.023899	16.415899	16.6591	17.1455	16.5375	16.780701	17.1455	17.1455	17.267099	17.1455	17.3887	17.3887
chrXI	538999	539383	SUT682_chrXI:527262-527646	60	-	0.243199	0.243199	0.243199	0.243199	0.243199	0.243199	0.243199	0.243199	0.243199	0.243199	0.243199	0.243199	0.243199	0.243199	0.243199	0.243199	0.243199	0.243199	0.243199	0.243199	0.243199	0.243199	0.243199	0.243199	0.243199	0.243199	0.243199	0.243199	0.243199	0.243199	0.243199	0.243199	0.243199	0.243199	0.243199	0.243199	0.243199	0.243199	0.243199	0.243199	0.243199	0.243199	0.243199	0.243199
chrXII	284562	284738	SUT259_chrXII:289744-289920	60	+	83.509903	83.367699	83.794502	81.802803	82.229599	79.9533	75.827599	83.794502	83.225403	83.652199	83.083099	79.384201	80.380096	64.446297	72.271004	82.514099	83.936699	83.936699	83.936699	81.802803	82.229599	82.087303	83.083099	82.087303	83.367699	82.940903	83.509903	83.936699	83.367699	82.087303	83.367699	83.225403	84.363503	84.221298	73.978104	73.835899	82.798599	82.940903	83.225403	83.652199	83.367699	84.079002	84.079002	80.095596
chrXVI	491552	492296	SUT412_chrXVI:491949-492693	60	+	1.99172	1.99172	1.84945	1.99172	1.99172	1.99172	1.99172	1.84945	1.84945	1.84945	1.84945	1.99172	0.426797	1.13813	1.99172	1.99172	1.99172	1.99172	1.99172	1.99172	1.99172	1.99172	1.99172	1.99172	1.99172	1.99172	1.99172	1.99172	1.99172	1.99172	1.99172	1.99172	1.99172	1.99172	1.99172	1.84945	1.99172	1.99172	1.99172	1.99172	1.99172	1.99172	1.99172	1.84945
chrXI	526231	526763	SUT239_chrXI:514138-514706	60	+	0.142266	0.284531	0.284531	0.284531	0.284531	0.284531	0.284531	0.284531	0.284531	0.284531	0.284531	0.284531	0.284531	0.284531	0.284531	0.284531	0.284531	0.284531	0.284531	0.284531	0.284531	0.284531	0.284531	0.284531	0.284531	0.284531	0.284531	0.284531	0.284531	0.284531	0.284531	0.284531	0.284531	0.284531	0.284531	0.284531	0.284531	0.284531	0.284531	0.284531	0.284531	0.284531	0.284531	0.284531
chrXIII	163998	165590	SUT719_chrXIII:169853-171445	60	-	2.31039	2.31039	2.31039	2.31039	2.31039	2.31039	2.31039	2.31039	2.31039	2.18879	2.31039	2.31039	2.31039	2.31039	2.31039	2.31039	2.31039	2.31039	2.31039	2.31039	2.06719	1.21599	2.18879	2.31039	2.31039	2.31039	2.31039	2.31039	2.31039	2.18879	2.31039	2.31039	2.31039	2.31039	2.31039	2.31039	2.31039	2.31039	2.31039	2.31039	2.31039	2.31039	2.06719	2.18879
chrX	121455	123821	SUT203_chrX:111479-113846	60	+	0	0	0	0	0	0	0	0.142266	0.142266	0.142266	0.142266	0.142266	0.142266	0.142266	0.142266	0.142266	0.142266	0	0.142266	0.142266	0.142266	0.142266	0.142266	0.142266	0.142266	0.142266	0.142266	0	0	0.142266	0.142266	0.142266	0.142266	0.142266	0.142266	0.142266	0.142266	0.142266	0.142266	0.142266	0.142266	0.142266	0.142266	0.142266
chrVII	702689	704185	SUT557_chrVII:713475-714971	60	-	79.039497	79.2827	78.674698	79.161102	78.9179	81.106697	80.9851	80.741898	79.890701	80.741898	81.471497	81.349899	81.836304	81.228302	82.079498	82.079498	81.228302	81.836304	81.228302	81.349899	79.404297	80.9851	81.106697	82.444298	78.553101	79.2827	84.3899	84.146698	84.146698	83.173897	79.890701	83.295502	83.052299	83.903503	84.268303	83.417099	84.146698	84.7547	84.997902	84.633102	79.890701	84.7547	82.079498	84.3899
chrXV	991202	992602	SUT800_chrXV:1026633-1028033	60	-	408.329987	407.721985	353.854004	403.345001	408.574005	409.303009	408.816986	406.993011	407.235992	403.345001	407.479004	403.10199	409.911011	408.209015	383.523987	408.574005	405.654999	407.721985	356.286011	392.401001	401.156006	404.803986	409.54599	409.303009	409.54599	410.884003	410.884003	410.39801	407.358002	405.290009	406.75	409.303009	406.871002	407.843994	399.332001	406.506012	405.411987	409.911011	409.54599	411.614014	412.708008	408.451996	403.709991	408.937988
chrXI	284722	285347	SUT668_chrXI:278283-278907	60	-	0	0	0	0	0	0	0	0	0	0	0	0	0	0	0	0	0	0	0	0	0	0	0	0	0	0	0	0	0	0	0	0	0	0	0	0	0	0	0	0	0	0	0	0
chrII	269381	269886	SUT444_chrII:255774-256278	60	-	0.851195	0.851195	0.851195	0.851195	0.851195	0.851195	0.851195	0.851195	0.851195	0.851195	0.607996	0.851195	0.851195	0.851195	0.851195	0.851195	0.851195	0.851195	0.851195	0.851195	0.851195	0.851195	0.851195	0.851195	0.851195	0.851195	0.851195	0.851195	0.851195	0.851195	0.851195	0.851195	0.851195	0.851195	0.851195	0.851195	0.729596	0.729596	0.851195	0.729596	0.851195	0.851195	0.851195	0.729596
chrVII	796556	797612	SUT564_chrVII:800658-801714	60	-	0.607996	0.607996	0.607996	0.607996	0.607996	0.607996	0.607996	0.607996	0.729596	0.729596	0.729596	0.729596	0.729596	0.729596	0.729596	0.729596	0.729596	0.729596	0.729596	0.729596	0.729596	0.729596	0.729596	0.729596	0.729596	0.729596	0.729596	0.729596	0.729596	0.729596	0.729596	0.729596	0.364798	0.364798	0.364798	0.729596	0.851195	0.851195	0.851195	0.851195	0.851195	0.851195	0.851195	0.851195
chrXV	86867	87067	SUT767_chrXV:101062-101262	60	-	0	0	0	0	0	0	0	0	0	0	0	0	0	0	0	0	0	0	0	0	0	0	0	0	0	0	0	0	0	0	0	0	0	0	0	0	0	0	0	0	0	0	0	0
chrXII	537760	539600	SUT272_chrXII:566583-568423	60	+	0.711328	0.711328	0.711328	0.711328	0.711328	0.711328	0.711328	0.711328	0.711328	0.711328	0.711328	0.711328	0.711328	0.711328	0.711328	0.711328	0.711328	0.711328	0.711328	0.711328	0.711328	0.711328	0.711328	0.711328	0.711328	0.711328	0.711328	0.711328	0.711328	0.711328	0.711328	0.711328	0.711328	0.711328	0.711328	0.711328	0.711328	0.711328	0.711328	0.711328	0.711328	0.711328	0.711328	0.711328
chrVIII	513968	514928	SUT599_chrVIII:519312-520272	60	-	9.72794	9.72794	9.60634	8.87675	9.60634	9.60634	9.60634	9.60634	9.60634	9.60634	9.60634	9.60634	9.60634	9.72794	9.84954	9.72794	9.84954	9.84954	9.97114	9.97114	9.97114	9.97114	9.97114	9.84954	9.72794	9.97114	9.97114	9.84954	9.60634	9.11995	9.72794	9.72794	8.39035	9.60634	9.11995	9.48474	9.84954	9.97114	10.0927	10.0927	10.0927	10.0927	10.0927	10.0927
chrIII	228652	229364	SUT037_chrIII:223502-224214	60	+	0	0	0	0	0	0	0	0	0	0	0	0	0	0	0	0	0	0	0	0	0	0	0	0	0	0	0	0	0	0	0	0	0	0	0	0	0	0	0	0	0	0	0	0
chrX	445847	446103	SUT636_chrX:434706-434962	60	-	0.607996	0.607996	0.607996	0.607996	0.607996	0.607996	0.607996	0.607996	0.607996	0.607996	0.607996	0.607996	0.607996	0.607996	0.607996	0.607996	0.607996	0.607996	0.607996	0.607996	0.607996	0.607996	0.607996	0.607996	0.607996	0.607996	0.607996	0.607996	0.607996	0.607996	0.607996	0.607996	0.607996	0.607996	0.607996	0.607996	0.607996	0.607996	0.607996	0.607996	0.607996	0.607996	0.607996	0.607996
chrXV	774747	775331	SUT788_chrXV:804238-804822	60	-	260.343994	257.061005	259.858002	260.709015	256.574005	259.735992	260.101013	247.332993	257.546997	231.160004	236.145996	248.914001	254.264008	241.983002	184.709	247.576004	245.630997	252.319	252.197006	252.804993	257.061005	257.303986	258.763	260.101013	259.493011	259.25	257.061005	257.911987	259.493011	261.316986	261.559998	262.290009	262.290009	261.437988	261.924988	263.019012	261.924988	262.411011	263.261993	263.506012	263.384003	260.829987	263.384003	263.748993
chrIV	554392	554752	SUT056_chrIV:556741-557101	60	+	1.70719	1.70719	1.56492	1.28039	1.56492	1.70719	1.70719	1.70719	1.70719	1.70719	1.42266	1.70719	1.70719	1.70719	1.56492	1.56492	1.70719	1.70719	1.70719	1.70719	1.70719	1.70719	1.70719	1.70719	1.70719	1.70719	1.70719	1.70719	1.70719	1.70719	1.70719	1.70719	1.70719	1.70719	1.70719	1.70719	1.56492	1.42266	1.70719	1.70719	1.70719	1.70719	1.70719	1.70719
chrX	110985	111648	SUT202_chrX:101007-101671	60	+	0.142266	0.142266	0.142266	0.142266	0.142266	0.142266	0.142266	0.142266	0.142266	0.142266	0.142266	0.142266	0.142266	0.142266	0.142266	0.142266	0.142266	0.142266	0.142266	0.142266	0.142266	0.142266	0.142266	0.142266	0.142266	0.142266	0.142266	0.142266	0.142266	0.142266	0.142266	0.142266	0.142266	0.142266	0.142266	0.142266	0.142266	0.142266	0.142266	0.142266	0.142266	0.142266	0.142266	0.142266
chrVIII	502365	503341	SUT597_chrVIII:507712-508688	60	-	0	0	0	0	0	0	0	0	0	0	0	0	0	0	0	0	0	0	0	0	0	0	0	0	0	0.121599	0.121599	0.121599	0.243199	0.243199	0.243199	0.243199	0.243199	0.243199	0.243199	0.243199	0.243199	0.243199	0.243199	0.243199	0.243199	0.243199	0.243199	0.243199
chrII	482288	484897	SUT018_chrII:474286-476894	60	+	1.42266	1.42266	1.28039	1.28039	1.42266	1.42266	1.42266	1.42266	1.28039	1.28039	1.28039	1.28039	1.28039	1.42266	1.42266	1.42266	1.42266	1.42266	1.42266	1.42266	1.42266	1.42266	1.42266	1.42266	1.42266	1.42266	1.42266	1.42266	1.42266	1.42266	1.42266	1.42266	1.42266	1.42266	1.42266	1.42266	1.42266	1.42266	0.99586	1.42266	1.42266	1.28039	1.42266	1.42266
chrVIII	273857	275034	SUT583_chrVIII:280067-281243	60	-	0	0	0	0	0	0	0	0	0	0	0	0	0	0	0	0	0	0	0	0	0	0	0	0	0	0	0	0	0	0	0	0	0	0	0	0	0	0	0	0	0	0	0	0
chrVIII	280194	280757	SUT162_chrVIII:286399-286959	60	+	0.142266	0.142266	0	0.142266	0.142266	0.142266	0.142266	0.142266	0.142266	0.142266	0.142266	0	0	0	0	0.142266	0.142266	0.142266	0.142266	0.142266	0.142266	0.142266	0.142266	0.142266	0.142266	0.142266	0.142266	0.142266	0.142266	0.142266	0.142266	0.142266	0.142266	0.142266	0.142266	0.142266	0.142266	0.142266	0.142266	0.142266	0.142266	0.142266	0.142266	0.142266
chrXII	151973	154489	SUT246_chrXII:151122-153642	60	+	0.853594	0.853594	0.853594	0.853594	0.853594	0.853594	0.853594	0.853594	0.853594	0.853594	0.853594	0.853594	0.853594	0.853594	0.853594	0.853594	0.853594	0.853594	0.853594	0.853594	0.853594	0.853594	0.853594	0.853594	0.853594	0.853594	0.853594	0.853594	0.853594	0.853594	0.853594	0.853594	0.853594	0.853594	0.853594	0.853594	0.853594	0.853594	0.853594	0.853594	0.853594	0.853594	0.853594	0.853594
chrVII	696074	696732	SUT556_chrVII:701507-702163	60	-	22.1311	22.252701	22.6175	21.644699	21.644699	22.7391	22.7391	22.7391	22.7391	22.6175	22.7391	22.860701	22.9823	23.103901	23.103901	23.2255	23.347099	23.4687	23.8335	23.711901	24.0767	24.0767	24.319901	24.806299	23.8335	24.9279	24.9279	24.9279	25.0495	25.0495	23.711901	25.0495	25.2927	25.6574	25.6574	25.6574	25.778999	26.0222	26.2654	26.2654	26.2654	26.0222	26.143801	25.9006
chrXV	851769	852921	SUT793_chrXV:881289-882441	60	-	1.33759	1.33759	1.33759	1.33759	1.21599	1.33759	1.33759	1.33759	1.33759	1.33759	1.33759	1.33759	1.33759	1.33759	1.33759	1.33759	1.33759	1.33759	1.33759	1.33759	1.33759	1.33759	1.21599	1.21599	1.09439	1.33759	1.33759	1.33759	1.33759	1.33759	1.33759	1.33759	1.33759	1.33759	1.33759	1.33759	1.33759	1.33759	1.33759	1.33759	1.33759	1.33759	1.33759	1.33759
chrXVI	619324	619521	SUT827_chrXVI:619770-619986	60	-	590.242981	575.164978	513.270996	589.513	590	583.677002	557.896973	595.835999	598.755005	603.254028	564.828979	569.814026	601.552002	603.497009	602.888977	583.919983	604.59198	604.955994	605.929016	605.078003	598.025024	605.442993	605.200012	603.254028	597.416992	599.119995	596.93103	593.768982	602.645996	587.932983	584.041016	583.312012	601.916016	600.578979	584.770996	599.606018	576.502014	584.406006	596.809021	600.822021	594.377014	600.578979	602.523987	518.13501
chrII	255293	256397	SUT009_chrII:241686-242790	60	+	3.27211	3.12984	3.27211	3.27211	3.41438	3.41438	3.41438	3.41438	3.41438	3.41438	3.12984	3.27211	3.41438	3.55664	3.55664	3.41438	3.41438	3.41438	3.55664	3.55664	3.55664	3.55664	3.55664	3.41438	3.41438	3.55664	3.55664	3.55664	3.55664	3.55664	3.55664	3.55664	3.41438	3.41438	3.12984	3.41438	2.84531	2.84531	3.41438	2.98758	2.84531	3.55664	3.55664	3.27211
chrXIV	321851	322587	SUT327_chrXIV:318633-319369	60	+	0.99586	0.99586	0.99586	0.99586	0.99586	0.99586	0.99586	0.99586	0.853594	0.99586	0.99586	0.99586	0.99586	0.99586	0.99586	0.99586	0.99586	0.99586	0.99586	0.99586	0.99586	0.99586	0.99586	0.99586	0.99586	0.99586	0.99586	0.99586	0.99586	0.99586	0.99586	0.99586	0.99586	0.99586	0.99586	0.99586	0.99586	0.99586	0.99586	0.99586	0.99586	0.99586	0.99586	0.99586
chrXII	229398	230750	SUT252_chrXII:234552-235904	60	+	0.284531	0.284531	0.284531	0.284531	0.284531	0.284531	0.284531	0.284531	0.284531	0.284531	0.284531	0.284531	0.284531	0.284531	0.284531	0.284531	0.284531	0.284531	0.284531	0.284531	0.284531	0.284531	0.284531	0.284531	0.284531	0.284531	0.284531	0.284531	0.284531	0.284531	0.284531	0.284531	0.284531	0.284531	0.284531	0.284531	0.284531	0.284531	0.284531	0.284531	0.284531	0.284531	0.284531	0.284531
chrXIII	248520	250458	SUT724_chrXIII:265541-267477	60	-	0	0	0	0	0	0	0	0	0	0	0	0	0	0	0	0	0	0	0	0	0	0	0	0	0	0	0	0	0	0	0	0	0	0	0	0	0	0	0	0	0	0	0	0
chrII	807871	808631	SUT454_chrII:799306-800066	60	-	1.94559	1.94559	1.94559	1.94559	1.94559	1.94559	1.94559	1.94559	1.94559	1.82399	1.82399	1.82399	1.82399	1.82399	1.94559	1.94559	1.94559	1.94559	1.94559	1.94559	1.94559	1.82399	1.94559	1.94559	1.94559	1.94559	1.94559	1.94559	1.94559	1.94559	1.94559	1.94559	1.94559	1.94559	1.94559	1.94559	1.94559	1.94559	1.94559	1.94559	1.94559	1.94559	1.94559	1.94559
chrV	576416	576768	SUT523_chrV:562802-563154	60	-	28.819	28.697399	31.1294	31.1294	31.1294	31.250999	30.764601	30.764601	30.8862	30.8862	31.007799	29.6702	29.6702	30.5214	31.007799	31.007799	30.8862	31.007799	31.1294	31.1294	31.1294	31.1294	31.1294	30.399799	30.8862	30.5214	29.6702	29.427	29.305401	29.062201	29.062201	29.548599	29.427	29.427	29.7918	29.062201	28.940599	28.940599	28.819	28.819	28.819	27.846201	28.3326	28.5758
chrXVI	463571	463763	SUT411_chrXVI:463982-464174	60	+	0.711328	0.711328	0.711328	0.853594	0.853594	0.853594	0.853594	0.853594	0.99586	0.99586	0.99586	0.99586	0.99586	0.99586	0.99586	0.99586	0.99586	1.13813	1.13813	1.13813	1.13813	1.13813	1.13813	1.13813	1.13813	1.13813	1.13813	1.13813	1.28039	1.28039	1.28039	1.28039	1.28039	1.28039	1.28039	1.28039	1.28039	1.28039	1.28039	1.28039	1.13813	1.13813	1.13813	1.28039
chrVII	325300	326335	SUT115_chrVII:324168-325232	60	+	2.98758	2.98758	2.98758	2.70305	2.98758	2.98758	2.98758	2.84531	2.98758	2.98758	2.98758	2.98758	2.98758	2.98758	2.98758	2.98758	2.98758	2.98758	2.98758	2.98758	2.98758	2.98758	2.98758	2.98758	2.98758	2.98758	2.84531	2.70305	2.84531	2.70305	2.70305	2.41852	2.70305	2.84531	2.84531	2.84531	2.70305	2.84531	2.84531	2.84531	2.70305	2.70305	2.56078	2.56078
chrIV	944053	945722	SUT063_chrIV:968033-969697	60	+	0.569063	0.711328	0.711328	0.711328	0.711328	0.711328	0.711328	0.711328	0.426797	0.711328	0.711328	0.711328	0.569063	0.569063	0.569063	0.426797	0.426797	0.426797	0.426797	0.426797	0.426797	0.426797	0.426797	0.426797	0.426797	0.426797	0.426797	0.426797	0.426797	0.426797	0.426797	0.426797	0.426797	0.426797	0.426797	0.426797	0.426797	0.426797	0.426797	0.426797	0.426797	0.426797	0.426797	0.426797
chrXI	367271	367862	SUT675_chrXI:355115-356139_r1	60	-	1.45919	1.45919	1.33759	1.45919	1.45919	1.45919	1.45919	1.45919	1.45919	1.45919	1.45919	1.45919	1.45919	1.45919	1.45919	1.45919	1.45919	1.45919	1.33759	1.33759	1.45919	1.45919	1.45919	1.45919	1.45919	1.45919	1.45919	1.45919	1.45919	1.45919	1.45919	1.45919	1.45919	1.45919	1.45919	1.45919	1.45919	1.45919	1.45919	1.45919	1.45919	1.45919	1.45919	1.45919
chrXV	24971	26115	SUT764_chrXV:39078-40222	60	-	4.49917	4.49917	4.49917	4.37757	4.37757	4.49917	4.49917	4.25597	4.49917	4.49917	4.49917	4.37757	4.62077	4.62077	4.62077	4.49917	4.37757	4.25597	3.52638	3.52638	3.52638	3.52638	3.52638	3.52638	3.52638	3.28318	3.16158	3.16158	3.16158	3.16158	2.79678	2.79678	2.67518	2.31039	2.31039	1.82399	1.82399	1.82399	1.94559	1.94559	1.94559	1.82399	1.58079	1.58079
chrIX	209283	211364	SUT184_chrIX:224412-226492	60	+	4.69477	4.69477	4.69477	4.69477	4.69477	4.69477	4.69477	4.69477	4.69477	4.5525	4.5525	4.69477	3.98344	4.83703	4.83703	4.83703	4.83703	4.83703	4.83703	4.41024	4.83703	4.83703	4.83703	4.69477	4.69477	4.83703	4.83703	4.83703	4.69477	4.69477	4.83703	4.83703	4.83703	4.83703	4.83703	4.83703	4.83703	4.83703	4.83703	4.69477	4.83703	4.83703	4.83703	4.83703
chrVII	720545	722209	SUT128_chrVII:731350-733014	60	+	0.569063	0.569063	0.569063	0.569063	0.569063	0.569063	0.569063	0.569063	0.569063	0.569063	0.569063	0.569063	0.569063	0.426797	0.569063	0.569063	0.569063	0.569063	0.569063	0.569063	0.569063	0.569063	0.569063	0.569063	0.569063	0.569063	0.569063	0.569063	0.569063	0.569063	0.569063	0.569063	0.569063	0.569063	0.569063	0.569063	0.569063	0.569063	0.569063	0.569063	0.569063	0.569063	0.569063	0.569063
chrXII	913852	914037	SUT283_chrXII:954387-954571	60	+	2.98758	2.98758	2.98758	2.98758	2.98758	2.98758	2.98758	2.98758	2.98758	2.98758	2.98758	2.98758	2.98758	2.84531	2.84531	2.84531	2.98758	2.98758	2.98758	2.98758	2.98758	2.98758	2.98758	2.98758	2.98758	2.84531	2.84531	2.84531	2.70305	2.84531	2.98758	2.84531	2.98758	2.98758	2.98758	2.98758	2.98758	2.98758	2.13398	2.13398	2.84531	2.98758	2.98758	2.98758
chrVIII	196397	198287	SUT157_chrVIII:201633-203529	60	+	0.853594	0.853594	0.853594	0.853594	0.853594	0.853594	0.853594	0.853594	0.853594	0.853594	0.853594	0.853594	0.853594	0.853594	0.853594	0.853594	0.853594	0.853594	0.853594	0.853594	0.853594	0.853594	0.853594	0.711328	0.853594	0.853594	0.853594	0.853594	0.853594	0.853594	0.853594	0.853594	0.853594	0.853594	0.853594	0.853594	0.853594	0.853594	0.853594	0.853594	0.853594	0.853594	0.853594	0.853594
chrXI	623234	626010	SUT241_chrXI:605595-608371	60	+	0	0	0	0	0	0	0	0	0	0	0	0	0	0	0	0	0	0	0	0	0	0	0	0	0	0	0	0	0	0	0	0	0	0	0	0	0	0	0	0	0	0	0	0
chrIX	415562	416411	SUT615_chrIX:424552-425368	60	-	2.31039	2.31039	2.31039	2.31039	2.31039	2.31039	2.31039	2.31039	2.31039	2.18879	2.31039	2.31039	2.31039	2.31039	2.31039	2.31039	2.31039	2.31039	2.31039	2.31039	2.31039	2.31039	2.31039	2.31039	2.31039	2.31039	2.31039	2.31039	2.31039	2.31039	2.31039	2.31039	2.31039	2.31039	2.31039	2.31039	2.31039	2.31039	2.31039	2.31039	2.31039	2.31039	2.31039	2.31039
chrX	269971	271203	SUT630_chrX:259761-260993	60	-	32.710201	32.710201	32.710201	30.764601	32.5886	32.710201	32.710201	32.710201	32.466999	31.9806	32.1022	32.223801	30.8862	27.603001	29.427	31.9806	31.007799	31.1294	31.372601	28.697399	31.858999	31.7374	31.615801	31.9806	32.345402	32.710201	31.372601	32.710201	32.710201	32.831799	32.831799	32.710201	31.9806	32.1022	32.831799	32.831799	32.9534	32.9534	32.831799	32.831799	32.5886	32.5886	32.466999	32.710201
chrVII	1045890	1046338	SUT146_chrVII:1060292-1060740	60	+	0.142266	0.142266	0.142266	0.142266	0.142266	0.142266	0.142266	0.142266	0.142266	0.142266	0.142266	0.142266	0.142266	0.142266	0.142266	0.142266	0.142266	0.142266	0.142266	0.142266	0.142266	0.142266	0.142266	0.142266	0.142266	0.142266	0.142266	0.142266	0.142266	0.142266	0.142266	0.142266	0.142266	0.142266	0.142266	0.142266	0.142266	0.142266	0.142266	0.142266	0.142266	0.142266	0.142266	0.142266
chrXVI	829329	830440	SUT425_chrXVI:828543-829655	60	+	0.142266	0.142266	0.142266	0.142266	0.142266	0.142266	0.142266	0.142266	0	0	0.142266	0.142266	0.142266	0.142266	0.142266	0.142266	0.142266	0.142266	0.142266	0	0	0	0	0	0	0	0	0	0	0	0	0	0	0	0	0	0	0	0	0	0	0	0	0
chrXV	381175	382463	SUT776_chrXV:400126-401414	60	-	0.364798	0.364798	0.243199	0.243199	0.243199	0.243199	0.243199	0.364798	0.364798	0.364798	0.364798	0.364798	0.364798	0.364798	0.243199	0.243199	0.243199	0.364798	0.364798	0.364798	0.364798	0.364798	0.364798	0.364798	0.364798	0.364798	0.364798	0.364798	0.364798	0.364798	0.364798	0.364798	0.364798	0.364798	0.364798	0.364798	0.364798	0.364798	0.364798	0.364798	0.364798	0.364798	0.364798	0.364798
chrIV	454826	455219	SUT465_chrIV:443808-444200	60	-	0.243199	0.243199	0.243199	0.243199	0.243199	0.243199	0.243199	0.243199	0.243199	0.243199	0.243199	0.243199	0.243199	0.243199	0.243199	0.243199	0.243199	0.243199	0.243199	0.243199	0.243199	0.243199	0.243199	0.243199	0.243199	0.243199	0.243199	0.243199	0.243199	0.243199	0.243199	0.243199	0.243199	0.243199	0.243199	0.243199	0.243199	0.243199	0.243199	0.121599	0	0.243199	0.243199	0.243199
chrIX	412062	412814	SUT197_chrIX:421044-421796	60	+	0.711328	0.711328	0.711328	0.711328	0.711328	0.711328	0.711328	0.711328	0.711328	0.711328	0.711328	0.711328	0.711328	0.711328	0.711328	0.711328	0.711328	0.711328	0.711328	0.711328	0.711328	0.711328	0.711328	0.711328	0.711328	0.711328	0.711328	0.711328	0.711328	0.711328	0.711328	0.711328	0.711328	0.711328	0.711328	0.711328	0.711328	0.711328	0.711328	0.711328	0.711328	0.711328	0.711328	0.711328
chrVIII	161043	162659	SUT155_chrVIII:164985-166601	60	+	0.142266	0.142266	0.142266	0.142266	0.142266	0.142266	0.142266	0.142266	0.142266	0.142266	0.142266	0.142266	0.142266	0.142266	0.142266	0.142266	0.142266	0.142266	0.142266	0.142266	0.142266	0.142266	0.142266	0	0.142266	0.142266	0.142266	0.142266	0.142266	0.142266	0.142266	0.142266	0.142266	0.142266	0.142266	0.142266	0.142266	0.142266	0.142266	0.142266	0.142266	0.142266	0.142266	0.142266
chrIX	145174	146134	SUT609_chrIX:154904-155864	60	-	1.58079	1.58079	1.58079	1.58079	1.58079	1.58079	1.45919	1.58079	1.58079	1.58079	1.58079	1.58079	1.45919	1.58079	1.58079	1.58079	1.58079	1.58079	1.58079	1.58079	1.58079	1.58079	1.58079	1.58079	1.45919	1.45919	1.45919	1.33759	1.33759	1.45919	1.45919	1.45919	1.45919	1.45919	1.45919	1.45919	1.45919	1.45919	1.45919	1.45919	1.21599	1.45919	1.45919	1.45919
chrXV	772910	773126	SUT378_chrXV:802401-802617	60	+	10.9545	11.0967	11.0967	11.0967	10.5277	11.0967	10.9545	11.0967	10.9545	10.9545	11.0967	11.0967	9.81633	9.24727	9.105	9.105	10.1009	10.1009	10.1009	9.67407	9.9586	10.3854	10.3854	10.5277	10.6699	9.38953	9.81633	10.2431	10.6699	10.8122	10.8122	10.5277	10.8122	10.6699	11.0967	11.0967	10.9545	10.9545	10.9545	10.9545	9.81633	10.9545	10.9545	10.8122
chrVII	363564	365372	SUT116_chrVII:362088-363896	60	+	0	0	0	0	0	0	0	0	0	0	0	0	0	0	0	0	0	0	0	0	0	0	0	0	0	0	0	0	0	0	0	0	0	0	0	0	0	0	0	0	0	0	0	0
chrXII	988283	990619	SUT713_chrXII:1033423-1035759	60	-	2.79678	2.91838	3.03998	3.16158	3.03998	3.16158	3.16158	2.79678	3.16158	3.16158	3.16158	3.28318	3.16158	3.16158	2.31039	2.55358	2.91838	3.03998	2.67518	2.91838	3.16158	3.16158	3.16158	3.16158	3.16158	3.16158	3.03998	3.16158	2.79678	3.03998	2.91838	3.03998	3.03998	2.91838	3.16158	3.16158	3.16158	3.16158	3.16158	3.16158	2.91838	3.03998	3.16158	3.16158
chrI	34645	35925	SUT434_chrI:31484-32748	60	-	2.06719	2.06719	2.06719	2.06719	2.06719	2.06719	2.06719	2.06719	2.06719	2.06719	1.94559	1.94559	1.94559	2.06719	2.06719	1.94559	1.82399	1.82399	1.70239	1.70239	1.70239	1.70239	1.70239	1.70239	1.70239	1.70239	1.70239	1.70239	1.70239	1.70239	1.70239	1.70239	1.70239	1.70239	1.58079	1.70239	1.70239	1.70239	1.58079	1.70239	1.70239	1.70239	1.70239	1.70239
chrIV	393651	395587	SUT048_chrIV:381596-386508	60	+	0.284531	0.284531	0.284531	0.284531	0.284531	0.284531	0.284531	0.284531	0.284531	0.284531	0.284531	0.284531	0.284531	0.284531	0.284531	0.284531	0.284531	0.284531	0.284531	0.284531	0.284531	0.284531	0.284531	0.284531	0.284531	0.284531	0.284531	0.284531	0.284531	0.284531	0.284531	0.284531	0.284531	0.284531	0.142266	0.284531	0.284531	0.142266	0.284531	0.284531	0.284531	0.284531	0.284531	0.284531
chrXI	27623	28567	SUT657_chrXI:21253-22197	60	-	1.21599	1.21599	1.21599	1.09439	1.21599	1.21599	1.21599	1.21599	1.21599	1.21599	1.21599	1.21599	1.21599	1.21599	1.21599	1.21599	1.21599	1.21599	1.21599	1.09439	1.09439	1.09439	1.21599	1.21599	1.21599	1.21599	1.21599	1.21599	1.21599	1.21599	1.09439	1.09439	0.972794	0.972794	0.972794	0.972794	1.09439	1.21599	1.21599	1.21599	1.21599	1.09439	1.21599	1.21599
chrXII	112747	114925	SUT686_chrXII:112126-114310	60	-	0.121599	0.121599	0.243199	0.243199	0.243199	0.243199	0.243199	0.243199	0.243199	0.243199	0.243199	0.243199	0.243199	0.243199	0.243199	0.243199	0.243199	0.243199	0.243199	0.243199	0.243199	0.243199	0.243199	0.243199	0.243199	0.243199	0.243199	0.243199	0.243199	0.243199	0.243199	0.243199	0.243199	0.243199	0.243199	0.243199	0.243199	0.243199	0.243199	0.243199	0.121599	0.121599	0	0
chrVIII	58708	61088	SUT574_chrVIII:56600-58968	60	-	59.340401	56.300499	62.380402	62.380402	62.258801	61.4076	61.042801	60.9212	62.015598	62.015598	62.015598	62.258801	58.610901	62.501999	62.380402	62.380402	62.6236	62.501999	62.6236	62.6236	62.866798	62.6236	62.9884	62.9884	62.380402	62.380402	62.745201	63.110001	63.353199	63.353199	63.231602	63.4748	63.353199	62.745201	63.4748	63.4748	63.4748	63.231602	63.353199	63.353199	63.4748	63.596401	63.110001	63.8396
chrIX	192559	193159	SUT182_chrIX:202252-202852	60	+	0	0	0	0	0	0	0	0	0	0	0	0	0	0	0	0	0	0	0	0	0	0	0	0	0	0	0	0	0	0	0	0	0	0	0	0	0	0	0	0	0	0	0	0
chrII	65003	65347	SUT005_chrII:46788-47132	60	+	205.005005	205.005005	204.863007	206.570007	206.427002	205.147003	205.432007	205.289001	204.436005	205.147003	204.863007	193.623993	207.139008	207.707993	207.707993	206.854004	207.565994	208.276993	209.272995	209.414993	209.414993	209.272995	207.139008	207.139008	207.565994	206.712006	207.707993	206.996994	209.130997	208.561005	207.992004	210.695007	210.695007	207.423004	210.410995	210.695007	210.695007	210.979996	210.837997	210.126007	210.695007	211.264999	211.406998	211.264999
chrXV	616083	617243	SUT373_chrXV:639545-640705	60	+	0.99586	0.99586	0.99586	0.99586	0.853594	0.99586	0.99586	0.99586	0.99586	0.99586	0.99586	0.99586	0.99586	0.99586	0.99586	0.99586	0.569063	0.99586	0.99586	0.99586	0.99586	0.99586	0.99586	0.99586	0.99586	0.99586	0.99586	0.99586	0.99586	0.99586	0.99586	0.99586	0.99586	0.99586	0.99586	0.99586	0.99586	0.853594	0.853594	0.711328	0.569063	0.711328	0.99586	0.853594
chrIV	1407112	1407496	SUT077_chrIV:1445773-1446157	60	+	0.142266	0.142266	0.142266	0.142266	0.142266	0	0.142266	0.142266	0.142266	0.142266	0.142266	0.142266	0.142266	0.142266	0.142266	0	0	0	0.142266	0.142266	0.142266	0.142266	0.142266	0.142266	0.142266	0.142266	0.142266	0.142266	0.142266	0.142266	0.142266	0.142266	0.142266	0.142266	0.142266	0.142266	0.142266	0.142266	0.142266	0.142266	0.142266	0.142266	0.142266	0.142266
chrII	547779	549132	SUT447_chrII:539674-541026	60	-	77.337097	77.580299	78.188301	78.553101	78.431503	78.431503	78.309898	78.188301	78.553101	78.796303	78.796303	78.796303	77.823502	77.701897	77.093903	77.458702	77.2155	78.674698	78.188301	77.701897	78.066704	77.945099	78.309898	78.188301	78.553101	78.9179	79.161102	79.2827	79.2827	79.525902	79.525902	79.525902	79.525902	79.647499	79.525902	79.525902	80.255501	80.255501	80.012299	80.012299	80.133904	80.133904	80.133904	80.133904
chrIX	140304	141622	SUT607_chrIX:150032-151352	60	-	0	0	0	0	0	0	0	0	0	0	0	0	0	0	0	0	0	0	0	0	0	0	0	0	0	0	0	0	0	0	0	0	0	0	0	0	0	0	0	0	0	0	0	0
chrXVI	588599	589438	SUT418_chrXVI:588998-589830	60	+	3.12984	3.12984	3.12984	2.98758	2.98758	2.98758	3.12984	3.12984	3.12984	3.12984	3.12984	2.41852	3.12984	3.12984	3.12984	3.12984	3.12984	2.98758	3.12984	2.84531	3.27211	3.27211	3.27211	3.27211	3.27211	3.27211	3.27211	3.27211	3.27211	3.27211	3.27211	3.27211	3.27211	3.27211	3.27211	3.27211	3.27211	3.27211	3.27211	3.27211	3.12984	3.12984	3.27211	3.27211
chrIII	230436	232988	SUT458_chrIII:225274-227890	60	-	0.851195	0.851195	0.851195	0.851195	0.851195	0.851195	0.851195	0.851195	0.851195	0.851195	0.851195	0.729596	0.729596	0.851195	0.851195	0.851195	0.851195	0.851195	0.851195	0.851195	0.851195	0.851195	0.851195	0.851195	0.851195	0.851195	0.729596	0.607996	0.607996	0.486397	0.486397	0.729596	0.729596	0.851195	0.729596	0.729596	0.851195	0.729596	0.729596	0.607996	0.851195	0.851195	0.851195	0.851195
chrXVI	872504	872792	SUT844_chrXVI:877683-877971	60	-	0.121599	0.243199	0.243199	0.243199	0.243199	0.243199	0.364798	0.364798	0.486397	0.486397	0.486397	0.486397	0.486397	0.729596	0.729596	0.729596	0.851195	0.972794	0.972794	0.972794	0.972794	0.972794	0.972794	0.972794	0.972794	0.972794	0.972794	0.972794	0.972794	0.851195	0.851195	0.607996	0.729596	1.09439	1.09439	1.09439	1.09439	1.09439	1.09439	1.09439	1.09439	0.851195	1.09439	1.09439
chrXIV	444001	444497	SUT333_chrXIV:440777-441273	60	+	0.142266	0.142266	0.142266	0.142266	0.142266	0.142266	0.142266	0.142266	0.142266	0.142266	0.142266	0.142266	0.142266	0.142266	0.142266	0.142266	0.142266	0.142266	0.142266	0.142266	0.142266	0.142266	0.142266	0.142266	0.142266	0.142266	0.142266	0.142266	0.142266	0.142266	0.142266	0.142266	0.142266	0.142266	0.142266	0.142266	0.142266	0.142266	0.142266	0.142266	0.142266	0.142266	0	0
chrXVI	114117	116129	SUT807_chrXVI:114365-116373	60	-	0	0	0	0	0	0	0	0	0	0	0	0	0	0	0	0	0	0	0	0	0	0	0	0	0	0	0	0	0	0	0	0	0	0	0	0	0	0	0	0	0	0	0	0
chrIX	397619	398867	SUT195_chrIX:406596-407844	60	+	3.41438	3.27211	3.27211	3.12984	2.98758	3.12984	2.98758	2.98758	2.84531	3.12984	3.12984	3.12984	3.27211	3.12984	3.12984	3.12984	3.27211	3.27211	3.41438	3.55664	3.55664	3.41438	3.41438	3.41438	3.41438	3.41438	3.41438	3.41438	3.41438	3.27211	3.12984	3.41438	3.41438	3.41438	3.41438	3.41438	3.41438	3.41438	3.41438	3.41438	3.27211	3.41438	3.41438	3.41438
chrV	290132	291012	SUT092_chrV:270691-271571	60	+	0	0	0	0	0	0	0	0	0	0	0	0	0	0	0	0	0	0	0	0	0	0	0	0	0	0	0	0	0	0	0	0	0	0	0	0	0	0	0	0	0	0	0	0
chrVIII	493288	493689	SUT172_chrVIII:498628-499044	60	+	0.142266	0.142266	0.142266	0.142266	0.142266	0.142266	0.142266	0.142266	0.142266	0.142266	0.142266	0.142266	0.142266	0.142266	0.142266	0.142266	0.142266	0.142266	0.142266	0.142266	0.142266	0.142266	0.142266	0.142266	0.142266	0.142266	0	0	0	0	0	0	0	0	0	0	0	0	0	0	0	0	0	0
chrX	469150	469836	SUT213_chrX:457935-458647	60	+	221.649994	222.360992	222.076996	206.996994	218.378006	223.072998	223.072998	222.503006	222.218994	223.214996	223.214996	221.080994	220.938995	202.585999	220.227005	214.679001	210.837997	212.828995	218.378006	203.440002	216.244003	213.968002	216.102005	217.382004	205.432007	217.524002	214.110001	197.891998	218.378006	216.244003	217.666	223.783997	222.929993	223.498993	224.636993	224.494995	222.503006	223.072998	221.507996	223.925995	223.072998	224.779999	225.348999	222.787994
chrXIII	242121	242265	SUT722_chrXIII:259477-260077	60	-	25.9006	25.778999	25.778999	24.319901	24.4415	25.9006	26.143801	26.143801	26.143801	26.2654	26.0222	25.535801	25.778999	26.2654	26.2654	26.143801	25.9006	26.2654	26.386999	26.751801	26.5086	26.630199	26.8734	26.995001	26.995001	26.995001	27.1166	27.1166	27.1166	27.1166	27.238199	27.1166	27.1166	27.3598	27.4814	27.7246	27.7246	27.603001	27.1166	26.8734	27.1166	27.1166	27.1166	27.846201
chrXVI	796709	797429	SUT839_chrXVI:790043-790763	60	-	73.567596	74.662003	77.2155	77.701897	73.689201	56.300499	83.781898	84.3899	82.809097	87.186699	87.186699	84.3899	87.794701	88.767502	86.943497	84.7547	84.3899	87.673103	88.5243	89.8619	89.983498	90.713097	90.956299	90.713097	88.889099	88.767502	89.8619	89.618698	90.956299	91.321098	91.685898	91.564301	91.685898	91.685898	90.713097	91.807503	91.564301	90.105103	90.834702	90.834702	91.321098	91.199501	91.807503	90.834702
chrXII	318298	321074	SUT694_chrXII:323484-326260	60	-	353.368011	353.610992	355.434998	354.947998	353.610992	345.463989	353.731995	355.678009	353.002991	353.731995	354.947998	354.339996	352.394989	357.380005	356.894012	356.651001	355.556	354.826996	348.868011	355.19101	353.976013	354.218994	355.434998	357.136993	358.109985	358.717987	358.596008	358.109985	358.475006	357.015015	356.894012	357.502014	357.259003	354.096985	353.854004	354.096985	354.218994	354.583008	353.002991	344.368988	344.734009	343.153015	355.799011	349.476013
chrXIII	660849	661913	SUT736_chrXIII:687790-688854	60	-	1.45919	1.45919	1.45919	1.45919	1.45919	1.45919	1.45919	1.45919	1.45919	1.45919	1.21599	1.45919	1.45919	1.45919	1.45919	1.45919	1.45919	1.21599	1.45919	1.45919	1.45919	1.21599	1.45919	1.45919	1.45919	1.45919	1.33759	1.33759	1.33759	1.33759	1.45919	1.45919	1.45919	1.45919	1.45919	1.45919	1.45919	1.45919	1.45919	1.45919	1.45919	1.45919	1.45919	1.45919
chrIII	178773	180742	SUT033_chrIII:173646-175710_r1	60	+	5.4061	4.5525	4.9793	5.26383	5.26383	5.12156	4.9793	4.83703	4.5525	5.26383	5.26383	5.26383	5.26383	5.26383	5.12156	5.26383	5.4061	5.4061	5.4061	5.4061	5.4061	5.4061	5.4061	5.4061	5.4061	5.4061	5.4061	5.4061	5.4061	5.4061	5.4061	5.4061	5.26383	5.26383	5.26383	5.12156	5.12156	5.12156	5.26383	5.26383	5.4061	5.4061	5.4061	5.4061
chrX	525694	525982	SUT215_chrX:525991-526279	60	+	0.569063	0.569063	0.569063	0.569063	0.569063	0.569063	0.569063	0.569063	0.569063	0.569063	0.569063	0.426797	0.426797	0.426797	0.426797	0.569063	0.284531	0.426797	0.569063	0.569063	0.569063	0.569063	0.569063	0.569063	0.569063	0.569063	0.569063	0.569063	0.569063	0.569063	0.569063	0.569063	0.569063	0.569063	0.569063	0.569063	0.569063	0.569063	0.569063	0.569063	0.569063	0.569063	0.569063	0.569063
chrII	598287	599463	SUT448_chrII:590217-591393	60	-	384.618988	383.766998	384.497009	384.497009	382.795013	376.592987	379.147003	375.742004	383.158997	384.375	379.147003	382.429993	383.645996	353.123993	353.489014	385.591003	386.686005	384.983002	386.928986	385.955994	386.928986	381.700012	375.984985	375.863007	383.158997	385.834991	375.255005	387.415009	388.02301	383.523987	377.322998	382.550995	382.673004	373.79599	373.066986	385.470001	364.798004	371.971985	377.444	384.131989	389.846985	385.713013	390.697998	388.873993
chrX	608594	609097	SUT216_chrX:608996-609500	60	+	7.39781	7.25555	7.25555	7.54008	7.54008	7.54008	7.54008	7.54008	7.54008	7.54008	7.39781	7.39781	7.11328	6.82875	6.97102	7.25555	7.54008	7.11328	7.68235	7.68235	7.68235	7.68235	7.68235	7.68235	7.68235	7.68235	7.96688	7.96688	7.96688	7.96688	8.10914	8.10914	8.10914	8.10914	7.96688	7.96688	7.96688	7.25555	7.96688	7.96688	7.96688	7.82461	7.82461	8.10914
chrXIII	159110	159238	SUT294_chrXIII:164617-164745	60	+	1.28039	1.28039	1.28039	1.28039	1.28039	1.28039	1.28039	1.28039	1.28039	1.28039	1.28039	1.28039	1.28039	1.28039	1.28039	1.28039	1.28039	1.28039	1.28039	1.28039	1.13813	1.28039	1.28039	1.28039	1.28039	1.28039	1.28039	1.28039	0.711328	1.28039	1.28039	1.28039	1.28039	1.28039	1.28039	1.28039	1.28039	1.28039	1.28039	1.28039	1.28039	1.28039	1.28039	1.28039
chrIV	1221894	1222302	SUT487_chrIV:1259737-1260145	60	-	6.07996	6.07996	6.07996	6.07996	6.07996	6.07996	6.07996	6.07996	6.07996	6.07996	6.07996	6.07996	5.83677	5.83677	5.95836	6.07996	5.95836	5.59357	4.49917	5.95836	5.95836	6.07996	6.07996	6.07996	6.07996	6.07996	5.95836	5.95836	5.95836	6.07996	6.07996	5.95836	5.83677	5.47197	5.35037	5.22877	5.10717	5.10717	5.22877	4.25597	4.01278	5.22877	5.35037	5.22877
chrXIV	275303	277332	SUT326_chrXIV:272026-274066	60	+	11.808	11.808	11.808	11.808	11.3813	11.239	11.3813	8.53594	8.53594	7.82461	7.96688	7.68235	7.82461	7.82461	5.4061	5.54836	4.69477	5.26383	5.4061	5.4061	5.26383	5.26383	5.26383	4.9793	4.9793	4.83703	4.83703	4.5525	4.41024	4.26797	3.84117	4.26797	4.41024	4.9793	4.9793	4.83703	4.83703	4.83703	4.83703	4.83703	4.83703	4.83703	4.83703	4.83703
chrVIII	128177	129329	SUT578_chrVIII:131845-132997	60	-	6.56636	6.44476	6.32316	3.76958	3.76958	3.76958	3.52638	3.52638	3.52638	3.52638	3.52638	3.03998	3.03998	3.03998	3.03998	3.03998	3.03998	2.91838	2.91838	2.91838	2.91838	2.91838	2.91838	2.43199	2.55358	2.43199	2.55358	2.55358	2.55358	2.55358	2.43199	2.06719	1.94559	1.94559	1.94559	1.94559	1.82399	1.82399	1.94559	1.94559	2.06719	1.58079	1.58079	1.94559
chrXI	133480	137056	SUT659_chrXI:126715-130291	60	-	5.10717	5.10717	5.10717	4.98557	5.10717	5.10717	5.10717	5.10717	4.98557	5.35037	5.35037	5.35037	5.35037	5.22877	5.22877	5.22877	5.22877	5.10717	5.35037	5.10717	5.22877	5.22877	4.98557	5.22877	5.10717	5.22877	5.22877	5.35037	5.22877	5.22877	5.22877	5.22877	5.10717	5.22877	5.10717	5.35037	5.35037	5.35037	5.35037	5.35037	5.35037	5.35037	5.35037	5.35037
chrVII	488304	488526	SUT120_chrVII:483966-484190	60	+	1.13813	0.99586	1.13813	0.99586	0.99586	1.13813	1.13813	1.13813	0.99586	1.13813	1.13813	0.99586	0.853594	0.99586	0.99586	0.99586	0.99586	1.13813	1.13813	1.13813	1.13813	1.13813	0.711328	1.13813	1.13813	1.13813	1.13813	1.13813	0.99586	1.13813	1.13813	1.13813	1.13813	1.13813	1.13813	1.13813	1.13813	1.13813	1.13813	1.13813	1.13813	1.13813	0.99586	0.99586
chrIV	903868	903988	SUT478_chrIV:927525-927645	60	-	0.607996	1.09439	1.09439	1.09439	1.09439	1.09439	1.09439	1.09439	1.09439	1.09439	1.09439	1.09439	1.09439	1.09439	1.09439	1.09439	1.09439	1.09439	1.09439	1.09439	0.851195	1.09439	1.09439	1.09439	1.09439	1.09439	1.09439	1.09439	1.09439	0.972794	0.972794	1.09439	1.09439	1.09439	1.09439	1.09439	1.09439	1.09439	1.09439	0.972794	0.972794	1.09439	1.09439	1.09439
chrXV	316489	317793	SUT359_chrXV:335881-337185	60	+	0.569063	0.569063	0.569063	0.569063	0.569063	0.569063	0.569063	0.569063	0.569063	0.569063	0.569063	0.569063	0.569063	0.569063	0.569063	0.569063	0.569063	0.569063	0.284531	0.569063	0.569063	0.569063	0.569063	0.569063	0.569063	0.569063	0.569063	0.569063	0.569063	0.569063	0.569063	0.569063	0.569063	0.569063	0.569063	0.569063	0.569063	0.569063	0.569063	0.569063	0.569063	0.426797	0.569063	0.569063
chrIV	422605	422774	SUT463_chrIV:411400-411568	60	-	0.243199	0.243199	0.243199	0.243199	0.243199	0.243199	0.243199	0.121599	0.243199	0.243199	0.243199	0.243199	0.243199	0.243199	0.243199	0.243199	0.243199	0.243199	0.243199	0.243199	0.243199	0.243199	0.243199	0.243199	0.243199	0.243199	0.243199	0.243199	0.243199	0.243199	0.243199	0.243199	0.243199	0.243199	0.243199	0.243199	0.243199	0.243199	0.243199	0.243199	0.243199	0.243199	0.243199	0.243199
chrVIII	99860	100628	SUT576_chrVIII:103195-103963	60	-	0.486397	0.243199	0.364798	0.243199	0.364798	0.486397	0.486397	0.486397	0.486397	0.486397	0.486397	0.486397	0.486397	0.486397	0.486397	0.364798	0.364798	0.364798	0.364798	0.364798	0.243199	0.364798	0.364798	0.364798	0.364798	0.486397	0.486397	0.486397	0.486397	0.486397	0.486397	0.486397	0.486397	0.486397	0.486397	0.486397	0.486397	0.486397	0.486397	0.486397	0.486397	0.486397	0.486397	0.486397
chrXV	428303	429407	SUT777_chrXV:447260-448364	60	-	6.07996	6.07996	6.32316	6.20156	6.07996	6.07996	6.44476	6.32316	6.44476	6.56636	6.56636	6.80956	7.17436	6.80956	7.05276	5.95836	5.95836	7.17436	7.29596	7.29596	7.53916	7.53916	7.53916	7.53916	7.66075	7.05276	7.90395	7.90395	7.90395	7.90395	7.66075	7.78235	7.66075	7.66075	7.05276	7.78235	7.78235	7.66075	7.41756	6.93116	6.80956	7.05276	7.05276	7.29596
chrXIII	160022	162842	SUT295_chrXIII:165529-168705	60	+	175.983002	163.035995	137.712997	123.344002	166.593002	155.923004	167.731003	168.585007	168.016006	172.141006	162.324997	169.296005	161.755997	131.880005	153.931	167.589005	176.694	177.973999	178.828003	178.686005	180.108002	178.828003	180.251007	174.417999	177.548004	148.382996	145.110992	175.697998	171.856995	175.414001	175.414001	175.983002	155.212006	178.828003	178.542999	178.542999	177.973999	181.673004	181.957993	180.962006	161.186996	180.108002	181.104004	168.727005
chrIV	1151162	1151610	SUT484_chrIV:1183024-1183472	60	-	0.729596	0.729596	0.729596	0.729596	0.729596	0.729596	0.729596	0.729596	0.729596	0.729596	0.729596	0.607996	0.607996	0.486397	0.486397	0.364798	0.486397	0.486397	0.607996	0.607996	0.607996	0.607996	0.607996	0.607996	0.607996	0.607996	0.486397	0.607996	0.486397	0.486397	0.486397	0.486397	0.486397	0.607996	0.607996	0.607996	0.607996	0.607996	0.607996	0.607996	0.607996	0.607996	0.607996	0.607996
chrVIII	516685	517077	SUT174_chrVIII:522204-522596	60	+	0.711328	0.711328	0.711328	0.711328	0.711328	0.711328	0.569063	0.711328	0.711328	0.569063	0.711328	0.711328	0.711328	0.711328	0.711328	0.711328	0.569063	0.569063	0.569063	0.569063	0.569063	0.569063	0.569063	0.569063	0.569063	0.569063	0.569063	0.569063	0.569063	0.569063	0.569063	0.569063	0.569063	0.569063	0.569063	0.569063	0.569063	0.569063	0.569063	0.569063	0.569063	0.569063	0.569063	0.569063
chrXVI	79319	80407	SUT393_chrXVI:79569-80657	60	+	0	0	0	0	0	0	0	0	0	0	0	0	0	0	0	0	0	0	0	0	0	0	0	0	0	0	0	0	0	0	0	0	0	0	0	0	0	0	0	0	0	0.142266	0.142266	0.142266
chrIV	1098370	1098865	SUT482_chrIV:1130854-1131350	60	-	0.486397	0.486397	0.486397	0.486397	0.486397	0.486397	0.486397	0.486397	0.486397	0.486397	0.486397	0.486397	0.486397	0.486397	0.486397	0.486397	0.486397	0.486397	0.364798	0.364798	0.243199	0.243199	0.243199	0.243199	0.243199	0.243199	0.243199	0.121599	0.121599	0.364798	0.364798	0.364798	0.364798	0.364798	0.364798	0.364798	0.364798	0.364798	0.243199	0.243199	0.243199	0.243199	0.243199	0.243199
chrII	268247	268481	SUT011_chrII:254640-254874	60	+	3.27211	3.27211	3.27211	3.27211	3.27211	3.27211	3.27211	3.27211	3.27211	3.27211	3.27211	3.27211	3.27211	3.12984	3.27211	3.27211	3.12984	3.27211	3.27211	3.27211	3.12984	3.12984	3.12984	2.98758	3.12984	3.12984	3.12984	3.27211	3.12984	3.12984	3.12984	3.27211	3.12984	3.12984	3.12984	3.12984	3.12984	3.12984	3.12984	3.12984	3.12984	3.12984	3.12984	3.12984
chrIII	211973	213190	SUT036_chrIII:206830-208046	60	+	0	0	0	0	0	0	0	0	0	0	0	0	0	0	0	0	0	0	0	0	0	0	0	0	0	0	0	0	0	0	0	0	0	0	0	0	0	0	0	0	0	0	0	0
chrVIII	330299	331563	SUT585_chrVIII:336482-337746	60	-	0.364798	0.486397	0.364798	0.486397	0.486397	0.486397	0.486397	0.486397	0.486397	0.486397	0.486397	0.486397	0.486397	0.486397	0.486397	0.486397	0.486397	0.486397	0.486397	0.486397	0.486397	0.486397	0.486397	0.486397	0.486397	0.486397	0.486397	0.486397	0.486397	0.486397	0.486397	0.486397	0.486397	0.486397	0.486397	0.486397	0.486397	0.364798	0.364798	0.486397	0.486397	0.486397	0.486397	0.486397
chrII	249506	249825	SUT442_chrII:235897-236217	60	-	0.972794	0.972794	0.972794	0.851195	0.972794	0.972794	0.972794	0.851195	0.851195	0.851195	0.851195	0.851195	0.851195	0.851195	0.851195	0.851195	0.851195	0.851195	0.851195	0.851195	0.851195	0.851195	0.851195	0.729596	0.729596	0.729596	0.729596	0.729596	0.729596	0.729596	0.729596	0.729596	0.729596	0.729596	0.729596	0.729596	0.729596	0.729596	0.729596	0.607996	0.607996	0.607996	0.607996	0.607996
chrXII	601665	601985	SUT700_chrXII:636051-636371	60	-	0	0	0	0	0	0	0	0	0	0	0	0	0	0	0	0	0	0	0	0	0	0	0	0	0	0	0	0	0	0	0	0	0	0	0	0	0	0	0	0	0	0	0	0
chrIV	611797	614517	SUT057_chrIV:614199-616919	60	+	3.41438	3.41438	3.41438	3.41438	3.41438	3.41438	3.41438	3.41438	3.41438	3.12984	3.41438	3.41438	3.41438	3.41438	3.41438	3.41438	3.41438	3.41438	3.41438	3.41438	3.12984	3.27211	3.41438	3.41438	3.41438	3.41438	3.41438	3.41438	3.27211	3.27211	3.41438	3.41438	3.41438	3.41438	3.41438	2.98758	3.41438	3.41438	3.41438	3.41438	3.41438	3.41438	3.41438	3.41438
chrIV	444517	445277	SUT464_chrIV:433312-434072	60	-	2.79678	2.79678	2.79678	2.79678	2.79678	2.79678	2.67518	2.79678	2.79678	2.79678	2.79678	2.67518	2.79678	2.55358	2.55358	2.67518	2.79678	2.79678	2.79678	2.79678	2.79678	2.79678	2.79678	2.79678	2.79678	2.79678	2.79678	2.79678	2.79678	2.79678	2.67518	2.79678	2.79678	2.79678	2.67518	2.67518	2.67518	2.55358	2.67518	2.67518	2.67518	2.67518	2.79678	2.43199
chrXII	984921	985442	SUT284_chrXII:1030084-1030604	60	+	166.878006	167.162003	167.589005	161.186996	168.158005	167.162003	168.869003	168.727005	168.869003	168.442993	168.016006	168.869003	168.869003	168.300003	168.869003	168.727005	167.873001	168.158005	165.028	169.154007	169.865005	169.723007	169.723007	162.893997	163.606003	163.748001	166.735001	166.735001	166.593002	164.459	169.438004	170.149994	170.292007	169.296005	166.878006	169.011993	170.718994	171.287994	163.462997	171.145996	171.429993	171.572006	171.856995	171.287994
chrXV	938556	938964	SUT385_chrXV:968070-968478	60	+	0.853594	0.853594	0.853594	0.853594	0.853594	0.853594	0.853594	0.853594	0.853594	0.853594	0.853594	0.853594	0.853594	0.853594	0.853594	0.853594	0.853594	0.711328	0.711328	0.853594	0.853594	0.853594	0.711328	0.711328	0.853594	0.853594	0.853594	0.853594	0.853594	0.853594	0.853594	0.853594	0.853594	0.853594	0.853594	0.853594	0.853594	0.853594	0.853594	0.711328	0.853594	0.853594	0.853594	0.853594
chrX	414826	415907	SUT634_chrX:404065-405145	60	-	0.364798	0.364798	0.364798	0.364798	0.364798	0.364798	0.364798	0.364798	0.364798	0.364798	0.364798	0.364798	0.364798	0.364798	0.364798	0.364798	0.364798	0.364798	0.364798	0.364798	0.364798	0.364798	0.364798	0.364798	0.364798	0.364798	0.364798	0.364798	0.364798	0.364798	0.364798	0.364798	0.364798	0.364798	0.364798	0.364798	0.364798	0.364798	0.364798	0.364798	0.364798	0.364798	0.364798	0.364798
chrX	227823	229112	SUT207_chrX:217604-218892	60	+	0	0	0	0	0	0	0	0	0	0	0	0	0	0	0	0	0	0	0	0	0	0	0	0	0	0	0	0	0	0	0	0	0	0	0	0	0	0	0	0	0	0	0	0
chrIII	207632	209376	SUT034_chrIII:202702-204446	60	+	0	0	0	0	0	0	0	0	0	0	0	0	0	0	0	0	0	0	0	0	0	0	0	0	0	0	0	0	0	0	0	0	0	0	0	0	0	0	0	0	0	0	0	0
chrX	329556	330052	SUT631_chrX:319305-319801	60	-	0.121599	0.121599	0.121599	0.121599	0.121599	0.121599	0.121599	0.121599	0.121599	0.121599	0.121599	0.121599	0.121599	0.121599	0.121599	0.121599	0.121599	0.121599	0.121599	0.121599	0.121599	0.121599	0.121599	0.121599	0.121599	0.121599	0.121599	0.121599	0.121599	0.121599	0.121599	0.121599	0.121599	0.121599	0.121599	0.121599	0.121599	0.121599	0.121599	0.121599	0.121599	0.121599	0.121599	0.121599
chrVII	211770	214922	SUT541_chrVII:210594-213746	60	-	0.121599	0.121599	0.121599	0.121599	0.121599	0.121599	0.121599	0.121599	0.121599	0.121599	0.121599	0.121599	0.121599	0.121599	0.121599	0.121599	0.121599	0.121599	0.121599	0.121599	0.121599	0.121599	0.121599	0.121599	0.121599	0.121599	0.121599	0.121599	0.121599	0.121599	0.121599	0.121599	0.121599	0.121599	0.121599	0.121599	0.121599	0.121599	0.121599	0.121599	0.121599	0.121599	0.121599	0.121599
chrXVI	619709	620803	SUT421_chrXVI:620174-621270	60	+	3.98344	3.84117	3.98344	3.98344	3.55664	4.1257	4.1257	4.1257	4.26797	4.26797	4.26797	4.26797	4.26797	4.26797	4.26797	4.41024	4.26797	4.26797	4.26797	4.41024	4.41024	4.41024	4.41024	4.41024	4.41024	4.41024	4.41024	4.41024	4.26797	4.26797	4.26797	4.26797	4.41024	4.26797	4.5525	4.5525	4.69477	4.69477	4.69477	4.5525	4.83703	4.83703	4.83703	4.83703
chrXVI	813971	814467	SUT424_chrXVI:813231-813727	60	+	6.25969	6.11742	6.25969	6.25969	6.25969	6.25969	6.25969	6.11742	6.11742	6.25969	6.25969	6.25969	6.25969	6.25969	6.25969	6.25969	6.25969	6.25969	6.25969	5.83289	5.97516	6.11742	5.97516	5.83289	5.69063	5.83289	5.97516	5.97516	5.97516	5.83289	6.11742	6.11742	5.83289	5.97516	6.11742	6.25969	6.25969	5.12156	5.12156	5.83289	5.83289	6.25969	6.25969	6.25969
chrXV	644386	646884	SUT374_chrXV:667865-670345	60	+	0.142266	0.142266	0.142266	0.142266	0.142266	0.142266	0.142266	0.142266	0.284531	0.284531	0.284531	0.284531	0.284531	0.284531	0.284531	0.284531	0.284531	0.284531	0.284531	0.284531	0.284531	0.284531	0.284531	0.284531	0.284531	0.284531	0.284531	0.284531	0.284531	0.284531	0.284531	0.284531	0.284531	0.284531	0.284531	0.284531	0.284531	0.284531	0.284531	0.284531	0.284531	0.284531	0.284531	0.284531
chrVII	618450	618786	SUT124_chrVII:625231-625567	60	+	0	0	0	0	0	0	0	0	0	0	0	0	0	0	0	0	0	0	0	0	0	0	0	0	0	0	0	0	0	0	0	0	0	0	0	0	0	0	0	0	0	0	0	0
chrXV	26859	29149	SUT765_chrXV:40966-43295	60	-	0.121599	0.121599	0.121599	0.121599	0.121599	0.121599	0.121599	0.121599	0.121599	0.121599	0.121599	0.121599	0.121599	0.121599	0.121599	0.121599	0.121599	0.121599	0.121599	0.121599	0.121599	0.121599	0.121599	0.121599	0.121599	0.121599	0.121599	0.121599	0.121599	0.121599	0.121599	0.121599	0.121599	0	0.121599	0.121599	0.121599	0.121599	0.121599	0	0.121599	0.121599	0.121599	0.121599
chrIV	327015	329041	SUT044_chrIV:314921-316961	60	+	3.27211	3.27211	3.55664	4.26797	4.41024	4.5525	4.83703	4.5525	4.83703	4.69477	4.69477	4.9793	4.9793	4.9793	4.9793	4.9793	4.69477	4.69477	4.41024	4.83703	5.12156	5.26383	5.4061	5.26383	4.9793	5.26383	5.4061	5.4061	5.54836	4.41024	4.83703	4.9793	4.83703	4.69477	4.83703	5.26383	5.26383	5.26383	5.12156	5.26383	5.26383	5.12156	5.26383	4.69477
chrXV	349557	350365	SUT773_chrXV:368638-369446	60	-	2.43199	2.43199	2.43199	2.43199	2.43199	2.43199	2.43199	2.43199	2.43199	2.06719	2.43199	2.43199	2.43199	2.31039	2.31039	2.31039	2.31039	2.43199	2.43199	2.43199	2.43199	2.43199	2.43199	2.43199	2.31039	2.31039	2.31039	2.31039	2.31039	2.31039	2.18879	2.31039	2.31039	2.31039	2.31039	2.18879	2.31039	2.18879	2.18879	2.18879	1.82399	2.31039	2.31039	2.18879
chrVI	97496	98712	SUT524_chrVI:76575-77791	60	-	109.074997	108.831001	108.345001	108.467003	108.101997	108.831001	108.953003	108.953003	107.859001	109.074997	109.439003	109.318001	109.195999	109.439003	106.886002	107.737	108.587997	109.074997	109.682999	109.318001	109.074997	108.953003	108.223	109.195999	107.007004	107.980003	108.467003	108.709999	108.831001	104.454002	109.682999	109.804001	110.168999	110.412003	110.168999	110.291	110.291	110.533997	111.019997	111.019997	110.291	110.412003	109.682999	110.291
chrVII	891396	891668	SUT568_chrVII:905490-905762	60	-	0.972794	0.972794	0.972794	0.972794	0.972794	0.972794	0.972794	0.972794	0.972794	0.972794	0.972794	0.972794	0.972794	0.972794	0.972794	0.972794	0.972794	0.972794	0.972794	0.972794	0.972794	0.972794	0.972794	0.972794	0.972794	0.972794	0.972794	0.972794	0.972794	0.972794	0.972794	0.972794	0.972794	0.972794	0.851195	0.851195	0.972794	0.972794	0.972794	0.972794	0.972794	0.972794	0.972794	0.972794
chrXI	472998	474182	SUT237_chrXI:461609-462793	60	+	1.13813	1.13813	1.13813	0.99586	0.99586	0.99586	0.853594	1.13813	1.13813	0.99586	0.99586	1.13813	1.13813	0.99586	1.13813	1.13813	1.13813	1.13813	1.13813	1.13813	0.99586	1.13813	1.13813	1.13813	1.13813	1.13813	1.13813	1.13813	1.13813	1.13813	1.13813	1.13813	1.13813	1.13813	1.13813	1.13813	1.13813	1.13813	1.13813	1.13813	1.13813	1.13813	1.13813	1.13813
chrXI	305995	308579	SUT669_chrXI:299563-302147	60	-	44.383701	44.2621	44.018902	44.2621	44.140499	44.383701	44.383701	44.383701	43.7757	43.532501	44.018902	44.018902	44.140499	43.897301	44.018902	44.2621	44.383701	44.2621	44.018902	44.505299	44.6269	44.383701	44.505299	44.505299	43.654099	43.7757	43.654099	44.018902	44.383701	44.2621	44.505299	44.505299	44.6269	44.505299	44.383701	44.383701	44.748501	44.748501	44.748501	44.505299	44.2621	44.505299	44.748501	44.748501
chrVIII	215722	216506	SUT159_chrVIII:222967-223751	60	+	8.10914	8.82047	8.67821	9.105	9.105	9.105	9.105	8.82047	8.67821	8.67821	8.82047	8.82047	8.82047	8.82047	8.96274	9.105	8.96274	8.96274	8.96274	9.105	9.105	9.105	9.105	9.105	8.82047	8.53594	8.67821	8.96274	8.82047	8.82047	8.96274	8.96274	9.105	9.105	8.96274	9.105	9.105	9.105	9.24727	9.105	9.105	9.24727	9.24727	9.24727
chrV	509308	510618	SUT097_chrV:489926-491262	60	+	0.426797	0.426797	0.426797	0.426797	0.426797	0.426797	0.426797	0.426797	0.426797	0.426797	0.426797	0.426797	0.426797	0.426797	0.426797	0.426797	0.426797	0.284531	0.426797	0.426797	0.426797	0.284531	0.426797	0.426797	0.426797	0.426797	0.426797	0.426797	0.426797	0.426797	0.426797	0.426797	0.426797	0.426797	0.426797	0.426797	0.426797	0.426797	0.426797	0.426797	0.426797	0.426797	0.426797	0.426797
chrXV	665709	665949	SUT783_chrXV:689189-689429	60	-	0.121599	0.121599	0.121599	0.121599	0.121599	0.121599	0.121599	0.121599	0.121599	0.121599	0.121599	0.121599	0.121599	0.121599	0.121599	0.121599	0.121599	0.121599	0.121599	0.121599	0.121599	0.121599	0.121599	0.121599	0.121599	0.121599	0.121599	0.121599	0.121599	0	0.121599	0.121599	0.121599	0.121599	0.121599	0.121599	0.121599	0.121599	0.121599	0.121599	0.121599	0.121599	0.121599	0.121599
chrXV	2996	3708	SUT348_chrXV:15690-16402	60	+	0.99586	0.99586	0.99586	0.99586	0.99586	0.99586	0.99586	0.99586	0.99586	0.99586	0.99586	0.99586	0.99586	0.99586	0.99586	0.99586	0.99586	0.99586	0.99586	0.99586	0.99586	0.99586	0.99586	0.99586	0.99586	0.99586	0.99586	0.99586	0.99586	0.99586	0.99586	0.99586	0.853594	0.99586	0.99586	0.99586	0.99586	0.99586	0.99586	0.99586	0.99586	0.99586	0.99586	0.99586
chrX	646705	646865	SUT649_chrX:647122-647282	60	-	0.121599	0.121599	0.121599	0.121599	0.121599	0.121599	0.121599	0.121599	0.121599	0.121599	0.121599	0.121599	0.121599	0.121599	0.121599	0.121599	0.121599	0.121599	0.121599	0.121599	0.121599	0.121599	0.121599	0.121599	0.121599	0.121599	0.121599	0.121599	0.121599	0.121599	0.121599	0.121599	0.121599	0.121599	0.121599	0.121599	0.121599	0.121599	0.121599	0.121599	0.121599	0.121599	0.121599	0.121599
chrIV	395649	396009	SUT048_chrIV:381596-386508_r2	60	+	0.569063	0.569063	0.569063	0.569063	0.569063	0.569063	0.569063	0.569063	0.569063	0.569063	0.569063	0.569063	0.569063	0.569063	0.569063	0.569063	0.569063	0.569063	0.569063	0.569063	0.569063	0.569063	0.569063	0.569063	0.569063	0.569063	0.569063	0.569063	0.569063	0.569063	0.569063	0.569063	0.569063	0.569063	0.569063	0.569063	0.569063	0.569063	0.569063	0.569063	0.569063	0.569063	0.569063	0.569063
chrVII	802401	802505	SUT133_chrVII:806502-806606	60	+	2.70305	2.56078	2.56078	2.84531	2.84531	2.98758	2.98758	2.98758	2.98758	2.98758	2.98758	2.98758	2.84531	2.84531	2.70305	2.84531	2.84531	2.84531	2.84531	2.84531	2.84531	2.84531	2.84531	2.84531	2.84531	2.84531	2.84531	2.84531	2.84531	2.70305	2.56078	2.41852	2.56078	2.70305	2.70305	2.56078	2.70305	2.70305	2.70305	2.70305	2.56078	2.56078	2.56078	2.56078
chrII	252007	252502	SUT008_chrII:238398-238894	60	+	1.70719	1.70719	1.56492	1.56492	1.56492	1.42266	1.56492	1.56492	1.42266	1.42266	1.42266	1.28039	1.13813	1.13813	1.28039	1.13813	1.13813	1.28039	1.28039	1.28039	1.28039	1.13813	1.13813	1.13813	1.13813	1.13813	0.99586	1.13813	1.13813	1.13813	1.13813	0.853594	0.853594	0.853594	0.853594	0.853594	0.853594	0.711328	0.711328	0.853594	0.853594	0.711328	0.853594	0.853594
chrXVI	49063	49400	SUT805_chrXVI:46861-47197	60	-	0	0	0	0	0	0	0	0	0	0	0	0	0	0	0	0	0	0	0	0	0	0	0	0	0	0	0	0	0	0	0	0	0	0	0	0	0	0	0	0	0	0	0	0
chrIX	376498	376923	SUT192_chrIX:384180-384604	60	+	2.56078	2.41852	2.41852	2.41852	2.41852	2.41852	2.13398	2.13398	2.13398	2.27625	2.13398	1.99172	1.99172	2.13398	2.13398	2.13398	2.13398	1.99172	1.84945	1.84945	1.84945	1.84945	1.70719	1.56492	1.56492	1.56492	1.56492	1.56492	1.56492	1.56492	1.56492	1.56492	1.56492	1.42266	1.42266	1.28039	1.28039	1.28039	1.28039	1.28039	1.28039	1.28039	1.13813	0.569063
chrI	36253	37557	SUT435_chrI:33076-34380	60	-	0.851195	0.972794	0.972794	0.972794	0.851195	0.972794	0.972794	0.972794	0.972794	0.972794	0.972794	1.09439	1.21599	1.21599	1.21599	1.21599	1.21599	1.21599	1.33759	1.33759	1.33759	1.33759	1.33759	1.33759	1.33759	1.33759	1.33759	1.33759	1.45919	1.58079	1.58079	1.58079	1.58079	1.58079	1.58079	1.58079	1.58079	1.33759	1.58079	1.58079	1.58079	1.58079	1.58079	1.58079
chrIV	395585	395751	SUT048_chrIV:381596-386508_r1	60	+	0.569063	0.569063	0.569063	0.569063	0.569063	0.569063	0.426797	0.569063	0.569063	0.569063	0.569063	0.569063	0.569063	0.569063	0.569063	0.569063	0.569063	0.569063	0.569063	0.569063	0.569063	0.569063	0.569063	0.569063	0.569063	0.569063	0.569063	0.569063	0.569063	0.569063	0.569063	0.569063	0.569063	0.569063	0.569063	0.569063	0.569063	0.569063	0.569063	0.569063	0.569063	0.569063	0.569063	0.569063
chrVIII	78277	79413	SUT149_chrVIII:76165-77301	60	+	706.064026	703.929993	703.218994	708.05603	701.22699	705.210999	703.929993	697.671021	646.882019	650.580994	681.594971	702.507996	691.97998	683.302002	707.344971	706.91803	700.801025	705.494995	672.48999	699.663025	685.008972	699.52002	701.512024	709.052002	708.197998	709.906006	710.474976	711.612976	703.361023	712.039978	711.471008	712.609009	712.609009	711.612976	713.177979	713.177979	714.031006	713.461975	714.031006	707.914001	714.315979	713.888977	713.60498	715.312012
chrVIII	506514	506785	SUT598_chrVIII:511840-512120	60	-	0.364798	0.364798	0.364798	0.364798	0.364798	0.364798	0.364798	0.364798	0.243199	0.364798	0.364798	0.364798	0.364798	0.364798	0.364798	0.364798	0.364798	0.364798	0.364798	0.364798	0.364798	0.364798	0.364798	0.364798	0.364798	0.243199	0.364798	0.364798	0.364798	0.364798	0.364798	0.364798	0.364798	0.364798	0.364798	0.364798	0.364798	0.364798	0.364798	0.364798	0.364798	0.364798	0.364798	0.364798
chrVII	309909	311141	SUT113_chrVII:308800-310032	60	+	611.315979	604.344971	604.914001	597.088989	608.185974	612.596008	613.164978	609.607971	612.026978	613.450012	608.04303	609.466003	602.353027	614.445007	614.302979	614.018982	612.026978	612.596008	614.161011	610.034973	612.596008	603.491028	608.185974	606.905029	608.328003	613.875977	610.888977	618.002014	619.708984	618.286987	618.570984	609.893005	595.809021	602.921997	599.650024	612.596008	617.291016	619.994019	619.424988	618.997986	614.445007	620.135986	620.421021	621.416016
chrV	523438	523838	SUT517_chrV:509818-510218	60	-	0	0	0	0	0	0	0	0	0	0	0	0	0	0	0	0	0	0	0	0	0	0	0	0	0	0	0	0	0	0	0	0	0	0	0	0	0	0	0	0	0	0	0	0
chrVII	22935	24887	SUT109_chrVII:27777-29729	60	+	0.142266	0.142266	0.142266	0.142266	0.142266	0.142266	0.142266	0.142266	0.142266	0.142266	0.142266	0.142266	0.142266	0.142266	0.142266	0.142266	0.142266	0.142266	0.142266	0.142266	0.142266	0.142266	0.142266	0.142266	0.142266	0.142266	0.142266	0.142266	0.142266	0.142266	0.142266	0.142266	0.142266	0.142266	0.142266	0.142266	0.142266	0.142266	0.142266	0.142266	0.142266	0.142266	0.142266	0.142266
chrXVI	793637	794341	SUT837_chrXVI:786971-787675	60	-	0	0	0	0	0	0	0	0	0	0	0	0	0	0	0	0	0	0	0	0	0	0	0	0	0	0	0	0	0	0	0	0	0	0	0	0	0	0	0	0	0	0	0	0
chrV	211418	212122	SUT090_chrV:191978-192682	60	+	0.569063	0.569063	0.569063	0.569063	0.711328	0.711328	0.711328	0.711328	0.711328	0.711328	0.711328	0.569063	0.569063	0.426797	0.569063	0.569063	0.569063	0.569063	0.569063	0.569063	0.426797	0.284531	0.284531	0.426797	0.426797	0.426797	0.426797	0.426797	0.426797	0.426797	0.426797	0.426797	0.426797	0.426797	0.426797	0.426797	0.426797	0.426797	0.426797	0.426797	0.426797	0.426797	0.426797	0.284531
chrXVI	80495	81575	SUT394_chrXVI:80745-81825	60	+	1.42266	1.42266	1.42266	1.42266	1.42266	1.42266	1.42266	1.42266	1.13813	1.42266	1.42266	1.42266	1.42266	1.42266	1.42266	1.42266	1.42266	1.42266	1.42266	1.42266	1.42266	1.42266	1.28039	1.28039	1.42266	1.42266	1.42266	1.42266	1.42266	1.28039	1.28039	1.28039	1.28039	1.28039	1.28039	1.42266	1.42266	1.42266	1.28039	1.42266	1.42266	1.28039	0.99586	1.13813
chrXVI	555982	557094	SUT822_chrXVI:556362-557474	60	-	3.76958	4.01278	4.01278	4.01278	3.89118	4.01278	3.64798	3.64798	3.64798	3.76958	3.89118	3.89118	3.89118	4.01278	3.76958	4.01278	4.01278	4.01278	3.64798	3.89118	4.01278	3.89118	4.01278	3.89118	3.89118	3.89118	3.89118	3.52638	2.67518	4.13438	4.25597	4.25597	4.25597	4.25597	4.25597	4.25597	4.25597	4.25597	4.25597	4.25597	4.25597	4.25597	4.37757	4.37757
chrV	180621	181573	SUT507_chrV:161494-162446	60	-	0	0	0	0	0	0	0	0	0	0	0	0	0	0	0	0	0	0	0	0	0	0	0	0	0	0	0	0	0	0	0	0	0	0	0	0	0	0	0	0	0	0	0	0
chrXV	306786	307084	SUT769_chrXV:326149-326453	60	-	0.243199	0.243199	0.243199	0.243199	0.243199	0.243199	0.243199	0.243199	0.243199	0.243199	0.243199	0.243199	0.243199	0.243199	0.243199	0.243199	0.243199	0.243199	0.243199	0.243199	0.243199	0.243199	0.243199	0.243199	0.243199	0.243199	0.243199	0.243199	0.243199	0.243199	0.243199	0.243199	0.243199	0.243199	0.243199	0.243199	0.243199	0.243199	0.243199	0.243199	0.243199	0.243199	0.243199	0.243199
chrX	234720	236544	SUT627_chrX:224496-226320	60	-	8.51195	8.39035	8.39035	8.51195	8.39035	8.39035	8.39035	7.78235	8.39035	8.14715	8.39035	8.39035	8.39035	8.39035	8.39035	8.39035	8.39035	8.02555	4.98557	8.26875	8.26875	8.26875	8.26875	8.26875	8.26875	8.14715	8.14715	8.02555	8.14715	8.14715	8.14715	8.14715	8.26875	8.26875	8.26875	8.26875	8.14715	8.26875	8.14715	7.90395	7.05276	8.26875	8.39035	8.39035
chrXI	151289	151705	SUT660_chrXI:144539-144955	60	-	0.607996	0.607996	0.607996	0.486397	0.607996	0.607996	0.607996	0.607996	0.607996	0.486397	0.486397	0.607996	0.607996	0.729596	0.729596	0.729596	0.729596	0.729596	0.729596	0.851195	0.851195	0.851195	0.851195	0.851195	0.851195	0.851195	0.851195	0.851195	0.851195	0.851195	0.851195	0.851195	0.851195	0.851195	0.607996	0.486397	0.851195	0.851195	0.851195	0.851195	0.851195	0.851195	0.851195	0.851195
chrXI	28583	30591	SUT658_chrXI:22213-24221	60	-	8.75515	8.75515	8.63355	8.39035	8.63355	8.14715	8.02555	7.66075	8.75515	8.63355	8.63355	8.75515	8.63355	8.75515	8.75515	8.75515	8.75515	8.75515	8.75515	8.75515	8.75515	8.75515	8.75515	8.63355	8.63355	8.63355	8.63355	8.87675	8.87675	8.75515	8.63355	8.75515	8.51195	8.26875	8.26875	8.51195	8.63355	8.14715	8.39035	8.51195	8.63355	8.75515	8.75515	8.02555
chrXII	284534	284734	SUT691_chrXII:289716-289916	60	-	5.95836	5.83677	5.83677	5.83677	5.71517	5.71517	5.83677	6.07996	6.07996	6.07996	5.95836	6.07996	5.95836	6.07996	6.07996	6.07996	5.95836	5.95836	5.95836	5.71517	5.71517	5.71517	5.22877	5.95836	6.20156	6.07996	6.32316	6.32316	6.07996	6.32316	6.32316	6.20156	6.07996	6.32316	6.32316	6.32316	6.32316	6.32316	6.20156	6.07996	6.20156	5.95836	5.83677	6.20156
chrVII	841584	841935	SUT135_chrVII:856678-857030	60	+	0	0	0	0	0	0	0	0	0	0	0	0	0	0	0	0	0	0	0	0	0	0	0	0	0	0	0	0	0	0	0	0	0	0	0	0	0	0	0	0	0	0	0	0
chrXVI	883205	883349	SUT427_chrXVI:888087-888231	60	+	0.142266	0.142266	0.142266	0.142266	0	0.142266	0.142266	0.142266	0.142266	0	0	0.142266	0.142266	0.142266	0.142266	0.142266	0.142266	0.142266	0.142266	0.142266	0.142266	0.142266	0.142266	0	0	0.142266	0.142266	0.142266	0.142266	0.142266	0.142266	0.142266	0.142266	0.142266	0.142266	0.142266	0.142266	0.142266	0.142266	0.142266	0.142266	0.142266	0.142266	0.142266
chrIV	396268	397731	SUT048_chrIV:381596-386508_r3	60	+	0.711328	0.711328	0.711328	0.711328	0.711328	0.711328	0.711328	0.711328	0.711328	0.711328	0.711328	0.711328	0.711328	0.711328	0.711328	0.711328	0.711328	0.711328	0.711328	0.711328	0.711328	0.711328	0.569063	0.711328	0.711328	0.711328	0.711328	0.711328	0.711328	0.711328	0.711328	0.711328	0.711328	0.711328	0.711328	0.711328	0.711328	0.711328	0.711328	0.711328	0.711328	0.711328	0.711328	0.711328
chrII	609390	610286	SUT449_chrII:601321-602217	60	-	3.03998	2.67518	2.79678	3.28318	3.28318	3.28318	3.28318	3.16158	3.28318	3.28318	3.28318	3.28318	3.03998	3.03998	3.03998	3.16158	3.16158	3.16158	3.28318	3.28318	3.28318	3.28318	3.28318	3.28318	3.28318	3.28318	3.16158	3.16158	3.28318	3.28318	3.28318	3.28318	3.28318	3.28318	3.28318	3.28318	3.28318	3.28318	3.28318	3.16158	3.28318	3.28318	3.28318	3.16158
chrII	63506	63682	SUT437_chrII:45288-45464	60	-	0.851195	0.851195	0.729596	0.729596	0.486397	0.486397	0.121599	0	0.729596	0.729596	0.729596	0.729596	0.729596	0.607996	0.729596	0.729596	0.729596	0.729596	0.729596	0.729596	0.607996	0.607996	0.486397	0.486397	0.486397	0.486397	0.364798	0.607996	0.607996	0.607996	0.607996	0.607996	0.607996	0.607996	0.607996	0.607996	0.607996	0.607996	0.607996	0.607996	0.607996	0.607996	0.607996	0.607996
chrII	260420	262147	SUT443_chrII:246810-248538	60	-	35.628601	35.750198	35.750198	35.750198	35.507	35.507	35.750198	35.628601	35.871799	35.628601	35.507	36.115002	36.115002	36.115002	35.993401	36.115002	35.628601	35.750198	35.750198	35.993401	36.115002	36.3582	35.020599	36.3582	36.479801	36.479801	36.601398	36.479801	36.115002	36.3582	36.3582	35.871799	35.993401	36.601398	36.479801	35.385399	25.9006	36.236599	35.385399	35.871799	36.115002	35.871799	34.777401	27.238199
chrVIII	464333	464757	SUT594_chrVIII:470344-470768	60	-	2.43199	2.43199	2.43199	2.43199	2.43199	2.43199	2.43199	2.43199	2.43199	2.43199	2.43199	2.31039	2.31039	2.31039	2.31039	2.43199	2.43199	2.43199	2.43199	2.43199	2.43199	2.43199	2.43199	2.43199	2.43199	2.18879	2.18879	1.94559	2.06719	2.06719	1.33759	1.58079	2.31039	2.31039	2.43199	2.43199	2.31039	2.31039	2.31039	2.43199	2.06719	2.43199	2.43199	2.43199
chrXVI	647048	647544	SUT831_chrXVI:647114-647610	60	-	0.243199	0.121599	0.121599	0.243199	0.243199	0.243199	0.243199	0.243199	0.243199	0.243199	0.243199	0.243199	0.243199	0.243199	0.243199	0.243199	0.243199	0.243199	0.243199	0.243199	0.243199	0.243199	0.243199	0.243199	0.243199	0.243199	0.243199	0.243199	0.243199	0.243199	0.243199	0.243199	0.243199	0.243199	0.243199	0.243199	0.243199	0.243199	0.243199	0.243199	0.243199	0.243199	0.243199	0.243199
chrIV	72385	73954	SUT041_chrIV:59128-60696	60	+	0	0	0	0	0	0	0	0	0	0	0	0	0	0	0	0	0	0	0	0	0	0	0	0	0	0	0	0	0	0	0	0	0	0	0	0	0	0	0	0	0	0	0	0
chrIX	275036	276876	SUT188_chrIX:290426-292266	60	+	3.69891	3.69891	3.69891	3.69891	3.69891	3.69891	3.84117	3.84117	3.84117	3.84117	3.69891	3.69891	3.41438	3.69891	3.41438	3.41438	3.69891	3.69891	3.84117	3.84117	3.84117	3.84117	3.84117	3.84117	3.84117	3.69891	3.27211	3.69891	3.84117	3.84117	3.84117	3.84117	3.84117	3.84117	3.84117	3.69891	3.69891	3.69891	3.84117	3.69891	3.84117	3.84117	3.84117	3.84117
chrIV	1213249	1213614	SUT486_chrIV:1251065-1251457	60	-	0.486397	0.486397	0.486397	0.486397	0.486397	0.486397	0.486397	0.486397	0.486397	0.486397	0.486397	0.486397	0.486397	0.486397	0.486397	0.486397	0.486397	0.486397	0.486397	0.486397	0.486397	0.486397	0.486397	0.486397	0.486397	0.486397	0.243199	0.486397	0.486397	0.486397	0.486397	0.486397	0.486397	0.486397	0.486397	0.486397	0.486397	0.486397	0.486397	0.486397	0.486397	0.486397	0.486397	0.486397
chrIV	1468728	1468824	SUT497_chrIV:1507402-1507498	60	-	1.33759	1.33759	1.21599	1.09439	1.09439	1.09439	0.972794	0.729596	0.729596	1.09439	1.09439	1.09439	1.09439	1.09439	1.09439	1.09439	0.851195	0.851195	0.851195	0.851195	0.729596	0.607996	0.729596	0.729596	0.851195	0.851195	0.851195	0.851195	0.851195	0.851195	0.729596	0.729596	0.851195	0.972794	0.972794	0.972794	0.972794	0.851195	0.851195	0.972794	0.972794	0.851195	0.729596	0.729596
chrX	463357	464677	SUT637_chrX:452115-453435	60	-	175.832993	175.710999	176.319	175.953995	172.184998	173.764999	172.306	169.996002	170.968994	170.238998	174.373001	175.953995	175.589005	176.804993	176.927002	176.927002	176.804993	176.684006	176.319	170.725006	175.468002	175.225006	176.440994	176.561996	177.292007	176.684006	176.197006	176.684006	176.197006	177.169998	176.197006	174.860001	174.251999	176.927002	177.656998	177.412994	177.656998	177.656998	177.656998	177.656998	176.804993	176.319	176.076004	175.225006
chrVII	765544	767353	SUT562_chrVII:776034-777834	60	-	44.748501	44.748501	44.748501	44.505299	44.6269	44.6269	44.6269	44.870098	44.383701	43.289299	44.2621	43.654099	41.587002	42.316502	44.6269	44.505299	44.6269	42.802898	42.681301	43.532501	39.884602	40.249401	41.222198	44.6269	44.748501	45.1133	44.870098	44.6269	44.6269	45.1133	44.991699	44.870098	44.870098	43.7757	43.4109	44.748501	44.6269	44.870098	44.6269	45.1133	44.505299	44.505299	43.654099	43.897301
chrV	152149	154865	SUT504_chrV:132677-135397	60	-	41.951801	41.708599	41.465401	41.587002	41.222198	41.587002	41.587002	41.587002	41.951801	41.8302	41.587002	41.587002	40.249401	40.735802	41.3438	40.614201	41.465401	41.3438	40.979	38.303799	39.033401	37.938999	31.007799	40.492599	40.979	40.979	39.884602	40.370998	40.249401	40.249401	37.695801	39.519798	40.492599	39.398201	39.2766	38.790199	33.318199	39.154999	39.033401	37.938999	38.790199	34.412601	36.479801	34.047798
chrXIV	208179	210003	SUT745_chrXIV:204918-206742	60	-	0	0	0	0	0	0	0	0	0	0	0	0	0	0	0	0	0	0	0	0	0	0	0	0	0	0	0	0	0	0	0	0	0	0	0	0	0	0	0	0	0	0	0	0
chrI	46616	48505	SUT002_chrI:43440-45328	60	+	0.711328	0.711328	0.711328	0.711328	0.711328	0.711328	0.711328	0.569063	0.569063	0.569063	0.569063	0.569063	0.711328	0.711328	0.711328	0.711328	0.711328	0.711328	0.711328	0.569063	0.569063	0.711328	0.711328	0.711328	0.711328	0.711328	0.711328	0.711328	0.711328	0.711328	0.711328	0.711328	0.711328	0.711328	0.711328	0.711328	0.569063	0.569063	0.569063	0.711328	0.711328	0.711328	0.711328	0.711328
chrXVI	164799	165351	SUT811_chrXVI:164990-165542	60	-	0.972794	0.972794	0.851195	0.851195	0.851195	0.972794	0.972794	0.972794	0.972794	0.972794	0.972794	0.972794	0.972794	0.972794	0.972794	0.972794	0.972794	0.972794	0.972794	0.972794	0.972794	0.972794	0.972794	0.972794	0.972794	1.09439	1.09439	0.972794	0.972794	0.972794	0.729596	0.607996	1.09439	1.09439	1.09439	1.09439	1.09439	1.09439	1.09439	1.09439	1.09439	1.09439	1.09439	1.09439
chrXII	282578	283698	SUT689_chrXII:287764-288884	60	-	4.13438	4.13438	4.13438	4.13438	4.01278	4.01278	3.76958	4.01278	4.01278	4.01278	4.01278	4.01278	4.01278	4.01278	3.89118	3.89118	3.89118	3.89118	3.89118	3.40478	2.43199	1.58079	1.21599	3.64798	3.64798	3.52638	3.64798	3.76958	3.76958	3.76958	3.76958	3.76958	3.76958	3.76958	3.76958	3.76958	3.76958	3.76958	3.64798	3.76958	3.76958	3.76958	3.03998	3.16158
chrVIII	485197	486325	SUT596_chrVIII:490536-491664	60	-	0	0	0	0	0	0	0	0	0	0	0	0	0	0	0	0	0	0	0	0	0	0	0	0	0	0	0	0	0	0	0	0	0	0	0	0	0	0	0	0	0	0	0	0
chrI	194383	194967	SUT436_chrI:191617-192201	60	-	1.09439	0.972794	1.09439	1.09439	1.09439	1.09439	1.09439	1.09439	1.09439	1.09439	1.09439	1.09439	1.09439	1.09439	0.486397	1.09439	1.09439	1.09439	1.09439	1.09439	1.09439	1.09439	1.09439	1.09439	1.09439	1.09439	1.09439	1.09439	1.09439	1.09439	1.09439	1.09439	1.09439	1.09439	1.09439	1.09439	1.09439	1.09439	1.09439	1.09439	0.972794	0.972794	0.972794	1.09439
chrVII	1035112	1035544	SUT144_chrVII:1049492-1049924	60	+	0.426797	0.426797	0.426797	0.426797	0.426797	0.426797	0.426797	0.426797	0.426797	0.426797	0.426797	0.426797	0.426797	0.142266	0.142266	0.142266	0.426797	0.426797	0.284531	0.284531	0.284531	0.284531	0.284531	0.426797	0.426797	0.426797	0.426797	0.426797	0.426797	0.426797	0.426797	0.426797	0.426797	0.426797	0.426797	0.426797	0.426797	0.426797	0.569063	0.569063	0.569063	0.569063	0.569063	0.569063
chrXVI	410066	410242	SUT407_chrXVI:404246-404422	60	+	0	0	0	0	0	0	0	0	0	0	0	0	0	0	0	0	0	0	0	0	0	0	0	0	0	0	0	0	0	0	0	0	0	0	0	0	0	0	0	0	0	0	0	0
chrV	540558	540889	SUT519_chrV:526937-527266	60	-	0.243199	0.243199	0.243199	0.243199	0.243199	0.243199	0.243199	0.243199	0.243199	0.243199	0.243199	0.243199	0.243199	0.243199	0.243199	0.243199	0.243199	0.243199	0.243199	0.243199	0.243199	0.243199	0.243199	0.243199	0.243199	0.243199	0.243199	0.243199	0.243199	0.243199	0.243199	0.243199	0.243199	0.243199	0.243199	0.243199	0.243199	0.243199	0.243199	0.243199	0.243199	0.243199	0.243199	0.243199
chrXII	480892	481164	SUT269_chrXII:509735-510007	60	+	0	0	0	0	0	0	0	0	0	0	0	0	0	0	0	0	0	0	0	0	0	0	0	0	0	0	0	0	0	0	0	0	0	0	0	0	0	0	0	0	0	0	0	0
chrV	24732	25116	SUT087_chrV:11545-11929	60	+	0	0	0	0	0	0	0	0	0	0	0	0	0	0	0	0	0	0	0	0	0	0	0	0	0	0	0	0	0	0	0	0	0	0	0	0	0	0	0	0	0	0	0	0
chrXVI	366170	366418	SUT813_chrXVI:360354-360602	60	-	0.121599	0.121599	0.121599	0.121599	0.121599	0.121599	0.121599	0.121599	0.121599	0.121599	0.121599	0.121599	0.121599	0.121599	0.121599	0.121599	0.121599	0	0	0	0	0	0	0	0	0	0	0	0	0	0	0	0	0	0	0	0	0	0	0	0	0	0	0
chrI	214912	216074	SUT432_chrI:5075-6237	60	-	1.94559	1.94559	1.94559	1.94559	1.94559	1.94559	1.94559	1.94559	1.94559	1.70239	1.45919	1.94559	1.94559	1.94559	2.06719	1.94559	1.94559	1.94559	2.06719	2.06719	2.06719	1.94559	2.06719	2.06719	2.06719	2.06719	2.06719	2.06719	2.06719	2.06719	2.06719	2.06719	2.06719	2.06719	2.06719	2.06719	2.06719	2.06719	2.06719	2.06719	2.06719	2.06719	2.06719	2.06719
chrXI	531124	531553	SUT680_chrXI:519406-519838	60	-	0.121599	0.121599	0.121599	0.121599	0.121599	0.121599	0.121599	0.121599	0.121599	0.121599	0.121599	0.121599	0.121599	0.121599	0.121599	0.121599	0.121599	0.121599	0.121599	0.121599	0.121599	0.121599	0.121599	0.121599	0.121599	0.121599	0.121599	0.121599	0.121599	0.121599	0.121599	0.121599	0.121599	0.121599	0.121599	0.121599	0.121599	0.121599	0.121599	0.121599	0.121599	0.121599	0.121599	0.121599
chrXV	787546	788626	SUT789_chrXV:817056-818136	60	-	0	0	0.121599	0.121599	0.121599	0.121599	0.121599	0.121599	0.121599	0.121599	0.121599	0.121599	0.121599	0.121599	0.121599	0.121599	0.121599	0.121599	0.121599	0.121599	0.121599	0.121599	0.121599	0.121599	0.121599	0.121599	0.121599	0.121599	0.121599	0.121599	0.121599	0.121599	0.121599	0.121599	0.121599	0.121599	0.121599	0.121599	0.121599	0.121599	0	0.121599	0.121599	0.121599
chrX	99798	100166	SUT620_chrX:90151-90519	60	-	0	0	0	0	0	0	0	0	0	0	0	0	0	0	0	0	0	0	0	0	0	0	0	0	0	0	0	0	0	0	0	0	0	0	0	0	0	0	0	0	0	0	0	0
chrV	222769	224009	SUT512_chrV:203350-204590	60	-	0.243199	0.243199	0.243199	0.243199	0.243199	0.243199	0.243199	0.243199	0.243199	0.243199	0.243199	0.243199	0.243199	0.243199	0.243199	0.243199	0.121599	0.243199	0.243199	0.121599	0.121599	0.121599	0.121599	0.121599	0.121599	0.121599	0.243199	0.121599	0.121599	0.121599	0.121599	0.121599	0.121599	0.121599	0.243199	0.243199	0.243199	0.243199	0.243199	0.243199	0.243199	0.243199	0.243199	0.243199
chrX	86403	89723	SUT201_chrX:76762-80083	60	+	11.0967	11.239	9.9586	10.3854	10.8122	10.6699	10.5277	9.67407	9.38953	9.81633	9.5318	9.38953	10.1009	10.6699	10.3854	7.54008	9.24727	10.3854	11.3813	11.6658	11.5235	11.5235	12.0926	11.9503	12.0926	11.808	12.2348	12.2348	11.808	11.3813	11.5235	11.5235	10.3854	10.6699	11.808	11.6658	12.2348	12.5194	12.3771	12.3771	12.3771	12.5194	12.5194	12.5194
chrV	562194	562858	SUT521_chrV:548578-549242	60	-	305.335999	305.944	304.848999	305.213989	305.092987	302.661011	304.240997	300.714996	303.877014	293.904999	295	304.240997	302.661011	303.877014	303.390015	305.335999	304.848999	304.848999	305.700989	305.821991	305.944	305.57901	302.782013	305.700989	304.727997	303.390015	304.484985	303.147003	303.632996	303.147003	303.269012	302.903992	300.714996	294.63501	302.416992	301.200989	301.931	294.63501	295.729004	300.592987	300.106995	298.769012	298.040009	298.769012
chrXI	466940	468844	SUT236_chrXI:455217-457121	60	+	0	0	0	0	0	0	0	0	0	0	0	0	0	0	0	0	0	0	0	0	0	0	0	0	0	0	0	0	0	0	0	0	0	0	0	0	0	0	0	0	0	0	0	0
chrIII	100589	100733	SUT027_chrIII:106258-106402	60	+	0.142266	0.142266	0.142266	0.142266	0.142266	0.142266	0.142266	0.142266	0.142266	0.142266	0.142266	0.142266	0.142266	0.142266	0.142266	0.142266	0.142266	0.142266	0.142266	0.142266	0.142266	0.142266	0.142266	0.142266	0.142266	0.142266	0.142266	0.142266	0.142266	0.142266	0.142266	0.142266	0.142266	0.142266	0.142266	0.142266	0.142266	0.142266	0.426797	0.426797	0.569063	0.711328	0.711328	0.711328
chrIX	382313	383932	SUT194_chrIX:389244-393068_r1	60	+	0.426797	0.426797	0.426797	0.426797	0.426797	0.426797	0.426797	0.426797	0.426797	0.426797	0.426797	0.426797	0.426797	0.426797	0.426797	0.426797	0.426797	0.426797	0.426797	0.426797	0.426797	0.426797	0.426797	0.284531	0.284531	0.284531	0.284531	0.284531	0.284531	0.284531	0.284531	0.284531	0.284531	0.284531	0.284531	0.284531	0.284531	0.284531	0.284531	0.284531	0.284531	0.284531	0.284531	0.284531
chrIX	383446	383713	SUT194_chrIX:389244-393068_r2	60	+	0	0	0	0	0	0	0	0	0	0	0	0	0	0	0	0	0	0	0	0	0	0	0	0	0	0	0	0	0	0	0	0	0	0	0	0	0	0	0	0	0	0	0	0
chrVIII	92783	93151	SUT150_chrVIII:96118-96486	60	+	0	0	0	0	0	0	0	0	0	0	0	0	0	0	0	0	0	0	0	0	0	0	0	0	0	0	0	0	0	0	0	0	0	0	0	0	0	0	0	0	0	0	0	0
chrXIV	768102	768534	SUT345_chrXIV:759988-760420	60	+	0	0	0	0	0	0	0	0	0	0	0	0	0	0	0	0	0	0	0	0	0	0	0	0	0	0	0	0	0	0	0	0	0	0	0	0	0	0	0	0	0.142266	0.142266	0.142266	0.142266
chrXVI	522153	522377	SUT820_chrXVI:522506-522730	60	-	0.364798	0.364798	0.364798	0.364798	0.364798	0.364798	0.364798	0.364798	0.364798	0.364798	0.364798	0.364798	0.364798	0.364798	0.364798	0.364798	0.364798	0.364798	0.364798	0.364798	0.364798	0.364798	0.364798	0.364798	0.364798	0.364798	0.364798	0.364798	0.364798	0.364798	0.364798	0.364798	0.364798	0.364798	0.364798	0.364798	0.364798	0.364798	0.364798	0.364798	0.364798	0.364798	0.364798	0.364798
chrIV	471627	471771	SUT050_chrIV:460580-460724	60	+	0	0	0	0	0	0	0	0	0	0	0	0	0	0	0	0	0	0	0	0	0	0	0	0	0	0	0	0	0	0	0	0	0	0	0	0	0	0	0	0	0	0	0	0
chrVII	752310	752542	SUT561_chrVII:762810-763042	60	-	0.486397	0.486397	0.486397	0.486397	0.486397	0.486397	0.486397	0.486397	0.486397	0.486397	0.486397	0.486397	0.607996	0.607996	0.607996	0.607996	0.607996	0.607996	0.607996	0.607996	0.607996	0.729596	0.729596	0.729596	0.729596	0.729596	0.729596	0.729596	0.729596	0.729596	0.729596	0.729596	0.729596	0.729596	0.729596	0.729596	0.729596	0.729596	0.729596	0.729596	0.729596	0.729596	0.729596	0.729596
chrX	85204	85445	SUT617_chrX:75558-75798	60	-	0.243199	0.243199	0.243199	0.243199	0.243199	0.243199	0.243199	0.243199	0.243199	0.243199	0.243199	0.243199	0.243199	0.243199	0.243199	0.243199	0.243199	0.243199	0.243199	0.243199	0.243199	0.243199	0.243199	0.243199	0.243199	0.243199	0.243199	0.243199	0.243199	0.243199	0.243199	0.243199	0.243199	0.243199	0.243199	0.243199	0.243199	0.243199	0.243199	0.243199	0.243199	0.243199	0.243199	0.243199
chrXVI	627229	628972	SUT828_chrXVI:627338-629082	60	-	0	0	0	0	0	0	0	0	0	0	0	0	0	0	0	0	0	0	0	0	0	0	0	0	0	0	0	0	0	0	0	0	0	0	0	0	0	0	0	0	0	0	0	0
chrVII	109340	111492	SUT537_chrVII:108163-110315	60	-	0.364798	0.364798	0.364798	0.364798	0.364798	0.364798	0.364798	0.364798	0.364798	0.364798	0.364798	0.364798	0.364798	0.364798	0.364798	0.364798	0.364798	0.364798	0.364798	0.364798	0.364798	0.364798	0.364798	0.364798	0.364798	0.364798	0.364798	0.364798	0.364798	0.364798	0.364798	0.364798	0.243199	0.243199	0.243199	0.243199	0.243199	0.243199	0.243199	0.243199	0.243199	0.243199	0.243199	0.243199
chrXVI	108677	108853	SUT806_chrXVI:108949-109101	60	-	0	0	0	0	0	0	0	0	0	0	0	0	0	0	0	0	0	0	0	0	0	0	0	0	0	0	0	0	0	0	0	0	0	0	0	0	0	0	0	0	0	0	0	0
chrIX	39849	40202	SUT604_chrIX:49501-49845	60	-	0	0	0	0	0	0	0	0	0	0	0	0	0	0	0	0	0	0	0	0	0	0	0	0	0	0	0	0	0	0	0	0	0	0	0	0	0	0	0	0	0	0	0	0
chrXV	693555	693687	SUT787_chrXV:723037-723157	60	-	0	0	0	0	0	0	0	0	0	0	0	0	0	0	0	0	0	0	0	0	0	0	0	0	0	0	0	0	0	0	0	0	0	0	0	0	0	0	0	0	0	0	0	0
chrIX	265752	265856	SUT185_chrIX:281154-281258	60	+	0	0	0	0	0	0	0	0	0	0	0	0	0	0	0	0	0	0	0	0	0	0	0	0	0	0	0	0	0	0	0	0	0	0	0	0	0	0	0	0	0	0	0	0
chrIX	34381	34793	SUT603_chrIX:44021-44445	60	-	0	0	0	0	0	0	0	0	0	0	0	0	0	0	0	0	0	0	0	0	0	0	0	0	0	0	0	0	0	0	0	0	0	0	0	0	0	0	0	0	0	0	0	0
[truncated: 1,956 more columns]
