# Supplementary material for: The conserved SEN1 DNA/RNA helicase has multiple functions during yeast meiosis
Source: PLoS Genet. 2025 Dec 11;21(12):e1011684. doi: 10.1371/journal.pgen.1011684 (PMC12714266; doi:10.1371/journal.pgen.1011684)
Supplement: S5 Data — (GZ) [file pgen.1011684.s005.gz › Fig3F_sen1-md_SUT.txt]

@{"upstream":[500],"downstream":[500],"body":[1000],"bin size":[1],"ref point":[null],"verbose":false,"bin avg type":"mean","missing data as zero":false,"min threshold":null,"max threshold":null,"scale":1,"skip zeros":false,"nan after end":false,"proc number":12,"sort regions":"descend","sort using":"mean","unscaled 5 prime":[0],"unscaled 3 prime":[0],"sample_labels":["sen1-md_SUTs"],"group_label…
chrV	27880	28208	SUT502_chrV:14693-15029	60	-	4292.52002	4248.870117	4101.540039	4278.740234	4275.799805	4131.720215	4271.310059	4239.899902	4258.620117	4212.970215	4025.389893	4010.689941	3965.350098	3948.169922	4005.73999	4065.01001	4148.430176	4253.509766	4255.529785	4239.899902	4142.240234	4059.909912	4066.560059	4221.319824	4215.290039	4298.399902	4224.879883	4302.879883	4322.22998	4263.259766	4312.02002	4260.169922	4318.830078	4322.379883	4305.669922	4333.060059	4331.97998	4335.850098	4328.419922	4330.279785	4286.790039	4290.040039	4310.620117	4309.689941
chrV	28959	29167	SUT503_chrV:15773-15981	60	-	2.16669	2.16669	2.01192	2.16669	2.16669	2.16669	2.16669	2.16669	2.16669	2.16669	2.16669	2.16669	2.16669	2.16669	2.16669	2.16669	2.16669	2.16669	2.16669	2.16669	2.16669	2.16669	2.16669	2.01192	2.01192	2.01192	2.01192	2.01192	2.16669	2.16669	2.16669	2.16669	2.16669	2.16669	2.16669	2.16669	2.16669	2.16669	2.16669	1.85716	2.16669	2.01192	2.16669	2.16669
chrIX	41783	41970	SUT605_chrIX:51429-51613	60	-	814.36499	846.554993	848.567017	848.567017	855.377014	857.544006	858.627014	852.591003	855.067017	862.495972	860.174011	865.591003	862.495972	865.901001	864.507996	834.484009	779.078979	660.994019	860.947998	866.054993	869.30603	863.424988	870.697998	869.77002	866.984009	866.52002	859.245972	843.460022	846.401001	855.377014	865.745972	858.471985	866.828979	869.460022	861.877014	809.721985	853.828979	850.734009	850.11499	837.424011	861.413025	868.221985	865.591003	873.02002
chrXII	202387	202681	SUT248_chrXII:201592-201888	60	+	280.098999	275.565002	280.747009	279.613007	270.061005	272.812988	284.308014	285.118011	285.765991	286.251007	283.174988	285.118011	287.546997	287.222992	285.928009	287.38501	287.38501	287.222992	286.575012	287.709015	286.737	285.441986	281.880005	271.032013	284.147003	284.955994	283.013	279.774994	283.013	277.184998	282.527008	274.432007	237.841003	273.136993	285.765991	286.251007	282.527008	278.480011	275.72699	284.794006	282.041992	280.423004	273.299011	279.450989
chrXV	352039	352271	SUT774_chrXV:371118-371350	60	-	11.9168	7.5834	11.2977	9.90485	11.143	10.5239	11.143	10.3691	11.2977	11.4525	11.762	11.9168	10.8334	9.44056	12.5358	12.5358	12.0715	12.5358	12.5358	12.3811	12.5358	12.5358	12.5358	12.2263	12.5358	12.3811	12.2263	12.3811	12.3811	12.5358	12.3811	12.5358	12.6906	11.9168	11.9168	12.0715	12.0715	12.0715	12.0715	12.8454	12.8454	13.0001	13.0001	12.0715
chrXIII	626457	626825	SUT312_chrXIII:653362-653730	60	+	360.890015	361.213989	360.727997	360.727997	362.023987	362.347992	361.862	360.890015	360.890015	360.727997	361.213989	359.756989	357.652008	358.623993	351.661987	354.575989	353.281006	354.089996	354.738007	357.328003	357.166992	357.166992	352.957001	356.03299	353.442993	358.947998	359.433014	357.005005	359.756989	359.756989	359.919006	356.356995	359.270996	359.756989	358.462006	360.566986	358.786011	311.346985	359.433014	357.652008	341.462006	343.890015	348.424011	359.433014
chrVII	320789	321293	SUT114_chrVII:320024-320528	60	+	3.23814	3.07623	2.75242	2.75242	2.59051	2.2667	2.59051	3.07623	2.4286	2.2667	2.91432	3.07623	3.07623	3.07623	3.23814	3.23814	3.23814	3.23814	3.23814	3.23814	3.23814	3.23814	3.23814	3.23814	3.23814	3.23814	3.23814	3.40004	3.40004	3.23814	3.40004	3.40004	3.23814	3.23814	3.40004	3.07623	3.40004	3.40004	3.40004	3.40004	3.40004	3.23814	3.23814	3.07623
chrVII	731238	731621	SUT559_chrVII:741714-742098	60	-	5.10719	5.10719	5.10719	5.10719	5.10719	5.10719	4.95243	4.95243	4.95243	5.10719	5.10719	4.95243	4.95243	4.79766	4.79766	4.79766	4.02385	4.6429	4.6429	4.79766	4.79766	4.79766	4.79766	4.6429	4.6429	4.79766	4.79766	4.79766	4.79766	4.33337	4.48814	4.33337	4.33337	4.6429	4.6429	4.79766	4.79766	4.79766	4.79766	4.79766	4.79766	4.79766	4.79766	4.79766
chrIII	181634	181978	SUT457_chrIII:176602-176946	60	-	405.789001	410.742004	407.182007	407.800995	405.015991	405.944	403.15799	405.015991	405.325012	385.360992	386.753998	409.194	408.730011	404.242004	407.800995	407.337006	405.789001	404.087006	403.777008	407.800995	407.800995	404.397003	404.705994	403.932007	397.432007	404.242004	386.598999	387.372986	401.455994	400.062988	399.444	400.372986	385.360992	382.884003	377.002991	365.087006	376.075012	384.587006	384.587006	379.480011	366.170013	368.337006	340.170013	357.812988
chrXV	399257	399627	SUT365_chrXV:418209-418577	60	+	0.161907	0.161907	0.161907	0.323814	0.323814	0.323814	0.323814	0.323814	0.161907	0.161907	0.323814	0.323814	0.323814	0.161907	0.161907	0.161907	0.323814	0.323814	0.323814	0.161907	0.161907	0.161907	0.323814	0.161907	0.323814	0.323814	0.323814	0.161907	0.161907	0.161907	0.323814	0.323814	0.323814	0.323814	0.323814	0.323814	0.323814	0.323814	0.323814	0.323814	0.323814	0.323814	0.323814	0.323814
chrVII	816351	816703	SUT565_chrVII:831794-832146	60	-	3.71432	3.71432	3.71432	3.71432	3.55956	3.40479	3.55956	3.55956	3.55956	3.55956	3.55956	3.71432	3.55956	3.55956	3.25003	2.78574	3.55956	3.40479	3.40479	3.55956	3.71432	3.71432	3.71432	3.40479	3.40479	3.25003	3.86908	3.86908	3.55956	3.86908	3.86908	3.86908	3.86908	4.02385	4.02385	4.02385	2.63098	4.02385	4.02385	4.02385	4.02385	4.02385	3.86908	3.86908
chrXII	240410	241106	SUT253_chrXII:245576-246272	60	+	2.10479	2.10479	2.10479	2.10479	2.10479	2.10479	1.94288	1.94288	1.94288	1.94288	1.94288	1.94288	1.61907	1.78098	1.78098	1.29525	1.78098	1.94288	1.94288	1.94288	1.94288	1.94288	1.94288	1.78098	1.78098	1.45716	1.45716	1.78098	1.61907	1.78098	1.94288	1.94288	1.94288	1.94288	1.94288	1.94288	1.94288	1.94288	1.94288	1.94288	1.94288	1.94288	1.94288	1.94288
chrV	288304	288869	SUT091_chrV:268859-269427	60	+	1.78098	1.78098	1.78098	1.78098	1.94288	1.94288	2.10479	2.2667	2.2667	2.2667	2.4286	2.4286	2.4286	2.4286	1.94288	2.10479	2.2667	2.4286	2.4286	2.4286	2.4286	2.4286	2.4286	2.10479	2.2667	2.2667	2.2667	2.2667	2.4286	2.4286	2.4286	2.59051	2.59051	2.2667	2.2667	2.59051	2.4286	2.4286	2.59051	2.59051	2.59051	2.59051	2.59051	2.59051
chrXIV	527137	528745	SUT749_chrXIV:529847-531455	60	-	0.46429	0.46429	0.46429	0.46429	0.46429	0.46429	0.46429	0.309527	0.309527	0.309527	0.46429	0.46429	0.46429	0.46429	0.619053	0.619053	0.619053	0.619053	0.46429	0.46429	0.46429	0.619053	0.619053	0.619053	0.46429	0.773817	0.773817	0.773817	0.773817	0.773817	0.773817	0.773817	0.773817	0.773817	0.773817	0.773817	0.773817	0.773817	0.773817	0.773817	0.773817	0.773817	0.773817	0.773817
chrI	31270	32961	SUT433_chrI:28083-29772	60	-	316.027008	315.097992	316.335999	316.027008	316.027008	315.71701	313.395996	312.777008	309.21701	310.145996	313.395996	310.145996	310.919006	313.549988	311.539001	313.704987	313.549988	314.479004	314.634003	314.479004	314.479004	314.634003	307.515015	309.681	309.372009	293.431	295.752991	277.644989	308.597992	316.490997	316.335999	314.170013	314.479004	314.789001	315.252991	316.027008	314.324005	314.789001	315.71701	315.252991	312.622009	314.015015	313.704987	313.549988
chrXIII	294471	295039	SUT728_chrXIII:311478-312046	60	-	0.773817	0.773817	0.773817	0.619053	0.773817	0.773817	0.773817	0.773817	0.773817	0.773817	0.773817	0.773817	0.773817	0.773817	0.619053	0.773817	0.773817	0.773817	0.309527	0.309527	0.46429	0.773817	0.773817	0.773817	0.773817	0.773817	0.773817	0.773817	0.773817	0.773817	0.773817	0.773817	0.773817	0.773817	0.773817	0.773817	0.773817	0.619053	0.773817	0.773817	0.773817	0.773817	0.773817	0.773817
chrV	137772	138146	SUT088_chrV:118097-118673_r1	60	+	56.6674	56.6674	56.8293	55.5341	55.372101	56.505501	56.8293	56.6674	56.6674	54.886398	57.476898	57.476898	57.476898	56.991199	56.6674	56.8293	56.991199	56.8293	56.6674	56.6674	56.181702	56.343601	56.8293	56.6674	56.343601	56.343601	56.019798	55.048302	55.5341	55.695999	55.857899	53.915001	54.724499	54.4007	54.4007	55.210201	55.048302	55.048302	54.886398	50.838799	50.6768	50.838799	45.819599	45.4958
chrIV	671355	671563	SUT058_chrIV:680215-680423	60	+	4.85721	4.37149	5.01911	5.18102	5.34293	5.34293	4.85721	5.34293	5.50483	5.66674	5.66674	5.66674	5.50483	5.50483	5.34293	5.66674	5.66674	5.66674	5.66674	5.50483	4.6953	5.82865	5.99055	5.99055	6.15246	5.99055	5.99055	5.99055	6.31437	6.31437	6.15246	6.31437	6.15246	6.31437	6.31437	5.99055	5.99055	6.31437	6.31437	6.31437	6.15246	6.31437	6.31437	6.31437
chrII	184345	185161	SUT439_chrII:166136-166952	60	-	56.643398	56.643398	54.786201	52.9291	55.095699	56.643398	57.1077	56.9529	57.262402	56.643398	56.643398	56.488602	56.643398	56.0243	56.333801	55.4053	55.869598	55.2505	54.631401	47.048	54.631401	53.7029	51.2267	47.667099	43.0242	42.559898	40.548	43.333698	42.250401	41.3218	43.952801	43.798	43.179001	43.0242	43.179001	42.714699	40.3932	42.405102	42.0956	41.786098	41.940899	31.107401	32.345501	42.8694
chrX	190406	190718	SUT205_chrX:180491-180803	60	+	1.61907	1.61907	1.61907	1.61907	1.61907	1.61907	1.13335	1.13335	1.61907	1.61907	1.61907	1.61907	1.61907	1.61907	1.61907	1.61907	1.61907	1.61907	1.61907	1.61907	1.61907	1.45716	1.45716	1.45716	1.61907	1.61907	1.61907	1.61907	1.61907	1.61907	1.61907	1.61907	1.61907	1.78098	1.78098	1.78098	1.78098	1.78098	1.78098	1.78098	1.78098	1.78098	1.78098	1.78098
chrX	236544	237310	SUT628_chrX:226320-227088	60	-	226.108994	223.477997	224.251999	224.406998	227.811996	223.477997	225.645004	222.858994	226.727997	228.585007	230.906998	230.906998	229.824005	230.751999	230.906998	230.906998	231.061996	229.824005	228.121002	228.276001	228.121002	227.966003	229.977997	228.895004	225.181	228.585007	227.656998	226.572998	213.419006	222.240005	222.703995	225.800003	221.931	223.942993	222.858994	226.572998	228.121002	225.490005	228.895004	227.037994	229.203995	229.050003	229.669006	228.585007
chrXII	569162	569474	SUT275_chrXII:603887-604199	60	+	17.485901	17.323999	17.323999	17.323999	17.1621	17.485901	17.323999	17.485901	17.323999	17.6478	17.6478	17.6478	17.485901	17.323999	17.485901	17.323999	17.323999	17.0002	15.3812	15.5431	15.705	17.323999	17.809799	17.971701	17.809799	17.809799	17.971701	19.266899	17.6478	17.809799	17.809799	17.323999	19.5907	19.5907	20.0765	20.886	21.047899	21.047899	20.7241	21.209801	21.209801	21.3717	21.5336	21.5336
chrIII	172744	172844	SUT033_chrIII:173646-175710	60	+	206.106995	205.945999	205.298004	204.649994	204.649994	205.945999	204.488007	204.649994	201.412003	201.412003	205.298004	204.326004	203.192993	201.412003	203.679001	204.488007	204.811996	203.679001	203.516998	201.574005	203.354996	204.164993	197.203003	197.203003	197.688004	197.850006	197.850006	197.363998	196.069	197.850006	198.011993	198.011993	197.363998	197.526001	196.554993	196.554993	197.203003	198.011993	197.363998	197.363998	196.878998	186.031006	197.526001	197.041
chrIV	1134807	1135173	SUT070_chrIV:1166659-1167027	60	+	3.56195	3.56195	3.56195	3.56195	3.56195	3.56195	3.56195	3.56195	3.56195	3.72386	3.72386	3.56195	3.40004	3.56195	3.56195	3.56195	3.40004	3.56195	3.07623	3.40004	3.40004	3.40004	3.07623	3.07623	2.91432	2.91432	2.91432	3.40004	3.40004	3.40004	3.40004	3.40004	3.56195	3.40004	3.40004	3.56195	3.40004	3.56195	3.56195	3.56195	3.56195	3.56195	3.56195	3.56195
chrV	175247	175617	SUT506_chrV:156110-156494	60	-	0.154763	0.154763	0.154763	0.154763	0.154763	0.154763	0.154763	0.154763	0.154763	0.154763	0.154763	0.154763	0.154763	0.154763	0.154763	0.154763	0.154763	0.154763	0.154763	0.154763	0.154763	0.154763	0.154763	0.154763	0.154763	0.154763	0.154763	0.154763	0.154763	0.154763	0.154763	0.154763	0.154763	0.154763	0.154763	0.154763	0.154763	0.154763	0.154763	0.154763	0.154763	0.154763	0.154763	0.154763
chrXI	76067	76827	SUT222_chrXI:69681-70441	60	+	39.829102	39.991001	40.152901	39.667198	39.667198	40.152901	40.152901	40.4767	39.505299	40.4767	40.4767	39.0196	39.343399	40.800499	41.124298	41.771999	41.933899	43.552898	44.0387	43.714901	44.0387	44.362499	44.362499	44.524399	45.010101	45.010101	44.686298	44.2006	44.848202	44.686298	44.686298	44.524399	45.3339	45.3339	45.172001	45.010101	44.848202	44.0387	36.591	43.552898	44.686298	43.876801	43.876801	45.4958
chrXV	337077	338140	SUT772_chrXV:356158-357222	60	-	2.9405	2.9405	2.47621	2.47621	2.47621	2.9405	2.9405	2.9405	2.9405	2.9405	2.9405	2.9405	2.9405	2.9405	2.63098	2.63098	2.63098	2.9405	2.78574	2.78574	2.47621	2.9405	2.47621	2.47621	2.47621	2.78574	2.78574	2.63098	2.78574	2.9405	2.78574	3.09527	2.9405	2.9405	3.09527	3.09527	3.09527	3.09527	3.09527	3.09527	3.09527	3.09527	3.09527	3.09527
chrIV	953082	953338	SUT064_chrIV:977057-977313	60	+	37.8862	38.0481	38.0481	38.0481	37.8862	37.7243	37.7243	37.8862	37.8862	37.8862	37.562401	37.7243	36.914799	38.371899	38.209999	38.371899	37.400501	38.533798	38.371899	38.209999	38.371899	37.562401	37.8862	37.400501	32.219501	37.8862	38.209999	38.209999	38.209999	38.0481	38.0481	37.8862	37.8862	37.7243	38.209999	38.0481	38.209999	38.209999	37.076698	37.8862	38.209999	38.0481	37.562401	38.0481
chrVII	979899	980539	SUT142_chrVII:994309-994949	60	+	3.23814	3.40004	3.40004	3.23814	3.23814	3.23814	3.40004	3.40004	3.40004	3.23814	3.40004	3.40004	3.56195	3.56195	3.72386	3.72386	3.72386	3.72386	3.72386	3.23814	3.72386	3.72386	3.56195	3.56195	3.56195	3.56195	3.72386	3.72386	3.72386	3.72386	3.72386	3.72386	3.56195	3.56195	3.56195	3.72386	3.56195	3.56195	3.56195	3.56195	3.56195	3.72386	3.40004	3.72386
chrXI	99388	100101	SUT225_chrXI:92647-93359	60	+	36.105202	39.343399	39.343399	40.3148	39.181499	39.991001	39.0196	39.829102	39.991001	40.962399	41.124298	41.286301	41.6101	41.4482	41.771999	41.771999	41.4482	41.771999	41.771999	41.6101	41.933899	42.743401	43.714901	43.714901	43.390999	44.0387	43.714901	43.229099	43.0672	28.9813	42.9053	43.876801	44.362499	44.2006	44.2006	42.9053	43.229099	43.714901	44.362499	44.524399	44.686298	44.686298	43.876801	43.552898
chrXI	266041	266457	SUT664_chrXI:259611-260027	60	-	16.4049	16.4049	16.4049	16.4049	16.250099	16.0954	16.4049	16.0954	16.4049	15.9406	15.9406	15.4763	16.0954	15.7859	15.9406	16.4049	16.4049	16.5597	16.5597	15.9406	16.5597	16.4049	16.4049	16.250099	16.5597	16.5597	16.4049	16.4049	16.4049	16.250099	16.0954	13.4644	15.1668	14.7025	16.0954	16.4049	16.4049	16.250099	15.3216	15.6311	15.9406	15.1668	15.6311	15.7859
chrXIII	627658	627874	SUT735_chrXIII:654566-654782	60	-	0.92858	1.39287	1.23811	1.23811	1.39287	1.39287	1.39287	1.08334	1.08334	1.39287	1.39287	1.39287	1.39287	1.39287	1.39287	1.39287	1.23811	1.39287	1.23811	1.39287	0.92858	0.92858	1.08334	1.23811	1.23811	0.92858	1.08334	1.39287	1.39287	1.39287	1.39287	1.39287	1.39287	1.39287	1.39287	1.39287	1.39287	1.39287	1.39287	1.39287	1.39287	1.39287	1.39287	1.39287
chrXIII	8110	8652	SUT285_chrXIII:13520-14064	60	+	0.323814	0.323814	0.323814	0.323814	0.323814	0.323814	0.323814	0.323814	0.323814	0.323814	0.323814	0.323814	0.323814	0.323814	0.323814	0.323814	0.323814	0.323814	0.323814	0.323814	0.485721	0.485721	0.485721	0.485721	0.485721	0.485721	0.485721	0.485721	0.485721	0.485721	0.323814	0.485721	0.485721	0.485721	0.485721	0.485721	0.485721	0.485721	0.485721	0.485721	0.485721	0.485721	0.485721	0.485721
chrX	702978	705035	SUT650_chrX:703402-705458	60	-	15.9406	15.9406	15.6311	15.7859	15.4763	15.3216	15.7859	16.714399	17.024	17.024	16.8692	16.8692	14.7025	16.4049	16.714399	17.024	17.024	16.5597	16.250099	15.4763	16.8692	17.024	17.178699	17.024	17.024	17.024	17.024	17.178699	16.8692	17.3335	17.3335	17.3335	17.3335	17.3335	17.3335	17.3335	17.3335	17.3335	17.178699	17.3335	17.3335	17.3335	17.3335	17.3335
chrV	576564	578073	SUT100_chrV:562950-564462	60	+	1.13335	1.13335	1.13335	1.13335	1.13335	1.13335	1.13335	1.13335	1.13335	1.13335	1.13335	1.13335	1.13335	1.13335	1.13335	1.13335	1.13335	1.13335	1.13335	1.13335	1.13335	1.13335	1.13335	1.13335	1.13335	1.13335	1.13335	0.971441	0.971441	1.13335	1.29525	1.29525	1.29525	1.45716	1.45716	1.45716	1.45716	1.45716	1.45716	1.45716	1.45716	1.45716	1.45716	1.45716
chrX	146701	146923	SUT623_chrX:136807-137031	60	-	20.274	20.428801	20.274	19.190701	20.1192	20.1192	20.274	20.274	20.274	20.274	20.428801	20.428801	19.8097	20.274	20.274	19.5002	20.274	20.274	19.9645	20.1192	20.274	20.274	20.274	20.274	20.1192	19.8097	16.8692	20.274	20.428801	20.274	19.8097	20.1192	19.190701	20.1192	20.274	20.428801	20.428801	20.428801	20.428801	20.274	20.274	20.1192	19.6549	20.1192
chrVI	131249	131613	SUT105_chrVI:110191-110559	60	+	1.13335	1.13335	0.809534	0.485721	0.485721	0.647627	0.647627	1.13335	0.809534	0.809534	1.13335	1.13335	1.13335	1.13335	1.13335	0.971441	1.13335	1.13335	1.13335	1.13335	1.13335	1.13335	1.13335	1.13335	1.13335	1.13335	1.13335	1.13335	1.13335	1.13335	1.13335	1.13335	1.13335	1.13335	1.13335	0.809534	0.971441	1.13335	1.13335	1.13335	1.13335	0.971441	0.971441	0.971441
chrII	265224	265712	SUT010_chrII:251615-252103	60	+	0.809534	0.809534	0.809534	0.809534	0.809534	0.809534	0.809534	0.809534	0.809534	0.809534	0.809534	0.809534	0.809534	0.809534	0.809534	0.809534	0.809534	0.809534	0.809534	0.809534	0.809534	0.809534	0.971441	0.971441	0.971441	0.971441	0.971441	0.971441	0.971441	0.971441	0.971441	0.971441	0.971441	1.29525	1.29525	1.29525	1.29525	1.29525	1.29525	1.29525	1.45716	1.45716	1.45716	1.45716
chrXVI	770355	771301	SUT834_chrXVI:769745-770689	60	-	7.11911	6.80959	7.27388	7.27388	7.27388	7.27388	7.27388	6.96435	7.11911	6.96435	7.11911	7.11911	6.65482	6.03577	5.88101	6.3453	6.3453	6.03577	6.3453	6.3453	5.41672	5.41672	5.26195	5.26195	5.26195	4.79766	3.86908	2.16669	5.10719	4.95243	4.79766	4.79766	4.17861	4.48814	4.6429	4.79766	4.6429	4.17861	4.6429	4.95243	4.95243	4.95243	4.33337	4.48814
chrXIII	757144	757672	SUT319_chrXIII:784514-785042	60	+	2.59051	2.59051	2.59051	2.59051	2.59051	2.59051	2.59051	2.59051	2.59051	2.59051	2.59051	2.4286	2.4286	2.4286	2.4286	2.4286	2.4286	2.4286	2.59051	2.2667	2.2667	2.59051	2.4286	2.4286	2.4286	2.59051	2.59051	2.59051	2.59051	2.59051	2.59051	2.59051	2.59051	2.2667	2.59051	2.59051	2.59051	2.59051	2.59051	2.59051	2.59051	2.59051	2.59051	2.59051
chrXVI	132221	132545	SUT809_chrXVI:132414-132734	60	-	0.619053	0.619053	0.619053	0.619053	0.619053	0.619053	0.619053	0.619053	0.619053	0.46429	0.46429	0.619053	0.619053	0.619053	0.619053	0.619053	0.619053	0.619053	0.619053	0.619053	0.619053	0.619053	0.619053	0.619053	0.619053	0.619053	0.619053	0.619053	0.619053	0.619053	0.619053	0.619053	0.619053	0.619053	0.619053	0.619053	0.619053	0.619053	0.619053	0.619053	0.619053	0.619053	0.619053	0.619053
chrXII	511905	512945	SUT270_chrXII:540751-541791	60	+	2.91432	2.91432	2.75242	2.75242	2.91432	2.91432	2.91432	2.91432	2.91432	2.75242	2.91432	2.91432	2.91432	2.91432	2.91432	2.91432	2.91432	2.91432	2.91432	2.91432	2.91432	2.91432	2.91432	2.75242	2.91432	2.59051	3.07623	3.07623	2.91432	3.07623	3.07623	2.91432	2.91432	3.07623	2.91432	2.91432	2.91432	2.91432	3.07623	3.07623	2.91432	3.07623	2.91432	3.07623
chrVIII	358492	359132	SUT167_chrVIII:364366-365006	60	+	1.94288	1.94288	1.94288	1.94288	1.94288	2.10479	2.10479	2.10479	1.94288	2.10479	2.10479	2.10479	2.10479	2.10479	2.10479	2.10479	1.94288	1.94288	1.78098	1.78098	1.78098	1.94288	1.78098	1.94288	1.94288	1.94288	1.94288	1.94288	1.94288	1.94288	1.94288	1.94288	1.94288	1.94288	1.78098	1.94288	1.94288	1.45716	1.45716	1.45716	1.45716	1.78098	1.78098	1.78098
chrXIII	40600	41088	SUT716_chrXIII:46021-46509	60	-	0.154763	0.154763	0.154763	0.154763	0.154763	0.154763	0.154763	0.154763	0.154763	0.154763	0.154763	0.154763	0.154763	0.154763	0.154763	0.154763	0.154763	0.154763	0.154763	0.154763	0.154763	0.154763	0.154763	0.154763	0.154763	0.154763	0.154763	0.154763	0.154763	0.154763	0.154763	0.154763	0.154763	0.154763	0.154763	0.154763	0	0	0	0.154763	0.154763	0.154763	0.154763	0.154763
chrXVI	524641	525153	SUT821_chrXVI:524994-525506	60	-	279.192993	278.882996	268.049988	280.431	280.740997	283.835999	283.21701	283.372009	282.597992	279.037994	280.740997	275.942993	274.240997	276.562012	277.954987	279.192993	262.479004	185.251999	282.134003	283.21701	283.062012	278.419006	277.026001	283.372009	273.622009	281.514008	286.776001	287.549988	283.526001	288.169006	287.704987	287.549988	287.549988	287.549988	281.359985	283.990997	282.907013	286.157013	284.764008	285.384003	286.931	287.240997	287.859985	287.704987
chrXIII	508855	509879	SUT732_chrXIII:536062-537086	60	-	0.773817	0.773817	0.773817	0.773817	0.773817	0.773817	0.773817	0.773817	0.92858	0.92858	1.08334	1.08334	1.08334	1.23811	1.23811	1.23811	1.23811	1.23811	1.23811	1.23811	1.23811	1.23811	1.08334	1.08334	1.08334	1.08334	0.773817	1.39287	1.39287	1.39287	1.54763	1.85716	1.39287	2.01192	2.01192	2.16669	2.16669	2.16669	2.16669	2.16669	2.16669	2.32145	2.32145	2.32145
chrX	204990	205269	SUT625_chrX:195069-195349	60	-	6.03577	6.03577	6.03577	6.03577	6.03577	4.95243	6.03577	6.03577	5.88101	6.03577	6.03577	6.03577	6.19053	6.19053	6.19053	6.19053	6.19053	6.19053	6.19053	6.19053	6.03577	4.95243	6.19053	6.19053	6.03577	6.19053	6.19053	5.72624	6.3453	6.19053	6.3453	6.3453	6.3453	6.3453	6.3453	6.03577	6.03577	6.19053	6.19053	6.19053	6.03577	5.88101	6.03577	6.03577
chrXIII	114042	114666	SUT288_chrXIII:119457-120081	60	+	1.45716	1.45716	1.45716	1.45716	1.45716	1.45716	1.61907	1.61907	1.61907	1.61907	1.45716	1.61907	1.61907	1.45716	1.45716	1.45716	1.45716	1.45716	1.61907	1.61907	1.45716	1.61907	1.61907	1.61907	1.61907	1.61907	1.61907	1.61907	1.61907	1.61907	1.61907	1.61907	1.61907	1.61907	1.61907	1.61907	1.61907	1.61907	1.61907	1.61907	1.61907	1.61907	1.13335	1.13335
chrVIII	16602	17921	SUT573_chrVIII:14567-15887	60	-	92.5485	77.381699	86.357903	84.810303	95.6437	95.334198	96.108002	95.6437	96.108002	95.334198	92.858002	64.071999	73.822098	74.750702	94.2509	93.631798	95.9533	95.179398	95.9533	95.9533	84.655502	71.345901	74.2864	72.119698	95.488998	96.727097	98.429497	97.810402	96.727097	97.191399	95.7985	94.560402	97.3461	96.881798	97.036598	96.262802	97.965202	97.965202	97.810402	98.893799	98.429497	98.584198	98.584198	98.429497
chrII	214490	214913	SUT007_chrII:196308-196732	60	+	5616.060059	6616.810059	6558.850098	6581.029785	6176.589844	6170.27002	6442.919922	6296.720215	6450.209961	6451.180176	6360.839844	6321.169922	6141.939941	6175.290039	5416.919922	5812.620117	6548.160156	6574.709961	6549.779785	6435.799805	6499.589844	6555.290039	6407.299805	6544.919922	6229.850098	6326.509766	6614.540039	6489.709961	6524.359863	6560.790039	6465.589844	6649.680176	6615.029785	6592.040039	6650.490234	6633.970215	6673.640137	6603.700195	6640.930176	6648.379883	6595.109863	6648.870117	6668.620117	6655.830078
chrV	206373	207507	SUT509_chrV:186934-188070	60	-	0	0	0	0	0	0	0	0	0	0	0	0	0	0	0	0	0	0	0	0	0	0	0	0	0	0	0	0	0	0	0	0	0	0	0	0	0	0	0	0	0	0	0	0
chrXIV	743956	744268	SUT756_chrXIV:735848-736160	60	-	3.09527	3.09527	3.09527	3.09527	3.25003	3.40479	3.40479	3.40479	3.40479	3.40479	3.40479	3.40479	3.40479	3.40479	3.40479	3.25003	3.40479	3.55956	3.55956	3.55956	3.55956	3.55956	3.40479	3.55956	3.55956	3.40479	3.55956	3.55956	3.55956	3.55956	3.55956	3.55956	3.55956	3.40479	3.55956	3.25003	3.55956	3.55956	3.55956	3.55956	3.55956	3.55956	3.55956	3.55956
chrVII	563938	564114	SUT122_chrVII:559199-559375	60	+	3.07623	3.56195	3.56195	3.56195	3.56195	3.56195	3.40004	3.56195	3.56195	3.56195	3.56195	3.40004	3.40004	3.40004	3.56195	3.56195	3.40004	3.56195	3.56195	3.40004	3.40004	3.56195	3.56195	3.56195	3.56195	3.56195	3.56195	2.91432	3.56195	3.56195	3.56195	3.72386	3.40004	3.40004	3.40004	3.40004	3.40004	3.40004	3.40004	3.40004	3.40004	3.40004	3.40004	3.40004
chrXV	82463	82863	SUT355_chrXV:96658-97058	60	+	1.29525	1.29525	1.29525	1.29525	1.29525	1.29525	1.29525	1.29525	1.29525	1.13335	1.29525	1.29525	1.29525	1.29525	1.29525	1.29525	1.29525	1.29525	1.29525	1.29525	1.29525	1.29525	1.29525	1.29525	1.29525	1.29525	1.29525	1.29525	1.29525	1.29525	1.29525	1.29525	1.29525	1.29525	1.13335	1.13335	1.13335	1.29525	1.29525	1.29525	1.13335	1.13335	0.971441	1.13335
chrXIII	746721	747353	SUT315_chrXIII:774090-774722	60	+	79.820099	79.820099	79.172501	79.4963	79.4963	78.686699	79.4963	79.658203	79.334396	79.334396	79.820099	79.982002	79.334396	79.658203	77.067703	79.982002	80.143898	79.820099	79.982002	79.820099	80.143898	78.524803	79.982002	80.305801	80.305801	80.9534	80.9534	80.791496	80.467697	80.305801	79.820099	80.467697	80.791496	80.629601	79.982002	80.629601	73.505699	79.820099	80.629601	80.791496	80.9534	80.791496	80.9534	81.115303
chrVIII	12732	13604	SUT147_chrVIII:10699-11571	60	+	0.323814	0.323814	0.323814	0.323814	0.323814	0.323814	0.323814	0.323814	0.323814	0.323814	0.323814	0.323814	0.323814	0.323814	0.161907	0.161907	0.161907	0.161907	0.323814	0.323814	0.323814	0.323814	0.323814	0.323814	0.323814	0.323814	0.323814	0.323814	0.323814	0.323814	0.323814	0.323814	0.323814	0.323814	0.161907	0.161907	0.323814	0.323814	0.161907	0	0.161907	0.161907	0.161907	0.323814
chrII	182662	183198	SUT006_chrII:164468-165004	60	+	0.161907	0.161907	0.161907	0.161907	0.161907	0.161907	0.161907	0.161907	0.161907	0.161907	0.161907	0.161907	0.161907	0.161907	0.161907	0.161907	0.161907	0.161907	0.161907	0.161907	0.161907	0.161907	0.161907	0.161907	0.161907	0.161907	0.161907	0.161907	0.161907	0.161907	0.161907	0.161907	0.161907	0.161907	0.161907	0.161907	0.161907	0.323814	0.323814	0.323814	0.323814	0.323814	0.323814	0.323814
chrIV	454826	455219	SUT465_chrIV:443808-444200	60	-	5.72624	5.57148	5.57148	5.72624	5.57148	5.57148	5.57148	5.57148	5.57148	5.57148	5.57148	5.57148	5.57148	5.26195	4.79766	5.41672	5.41672	5.57148	5.57148	5.57148	5.72624	5.72624	5.72624	5.72624	5.72624	5.72624	5.72624	5.57148	5.72624	5.72624	5.72624	5.72624	5.72624	5.72624	5.72624	5.72624	5.72624	5.72624	5.57148	5.72624	5.57148	5.57148	5.57148	5.57148
chrXII	893699	894027	SUT710_chrXII:928245-928573	60	-	6.03577	6.03577	6.03577	6.03577	6.03577	6.03577	6.03577	6.03577	6.03577	6.03577	6.03577	6.03577	6.03577	6.03577	6.03577	6.03577	6.03577	6.03577	5.72624	6.03577	6.03577	6.03577	6.03577	6.03577	5.88101	5.88101	5.88101	6.03577	6.03577	6.03577	6.03577	6.19053	6.19053	6.19053	6.03577	6.03577	6.19053	5.88101	5.88101	5.88101	6.03577	6.19053	6.19053	6.19053
chrX	638657	639366	SUT647_chrX:639042-639762	60	-	129.845993	131.858002	132.322998	131.393997	132.322998	131.393997	132.013	132.013	131.548996	132.322998	132.167999	128.763	129.227005	128.453995	127.68	127.370003	129.537003	128.763	116.692001	101.214996	63.917198	119.632004	121.334	123.346001	131.393997	133.869995	134.179993	134.024994	130.774994	131.085007	130.311005	132.013	132.013	129.845993	128.143997	131.548996	125.204002	127.988998	133.251007	133.095993	134.953995	134.798996	135.572998	135.727005
chrX	234720	236544	SUT627_chrX:224496-226320	60	-	171.632996	170.393997	169.311005	169.929993	171.477997	171.942001	171.632996	161.417999	170.858994	168.227997	170.858994	171.477997	171.787003	171.942001	172.097	171.942001	171.632996	164.977997	120.560997	170.703995	169.621002	169.466003	170.393997	170.703995	170.548996	170.085007	169.929993	169.311005	169.929993	170.085007	170.240005	168.537003	170.085007	169.311005	166.990005	166.216003	169.311005	167.298996	167.917999	166.524994	153.061005	168.847	169.156006	169.156006
chrV	517626	518570	SUT098_chrV:504006-504950	60	+	1.13335	1.13335	1.13335	1.13335	1.13335	1.13335	1.13335	1.13335	1.13335	1.13335	1.13335	1.13335	1.13335	1.13335	1.13335	1.13335	1.13335	1.13335	1.13335	1.13335	1.13335	1.13335	1.13335	1.13335	1.13335	1.13335	1.29525	1.29525	1.29525	1.29525	1.29525	1.29525	1.29525	1.29525	1.29525	1.29525	1.29525	1.29525	1.29525	1.29525	1.29525	1.29525	1.29525	1.29525
chrXVI	55180	55672	SUT390_chrXVI:52977-53465	60	+	3.72386	3.72386	3.72386	3.56195	3.56195	3.56195	3.56195	3.72386	3.72386	3.72386	3.72386	3.72386	3.72386	3.72386	3.72386	3.72386	3.72386	3.40004	3.72386	3.72386	3.72386	3.40004	3.72386	3.72386	3.56195	3.72386	3.40004	3.72386	3.72386	3.72386	3.72386	3.72386	3.72386	3.72386	3.72386	3.72386	3.72386	3.72386	3.72386	3.40004	3.72386	3.72386	3.40004	3.72386
chrXIII	327009	327626	SUT299_chrXIII:343666-344282	60	+	0.485721	0.485721	0.485721	0.485721	0.485721	0.485721	0.485721	0.485721	0.485721	0.485721	0.647627	0.647627	0.647627	0.647627	0.647627	0.647627	0.647627	0.647627	0.647627	0.647627	0.647627	0.647627	0.647627	0.647627	0.647627	0.647627	0.647627	0.647627	0.647627	0.647627	0.647627	0.647627	0.647627	0.647627	0.647627	0.485721	0.647627	0.647627	0.647627	0.647627	0.647627	0.647627	0.647627	0.647627
chrX	470646	471040	SUT214_chrX:459447-459839	60	+	75.448601	76.258102	76.258102	76.096199	75.7724	75.7724	75.124802	75.286697	75.448601	75.286697	75.124802	74.801003	74.801003	74.153297	75.448601	75.934303	75.934303	75.448601	74.801003	70.429497	70.5914	75.124802	74.962898	74.3153	75.286697	74.477203	71.886597	74.3153	73.667603	73.667603	75.124802	74.153297	73.829498	73.343803	75.124802	71.400902	75.448601	75.7724	75.610497	75.124802	72.696198	73.991402	73.829498	74.801003
chrVIII	101884	102100	SUT577_chrVIII:105219-105435	60	-	7.27388	7.5834	7.5834	7.5834	7.73817	7.73817	7.5834	7.5834	7.73817	7.42864	7.27388	7.42864	7.73817	7.73817	7.73817	7.73817	7.73817	7.5834	7.5834	7.73817	7.73817	7.73817	7.73817	7.73817	7.73817	7.73817	7.73817	7.73817	7.5834	7.27388	7.5834	7.73817	7.73817	7.73817	7.73817	7.42864	6.65482	7.73817	7.5834	7.73817	7.73817	7.89293	7.89293	7.73817
chrXII	462052	462946	SUT265_chrXII:490896-491791	60	+	0	0	0	0	0	0	0	0	0	0	0	0	0	0	0	0	0	0	0	0	0	0	0	0	0	0	0	0	0	0	0	0	0	0	0	0	0	0	0	0	0	0	0	0
chrXI	27603	28443	SUT220_chrXI:21233-22073	60	+	20.7241	20.7241	20.400299	20.400299	20.400299	20.2384	20.0765	20.2384	20.400299	20.7241	20.886	20.886	20.886	20.886	20.886	20.886	20.886	20.886	20.886	20.7241	20.886	20.7241	20.7241	20.7241	20.7241	20.7241	20.7241	20.7241	20.562201	20.0765	20.2384	20.886	20.886	20.886	20.562201	20.562201	20.7241	20.7241	20.886	20.886	20.7241	19.5907	19.5907	19.5907
chrVIII	423615	423879	SUT171_chrVIII:429448-429712	60	+	0.161907	0.485721	0.485721	0.485721	0.485721	0.485721	0.485721	0.485721	0.485721	0.485721	0.485721	0.485721	0.485721	0.485721	0.485721	0.485721	0.485721	0.485721	0.485721	0.485721	0.485721	0.485721	0.485721	0.485721	0.485721	0.485721	0.485721	0.485721	0.485721	0.485721	0.485721	0.485721	0.485721	0.485721	0.485721	0.485721	0.485721	0.485721	0.485721	0.485721	0.485721	0.485721	0.485721	0.485721
chrXI	545653	547253	SUT240_chrXI:533938-535538	60	+	1.13335	1.13335	1.13335	1.13335	1.13335	1.13335	1.13335	1.13335	1.13335	1.13335	1.13335	1.13335	1.13335	1.13335	1.13335	1.13335	1.13335	1.13335	1.13335	1.13335	1.13335	1.13335	1.13335	1.13335	1.13335	0.971441	0.971441	0.971441	0.971441	1.13335	1.13335	1.13335	0.971441	1.13335	1.13335	1.13335	1.13335	0.971441	0.971441	1.13335	1.13335	1.13335	1.13335	1.13335
chrXVI	678306	678601	SUT832_chrXVI:678378-678690	60	-	6.80959	6.80959	6.80959	6.80959	6.80959	6.80959	6.80959	6.80959	6.80959	6.80959	6.80959	6.80959	6.80959	6.80959	6.80959	6.80959	6.80959	6.50006	6.50006	6.50006	6.50006	6.50006	6.3453	6.19053	4.79766	5.10719	6.50006	6.80959	6.80959	6.80959	6.80959	6.65482	6.80959	6.80959	6.80959	6.65482	6.65482	6.80959	6.65482	6.80959	6.80959	6.80959	6.80959	6.80959
chrXI	24870	26110	SUT655_chrXI:18501-19741	60	-	43.0242	42.714699	42.405102	43.179001	43.179001	42.714699	43.333698	42.8694	42.714699	41.631302	42.0956	41.786098	37.607498	39.4646	40.857498	41.012299	40.857498	38.8456	32.9646	37.1432	38.6908	39.6194	40.238499	38.0718	36.833698	31.881201	38.8456	30.024099	30.643101	32.1908	34.667	36.833698	38.6908	40.548	39.6194	36.833698	33.428902	27.547899	21.666901	43.179001	42.8694	42.250401	42.250401	40.857498
chrXI	667264	667716	SUT684_chrXI:649892-650348	60	-	3.55956	3.40479	3.40479	3.71432	3.71432	3.40479	3.40479	3.40479	3.55956	3.09527	3.09527	3.40479	3.71432	3.71432	3.71432	3.71432	3.71432	3.71432	3.71432	3.71432	3.71432	3.71432	3.55956	3.55956	3.55956	3.55956	3.71432	3.71432	3.55956	3.71432	3.71432	3.71432	3.71432	3.71432	3.71432	3.71432	3.71432	3.71432	3.55956	3.71432	3.71432	3.71432	3.71432	3.40479
chrXV	336125	336741	SUT771_chrXV:355206-355822	60	-	225.953995	226.727997	226.727997	226.727997	225.645004	226.419006	225.953995	226.572998	225.490005	226.264008	225.953995	226.882996	225.800003	221.466003	225.490005	225.181	224.871002	224.716003	225.645004	226.264008	225.800003	216.822998	222.550003	221.466003	223.787994	225.026001	225.953995	227.192993	227.501999	225.181	223.477997	223.787994	223.322998	227.192993	227.501999	226.727997	227.037994	227.037994	226.572998	226.108994	210.632996	168.227997	221.931	223.477997
chrXVI	643476	644899	SUT829_chrXVI:643546-644978	60	-	4.95243	3.71432	4.95243	4.48814	4.33337	4.95243	4.95243	4.95243	4.6429	4.6429	4.6429	4.6429	4.6429	4.6429	4.6429	4.6429	4.95243	4.79766	4.33337	4.33337	4.48814	4.95243	4.79766	4.95243	4.95243	4.95243	4.95243	4.17861	4.17861	4.17861	4.17861	4.95243	4.95243	5.10719	5.10719	4.95243	5.10719	5.10719	4.95243	4.17861	4.48814	4.95243	4.95243	4.95243
chrII	795033	795427	SUT451_chrII:786480-786873	60	-	48.905201	49.833801	49.833801	49.833801	43.488499	43.333698	43.798	48.905201	48.750401	50.2981	50.607601	51.690899	51.071899	49.833801	51.381401	51.2267	52.155201	51.690899	51.2267	51.690899	51.536201	51.690899	51.536201	51.845699	51.2267	50.143299	51.690899	51.845699	49.369499	51.690899	52.464802	52.619499	52.155201	52.155201	52.0005	52.310001	51.690899	50.143299	49.988499	51.690899	52.310001	51.536201	52.619499	52.310001
chrXIII	405390	406219	SUT729_chrXIII:433342-434190	60	-	5.10719	2.9405	2.9405	2.9405	2.9405	2.78574	2.78574	2.78574	2.78574	2.78574	2.78574	2.63098	2.63098	2.63098	2.47621	2.16669	2.01192	2.32145	2.63098	2.63098	2.63098	1.39287	1.39287	1.39287	1.39287	1.39287	1.39287	1.39287	1.39287	1.39287	1.39287	1.39287	1.39287	1.39287	1.39287	1.39287	1.39287	1.23811	1.39287	1.39287	1.39287	1.39287	1.39287	1.39287
chrXIII	437391	437647	SUT304_chrXIII:465026-465282	60	+	1.45716	1.45716	1.45716	1.45716	1.45716	1.13335	1.45716	1.45716	1.45716	1.45716	1.45716	1.45716	1.45716	1.45716	1.45716	1.45716	1.45716	1.45716	1.45716	1.45716	1.45716	1.45716	1.29525	0.809534	1.45716	1.45716	1.45716	1.45716	1.45716	1.45716	1.45716	1.45716	1.45716	1.45716	1.45716	1.45716	1.45716	1.45716	1.45716	1.45716	1.45716	1.45716	1.45716	1.29525
chrXII	793414	793780	SUT708_chrXII:827916-828276	60	-	8.04769	8.35722	8.35722	8.35722	8.35722	8.35722	7.5834	7.27388	7.42864	7.89293	8.35722	8.35722	8.35722	8.35722	8.35722	8.35722	8.35722	8.35722	8.04769	8.35722	8.20246	8.20246	8.35722	7.73817	8.20246	8.04769	8.04769	8.04769	8.04769	7.73817	7.73817	8.35722	8.35722	8.35722	8.35722	8.20246	8.20246	8.20246	8.35722	8.35722	8.35722	8.35722	8.35722	8.35722
chrVII	890828	891260	SUT567_chrVII:904922-905354	60	-	5.72624	5.57148	5.57148	5.72624	5.26195	5.26195	5.26195	5.26195	5.26195	5.88101	5.88101	5.88101	5.88101	5.88101	5.88101	5.88101	5.72624	5.88101	5.88101	5.88101	5.88101	5.72624	5.88101	5.26195	5.41672	6.03577	5.72624	5.72624	5.57148	5.72624	5.57148	4.6429	6.03577	6.03577	6.03577	5.88101	5.88101	6.03577	6.03577	6.03577	6.03577	6.03577	6.03577	5.72624
chrXI	185829	186194	SUT662_chrXI:179099-179459	60	-	0.92858	1.08334	1.08334	1.08334	1.08334	1.08334	1.08334	1.08334	1.08334	1.08334	1.08334	1.08334	1.08334	1.08334	1.08334	1.08334	1.08334	1.08334	1.08334	1.08334	1.08334	1.08334	1.08334	1.08334	1.08334	1.08334	1.08334	1.08334	1.08334	1.08334	1.08334	1.08334	1.08334	1.08334	1.08334	1.08334	1.08334	1.08334	1.08334	1.08334	1.08334	1.08334	1.08334	1.08334
chrV	192603	192899	SUT089_chrV:173474-173770	60	+	3.07623	4.20958	4.37149	4.37149	4.37149	4.20958	4.04767	4.20958	4.6953	4.6953	4.53339	4.6953	4.6953	4.6953	4.53339	4.37149	4.37149	4.20958	4.20958	4.53339	4.53339	4.6953	4.85721	4.85721	4.6953	4.6953	4.53339	4.6953	4.6953	4.6953	4.53339	3.23814	4.53339	5.01911	4.85721	5.01911	5.01911	4.37149	4.37149	4.6953	4.85721	4.85721	4.6953	4.85721
chrVI	180599	181535	SUT528_chrVI:158203-159139	60	-	58.5005	58.6553	58.6553	58.345798	58.5005	58.810101	58.6553	58.810101	58.810101	58.964802	58.964802	58.810101	59.119598	59.119598	59.2743	59.5839	59.4291	59.5839	59.5839	59.4291	59.5839	59.4291	59.4291	59.2743	59.738602	59.5839	58.036201	59.4291	59.4291	59.738602	59.893398	59.893398	59.119598	59.119598	59.4291	59.119598	58.191002	58.345798	59.4291	58.6553	58.964802	59.2743	59.5839	59.5839
chrXIII	592002	592569	SUT734_chrXIII:618894-619462	60	-	5.88101	5.88101	5.57148	5.41672	5.57148	5.26195	5.57148	5.72624	5.26195	5.72624	5.72624	5.88101	5.88101	4.48814	5.88101	5.72624	5.72624	5.72624	5.72624	5.72624	5.57148	5.88101	5.57148	5.72624	5.72624	5.72624	5.88101	5.72624	5.72624	5.72624	5.72624	5.72624	5.72624	5.57148	4.79766	5.72624	5.88101	5.10719	5.10719	5.41672	5.26195	5.10719	5.41672	5.41672
chrVIII	61259	62339	SUT148_chrVIII:59140-60220	60	+	1819.189941	1815.619995	1828.25	1834.23999	1831.97998	1838.609985	1839.26001	1838.609985	1837.969971	1840.400024	1833.430054	1842.660034	1841.369995	1843.959961	1844.280029	1842.660034	1836.51001	1841.689941	1839.26001	1825.339966	1687.719971	1641.73999	1362.119995	1359.209961	1462.670044	1756.040039	1740.97998	1770.609985	1821.449951	1812.869995	1801.050049	1814.650024	1826.469971	1843.800049	1848.810059	1850.920044	1822.420044	1820.800049	1844.439941	1784.859985	1825.5	1815.300049	1762.52002	1808.339966
chrXIII	752058	752293	SUT318_chrXIII:779434-779666	60	+	4.37149	4.20958	4.6953	4.6953	4.6953	5.01911	5.01911	5.01911	4.85721	4.85721	4.6953	4.6953	4.85721	4.85721	5.01911	4.85721	4.6953	4.6953	4.85721	4.6953	4.85721	4.85721	4.53339	5.01911	5.01911	5.01911	5.01911	4.85721	5.01911	5.01911	5.01911	5.01911	4.85721	4.6953	4.6953	4.85721	4.6953	5.01911	5.01911	5.01911	5.01911	5.01911	5.01911	5.01911
chrXII	472417	473498	SUT268_chrXII:501263-502343	60	+	67.677101	68.162804	68.0009	68.486603	68.810402	66.705597	67.515198	70.105698	70.105698	56.343601	70.105698	70.267601	70.105698	70.753304	70.429497	70.5914	69.296097	70.753304	70.753304	70.753304	71.077103	70.5914	70.267601	70.429497	71.238998	72.372398	72.372398	71.562798	71.238998	71.724701	65.896103	71.724701	68.810402	66.543701	72.048599	71.400902	72.048599	72.048599	71.886597	71.886597	71.077103	71.077103	70.753304	71.562798
chrXII	579844	580197	SUT699_chrXII:614227-614579	60	-	1.08334	1.08334	0.92858	0.92858	0.92858	0.92858	0.92858	0.92858	1.08334	1.08334	1.08334	1.08334	1.08334	1.08334	1.08334	1.08334	1.08334	1.08334	1.08334	0.92858	1.08334	1.08334	1.08334	1.08334	1.08334	1.08334	1.08334	1.08334	1.08334	1.08334	1.08334	1.08334	1.08334	1.08334	1.08334	1.08334	1.08334	1.08334	1.08334	1.08334	1.08334	1.23811	1.23811	1.39287
chrVIII	379817	380225	SUT589_chrVIII:385715-386123	60	-	73.048302	73.822098	73.822098	73.203003	73.512604	73.822098	73.667297	73.357803	73.667297	74.131599	73.976898	73.976898	73.822098	73.822098	74.131599	73.512604	73.357803	74.131599	73.512604	73.667297	73.048302	72.274498	71.655403	72.119698	72.429199	73.512604	73.357803	72.893501	73.512604	73.976898	73.976898	73.048302	68.560097	73.203003	73.048302	73.357803	73.822098	73.203003	73.203003	73.048302	69.953003	69.179199	68.095901	67.631599
chrVIII	380832	381080	SUT590_chrVIII:386731-386979	60	-	0.154763	0.154763	0.154763	0.154763	0.154763	0.154763	0.154763	0.154763	0.154763	0.154763	0.154763	0.154763	0.154763	0.154763	0.154763	0.154763	0.154763	0.154763	0.154763	0.154763	0.154763	0.154763	0.154763	0.154763	0.154763	0	0.154763	0	0.154763	0.154763	0.154763	0.154763	0.154763	0.154763	0.154763	0.154763	0.154763	0.154763	0.154763	0.154763	0.154763	0.154763	0.154763	0.154763
chrV	196931	197020	SUT508_chrV:176086-177590_r1	60	-	4.79766	4.33337	4.79766	4.79766	4.79766	4.79766	4.79766	4.79766	4.6429	4.48814	4.95243	4.95243	4.95243	4.95243	4.95243	4.95243	4.79766	4.79766	4.79766	4.95243	4.95243	4.95243	4.95243	4.17861	4.02385	4.95243	4.95243	4.6429	4.6429	3.71432	3.86908	4.79766	4.79766	4.95243	4.95243	4.79766	4.79766	4.95243	4.95243	4.95243	4.95243	4.95243	4.95243	4.95243
chrIII	119234	120018	SUT031_chrIII:125244-126028	60	+	47.438702	47.438702	46.7911	47.438702	47.438702	47.276798	47.276798	47.276798	46.952999	46.952999	46.952999	47.114899	47.114899	46.952999	45.981499	46.6292	46.6292	46.952999	46.6292	46.952999	45.981499	46.6292	47.276798	47.276798	47.114899	47.276798	46.7911	47.114899	47.276798	46.6292	46.952999	46.7911	40.4767	46.952999	47.114899	46.305401	46.305401	46.7911	46.4673	46.6292	45.981499	45.6577	45.6577	45.981499
chrXV	807025	807745	SUT791_chrXV:836520-837240	60	-	28.4764	28.321699	28.012199	28.166901	28.321699	28.631201	28.321699	28.631201	28.631201	28.631201	28.4764	28.321699	27.857401	27.547899	27.2383	26.0002	27.083599	27.393101	28.012199	27.857401	26.774099	26.774099	27.857401	28.321699	28.631201	27.393101	23.524	18.2621	28.4764	28.785999	28.785999	28.785999	28.785999	26.774099	28.4764	28.166901	28.4764	28.012199	28.321699	28.321699	28.631201	28.631201	28.321699	27.857401
chrVII	95957	98237	SUT536_chrVII:94787-97067	60	-	0.619053	0.619053	0.46429	0.619053	0.46429	0.619053	0.619053	0.619053	0.619053	0.619053	0.619053	0.619053	0.309527	0.154763	0.619053	0.619053	0.619053	0.619053	0.619053	0.619053	0.619053	0.619053	0.619053	0.619053	0.619053	0.619053	0.46429	0.619053	0.619053	0.619053	0.46429	0.46429	0.619053	0.619053	0.619053	0.619053	0.619053	0.619053	0.619053	0.619053	0.619053	0.619053	0.619053	0.619053
chrX	605534	607022	SUT643_chrX:605936-607424	60	-	43.0242	43.0242	41.940899	41.3218	35.131302	40.083698	37.452702	37.452702	35.4408	41.167	40.702801	41.631302	41.786098	42.8694	43.333698	43.333698	43.333698	43.488499	43.333698	42.714699	42.8694	41.940899	43.0242	42.714699	43.0242	42.8694	43.333698	42.8694	42.405102	41.012299	41.786098	39.928902	43.643299	43.643299	43.798	44.107498	43.798	43.798	43.643299	43.488499	43.952801	42.714699	42.714699	42.559898
chrX	605535	607022	IRT1	1000	-	43.0242	43.0242	41.940899	41.3218	35.131302	40.083698	37.452702	37.452702	35.4408	41.167	40.702801	41.631302	41.786098	42.8694	43.333698	43.333698	43.333698	43.488499	43.333698	42.714699	42.8694	41.940899	43.0242	42.714699	43.0242	42.8694	43.333698	42.8694	42.405102	41.012299	41.786098	39.928902	43.643299	43.643299	43.798	44.107498	43.798	43.798	43.643299	43.488499	43.952801	42.714699	42.714699	42.559898
chrXIII	272926	273686	SUT297_chrXIII:289914-290674	60	+	2403.350098	2439.610107	2420.830078	2430.379883	2393.310059	2412.25	2426.5	2398	2477.5	2478.310059	2477.179932	2491.75	2475.070068	2491.419922	2310.25	2466.969971	2508.26001	2512.790039	2511.179932	2505.179932	2492.719971	2478.790039	2460.340088	2441.560059	2453.699951	2499.52002	2497.409912	2504.209961	2506.159912	2509.389893	2508.100098	2492.22998	2500.649902	2498.870117	2480.409912	2488.98999	2480.580078	2506.800049	2507.290039	2501.459961	2529.469971	2513.280029	2531.090088	2522.51001
chrII	379226	381755	SUT016_chrII:371273-373730	60	+	32.8671	32.7052	30.7623	32.8671	32.7052	32.381401	32.543301	32.7052	32.8671	32.543301	32.7052	32.8671	32.7052	31.7337	31.7337	32.7052	32.381401	31.247999	31.409901	32.8671	32.7052	32.7052	32.057598	32.381401	32.219501	32.057598	32.057598	31.8957	32.381401	32.057598	31.7337	32.057598	32.057598	32.381401	32.219501	32.381401	32.219501	32.7052	32.7052	32.7052	32.7052	31.0861	32.057598	32.543301
chrXV	389189	389269	SUT363_chrXV:408138-408218	60	+	81.601097	73.667603	81.439201	81.277199	81.277199	81.115303	81.439201	81.439201	80.791496	78.039101	82.248703	82.410599	82.410599	82.248703	82.410599	81.924896	82.248703	80.629601	80.467697	81.439201	81.763	81.601097	81.439201	80.143898	78.524803	79.172501	78.3629	81.277199	81.115303	81.763	81.924896	82.0868	82.0868	82.248703	81.439201	81.277199	81.277199	81.439201	81.601097	82.248703	81.924896	82.248703	82.0868	79.172501
chrXIII	241369	241609	SUT721_chrXIII:258725-258965	60	-	9.90485	9.75009	9.90485	9.75009	9.75009	9.59533	9.44056	9.75009	9.75009	9.59533	9.59533	9.75009	9.59533	9.90485	9.90485	9.75009	9.59533	9.59533	9.59533	9.59533	9.44056	9.2858	9.75009	9.59533	9.59533	9.13104	8.97627	8.82151	9.13104	9.13104	8.66675	8.35722	8.04769	7.42864	7.27388	7.42864	8.66675	8.51198	8.51198	8.82151	8.66675	8.66675	8.66675	8.82151
chrVII	584284	584812	SUT552_chrVII:591099-591627	60	-	141.298996	141.763	142.072998	140.524994	143.466003	125.822998	127.214996	145.632004	145.322998	146.716003	148.108002	148.417999	147.488998	148.417999	147.953995	149.347	148.882004	145.013	148.882004	149.656006	149.501007	149.192001	150.738998	150.738998	150.738998	150.119995	151.048996	149.811005	151.203995	150.119995	146.869995	144.703995	145.013	145.942001	142.692001	138.822998	135.727005	150.274994	150.893997	151.667999	150.738998	152.132004	150.738998	151.977997
chrII	797636	801141	SUT452_chrII:789081-792586	60	-	6.50006	6.50006	6.65482	6.65482	6.65482	6.65482	6.65482	6.50006	6.50006	6.50006	6.50006	6.19053	6.19053	6.50006	6.50006	6.3453	6.50006	6.65482	6.65482	6.65482	6.65482	6.65482	6.65482	6.19053	6.19053	6.3453	5.26195	5.72624	5.88101	6.03577	6.3453	6.03577	6.3453	5.88101	6.19053	6.19053	6.50006	6.80959	6.80959	6.80959	6.65482	6.65482	6.80959	6.80959
chrXIV	612693	613470	SUT751_chrXIV:604471-605247	60	-	57.8815	57.8815	58.036201	58.036201	58.6553	58.6553	59.2743	59.119598	59.5839	60.2029	61.441002	61.750599	62.524399	63.298199	64.845802	65.464897	66.857803	66.548203	67.476799	66.857803	68.560097	66.0839	67.321999	62.369598	62.8339	53.238602	53.857601	75.679298	76.453102	76.453102	76.143501	76.607803	75.9888	75.524498	75.9888	76.762604	76.298302	78.155502	78.310204	76.762604	77.5364	77.5364	74.595901	74.131599
chrXIV	203487	203671	SUT324_chrXIV:200226-200410	60	+	49.867298	49.867298	49.705399	49.381599	49.705399	49.705399	48.0863	49.543499	49.705399	49.543499	49.543499	49.543499	49.705399	49.867298	49.867298	49.867298	49.867298	49.543499	48.572102	48.410198	49.381599	49.705399	49.543499	49.381599	49.2197	49.543499	48.410198	48.410198	48.734001	48.410198	48.734001	49.381599	49.543499	49.543499	49.705399	49.705399	49.867298	49.0578	46.7911	44.848202	43.0672	47.114899	48.734001	44.848202
chrXI	458538	459434	SUT235_chrXI:446809-447705	60	+	71.238998	71.077103	66.381798	63.467499	63.629398	63.953201	60.067402	65.7342	71.400902	70.915199	70.753304	72.048599	71.724701	71.077103	70.753304	65.7342	71.724701	72.372398	72.696198	72.372398	72.210503	72.534302	71.724701	70.105698	70.915199	70.267601	71.724701	71.562798	71.400902	72.696198	71.724701	72.048599	72.048599	71.724701	72.696198	72.210503	72.210503	71.724701	73.019997	73.019997	73.019997	73.1819	73.1819	73.019997
chrIV	1427708	1427876	SUT080_chrIV:1466213-1466381	60	+	18.7812	18.619301	18.619301	15.8669	18.619301	18.7812	17.6478	17.323999	18.7812	18.619301	18.2955	17.971701	18.7812	17.485901	18.619301	18.1336	17.6478	17.971701	17.485901	17.971701	18.1336	18.619301	18.619301	18.7812	18.457399	18.619301	18.619301	18.7812	18.9431	18.9431	18.7812	18.619301	18.619301	18.1336	17.6478	18.7812	18.7812	18.457399	17.809799	17.971701	18.2955	18.2955	18.457399	18.457399
chrIV	1438154	1438498	SUT495_chrIV:1476657-1477001	60	-	60.3577	59.5839	59.4291	59.5839	59.893398	59.2743	55.714802	55.714802	60.821999	60.048199	59.4291	60.3577	61.1315	61.1315	57.417198	53.393299	42.0956	61.286301	60.2029	61.286301	61.441002	61.750599	61.286301	61.1315	61.441002	61.9053	62.060101	61.750599	62.060101	61.750599	62.369598	62.369598	62.6791	62.524399	62.214901	62.369598	61.1315	62.214901	59.4291	59.2743	59.5839	61.9053	60.048199	60.821999
chrXVI	74994	75304	SUT392_chrXVI:75249-75561	60	+	16.190701	16.190701	15.8669	15.8669	16.028799	16.028799	15.2192	15.8669	16.028799	15.705	16.190701	16.028799	16.190701	16.190701	16.190701	16.028799	16.3526	16.3526	16.3526	16.3526	16.3526	16.3526	16.3526	16.190701	16.028799	15.8669	16.028799	16.028799	16.028799	15.8669	15.8669	15.8669	15.8669	15.8669	15.8669	15.705	15.705	15.705	15.705	13.6002	15.5431	14.5716	13.4383	13.2764
chrVI	284911	285783	SUT531_chrVI:262522-263394	60	-	2.78574	2.78574	2.78574	2.78574	2.78574	2.78574	2.78574	2.78574	2.78574	2.78574	2.78574	2.78574	2.63098	2.63098	2.78574	2.78574	2.78574	2.78574	2.78574	2.78574	3.09527	3.25003	3.40479	3.40479	3.09527	3.09527	2.01192	3.71432	3.55956	3.71432	5.10719	5.88101	6.03577	6.19053	6.19053	6.03577	6.50006	6.50006	6.65482	6.65482	6.96435	7.27388	7.27388	7.11911
chrXV	862514	863164	SUT380_chrXV:892029-892678	60	+	9.71441	9.55251	9.55251	9.55251	9.3906	9.3906	9.22869	9.22869	8.74297	8.90488	9.22869	6.962	9.22869	8.58106	8.09534	8.90488	8.58106	8.41916	8.58106	7.60962	6.962	7.77153	7.77153	7.77153	7.77153	6.31437	5.34293	7.44772	7.28581	7.28581	7.28581	7.28581	7.28581	7.28581	7.28581	7.28581	7.28581	7.1239	7.1239	7.1239	7.1239	7.1239	7.1239	7.1239
chrX	626443	628321	SUT646_chrX:626844-628722	60	-	2.01192	2.01192	2.01192	2.01192	1.85716	1.54763	2.01192	2.16669	2.16669	1.85716	2.16669	2.16669	2.16669	2.16669	2.16669	2.16669	2.16669	1.85716	1.54763	0.773817	2.01192	2.01192	2.01192	1.85716	2.01192	2.01192	1.85716	2.01192	2.01192	2.01192	2.01192	2.01192	2.01192	2.01192	2.16669	2.16669	2.16669	2.16669	2.16669	2.16669	2.16669	2.16669	2.16669	2.16669
chrXIV	254033	254993	SUT746_chrXIV:250782-251742	60	-	8.82151	9.44056	9.44056	9.59533	9.75009	9.59533	9.75009	9.75009	9.75009	9.59533	9.75009	9.59533	9.13104	9.59533	9.44056	9.59533	9.90485	9.90485	9.90485	9.75009	9.59533	9.90485	9.59533	9.90485	9.2858	9.59533	9.75009	9.75009	9.75009	9.75009	9.59533	9.75009	9.2858	9.59533	9.13104	8.82151	8.82151	8.04769	8.97627	9.59533	9.59533	8.35722	8.97627	9.13104
chrXIII	92258	92523	SUT287_chrXIII:97681-97945	60	+	43.390999	43.0672	42.9053	43.0672	41.771999	44.0387	42.581501	42.257702	43.552898	43.229099	43.0672	43.0672	41.771999	42.743401	43.876801	43.552898	43.876801	44.362499	44.524399	44.524399	44.362499	44.2006	44.0387	44.848202	44.524399	44.686298	44.686298	44.524399	44.524399	44.362499	44.2006	44.686298	44.2006	44.686298	44.524399	44.524399	44.524399	44.362499	44.362499	43.876801	43.552898	44.2006	43.876801	44.2006
chrVII	834480	835312	SUT134_chrVII:849574-850406	60	+	14.8954	14.2478	14.2478	14.8954	15.2192	15.0573	14.7335	15.5431	14.7335	15.2192	15.8669	16.5145	18.2955	19.428801	20.0765	22.5051	22.5051	22.667	22.828899	22.0193	22.990801	23.3146	25.0956	25.7432	26.3908	26.5527	26.7146	27.038401	26.7146	27.200399	27.5242	27.5242	27.6861	28.009899	28.3337	28.9813	28.9813	28.9813	28.819401	28.657499	28.657499	28.3337	28.4956	28.4956
chrX	606989	607465	IRT2	1000	-	146.251007	145.942001	147.488998	145.787003	140.679993	139.751007	144.858002	145.632004	138.822998	144.393997	146.251007	147.953995	147.335007	149.037003	148.572998	147.488998	148.727997	147.798996	148.572998	148.572998	147.179993	147.179993	148.727997	150.274994	150.119995	147.024994	149.347	148.417999	148.572998	150.274994	146.561005	149.501007	149.966003	150.429993	150.119995	148.882004	147.953995	148.727997	149.811005	150.738998	150.585007	150.585007	145.942001	149.656006
chrXIV	583607	585063	SUT336_chrXIV:595402-596858	60	+	57.8008	57.638802	57.8008	57.314999	57.314999	57.314999	57.638802	57.476898	56.8293	56.991199	56.6674	56.991199	57.314999	57.314999	57.153099	56.505501	56.343601	55.857899	56.343601	56.343601	56.991199	56.343601	55.210201	57.638802	57.8008	57.8008	57.8008	57.638802	57.314999	56.505501	57.314999	57.153099	56.991199	56.181702	57.638802	57.638802	57.314999	57.638802	57.638802	57.476898	57.638802	57.638802	57.153099	57.8008
chrIII	107548	108603	SUT455_chrIII:113224-114280	60	-	8.66675	8.82151	8.82151	8.82151	8.82151	8.82151	8.82151	8.82151	8.82151	8.82151	8.82151	8.51198	8.66675	8.66675	8.66675	8.66675	8.66675	8.66675	8.82151	8.82151	8.82151	8.82151	8.66675	8.82151	8.82151	8.82151	8.82151	8.82151	8.82151	8.82151	8.66675	8.51198	8.51198	8.66675	8.35722	8.51198	8.66675	8.82151	8.82151	8.82151	8.51198	8.20246	7.5834	8.20246
chrXVI	458812	459436	SUT817_chrXVI:459218-459842	60	-	0.154763	0.154763	0.154763	0.154763	0.154763	0.154763	0.154763	0.154763	0.154763	0.154763	0.154763	0.154763	0.154763	0.154763	0.154763	0.154763	0.154763	0.154763	0.154763	0.154763	0.154763	0.154763	0.154763	0.154763	0.154763	0.154763	0.154763	0.154763	0.154763	0.154763	0.154763	0.154763	0.154763	0.154763	0.154763	0.154763	0.154763	0.154763	0.154763	0.154763	0.154763	0.154763	0.154763	0.154763
chrVII	324012	324412	SUT543_chrVII:323244-324236	60	-	10.2144	10.0596	10.5239	10.8334	10.8334	10.9882	10.9882	10.9882	10.9882	10.8334	10.9882	10.8334	10.8334	11.143	11.143	11.143	11.2977	11.2977	11.2977	11.4525	11.4525	11.4525	11.4525	11.143	11.4525	11.143	11.2977	11.2977	11.4525	11.4525	11.143	11.2977	11.2977	11.2977	11.4525	11.6072	11.762	11.6072	11.4525	11.762	11.6072	11.6072	11.6072	11.762
chrXV	692259	693147	SUT786_chrXV:721741-722629	60	-	0.154763	0.154763	0.154763	0.154763	0.154763	0.154763	0.154763	0.154763	0.154763	0.154763	0.154763	0.154763	0.154763	0.154763	0.154763	0.154763	0.154763	0.154763	0.154763	0.154763	0.154763	0.154763	0.154763	0.154763	0.154763	0.154763	0.154763	0.154763	0.154763	0.154763	0.154763	0.154763	0.154763	0.154763	0.154763	0.154763	0.154763	0.154763	0.154763	0.154763	0.154763	0.154763	0.154763	0.154763
chrVIII	400377	400921	SUT591_chrVIII:406219-406763	60	-	0.46429	0.46429	0.46429	0.46429	0.46429	0.46429	0.46429	0.46429	0.46429	0.309527	0.309527	0.154763	0.309527	0.309527	0.309527	0.309527	0.309527	0.309527	0.309527	0.309527	0.46429	0.46429	0.46429	0.46429	0.46429	0.46429	0.46429	0.46429	0.46429	0.46429	0.46429	0.46429	0.46429	0.46429	0.46429	0.46429	0.46429	0.46429	0.46429	0.309527	0.619053	0.619053	0.619053	0.619053
chrIV	1130493	1134047	SUT069_chrIV:1162355-1165899	60	+	0.809534	0.647627	0.809534	0.809534	0.809534	0.809534	0.809534	0.809534	0.809534	0.809534	0.809534	0.809534	0.809534	0.809534	0.809534	0.809534	0.809534	0.809534	0.809534	0.809534	0.809534	0.809534	0.809534	0.809534	0.809534	0.647627	0.809534	0.809534	0.809534	0.809534	0.809534	0.809534	0.809534	0.809534	0.809534	0.809534	0.809534	0.809534	0.809534	0.809534	0.809534	0.809534	0.809534	0.809534
chrIV	990567	991575	SUT480_chrIV:1018125-1019133	60	-	11.143	11.143	10.9882	10.9882	10.9882	10.9882	10.8334	10.8334	10.8334	10.8334	10.8334	10.8334	10.8334	10.6787	10.2144	10.6787	10.5239	10.6787	10.6787	10.3691	10.0596	8.51198	10.3691	9.90485	9.90485	10.3691	10.8334	10.8334	10.8334	10.2144	10.8334	10.6787	10.6787	10.8334	10.8334	10.8334	10.6787	10.6787	10.6787	10.6787	10.3691	10.6787	10.6787	10.6787
chrXIV	113581	115637	SUT743_chrXIV:110847-112903	60	-	1.23811	1.23811	1.23811	1.23811	1.23811	1.23811	1.08334	1.08334	1.08334	1.08334	0.92858	0.773817	0.773817	0.619053	1.23811	1.23811	1.23811	1.23811	1.23811	1.23811	1.08334	1.23811	0.92858	0.773817	1.08334	1.08334	1.23811	1.23811	1.23811	1.23811	1.23811	1.23811	1.23811	1.23811	1.23811	1.23811	1.23811	1.23811	1.23811	1.23811	1.23811	1.23811	1.08334	1.23811
chrVIII	287761	289990	SUT164_chrVIII:293967-296198	60	+	6.63818	6.80009	6.63818	6.80009	6.80009	6.80009	6.80009	6.80009	6.80009	6.63818	6.63818	6.63818	6.63818	6.63818	6.47627	6.47627	6.31437	6.15246	6.47627	6.63818	6.63818	6.63818	6.47627	6.47627	6.47627	6.15246	5.82865	6.15246	6.15246	5.66674	6.63818	6.47627	6.47627	6.47627	6.47627	6.47627	6.31437	6.31437	6.31437	5.99055	6.15246	6.47627	6.15246	6.47627
chrIII	117633	118395	SUT030_chrIII:123308-124068	60	+	4.20958	4.37149	4.37149	4.6953	4.6953	4.6953	4.6953	4.6953	4.53339	4.53339	4.37149	4.37149	4.37149	4.6953	4.37149	4.6953	4.85721	4.85721	4.6953	4.85721	4.6953	4.6953	4.6953	5.01911	4.85721	5.01911	5.01911	5.01911	4.85721	4.85721	4.85721	4.6953	4.6953	5.01911	5.01911	5.01911	5.01911	5.01911	5.01911	4.85721	4.85721	4.85721	4.85721	4.20958
chrXIII	437619	438034	SUT730_chrXIII:465254-465670	60	-	0.154763	0.154763	0.309527	0.309527	0.309527	0.309527	0.309527	0.309527	0.309527	0.309527	0.309527	0.309527	0.309527	0.309527	0.309527	0.309527	0.309527	0.309527	0.309527	0.309527	0.309527	0.309527	0.309527	0.309527	0.309527	0.309527	0.309527	0.309527	0.309527	0.309527	0.309527	0.309527	0.309527	0.309527	0.309527	0.46429	0.46429	0.46429	0.46429	0.46429	0.46429	0.46429	0.46429	0.46429
chrIV	986784	989321	SUT065_chrIV:1014361-1016881	60	+	4.04767	3.88576	4.20958	4.20958	4.37149	4.53339	4.37149	3.07623	3.23814	2.75242	5.34293	5.50483	5.50483	5.50483	5.50483	5.50483	5.50483	5.34293	5.34293	5.34293	5.01911	5.34293	5.50483	5.34293	5.34293	5.01911	5.34293	5.01911	5.34293	5.50483	5.50483	5.50483	5.50483	5.50483	5.50483	5.18102	5.18102	4.20958	4.85721	5.34293	5.50483	5.50483	5.50483	5.50483
chrX	126601	127065	SUT621_chrX:116626-117090	60	-	11.4525	11.4525	11.2977	11.4525	11.4525	11.2977	10.9882	11.2977	11.4525	11.4525	11.4525	11.4525	11.4525	11.2977	11.4525	11.2977	11.2977	11.2977	11.2977	11.2977	11.2977	10.9882	10.9882	10.9882	10.6787	11.143	11.2977	11.2977	10.9882	10.9882	11.143	10.9882	10.9882	10.9882	10.8334	10.3691	10.8334	8.35722	9.2858	10.8334	10.5239	10.3691	10.3691	10.3691
chrXI	207064	208740	SUT232_chrXI:200318-201990	60	+	3.23814	3.23814	3.23814	3.23814	3.23814	3.23814	3.23814	3.23814	3.23814	3.23814	3.23814	3.23814	3.23814	3.23814	3.23814	3.23814	3.23814	3.23814	3.23814	3.07623	3.23814	3.23814	3.23814	3.23814	3.23814	3.23814	3.23814	3.23814	3.23814	3.23814	3.23814	3.23814	3.23814	3.23814	3.23814	3.23814	3.23814	3.23814	3.23814	3.23814	3.23814	3.07623	3.07623	3.07623
chrVII	1007474	1007931	SUT572_chrVII:1021896-1022352	60	-	3.40479	3.25003	3.71432	3.86908	3.86908	3.86908	3.86908	3.71432	3.86908	3.55956	3.55956	3.71432	3.71432	3.71432	3.40479	3.86908	3.09527	2.9405	3.09527	1.85716	2.01192	3.71432	3.71432	3.71432	4.02385	4.02385	4.02385	4.02385	4.02385	3.86908	3.86908	3.55956	3.55956	4.02385	4.02385	4.02385	4.02385	4.02385	4.02385	3.86908	3.86908	3.86908	2.9405	3.86908
chrXVI	543663	543951	SUT414_chrXVI:544038-544326	60	+	0.647627	0.485721	0.485721	0.647627	0.647627	0.647627	0.647627	0.647627	0.647627	0.647627	0.647627	0.485721	0.647627	0.647627	0.647627	0.647627	0.647627	0.647627	0.647627	0.647627	0.647627	0.647627	0.647627	0.647627	0.647627	0.647627	0.647627	0.647627	0.647627	0.647627	0.647627	0.647627	0.647627	0.647627	0.647627	0.647627	0.485721	0.485721	0.647627	0.647627	0.647627	0.647627	0.647627	0.647627
chrVII	58940	59492	SUT110_chrVII:63754-64306	60	+	3.56195	3.56195	3.56195	3.40004	3.56195	3.56195	3.56195	3.56195	3.56195	3.23814	3.56195	3.56195	3.56195	3.56195	3.56195	3.56195	3.56195	3.40004	3.56195	3.40004	3.56195	3.56195	3.40004	3.56195	3.56195	3.56195	3.56195	3.56195	3.56195	3.56195	3.56195	3.23814	3.23814	3.56195	3.56195	3.56195	3.56195	3.56195	3.56195	3.56195	3.56195	3.56195	3.56195	3.56195
chrVII	767684	768133	SUT131_chrVII:778166-778614	60	+	258.889008	265.688995	266.013	266.498993	240.270004	257.269989	265.688995	267.794006	267.308014	264.880005	266.984009	267.955994	266.822998	267.308014	267.145996	267.470001	267.794006	266.822998	267.470001	267.794006	267.308014	267.470001	268.602997	268.118011	256.622009	268.602997	268.441986	268.279999	268.927002	268.602997	269.088989	269.088989	267.308014	268.279999	268.279999	268.765015	235.574005	267.308014	268.927002	268.927002	266.498993	263.584015	266.822998	265.688995
chrXI	315238	318827	SUT670_chrXI:303491-307067	60	-	10.9882	11.143	10.9882	10.8334	11.143	10.8334	10.9882	11.143	11.143	10.8334	10.9882	11.143	11.143	10.9882	10.9882	11.143	11.143	10.8334	10.9882	10.9882	10.0596	10.5239	10.5239	9.2858	10.9882	10.9882	10.9882	10.9882	11.143	11.143	11.143	10.0596	11.143	11.143	11.143	10.9882	11.143	11.143	11.143	11.143	10.8334	11.143	10.9882	10.9882
chrVI	98972	100252	SUT102_chrVI:78051-79331	60	+	1169.130005	1174.310059	1164.109985	1165.079956	1159.579956	1175.609985	1178.030029	1167.02002	1167.02002	1167.670044	1168.47998	1172.530029	1176.25	1172.689941	1174.150024	1115.050049	1163.459961	1178.839966	1177.060059	1165.23999	1181.109985	1182.079956	1182.569946	1183.050049	1182.079956	1179.48999	1179.170044	1177.550049	1178.030029	1183.050049	1185.969971	1183.859985	1168.160034	1186.939941	1186.449951	1185.969971	1187.099976	1187.910034	1185.810059	1185.969971	1164.109985	1174.800049	1174.469971	1147.27002
chrVI	75519	76215	SUT101_chrVI:54578-55274	60	+	3.72386	3.72386	3.88576	3.88576	3.72386	3.88576	3.88576	3.88576	3.88576	3.72386	3.72386	3.40004	3.72386	3.56195	3.40004	3.88576	3.72386	3.88576	3.88576	3.88576	3.88576	3.88576	3.72386	3.56195	3.72386	3.40004	3.88576	3.88576	3.40004	3.56195	3.23814	3.88576	3.72386	3.88576	3.88576	3.88576	3.88576	3.88576	3.88576	3.88576	3.88576	3.88576	3.88576	3.88576
chrXV	352632	353335	SUT775_chrXV:371710-372414	60	-	145.167999	144.858002	145.167999	143.929993	133.406006	142.382004	141.763	144.548996	138.977005	145.477997	145.322998	145.322998	144.858002	146.097	146.097	145.787003	143.466003	140.369995	137.585007	133.251007	137.738998	143.001007	144.085007	131.703995	145.787003	145.942001	145.632004	144.703995	145.477997	145.942001	141.917999	145.942001	145.013	144.085007	145.787003	146.406006	145.477997	146.406006	145.322998	142.537003	145.942001	144.238998	143.466003	144.703995
chrIV	1417548	1418156	SUT078_chrIV:1456077-1456685	60	+	9.3906	9.3906	8.90488	8.41916	9.55251	6.47627	7.60962	7.60962	8.90488	9.22869	8.74297	8.58106	10.0382	10.0382	10.0382	10.2001	10.2001	10.0382	10.2001	10.2001	10.2001	10.2001	10.362	10.2001	10.362	10.362	10.2001	10.6859	10.5239	10.6859	10.6859	10.6859	10.362	10.5239	10.6859	10.6859	10.6859	10.6859	10.6859	10.6859	10.6859	10.6859	10.5239	10.6859
chrXV	928828	929316	SUT384_chrXV:958342-958830	60	+	300.984985	294.832001	299.85199	297.747009	294.184998	296.613007	300.174988	301.631989	301.147003	272.489014	298.071014	285.441986	233.794006	278.641998	290.622986	290.460999	274.108002	253.384003	289.003998	298.717987	301.794006	298.880005	300.013	297.098999	295.966003	300.337006	301.471008	294.509003	304.709015	304.871002	305.355988	304.222992	304.061005	305.194	305.194	304.871002	305.194	305.03299	304.871002	304.061005	304.061005	304.222992	304.061005	301.955994
chrIII	157845	159382	SUT032_chrIII:157726-159262	60	+	1.94288	1.94288	1.78098	1.94288	1.94288	1.94288	1.94288	1.94288	1.94288	1.94288	1.94288	1.94288	1.94288	1.94288	1.94288	1.94288	2.10479	2.10479	2.10479	2.10479	2.10479	1.94288	1.94288	1.94288	1.94288	2.10479	2.10479	2.10479	2.10479	2.10479	2.10479	2.10479	1.94288	2.10479	2.10479	2.10479	2.2667	2.2667	2.2667	2.2667	2.2667	2.2667	2.2667	2.2667
chrXII	469378	470017	SUT267_chrXII:498223-498863	60	+	0.161907	0.161907	0.161907	0.161907	0.161907	0.161907	0.161907	0.161907	0.161907	0.161907	0.161907	0.161907	0.161907	0.161907	0.161907	0.161907	0.161907	0.161907	0.161907	0.161907	0.161907	0.161907	0.161907	0.161907	0.161907	0.161907	0.161907	0.161907	0.161907	0.161907	0.161907	0.161907	0.161907	0.161907	0.161907	0.161907	0.161907	0.161907	0.161907	0.161907	0.161907	0.161907	0.161907	0.161907
chrIV	496568	497199	SUT051_chrIV:485485-486117	60	+	21.3717	21.209801	21.209801	21.5336	21.209801	21.5336	21.3717	21.047899	20.2384	21.047899	20.0765	19.914499	21.047899	21.3717	21.3717	20.886	20.7241	20.7241	21.209801	21.047899	20.400299	17.323999	19.914499	20.2384	20.2384	19.5907	20.562201	21.3717	21.3717	21.5336	21.857401	21.209801	21.209801	21.209801	21.857401	21.857401	21.857401	21.695499	21.5336	21.695499	21.695499	21.209801	21.857401	21.5336
chrVII	922680	923824	SUT138_chrVII:937144-938288	60	+	0	0	0	0	0	0	0	0	0	0	0	0	0	0	0	0	0	0	0	0	0	0	0	0	0	0	0	0	0	0	0	0	0	0	0	0	0	0	0	0	0	0	0	0
chrVIII	235799	236116	SUT580_chrVIII:242011-242323	60	-	0.309527	0.309527	0.309527	0.309527	0.309527	0.309527	0.309527	0.309527	0.309527	0.309527	0.309527	0.309527	0.309527	0.309527	0.309527	0.309527	0.309527	0.309527	0.309527	0.309527	0.309527	0.309527	0.309527	0.309527	0.309527	0.309527	0.309527	0.309527	0.309527	0.309527	0.309527	0.309527	0.309527	0.309527	0.309527	0.309527	0.309527	0.309527	0.309527	0.309527	0.309527	0.309527	0.309527	0.309527
chrXIII	242597	243058	SUT722_chrXIII:259477-260077_r1	60	-	17.3335	17.4883	17.643	17.4883	17.3335	17.4883	17.7978	18.1073	18.1073	18.1073	18.1073	18.1073	18.1073	18.1073	17.952499	17.952499	17.952499	18.1073	18.1073	18.1073	18.1073	17.952499	18.1073	18.1073	18.2621	18.2621	18.5716	18.5716	18.4168	18.4168	18.5716	19.5002	19.8097	19.8097	19.6549	18.2621	19.8097	19.6549	19.9645	20.1192	20.7383	20.274	20.7383	21.3573
chrXVI	582600	583824	SUT416_chrXVI:583022-584246	60	+	2.59051	2.59051	2.59051	2.59051	2.59051	2.59051	2.59051	2.59051	2.59051	2.59051	2.59051	1.78098	2.4286	2.59051	2.59051	2.59051	2.59051	2.59051	2.59051	2.59051	2.59051	2.59051	2.59051	2.59051	2.59051	2.59051	2.59051	2.4286	2.4286	2.2667	2.4286	2.4286	1.78098	1.61907	1.61907	1.61907	1.61907	1.78098	1.78098	1.78098	1.29525	1.45716	1.45716	1.78098
chrXII	628834	629099	SUT279_chrXII:669159-669423	60	+	0	0	0	0	0	0	0	0	0	0	0	0	0	0	0	0	0	0	0	0	0	0	0	0	0	0	0	0	0	0	0	0	0	0	0	0	0	0	0	0	0	0	0	0
chrXIII	583533	584004	SUT311_chrXIII:610426-610898	60	+	91.963097	91.639297	92.448799	91.153603	90.829803	89.858299	89.696404	91.963097	90.829803	91.477402	92.772598	92.934502	93.096397	93.744102	93.744102	93.744102	93.2584	93.420303	93.096397	93.2584	93.2584	92.934502	92.934502	93.096397	93.2584	92.934502	93.2584	93.420303	93.096397	92.934502	93.582199	93.2584	93.744102	93.2584	92.448799	92.610703	92.934502	93.2584	93.2584	93.420303	89.858299	89.372597	89.696404	93.905998
chrVII	865287	865807	SUT566_chrVII:879378-879898	60	-	10.2144	10.2144	10.2144	10.3691	10.3691	10.3691	10.3691	10.3691	10.2144	10.2144	10.3691	10.3691	10.3691	10.3691	10.3691	10.3691	10.3691	10.2144	10.2144	10.2144	10.3691	10.3691	10.3691	10.3691	10.2144	10.2144	10.0596	10.2144	10.2144	10.3691	10.3691	10.3691	10.3691	10.3691	10.3691	10.3691	10.0596	10.0596	9.59533	9.44056	9.13104	9.44056	9.59533	9.75009
chrXVI	353488	354102	SUT812_chrXVI:347673-348290	60	-	69.488701	69.488701	69.488701	67.631599	67.941101	67.631599	69.024399	69.953003	69.643501	69.798302	69.643501	68.560097	68.869698	69.488701	69.334	69.334	67.941101	65.619598	70.107803	70.417297	70.572098	70.572098	70.572098	69.334	70.262497	69.643501	69.024399	69.334	69.334	69.953003	69.179199	71.191101	71.191101	71.0364	70.881599	67.786301	68.869698	69.024399	69.798302	68.095901	69.488701	69.798302	70.262497	68.560097
chrXII	277349	277694	SUT258_chrXII:282536-282880	60	+	35.2957	35.943298	35.619499	36.267101	36.429001	36.752899	36.591	36.591	36.267101	36.429001	36.591	36.429001	36.752899	36.752899	34.971901	36.752899	36.752899	36.752899	36.752899	36.752899	36.752899	36.591	35.781399	36.591	36.429001	36.105202	36.105202	36.429001	36.267101	36.914799	36.914799	37.076698	36.914799	35.943298	35.943298	36.591	36.429001	36.752899	37.076698	36.914799	35.781399	36.752899	36.914799	37.076698
chrIV	1142604	1142996	SUT071_chrIV:1174467-1174859	60	+	3.56195	3.40004	3.40004	3.40004	3.23814	3.40004	3.40004	3.56195	3.56195	3.56195	3.56195	3.56195	3.56195	3.56195	3.40004	3.56195	3.56195	3.56195	3.56195	3.56195	3.56195	3.56195	3.56195	3.56195	3.56195	3.56195	3.56195	3.56195	3.56195	3.56195	3.56195	3.07623	3.07623	3.07623	3.56195	3.56195	3.56195	3.56195	3.40004	3.40004	3.56195	3.56195	3.56195	3.56195
chrIX	25574	26390	SUT602_chrIX:35197-36013	60	-	23.678801	23.524	23.833599	23.9883	23.9883	23.369301	23.369301	23.9883	23.833599	24.143101	24.143101	23.9883	24.2978	24.2978	24.4526	24.143101	24.607401	24.607401	24.607401	24.4526	24.2978	24.2978	24.607401	24.607401	24.143101	24.607401	24.607401	24.607401	24.607401	24.4526	24.4526	24.7621	23.9883	24.2978	24.2978	24.4526	24.607401	24.7621	24.7621	24.2978	24.2978	24.4526	24.607401	23.2145
chrV	23688	24528	SUT501_chrV:10501-11341	60	-	37.1432	37.452702	37.452702	36.9884	36.3694	36.3694	33.583599	37.298	37.452702	36.833698	36.678902	37.298	37.452702	37.452702	36.9884	37.452702	37.1432	37.298	37.452702	37.607498	36.833698	37.607498	37.298	37.298	37.298	37.1432	37.1432	36.9884	37.298	36.9884	37.1432	37.1432	36.9884	37.1432	36.833698	36.059898	34.202702	34.667	36.3694	36.9884	36.833698	34.202702	36.9884	37.1432
chrII	807565	808995	SUT024_chrII:798998-800430	60	+	1.94288	1.94288	1.94288	1.94288	1.94288	1.94288	1.94288	1.94288	1.94288	1.94288	1.94288	1.94288	1.94288	1.94288	1.94288	1.94288	1.94288	1.94288	1.94288	1.94288	1.94288	1.94288	1.94288	1.78098	2.10479	1.94288	1.94288	1.94288	1.94288	2.10479	2.10479	2.10479	2.10479	2.10479	1.94288	1.61907	1.78098	1.94288	1.94288	1.94288	1.78098	1.94288	1.94288	1.94288
chrI	71896	72664	SUT003_chrI:68718-69486	60	+	3.07623	3.23814	3.07623	3.40004	3.40004	3.40004	3.40004	3.40004	3.40004	2.91432	2.91432	3.23814	3.40004	3.23814	3.40004	2.75242	3.40004	3.40004	3.23814	3.40004	3.40004	3.72386	3.72386	3.72386	3.88576	3.72386	3.88576	3.72386	3.72386	3.72386	3.88576	3.88576	4.04767	4.20958	4.20958	4.20958	4.04767	4.37149	4.20958	4.20958	4.20958	4.20958	4.37149	4.37149
chrXII	217173	217466	SUT249_chrXII:222320-222616	60	+	17.0002	17.1621	17.1621	17.0002	17.1621	17.1621	17.1621	17.1621	16.838301	16.028799	16.3526	16.676399	17.1621	15.8669	16.838301	17.1621	15.2192	16.676399	17.1621	17.0002	16.838301	17.0002	16.676399	16.5145	15.8669	15.705	17.0002	16.5145	16.838301	17.1621	17.323999	17.1621	17.323999	17.323999	13.6002	17.1621	17.1621	17.1621	14.5716	17.1621	17.1621	17.0002	17.0002	10.6859
chrXVI	442725	443874	SUT815_chrXVI:443114-444274	60	-	98.274696	98.738998	98.584198	98.738998	88.988899	96.881798	96.572304	99.358002	99.512802	99.2033	89.298401	79.084099	99.358002	99.977097	99.667603	99.512802	77.845901	74.2864	99.358002	100.596001	98.893799	99.977097	99.977097	99.0485	100.287003	100.441002	97.810402	99.977097	96.108002	100.905998	101.834	101.988998	102.143997	101.679001	101.988998	102.299004	101.679001	101.834	100.596001	100.441002	99.2033	79.703102	101.059998	101.525002
chrVIII	517384	519870	SUT600_chrVIII:522896-525464	60	-	45.809898	45.809898	43.643299	45.809898	45.809898	45.655201	46.2742	45.500401	46.119499	46.119499	44.417099	44.5718	45.809898	45.500401	46.2742	46.2742	46.119499	46.2742	46.2742	44.5718	44.417099	45.036098	45.036098	44.417099	45.036098	44.726601	45.655201	45.500401	45.655201	45.500401	45.964699	46.2742	45.655201	45.500401	43.488499	43.488499	42.8694	43.798	43.179001	41.940899	42.250401	44.417099	45.345699	42.714699
chrIX	399359	401239	SUT614_chrIX:408336-410216	60	-	3.55956	3.55956	3.71432	3.55956	3.86908	3.86908	3.71432	3.71432	3.86908	3.86908	3.86908	3.86908	3.86908	3.86908	3.55956	3.71432	3.71432	4.02385	4.02385	4.02385	4.02385	4.02385	3.71432	4.02385	4.02385	4.02385	4.02385	4.02385	4.02385	3.86908	3.86908	3.86908	4.02385	4.02385	4.02385	4.02385	4.02385	4.17861	4.17861	4.02385	4.02385	4.17861	4.17861	4.17861
chrVII	542049	543192	SUT550_chrVII:543395-544539	60	-	3.55956	3.55956	3.09527	3.09527	3.09527	2.47621	2.32145	2.16669	2.16669	2.01192	2.16669	2.01192	2.01192	2.01192	2.01192	1.85716	1.7024	1.85716	2.01192	2.32145	2.32145	2.32145	2.01192	1.7024	2.32145	2.32145	2.63098	2.63098	2.63098	2.63098	2.63098	2.63098	2.63098	2.47621	2.47621	2.47621	2.32145	2.32145	2.47621	2.47621	2.47621	2.47621	2.47621	2.47621
chrIX	66688	67296	SUT178_chrIX:76329-76937	60	+	2.10479	2.10479	2.10479	2.10479	2.10479	2.10479	2.10479	2.10479	2.10479	2.10479	2.10479	1.94288	1.94288	1.94288	1.94288	2.10479	1.94288	1.94288	2.10479	2.10479	2.10479	2.10479	2.10479	2.10479	2.10479	2.10479	2.10479	2.10479	2.10479	2.10479	1.94288	2.10479	2.10479	2.10479	2.10479	2.10479	2.10479	2.10479	2.10479	2.10479	1.78098	2.2667	2.2667	2.2667
chrXV	666613	666877	SUT784_chrXV:690093-690357	60	-	43.179001	43.179001	42.405102	42.559898	42.714699	41.012299	40.3932	36.059898	28.166901	42.714699	42.559898	42.559898	43.0242	43.488499	43.643299	43.643299	43.488499	43.179001	43.0242	43.798	43.179001	43.798	43.643299	43.798	43.798	43.952801	43.798	43.798	43.643299	43.952801	43.952801	43.798	43.643299	43.798	43.798	43.643299	43.798	43.798	43.798	43.798	43.952801	43.488499	43.179001	42.714699
chrXIII	201879	202511	SUT720_chrXIII:219221-219853	60	-	18.8811	18.7264	18.8811	18.8811	18.8811	19.190701	19.190701	18.8811	19.0359	19.0359	18.8811	18.8811	18.8811	18.8811	18.8811	18.7264	18.8811	18.8811	19.0359	19.0359	19.0359	18.8811	18.4168	19.0359	18.5716	17.7978	17.178699	17.024	15.6311	18.1073	18.5716	18.2621	17.7978	18.4168	18.7264	17.643	15.9406	16.8692	17.3335	19.0359	19.190701	19.0359	19.190701	19.190701
chrXIV	273553	274025	SUT325_chrXIV:270274-270746	60	+	0.647627	0.647627	0.485721	0.647627	0.647627	0.485721	0.485721	0.485721	0.647627	0.647627	0.647627	0.647627	0.647627	0.647627	0.647627	0.647627	0.647627	0.647627	0.647627	0.485721	0.647627	0.647627	0.485721	0.485721	0.161907	0.323814	0.323814	0.647627	0.647627	0.323814	0.323814	0.485721	0.647627	0.647627	0.647627	0.647627	0.647627	0.647627	0.647627	0.647627	0.647627	0.647627	0.647627	0.647627
chrVII	355890	357018	SUT544_chrVII:354412-355540	60	-	2.78574	2.63098	2.63098	2.63098	2.63098	2.63098	2.78574	2.63098	2.63098	2.63098	2.63098	2.63098	2.63098	2.63098	2.63098	2.63098	2.63098	2.63098	2.32145	2.32145	2.63098	2.63098	2.63098	2.63098	2.63098	2.63098	2.63098	2.63098	2.63098	2.63098	2.63098	2.63098	2.63098	2.63098	2.63098	2.47621	2.47621	2.47621	2.47621	2.47621	2.47621	2.47621	2.47621	2.47621
chrIV	1069994	1071090	SUT481_chrIV:1102468-1103564	60	-	8.35722	8.35722	8.51198	8.51198	8.20246	8.35722	8.66675	8.66675	8.51198	8.51198	7.27388	7.42864	8.20246	8.35722	8.35722	8.51198	8.35722	8.51198	8.35722	8.35722	8.35722	8.51198	8.51198	8.51198	8.35722	8.51198	8.51198	8.20246	8.04769	8.35722	8.35722	8.35722	8.35722	8.35722	8.51198	8.51198	8.51198	8.51198	8.35722	8.04769	7.27388	4.6429	7.5834	8.04769
chrXIII	704486	704590	SUT313_chrXIII:731450-731554	60	+	0.161907	0.161907	0.161907	0.161907	0.161907	0.161907	0.161907	0.161907	0.161907	0.161907	0.161907	0.161907	0.161907	0.161907	0.161907	0.161907	0.161907	0.161907	0.161907	0.161907	0.161907	0.161907	0.161907	0.161907	0.161907	0.161907	0.161907	0.161907	0.161907	0.161907	0.161907	0.161907	0.161907	0.161907	0.161907	0.161907	0.161907	0.161907	0.161907	0.161907	0.161907	0.161907	0.161907	0.161907
chrXVI	681162	681914	SUT833_chrXVI:681210-681962	60	-	4.95243	4.33337	5.26195	5.10719	5.41672	5.41672	5.41672	5.41672	5.10719	5.10719	4.02385	5.72624	5.57148	5.41672	5.57148	5.72624	5.57148	5.72624	5.57148	5.57148	5.57148	5.72624	5.72624	5.72624	5.72624	5.72624	5.72624	5.72624	5.72624	5.72624	5.41672	5.72624	5.72624	5.88101	5.88101	5.88101	5.88101	6.03577	6.19053	6.19053	6.19053	6.19053	6.19053	6.19053
chrX	425903	426151	SUT211_chrX:415142-415390	60	+	3.40004	3.40004	3.40004	3.40004	3.40004	3.56195	3.56195	3.56195	3.56195	2.2667	2.75242	2.75242	2.75242	2.59051	3.40004	3.56195	3.56195	3.56195	3.56195	3.56195	3.56195	3.56195	3.56195	3.56195	3.56195	3.56195	3.40004	3.40004	3.56195	3.56195	3.23814	3.56195	3.56195	3.40004	3.40004	3.40004	3.40004	3.56195	3.56195	3.56195	3.56195	3.56195	3.40004	3.56195
chrXII	268845	270165	SUT256_chrXII:274032-275352	60	+	1.45716	1.45716	1.45716	1.45716	1.45716	1.45716	1.45716	1.45716	1.45716	1.45716	1.45716	1.29525	1.45716	1.29525	1.45716	0.809534	1.29525	1.29525	1.13335	1.29525	1.29525	1.29525	1.29525	1.29525	1.45716	1.13335	1.29525	1.45716	1.45716	1.29525	1.45716	1.45716	1.45716	1.45716	1.45716	1.45716	1.45716	1.45716	1.45716	1.45716	1.45716	1.45716	1.61907	1.61907
chrVII	273599	274079	SUT542_chrVII:272417-272897	60	-	2.01192	2.01192	2.01192	2.01192	2.01192	2.01192	2.01192	2.01192	1.85716	1.85716	2.01192	2.01192	1.85716	1.85716	1.85716	1.7024	1.7024	1.7024	1.39287	2.01192	2.01192	2.01192	1.85716	2.01192	2.01192	2.01192	2.01192	2.01192	2.01192	2.01192	2.01192	2.01192	2.01192	2.01192	2.01192	2.01192	2.01192	2.01192	2.01192	2.01192	2.01192	2.01192	2.01192	2.01192
chrXI	538999	539383	SUT682_chrXI:527262-527646	60	-	4.79766	4.95243	4.95243	4.79766	4.79766	4.6429	4.79766	4.95243	4.79766	4.79766	4.95243	4.79766	4.95243	5.10719	5.10719	5.10719	5.10719	5.10719	5.10719	4.95243	5.10719	5.10719	5.10719	4.6429	5.10719	4.17861	4.95243	4.95243	5.10719	4.95243	5.10719	5.10719	5.10719	5.10719	5.10719	4.79766	4.79766	4.6429	5.10719	4.95243	4.79766	4.95243	5.10719	5.10719
chrV	421255	421687	SUT516_chrV:401889-402321	60	-	68.714897	68.714897	68.560097	68.405403	66.703003	52.464802	69.643501	69.024399	68.869698	67.167297	60.821999	57.262402	65.619598	66.548203	66.0839	63.298199	59.2743	54.786201	65.619598	65.929199	66.393501	63.143398	67.631599	66.857803	67.012497	67.012497	68.095901	68.560097	67.631599	66.703003	67.321999	67.321999	67.167297	67.941101	68.250603	66.238701	66.0839	67.321999	67.476799	68.405403	67.631599	68.405403	68.869698	68.405403
chrXIII	126472	127516	SUT290_chrXIII:131969-133033	60	+	2.75242	2.91432	3.07623	2.91432	2.91432	2.91432	3.07623	3.07623	3.07623	3.07623	3.07623	3.07623	3.07623	3.07623	3.07623	3.07623	3.07623	3.07623	3.07623	3.07623	3.07623	3.07623	3.07623	3.07623	2.91432	3.07623	3.07623	3.07623	3.07623	3.07623	3.07623	3.07623	3.07623	2.91432	2.91432	2.91432	3.07623	2.91432	2.91432	3.07623	3.07623	3.07623	3.07623	3.07623
chrV	195179	196599	SUT508_chrV:176086-177590	60	-	4.33337	4.48814	4.6429	4.6429	4.6429	4.6429	4.6429	4.6429	4.6429	4.6429	4.6429	4.6429	4.6429	4.6429	4.6429	4.6429	4.79766	4.79766	4.79766	4.79766	4.95243	4.6429	5.10719	6.80959	6.96435	7.27388	7.42864	7.89293	8.04769	8.04769	8.04769	8.20246	8.20246	8.20246	8.51198	8.51198	8.97627	9.13104	9.13104	9.2858	9.2858	9.59533	9.59533	9.75009
chrXVI	286731	287115	SUT398_chrXVI:286626-287010	60	+	42.743401	41.933899	42.581501	42.257702	42.419601	42.743401	42.743401	33.190899	40.962399	42.581501	40.962399	39.343399	42.9053	42.9053	43.0672	42.743401	42.743401	42.9053	42.743401	42.9053	42.743401	43.0672	43.0672	43.0672	42.581501	42.419601	42.743401	42.257702	17.1621	28.171801	31.0861	36.914799	42.9053	43.0672	43.229099	43.229099	43.229099	42.095798	42.095798	42.257702	42.9053	40.800499	40.638599	40.962399
chrX	59078	59630	SUT199_chrX:50113-50665	60	+	0.485721	0.485721	0.647627	0.647627	0.647627	0.647627	0.647627	0.647627	0.647627	0.647627	0.647627	0.647627	0.647627	0.647627	0.647627	0.647627	0.647627	0.647627	0.647627	0.647627	0.647627	0.647627	0.647627	0.647627	0.485721	0.485721	0.647627	0.647627	0.485721	0.647627	0.647627	0.647627	0.647627	0.647627	0.323814	0.485721	0.647627	0.647627	0.647627	0.647627	0.647627	0.647627	0.647627	0.647627
chrII	187588	188140	SUT440_chrII:169376-169928	60	-	6.03577	6.50006	6.50006	6.50006	6.50006	6.50006	6.50006	6.65482	6.65482	6.65482	6.96435	6.80959	6.96435	7.11911	7.11911	7.11911	7.11911	7.27388	6.96435	7.27388	7.11911	7.5834	7.5834	7.73817	7.89293	7.89293	7.42864	7.42864	7.11911	8.04769	8.04769	8.35722	7.42864	8.35722	9.2858	8.97627	9.2858	9.59533	9.2858	10.2144	10.2144	10.2144	10.0596	10.2144
chrVII	704297	704857	SUT558_chrVII:715083-715643	60	-	1.54763	1.54763	1.7024	1.7024	1.7024	1.7024	1.7024	1.54763	1.54763	1.54763	1.54763	1.7024	2.01192	2.01192	2.32145	2.78574	2.63098	2.9405	3.09527	2.9405	3.09527	2.9405	2.9405	2.32145	3.09527	3.09527	3.09527	3.09527	3.09527	3.09527	3.09527	3.09527	3.09527	3.09527	3.09527	3.09527	3.09527	3.09527	3.25003	3.25003	3.25003	3.25003	3.25003	3.25003
chrV	567747	569643	SUT099_chrV:554134-556030	60	+	2.91432	3.40004	3.40004	3.07623	3.40004	3.40004	3.40004	3.23814	3.40004	3.40004	3.40004	3.07623	3.40004	3.40004	3.07623	3.07623	1.94288	2.4286	3.40004	3.56195	3.56195	3.56195	3.40004	3.23814	3.23814	3.40004	3.40004	3.07623	3.56195	3.56195	3.40004	3.23814	3.40004	3.40004	3.56195	3.56195	3.56195	3.56195	3.56195	3.56195	3.56195	3.56195	3.56195	3.56195
chrXIV	644247	645680	SUT753_chrXIV:635430-636862	60	-	0.154763	0.154763	0.154763	0.154763	0.154763	0.154763	0.154763	0.154763	0.154763	0.154763	0.154763	0.154763	0.154763	0.154763	0.154763	0.154763	0.154763	0.154763	0.154763	0.154763	0.154763	0.154763	0.154763	0.154763	0.154763	0.154763	0.154763	0.154763	0.154763	0.154763	0.154763	0.154763	0.154763	0.154763	0.154763	0.154763	0.154763	0.154763	0.154763	0.154763	0.154763	0.154763	0.154763	0.154763
chrVII	570375	572471	SUT551_chrVII:577195-579291	60	-	4.33337	4.33337	4.33337	4.33337	4.33337	4.33337	4.33337	4.33337	4.33337	4.33337	4.33337	4.17861	4.33337	4.33337	4.33337	4.33337	4.33337	4.17861	4.17861	4.33337	4.33337	4.33337	4.33337	4.33337	4.33337	4.17861	4.17861	4.17861	4.17861	4.33337	4.17861	4.33337	4.33337	4.33337	4.33337	4.33337	4.17861	4.33337	4.33337	4.33337	4.02385	3.71432	3.71432	4.17861
chrVII	796556	797612	SUT564_chrVII:800658-801714	60	-	0.92858	0.92858	0.92858	0.92858	0.92858	0.92858	0.92858	0.92858	0.92858	0.92858	0.92858	0.92858	0.92858	0.92858	0.92858	0.92858	0.92858	0.92858	0.92858	0.92858	0.92858	0.92858	0.92858	0.92858	0.92858	0.92858	0.92858	0.92858	0.92858	0.92858	1.08334	0.92858	0.92858	0.92858	1.08334	1.23811	1.23811	1.23811	1.23811	1.23811	1.23811	1.23811	1.23811	1.23811
chrXV	403451	405777	SUT366_chrXV:422401-424728	60	+	30.2766	30.600401	30.7623	30.2766	31.0861	31.8957	32.543301	36.105202	39.829102	40.4767	40.4767	39.505299	39.505299	41.124298	41.124298	42.257702	42.419601	42.095798	42.095798	42.419601	42.419601	42.581501	42.9053	42.9053	42.9053	42.581501	41.771999	41.6101	40.800499	40.962399	36.105202	39.343399	41.771999	42.419601	41.6101	41.6101	42.9053	43.552898	43.390999	32.057598	37.7243	40.152901	42.9053	43.0672
chrIV	1462228	1462540	SUT083_chrIV:1500717-1501029	60	+	0.485721	0.485721	0.485721	0.485721	0.485721	0.485721	0.485721	0.485721	0.485721	0.485721	0.485721	0.485721	0.485721	0.323814	0.485721	0.485721	0.485721	0.485721	0.485721	0.485721	0.485721	0.485721	0.485721	0.485721	0.485721	0.485721	0.485721	0.485721	0.485721	0.485721	0.485721	0.485721	0.485721	0.485721	0.485721	0.485721	0.485721	0.485721	0.485721	0.485721	0.485721	0.485721	0.485721	0.485721
chrXI	157885	159669	SUT229_chrXI:151135-152919	60	+	2.10479	1.94288	2.10479	2.10479	2.10479	2.10479	2.10479	1.94288	2.10479	2.10479	2.10479	2.10479	2.10479	2.10479	2.10479	2.10479	2.10479	2.10479	2.10479	2.10479	2.10479	2.10479	2.10479	1.94288	1.94288	2.4286	2.4286	2.2667	2.10479	2.10479	2.2667	2.4286	2.4286	2.4286	2.2667	2.4286	2.4286	2.4286	2.4286	2.4286	2.4286	2.4286	2.59051	2.59051
chrXIII	484452	484842	SUT307_chrXIII:511802-512194	60	+	254.679993	260.022003	260.993988	261.803009	264.880005	264.717987	266.337006	267.308014	267.631989	267.631989	244.802994	259.375	268.765015	269.251007	269.088989	269.412994	269.251007	267.794006	267.955994	266.661011	266.822998	267.794006	269.088989	269.412994	269.737	269.412994	266.174988	264.394012	262.937012	264.717987	263.584015	264.880005	267.794006	262.937012	259.375	263.098999	263.584015	262.450989	262.127014	262.613007	255.003006	258.403015	251.440994	257.593994
chrXVI	872504	872792	SUT844_chrXVI:877683-877971	60	-	15.012	14.0835	15.9406	15.9406	16.5597	16.5597	17.643	18.2621	17.952499	18.8811	19.5002	19.6549	19.190701	20.428801	21.2026	21.8216	22.440701	22.5954	24.607401	25.071699	25.071699	25.690701	25.845501	25.845501	25.845501	25.690701	26.0002	25.2264	26.0002	25.690701	26.309799	24.607401	25.5359	25.381201	27.393101	27.2383	27.393101	26.619301	27.857401	27.7026	28.012199	24.7621	27.7026	27.083599
chrXVI	586071	588511	SUT417_chrXVI:586470-588910	60	+	2.10479	2.10479	2.10479	2.10479	2.10479	2.10479	2.10479	2.10479	2.10479	2.10479	2.10479	2.10479	2.10479	2.10479	2.10479	2.10479	2.10479	2.10479	2.10479	2.10479	1.78098	2.10479	2.10479	2.10479	2.10479	1.94288	2.10479	2.10479	2.10479	1.94288	1.94288	2.10479	2.10479	2.10479	2.10479	2.10479	2.10479	2.10479	2.10479	2.10479	2.10479	2.10479	1.94288	2.10479
chrIX	164094	164958	SUT181_chrIX:173852-174716	60	+	2.2667	2.2667	2.2667	2.4286	2.4286	2.4286	2.4286	2.4286	2.4286	2.4286	2.4286	2.4286	2.4286	2.4286	2.4286	2.4286	2.2667	2.2667	1.45716	1.78098	1.94288	2.2667	2.2667	2.4286	2.2667	2.10479	2.10479	2.4286	2.4286	2.4286	2.4286	2.4286	2.4286	2.4286	2.4286	2.4286	2.4286	2.4286	2.4286	2.4286	2.4286	2.4286	2.4286	2.4286
chrXVI	607118	608089	SUT420_chrXVI:607550-608542	60	+	0.485721	0.647627	0.647627	0.647627	0.647627	0.647627	0.647627	0.647627	0.647627	0.647627	0.647627	0.647627	0.647627	0.647627	0.647627	0.647627	0.647627	0.647627	0.647627	0.647627	0.647627	0.647627	0.647627	0.647627	0.647627	0.647627	0.485721	0.485721	0.647627	0.647627	0.647627	0.647627	0.647627	0.647627	0.647627	0.485721	0.647627	0.647627	0.647627	0.647627	0.647627	0.647627	0.647627	0.647627
chrIV	539959	540298	SUT054_chrIV:542181-542525	60	+	35.4576	35.781399	34.648102	35.619499	35.781399	35.2957	35.2957	34.648102	34.971901	34.971901	34.000401	33.676601	34.1623	28.9813	28.9813	33.028999	31.247999	33.028999	30.438499	30.1147	23.800301	32.7052	35.133801	35.2957	34.324299	35.4576	34.1623	32.057598	30.2766	31.409901	30.1147	33.676601	33.190899	33.028999	34.000401	35.781399	35.619499	33.676601	33.352798	36.105202	35.943298	36.105202	36.267101	35.781399
chrXII	390351	390967	SUT263_chrXII:395800-396416	60	+	21.047899	21.047899	21.047899	21.047899	21.209801	21.209801	20.562201	21.209801	21.047899	21.047899	21.047899	21.047899	20.7241	18.619301	21.047899	20.562201	20.400299	18.457399	18.9431	19.266899	18.7812	19.428801	17.323999	16.676399	18.457399	18.2955	17.971701	17.323999	21.5336	21.5336	21.695499	21.857401	21.857401	21.857401	21.857401	21.5336	21.695499	21.695499	21.695499	21.857401	21.857401	21.857401	21.857401	21.5336
chrV	214057	214455	SUT511_chrV:194630-195030	60	-	4.6429	4.6429	4.79766	4.79766	4.79766	4.6429	4.79766	4.79766	4.79766	4.48814	4.79766	4.95243	4.79766	4.79766	4.95243	4.95243	4.95243	4.95243	4.95243	4.95243	4.95243	4.95243	4.95243	4.95243	4.95243	4.95243	4.95243	5.10719	5.10719	5.10719	5.10719	5.10719	5.10719	5.10719	5.10719	5.10719	5.10719	4.95243	4.95243	4.95243	4.95243	4.95243	4.79766	4.6429
chrVII	166808	167328	SUT539_chrVII:165601-166121	60	-	14.5478	14.393	14.393	14.0835	14.0835	13.9287	14.393	14.7025	14.8573	14.7025	14.8573	15.012	15.012	14.7025	14.7025	14.8573	15.012	15.012	15.1668	15.1668	15.1668	14.393	13.4644	15.012	15.012	15.012	15.012	15.012	15.012	15.012	14.7025	14.7025	14.2382	14.2382	14.2382	15.012	14.8573	14.7025	15.012	15.1668	15.3216	15.3216	14.7025	14.7025
chrIV	1367421	1369453	SUT075_chrIV:1406093-1408125	60	+	0	0	0	0	0	0.161907	0.161907	0.161907	0.161907	0.161907	0.161907	0.161907	0.323814	0.323814	0.323814	0.323814	0.323814	0.323814	0.323814	0.323814	0.161907	0.323814	0.161907	0.323814	0.161907	0.323814	0.323814	0.323814	0.323814	0.323814	0.323814	0.323814	0.323814	0.323814	0.323814	0.323814	0.323814	0.323814	0.323814	0.323814	0.323814	0.323814	0.323814	0.323814
chrXV	552708	553272	SUT370_chrXV:570969-571785	60	+	2.10479	2.10479	2.10479	2.10479	2.10479	2.10479	2.10479	2.10479	2.10479	2.10479	2.10479	2.10479	2.2667	2.2667	2.2667	2.2667	2.2667	2.2667	2.2667	2.2667	2.2667	2.2667	2.2667	2.2667	2.2667	2.10479	2.2667	2.2667	2.2667	2.2667	2.2667	2.2667	2.2667	2.2667	2.2667	2.2667	2.2667	2.2667	1.29525	1.94288	2.2667	2.2667	1.78098	1.78098
chrIV	1229131	1229507	SUT073_chrIV:1266973-1267349	60	+	1.13335	1.13335	1.13335	1.13335	1.13335	1.13335	1.13335	1.13335	1.13335	1.13335	1.13335	1.13335	1.13335	1.13335	1.13335	1.13335	1.13335	1.13335	1.13335	1.13335	1.13335	1.13335	1.13335	1.13335	1.13335	1.13335	1.13335	1.13335	1.13335	1.13335	1.13335	1.13335	1.13335	1.13335	1.13335	0.809534	0.647627	0.971441	0.971441	0.809534	0.809534	0.809534	0.809534	0.647627
chrXI	22911	23503	SUT654_chrXI:16541-17133	60	-	153.369995	157.240005	158.013	152.906006	154.453995	157.858994	152.906006	154.917999	159.097	159.097	159.561005	159.097	160.024994	160.024994	160.490005	160.024994	160.335007	159.097	154.608994	149.501007	156.929993	159.561005	157.858994	158.632004	159.561005	157.548996	158.322998	158.787003	156.311005	158.942001	158.322998	156.619995	160.335007	158.013	153.988998	153.216003	158.013	161.263	160.798996	153.216003	161.417999	161.417999	160.024994	161.572998
chrIV	517611	518512	SUT468_chrIV:506546-507450	60	-	1.54763	1.54763	1.54763	1.54763	1.54763	1.54763	0.773817	0.619053	0.309527	1.08334	1.08334	0.92858	1.54763	1.54763	1.54763	1.54763	1.54763	1.54763	1.54763	1.54763	1.54763	1.39287	1.23811	1.54763	1.54763	1.54763	1.54763	1.54763	1.54763	1.54763	1.54763	1.54763	1.54763	1.54763	1.54763	1.54763	1.54763	1.54763	1.54763	1.54763	1.39287	1.54763	1.54763	1.54763
chrVII	527075	527635	SUT549_chrVII:522851-523411	60	-	42.714699	43.333698	43.488499	44.107498	44.726601	44.107498	41.012299	41.167	43.488499	43.643299	43.643299	43.798	43.798	44.417099	44.5718	44.726601	44.726601	44.881401	44.726601	43.643299	44.417099	44.5718	43.488499	44.881401	44.726601	44.726601	44.262299	44.417099	44.881401	44.881401	43.798	44.881401	44.726601	44.262299	44.5718	44.881401	45.036098	44.881401	44.5718	45.036098	44.881401	44.726601	44.262299	44.262299
chrVII	696074	696732	SUT556_chrVII:701507-702163	60	-	12.0715	12.3811	12.8454	12.5358	12.5358	13.4644	14.0835	14.393	15.012	15.6311	15.9406	15.9406	17.178699	17.178699	16.8692	16.8692	16.714399	19.0359	20.7383	21.3573	21.666901	22.5954	23.369301	23.9883	23.369301	24.607401	24.916901	25.071699	25.071699	26.0002	24.4526	27.393101	29.559799	32.035999	32.035999	31.881201	32.345501	32.500301	33.119301	33.274101	33.428902	33.428902	33.428902	33.119301
chrXIII	745381	746229	SUT738_chrXIII:772750-773598	60	-	3.55956	3.55956	3.55956	3.55956	3.09527	3.55956	3.55956	3.71432	3.71432	3.71432	3.71432	3.71432	3.71432	3.25003	3.71432	3.55956	3.71432	3.55956	3.55956	3.71432	3.71432	3.71432	3.71432	3.71432	3.71432	3.71432	3.71432	3.71432	3.40479	3.71432	3.71432	3.71432	3.71432	3.71432	3.55956	3.71432	3.71432	3.71432	3.71432	3.55956	3.55956	3.71432	3.71432	3.71432
chrXIV	338522	339715	SUT328_chrXIV:335305-336497	60	+	101.353996	101.353996	101.515999	101.515999	78.039101	99.8965	99.8965	99.572701	99.410797	101.515999	101.353996	101.515999	101.515999	100.220001	99.572701	96.982201	98.277496	97.953697	97.306	95.201202	96.658401	100.706001	100.057999	100.706001	101.192001	103.135002	103.296997	103.458	103.458	103.135002	102.973	102.973	102.973	102.649002	102.000999	101.515999	101.678001	102.324997	102.810997	102.973	102.810997	102.163002	101.838997	102.163002
chrV	554280	555081	SUT520_chrV:540658-541458	60	-	5.10719	5.10719	5.10719	5.10719	5.10719	4.95243	5.10719	5.10719	5.10719	5.26195	5.41672	5.41672	5.10719	5.26195	5.26195	5.57148	5.72624	5.72624	5.72624	5.72624	5.72624	5.72624	5.72624	5.88101	5.88101	5.88101	5.88101	5.88101	5.88101	5.88101	5.88101	5.88101	5.88101	5.88101	5.88101	5.88101	5.88101	5.88101	5.88101	5.88101	5.88101	5.72624	5.72624	5.88101
chrXV	968515	969027	SUT388_chrXV:1003958-1004470	60	+	3.07623	3.07623	3.07623	3.07623	3.07623	3.07623	3.23814	3.07623	3.40004	3.23814	3.40004	2.91432	3.40004	3.88576	4.04767	4.20958	6.63818	6.63818	6.15246	7.93344	7.77153	8.41916	8.74297	8.74297	8.74297	8.74297	9.22869	9.22869	9.22869	9.3906	9.3906	9.22869	9.55251	10.6859	11.3335	11.3335	11.4954	11.4954	11.6573	11.6573	13.2764	13.2764	14.4097	16.190701
chrX	640388	641380	SUT648_chrX:640810-641802	60	-	0.92858	0.92858	0.92858	0.92858	0.92858	0.92858	0.92858	0.92858	0.92858	0.92858	0.92858	0.92858	0.92858	0.92858	0.92858	0.92858	0.92858	0.92858	0.92858	0.92858	0.92858	0.92858	0.92858	0.92858	0.92858	0.92858	0.92858	0.92858	0.92858	0.92858	0.92858	0.92858	0.92858	0.92858	0.92858	0.773817	0.92858	0.92858	0.92858	0.92858	0.92858	0.92858	0.92858	0.92858
chrII	370820	372545	SUT014_chrII:362866-364594	60	+	6.80009	7.1239	7.1239	6.962	7.28581	7.1239	7.1239	7.28581	6.962	7.1239	7.1239	7.28581	7.28581	7.1239	5.66674	5.82865	5.50483	6.47627	6.962	6.80009	6.47627	6.962	7.28581	7.28581	7.28581	7.28581	7.28581	7.28581	7.28581	7.28581	7.28581	7.1239	6.80009	6.31437	6.80009	6.80009	6.962	7.1239	6.80009	7.1239	7.28581	7.1239	7.28581	7.1239
chrXVI	95173	96141	SUT395_chrXVI:95441-96409	60	+	41.771999	43.876801	44.2006	45.3339	45.010101	45.4958	45.3339	45.3339	44.0387	45.4958	45.3339	43.552898	45.3339	45.3339	45.3339	45.3339	45.3339	44.524399	44.686298	45.3339	45.172001	45.172001	44.848202	45.010101	45.010101	45.3339	45.172001	44.524399	44.362499	45.010101	44.686298	44.686298	44.524399	45.4958	45.4958	45.4958	45.4958	45.4958	45.3339	45.3339	44.686298	44.848202	45.6577	45.6577
chrVIII	196605	199004	SUT579_chrVIII:201845-204245	60	-	42.250401	42.405102	42.250401	41.167	42.0956	41.940899	42.250401	41.786098	42.0956	41.631302	39.7742	39.928902	40.238499	41.3218	41.012299	36.9884	25.690701	41.631302	41.631302	41.786098	28.012199	40.857498	39.309898	39.7742	42.250401	42.559898	41.940899	41.786098	41.940899	41.940899	41.012299	41.3218	39.155102	42.559898	42.714699	42.250401	43.179001	43.333698	43.179001	42.714699	41.940899	42.8694	42.8694	43.0242
chrXVI	125268	125602	SUT808_chrXVI:125477-125813	60	-	0.154763	0.154763	0.154763	0.154763	0.154763	0.154763	0.154763	0.154763	0.154763	0.154763	0.154763	0.154763	0.154763	0.154763	0.154763	0.154763	0.154763	0.154763	0.154763	0.154763	0.154763	0.154763	0.154763	0.154763	0.154763	0.154763	0.154763	0.154763	0	0	0	0.154763	0.154763	0.154763	0.154763	0.154763	0.154763	0.154763	0.154763	0.154763	0.154763	0.154763	0.154763	0.154763
chrXII	740982	741558	SUT704_chrXII:781419-781995	60	-	10.8334	10.6787	10.8334	10.3691	10.3691	10.5239	10.3691	10.3691	9.59533	10.3691	10.2144	10.3691	10.3691	10.8334	10.8334	10.9882	10.8334	10.9882	10.9882	10.6787	10.6787	10.8334	10.8334	10.8334	10.8334	10.8334	10.8334	10.8334	10.6787	10.6787	10.5239	10.6787	10.8334	10.8334	10.8334	10.8334	10.6787	10.8334	10.8334	10.8334	10.8334	10.6787	10.6787	10.6787
chrX	610533	611685	SUT644_chrX:610936-612088	60	-	2.01192	2.01192	2.01192	2.01192	1.85716	1.85716	1.85716	1.85716	1.85716	1.85716	1.85716	1.7024	1.7024	1.7024	1.7024	1.7024	1.85716	1.85716	1.7024	1.7024	1.7024	1.7024	1.7024	1.7024	1.7024	1.7024	1.7024	1.7024	1.7024	1.7024	1.7024	1.7024	1.54763	1.54763	1.54763	1.54763	1.54763	1.39287	1.39287	1.54763	1.54763	1.54763	1.54763	1.54763
chrXI	352624	353608	SUT674_chrXI:341131-342115	60	-	3.55956	3.55956	3.55956	3.71432	3.71432	3.55956	3.55956	3.71432	3.71432	3.55956	3.71432	3.71432	3.71432	3.86908	3.86908	3.71432	3.71432	3.71432	3.40479	2.47621	1.23811	3.71432	3.71432	3.71432	3.71432	3.71432	3.71432	3.71432	3.71432	3.71432	3.71432	3.71432	3.71432	3.71432	3.71432	3.55956	3.55956	3.40479	3.55956	3.55956	3.09527	3.55956	3.55956	3.55956
chrXIII	404176	405080	SUT303_chrXIII:432138-433042	60	+	1.13335	1.13335	1.13335	1.13335	1.13335	1.13335	1.13335	1.13335	1.13335	1.13335	0.971441	0.971441	1.13335	1.13335	1.13335	1.13335	1.13335	1.13335	0.971441	0.809534	1.13335	1.13335	1.13335	1.13335	0.971441	1.13335	1.13335	1.13335	1.13335	1.29525	1.29525	1.29525	1.29525	1.29525	1.29525	1.29525	1.29525	1.29525	1.29525	1.29525	1.29525	1.29525	1.29525	1.29525
chrXII	772350	774358	SUT707_chrXII:806843-808851	60	-	4.33337	4.33337	4.17861	4.33337	4.17861	4.02385	4.02385	4.33337	4.33337	4.48814	4.48814	4.48814	4.48814	4.48814	4.33337	4.33337	4.17861	4.17861	4.17861	4.17861	4.17861	4.33337	4.48814	4.48814	4.48814	4.48814	4.48814	4.48814	4.48814	4.48814	4.48814	4.48814	4.48814	4.48814	4.48814	3.55956	1.39287	0.154763	4.33337	4.33337	4.33337	4.48814	4.48814	4.48814
chrXIII	483230	483918	SUT306_chrXIII:510578-511266	60	+	18.9431	20.562201	20.886	20.0765	18.9431	19.7526	20.400299	21.047899	21.047899	20.886	21.209801	21.209801	21.209801	21.047899	21.047899	20.886	21.047899	20.562201	20.562201	20.2384	20.7241	20.2384	20.2384	20.7241	20.562201	20.400299	20.886	20.886	20.886	20.886	20.886	20.886	20.886	20.886	20.400299	19.914499	20.562201	20.0765	20.886	20.562201	20.562201	20.7241	20.886	20.562201
chrXV	366259	367422	SUT362_chrXV:385114-386370_r1	60	+	14.5716	14.7335	14.7335	14.5716	14.5716	13.924	7.77153	13.7621	14.4097	14.7335	11.3335	14.5716	14.4097	14.2478	14.2478	14.5716	14.5716	14.4097	14.4097	14.5716	13.7621	13.7621	14.7335	14.7335	14.7335	14.4097	14.4097	14.4097	14.4097	14.5716	14.5716	14.4097	14.4097	14.5716	14.5716	14.5716	14.7335	14.5716	14.7335	14.7335	14.7335	14.7335	14.5716	14.2478
chrXIV	67824	68312	SUT742_chrXIV:65758-66246	60	-	25.845501	26.155001	26.155001	26.155001	26.0002	25.845501	26.309799	26.155001	26.155001	26.155001	26.0002	25.845501	25.690701	25.690701	25.690701	26.0002	26.155001	26.309799	24.143101	26.309799	26.4645	26.309799	26.155001	26.309799	26.4645	26.4645	24.2978	26.774099	26.619301	26.4645	26.619301	26.619301	26.928801	26.928801	26.928801	26.619301	26.774099	26.774099	26.155001	26.4645	26.309799	26.4645	26.928801	26.928801
chrXVI	499036	499812	SUT819_chrXVI:499433-500209	60	-	348.372009	348.990997	349.455994	348.062988	350.384003	351.002991	350.075012	353.015015	353.015015	351.777008	350.847992	352.087006	353.325012	352.859985	353.170013	352.859985	335.21701	351.46701	351.46701	351.777008	352.240997	352.240997	351.932007	353.479004	354.40799	355.490997	355.645996	355.337006	355.337006	345.277008	350.075012	350.075012	347.289001	353.325012	352.705994	354.717987	354.252991	356.265015	356.884003	355.490997	355.182007	351.002991	338.15799	335.372009
chrXVI	804461	805710	SUT840_chrXVI:797795-799043	60	-	0.154763	0.154763	0.154763	0.154763	0.154763	0.154763	0.154763	0.154763	0.154763	0.154763	0.154763	0.154763	0.154763	0.154763	0.154763	0.154763	0.154763	0.154763	0.154763	0.154763	0.154763	0.154763	0.154763	0.154763	0.154763	0.154763	0.154763	0.154763	0.154763	0.154763	0.154763	0.154763	0.154763	0.154763	0.154763	0.154763	0.154763	0.154763	0.154763	0.154763	0.154763	0.154763	0.154763	0.154763
chrXVI	195409	195705	SUT396_chrXVI:195682-195978	60	+	0.809534	0.809534	0.809534	0.809534	0.647627	0.485721	0.485721	0.647627	0.971441	1.13335	1.13335	1.29525	1.29525	1.29525	1.29525	1.45716	1.45716	1.29525	1.29525	1.45716	1.45716	1.45716	1.45716	1.45716	1.45716	1.45716	1.45716	1.45716	1.45716	1.45716	1.45716	1.45716	1.45716	1.45716	1.13335	1.29525	1.45716	1.45716	1.45716	1.45716	1.45716	1.61907	1.61907	1.78098
chrXII	617933	618317	SUT278_chrXII:658231-658615	60	+	18.7812	18.2955	18.457399	17.323999	17.485901	17.485901	15.8669	15.705	15.3812	15.2192	15.2192	10.2001	11.0097	11.1716	11.1716	11.1716	11.1716	11.0097	11.0097	10.8478	10.6859	10.362	10.5239	9.71441	9.06678	8.90488	8.90488	8.25725	9.3906	9.55251	9.06678	9.3906	7.77153	9.06678	8.58106	8.58106	9.06678	9.06678	9.22869	9.22869	9.06678	9.22869	9.06678	9.06678
chrX	622659	622931	SUT645_chrX:623060-623332	60	-	15.7859	15.4763	15.3216	15.4763	14.7025	15.012	15.4763	13.0001	13.1549	13.6192	15.9406	15.7859	15.7859	15.7859	15.9406	16.0954	15.7859	15.6311	15.7859	16.0954	16.0954	15.7859	16.250099	16.250099	16.250099	15.6311	16.250099	16.250099	16.0954	15.7859	16.0954	15.9406	16.250099	15.9406	15.7859	15.9406	16.4049	16.4049	15.4763	16.0954	15.7859	16.0954	16.250099	16.4049
chrII	378498	378826	SUT015_chrII:370545-370873	60	+	17.809799	18.1336	17.809799	17.809799	18.619301	19.7526	19.428801	18.9431	18.619301	20.0765	19.5907	19.105	18.7812	18.1336	20.2384	20.886	20.886	20.886	20.886	16.676399	18.7812	18.2955	17.6478	15.3812	18.619301	20.0765	20.2384	20.0765	19.914499	21.047899	20.7241	20.2384	21.209801	21.209801	21.209801	21.209801	21.047899	21.047899	21.3717	20.886	20.886	20.7241	21.3717	21.3717
chrXI	545265	545553	SUT683_chrXI:533550-533838	60	-	93.786598	93.786598	93.631798	93.322304	93.786598	92.5485	93.322304	94.0961	93.786598	93.631798	93.322304	93.476997	93.476997	93.631798	94.0961	93.322304	94.0961	93.476997	93.476997	92.703201	93.322304	93.012802	93.941299	94.0961	94.2509	94.2509	94.2509	94.0961	92.238899	93.631798	93.631798	93.476997	93.631798	94.560402	93.786598	94.560402	93.631798	92.3937	94.2509	93.786598	93.631798	93.167503	89.608002	87.131699
chrXI	533593	535073	SUT681_chrXI:521878-523358	60	-	39.928902	39.928902	39.928902	39.6194	39.7742	40.857498	39.928902	40.238499	40.702801	40.3932	40.702801	41.012299	40.857498	40.548	40.857498	41.012299	40.857498	35.285999	40.548	41.012299	40.857498	40.857498	41.3218	41.012299	41.012299	41.012299	40.702801	40.857498	41.012299	41.012299	41.012299	41.012299	40.857498	40.857498	41.012299	41.167	40.857498	41.3218	41.476601	41.476601	41.476601	41.631302	41.167	41.631302
chrXVI	587363	587771	SUT824_chrXVI:587762-588170	60	-	1.54763	1.39287	1.54763	1.54763	1.54763	1.54763	1.54763	1.54763	1.23811	1.39287	1.39287	1.39287	1.39287	1.54763	1.54763	1.39287	1.54763	1.54763	1.54763	1.54763	1.54763	1.54763	1.23811	1.23811	1.54763	1.54763	1.54763	1.54763	1.54763	1.54763	1.54763	1.54763	1.54763	1.23811	1.54763	1.54763	1.54763	1.54763	1.54763	1.54763	1.54763	1.23811	1.23811	1.23811
chrX	154250	154836	SUT624_chrX:144359-144943	60	-	43.179001	43.333698	43.0242	39.4646	38.536098	40.238499	37.762199	42.8694	43.179001	43.179001	43.333698	43.333698	43.333698	43.0242	43.0242	43.488499	43.179001	43.179001	43.333698	43.0242	43.333698	43.333698	43.643299	43.643299	43.0242	42.714699	42.8694	42.8694	37.1432	37.607498	37.762199	43.333698	41.940899	42.405102	41.940899	43.333698	43.179001	43.333698	43.488499	42.559898	43.0242	42.559898	42.714699	43.333698
chrXVI	919292	921979	SUT428_chrXVI:924175-927663	60	+	40.962399	39.991001	41.286301	41.124298	42.095798	41.6101	41.933899	41.933899	41.4482	41.771999	41.4482	41.124298	41.6101	41.6101	40.638599	41.771999	41.771999	41.124298	36.914799	40.800499	41.771999	41.4482	42.743401	45.3339	45.172001	45.6577	45.6577	45.172001	45.6577	45.3339	45.3339	38.371899	45.4958	45.819599	45.819599	45.6577	45.819599	45.981499	45.4958	45.4958	45.172001	45.6577	44.686298	45.981499
chrVIII	511259	511921	SUT173_chrVIII:516596-517260	60	+	0	0	0	0	0	0	0	0	0	0	0	0	0	0	0	0	0	0	0	0	0	0	0	0	0	0	0	0	0	0	0	0	0	0	0	0	0	0	0	0	0	0	0	0
chrXV	26215	26463	SUT354_chrXV:40322-40570	60	+	20.7241	20.7241	20.400299	20.0765	20.2384	20.0765	20.7241	20.886	19.914499	20.7241	20.400299	20.2384	20.2384	18.619301	20.562201	20.2384	20.0765	19.7526	20.7241	20.0765	20.886	20.886	20.7241	20.0765	20.0765	20.2384	20.7241	20.886	20.886	20.886	20.886	20.886	20.886	20.886	20.886	20.886	20.886	20.7241	20.7241	20.7241	20.7241	20.7241	20.562201	20.562201
chrXV	9193	9561	SUT349_chrXV:21866-22234	60	+	6.80009	6.63818	6.47627	6.47627	5.99055	6.31437	5.99055	5.50483	6.47627	6.63818	6.63818	6.47627	6.63818	6.63818	6.80009	6.47627	6.80009	6.80009	6.63818	6.31437	6.63818	6.63818	6.47627	6.31437	6.15246	6.15246	6.15246	6.962	6.63818	6.962	6.962	6.962	6.80009	6.63818	6.962	6.962	6.962	6.80009	6.80009	6.962	6.962	6.63818	6.31437	6.80009
chrXIII	529462	530264	SUT309_chrXIII:556666-557466	60	+	0.971441	0.971441	0.971441	0.971441	0.971441	0.971441	0.971441	0.971441	0.971441	0.971441	0.971441	0.971441	0.971441	0.971441	0.809534	0.971441	0.971441	0.971441	0.971441	0.971441	0.971441	0.971441	0.971441	0.971441	0.971441	0.971441	0.971441	0.971441	0.971441	0.971441	0.971441	0.971441	0.971441	0.971441	0.971441	0.971441	0.971441	0.971441	0.971441	0.971441	0.971441	0.971441	0.971441	0.971441
chrVII	954344	954719	SUT139_chrVII:968789-969165	60	+	22.828899	22.828899	23.1527	23.1527	22.5051	22.828899	22.5051	22.3431	21.3717	19.914499	20.886	20.400299	21.3717	22.5051	22.5051	22.828899	22.828899	22.828899	22.828899	22.990801	22.5051	22.990801	22.990801	22.990801	22.828899	22.990801	22.667	22.667	22.828899	22.1812	21.857401	22.0193	17.971701	22.0193	22.1812	22.3431	22.3431	22.828899	22.5051	22.1812	22.5051	22.0193	22.5051	22.5051
chrXII	254577	255762	SUT255_chrXII:259760-260944	60	+	0.971441	0.971441	0.971441	0.971441	0.971441	0.971441	0.971441	0.971441	0.971441	0.971441	0.971441	0.971441	0.971441	0.971441	0.971441	0.971441	0.971441	0.971441	0.971441	0.971441	0.971441	0.971441	0.971441	0.971441	0.971441	0.971441	0.971441	0.971441	0.971441	0.971441	0.971441	0.971441	0.971441	0.971441	0.809534	0.971441	0.971441	0.971441	0.971441	0.809534	0.809534	0.971441	0.971441	0.971441
chrIV	1241337	1242114	SUT489_chrIV:1279177-1279945	60	-	0	0	0	0	0	0	0	0	0	0	0	0	0	0	0	0	0	0	0	0	0	0	0	0	0	0	0	0	0	0	0	0	0	0	0	0	0	0	0	0	0	0	0	0
chrXIV	733291	734761	SUT339_chrXIV:724499-725971	60	+	1.78098	1.61907	1.78098	1.78098	1.78098	1.78098	1.78098	1.78098	1.78098	1.78098	1.78098	1.78098	1.61907	1.78098	1.61907	1.45716	1.61907	1.78098	1.61907	0.809534	1.29525	1.45716	1.45716	1.45716	1.61907	1.61907	1.61907	1.29525	1.45716	1.61907	1.61907	1.61907	1.29525	1.61907	1.61907	1.61907	1.61907	1.78098	1.78098	1.78098	1.61907	1.78098	1.45716	1.78098
chrIV	900628	900884	SUT477_chrIV:924285-924541	60	-	12.5358	12.5358	13.0001	11.9168	12.8454	12.2263	12.8454	13.0001	13.3096	13.3096	13.4644	13.4644	13.4644	13.4644	13.4644	13.4644	13.4644	13.4644	13.3096	13.4644	13.3096	13.4644	13.1549	12.3811	13.4644	13.4644	13.1549	13.3096	13.1549	13.3096	13.0001	12.3811	13.0001	13.0001	12.6906	13.3096	13.1549	13.4644	13.4644	13.4644	13.4644	13.3096	13.4644	13.4644
chrXII	218047	219441	SUT688_chrXII:223196-224596	60	-	2210.949951	2227.969971	2244.530029	2248.399902	2251.649902	2238.030029	2246.699951	2218.689941	2241.899902	2221.629883	2255.209961	2256.909912	2258.620117	2245.620117	2256.139893	2231.530029	2261.870117	2260.629883	2236.47998	2219.620117	2201.040039	2228.129883	2241.75	2226.429932	2233.22998	2260.469971	2265.27002	2261.25	2265.889893	2266.040039	2167.459961	2162.969971	2145.02002	2251.5	2241.75	2249.330078	2239.72998	2249.639893	2263.719971	2257.219971	2248.090088	2264.030029	2271.310059	2246.080078
chrXV	503434	504395	SUT779_chrXV:521669-522629	60	-	2.63098	2.63098	2.63098	2.63098	2.63098	2.63098	2.63098	2.63098	2.63098	2.32145	2.63098	2.63098	2.63098	2.63098	2.63098	2.63098	2.63098	2.63098	2.63098	2.63098	2.63098	2.47621	2.32145	2.63098	2.63098	2.63098	2.63098	2.63098	2.63098	2.63098	2.63098	2.63098	2.63098	2.63098	2.63098	2.63098	2.63098	2.47621	2.63098	2.63098	2.63098	2.47621	2.47621	2.63098
chrXII	568705	569162	SUT274_chrXII:603431-603887	60	+	12.7906	12.7906	12.7906	12.6287	12.9525	12.9525	12.9525	12.9525	13.1145	13.2764	13.2764	13.1145	13.1145	12.7906	12.9525	13.1145	13.2764	13.2764	13.2764	13.2764	13.2764	13.2764	13.2764	13.2764	12.9525	13.2764	13.2764	13.1145	13.1145	13.1145	13.1145	13.2764	13.2764	13.1145	12.4668	13.2764	13.1145	12.9525	12.7906	12.6287	12.9525	12.7906	13.1145	13.1145
chrXVI	825846	826254	SUT841_chrXVI:825059-825467	60	-	58.036201	58.036201	57.8815	57.7267	57.417198	57.7267	57.7267	57.262402	57.1077	56.1791	55.869598	56.7981	57.571999	58.5005	58.036201	58.191002	58.5005	58.191002	58.191002	58.345798	58.345798	58.036201	55.714802	49.833801	38.226501	58.5005	58.5005	58.345798	57.417198	57.1077	57.571999	57.1077	56.7981	57.262402	57.8815	58.191002	58.345798	58.345798	58.345798	58.5005	56.9529	58.345798	58.345798	58.6553
chrVIII	308045	308541	SUT165_chrVIII:314246-314750	60	+	235.251007	235.574005	234.117004	235.089005	224.403	235.735992	235.251007	233.955002	236.222	233.794006	236.059998	234.440994	234.440994	235.089005	235.251007	235.251007	235.251007	238.651001	238.488998	238.488998	238.326996	239.621994	239.783997	239.945999	238.003006	238.488998	234.279007	234.764999	235.897995	235.574005	238.326996	237.354996	238.326996	239.945999	240.432007	240.755997	233.470001	241.403	242.212997	241.078995	241.078995	240.432007	241.240997	240.270004
chrIV	342676	343068	SUT047_chrIV:330600-330992	60	+	7.44772	7.44772	7.60962	7.60962	7.44772	7.44772	7.1239	7.44772	7.44772	7.44772	7.44772	7.28581	7.28581	7.1239	7.1239	7.1239	7.1239	7.28581	7.28581	7.28581	7.44772	7.28581	7.44772	7.44772	7.44772	6.63818	7.1239	6.47627	7.1239	7.44772	7.28581	7.44772	7.44772	7.1239	6.962	7.1239	7.44772	7.1239	7.44772	7.44772	7.44772	7.44772	7.44772	7.44772
chrXI	526059	526555	SUT679_chrXI:513966-514462	60	-	4.48814	4.48814	4.48814	4.33337	3.71432	4.33337	4.48814	4.48814	4.48814	4.48814	4.48814	4.48814	4.48814	4.48814	4.6429	4.6429	4.6429	4.6429	4.6429	4.6429	4.6429	4.6429	4.6429	4.6429	4.48814	4.6429	4.6429	4.6429	4.6429	4.48814	4.48814	4.48814	4.33337	4.48814	4.33337	4.48814	4.6429	4.79766	4.79766	4.79766	4.79766	4.79766	4.79766	4.79766
chrXI	160525	161053	SUT230_chrXI:153775-154303	60	+	181.335999	182.468994	182.955002	182.955002	184.25	184.25	184.25	184.412003	186.192993	186.354996	186.841003	186.679001	185.869003	185.382996	186.192993	187.001999	185.869003	187.326004	187.164001	185.220993	187.811996	187.811996	186.841003	184.412003	186.354996	187.811996	188.460007	190.078995	190.725998	190.563995	190.078995	190.240997	191.212006	191.050003	191.373993	191.697998	191.373993	190.563995	191.697998	191.697998	191.860001	191.860001	180.039993	192.182999
chrXIII	24735	25159	SUT286_chrXIII:30161-30585	60	+	6.80009	6.63818	6.63818	6.80009	6.962	6.962	6.962	6.962	6.962	6.962	6.962	6.962	6.962	6.80009	5.34293	6.63818	6.80009	6.80009	6.80009	6.80009	6.962	6.962	6.962	6.962	6.80009	6.962	6.63818	7.1239	7.1239	7.1239	7.1239	7.1239	6.962	6.962	7.1239	6.962	7.1239	7.1239	7.1239	7.1239	6.962	6.962	6.962	6.80009
chrIII	210696	210872	SUT035_chrIII:205766-205942	60	+	3.56195	3.56195	3.56195	3.56195	3.56195	3.56195	3.56195	3.56195	3.56195	3.56195	3.56195	3.56195	3.56195	3.56195	3.40004	3.40004	3.56195	3.56195	3.56195	3.56195	3.56195	3.56195	3.56195	3.56195	3.56195	3.56195	3.56195	3.56195	1.45716	3.23814	3.56195	3.56195	3.56195	3.56195	3.56195	3.56195	3.56195	3.56195	3.56195	3.56195	3.56195	3.40004	3.56195	3.40004
chrXII	151973	154489	SUT246_chrXII:151122-153642	60	+	5.34293	5.34293	5.50483	5.50483	5.50483	5.50483	5.50483	5.50483	5.50483	5.50483	5.50483	5.50483	5.50483	5.50483	5.50483	5.50483	5.50483	5.50483	5.50483	5.50483	5.50483	5.50483	5.50483	5.34293	5.34293	5.50483	5.50483	5.50483	5.50483	5.34293	5.50483	5.50483	5.50483	5.50483	5.50483	5.50483	5.50483	5.50483	5.50483	5.18102	5.34293	5.18102	5.18102	5.18102
chrV	397326	398086	SUT096_chrV:377949-378709	60	+	2.4286	2.4286	2.4286	2.4286	2.4286	2.4286	2.4286	2.4286	2.4286	2.2667	2.2667	2.2667	2.2667	2.2667	2.10479	2.10479	2.4286	2.4286	2.4286	2.4286	2.4286	2.4286	2.4286	2.4286	2.4286	2.4286	2.4286	2.4286	2.4286	2.4286	2.4286	2.4286	2.4286	2.4286	2.4286	2.4286	2.4286	2.4286	2.4286	2.4286	2.4286	2.4286	2.4286	2.4286
chrIV	418811	419410	SUT049_chrIV:407604-408204	60	+	11.1716	10.8478	10.6859	11.1716	11.1716	10.6859	10.8478	11.1716	11.1716	11.0097	10.6859	10.6859	11.1716	10.5239	11.0097	11.1716	11.3335	11.0097	11.0097	11.1716	10.8478	10.8478	11.1716	11.1716	11.1716	11.3335	11.1716	10.0382	10.5239	10.5239	10.8478	11.1716	11.3335	11.0097	11.3335	11.3335	11.3335	11.1716	11.1716	11.1716	11.1716	11.3335	11.1716	11.0097
chrIV	481850	482610	SUT466_chrIV:470776-471536	60	-	16.4049	16.250099	16.0954	15.9406	16.250099	16.4049	16.250099	16.4049	16.250099	15.9406	16.250099	16.250099	16.5597	16.5597	16.4049	16.4049	16.5597	16.5597	16.5597	16.5597	16.5597	16.5597	16.0954	15.7859	14.393	16.4049	16.5597	16.5597	16.5597	16.5597	16.5597	16.0954	16.4049	16.5597	16.5597	16.0954	15.9406	15.7859	15.9406	16.0954	15.7859	16.0954	16.250099	16.0954
chrXIV	637519	637775	SUT337_chrXIV:629258-629514	60	+	3.07623	3.07623	3.07623	3.07623	3.07623	3.07623	3.07623	3.07623	3.07623	3.07623	3.07623	3.07623	3.07623	3.07623	3.07623	3.07623	3.07623	3.07623	3.07623	3.07623	3.07623	3.07623	3.07623	3.07623	3.07623	3.07623	3.07623	3.07623	3.07623	3.07623	3.07623	3.07623	2.91432	2.91432	2.91432	2.91432	2.91432	2.4286	3.07623	3.07623	3.07623	3.07623	2.2667	2.2667
chrIV	332329	333089	SUT045_chrIV:320249-321009	60	+	4.20958	4.04767	3.40004	3.07623	2.59051	3.23814	3.40004	3.40004	3.23814	3.72386	3.72386	4.04767	2.4286	3.72386	3.72386	3.56195	3.40004	3.40004	3.72386	3.72386	3.72386	3.72386	3.40004	3.56195	3.23814	2.2667	3.23814	3.40004	3.56195	3.56195	3.56195	3.56195	3.56195	3.56195	3.56195	3.56195	3.56195	3.56195	3.56195	3.56195	3.56195	3.56195	3.56195	3.56195
chrVI	152422	152999	SUT527_chrVI:131066-131642	60	-	1.54763	1.54763	1.54763	1.54763	1.54763	1.54763	1.39287	1.39287	1.39287	1.54763	1.54763	1.54763	1.54763	1.54763	1.54763	1.54763	1.54763	1.54763	1.54763	1.39287	1.23811	1.08334	1.54763	1.54763	1.54763	1.54763	1.54763	1.39287	1.39287	1.54763	1.54763	1.54763	1.54763	1.54763	1.54763	1.54763	1.54763	1.54763	1.39287	1.39287	1.54763	1.54763	1.54763	1.54763
chrIX	349496	349864	SUT191_chrIX:357100-357468	60	+	12.7906	12.7906	12.7906	12.9525	12.7906	12.6287	12.7906	12.7906	12.6287	12.6287	12.9525	12.9525	12.7906	12.6287	12.9525	12.7906	12.7906	12.6287	10.2001	9.71441	9.3906	11.3335	11.4954	12.143	12.9525	12.9525	12.7906	12.7906	12.7906	12.7906	12.4668	12.7906	12.6287	12.6287	12.6287	12.4668	12.6287	12.6287	12.6287	12.4668	12.3049	12.4668	12.6287	12.6287
chrXV	956302	957302	SUT799_chrXV:991746-992746	60	-	324.692993	327.170013	326.395996	325.932007	321.442993	324.692993	324.074005	324.229004	319.895996	327.015015	316.027008	324.847992	324.384003	328.562988	328.40799	328.097992	329.027008	327.324005	326.550995	324.539001	315.872009	326.085999	305.96701	294.049988	322.062012	325.622009	330.574005	330.574005	329.490997	329.954987	329.954987	329.954987	329.490997	330.109985	329.182007	327.324005	329.490997	329.645996	329.645996	330.420013	329.954987	330.574005	327.170013	331.039001
chrXVI	614126	614821	SUT826_chrXVI:614578-615282	60	-	0.619053	0.46429	0.619053	0.619053	0.619053	0.619053	0.619053	0.309527	0.309527	0.619053	0.619053	0.619053	0.619053	0.619053	0.619053	0.619053	0.619053	0.619053	0.619053	0.619053	0.619053	0.619053	0.619053	0.619053	0.619053	0.619053	0.619053	0.619053	0.619053	0.619053	0.619053	0.619053	0.619053	0.46429	0.46429	0.619053	0.619053	0.619053	0.619053	0.619053	0.619053	0.619053	0.619053	0.619053
chrIV	1482439	1483600	SUT085_chrIV:1521109-1522269	60	+	4.85721	5.01911	4.85721	4.85721	4.85721	4.6953	4.6953	4.6953	4.53339	4.53339	4.53339	4.85721	5.01911	4.85721	4.20958	4.85721	4.85721	3.72386	4.85721	4.85721	4.85721	4.85721	5.01911	5.01911	4.85721	5.01911	4.85721	5.01911	5.01911	5.01911	4.85721	4.85721	5.01911	5.01911	5.01911	5.01911	5.01911	5.01911	5.01911	5.01911	4.85721	4.85721	5.01911	5.01911
chrXV	284090	285266	SUT358_chrXV:303417-304593	60	+	0.809534	0.809534	0.809534	0.809534	0.809534	0.809534	0.809534	0.809534	0.809534	0.809534	0.809534	0.809534	0.809534	0.809534	0.809534	0.809534	0.809534	0.809534	0.809534	0.809534	0.809534	0.809534	0.809534	0.809534	0.809534	0.809534	0.809534	0.809534	0.809534	0.809534	0.809534	0.809534	0.809534	0.809534	0.809534	0.809534	0.809534	0.809534	0.809534	0.809534	0.809534	0.809534	0.809534	0.809534
chrVII	420612	421419	SUT118_chrVII:422133-422941	60	+	19.105	19.105	19.266899	19.266899	19.105	19.266899	18.9431	19.266899	19.266899	18.619301	19.266899	19.266899	19.266899	19.266899	19.105	18.7812	18.7812	18.7812	18.619301	18.7812	18.9431	19.266899	19.266899	19.266899	19.105	19.266899	19.266899	17.6478	18.457399	19.105	19.266899	19.105	18.7812	19.428801	19.428801	19.428801	19.105	19.105	19.428801	19.428801	19.266899	19.428801	19.5907	19.7526
chrXVI	784058	784729	SUT835_chrXVI:777522-778193	60	-	28.940701	28.940701	28.940701	28.940701	29.095501	29.095501	28.940701	28.940701	28.940701	29.095501	29.095501	29.095501	29.095501	29.250299	29.250299	29.095501	29.250299	29.250299	28.4764	28.4764	29.250299	29.095501	28.321699	28.4764	27.7026	28.166901	28.631201	28.321699	27.2383	28.4764	29.095501	29.095501	29.095501	29.250299	29.250299	29.250299	28.785999	28.940701	29.095501	28.4764	28.166901	28.166901	28.785999	29.095501
chrIX	376498	376923	SUT192_chrIX:384180-384604	60	+	3.56195	3.40004	3.88576	4.04767	4.04767	4.04767	4.04767	4.04767	4.04767	4.04767	3.88576	3.88576	3.88576	3.88576	3.88576	3.88576	3.88576	3.88576	3.88576	3.88576	3.72386	3.72386	3.56195	3.56195	3.56195	3.56195	3.56195	3.56195	3.40004	3.56195	3.56195	3.56195	3.56195	3.56195	3.56195	3.40004	3.56195	3.56195	3.56195	3.40004	3.40004	3.40004	3.23814	3.07623
chrVII	95652	95837	SUT535_chrVII:94482-94667	60	-	27.393101	23.9883	19.0359	30.333599	29.869301	29.7146	28.785999	27.7026	21.3573	30.024099	30.333599	30.643101	30.4884	30.643101	30.643101	30.4884	30.178801	30.178801	28.166901	18.4168	29.7146	30.178801	30.4884	30.643101	30.643101	30.643101	30.4884	30.333599	30.333599	30.643101	30.333599	30.333599	30.333599	30.333599	30.4884	30.024099	29.869301	30.024099	30.178801	30.333599	30.178801	30.178801	29.869301	29.559799
chrIV	1302387	1303876	SUT492_chrIV:1340737-1342217	60	-	0.619053	0.619053	0.619053	0.619053	0.619053	0.619053	0.619053	0.619053	0.619053	0.619053	0.619053	0.46429	0.46429	0.46429	0.46429	0.619053	0.619053	0.619053	0.619053	0.619053	0.619053	0.619053	0.619053	0.619053	0.619053	0.619053	0.619053	0.619053	0.619053	0.619053	0.619053	0.619053	0.619053	0.619053	0.619053	0.46429	0.46429	0.619053	0.619053	0.619053	0.619053	0.619053	0.619053	0.619053
chrVIII	347907	348387	SUT586_chrVIII:354122-354602	60	-	2.9405	2.9405	2.9405	2.9405	2.9405	2.9405	2.9405	2.9405	2.9405	2.78574	2.9405	2.9405	2.9405	2.9405	2.9405	2.9405	2.9405	3.09527	3.09527	3.09527	3.25003	3.09527	3.25003	3.25003	3.25003	3.25003	3.25003	3.25003	3.25003	3.25003	3.25003	3.25003	3.25003	3.25003	3.25003	3.25003	3.25003	3.25003	3.25003	3.25003	3.25003	3.25003	3.25003	3.25003
chrXIII	254673	254889	SUT725_chrXIII:271701-271917	60	-	6.03577	6.03577	6.03577	6.03577	6.03577	6.03577	5.88101	5.88101	5.88101	6.03577	6.03577	5.88101	6.03577	6.03577	6.03577	5.88101	5.72624	5.88101	6.03577	5.88101	5.72624	5.88101	6.03577	6.03577	5.88101	5.88101	5.88101	6.03577	6.03577	6.03577	5.88101	5.88101	5.88101	6.03577	5.88101	6.03577	6.03577	6.03577	5.72624	5.72624	5.72624	6.03577	6.03577	6.03577
chrVI	124335	124607	SUT526_chrVI:103283-103555	60	-	159.406006	159.871002	160.024994	159.871002	160.024994	159.871002	159.406006	152.906006	134.488998	159.871002	159.716003	157.703995	159.251007	159.251007	158.787003	155.692001	159.561005	155.692001	151.203995	152.287003	159.097	159.406006	159.097	160.024994	160.490005	160.335007	159.871002	153.988998	160.490005	160.179993	158.477997	158.942001	157.703995	156.466003	160.490005	160.335007	158.477997	160.024994	160.798996	160.643997	160.953995	160.490005	160.798996	160.179993
chrXIV	661290	662018	SUT754_chrXIV:652478-653206	60	-	5.88101	6.03577	6.03577	6.03577	5.72624	6.03577	6.03577	6.03577	5.72624	5.26195	4.95243	5.10719	4.95243	4.17861	5.57148	5.57148	6.03577	5.72624	6.03577	6.19053	6.19053	6.19053	6.03577	6.03577	6.3453	6.3453	6.3453	6.19053	6.3453	6.3453	6.3453	6.50006	6.50006	6.50006	6.50006	6.50006	6.50006	6.50006	6.3453	6.50006	6.50006	6.50006	6.50006	6.50006
chrXV	553603	553841	SUT370_chrXV:570969-571785_r1	60	+	56.991199	55.372101	57.153099	57.476898	57.638802	58.934101	58.610298	58.934101	58.934101	59.2579	59.2579	59.096001	59.096001	59.2579	59.096001	59.2579	58.610298	59.2579	59.096001	59.096001	58.772202	58.772202	58.772202	58.610298	57.8008	57.476898	56.019798	58.124599	57.314999	57.638802	58.610298	58.448399	57.314999	57.314999	57.153099	55.210201	55.695999	56.991199	55.695999	55.372101	55.695999	57.476898	57.314999	57.314999
chrIX	381397	382402	SUT194_chrIX:389244-393068	60	+	52.295898	52.619701	51.8102	51.486401	51.972099	51.6483	33.028999	47.438702	51.486401	52.781601	52.943501	52.781601	51.972099	51.972099	51.486401	52.943501	52.943501	52.943501	52.781601	52.781601	52.619701	52.457802	51.6483	52.457802	52.457802	52.781601	52.943501	52.943501	52.457802	53.105499	53.105499	53.105499	51.8102	51.000702	51.000702	52.781601	52.781601	53.105499	53.105499	52.457802	51.162601	53.429298	53.105499	53.105499
chrVII	669950	670823	SUT554_chrVII:676411-677283	60	-	4.17861	4.02385	4.02385	4.02385	4.02385	3.86908	3.09527	4.02385	4.02385	4.02385	4.02385	4.02385	4.02385	4.02385	4.02385	3.25003	4.02385	4.02385	4.02385	4.02385	4.02385	4.02385	4.02385	4.02385	4.02385	4.02385	4.02385	4.02385	4.02385	4.02385	4.02385	4.17861	4.17861	4.17861	4.17861	4.02385	4.17861	4.17861	4.17861	4.17861	4.17861	4.02385	4.17861	4.02385
chrVIII	478549	479357	SUT595_chrVIII:483888-484696	60	-	0.309527	0.309527	0.46429	0.773817	0.773817	0.773817	0.773817	0.773817	0.773817	0.773817	0.773817	0.619053	0.773817	0.773817	0.773817	0.773817	0.773817	0.773817	0.773817	0.773817	0.773817	0.773817	0.773817	0.773817	0.773817	0.773817	0.773817	0.773817	0.773817	0.773817	0.619053	0.619053	0.773817	0.773817	0.773817	0.773817	0.773817	0.773817	0.773817	0.773817	0.773817	0.773817	0.773817	0.773817
chrV	212228	213577	SUT510_chrV:192782-194150	60	-	96.727097	95.6437	95.9533	96.727097	93.476997	98.738998	104.775002	108.025002	102.608002	111.738998	111.584	113.132004	113.132004	112.513	112.049004	112.358002	111.584	112.976997	113.287003	113.905998	114.370003	114.68	113.596001	114.060997	114.525002	113.442001	113.750999	115.917999	116.537003	115.608002	115.299004	116.692001	117.464996	120.714996	124.275002	128.453995	133.251007	141.608002	180.143997	183.858994	187.264008	190.514008	192.835007	202.585007
chrXII	26601	27697	SUT245_chrXII:26193-27289	60	+	2.91432	2.91432	2.91432	3.07623	3.07623	3.23814	3.23814	3.23814	3.56195	3.56195	3.72386	4.6953	5.82865	5.99055	5.99055	5.82865	5.99055	6.15246	6.15246	6.15246	5.99055	6.15246	6.15246	6.15246	6.31437	6.31437	6.31437	6.31437	6.47627	6.47627	6.31437	6.47627	6.63818	6.63818	6.63818	6.63818	6.63818	6.63818	6.63818	6.63818	6.63818	6.63818	6.47627	6.80009
chrVIII	459236	459543	SUT593_chrVIII:465112-465504	60	-	24.143101	24.2978	24.2978	24.2978	24.2978	24.2978	24.2978	23.678801	22.905001	23.524	23.524	23.678801	21.9764	21.9764	23.0597	23.524	22.2859	22.5954	22.7502	23.2145	23.0597	23.524	23.678801	24.143101	24.2978	24.2978	24.2978	24.2978	24.2978	24.2978	24.143101	24.4526	24.4526	24.4526	24.2978	24.2978	24.4526	24.4526	23.9883	24.2978	24.4526	24.7621	24.7621	24.7621
chrVII	727609	728061	SUT129_chrVII:738422-738878	60	+	1.29525	1.29525	1.45716	1.45716	1.45716	1.45716	1.45716	1.45716	1.45716	1.45716	1.45716	1.45716	1.61907	1.61907	1.61907	1.61907	1.61907	1.61907	1.61907	1.61907	1.61907	1.61907	1.61907	1.61907	1.61907	1.61907	1.61907	1.61907	1.61907	1.61907	1.61907	1.61907	1.61907	1.61907	1.61907	1.61907	1.61907	1.61907	1.45716	1.61907	1.61907	1.61907	1.61907	1.61907
chrXV	649144	649721	SUT375_chrXV:672609-673185	60	+	18.619301	18.619301	18.457399	17.485901	18.457399	18.619301	18.619301	18.619301	18.619301	18.619301	18.619301	18.2955	18.2955	18.619301	18.2955	18.1336	17.6478	18.2955	17.1621	18.2955	18.9431	19.266899	19.428801	19.428801	19.5907	19.266899	19.5907	19.5907	19.7526	18.2955	18.2955	20.0765	20.0765	20.400299	20.2384	20.562201	20.562201	20.562201	20.562201	20.400299	20.2384	20.400299	20.562201	20.886
chrXVI	243243	244315	SUT397_chrXVI:243154-244226	60	+	23.638399	23.9622	23.1527	23.638399	23.4765	23.4765	23.800301	23.800301	23.9622	23.9622	23.9622	23.9622	23.800301	23.9622	24.1241	23.800301	23.800301	23.800301	23.800301	23.800301	23.4765	23.638399	23.638399	23.638399	23.638399	23.638399	23.4765	23.800301	23.800301	23.638399	23.638399	22.828899	23.1527	21.5336	23.4765	23.4765	23.4765	23.3146	21.3717	23.1527	23.1527	23.1527	22.3431	22.5051
chrXIII	245678	245813	SUT723_chrXIII:262701-262837	60	-	2.47621	2.47621	2.47621	2.47621	2.47621	2.47621	2.47621	2.47621	2.78574	2.63098	2.63098	2.63098	2.01192	1.54763	2.01192	2.01192	2.32145	2.63098	2.63098	2.78574	2.78574	2.78574	2.63098	2.63098	2.78574	2.78574	2.63098	2.63098	2.63098	2.63098	2.16669	2.32145	2.78574	2.78574	2.78574	2.78574	2.78574	2.78574	2.78574	2.78574	2.63098	2.47621	2.47621	2.63098
chrVII	431989	433501	SUT119_chrVII:433502-435062	60	+	0	0	0	0	0	0	0	0	0	0	0	0	0	0	0	0	0	0	0	0	0	0	0	0	0	0	0	0	0	0	0	0	0	0	0	0	0	0	0	0	0	0	0	0
chrXIV	539413	540429	SUT750_chrXIV:542119-543135	60	-	16.8692	16.714399	15.9406	17.4883	17.4883	17.4883	17.4883	17.643	17.4883	17.4883	17.7978	17.4883	17.3335	16.714399	17.178699	17.3335	17.643	17.4883	17.643	17.643	17.643	17.643	16.250099	10.2144	17.4883	17.643	17.4883	17.3335	17.4883	17.4883	17.178699	17.4883	17.4883	17.643	17.643	17.643	17.7978	17.643	17.024	17.643	17.7978	17.7978	17.7978	17.7978
chrX	622791	623135	SUT217_chrX:623192-623536	60	+	15.8669	15.8669	16.190701	16.190701	16.190701	16.190701	16.190701	16.190701	16.190701	16.3526	16.190701	16.190701	16.3526	16.190701	16.190701	16.3526	16.3526	16.3526	16.3526	16.028799	15.3812	15.8669	16.190701	15.8669	15.8669	15.8669	16.028799	16.028799	15.8669	15.8669	16.190701	16.190701	16.028799	16.028799	16.190701	16.190701	16.190701	15.705	15.705	16.028799	16.190701	15.8669	15.5431	15.5431
chrII	807871	808631	SUT454_chrII:799306-800066	60	-	0.619053	0.619053	0.619053	0.619053	0.619053	0.619053	0.619053	0.619053	0.619053	0.619053	0.619053	0.619053	0.619053	0.619053	0.619053	0.619053	0.619053	0.619053	0.619053	0.619053	0.619053	0.619053	0.619053	0.619053	0.619053	0.619053	0.46429	0.46429	0.46429	0.46429	0.46429	0.619053	0.619053	0.619053	0.619053	0.619053	0.619053	0.619053	0.619053	0.619053	0.619053	0.619053	0.619053	0.619053
chrXVI	481595	482622	SUT818_chrXVI:482010-483033	60	-	9.2858	8.97627	8.04769	9.13104	8.82151	8.82151	8.97627	8.82151	8.82151	8.66675	9.13104	9.2858	9.2858	9.2858	9.13104	8.97627	8.66675	8.82151	8.82151	9.13104	9.13104	8.97627	8.51198	8.51198	9.44056	9.44056	9.44056	9.44056	9.2858	9.44056	9.44056	9.44056	9.44056	9.44056	9.44056	8.66675	9.13104	9.2858	9.2858	9.2858	9.2858	9.13104	8.97627	9.2858
chrVIII	81261	82741	SUT575_chrVIII:78962-80442	60	-	155.072998	155.537003	156.311005	156.156006	152.597	153.369995	154.608994	155.537003	156.619995	156.774994	156.619995	155.847	156.156006	155.537003	155.692001	157.548996	157.240005	155.227997	156.466003	157.548996	158.013	158.167999	158.787003	158.167999	159.251007	158.942001	158.942001	159.406006	158.632004	157.393997	157.858994	157.085007	159.561005	159.406006	157.085007	159.097	150.585007	153.988998	156.156006	156.001007	150.893997	114.988998	156.774994	156.001007
chrII	750307	750483	SUT022_chrII:741829-742005	60	+	232.822006	231.526993	234.927002	234.117004	235.735992	235.897995	235.574005	235.897995	236.059998	235.574005	235.897995	236.222	233.794006	233.307999	233.955002	222.136002	221.649994	215.173996	165.955002	167.087997	231.688995	231.203003	229.098007	232.335999	234.440994	235.251007	227.154999	232.013	233.145996	229.584	233.632004	236.546005	236.059998	234.927002	234.440994	235.897995	232.335999	234.279007	228.774002	231.041	236.222	235.251007	237.031998	239.783997
chrXVI	585355	586195	SUT823_chrXVI:585754-586594	60	-	10.0596	10.2144	10.2144	10.2144	10.3691	10.2144	10.3691	10.2144	10.3691	10.2144	10.0596	10.3691	10.2144	9.2858	9.13104	9.2858	9.75009	10.2144	9.90485	10.5239	10.5239	10.5239	10.3691	10.3691	9.75009	10.3691	10.5239	10.5239	10.2144	10.2144	10.2144	10.2144	10.2144	10.2144	10.3691	10.3691	10.3691	10.3691	10.3691	10.0596	10.3691	10.3691	10.3691	10.3691
chrX	203666	205106	SUT206_chrX:193745-195185	60	+	137.783005	144.582993	146.688004	128.554001	147.983002	149.115997	148.307007	146.688004	144.744995	148.792007	148.307007	149.925995	149.278	149.764008	149.764008	147.658997	147.658997	147.658997	149.925995	149.278	149.925995	149.278	149.764008	149.278	146.039993	147.983002	148.307007	148.630997	148.953995	148.145004	130.820999	145.878006	147.983002	149.278	149.440002	150.25	149.602005	144.259003	150.410995	149.440002	149.925995	150.897003	146.688004	150.897003
chrIV	244354	246440	SUT461_chrIV:232253-234341	60	-	28.631201	28.785999	28.940701	28.940701	28.166901	28.631201	28.631201	28.940701	28.785999	28.631201	29.250299	29.250299	29.405001	29.405001	29.250299	29.250299	29.559799	29.7146	29.559799	29.250299	29.250299	28.940701	29.095501	28.940701	29.250299	29.405001	28.785999	28.785999	28.785999	29.095501	28.940701	29.095501	29.095501	28.631201	28.4764	28.166901	28.321699	28.321699	28.012199	28.012199	28.012199	28.012199	28.166901	28.166901
chrXIII	115941	117553	SUT717_chrXIII:121365-122981	60	-	254.740005	251.955002	254.431	254.895004	255.669006	255.205002	254.585999	254.585999	255.050003	254.585999	255.205002	255.514008	255.979004	253.656998	255.358994	255.979004	255.824005	254.740005	249.169006	234.621002	244.990005	229.358994	255.669006	254.431	253.037994	254.431	255.979004	253.501999	254.585999	255.358994	256.132996	252.419006	250.716995	248.705002	256.907013	259.229004	257.371002	251.026001	254.585999	254.585999	255.824005	261.394989	259.537994	261.704987
chrIII	100589	100733	SUT027_chrIII:106258-106402	60	+	4.85721	5.34293	5.34293	5.50483	5.50483	5.50483	5.50483	5.50483	5.34293	5.34293	5.50483	5.50483	5.50483	5.50483	5.66674	5.99055	6.15246	6.47627	6.47627	6.47627	6.47627	6.63818	6.80009	6.80009	6.962	6.63818	6.63818	6.962	7.28581	6.31437	7.60962	7.77153	7.77153	7.77153	7.77153	7.77153	8.74297	8.74297	9.71441	11.3335	11.8192	11.9811	11.9811	11.9811
chrIV	1222734	1223550	SUT488_chrIV:1260577-1261393	60	-	0.619053	0.619053	0.619053	0.619053	0.619053	0.619053	0.619053	0.619053	0.619053	0.619053	0.619053	0.619053	0.619053	0.46429	0.46429	0.619053	0.619053	0.619053	0.619053	0.619053	0.46429	0.46429	0.46429	0.619053	0.619053	0.619053	0.619053	0.619053	0.619053	0.619053	0.619053	0.619053	0.619053	0.619053	0.619053	0.619053	0.619053	0.619053	0.619053	0.619053	0.619053	0.619053	0.46429	0.619053
chrXIV	735943	736167	SUT340_chrXIV:727835-728059	60	+	5.82865	5.99055	6.47627	6.63818	6.80009	6.962	6.962	7.1239	7.1239	7.28581	7.28581	7.44772	7.60962	8.09534	8.09534	8.09534	8.09534	8.25725	8.09534	8.25725	8.09534	7.44772	8.58106	8.58106	8.58106	8.58106	8.74297	8.74297	8.58106	8.74297	8.74297	7.60962	8.74297	10.2001	10.362	10.362	10.5239	10.362	10.5239	10.5239	10.362	10.5239	10.5239	10.2001
chrXIV	375680	377468	SUT330_chrXIV:372473-374265	60	+	0.161907	0.161907	0.161907	0.161907	0.161907	0.161907	0.161907	0.161907	0.161907	0.161907	0.161907	0.161907	0.161907	0.161907	0.161907	0.161907	0.161907	0.161907	0.161907	0.161907	0.161907	0.323814	0.323814	0.323814	0.323814	0.323814	0.323814	0.323814	0.323814	0.323814	0.323814	0.323814	0.323814	0.323814	0.323814	0.323814	0.161907	0.161907	0.323814	0.323814	0.323814	0.323814	0.323814	0.323814
chrIX	403107	403747	SUT196_chrIX:412084-412724	60	+	612.494019	621.883972	617.999023	620.103027	621.883972	603.750977	596.789001	609.255981	624.474976	625.932007	627.22699	627.388977	623.664978	628.198975	628.684021	627.065002	624.312988	613.950989	610.551025	618.159973	618.159973	577.036011	564.893005	612.656006	591.445984	533.482971	466.777008	599.541016	593.065002	603.588989	393.272003	597.598022	626.093994	629.33197	619.455994	616.703003	615.570007	591.283997	572.179016	609.255981	589.179016	610.388977	601.645996	585.130981
chrXII	341013	341397	SUT262_chrXII:346168-346552	60	+	0.809534	0.809534	0.809534	0.809534	0.809534	0.809534	0.809534	0.809534	0.809534	0.809534	0.809534	0.809534	0.809534	0.809534	0.809534	0.809534	0.809534	0.809534	0.809534	0.809534	0.809534	0.809534	0.809534	0.809534	0.809534	0.809534	0.809534	0.809534	0.809534	0.809534	0.809534	0.809534	0.809534	0.809534	0.809534	0.809534	0.809534	0.809534	0.809534	0.809534	0.809534	0.809534	0.809534	0.809534
chrIV	933787	934595	SUT062_chrIV:957793-958601	60	+	28.819401	28.4956	29.952801	33.514702	33.838501	34.1623	34.1623	34.1623	34.1623	34.324299	34.324299	34.324299	34.000401	34.324299	34.000401	34.324299	34.324299	34.486198	34.648102	34.648102	34.648102	34.1623	34.324299	34.324299	34.1623	33.514702	33.838501	34.000401	34.648102	34.648102	34.648102	34.648102	34.648102	34.000401	34.324299	34.486198	34.486198	34.486198	34.486198	34.486198	34.486198	34.648102	34.648102	34.486198
chrVII	888448	889392	SUT137_chrVII:902542-903486	60	+	32.381401	32.543301	32.543301	32.7052	31.5718	32.381401	32.7052	28.171801	27.848	31.7337	32.381401	32.543301	32.7052	32.543301	32.8671	33.028999	33.028999	32.8671	33.028999	33.028999	32.057598	33.028999	32.8671	33.028999	33.028999	32.7052	32.8671	32.8671	33.028999	33.028999	33.028999	33.028999	32.543301	32.381401	31.7337	31.7337	32.057598	31.409901	31.247999	31.0861	20.0765	17.323999	13.1145	12.7906
chrIX	126685	127373	SUT179_chrIX:136420-137108	60	+	81.439201	81.763	80.791496	82.248703	82.410599	82.248703	81.763	81.439201	81.277199	81.277199	80.9534	81.439201	80.791496	82.0868	80.791496	82.572502	82.896301	82.896301	82.572502	82.734398	82.896301	82.896301	82.248703	82.248703	80.629601	82.734398	82.0868	82.572502	82.572502	82.734398	82.248703	81.763	81.601097	74.153297	81.115303	80.9534	81.601097	82.0868	81.924896	82.0868	81.763	59.581699	80.9534	82.248703
chrIX	320125	321153	SUT613_chrIX:333616-334680	60	-	2.01192	2.01192	2.01192	2.01192	2.01192	1.7024	1.7024	2.01192	2.01192	2.01192	2.01192	2.01192	2.01192	2.01192	2.01192	1.85716	1.85716	1.85716	2.01192	2.01192	1.85716	2.01192	1.7024	1.85716	2.01192	2.01192	2.01192	2.01192	2.01192	2.01192	2.01192	1.54763	2.01192	2.01192	2.01192	2.01192	2.01192	2.01192	2.01192	1.85716	1.85716	1.39287	1.54763	1.39287
chrX	538916	539892	SUT642_chrX:539555-540531	60	-	1.39287	1.39287	1.54763	1.54763	1.54763	1.54763	1.54763	1.54763	1.54763	1.54763	1.54763	1.54763	1.54763	1.54763	1.7024	1.7024	1.7024	1.7024	1.7024	1.54763	1.7024	1.7024	1.54763	1.39287	1.23811	1.39287	1.54763	1.39287	1.54763	1.54763	1.54763	1.54763	1.54763	1.54763	1.54763	1.54763	1.54763	1.54763	1.54763	1.54763	1.54763	1.39287	1.54763	1.54763
chrXV	593785	593929	SUT371_chrXV:617249-617393	60	+	0.485721	0.647627	0.647627	0.647627	0.647627	0.647627	0.485721	0.485721	0.485721	0.485721	0.485721	0.485721	0.485721	0.485721	0.647627	0.485721	0.647627	0.647627	0.647627	0.647627	0.485721	0.485721	0.647627	0.647627	0.647627	0.647627	0.647627	0.647627	0.647627	0.647627	0.647627	0.647627	0.647627	0.647627	0.647627	0.647627	0.647627	0.647627	0.647627	0.647627	0.647627	0.647627	0.647627	0.647627
chrXII	875669	876781	SUT282_chrXII:910215-911327	60	+	3.07623	3.07623	3.07623	3.23814	2.2667	3.07623	3.23814	3.23814	3.07623	3.07623	3.07623	2.75242	3.23814	3.23814	3.07623	2.4286	2.91432	3.23814	3.23814	3.23814	3.23814	3.23814	3.23814	3.23814	3.23814	3.23814	3.07623	3.07623	3.07623	1.78098	2.2667	2.59051	2.91432	2.91432	2.91432	3.23814	3.07623	3.07623	3.07623	3.07623	3.07623	3.07623	3.07623	3.07623
chrIV	1371844	1373244	SUT076_chrIV:1410517-1411917	60	+	4.04767	4.04767	4.04767	4.04767	4.04767	4.04767	4.04767	4.04767	4.04767	4.04767	4.04767	4.04767	4.04767	4.04767	4.04767	4.04767	4.04767	4.04767	3.88576	4.04767	4.04767	4.04767	3.88576	4.04767	4.04767	4.04767	4.04767	4.04767	4.04767	4.04767	3.88576	4.04767	4.04767	4.04767	4.04767	3.88576	3.88576	4.04767	3.88576	3.88576	3.88576	3.88576	3.88576	3.72386
chrXIV	419802	419997	SUT331_chrXIV:416601-416793	60	+	75.610497	75.610497	74.962898	74.639099	72.534302	71.238998	72.372398	74.801003	75.448601	75.934303	75.934303	68.324699	76.9058	77.229599	77.067703	75.7724	75.934303	75.7724	76.581902	76.743896	76.9058	76.096199	75.7724	77.067703	77.553398	77.391502	73.829498	68.648499	70.429497	74.3153	76.096199	77.067703	77.391502	77.877197	77.877197	77.877197	77.877197	78.200996	78.039101	78.039101	77.553398	75.448601	76.581902	76.258102
chrV	170355	171035	SUT505_chrV:151206-151886	60	-	226.419006	216.977997	211.406998	219.453995	213.572998	222.703995	229.977997	234.776001	233.074005	234.776001	234.776001	229.203995	230.751999	232.608994	230.597	224.097	211.561005	194.227997	135.572998	229.824005	232.608994	232.300003	238.800003	235.705002	235.705002	233.692993	238.335999	235.240005	238.490005	234.001999	232.145004	238.026001	240.656998	241.276001	241.431	239.574005	241.585999	241.431	242.205002	242.205002	242.358994	242.358994	242.050003	242.824005
chrV	136819	137017	SUT088_chrV:118097-118673	60	+	11.3335	10.2001	11.0097	10.2001	10.0382	9.3906	8.74297	9.71441	7.44772	7.60962	8.41916	8.25725	9.3906	9.3906	9.06678	9.3906	9.22869	8.74297	8.58106	8.74297	8.90488	9.06678	9.06678	9.22869	9.3906	9.3906	9.3906	9.3906	9.3906	9.06678	9.71441	9.71441	9.71441	9.55251	9.55251	9.22869	9.55251	9.87632	9.87632	10.2001	11.1716	11.3335	11.3335	11.3335
chrXVI	813529	813825	SUT423_chrXVI:812791-813087	60	+	0.971441	0.971441	0.971441	0.971441	0.971441	0.971441	0.971441	0.971441	0.971441	0.971441	0.971441	0.971441	0.971441	0.971441	0.971441	0.971441	0.971441	0.971441	0.971441	0.971441	0.971441	0.971441	0.971441	0.971441	0.809534	0.647627	0.647627	0.647627	0.647627	0.809534	0.971441	0.971441	0.809534	0.971441	0.971441	0.809534	0.809534	0.809534	0.809534	0.809534	0.809534	0.971441	0.971441	0.971441
chrXII	203871	205512	SUT687_chrXII:203084-204724	60	-	0.309527	0.309527	0.309527	0.309527	0.309527	0.309527	0.309527	0.309527	0.309527	0.309527	0.309527	0.309527	0.309527	0.309527	0.309527	0.309527	0.309527	0.309527	0.309527	0.309527	0.309527	0.309527	0.309527	0	0.154763	0	0	0	0	0.309527	0.309527	0.309527	0.309527	0.309527	0.154763	0.154763	0.309527	0.309527	0.309527	0.309527	0.309527	0.309527	0.309527	0.309527
chrXI	326934	327646	SUT672_chrXI:315379-316091	60	-	428.540009	428.848999	429.003998	420.955994	428.694	427.147003	428.075012	425.598999	424.980011	424.360992	403.15799	417.705994	419.098999	420.647003	390.312988	389.694	396.503998	426.217987	418.480011	418.015991	420.492004	405.325012	419.408997	424.205994	422.658997	427.765991	425.290009	425.598999	426.217987	426.837006	422.348999	413.837006	413.372986	407.800995	401.765991	423.897003	416.003998	420.800995	424.360992	428.38501	416.778015	338.002991	428.540009	427.455994
chrXVI	453013	453670	SUT409_chrXVI:453414-454070	60	+	0.647627	0.647627	0.647627	0.647627	0.647627	0.647627	0.647627	0.647627	0.647627	0.647627	0.647627	0.647627	0.647627	0.647627	0.647627	0.647627	0.647627	0.647627	0.647627	0.647627	0.647627	0.647627	0.647627	0.647627	0.647627	0.647627	0.647627	0.647627	0.647627	0.647627	0.647627	0.647627	0.647627	0.647627	0.647627	0.647627	0.647627	0.647627	0.647627	0.647627	0.647627	0.647627	0.647627	0.647627
chrXI	20048	20720	SUT653_chrXI:13675-14347	60	-	0.773817	0.773817	0.773817	0.773817	0.619053	0.773817	0.773817	0.773817	0.773817	0.773817	0.619053	0.773817	0.773817	0.773817	0.773817	0.773817	0.773817	0.773817	0.773817	0.773817	0.773817	0.773817	0.773817	0.773817	0.773817	0.773817	0.773817	0.773817	0.773817	0.773817	0.773817	0.773817	0.773817	0.773817	0.773817	0.773817	0.773817	0.773817	0.773817	0.773817	0.773817	0.773817	0.773817	0.773817
chrXV	869091	869459	SUT381_chrXV:898598-898966	60	+	2.91432	2.91432	2.91432	2.91432	2.91432	2.91432	2.75242	2.75242	2.91432	2.75242	2.75242	2.91432	2.59051	2.59051	2.91432	3.07623	3.07623	2.91432	2.91432	2.91432	2.2667	2.4286	3.07623	2.91432	2.91432	2.59051	2.75242	2.4286	2.75242	3.07623	2.75242	3.07623	3.07623	3.23814	3.23814	3.23814	3.23814	3.23814	3.23814	3.23814	2.4286	2.59051	3.07623	3.23814
chrV	355336	355480	SUT095_chrV:335589-335733	60	+	18.9431	19.428801	19.7526	19.7526	19.7526	19.914499	19.914499	19.914499	19.7526	19.914499	20.0765	20.0765	19.914499	19.7526	19.914499	19.914499	19.7526	18.9431	19.105	19.105	19.266899	20.0765	20.0765	20.0765	19.914499	19.914499	19.7526	19.5907	19.5907	19.7526	19.7526	20.0765	20.0765	20.0765	20.0765	20.0765	20.0765	19.914499	20.2384	20.2384	20.2384	19.7526	20.2384	20.2384
chrVIII	243611	244787	SUT581_chrVIII:249811-250987	60	-	3.71432	3.71432	3.86908	4.02385	4.02385	4.02385	4.02385	4.02385	4.02385	3.86908	3.86908	4.02385	4.02385	4.02385	4.02385	3.71432	4.02385	4.02385	4.02385	4.02385	4.02385	4.02385	3.86908	3.86908	3.71432	3.71432	3.71432	3.71432	3.86908	3.86908	3.86908	3.86908	3.86908	3.86908	3.86908	3.86908	3.86908	3.86908	3.86908	3.86908	3.86908	3.71432	3.71432	3.86908
chrXV	561065	562012	SUT782_chrXV:579005-579949	60	-	0.309527	0.309527	0.309527	0.309527	0.309527	0.309527	0.309527	0.309527	0.309527	0.309527	0.309527	0.309527	0.309527	0.309527	0.309527	0.309527	0.309527	0.309527	0.309527	0.309527	0.309527	0.309527	0.309527	0.309527	0.309527	0.309527	0.309527	0.309527	0.309527	0.309527	0.309527	0.154763	0.309527	0.309527	0.154763	0.154763	0.309527	0.309527	0.309527	0.309527	0.309527	0.309527	0.309527	0.309527
chrIV	93953	95823	SUT042_chrIV:80712-82584	60	+	0.809534	0.809534	0.809534	0.809534	0.809534	0.809534	0.809534	0.809534	0.809534	0.809534	0.809534	0.809534	0.809534	0.809534	0.809534	0.809534	0.809534	0.809534	0.809534	0.647627	0.647627	0.647627	0.809534	0.647627	0.809534	0.809534	0.809534	0.647627	0.647627	0.809534	0.809534	0.809534	0.809534	0.647627	0.809534	0.809534	0.809534	0.809534	0.809534	0.809534	0.809534	0.809534	0.809534	0.809534
chrIV	541818	542455	SUT055_chrIV:544045-544732	60	+	22.990801	22.990801	22.828899	22.0193	22.0193	21.695499	22.1812	22.3431	22.3431	22.3431	22.1812	22.3431	22.3431	22.3431	22.3431	22.1812	22.0193	22.3431	22.3431	22.3431	22.1812	21.3717	20.2384	20.2384	22.1812	22.3431	22.3431	22.3431	17.971701	17.323999	17.1621	17.1621	17.971701	19.428801	20.400299	22.0193	22.0193	22.0193	21.5336	22.0193	21.695499	21.5336	21.047899	21.695499
chrXI	371828	372548	SUT676_chrXI:360108-360828	60	-	182.311005	181.382996	181.382996	180.143997	181.537003	180.917999	175.966003	182.621002	177.203995	181.072998	179.216003	181.072998	181.382996	182.621002	182.001999	181.227997	181.537003	182.311005	181.692001	181.847	181.227997	182.621002	181.692001	182.774994	182.466003	177.203995	177.822998	179.679993	180.298996	180.764008	178.906006	172.716003	174.572998	175.037003	177.977997	182.311005	182.774994	183.703995	183.548996	181.537003	184.322998	184.322998	184.167999	179.216003
chrXIII	453582	453918	SUT305_chrXIII:480874-481210	60	+	2.91432	2.91432	2.91432	2.91432	2.91432	2.91432	2.91432	2.91432	2.91432	2.75242	2.91432	2.91432	2.91432	2.91432	2.91432	2.91432	2.91432	2.91432	2.91432	2.91432	2.91432	2.91432	2.91432	2.91432	2.91432	2.91432	2.91432	2.91432	2.91432	2.75242	2.91432	2.91432	2.75242	2.75242	2.75242	2.75242	2.75242	2.75242	2.75242	2.75242	2.75242	2.75242	2.75242	2.75242
chrXII	743046	743406	SUT705_chrXII:783483-783843	60	-	10.3691	10.2144	10.2144	10.2144	10.0596	10.0596	10.2144	10.2144	10.2144	9.90485	9.75009	10.2144	10.3691	10.3691	10.2144	10.3691	10.3691	10.3691	10.3691	10.3691	10.3691	10.5239	9.90485	10.0596	10.8334	10.9882	10.9882	10.9882	10.9882	10.9882	10.9882	10.8334	10.9882	10.9882	10.8334	9.75009	10.8334	10.8334	10.2144	10.6787	10.5239	10.5239	10.5239	10.2144
chrXI	26126	27583	SUT656_chrXI:19757-21213	60	-	4.02385	4.02385	4.02385	4.02385	4.02385	4.02385	4.02385	4.02385	3.86908	3.86908	3.86908	3.86908	3.71432	3.71432	3.71432	3.86908	3.86908	3.86908	3.86908	3.86908	3.71432	3.71432	3.71432	3.71432	3.55956	3.55956	3.86908	3.86908	3.86908	3.86908	3.86908	3.86908	3.86908	3.86908	3.86908	3.86908	3.71432	3.71432	3.71432	3.71432	3.71432	3.71432	3.55956	3.55956
chrIX	379331	380630	SUT193_chrIX:387004-388452	60	+	2.2667	2.2667	2.59051	2.59051	2.59051	2.59051	2.59051	2.59051	2.59051	2.59051	2.59051	2.59051	2.59051	2.59051	2.4286	2.4286	2.59051	2.59051	2.59051	2.59051	2.59051	2.59051	2.59051	2.59051	2.2667	2.59051	2.59051	2.59051	2.59051	2.59051	2.59051	2.59051	2.59051	2.59051	2.59051	2.59051	1.94288	2.4286	2.4286	2.59051	2.4286	2.4286	2.4286	2.2667
chrIV	1164684	1165837	SUT072_chrIV:1196549-1197701	60	+	21.3717	21.3717	21.3717	21.3717	21.047899	21.047899	21.209801	21.209801	20.400299	21.5336	20.886	18.457399	20.7241	21.3717	20.2384	21.3717	21.695499	21.695499	21.5336	21.209801	21.3717	21.5336	18.457399	20.7241	21.3717	21.3717	21.5336	21.3717	21.209801	18.457399	18.1336	20.886	21.209801	20.400299	21.3717	20.562201	21.209801	21.3717	21.3717	21.047899	18.2955	18.2955	19.105	20.7241
chrXV	86867	87067	SUT767_chrXV:101062-101262	60	-	14.5478	14.393	14.8573	14.5478	14.0835	14.393	14.393	14.7025	14.7025	14.7025	14.8573	14.8573	14.8573	14.8573	14.7025	14.7025	14.7025	14.8573	15.012	15.1668	15.1668	14.8573	15.012	15.012	14.8573	14.8573	15.1668	14.7025	15.012	14.7025	14.8573	14.8573	15.3216	15.3216	15.1668	15.1668	14.7025	15.1668	15.012	15.1668	15.1668	15.012	15.012	15.012
chrIII	40140	41904	SUT025_chrIII:39569-41313	60	+	32.543301	32.381401	32.057598	32.381401	32.381401	32.219501	32.381401	33.190899	33.352798	33.514702	33.352798	33.352798	33.190899	33.190899	33.190899	33.028999	33.190899	33.190899	33.676601	34.000401	34.1623	34.1623	34.324299	34.324299	34.324299	34.324299	34.324299	34.1623	33.190899	31.8957	31.8957	31.409901	29.952801	32.543301	32.381401	33.352798	34.1623	33.838501	34.1623	34.324299	34.000401	34.486198	34.1623	34.486198
chrXI	277194	278633	SUT666_chrXI:270755-272195	60	-	12.0715	12.0715	12.0715	12.0715	12.0715	12.0715	12.0715	12.0715	12.0715	12.0715	12.0715	11.762	11.9168	11.9168	12.0715	12.0715	12.0715	11.9168	11.6072	11.9168	11.9168	11.6072	11.6072	11.2977	11.6072	11.6072	11.6072	10.9882	10.9882	10.9882	11.4525	11.2977	10.2144	10.8334	11.2977	11.143	11.762	11.6072	11.762	9.44056	9.75009	12.0715	12.0715	11.9168
chrVIII	372101	374180	SUT169_chrVIII:377983-380079	60	+	27.200399	27.200399	27.200399	27.038401	27.038401	27.038401	27.038401	27.038401	26.876499	26.228901	26.066999	26.876499	26.7146	27.038401	27.038401	26.876499	27.200399	27.200399	26.876499	25.9051	26.7146	26.066999	25.2575	26.3908	26.5527	26.7146	26.876499	26.7146	26.7146	26.876499	26.7146	26.7146	26.3908	26.3908	26.066999	26.066999	25.7432	26.066999	25.0956	24.933701	25.0956	26.066999	25.9051	25.9051
chrXV	1022013	1022965	SUT801_chrXV:1057513-1058465	60	-	1.7024	1.7024	1.7024	1.39287	1.7024	1.7024	1.54763	1.7024	1.54763	1.54763	1.54763	1.54763	1.7024	1.7024	1.7024	1.7024	1.7024	1.7024	1.7024	1.7024	1.7024	1.7024	1.7024	1.7024	1.7024	1.54763	1.54763	1.7024	1.54763	1.54763	1.54763	1.7024	1.7024	1.7024	1.7024	1.7024	1.7024	1.7024	1.7024	1.7024	1.23811	1.54763	1.54763	1.54763
chrXII	225658	226474	SUT251_chrXII:230808-231624	60	+	8.41916	8.41916	8.25725	8.41916	8.41916	8.41916	8.25725	8.25725	8.41916	8.41916	8.41916	8.41916	8.41916	8.41916	8.09534	8.09534	8.09534	7.1239	7.28581	5.99055	5.66674	8.09534	8.25725	8.25725	7.93344	8.41916	8.41916	8.41916	8.41916	8.41916	8.41916	8.41916	8.41916	8.41916	8.25725	8.25725	8.41916	8.41916	8.41916	8.09534	8.41916	8.41916	8.41916	8.41916
chrXII	525091	525611	SUT271_chrXII:553911-554431	60	+	7.1239	7.1239	7.1239	7.1239	7.1239	7.1239	7.1239	7.1239	6.962	7.1239	7.1239	6.962	6.63818	6.63818	6.80009	4.37149	4.6953	4.6953	6.80009	6.80009	6.80009	6.63818	6.80009	6.962	7.1239	7.28581	7.28581	7.28581	7.28581	7.1239	5.99055	7.1239	7.28581	7.28581	7.28581	7.28581	7.28581	6.962	7.28581	7.28581	7.28581	7.28581	7.1239	7.1239
chrXVI	358420	358644	SUT403_chrXVI:352606-352830	60	+	0	0	0	0	0	0	0	0	0	0	0	0	0	0	0	0	0	0	0	0	0	0	0	0	0	0	0	0	0	0	0	0	0	0	0	0	0	0	0	0	0	0	0	0
chrII	794001	795029	SUT023_chrII:785452-786476	60	+	36.914799	36.914799	36.914799	36.914799	37.076698	36.429001	36.105202	36.591	36.429001	36.752899	36.591	37.076698	37.076698	37.076698	36.914799	37.238602	37.076698	36.914799	36.752899	36.429001	36.752899	34.648102	34.486198	36.267101	36.591	35.943298	35.943298	34.810001	36.591	36.429001	35.781399	34.648102	35.943298	35.781399	35.943298	36.429001	36.105202	36.105202	36.105202	36.105202	35.781399	35.619499	35.943298	36.267101
chrX	89024	89632	SUT618_chrX:79383-79991	60	-	8.04769	7.89293	8.04769	8.04769	8.04769	8.04769	8.04769	8.04769	7.73817	7.27388	7.42864	8.04769	8.04769	8.04769	8.04769	8.04769	7.89293	7.89293	8.04769	7.73817	7.89293	8.04769	8.04769	7.73817	7.73817	7.73817	6.3453	7.5834	7.5834	7.73817	7.5834	7.73817	7.5834	7.73817	7.73817	7.73817	7.89293	7.73817	7.11911	7.11911	7.11911	6.19053	5.26195	6.65482
chrV	293424	297701	SUT514_chrV:273983-278263	60	-	82.4888	81.405502	83.417397	83.107903	83.262703	84.1912	81.869797	83.262703	83.881699	82.953102	80.476898	82.953102	81.869797	82.6436	85.119797	86.048401	85.429298	86.357903	86.512703	87.286499	87.131699	87.286499	86.822197	86.976997	87.131699	85.738899	86.976997	87.131699	86.822197	87.286499	87.286499	87.441299	85.738899	86.976997	86.512703	86.203201	84.346001	87.441299	87.286499	86.822197	86.822197	87.131699	84.655502	85.584099
chrIV	1314564	1314876	SUT493_chrIV:1353249-1353561	60	-	4.33337	4.33337	4.33337	4.33337	4.33337	4.17861	4.17861	4.33337	4.17861	4.17861	4.02385	4.17861	4.33337	4.33337	4.33337	4.33337	4.33337	4.33337	4.33337	4.48814	4.48814	4.48814	4.48814	4.48814	4.48814	4.17861	4.33337	4.33337	4.33337	4.33337	4.17861	4.48814	4.48814	4.48814	4.48814	4.48814	4.6429	4.33337	4.6429	4.6429	4.48814	4.6429	4.6429	4.6429
chrXII	316899	318282	SUT693_chrXII:322084-323468	60	-	7.27388	7.42864	7.42864	7.42864	7.42864	7.42864	7.42864	7.42864	7.27388	7.27388	7.27388	7.42864	7.42864	7.42864	7.42864	7.42864	7.42864	7.42864	7.42864	7.42864	7.42864	7.42864	7.42864	7.27388	7.27388	7.27388	7.27388	7.27388	7.27388	7.42864	7.42864	7.42864	7.42864	7.42864	7.42864	7.42864	7.42864	7.42864	7.42864	7.42864	7.42864	7.42864	7.5834	7.5834
chrXV	953594	954251	SUT387_chrXV:989038-989694	60	+	30.9242	30.9242	31.0861	31.0861	31.409901	31.247999	31.247999	31.247999	31.247999	31.247999	31.247999	30.2766	31.0861	30.7623	30.7623	30.7623	30.7623	31.0861	31.247999	30.9242	30.9242	31.0861	31.0861	31.247999	31.247999	31.0861	30.9242	31.0861	31.0861	30.600401	30.7623	30.600401	30.9242	31.247999	31.409901	31.5718	30.600401	29.629	29.790899	24.933701	28.4956	31.247999	29.952801	29.305099
chrXII	659825	661270	SUT280_chrXII:699847-701295	60	+	0.485721	0.485721	0.485721	0.485721	0.485721	0.485721	0.485721	0.485721	0.485721	0.485721	0.485721	0.485721	0.485721	0.485721	0.485721	0.485721	0.485721	0.485721	0.485721	0.485721	0.485721	0.485721	0.485721	0.485721	0.485721	0.485721	0.485721	0.485721	0.485721	0.485721	0.485721	0.485721	0.485721	0.485721	0.485721	0.485721	0.485721	0.485721	0.647627	0.647627	0.647627	0.647627	0.647627	0.647627
chrX	350052	352500	SUT632_chrX:339817-342265	60	-	0.92858	0.92858	0.92858	0.92858	0.92858	0.92858	0.92858	0.92858	0.92858	0.92858	0.92858	0.92858	0.92858	0.92858	0.92858	0.92858	0.92858	0.92858	0.92858	0.92858	0.773817	0.92858	0.92858	0.92858	0.92858	0.92858	0.92858	0.92858	0.92858	0.773817	0.619053	0.773817	0.773817	0.773817	0.92858	1.08334	0.92858	1.08334	1.08334	1.08334	1.08334	0.773817	1.08334	1.08334
chrXIII	235893	236301	SUT296_chrXIII:253249-253657	60	+	0.971441	1.13335	1.13335	1.13335	1.13335	1.13335	0.971441	1.13335	1.13335	1.13335	1.13335	1.13335	1.13335	1.13335	1.13335	1.13335	1.13335	1.13335	1.13335	1.13335	0.971441	1.13335	0.971441	0.971441	0.971441	0.971441	0.971441	0.971441	0.971441	0.971441	0.971441	0.971441	0.971441	0.971441	0.971441	0.971441	0.971441	0.809534	0.971441	0.971441	0.971441	0.971441	0.971441	0.971441
chrVII	985168	985896	SUT571_chrVII:999578-1000305	60	-	4.95243	5.57148	5.57148	5.57148	5.57148	5.57148	5.57148	5.26195	5.57148	5.57148	5.57148	5.57148	5.26195	5.10719	5.10719	5.41672	5.72624	5.72624	5.72624	5.72624	5.57148	5.57148	5.57148	5.57148	5.72624	5.72624	5.88101	5.88101	5.26195	5.88101	5.88101	5.88101	5.26195	5.72624	5.57148	5.57148	5.88101	5.88101	5.57148	5.72624	5.57148	5.72624	5.88101	5.88101
chrIV	500017	500305	SUT467_chrIV:488937-489225	60	-	0.46429	0.46429	0.46429	0.46429	0.46429	0.46429	0.46429	0.46429	0.46429	0.46429	0.46429	0.46429	0.46429	0.46429	0.46429	0.46429	0.309527	0.309527	0.309527	0.309527	0.46429	0.46429	0.46429	0.46429	0.46429	0.46429	0.309527	0.309527	0.309527	0.309527	0.309527	0.309527	0.309527	0.309527	0.309527	0.309527	0.309527	0.309527	0.309527	0.309527	0.309527	0.309527	0.309527	0.309527
chrIV	956092	956941	SUT479_chrIV:980069-980925	60	-	11.9168	11.9168	11.4525	11.4525	11.9168	11.9168	11.9168	11.9168	11.9168	11.762	11.9168	11.6072	11.4525	11.2977	11.6072	11.2977	11.4525	11.762	11.4525	11.762	11.762	11.762	11.6072	11.762	11.762	10.5239	10.6787	10.6787	11.143	11.2977	10.9882	10.3691	11.143	11.4525	11.4525	11.6072	10.2144	11.4525	10.0596	10.0596	9.90485	9.90485	9.90485	9.90485
chrIII	108887	109334	SUT028_chrIII:114564-115012	60	+	19.914499	24.447901	24.6098	25.0956	24.771799	25.2575	25.419399	25.2575	25.2575	25.2575	25.419399	25.581301	25.2575	25.2575	25.581301	24.6098	25.581301	25.7432	25.7432	25.7432	25.7432	25.7432	25.581301	25.7432	25.7432	25.7432	25.9051	25.9051	24.285999	25.9051	25.9051	24.933701	25.2575	25.581301	25.581301	25.581301	25.581301	25.7432	25.419399	25.419399	25.2575	24.447901	25.581301	25.581301
chrXII	462978	463794	SUT266_chrXII:491823-492639	60	+	92.772598	92.772598	92.934502	93.2584	93.420303	92.934502	93.096397	93.096397	91.963097	91.639297	91.153603	92.772598	92.772598	93.2584	93.744102	93.420303	93.744102	93.582199	94.067902	94.229797	94.391701	85.8106	85.972504	94.067902	94.229797	93.905998	93.420303	92.934502	93.2584	94.229797	94.229797	90.182098	93.744102	94.391701	94.553596	94.391701	93.905998	79.334396	77.391502	91.801201	90.667801	90.505898	92.772598	93.2584
chrIV	1257936	1258872	SUT074_chrIV:1295765-1296701	60	+	38.695702	39.0196	38.371899	34.810001	39.0196	39.343399	38.533798	36.591	33.028999	32.219501	39.0196	39.181499	39.991001	40.4767	40.3148	37.562401	39.991001	39.0196	37.7243	39.991001	39.667198	40.3148	40.152901	39.991001	39.829102	39.829102	40.3148	40.3148	40.3148	40.152901	40.4767	40.4767	40.4767	39.829102	40.152901	40.3148	40.3148	39.667198	40.4767	39.667198	39.505299	39.505299	40.152901	40.152901
chrVIII	493288	493689	SUT172_chrVIII:498628-499044	60	+	11.4954	11.6573	11.6573	11.6573	12.143	12.143	11.8192	11.8192	11.8192	12.4668	12.3049	12.3049	12.143	12.3049	12.3049	12.143	11.9811	11.8192	12.3049	12.3049	12.3049	12.3049	10.5239	12.143	12.3049	12.4668	12.4668	12.4668	12.3049	12.6287	12.4668	12.4668	10.5239	9.71441	6.962	11.1716	11.0097	10.5239	12.143	12.143	12.4668	12.6287	12.3049	11.8192
chrXII	23345	23889	SUT244_chrXII:22937-23481	60	+	12.143	11.9811	11.9811	12.143	11.9811	11.9811	11.6573	11.6573	12.143	11.6573	11.9811	11.8192	11.8192	9.06678	11.1716	11.6573	11.9811	11.9811	11.9811	11.9811	12.143	11.4954	11.8192	12.143	11.8192	11.8192	11.8192	12.143	12.143	11.9811	12.143	12.143	12.143	11.9811	11.6573	11.4954	11.8192	11.8192	12.143	12.143	12.143	12.143	12.143	12.143
chrIV	146980	147736	SUT460_chrIV:134732-135492	60	-	2.16669	2.16669	2.16669	2.16669	2.16669	2.16669	2.16669	2.16669	2.01192	2.01192	2.01192	2.01192	2.01192	2.01192	2.01192	2.01192	2.01192	2.01192	2.01192	2.01192	2.01192	2.01192	2.01192	2.01192	2.01192	2.01192	2.01192	2.01192	2.01192	2.01192	1.85716	1.85716	1.85716	2.01192	2.01192	1.85716	1.85716	2.01192	2.01192	1.85716	2.01192	2.01192	2.01192	2.01192
chrVII	928202	930450	SUT569_chrVII:942668-944916	60	-	0.46429	0.309527	0.46429	0.46429	0.309527	0.46429	0.46429	0.46429	0.46429	0.46429	0.46429	0.46429	0.46429	0.46429	0.46429	0.46429	0.46429	0.46429	0.46429	0.46429	0.46429	0.46429	0.46429	0.46429	0.46429	0.46429	0.46429	0.46429	0.46429	0.46429	0.46429	0.46429	0.46429	0.46429	0.46429	0.46429	0.46429	0.46429	0.46429	0.46429	0.46429	0.46429	0.46429	0.46429
chrVIII	260774	261270	SUT160_chrVIII:266983-267479	60	+	8.90488	8.74297	6.962	9.06678	8.90488	8.74297	9.06678	8.90488	8.58106	8.58106	8.90488	9.06678	8.90488	8.58106	8.58106	8.90488	8.74297	8.74297	9.06678	9.06678	9.06678	8.90488	9.22869	9.22869	9.3906	9.3906	9.06678	9.55251	9.71441	9.87632	10.0382	10.0382	10.0382	10.2001	10.362	10.362	10.2001	9.87632	8.58106	9.22869	10.2001	10.362	10.5239	10.8478
chrII	284429	286485	SUT013_chrII:276760-278816	60	+	1.61907	1.61907	1.61907	1.61907	1.61907	1.61907	1.61907	1.61907	1.61907	1.61907	1.61907	1.61907	1.45716	1.45716	1.61907	1.61907	1.61907	1.61907	1.61907	1.61907	1.61907	1.61907	1.61907	1.61907	1.61907	1.61907	1.61907	1.45716	1.61907	1.45716	1.45716	1.45716	1.61907	1.61907	1.61907	1.13335	1.29525	1.29525	1.61907	1.61907	1.61907	1.61907	1.61907	1.61907
chrXV	947079	949359	SUT797_chrXV:982522-984802	60	-	46.429001	46.2742	45.964699	45.964699	46.119499	45.655201	45.964699	46.429001	45.964699	45.500401	46.119499	45.809898	45.809898	44.881401	44.262299	43.798	40.857498	45.036098	40.3932	45.964699	46.119499	46.738499	46.429001	46.738499	47.202801	46.583801	47.357601	47.357601	47.357601	47.667099	47.512299	47.512299	47.667099	47.512299	47.667099	47.667099	47.821899	47.821899	47.821899	47.512299	46.893299	47.048	47.048	47.512299
chrXV	532271	532789	SUT369_chrXV:550497-551049	60	+	1.61907	1.61907	1.61907	1.61907	1.45716	1.61907	1.61907	1.61907	1.45716	1.61907	1.61907	1.61907	1.61907	1.61907	1.61907	1.61907	1.61907	1.61907	1.61907	1.61907	1.61907	1.61907	1.61907	1.61907	1.61907	1.61907	1.61907	1.29525	1.29525	1.61907	1.61907	1.61907	1.61907	1.61907	1.45716	1.61907	1.61907	1.61907	1.61907	1.61907	1.61907	1.45716	1.61907	1.61907
chrXIII	348632	349415	SUT301_chrXIII:371210-371994	60	+	0.323814	0.323814	0.323814	0.323814	0.323814	0.323814	0.323814	0.323814	0.323814	0.323814	0.323814	0.323814	0.323814	0.323814	0.323814	0.323814	0.323814	0.323814	0.323814	0.323814	0.485721	0.485721	0.485721	0.485721	0.485721	0.485721	0.485721	0.485721	0.485721	0.485721	0.485721	0.485721	0.485721	0.485721	0.485721	0.485721	0.485721	0.485721	0.647627	0.809534	0.809534	0.809534	0.809534	0.809534
chrXV	366034	366138	SUT362_chrXV:385114-386370	60	+	18.7812	18.619301	17.323999	18.1336	17.971701	17.809799	17.1621	16.190701	15.8669	15.705	15.5431	16.190701	17.1621	17.0002	17.0002	16.3526	16.028799	15.8669	16.5145	16.3526	16.838301	16.676399	16.676399	16.676399	16.838301	16.676399	16.676399	16.190701	16.676399	16.676399	16.676399	16.3526	16.190701	16.676399	16.3526	16.028799	14.8954	15.3812	9.87632	11.1716	12.7906	15.3812	14.0859	15.8669
chrVII	1044650	1045242	SUT145_chrVII:1059052-1059644	60	+	1.13335	1.13335	1.13335	1.13335	1.13335	1.29525	1.29525	1.29525	1.13335	1.13335	1.13335	1.29525	1.29525	1.13335	1.29525	1.29525	1.45716	1.45716	1.45716	1.45716	1.45716	1.45716	1.45716	1.45716	1.45716	1.45716	1.45716	1.45716	1.45716	1.45716	1.29525	1.45716	1.45716	1.45716	1.45716	1.45716	1.45716	1.45716	1.45716	1.45716	1.45716	1.45716	1.45716	1.45716
chrXI	201943	202471	SUT231_chrXI:195195-195723	60	+	4.20958	4.20958	4.04767	4.20958	4.04767	4.04767	4.04767	4.04767	4.04767	4.04767	4.04767	4.04767	4.20958	4.20958	4.04767	4.20958	4.20958	4.20958	4.20958	4.20958	4.20958	4.20958	4.04767	4.04767	4.04767	4.04767	4.04767	4.04767	4.20958	4.20958	4.20958	4.20958	4.20958	4.20958	4.20958	4.20958	4.20958	3.72386	4.20958	4.20958	4.20958	4.20958	4.20958	4.20958
chrXII	592015	592713	SUT277_chrXII:626399-627095	60	+	0.809534	0.809534	0.647627	0.647627	0.647627	0.647627	0.809534	0.809534	0.809534	0.809534	0.809534	0.809534	0.809534	0.809534	0.809534	0.809534	0.971441	0.971441	0.971441	0.971441	0.971441	0.971441	0.809534	0.809534	0.809534	0.809534	0.971441	0.971441	0.971441	0.971441	0.971441	0.971441	0.809534	0.809534	0.647627	0.809534	0.809534	0.971441	0.971441	0.971441	0.809534	0.971441	0.971441	0.971441
chrXI	320506	321612	SUT671_chrXI:308747-309859	60	-	0.773817	0.773817	0.773817	0.773817	0.773817	0.773817	0.773817	0.773817	0.773817	0.773817	0.773817	0.773817	0.773817	0.773817	0.773817	0.773817	0.773817	0.773817	0.773817	0.773817	0.773817	0.773817	0.773817	0.773817	0.773817	0.773817	0.773817	0.773817	0.773817	0.773817	0.773817	0.773817	0.773817	0.773817	0.773817	0.773817	0.773817	0.773817	0.773817	0.773817	0.773817	0.773817	0.773817	0.773817
chrXV	678356	679923	SUT377_chrXV:701833-703401	60	+	3.72386	3.72386	3.72386	3.72386	3.72386	3.72386	3.56195	3.56195	3.72386	3.72386	3.72386	3.72386	3.72386	3.72386	3.40004	3.72386	3.72386	3.72386	3.72386	3.72386	3.72386	3.72386	3.56195	3.72386	3.72386	3.72386	3.88576	3.72386	3.72386	3.72386	3.56195	3.40004	3.56195	3.56195	3.72386	3.72386	3.72386	3.72386	3.72386	3.56195	3.56195	3.40004	3.40004	3.40004
chrXV	665709	665949	SUT783_chrXV:689189-689429	60	-	3.25003	2.9405	3.09527	3.25003	3.25003	3.25003	3.25003	3.25003	3.25003	2.9405	3.09527	3.09527	3.09527	3.09527	3.09527	3.25003	3.25003	3.25003	3.25003	3.25003	3.25003	3.25003	3.25003	2.47621	2.9405	3.09527	3.25003	3.25003	3.25003	2.78574	3.09527	2.78574	2.78574	3.40479	3.40479	3.25003	3.40479	3.40479	3.40479	3.40479	3.40479	3.25003	3.40479	3.40479
chrXI	376010	376999	SUT678_chrXI:364285-365261	60	-	0.92858	0.92858	0.773817	0.619053	0.92858	0.92858	1.08334	0.92858	0.92858	1.08334	0.92858	1.08334	1.08334	1.08334	0.92858	0.92858	0.773817	0.619053	0.92858	1.08334	1.08334	1.08334	0.92858	0.773817	0.92858	1.08334	1.08334	1.08334	1.23811	1.23811	1.08334	1.08334	1.23811	1.23811	1.08334	1.23811	1.23811	1.23811	1.08334	1.08334	1.08334	0.92858	0.619053	1.23811
chrVII	841584	841935	SUT135_chrVII:856678-857030	60	+	28.3337	28.657499	28.819401	28.657499	28.819401	28.819401	27.038401	28.657499	28.819401	28.819401	28.3337	28.657499	26.7146	25.419399	25.7432	28.3337	28.4956	28.4956	28.4956	28.3337	28.4956	28.3337	28.3337	28.657499	28.657499	28.4956	28.4956	28.657499	28.657499	28.4956	28.4956	23.3146	27.038401	28.3337	28.171801	28.171801	28.4956	27.362301	28.4956	28.657499	27.5242	28.3337	28.4956	28.4956
chrXVI	588599	589438	SUT418_chrXVI:588998-589830	60	+	51.162601	50.838799	50.838799	50.5149	50.838799	50.5149	50.838799	51.486401	51.324501	50.838799	50.838799	40.638599	48.895901	51.162601	51.324501	51.000702	51.000702	51.000702	51.000702	47.9244	50.838799	50.6768	50.5149	49.867298	49.381599	49.867298	50.191101	50.5149	50.6768	49.543499	49.867298	50.353001	50.353001	50.191101	50.353001	50.353001	49.867298	50.5149	49.381599	49.2197	48.895901	49.0578	49.381599	49.867298
chrIV	884826	885738	SUT474_chrIV:908501-909413	60	-	3.86908	3.86908	3.86908	3.86908	3.86908	3.86908	3.86908	3.86908	3.86908	3.86908	3.86908	3.86908	3.86908	3.86908	3.86908	3.86908	3.86908	3.86908	3.86908	3.86908	3.86908	3.86908	3.86908	3.86908	3.86908	3.86908	3.86908	3.86908	3.71432	3.86908	3.86908	3.86908	3.86908	3.86908	3.86908	3.86908	3.86908	3.86908	3.40479	3.55956	3.55956	3.71432	3.71432	3.71432
chrXIII	870287	870559	SUT740_chrXIII:898030-898302	60	-	26.309799	26.155001	25.690701	26.309799	26.309799	24.143101	26.309799	26.309799	26.155001	26.4645	26.4645	26.309799	26.309799	26.155001	26.155001	25.690701	26.0002	23.9883	23.678801	25.2264	25.2264	26.155001	26.309799	26.155001	26.309799	26.309799	25.2264	26.0002	25.381201	25.690701	26.0002	25.845501	26.0002	24.916901	25.2264	25.071699	26.155001	26.155001	26.155001	26.155001	26.155001	26.155001	26.309799	25.5359
chrVII	390387	390923	SUT117_chrVII:388928-389464	60	+	2176.51001	2163.889893	2163.560059	2171.820068	2177.969971	2178.620117	2181.860107	2178.290039	2178.290039	2194.969971	2196.909912	2197.399902	2200.149902	2202.580078	2203.22998	2200.800049	2199.340088	2078.399902	2118.070068	2160	1861.119995	2181.860107	2206.300049	2211.159912	2208.72998	2205.820068	2204.52002	2185.73999	2209.540039	2177.320068	2211	2208.090088	2208.570068	2208.72998	2212.300049	2206.790039	2197.889893	2191.899902	2191.899902	2216.179932	2146.560059	2218.77002	2223.139893	2224.600098
chrVIII	108057	108317	SUT152_chrVIII:111391-111655	60	+	13.924	13.924	13.924	13.924	13.7621	13.924	13.4383	13.7621	13.4383	14.0859	14.0859	14.0859	14.0859	13.924	13.924	13.7621	13.7621	13.924	13.924	13.924	13.924	11.9811	10.5239	9.3906	11.0097	13.6002	13.924	13.924	13.924	13.924	13.924	13.924	13.7621	13.7621	13.6002	13.6002	12.7906	13.924	13.924	13.7621	13.924	13.924	13.7621	13.924
chrXV	819553	820162	SUT792_chrXV:849048-849656	60	-	1.54763	1.54763	1.54763	1.54763	1.54763	1.54763	1.54763	1.54763	1.54763	1.54763	1.39287	1.39287	1.39287	1.54763	1.54763	1.54763	1.54763	1.54763	1.54763	1.54763	1.39287	1.39287	1.54763	1.54763	1.54763	1.54763	1.54763	1.54763	1.54763	1.54763	1.54763	1.54763	1.54763	1.54763	1.54763	1.54763	1.54763	1.54763	1.54763	1.54763	1.54763	1.54763	1.54763	1.54763
chrVII	615265	615497	SUT123_chrVII:622047-622279	60	+	18.2955	17.971701	18.457399	18.619301	18.619301	18.619301	18.2955	18.619301	18.619301	18.7812	18.9431	18.9431	18.9431	18.7812	18.7812	18.9431	14.7335	16.838301	18.1336	18.619301	18.7812	18.7812	18.619301	18.457399	18.2955	17.809799	18.9431	18.1336	17.971701	16.5145	18.2955	17.485901	18.619301	17.809799	18.2955	18.457399	18.7812	19.105	18.1336	19.266899	19.266899	19.105	19.266899	19.105
chrX	525694	525982	SUT215_chrX:525991-526279	60	+	13.6002	14.0859	14.0859	14.0859	13.924	13.924	13.924	13.924	13.924	13.924	13.924	13.924	13.924	13.4383	13.924	13.924	11.4954	13.924	13.924	13.924	13.7621	13.924	13.924	12.4668	13.7621	13.924	13.924	13.924	13.924	13.924	13.924	13.924	13.924	13.924	13.924	13.924	13.924	13.7621	13.7621	13.924	13.924	13.6002	13.924	14.0859
chrIX	308081	309649	SUT612_chrIX:321911-323479	60	-	2.63098	2.63098	2.63098	2.63098	2.47621	2.47621	2.63098	2.63098	2.63098	2.47621	2.47621	2.63098	2.63098	2.63098	2.63098	2.63098	2.63098	2.63098	2.32145	2.32145	2.63098	2.63098	2.47621	2.63098	2.63098	2.63098	2.63098	2.63098	2.63098	2.63098	2.63098	2.63098	2.63098	2.63098	2.63098	2.32145	2.63098	2.63098	2.63098	2.63098	2.63098	2.63098	2.63098	2.47621
chrIX	25482	27594	SUT176_chrIX:35105-37217	60	+	0.485721	0.485721	0.485721	0.485721	0.485721	0.485721	0.485721	0.323814	0.161907	0.323814	0.485721	0.485721	0.485721	0.485721	0.485721	0.485721	0.485721	0.485721	0.485721	0.485721	0.485721	0.485721	0.485721	0.485721	0.485721	0.485721	0.485721	0.485721	0.485721	0.485721	0.485721	0.485721	0.485721	0.485721	0.485721	0.485721	0.485721	0.485721	0.485721	0.485721	0.485721	0.485721	0.485721	0.485721
chrIV	1475676	1476692	SUT084_chrIV:1514351-1515367	60	+	28.009899	28.009899	28.009899	28.171801	28.171801	27.848	28.009899	28.009899	28.009899	28.009899	28.171801	28.171801	28.3337	28.3337	28.171801	28.3337	28.3337	28.3337	28.171801	28.171801	28.3337	28.4956	28.657499	28.657499	28.657499	28.4956	28.4956	28.657499	28.657499	28.171801	28.657499	28.819401	28.9813	28.819401	28.9813	28.9813	28.819401	28.657499	27.5242	28.657499	28.9813	28.9813	28.9813	28.819401
chrIV	1407112	1407496	SUT077_chrIV:1445773-1446157	60	+	0.323814	0.323814	0.323814	0.323814	0.323814	0.323814	0.323814	0.323814	0.323814	0.323814	0.323814	0.323814	0.323814	0.323814	0.323814	0.323814	0.323814	0.323814	0.323814	0.323814	0.323814	0.323814	0.323814	0.323814	0.323814	0.323814	0.323814	0.323814	0.323814	0.323814	0.323814	0.323814	0.323814	0.323814	0.323814	0.323814	0.323814	0.323814	0.323814	0.323814	0.323814	0.323814	0.323814	0.323814
chrXVI	319184	319328	SUT401_chrXVI:319098-319242	60	+	0.485721	0.485721	0.485721	0.485721	0.485721	0.485721	0.485721	0.485721	0.485721	0.485721	0.485721	0.485721	0.485721	0.485721	0.485721	0.485721	0.485721	0.485721	0.485721	0.485721	0.485721	0.485721	0.485721	0.485721	0.485721	0.647627	0.647627	0.647627	0.647627	0.647627	0.647627	0.647627	0.647627	0.647627	0.647627	0.647627	0.809534	0.809534	0.809534	0.809534	0.809534	0.809534	0.809534	0.809534
chrIV	517399	518836	SUT053_chrIV:506334-507774	60	+	9.22869	9.22869	9.22869	9.06678	9.06678	9.22869	9.22869	9.22869	9.22869	8.74297	9.22869	9.22869	9.3906	9.3906	9.22869	7.44772	8.74297	8.90488	9.06678	9.3906	9.22869	9.87632	9.87632	9.87632	9.55251	9.87632	9.87632	9.55251	9.87632	9.71441	9.71441	9.3906	9.87632	9.87632	9.87632	9.71441	9.55251	9.87632	9.87632	9.71441	9.87632	9.87632	9.71441	9.87632
chrVIII	284890	286578	SUT163_chrVIII:291094-292782	60	+	45.3339	45.6577	45.819599	45.6577	44.848202	45.4958	45.172001	45.172001	44.0387	44.2006	44.362499	45.6577	45.6577	45.6577	45.3339	45.172001	45.4958	45.3339	45.010101	45.172001	44.2006	43.714901	44.0387	44.2006	44.2006	35.619499	42.095798	43.390999	38.0481	35.4576	41.933899	42.9053	35.133801	42.419601	41.933899	41.933899	41.933899	42.419601	42.419601	42.581501	42.743401	43.229099	41.6101	33.676601
chrXVI	463571	463763	SUT411_chrXVI:463982-464174	60	+	5.34293	5.01911	5.01911	5.18102	5.18102	5.18102	5.34293	5.18102	5.18102	5.18102	5.18102	5.18102	5.01911	5.01911	5.18102	5.18102	5.18102	4.6953	4.6953	5.01911	5.34293	5.50483	5.82865	5.82865	5.99055	5.99055	6.15246	6.15246	6.15246	5.99055	5.99055	6.15246	6.15246	6.15246	6.15246	6.15246	6.15246	5.82865	5.82865	5.82865	4.85721	6.15246	5.99055	6.15246
chrII	801373	805112	SUT453_chrII:792818-796570	60	-	923.937012	924.55603	925.794006	924.55603	922.080017	899.02002	896.698975	891.591003	927.80603	911.55603	907.84198	894.841003	899.794006	895.77002	740.85199	743.018982	752.768982	917.127014	923.163025	925.330017	908.30603	924.09198	920.995972	921.460999	925.794006	929.044006	926.104004	929.973022	931.366028	923.781982	934.616028	934.77002	936.163025	934.616028	933.223022	941.116028	934.616028	933.377991	922.080017	925.330017	915.11499	937.247009	936.937012	931.52002
chrVI	110542	111734	SUT103_chrVI:89579-90771	60	+	0.161907	0.161907	0.161907	0.161907	0.161907	0	0.161907	0.161907	0.161907	0.161907	0.161907	0.161907	0.161907	0.161907	0.161907	0.161907	0.161907	0.161907	0.161907	0.161907	0.161907	0.161907	0.161907	0.161907	0.161907	0.161907	0.161907	0.161907	0.161907	0.161907	0.161907	0.161907	0.161907	0.161907	0.161907	0.161907	0.161907	0.161907	0.161907	0.161907	0.161907	0.161907	0.161907	0.161907
chrXI	284722	285347	SUT668_chrXI:278283-278907	60	-	3.09527	3.25003	3.25003	3.25003	3.25003	3.40479	3.40479	3.40479	3.40479	3.40479	3.40479	3.40479	3.40479	3.25003	3.09527	3.25003	3.25003	3.25003	3.25003	3.25003	3.25003	3.25003	3.09527	3.09527	3.09527	3.09527	3.09527	3.09527	3.25003	3.25003	3.25003	3.09527	3.25003	3.25003	3.09527	3.25003	3.25003	2.9405	3.09527	3.25003	3.25003	3.25003	3.09527	3.09527
chrXII	984749	985463	SUT712_chrXII:1029912-1030624	60	-	6.96435	6.96435	7.42864	7.42864	7.5834	6.65482	4.17861	7.73817	7.73817	7.73817	7.73817	7.73817	7.73817	7.73817	7.73817	7.11911	7.27388	7.42864	7.27388	7.73817	7.73817	7.73817	7.89293	7.5834	7.42864	7.73817	7.73817	7.73817	7.89293	7.73817	7.89293	8.04769	7.73817	7.89293	8.04769	7.89293	7.89293	7.89293	5.88101	6.50006	6.96435	7.89293	7.89293	7.73817
chrIX	273870	274996	SUT187_chrIX:289258-290386	60	+	0.323814	0.485721	0.485721	0.485721	0.485721	0.323814	0.323814	0.485721	0.485721	0.485721	0.485721	0.485721	0.485721	0.485721	0.485721	0.485721	0.485721	0.485721	0.485721	0.485721	0.485721	0.485721	0.485721	0.485721	0.485721	0.485721	0.323814	0.485721	0.485721	0.485721	0.323814	0.485721	0.323814	0.485721	0.485721	0.485721	0.485721	0.485721	0.485721	0.485721	0.485721	0.485721	0.485721	0.485721
chrIV	1412593	1414304	SUT494_chrIV:1451121-1452833	60	-	365.240997	352.859985	297.919006	366.170013	366.015015	366.789001	366.944	365.240997	366.015015	365.240997	363.075012	354.252991	366.015015	349.455994	363.848999	346.825012	367.562988	366.789001	367.562988	367.717987	367.562988	356.729004	368.337006	366.634003	362.455994	369.420013	365.705994	366.789001	369.575012	367.872009	369.420013	370.039001	370.348999	369.884003	369.730011	369.110992	363.848999	362.920013	363.694	361.837006	369.575012	370.194	370.967987	371.432007
chrXVI	564853	565090	SUT415_chrXVI:565574-565814	60	+	24.933701	25.0956	25.0956	25.2575	25.2575	24.447901	25.2575	25.0956	24.933701	24.933701	25.0956	25.2575	25.0956	25.2575	25.0956	24.771799	24.285999	24.933701	24.933701	25.2575	25.0956	24.1241	25.0956	25.0956	25.0956	24.933701	25.2575	25.2575	25.2575	25.2575	24.6098	25.0956	25.0956	25.0956	24.447901	24.771799	24.933701	24.447901	24.447901	24.933701	24.6098	24.1241	24.447901	24.447901
chrXVI	796117	796277	SUT838_chrXVI:789451-789611	60	-	6.19053	6.19053	6.19053	6.19053	5.88101	6.03577	6.19053	6.19053	6.03577	5.72624	5.26195	6.19053	6.19053	6.19053	6.19053	6.19053	6.03577	6.19053	6.19053	6.19053	6.19053	6.19053	6.19053	6.19053	6.19053	6.19053	6.19053	6.19053	6.19053	6.19053	6.03577	5.88101	6.19053	6.19053	6.03577	6.03577	6.03577	4.48814	5.88101	5.72624	5.72624	5.72624	5.88101	5.88101
chrXI	26050	27515	SUT219_chrXI:19681-21145	60	+	17.485901	17.6478	17.485901	17.485901	17.485901	17.485901	17.485901	17.485901	17.1621	17.485901	17.0002	17.323999	16.676399	17.6478	17.323999	17.323999	17.485901	17.485901	17.485901	17.485901	17.323999	17.323999	17.1621	17.485901	17.1621	17.323999	17.0002	16.838301	16.838301	17.323999	17.0002	17.1621	17.6478	17.485901	17.485901	17.6478	17.485901	17.323999	17.323999	17.323999	17.6478	17.6478	17.809799	17.809799
chrII	706350	706940	SUT021_chrII:697845-698445	60	+	0.809534	0.809534	0.809534	0.809534	0.809534	0.809534	0.809534	0.809534	0.809534	0.809534	0.809534	0.809534	0.809534	0.809534	0.809534	0.809534	0.647627	0.485721	0.647627	0.647627	0.647627	0.647627	0.647627	0.809534	0.809534	0.809534	0.809534	0.809534	0.647627	0.809534	0.809534	0.809534	0.809534	0.809534	0.809534	0.809534	0.809534	0.809534	0.809534	0.809534	0.809534	0.809534	0.809534	0.809534
chrXII	229398	230750	SUT252_chrXII:234552-235904	60	+	2.2667	2.2667	2.2667	2.2667	2.2667	2.2667	2.2667	2.10479	2.10479	2.10479	2.10479	2.10479	1.94288	2.10479	2.10479	2.10479	2.10479	2.10479	2.10479	2.10479	2.10479	2.10479	2.10479	2.10479	2.10479	2.10479	2.10479	2.10479	1.94288	2.10479	2.10479	2.10479	2.10479	2.10479	2.10479	2.10479	2.10479	2.10479	2.10479	2.10479	2.10479	2.10479	2.2667	2.10479
chrIII	109762	111613	SUT456_chrIII:115440-117288	60	-	218.061996	218.061996	218.216003	218.526001	214.347	218.371002	218.371002	218.526001	218.990005	219.145004	219.300003	217.751999	217.751999	218.526001	219.453995	206.919006	215.121002	218.061996	219.145004	215.740005	218.990005	218.371002	218.835007	219.145004	217.132996	218.681	218.835007	214.966003	219.764008	220.072998	220.072998	219.919006	212.953995	219.764008	220.227997	220.382996	220.382996	220.382996	210.787994	219.453995	217.597	218.061996	218.681	220.072998
chrIV	596517	597916	SUT472_chrIV:598882-600282	60	-	9.13104	9.13104	9.13104	9.13104	9.13104	9.13104	9.13104	9.13104	8.97627	8.82151	8.82151	8.82151	8.35722	6.96435	6.19053	3.40479	8.51198	8.35722	8.20246	7.73817	7.89293	7.5834	7.73817	7.73817	7.73817	7.27388	7.89293	7.73817	7.89293	7.11911	7.27388	7.11911	7.11911	7.27388	7.27388	7.27388	7.11911	7.27388	7.27388	7.27388	7.11911	7.11911	6.80959	6.96435
chrVII	944323	945234	SUT570_chrVII:958772-959683	60	-	4.17861	4.33337	4.33337	4.33337	4.33337	4.17861	4.17861	4.33337	4.02385	4.33337	4.33337	4.33337	4.33337	4.33337	4.33337	4.33337	4.33337	4.17861	4.17861	4.33337	4.02385	4.17861	4.33337	4.33337	4.17861	4.33337	4.33337	4.33337	4.33337	4.33337	4.33337	4.33337	4.33337	4.33337	4.33337	4.17861	4.17861	4.33337	4.33337	4.17861	4.33337	4.17861	4.17861	4.02385
chrXII	568701	569134	SUT698_chrXII:603427-603859	60	-	354.40799	355.337006	355.490997	353.479004	355.027008	355.182007	355.800995	356.575012	356.109985	356.884003	355.955994	355.490997	357.502991	351.002991	351.15799	356.109985	355.490997	355.955994	355.182007	356.729004	353.634003	351.312988	355.182007	351.932007	353.789001	355.645996	357.812988	357.967987	358.587006	355.337006	342.335999	359.050995	353.789001	353.944	356.265015	353.015015	355.800995	354.562988	357.502991	359.359985	359.670013	356.265015	357.65799	350.847992
chrX	110985	111648	SUT202_chrX:101007-101671	60	+	2.4286	2.4286	2.4286	2.4286	2.4286	2.4286	2.4286	2.4286	2.4286	2.4286	2.4286	2.4286	2.4286	2.4286	2.4286	2.4286	2.4286	2.4286	2.4286	2.4286	2.4286	2.4286	2.2667	2.4286	2.4286	2.4286	2.4286	2.4286	2.4286	2.4286	2.4286	2.4286	2.4286	2.4286	2.4286	2.4286	2.4286	2.4286	2.4286	2.4286	2.4286	2.4286	2.4286	2.4286
chrIV	382991	384037	SUT462_chrIV:370935-371984	60	-	3.86908	3.86908	3.86908	3.86908	3.86908	3.86908	3.71432	3.71432	3.86908	3.86908	3.86908	3.86908	3.40479	3.40479	3.71432	3.86908	3.71432	3.86908	3.86908	3.71432	3.71432	3.86908	3.86908	3.71432	3.86908	3.86908	3.86908	3.71432	3.71432	3.71432	3.71432	3.71432	3.71432	3.86908	3.86908	3.86908	3.86908	3.86908	3.86908	3.86908	3.71432	3.71432	3.71432	3.71432
chrXV	59337	59713	SUT766_chrXV:73534-73910	60	-	2.9405	2.9405	2.9405	2.9405	2.9405	2.9405	2.9405	2.9405	2.78574	2.9405	3.09527	3.09527	3.09527	3.09527	3.09527	3.09527	3.09527	2.63098	3.09527	3.09527	3.09527	3.09527	3.09527	2.78574	2.47621	2.9405	2.78574	2.78574	2.78574	2.78574	2.9405	2.9405	2.32145	2.47621	2.9405	3.09527	3.09527	3.09527	3.09527	3.09527	3.09527	3.09527	3.09527	3.09527
chrXVI	511449	511873	SUT413_chrXVI:511845-512269	60	+	20.400299	20.886	20.886	20.886	21.209801	20.2384	21.3717	21.3717	21.3717	21.3717	19.914499	21.047899	21.209801	21.047899	21.047899	20.562201	20.886	20.886	21.047899	20.0765	21.047899	21.695499	20.562201	20.400299	21.3717	20.886	21.047899	21.047899	21.047899	20.2384	20.400299	20.562201	21.3717	21.5336	21.5336	21.3717	20.7241	21.3717	21.5336	21.3717	21.3717	19.7526	18.7812	15.2192
chrXIII	883165	884661	SUT321_chrXIII:910923-912419	60	+	0.971441	0.809534	0.971441	0.809534	0.971441	0.971441	0.971441	0.971441	0.971441	0.971441	0.971441	0.971441	0.971441	0.971441	0.971441	0.971441	0.971441	0.971441	0.971441	0.971441	0.971441	0.971441	0.971441	0.971441	0.971441	0.971441	0.971441	0.971441	0.971441	0.971441	0.971441	0.971441	0.647627	0.809534	0.971441	0.971441	0.971441	0.971441	0.971441	0.971441	0.971441	0.971441	0.971441	0.971441
chrXIV	772825	774703	SUT759_chrXIV:764728-766608	60	-	14.393	14.5478	14.5478	14.5478	14.5478	13.9287	14.0835	13.7739	14.0835	14.2382	14.2382	14.2382	14.393	14.393	14.7025	14.7025	14.7025	14.393	14.7025	14.7025	14.7025	14.7025	14.5478	14.2382	14.393	14.5478	14.8573	14.8573	14.8573	14.8573	14.8573	15.012	14.7025	15.012	15.012	15.012	15.012	14.7025	15.012	15.012	14.8573	14.8573	15.012	14.7025
chrIII	110721	111633	SUT029_chrIII:116396-117308	60	+	9.22869	7.60962	8.09534	10.0382	10.0382	10.2001	10.2001	10.2001	10.2001	10.2001	10.2001	10.0382	9.87632	10.0382	9.87632	10.0382	10.362	10.362	10.362	10.362	10.362	10.362	10.362	10.362	10.2001	9.87632	10.0382	10.0382	10.362	9.71441	9.3906	10.0382	10.2001	10.2001	10.2001	10.2001	10.2001	10.0382	9.06678	10.2001	10.362	10.362	10.362	10.0382
chrXVI	145342	146470	SUT810_chrXVI:145534-146662	60	-	2.47621	2.63098	3.55956	5.26195	5.26195	5.41672	5.57148	6.3453	6.65482	6.96435	7.27388	7.27388	7.27388	8.04769	8.51198	9.13104	9.13104	10.0596	11.4525	13.1549	13.4644	13.4644	13.9287	16.5597	16.5597	16.5597	17.024	17.178699	17.4883	17.4883	17.4883	17.3335	17.178699	16.714399	17.4883	17.7978	17.952499	17.952499	17.952499	17.952499	17.7978	17.7978	17.952499	17.7978
chrV	573040	574720	SUT522_chrV:559426-561106	60	-	123.346001	123.810997	128.763	128.917999	128.917999	127.525002	127.525002	123.810997	122.108002	124.275002	126.132004	125.358002	126.596001	123.655998	125.667999	128.143997	128.917999	129.072998	128.143997	129.382004	123.655998	129.072998	129.072998	129.072998	128.453995	120.096001	128.143997	126.905998	129.227005	129.227005	123.192001	126.132004	124.120003	123.037003	123.655998	124.120003	123.346001	121.799004	99.667603	108.488998	108.488998	108.025002	106.941002	105.393997
chrXI	149933	151069	SUT228_chrXI:143183-144319	60	+	5.82865	5.82865	5.99055	5.99055	6.15246	6.15246	6.15246	6.15246	6.15246	6.15246	5.99055	5.99055	5.99055	5.99055	5.99055	5.82865	5.99055	5.99055	5.99055	5.99055	5.82865	5.82865	5.01911	5.01911	5.50483	5.82865	5.99055	5.82865	5.82865	5.66674	5.99055	5.99055	5.99055	5.82865	5.99055	5.99055	5.82865	5.82865	5.99055	5.99055	5.99055	5.99055	5.99055	5.99055
chrXII	980227	981549	SUT711_chrXII:1025383-1026711	60	-	400.372986	394.337006	401.610992	401.300995	405.325012	405.015991	400.992004	409.194	409.65799	402.38501	409.812988	409.65799	409.503998	409.503998	409.503998	392.63501	394.027008	409.503998	408.420013	406.40799	409.503998	410.897003	408.575012	411.515991	411.205994	411.205994	411.515991	410.897003	409.039001	408.730011	409.194	405.325012	403.467987	364.467987	413.217987	413.372986	412.908997	412.908997	408.88501	410.278015	403.003998	403.312988	404.397003	402.38501
chrIV	618666	619250	SUT473_chrIV:621067-621651	60	-	3.40479	3.25003	3.40479	3.25003	3.09527	3.25003	2.9405	3.25003	3.40479	3.40479	3.40479	3.25003	3.40479	3.40479	3.40479	3.25003	3.25003	3.25003	3.25003	3.40479	3.40479	3.40479	3.40479	3.40479	3.40479	3.40479	3.40479	3.40479	3.40479	3.25003	3.09527	3.09527	3.09527	3.25003	1.7024	3.09527	3.25003	3.40479	3.40479	3.40479	3.40479	3.40479	3.40479	2.9405
chrIX	18837	19133	SUT601_chrIX:28493-28789	60	-	0.309527	0.309527	0.309527	0.309527	0.309527	0.309527	0.309527	0.309527	0.309527	0.309527	0.309527	0.309527	0.309527	0.309527	0.309527	0.309527	0.309527	0.309527	0.309527	0.309527	0.309527	0.309527	0.309527	0.309527	0.309527	0.309527	0.309527	0.309527	0.309527	0.309527	0.309527	0.309527	0.309527	0.309527	0.309527	0.309527	0.309527	0.309527	0.309527	0.309527	0.309527	0.309527	0.309527	0.309527
chrVII	740926	741942	SUT130_chrVII:751414-752430	60	+	55.5341	55.695999	55.857899	55.857899	55.695999	56.181702	56.505501	56.505501	56.181702	55.857899	56.019798	54.562599	54.4007	54.562599	54.724499	55.5341	55.372101	55.857899	55.857899	56.019798	56.019798	53.591202	55.695999	56.019798	56.343601	56.343601	56.343601	56.6674	56.343601	56.6674	56.8293	56.991199	56.991199	56.991199	56.8293	49.543499	56.343601	56.8293	56.8293	56.6674	55.857899	55.857899	44.686298	54.724499
chrXV	667341	668725	SUT785_chrXV:690821-692205	60	-	0.46429	0.46429	0.46429	0.46429	0.46429	0.46429	0.46429	0.46429	0.46429	0.46429	0.46429	0.46429	0.46429	0.46429	0.619053	0.619053	0.619053	0.619053	0.619053	0.46429	0.619053	0.619053	0.619053	0.619053	0.619053	0.619053	0.619053	0.619053	0.619053	0.619053	0.619053	0.619053	0.619053	0.46429	0.46429	0.619053	0.619053	0.619053	0.619053	0.619053	0.619053	0.46429	0.619053	0.619053
chrXIII	704474	705145	SUT737_chrXIII:731438-732110	60	-	0.619053	0.46429	0.46429	0.46429	0.46429	0.46429	0.46429	0.46429	0.46429	0.46429	0.46429	0.46429	0.154763	0.154763	0.309527	0.46429	0.46429	0.46429	0.46429	0.46429	0.46429	0.46429	0.46429	0.46429	0.46429	0.46429	0.46429	0.46429	0.46429	0.46429	0.46429	0.46429	0.46429	0.46429	0.46429	0.46429	0.46429	0.46429	0.46429	0.46429	0.46429	0.46429	0.46429	0.46429
chrVII	959817	960400	SUT141_chrVII:974261-974845	60	+	2.2667	2.2667	2.59051	2.59051	2.59051	2.59051	2.59051	2.59051	2.59051	2.59051	2.4286	2.2667	2.59051	2.59051	2.59051	2.59051	2.59051	2.59051	2.59051	2.59051	2.59051	2.59051	2.59051	2.59051	2.59051	2.59051	2.59051	2.59051	2.59051	2.59051	2.59051	2.59051	2.59051	2.59051	2.59051	2.59051	2.59051	2.59051	2.59051	2.59051	2.59051	2.10479	2.4286	2.59051
chrVII	719160	719744	SUT127_chrVII:729966-730550	60	+	0.809534	0.809534	0.809534	0.809534	0.809534	0.809534	0.809534	0.809534	0.809534	0.809534	0.809534	0.809534	0.809534	0.809534	0.809534	0.809534	0.809534	0.809534	0.809534	0.809534	0.809534	0.809534	0.809534	0.809534	0.809534	0.809534	0.809534	0.809534	0.809534	0.809534	0.809534	0.809534	0.809534	0.809534	0.809534	0.809534	0.809534	0.809534	0.809534	0.809534	0.809534	0.485721	0.647627	0.647627
chrVII	160536	160896	SUT538_chrVII:159329-159689	60	-	0.154763	0.154763	0.154763	0.154763	0.154763	0.154763	0.154763	0.154763	0.154763	0.154763	0.154763	0.154763	0.154763	0.154763	0.154763	0.154763	0.154763	0.154763	0.154763	0.154763	0.154763	0.154763	0.154763	0.154763	0.154763	0.154763	0.154763	0.154763	0.154763	0.154763	0.154763	0	0	0.154763	0.154763	0.154763	0.154763	0.154763	0.154763	0	0.154763	0.154763	0	0
chrVIII	377465	378801	SUT588_chrVIII:383363-384699	60	-	29.405001	29.7146	29.7146	29.405001	29.250299	29.405001	29.250299	29.405001	29.559799	29.405001	29.405001	29.559799	29.559799	29.559799	29.559799	29.559799	29.405001	29.250299	29.250299	29.250299	29.095501	27.857401	29.559799	28.940701	29.095501	27.857401	28.166901	26.619301	29.7146	29.405001	29.250299	29.095501	28.012199	29.095501	28.4764	28.4764	29.559799	29.559799	29.405001	29.7146	29.405001	29.095501	28.940701	29.250299
chrXIV	751933	754474	SUT344_chrXIV:743828-746372	60	+	3.07623	3.07623	3.07623	3.07623	2.91432	2.91432	3.07623	2.75242	2.75242	3.07623	3.23814	3.23814	3.07623	3.23814	3.23814	3.23814	3.23814	3.23814	3.23814	3.23814	3.23814	3.23814	3.23814	3.23814	3.07623	3.23814	3.23814	3.23814	3.23814	2.91432	3.07623	3.23814	3.23814	3.23814	3.23814	3.23814	3.23814	3.23814	3.23814	3.23814	3.23814	3.07623	3.23814	3.23814
chrXI	157649	159833	SUT661_chrXI:150899-153083	60	-	11.762	11.4525	11.762	11.762	11.6072	11.4525	11.762	11.762	11.762	11.762	11.762	11.762	11.2977	11.143	11.4525	11.143	10.0596	11.6072	11.762	11.6072	11.2977	10.5239	11.143	11.143	11.143	10.3691	10.8334	10.8334	11.762	11.762	11.762	11.9168	11.9168	11.6072	11.6072	11.6072	11.2977	10.0596	11.762	11.6072	11.762	11.2977	11.2977	11.6072
chrXII	887097	887841	SUT709_chrXII:921643-922387	60	-	10.3691	10.2144	10.2144	10.3691	10.3691	10.3691	10.6787	10.5239	10.5239	10.6787	10.8334	10.8334	10.3691	10.8334	10.8334	10.8334	10.8334	10.8334	10.3691	11.143	10.9882	10.9882	11.143	11.143	11.143	11.143	11.143	11.143	11.143	11.143	11.143	11.2977	11.143	10.9882	11.143	11.2977	11.2977	10.9882	11.143	11.143	10.8334	10.8334	10.5239	11.2977
chrVII	487724	488268	SUT548_chrVII:483386-483930	60	-	21.666901	21.666901	21.5121	21.9764	21.8216	21.9764	21.8216	21.8216	21.8216	21.666901	21.666901	21.9764	21.9764	21.2026	22.131201	22.131201	22.131201	21.9764	22.131201	22.131201	22.131201	22.440701	22.440701	22.5954	21.666901	19.6549	22.440701	22.440701	22.440701	22.440701	21.3573	22.5954	22.5954	22.5954	22.2859	19.190701	23.0597	23.0597	22.440701	23.0597	23.0597	23.0597	23.524	23.678801
chrXV	222241	223161	SUT357_chrXV:241595-242515	60	+	1.61907	1.78098	1.61907	1.78098	1.61907	1.45716	1.78098	1.94288	1.78098	1.78098	2.10479	2.10479	2.10479	2.10479	2.10479	2.10479	2.10479	2.10479	2.10479	2.10479	2.10479	2.10479	2.10479	2.10479	2.10479	2.10479	2.10479	2.10479	2.10479	2.10479	2.10479	2.10479	2.10479	2.10479	2.10479	2.10479	1.94288	1.94288	2.10479	2.2667	2.2667	2.2667	2.4286	2.4286
chrVII	488304	488526	SUT120_chrVII:483966-484190	60	+	17.485901	16.838301	17.971701	17.971701	17.971701	17.971701	17.971701	17.971701	17.809799	17.971701	18.1336	17.971701	17.809799	17.971701	17.809799	18.1336	17.809799	18.1336	17.971701	17.971701	17.809799	16.838301	14.7335	17.6478	17.485901	17.6478	17.6478	17.323999	16.676399	17.971701	17.6478	17.809799	17.971701	18.1336	17.971701	18.1336	18.1336	17.485901	18.1336	17.971701	17.809799	18.1336	17.971701	17.485901
chrVIII	118240	120366	SUT153_chrVIII:121895-124023	60	+	0.323814	0.323814	0.323814	0.323814	0.323814	0.323814	0.323814	0.323814	0.323814	0.323814	0.323814	0.323814	0.323814	0.161907	0.323814	0.323814	0.323814	0.323814	0.323814	0.323814	0.323814	0.323814	0.323814	0.323814	0.323814	0.323814	0.323814	0.323814	0.323814	0.323814	0.323814	0.323814	0.323814	0.161907	0.323814	0.323814	0.323814	0.323814	0.323814	0.323814	0.323814	0.323814	0.323814	0.323814
chrXIV	750422	750678	SUT343_chrXIV:742316-742572	60	+	59.096001	55.210201	59.4198	58.934101	58.772202	58.772202	58.124599	58.286499	59.096001	59.581699	59.4198	58.772202	59.096001	59.2579	59.743599	59.905499	59.905499	59.905499	59.905499	59.905499	56.991199	59.905499	59.905499	59.905499	59.905499	52.943501	58.448399	59.581699	59.581699	59.743599	59.2579	59.4198	59.4198	59.4198	58.934101	53.591202	58.448399	55.857899	57.8008	58.124599	58.286499	59.096001	59.581699	59.581699
chrXIII	159110	159238	SUT294_chrXIII:164617-164745	60	+	4.04767	4.04767	4.04767	4.04767	4.04767	4.04767	4.04767	4.04767	3.72386	3.72386	3.72386	4.04767	4.04767	4.04767	4.04767	4.04767	4.04767	4.04767	3.88576	4.04767	4.04767	3.72386	3.72386	4.04767	4.04767	4.04767	4.04767	4.04767	2.75242	3.72386	3.72386	4.04767	4.04767	4.04767	4.04767	4.04767	4.04767	4.04767	4.04767	4.04767	3.88576	4.04767	4.04767	4.04767
chrIV	1142752	1142960	SUT483_chrIV:1174615-1174823	60	-	1.08334	1.08334	1.08334	1.08334	1.08334	1.08334	1.08334	1.08334	1.08334	1.08334	1.08334	1.08334	1.08334	1.08334	1.08334	1.08334	1.08334	1.08334	1.08334	1.08334	1.08334	1.08334	1.08334	1.08334	1.08334	1.08334	1.08334	1.08334	1.08334	0.773817	0.773817	1.08334	1.08334	1.08334	1.08334	1.08334	1.08334	1.08334	0.92858	1.08334	1.08334	1.23811	1.23811	1.23811
chrIV	709811	710954	SUT059_chrIV:718647-719791	60	+	6.80009	6.80009	6.80009	6.80009	6.80009	6.47627	6.47627	6.47627	6.47627	6.47627	6.63818	6.63818	6.47627	6.63818	6.63818	6.63818	5.01911	4.53339	3.72386	5.50483	6.31437	6.47627	6.47627	6.63818	6.31437	6.47627	6.63818	6.47627	6.63818	6.63818	6.63818	6.63818	6.63818	6.47627	6.31437	5.66674	6.31437	6.47627	6.47627	6.47627	6.47627	6.31437	6.31437	6.15246
chrXIII	826795	827259	SUT739_chrXIII:854542-855006	60	-	40.238499	40.3932	40.3932	40.238499	40.238499	40.3932	40.238499	40.083698	39.928902	39.4646	39.6194	40.083698	40.548	40.548	40.548	40.548	40.3932	40.238499	40.083698	39.4646	40.238499	40.548	40.238499	37.917	40.238499	40.238499	35.5956	35.750301	40.083698	40.548	40.3932	40.3932	40.548	40.548	39.309898	40.548	40.238499	40.548	40.238499	40.548	40.3932	40.548	40.3932	39.7742
chrIII	228652	229364	SUT037_chrIII:223502-224214	60	+	0.485721	0.485721	0.485721	0.485721	0.485721	0.485721	0.485721	0.485721	0.485721	0.485721	0.485721	0.485721	0.485721	0.485721	0.485721	0.485721	0.485721	0.485721	0.485721	0.485721	0.485721	0.485721	0.485721	0.485721	0.485721	0.485721	0.485721	0.485721	0.485721	0.323814	0.323814	0.485721	0.485721	0.485721	0.485721	0.485721	0.485721	0.485721	0.485721	0.485721	0.485721	0.485721	0.323814	0.485721
chrVI	279054	279823	SUT107_chrVI:256470-257414	60	+	10.0382	10.0382	10.362	10.362	10.362	10.5239	10.8478	10.8478	10.8478	11.0097	11.1716	11.3335	10.0382	11.0097	11.3335	11.1716	11.4954	12.6287	12.6287	12.4668	12.7906	12.7906	12.6287	12.4668	12.4668	11.3335	12.6287	12.4668	12.4668	12.4668	12.3049	12.4668	12.9525	12.7906	12.9525	12.9525	13.2764	13.2764	13.2764	13.2764	13.1145	13.1145	13.4383	13.4383
chrXIV	469318	469838	SUT748_chrXIV:466117-466637	60	-	1.7024	1.7024	1.7024	1.7024	1.7024	1.7024	1.7024	1.7024	1.54763	1.54763	1.7024	1.7024	1.7024	1.7024	1.7024	1.7024	1.7024	1.7024	1.7024	1.7024	1.7024	1.7024	1.7024	1.7024	1.7024	1.7024	1.7024	1.7024	1.7024	1.54763	1.23811	1.54763	1.7024	1.7024	1.7024	1.7024	1.7024	1.7024	1.7024	1.7024	1.7024	1.7024	1.7024	1.7024
chrVIII	350067	351915	SUT587_chrVIII:356282-358130	60	-	0.619053	0.619053	0.619053	0.619053	0.619053	0.619053	0.619053	0.619053	0.619053	0.619053	0.619053	0.619053	0.619053	0.619053	0.619053	0.46429	0.46429	0.46429	0.46429	0.46429	0.46429	0.46429	0.46429	0.46429	0.46429	0.46429	0.46429	0.46429	0.46429	0.46429	0.46429	0.46429	0.46429	0.46429	0.46429	0.46429	0.46429	0.46429	0.46429	0.46429	0.46429	0.46429	0.46429	0.46429
chrXV	425141	425580	SUT367_chrXV:444096-444536	60	+	3.88576	3.72386	3.88576	3.88576	3.88576	3.88576	3.88576	3.88576	3.88576	3.88576	3.88576	3.72386	3.88576	3.88576	3.88576	3.88576	3.72386	3.72386	3.72386	3.88576	3.88576	3.88576	3.88576	3.88576	3.88576	3.72386	3.56195	3.72386	3.72386	3.72386	3.88576	3.72386	3.56195	3.72386	3.56195	3.88576	3.88576	3.88576	3.88576	3.88576	3.72386	3.72386	3.88576	3.88576
chrXI	148011	149573	SUT227_chrXI:141261-142823	60	+	6.962	7.1239	7.1239	7.1239	7.1239	7.1239	7.1239	7.1239	7.1239	7.1239	7.1239	7.1239	7.1239	7.1239	7.1239	6.80009	6.47627	5.66674	6.47627	6.962	7.1239	7.1239	7.1239	7.1239	6.80009	6.47627	6.15246	6.47627	6.47627	6.31437	6.31437	5.99055	5.99055	3.56195	5.01911	5.66674	5.99055	5.99055	5.99055	5.82865	5.50483	5.50483	5.50483	5.50483
chrXI	366604	367272	SUT675_chrXI:355115-356139	60	-	11.6072	11.4525	12.2263	11.2977	11.143	10.6787	12.0715	11.2977	11.4525	11.9168	11.6072	11.4525	11.4525	10.2144	10.8334	11.2977	9.59533	11.9168	12.2263	12.3811	10.9882	10.9882	11.4525	12.0715	11.762	12.3811	12.3811	12.0715	11.4525	11.9168	11.9168	11.9168	11.9168	11.9168	11.9168	12.2263	12.5358	12.3811	12.3811	12.3811	12.5358	12.5358	12.5358	12.5358
chrII	252007	252502	SUT008_chrII:238398-238894	60	+	44.848202	45.172001	45.172001	45.172001	44.848202	43.0672	44.848202	44.848202	43.229099	40.3148	43.552898	42.743401	43.0672	43.552898	43.876801	44.0387	44.0387	43.552898	44.0387	44.524399	44.524399	42.9053	42.9053	42.581501	42.581501	42.581501	36.914799	42.095798	42.743401	42.743401	42.581501	41.933899	41.933899	41.933899	41.771999	39.991001	39.991001	39.181499	39.667198	39.991001	38.695702	40.4767	41.4482	42.095798
chrIV	1421228	1422044	SUT079_chrIV:1459757-1460573	60	+	1.13335	1.13335	1.13335	0.485721	0.647627	0.971441	1.13335	1.13335	1.13335	1.13335	1.13335	1.13335	1.13335	1.13335	1.13335	1.13335	1.13335	1.13335	1.13335	0.971441	0.971441	0.971441	0.971441	1.13335	0.809534	1.13335	1.13335	1.13335	1.13335	1.13335	0.971441	0.971441	0.971441	0.971441	0.971441	1.13335	1.13335	1.13335	1.13335	1.13335	0.971441	0.971441	1.13335	1.13335
chrXVI	813971	814467	SUT424_chrXVI:813231-813727	60	+	1.61907	1.61907	1.61907	1.61907	1.61907	1.61907	1.61907	1.61907	1.61907	1.61907	1.61907	1.61907	1.61907	1.61907	1.61907	1.61907	1.45716	1.45716	1.45716	1.29525	1.45716	1.45716	1.61907	1.45716	1.61907	1.61907	1.61907	1.61907	1.61907	1.61907	1.61907	1.61907	1.61907	1.61907	1.61907	1.61907	1.61907	1.45716	1.45716	1.45716	1.45716	1.61907	1.61907	1.61907
chrIV	395649	396009	SUT048_chrIV:381596-386508_r2	60	+	13.1145	13.1145	12.9525	13.1145	13.1145	13.1145	13.2764	13.2764	13.2764	13.1145	13.1145	13.2764	13.2764	13.2764	12.9525	12.9525	12.9525	12.9525	13.2764	13.1145	13.1145	13.2764	13.2764	13.1145	13.1145	13.1145	13.1145	13.2764	13.2764	13.4383	13.4383	13.4383	13.2764	13.2764	13.2764	13.2764	12.7906	13.4383	13.2764	13.2764	13.1145	13.2764	13.2764	13.2764
chrXIV	771202	772121	SUT758_chrXIV:763088-764024	60	-	7.11911	7.42864	7.73817	7.73817	6.50006	7.42864	7.73817	7.42864	7.5834	7.5834	7.5834	7.5834	7.42864	6.96435	6.96435	6.96435	6.65482	6.3453	6.3453	4.6429	0.773817	5.72624	5.57148	5.26195	6.80959	6.50006	6.80959	6.80959	6.65482	6.50006	6.65482	6.65482	6.65482	6.80959	6.80959	6.65482	5.72624	7.11911	7.11911	7.11911	7.11911	7.11911	7.11911	7.11911
chrV	303849	306857	SUT093_chrV:284419-287443	60	+	64.924698	64.924698	67.838997	70.753304	71.562798	69.781898	71.238998	72.696198	72.534302	71.886597	72.534302	71.238998	71.724701	71.724701	73.1819	73.505699	73.829498	73.667603	73.667603	73.991402	73.829498	71.724701	73.019997	72.210503	73.019997	72.534302	71.886597	72.048599	67.191299	72.210503	73.505699	73.991402	73.019997	72.372398	73.829498	74.153297	73.505699	74.153297	72.048599	73.1819	72.696198	72.372398	73.343803	74.153297
chrXIII	127676	127900	SUT291_chrXIII:133193-133417	60	+	53.591202	53.429298	52.781601	52.619701	53.429298	53.429298	53.267399	53.105499	53.105499	53.105499	52.781601	53.591202	53.753101	53.753101	53.105499	52.943501	53.105499	52.781601	54.2388	54.4007	54.2388	53.267399	52.943501	53.753101	53.753101	54.0769	53.105499	54.0769	51.6483	54.562599	54.886398	55.048302	55.048302	55.048302	54.0769	53.753101	43.0672	45.172001	50.353001	49.705399	51.8102	48.410198	44.0387	49.2197
chrIV	395585	395751	SUT048_chrIV:381596-386508_r1	60	+	13.2764	13.2764	13.2764	13.2764	12.9525	12.9525	11.8192	13.1145	13.1145	13.2764	13.2764	13.2764	13.2764	13.2764	13.2764	13.2764	13.2764	13.1145	13.1145	13.1145	13.2764	13.2764	13.2764	13.4383	13.2764	12.7906	12.9525	13.4383	13.1145	13.2764	13.2764	13.2764	13.2764	13.2764	13.2764	13.2764	13.2764	13.2764	13.2764	13.2764	13.2764	13.2764	13.2764	13.2764
chrXVI	450832	451300	SUT408_chrXVI:451230-451702	60	+	8.58106	8.58106	8.58106	8.74297	8.58106	8.74297	8.74297	8.58106	8.58106	8.58106	8.41916	8.58106	8.58106	8.58106	8.74297	8.74297	8.74297	8.74297	8.74297	8.74297	8.74297	8.74297	8.74297	8.74297	8.74297	8.58106	8.74297	8.74297	8.74297	8.25725	8.58106	8.74297	8.74297	8.58106	8.58106	8.74297	8.74297	8.74297	8.58106	8.74297	8.74297	8.58106	8.58106	8.58106
chrXI	121838	122292	SUT226_chrXI:115095-115551	60	+	3.56195	3.56195	3.56195	3.40004	3.72386	3.72386	3.40004	3.40004	3.40004	3.72386	3.72386	3.72386	3.72386	3.72386	3.72386	3.72386	3.72386	3.72386	3.56195	3.72386	3.72386	3.72386	3.72386	3.72386	3.72386	3.72386	3.72386	3.72386	3.72386	3.72386	3.72386	3.72386	3.72386	3.72386	3.72386	3.72386	3.72386	3.72386	3.72386	3.72386	3.56195	3.56195	3.40004	3.40004
chrIX	329583	331741	SUT190_chrIX:337188-339340	60	+	39.0196	39.0196	39.0196	38.857601	39.0196	39.0196	39.0196	39.0196	39.0196	38.857601	38.695702	38.371899	38.209999	38.0481	37.400501	37.8862	38.0481	38.695702	37.8862	38.371899	38.533798	37.238602	36.752899	33.514702	37.076698	36.914799	30.7623	30.1147	38.533798	38.695702	38.695702	38.533798	38.857601	37.7243	37.238602	38.0481	38.533798	38.533798	38.695702	38.857601	38.695702	38.695702	38.695702	38.209999
chrII	461554	462697	SUT017_chrII:453557-454701	60	+	782.01001	771.161987	749.791016	774.885986	773.267029	772.458008	781.362976	751.247986	776.666992	770.677002	752.705017	661.065979	640.179993	506.768005	521.664001	585.940979	617.513	708.504028	723.562012	737.971008	774.723999	777.153015	780.067017	784.924011	785.734009	780.552979	783.46698	788.325012	788.000977	786.219971	785.572021	784.439026	775.210022	771.323975	778.124023	788.000977	788.809998	790.591003	789.94397	790.752991	791.239014	788.809998	782.820007	791.724976
chrIV	1151162	1151610	SUT484_chrIV:1183024-1183472	60	-	4.48814	4.48814	4.33337	4.33337	4.48814	4.48814	4.48814	4.33337	4.48814	4.48814	4.48814	4.33337	4.17861	3.86908	4.02385	3.86908	4.17861	4.02385	4.02385	4.02385	4.02385	4.02385	3.86908	3.55956	4.02385	4.02385	4.02385	4.17861	4.17861	4.17861	3.55956	3.40479	3.86908	3.86908	4.17861	4.02385	4.17861	4.17861	4.17861	4.17861	4.17861	4.17861	4.17861	4.17861
chrVII	746031	746951	SUT560_chrVII:756530-757450	60	-	1.08334	1.08334	1.08334	1.08334	1.08334	1.08334	1.08334	1.08334	1.08334	1.08334	1.08334	1.08334	1.08334	1.08334	1.08334	1.08334	1.08334	1.08334	1.08334	1.08334	1.08334	1.23811	1.23811	1.23811	1.23811	0.92858	0.773817	0.773817	0.619053	0.619053	0.92858	1.23811	1.23811	1.23811	1.23811	1.23811	1.23811	1.23811	1.08334	1.08334	1.23811	1.23811	1.23811	1.08334
chrIV	1445254	1445838	SUT081_chrIV:1483733-1484317	60	+	1.45716	1.29525	1.29525	1.45716	1.45716	1.45716	1.45716	1.45716	1.45716	1.45716	1.45716	1.45716	1.45716	1.45716	1.45716	1.45716	1.45716	1.45716	1.45716	1.45716	1.45716	1.45716	1.13335	1.45716	1.45716	1.45716	1.45716	1.45716	1.45716	1.29525	1.29525	1.29525	1.45716	1.45716	1.45716	1.45716	1.45716	1.45716	1.45716	1.29525	1.29525	1.45716	1.45716	1.45716
chrIX	140304	141622	SUT607_chrIX:150032-151352	60	-	0	0	0	0	0	0	0	0	0	0	0	0	0	0	0	0	0	0	0	0	0	0	0	0	0	0	0	0	0	0	0	0	0	0	0	0	0	0	0	0	0	0	0	0
chrXII	36980	37771	SUT685_chrXII:36350-37142	60	-	69.643501	69.798302	69.334	70.107803	70.262497	69.643501	69.488701	69.488701	69.953003	70.262497	70.262497	70.107803	70.417297	70.262497	70.572098	70.417297	69.953003	70.262497	70.417297	67.786301	67.476799	66.393501	67.941101	67.631599	69.334	66.703003	68.714897	70.572098	70.262497	69.798302	68.405403	69.798302	69.643501	69.024399	69.643501	69.798302	70.726799	70.572098	70.726799	70.417297	71.0364	70.726799	70.726799	71.191101
chrXII	562528	562912	SUT273_chrXII:591343-591727	60	+	66.8675	65.248497	65.896103	66.219902	65.572304	66.381798	67.353302	67.677101	67.515198	67.515198	67.029404	67.677101	67.838997	68.0009	68.0009	67.677101	67.191299	67.191299	67.515198	66.543701	67.838997	68.0009	67.838997	68.324699	68.324699	68.162804	68.162804	68.324699	68.0009	67.515198	68.162804	68.162804	68.324699	68.324699	68.162804	68.162804	68.162804	68.162804	68.162804	68.162804	68.0009	66.705597	63.305599	66.8675
chrIV	1475376	1477772	SUT499_chrIV:1514051-1516443	60	-	20.5835	20.5835	20.5835	20.274	19.9645	20.1192	20.5835	20.7383	18.8811	19.0359	19.0359	17.178699	17.024	16.714399	16.714399	16.0954	16.4049	16.5597	17.178699	17.3335	17.178699	16.8692	17.024	16.8692	16.5597	16.5597	16.250099	15.012	15.4763	15.7859	15.4763	14.0835	13.3096	15.6311	15.6311	15.6311	15.7859	15.4763	15.3216	13.3096	13.0001	13.6192	13.7739	13.9287
chrIV	396268	397731	SUT048_chrIV:381596-386508_r3	60	+	14.0859	14.0859	13.924	13.7621	14.0859	14.0859	13.924	13.6002	14.0859	14.0859	13.924	14.0859	14.0859	14.0859	14.0859	14.0859	13.924	13.924	13.924	13.924	13.924	14.0859	14.0859	13.924	13.6002	14.2478	14.2478	14.2478	14.0859	14.2478	14.2478	14.2478	14.2478	14.0859	13.4383	13.7621	12.6287	13.7621	14.0859	13.924	14.0859	14.2478	14.2478	14.2478
chrXIV	739424	741265	SUT342_chrXIV:731315-733156	60	+	0.647627	0.647627	0.485721	0.485721	0.647627	0.647627	0.809534	0.809534	0.809534	0.809534	0.809534	0.809534	0.809534	0.809534	0.809534	1.29525	1.29525	1.29525	1.29525	1.29525	1.29525	1.29525	1.45716	1.45716	1.45716	1.45716	1.45716	1.45716	1.45716	1.45716	1.45716	1.45716	1.45716	1.45716	1.45716	1.45716	1.45716	1.45716	1.45716	1.45716	1.45716	1.45716	1.45716	1.13335
chrVII	529124	529308	SUT121_chrVII:524903-525087	60	+	79.982002	79.4963	79.334396	74.801003	72.858101	79.172501	78.686699	79.010597	77.877197	80.305801	80.467697	80.629601	80.791496	80.791496	80.791496	80.791496	79.982002	79.658203	79.4963	78.686699	79.334396	80.143898	79.820099	80.791496	81.277199	80.467697	80.143898	78.686699	76.581902	78.200996	79.010597	73.829498	74.3153	81.763	80.9534	81.439201	81.763	81.277199	80.467697	80.305801	79.982002	80.305801	81.924896	81.924896
chrXI	373596	374100	SUT677_chrXI:361876-362380	60	-	2.63098	2.63098	2.63098	2.63098	2.47621	2.63098	2.63098	2.63098	2.63098	2.63098	2.63098	2.63098	2.63098	2.63098	2.63098	2.63098	2.63098	2.63098	2.47621	2.63098	2.63098	2.63098	2.63098	2.63098	2.63098	2.63098	2.63098	2.63098	2.63098	2.63098	2.63098	2.63098	2.63098	2.63098	2.47621	2.63098	2.63098	2.63098	2.63098	2.63098	2.47621	2.47621	2.63098	2.63098
chrIV	393651	395587	SUT048_chrIV:381596-386508	60	+	0.647627	0.647627	0.647627	0.647627	0.647627	0.647627	0.647627	0.647627	0.647627	0.647627	0.647627	0.647627	0.647627	0.647627	0.647627	0.647627	0.647627	0.647627	0.647627	0.647627	0.647627	0.647627	0.647627	0.647627	0.485721	0.323814	0.485721	0.323814	0.647627	0.647627	0.647627	0.647627	0.647627	0.647627	0.485721	0.485721	0.485721	0.323814	0.647627	0.647627	0.647627	0.647627	0.647627	0.647627
chrXIII	24451	24883	SUT715_chrXIII:29877-30309	60	-	15.4763	15.9406	17.024	17.024	16.8692	17.024	17.024	17.178699	17.024	16.4049	15.3216	17.024	17.178699	17.3335	17.178699	15.7859	17.3335	17.3335	17.3335	17.178699	17.178699	16.8692	17.178699	17.024	17.024	17.178699	17.3335	17.178699	16.4049	17.024	17.178699	17.4883	17.4883	17.4883	17.3335	15.4763	14.5478	17.4883	17.4883	17.178699	17.178699	17.4883	17.3335	17.024
chrVIII	273857	275034	SUT583_chrVIII:280067-281243	60	-	1.23811	1.23811	1.23811	1.23811	1.23811	1.23811	1.23811	1.23811	1.23811	1.23811	1.23811	1.23811	1.23811	1.08334	1.23811	1.23811	1.08334	1.23811	1.08334	1.23811	1.08334	1.23811	1.23811	1.23811	1.23811	1.23811	1.23811	1.23811	1.23811	1.23811	1.08334	1.08334	1.08334	1.23811	1.23811	1.23811	1.23811	1.23811	1.23811	1.23811	1.23811	1.23811	1.23811	1.23811
chrXII	324511	326271	SUT260_chrXII:329696-331432	60	+	21.3717	21.5336	21.3717	21.5336	21.5336	21.5336	21.5336	21.3717	21.3717	21.5336	21.5336	21.047899	21.209801	21.695499	21.695499	21.695499	21.209801	21.209801	21.209801	20.400299	21.3717	21.3717	21.3717	21.209801	21.209801	19.5907	20.7241	20.400299	20.562201	21.047899	21.209801	21.209801	21.209801	20.886	20.562201	20.562201	20.886	20.562201	20.7241	20.886	20.7241	20.400299	20.886	21.047899
chrXI	367271	367862	SUT675_chrXI:355115-356139_r1	60	-	19.6549	19.5002	19.6549	19.8097	20.1192	20.1192	20.1192	19.9645	19.6549	19.6549	19.9645	19.9645	19.5002	19.8097	19.9645	19.6549	19.8097	19.6549	19.6549	17.643	20.1192	20.1192	20.274	20.428801	20.274	20.274	20.274	20.428801	20.428801	20.274	20.274	20.274	20.274	20.274	20.274	20.428801	20.428801	20.428801	20.274	20.428801	20.428801	19.8097	20.1192	19.9645
chrX	466005	466181	SUT638_chrX:454763-454939	60	-	8.04769	8.97627	8.82151	8.66675	8.82151	9.13104	9.13104	9.13104	9.13104	8.97627	8.97627	8.97627	9.13104	9.13104	8.97627	9.2858	9.13104	9.13104	9.2858	8.97627	8.97627	8.82151	8.51198	8.51198	8.82151	8.35722	8.97627	8.97627	8.97627	8.51198	8.97627	8.97627	8.97627	8.97627	8.97627	8.97627	8.97627	8.97627	8.97627	8.66675	8.04769	6.80959	8.51198	8.66675
chrX	269971	271203	SUT630_chrX:259761-260993	60	-	309.835999	308.752991	309.527008	294.824005	307.979004	309.527008	309.21701	309.527008	308.90799	302.872009	305.65799	298.847992	290.645996	256.442993	277.490997	289.252991	290.645996	290.335999	295.907013	272.229004	302.252991	304.265015	297.919006	306.585999	306.895996	310.609985	301.169006	309.527008	310.765015	311.229004	310.609985	311.539001	303.335999	305.502991	311.847992	311.384003	312.15799	311.539001	311.074005	311.384003	310.609985	310.919006	307.979004	309.062012
chrXIII	750295	750564	SUT317_chrXIII:777666-777938	60	+	4.53339	4.37149	4.20958	4.20958	4.37149	4.53339	4.20958	4.53339	4.53339	4.53339	4.53339	4.53339	4.53339	4.53339	4.53339	4.53339	4.53339	4.53339	4.53339	4.04767	4.53339	4.53339	4.37149	3.72386	4.20958	4.37149	4.20958	4.20958	4.37149	4.37149	4.20958	3.88576	3.88576	4.20958	4.20958	4.20958	4.20958	3.88576	4.04767	4.04767	3.88576	2.59051	3.72386	3.72386
chrXVI	880774	881262	SUT845_chrXVI:885651-886139	60	-	223.787994	224.251999	224.406998	224.406998	224.097	216.977997	204.906998	211.716003	212.800003	212.181	211.561005	216.514008	197.014008	209.085007	223.787994	218.371002	224.097	223.014008	223.477997	223.632996	215.585007	208.311005	189.429993	195.929993	197.167999	225.181	226.572998	224.561996	226.882996	226.727997	227.501999	227.192993	227.192993	221.931	221.931	224.097	228.740005	227.192993	228.895004	228.276001	228.431	228.585007	228.740005	228.740005
chrXIV	430127	430775	SUT332_chrXIV:426921-427569	60	+	2.59051	2.59051	2.59051	2.59051	2.59051	2.4286	2.59051	2.59051	2.2667	2.59051	2.59051	2.59051	2.59051	2.59051	2.59051	2.75242	2.59051	2.59051	2.59051	2.75242	2.75242	2.59051	2.75242	2.75242	2.75242	2.75242	2.75242	2.75242	2.75242	2.75242	2.75242	2.75242	2.75242	2.75242	2.75242	2.75242	2.75242	2.75242	2.75242	2.59051	2.2667	2.2667	2.75242	2.75242
chrVI	190275	190802	SUT529_chrVI:167876-168428	60	-	8.51198	8.35722	8.35722	8.35722	8.51198	8.51198	8.51198	8.51198	8.51198	8.51198	8.51198	8.51198	8.51198	8.51198	8.51198	8.51198	8.66675	8.66675	8.66675	8.82151	8.82151	8.82151	8.66675	8.66675	8.35722	8.51198	8.82151	8.97627	8.97627	8.51198	8.51198	8.66675	8.66675	8.51198	8.66675	8.35722	8.82151	8.82151	8.82151	8.66675	8.82151	8.66675	8.51198	8.51198
chrXIV	736592	738280	SUT341_chrXIV:728483-730171	60	+	27.200399	27.200399	26.7146	27.200399	27.200399	27.200399	27.362301	27.362301	27.362301	27.362301	27.200399	27.200399	27.200399	27.200399	26.876499	26.7146	26.876499	27.038401	26.876499	26.7146	26.876499	26.876499	27.038401	25.9051	26.066999	26.7146	26.876499	26.3908	26.3908	27.038401	26.876499	25.7432	25.2575	24.6098	25.2575	24.1241	26.3908	26.876499	25.2575	27.038401	27.5242	27.5242	27.5242	26.3908
chrXII	334245	336065	SUT261_chrXII:339408-341224	60	+	18.2955	18.2955	17.971701	17.485901	17.6478	15.705	17.809799	17.6478	13.7621	15.705	16.676399	17.323999	17.6478	17.971701	17.971701	18.2955	18.619301	18.619301	18.619301	18.619301	18.457399	18.457399	18.457399	18.2955	18.457399	18.457399	18.619301	18.619301	18.619301	18.619301	18.7812	18.619301	18.619301	18.457399	18.619301	18.7812	18.7812	17.971701	17.971701	18.457399	18.1336	18.2955	17.809799	17.6478
chrX	496660	496918	SUT639_chrX:496979-497219	60	-	0.154763	0.154763	0.154763	0.309527	0.309527	0.309527	0.309527	0.309527	0.309527	0.309527	0.309527	0.309527	0.309527	0.309527	0.309527	0.309527	0.309527	0.309527	0.309527	0.309527	0.309527	0.309527	0.154763	0.309527	0.309527	0.309527	0.309527	0.309527	0.309527	0.309527	0.309527	0.154763	0.309527	0.309527	0.309527	0.309527	0.309527	0.309527	0.309527	0.309527	0.309527	0.309527	0.309527	0.309527
chrXVI	289515	289803	SUT399_chrXVI:289410-289698	60	+	12.9525	12.9525	12.9525	12.9525	13.1145	12.9525	13.1145	13.1145	13.1145	12.9525	12.9525	12.7906	12.6287	12.6287	12.6287	12.7906	12.4668	12.9525	12.9525	12.9525	13.1145	13.1145	12.9525	13.1145	13.1145	12.9525	13.1145	13.1145	12.7906	13.1145	13.1145	11.6573	12.7906	12.7906	12.3049	12.7906	12.9525	12.6287	12.4668	12.9525	13.1145	13.1145	12.9525	12.7906
chrIX	314567	318095	SUT189_chrIX:328059-331587	60	+	153.488007	153.811996	153.649994	153.811996	153.973007	152.839996	153.811996	153.649994	154.134995	154.134995	153.649994	154.134995	154.296997	154.459	155.268997	154.783005	154.945007	154.783005	154.783005	155.106995	150.735001	155.106995	154.945007	154.296997	153.973007	154.459	155.753998	155.591995	153.326004	153.811996	153.488007	154.296997	156.240005	155.916	155.916	152.354004	154.945007	147.983002	155.591995	156.078003	155.916	156.078003	156.401993	155.106995
chrXIV	592214	593197	SUT335_chrXIV:587267-588251	60	+	48.734001	48.248199	48.248199	48.734001	48.895901	48.734001	48.895901	48.572102	47.762501	47.276798	48.895901	48.572102	48.248199	48.895901	49.381599	49.381599	49.381599	49.543499	48.734001	48.572102	47.9244	48.895901	49.0578	47.9244	48.572102	48.734001	48.895901	49.2197	48.895901	48.895901	49.2197	48.895901	49.0578	48.895901	48.248199	48.0863	48.248199	48.248199	48.895901	49.0578	49.381599	49.867298	49.705399	49.867298
chrXV	381175	382463	SUT776_chrXV:400126-401414	60	-	5.26195	5.26195	5.26195	5.41672	5.41672	5.41672	5.41672	5.41672	5.41672	5.41672	5.41672	5.41672	5.41672	5.41672	4.02385	3.40479	4.17861	5.41672	5.41672	5.41672	5.26195	5.10719	5.10719	5.26195	5.41672	5.41672	5.26195	5.41672	5.41672	5.41672	5.41672	5.41672	5.41672	5.57148	5.57148	5.57148	5.41672	5.41672	5.57148	5.57148	5.57148	5.72624	5.57148	5.57148
chrXIII	543383	544038	SUT310_chrXIII:570586-571242	60	+	87.429703	87.267799	85.324898	84.3535	83.867798	73.991402	83.058197	87.267799	87.591599	87.105904	87.429703	87.753502	88.563103	87.915398	88.4011	87.429703	88.724998	87.591599	83.382004	88.563103	87.267799	86.782097	88.4011	88.724998	89.210701	88.886902	89.048798	88.4011	87.915398	86.944	85.001099	85.972504	74.639099	86.458298	87.915398	86.620201	81.277199	81.277199	81.277199	79.820099	72.372398	85.8106	88.4011	89.048798
chrXIV	338390	340959	SUT747_chrXIV:335173-337741	60	-	78.619797	77.5364	77.6912	78.464996	78.774498	75.214996	77.845901	73.512604	69.798302	67.012497	74.905403	72.119698	75.9888	74.2864	78.310204	78.155502	79.548302	80.012604	80.167397	76.917397	78.155502	80.476898	80.012604	80.322197	80.631699	81.096001	81.250702	81.250702	81.250702	81.096001	80.9412	80.9412	80.9412	80.476898	79.3936	79.703102	72.429199	72.7388	72.893501	72.119698	77.381699	78.000702	75.524498	75.679298
chrXV	532067	532353	SUT781_chrXV:550293-550613	60	-	5.88101	5.88101	5.88101	5.72624	5.72624	5.57148	5.88101	5.72624	5.72624	5.72624	5.72624	5.57148	5.26195	5.72624	5.88101	5.57148	5.88101	5.88101	5.88101	5.88101	5.88101	5.88101	5.88101	5.88101	5.88101	5.88101	5.88101	5.88101	5.88101	5.72624	5.72624	5.88101	5.88101	5.88101	5.88101	5.88101	5.88101	5.88101	5.57148	4.95243	5.72624	5.72624	5.88101	5.88101
chrXIV	772421	772837	SUT346_chrXIV:764324-764740	60	+	18.619301	18.7812	18.7812	18.9431	18.9431	18.7812	18.9431	18.9431	18.9431	18.7812	18.457399	18.2955	18.1336	17.971701	18.2955	18.1336	18.457399	18.457399	18.2955	18.2955	18.619301	18.457399	18.619301	16.5145	18.619301	18.2955	17.971701	17.6478	18.457399	18.457399	18.1336	18.457399	18.457399	18.457399	18.457399	18.1336	18.1336	15.8669	15.8669	15.8669	15.5431	15.5431	15.705	15.5431
chrIV	1052875	1053098	SUT066_chrIV:1080801-1081049	60	+	3.72386	4.04767	4.04767	4.04767	4.04767	4.04767	4.04767	4.04767	4.04767	4.04767	4.04767	4.04767	4.04767	4.04767	4.04767	4.04767	4.04767	4.04767	4.04767	3.88576	4.04767	3.88576	3.88576	3.88576	4.04767	4.04767	4.04767	4.04767	4.04767	4.04767	4.04767	4.04767	3.88576	4.04767	4.04767	4.04767	4.04767	4.04767	3.88576	3.88576	3.88576	3.88576	3.88576	3.72386
chrX	92639	92879	SUT619_chrX:82991-83231	60	-	6.80959	6.80959	8.97627	8.97627	9.13104	9.13104	9.13104	8.66675	6.3453	9.13104	9.13104	9.13104	8.97627	8.97627	9.13104	8.82151	8.97627	8.82151	8.82151	8.97627	8.82151	8.82151	8.51198	8.66675	8.66675	9.13104	9.13104	9.13104	9.13104	9.13104	9.13104	9.13104	9.13104	8.82151	8.51198	9.13104	8.97627	9.13104	9.13104	9.13104	9.13104	8.82151	9.13104	9.13104
chrXI	99019	99388	SUT224_chrXI:92279-92647	60	+	32.7052	32.8671	33.028999	32.8671	32.8671	32.543301	33.352798	33.190899	8.25725	15.705	22.828899	29.952801	32.8671	32.381401	31.247999	30.2766	29.952801	30.7623	32.7052	31.409901	32.057598	32.381401	32.219501	33.028999	31.8957	32.381401	33.352798	32.7052	32.8671	31.0861	33.190899	33.190899	33.190899	33.514702	34.000401	33.838501	33.838501	33.514702	33.514702	33.838501	33.676601	33.514702	34.000401	33.838501
chrXVI	455395	456187	SUT816_chrXVI:455802-456594	60	-	148.727997	149.037003	147.488998	149.347	144.085007	142.692001	145.477997	112.513	130.929993	130.619995	118.703003	127.060997	142.692001	145.013	145.942001	146.097	142.227005	143.001007	151.203995	151.513	151.667999	151.667999	152.442001	152.906006	152.597	151.822998	150.585007	132.632004	131.085007	152.906006	150.274994	152.906006	151.667999	152.132004	153.524994	153.524994	152.751007	153.061005	153.369995	152.751007	153.369995	153.061005	153.369995	152.132004
chrVIII	185182	186269	SUT156_chrVIII:189145-190233	60	+	27.038401	27.6861	27.6861	28.171801	28.171801	27.848	25.581301	27.5242	27.038401	27.200399	26.3908	26.228901	26.228901	27.200399	27.200399	27.848	27.362301	26.228901	27.200399	26.876499	27.5242	27.6861	27.362301	27.362301	28.3337	28.3337	28.3337	28.4956	28.4956	28.3337	28.4956	24.771799	24.771799	26.876499	27.362301	28.009899	28.3337	28.3337	28.4956	28.657499	28.657499	25.419399	28.3337	27.5242
chrIV	1469368	1471152	SUT498_chrIV:1508042-1509826	60	-	7.27388	7.27388	7.42864	7.11911	7.11911	7.42864	7.42864	7.42864	7.42864	7.42864	7.42864	6.96435	7.42864	7.11911	7.42864	7.27388	7.42864	7.11911	7.11911	7.27388	7.11911	7.42864	7.27388	7.42864	7.27388	7.42864	7.5834	7.73817	7.73817	7.73817	7.73817	7.5834	7.5834	7.73817	7.73817	7.73817	7.5834	7.5834	6.96435	7.11911	7.11911	7.11911	7.42864	7.5834
chrXVI	555982	557094	SUT822_chrXVI:556362-557474	60	-	18.8811	20.274	19.9645	19.9645	20.1192	20.5835	19.9645	19.8097	19.6549	20.274	19.6549	19.6549	20.1192	19.6549	18.2621	19.6549	20.428801	20.5835	19.5002	20.428801	20.7383	20.5835	20.428801	19.9645	19.6549	19.6549	19.5002	17.7978	13.7739	20.7383	20.893	20.893	20.893	20.893	20.893	20.893	20.7383	20.5835	20.7383	20.274	20.274	20.893	21.0478	21.0478
chrXII	242842	243488	SUT254_chrXII:248008-248656	60	+	37.076698	37.238602	37.076698	37.076698	36.914799	37.238602	36.914799	36.752899	37.238602	37.238602	37.238602	36.914799	37.238602	37.238602	37.238602	37.238602	37.076698	36.429001	36.591	36.591	36.591	37.076698	37.238602	36.429001	36.267101	36.591	36.914799	36.591	36.752899	37.076698	36.752899	36.914799	29.629	36.591	36.267101	35.619499	36.267101	36.429001	37.076698	37.076698	37.076698	37.238602	36.914799	37.238602
chrXIII	330530	331514	SUT300_chrXIII:347186-348170	60	+	2.75242	2.75242	2.75242	2.75242	2.75242	2.75242	2.75242	2.59051	2.59051	2.4286	2.4286	0.971441	1.45716	2.10479	2.2667	2.2667	2.4286	2.4286	2.4286	2.59051	2.59051	2.59051	2.59051	2.59051	2.59051	2.59051	1.61907	2.10479	2.59051	2.59051	2.4286	2.4286	2.2667	2.2667	2.4286	2.4286	2.4286	2.4286	2.4286	2.4286	2.4286	2.4286	2.4286	2.4286
chrXV	991202	992602	SUT800_chrXV:1026633-1028033	60	-	759.888	758.340027	660.838989	754.315979	761.900024	762.208984	762.208984	760.04303	760.04303	752.150024	759.888	749.982971	762.054993	759.424011	724.757019	760.35199	755.090027	760.197021	669.351013	729.864014	745.958984	756.482971	763.138	761.590027	761.744995	763.29303	763.138	760.197021	755.864014	754.161987	756.018982	761.900024	757.257019	758.184998	749.054016	757.565979	756.947021	762.518982	761.281006	766.232971	766.232971	759.578003	754.625977	760.971008
chrII	188297	188649	SUT441_chrII:170104-170456	60	-	7.11911	7.11911	7.11911	7.11911	7.11911	7.11911	7.11911	7.27388	7.27388	7.27388	7.27388	6.80959	7.11911	7.27388	6.96435	7.11911	6.80959	6.3453	6.19053	6.65482	6.3453	7.27388	7.11911	7.11911	7.27388	7.27388	7.11911	6.65482	7.27388	7.11911	7.11911	7.11911	6.96435	6.50006	6.19053	5.88101	7.11911	7.27388	7.27388	7.27388	7.27388	7.27388	7.27388	7.27388
chrIX	185691	186611	SUT610_chrIX:195384-196304	60	-	11.143	11.4525	11.6072	11.6072	11.6072	11.6072	11.6072	11.4525	11.6072	10.8334	10.9882	11.762	11.762	11.4525	11.2977	11.2977	11.2977	11.4525	11.2977	11.2977	11.4525	11.4525	11.2977	10.6787	10.3691	8.20246	8.66675	7.42864	10.2144	10.8334	11.143	11.2977	10.9882	10.9882	10.0596	10.0596	11.4525	11.762	11.6072	11.762	11.4525	11.6072	11.4525	11.6072
chrVII	997857	998064	SUT143_chrVII:1012276-1012484	60	+	1.78098	1.94288	1.94288	1.94288	1.78098	1.45716	1.61907	1.61907	1.78098	1.94288	1.94288	1.94288	0.971441	1.29525	1.29525	1.45716	1.45716	1.29525	1.29525	1.29525	1.29525	1.13335	1.13335	1.45716	0.971441	1.29525	1.45716	1.29525	1.45716	1.13335	0.809534	0.971441	0.971441	1.13335	1.29525	1.29525	1.45716	1.45716	1.45716	1.45716	1.29525	1.29525	1.13335	1.29525
chrXVI	788510	791918	SUT836_chrXVI:781971-785379	60	-	6.3453	6.3453	6.3453	6.3453	6.3453	5.72624	6.3453	6.19053	6.3453	6.3453	6.3453	6.3453	6.50006	6.50006	6.50006	6.50006	6.50006	6.50006	6.3453	6.50006	6.3453	6.19053	6.3453	6.3453	6.50006	6.50006	6.50006	6.50006	6.50006	6.50006	6.50006	6.50006	6.65482	6.65482	6.65482	6.65482	6.65482	6.65482	6.65482	6.65482	6.3453	6.3453	6.3453	6.3453
chrI	211540	211772	SUT001_chrI:9368-9600	60	+	4.37149	4.53339	4.53339	4.53339	4.53339	4.53339	4.53339	4.53339	4.6953	4.6953	4.6953	4.6953	4.6953	4.85721	4.85721	4.85721	4.85721	4.85721	4.85721	4.85721	4.85721	4.85721	4.85721	4.6953	4.85721	4.85721	4.85721	4.6953	4.85721	4.85721	4.85721	4.85721	4.85721	4.85721	4.6953	4.6953	4.6953	4.6953	4.04767	4.20958	4.6953	4.85721	4.85721	4.6953
chrIV	1449069	1450237	SUT082_chrIV:1487549-1488717	60	+	1.94288	1.94288	1.94288	1.94288	1.78098	2.10479	2.10479	2.10479	1.94288	2.10479	2.10479	2.10479	2.10479	2.10479	2.10479	1.94288	2.10479	2.10479	2.10479	2.10479	2.10479	2.10479	2.10479	2.10479	2.10479	2.10479	2.10479	2.10479	2.10479	2.10479	2.10479	2.10479	2.10479	2.10479	1.94288	2.10479	2.10479	2.10479	2.10479	2.10479	2.10479	2.10479	2.10479	2.10479
chrXIV	714090	714706	SUT755_chrXIV:705326-705942	60	-	2.32145	2.32145	2.32145	2.32145	2.32145	2.01192	2.16669	2.32145	1.54763	2.01192	2.01192	2.01192	2.01192	2.01192	2.16669	2.32145	2.32145	2.32145	2.32145	2.32145	2.32145	2.16669	2.32145	2.32145	2.32145	2.32145	2.32145	2.32145	2.32145	2.32145	2.32145	2.32145	2.32145	2.32145	2.32145	2.32145	2.32145	2.32145	2.32145	2.32145	2.32145	2.32145	2.32145	2.32145
chrXVI	829453	830404	SUT842_chrXVI:828667-829619	60	-	47.976601	48.131401	48.131401	48.131401	47.976601	47.821899	47.667099	47.512299	47.821899	46.738499	47.976601	47.976601	47.821899	48.131401	47.976601	48.286201	48.131401	47.821899	48.440899	48.131401	48.286201	47.821899	48.905201	48.905201	48.905201	48.905201	48.750401	48.750401	48.905201	48.905201	48.750401	48.750401	48.750401	48.595699	48.286201	48.131401	47.357601	46.738499	47.202801	45.655201	47.821899	48.750401	47.821899	48.750401
chrXV	862174	863087	SUT794_chrXV:891689-892602	60	-	32.9646	32.9646	32.9646	32.9646	32.9646	32.9646	32.655102	32.345501	32.809799	32.809799	32.500301	32.809799	32.500301	31.417	31.571699	32.809799	32.809799	32.809799	31.7265	30.643101	31.417	30.9527	30.797899	31.417	32.809799	32.345501	32.1908	33.119301	33.274101	32.1908	32.1908	33.119301	30.333599	30.9527	33.119301	33.119301	33.119301	32.655102	33.119301	33.583599	33.119301	26.4645	32.809799	33.119301
chrXI	210319	211847	SUT663_chrXI:203906-205434	60	-	0.46429	0.46429	0.46429	0.46429	0.46429	0.46429	0.46429	0.46429	0.46429	0.46429	0.46429	0.46429	0.46429	0.46429	0.46429	0.46429	0.46429	0.46429	0.46429	0.46429	0.309527	0.46429	0.46429	0.46429	0.46429	0.46429	0.46429	0.46429	0.46429	0.46429	0.46429	0.46429	0.46429	0.46429	0.46429	0.46429	0.46429	0.46429	0.46429	0.46429	0.46429	0.46429	0.46429	0.46429
chrV	383332	383676	SUT515_chrV:363969-364313	60	-	1.23811	1.23811	1.23811	1.23811	1.23811	1.23811	1.23811	1.23811	1.23811	1.23811	1.23811	1.23811	1.23811	1.23811	1.23811	1.23811	1.23811	1.23811	1.23811	1.23811	1.23811	1.23811	1.23811	1.23811	1.23811	1.23811	1.23811	1.23811	1.23811	1.08334	1.23811	1.23811	1.08334	1.08334	1.08334	1.23811	1.23811	1.23811	1.23811	1.23811	1.23811	1.23811	1.23811	1.23811
chrVII	325300	326335	SUT115_chrVII:324168-325232	60	+	6.63818	6.47627	6.80009	6.47627	6.80009	6.80009	6.80009	6.63818	6.80009	6.80009	6.80009	6.80009	6.80009	6.80009	6.63818	6.63818	6.63818	6.63818	6.63818	6.80009	6.80009	6.80009	6.80009	6.80009	6.63818	6.63818	6.63818	6.80009	6.80009	6.31437	6.31437	6.15246	6.31437	6.47627	6.63818	6.47627	6.63818	6.80009	6.80009	6.47627	6.80009	6.80009	6.15246	5.99055
chrXII	637816	639616	SUT703_chrXII:678147-679947	60	-	38.381302	38.381302	38.226501	38.226501	37.917	37.917	37.452702	37.298	37.607498	38.0718	37.607498	37.762199	38.0718	37.917	35.750301	35.4408	36.059898	32.809799	37.917	38.226501	37.607498	38.226501	38.226501	38.226501	38.226501	38.226501	38.0718	38.381302	38.381302	38.381302	37.1432	38.226501	37.452702	37.762199	37.762199	38.226501	37.917	38.381302	37.917	38.226501	38.226501	38.226501	37.917	37.452702
chrXI	95449	98993	SUT223_chrXI:88711-92255	60	+	0.485721	0.485721	0.485721	0.485721	0.485721	0.485721	0.485721	0.485721	0.485721	0.485721	0.485721	0.485721	0.485721	0.485721	0.485721	0.485721	0.485721	0.485721	0.485721	0.485721	0.323814	0.323814	0.323814	0.323814	0.485721	0.485721	0.485721	0.485721	0.485721	0.485721	0.485721	0.485721	0.485721	0.485721	0.485721	0.323814	0.485721	0.485721	0.485721	0.485721	0.485721	0.485721	0.485721	0.485721
chrIV	1098370	1098865	SUT482_chrIV:1130854-1131350	60	-	1.23811	1.23811	1.23811	1.23811	1.23811	1.23811	1.23811	1.08334	1.08334	1.08334	1.08334	1.08334	1.08334	1.08334	1.08334	1.08334	1.08334	1.08334	1.08334	1.08334	1.08334	1.08334	0.773817	0.773817	0.46429	0.619053	0.619053	0.309527	0.46429	0.46429	0.619053	0.46429	0.46429	0.46429	0.46429	0.309527	0.309527	0.46429	0.46429	0.46429	0.46429	0.46429	0.46429	0.46429
chrXV	329566	330327	SUT770_chrXV:348990-349750	60	-	6.96435	6.96435	6.96435	6.96435	6.50006	6.96435	7.11911	7.11911	6.96435	7.11911	7.11911	6.96435	6.96435	6.50006	6.50006	6.65482	6.96435	6.96435	6.96435	6.96435	6.96435	5.88101	7.11911	7.11911	6.96435	7.11911	7.11911	6.80959	6.80959	6.80959	7.11911	7.11911	6.96435	6.50006	7.11911	7.11911	6.80959	6.80959	6.96435	6.96435	6.96435	6.80959	6.80959	6.80959
chrVIII	196397	198287	SUT157_chrVIII:201633-203529	60	+	3.07623	3.07623	3.07623	3.07623	3.07623	3.07623	3.07623	3.07623	3.07623	3.07623	3.07623	3.07623	3.07623	3.07623	3.07623	3.07623	3.07623	3.07623	2.91432	2.91432	2.91432	3.07623	3.07623	2.59051	3.07623	2.91432	3.07623	3.07623	3.07623	3.07623	3.07623	3.07623	3.07623	3.07623	3.07623	3.07623	3.07623	3.07623	2.91432	3.07623	3.23814	3.23814	3.23814	3.23814
chrXI	24938	26050	SUT218_chrXI:18569-19681	60	+	2.4286	2.2667	2.2667	2.2667	2.4286	2.4286	2.2667	2.10479	2.10479	2.10479	2.4286	2.4286	2.4286	2.4286	2.2667	2.2667	2.4286	2.4286	2.4286	2.4286	2.4286	2.4286	2.59051	2.59051	2.59051	2.59051	2.2667	2.4286	2.4286	2.59051	2.75242	2.91432	2.75242	3.07623	3.23814	3.72386	3.72386	3.88576	3.88576	3.88576	4.20958	4.04767	3.88576	4.04767
chrII	309281	312409	SUT445_chrII:301628-304756	60	-	132.942001	132.632004	125.822998	132.942001	133.561005	131.085007	132.013	131.393997	132.477005	132.013	130.001007	129.072998	127.68	128.298996	128.298996	130.311005	130.001007	127.060997	128.143997	126.750999	126.442001	127.060997	127.214996	125.358002	126.905998	126.596001	126.750999	126.287003	126.287003	125.822998	126.287003	126.750999	125.358002	127.370003	127.525002	127.214996	127.834	127.214996	127.525002	126.132004	125.667999	125.049004	126.442001	126.287003
chrXIII	116177	117553	SUT289_chrXIII:121601-122969	60	+	3.23814	3.23814	3.23814	3.23814	3.23814	3.07623	3.07623	3.07623	3.40004	3.40004	3.23814	3.40004	3.40004	3.40004	3.40004	2.4286	2.4286	2.59051	3.40004	3.40004	3.40004	3.40004	3.40004	2.10479	2.75242	3.40004	3.40004	3.40004	3.07623	3.07623	2.75242	2.91432	3.23814	3.23814	3.23814	3.23814	3.23814	2.91432	3.07623	3.07623	3.23814	3.23814	3.23814	3.23814
chrXIV	774703	777479	SUT760_chrXIV:766608-769384	60	-	13.0001	13.1549	13.1549	13.1549	13.1549	13.1549	13.1549	12.5358	13.1549	13.1549	13.4644	13.1549	13.6192	13.6192	13.4644	13.4644	13.4644	13.3096	12.8454	13.3096	13.6192	13.4644	13.4644	13.6192	13.6192	13.6192	13.4644	12.5358	13.6192	13.6192	13.6192	13.4644	13.4644	13.0001	13.1549	13.0001	13.0001	13.0001	13.4644	13.0001	12.6906	13.0001	13.4644	13.4644
chrXV	595387	596186	SUT372_chrXV:618849-619649	60	+	4.53339	5.99055	5.99055	5.99055	5.99055	5.99055	5.99055	5.99055	6.15246	6.15246	5.82865	5.34293	5.34293	5.50483	5.82865	5.82865	5.50483	5.82865	6.15246	6.15246	5.99055	5.66674	5.50483	5.66674	5.99055	6.15246	6.15246	5.99055	6.15246	5.99055	6.15246	6.15246	6.15246	6.15246	6.15246	6.15246	6.15246	5.66674	5.99055	5.99055	5.99055	6.15246	6.15246	6.15246
chrIV	590856	591128	SUT471_chrIV:593226-593498	60	-	2.32145	2.32145	2.32145	2.32145	2.32145	2.32145	2.01192	2.16669	2.16669	2.32145	2.32145	2.32145	2.32145	2.16669	2.16669	2.16669	2.16669	2.32145	2.32145	2.32145	2.32145	2.32145	2.32145	2.16669	2.32145	2.16669	2.32145	2.32145	2.32145	2.32145	2.16669	2.32145	2.32145	2.32145	2.32145	2.32145	2.32145	2.32145	2.32145	2.32145	2.32145	2.32145	2.32145	2.32145
chrX	385403	386123	SUT210_chrX:375045-375765	60	+	5.01911	5.18102	5.18102	5.18102	5.18102	5.18102	5.18102	5.18102	5.18102	5.18102	5.18102	5.18102	5.18102	5.18102	5.01911	5.18102	5.18102	5.01911	5.18102	5.01911	5.01911	5.01911	5.01911	5.01911	5.18102	4.85721	4.85721	5.18102	5.18102	5.01911	4.85721	4.37149	4.20958	4.37149	4.53339	4.6953	4.85721	5.01911	5.18102	5.18102	5.18102	5.18102	5.18102	5.18102
chrXI	28583	30591	SUT658_chrXI:22213-24221	60	-	119.013	119.013	117.464996	114.370003	115.608002	112.358002	108.334	105.703003	119.322998	119.167999	119.013	119.322998	119.013	119.013	118.703003	119.787003	118.549004	119.942001	120.096001	119.787003	119.787003	117.310997	118.084	119.322998	119.013	119.013	118.858002	119.942001	119.322998	117.310997	117.464996	113.750999	111.584	105.858002	110.191002	113.905998	117.464996	114.370003	113.287003	111.43	117.464996	119.167999	118.393997	111.275002
chrXI	278849	279553	SUT667_chrXI:272411-273115	60	-	4.33337	4.48814	4.33337	4.48814	4.33337	4.48814	4.48814	4.48814	4.48814	4.48814	4.48814	4.48814	4.48814	4.48814	4.6429	4.79766	5.26195	5.26195	5.26195	4.95243	4.95243	4.95243	4.79766	4.79766	4.79766	5.26195	5.41672	5.41672	5.41672	5.41672	5.41672	5.41672	5.26195	4.95243	4.79766	4.79766	5.57148	5.57148	5.57148	5.57148	5.57148	5.57148	5.41672	5.10719
chrX	127065	127641	SUT622_chrX:117090-117666	60	-	94.0961	94.0961	92.858002	94.869904	95.024696	95.334198	93.941299	95.179398	95.488998	94.715103	95.024696	95.024696	94.405602	92.858002	92.238899	91.000801	90.536499	84.1912	82.6436	82.953102	72.893501	79.3936	81.096001	84.500801	87.441299	86.822197	95.7985	96.417503	96.262802	96.572304	96.572304	96.262802	95.179398	95.488998	95.179398	94.405602	95.6437	95.7985	94.869904	93.786598	92.3937	93.631798	94.405602	94.0961
chrXVI	793637	794341	SUT837_chrXVI:786971-787675	60	-	1.54763	1.39287	1.54763	1.54763	1.54763	1.54763	1.54763	1.54763	1.54763	1.54763	1.54763	1.54763	1.54763	1.54763	1.39287	1.39287	1.39287	1.39287	1.39287	1.39287	1.39287	1.23811	1.39287	1.39287	1.54763	1.54763	1.54763	1.54763	1.54763	1.39287	1.54763	1.54763	1.54763	1.54763	1.54763	1.54763	1.54763	1.54763	1.54763	1.54763	1.54763	1.54763	1.54763	1.54763
chrVIII	249742	249965	SUT582_chrVIII:255947-256171	60	-	0.92858	0.92858	0.92858	0.92858	0.92858	0.92858	0.92858	0.92858	0.92858	0.92858	0.92858	0.92858	0.92858	0.773817	0.773817	0.773817	0.92858	0.92858	0.92858	0.92858	0.92858	0.92858	0.92858	0.92858	0.92858	0.92858	0.92858	0.92858	0.92858	0.773817	0.773817	0.773817	0.773817	0.92858	0.92858	0.92858	0.92858	0.92858	0.92858	0.92858	0.92858	0.92858	0.92858	0.92858
chrXIII	3862	4435	SUT714_chrXIII:9269-9844	60	-	0.773817	0.773817	0.92858	0.92858	0.92858	0.92858	0.92858	0.92858	0.92858	0.92858	0.92858	0.92858	0.92858	0.92858	0.92858	0.92858	0.92858	0.92858	0.92858	0.773817	0.773817	0.773817	0.92858	0.92858	0.92858	0.92858	0.92858	0.92858	0.92858	0.773817	0.92858	0.92858	0.92858	0.92858	0.92858	0.92858	0.92858	0.92858	0.773817	0.773817	0.92858	0.92858	0.92858	0.773817
chrIV	542638	543621	SUT469_chrIV:544985-545969	60	-	0.619053	0.619053	0.619053	0.619053	0.619053	0.619053	0.619053	0.619053	0.619053	0.619053	0.619053	0.619053	0.619053	0.619053	0.619053	0.619053	0.619053	0.619053	0.619053	0.619053	0.773817	1.08334	0.92858	1.08334	1.39287	1.54763	1.54763	1.7024	1.7024	1.85716	1.7024	2.01192	2.01192	2.01192	2.01192	2.01192	2.01192	2.01192	2.01192	2.01192	2.01192	2.01192	2.01192	2.01192
chrXIV	275303	277332	SUT326_chrXIV:272026-274066	60	+	22.667	23.1527	22.990801	22.990801	22.990801	22.3431	22.5051	19.105	19.5907	19.428801	19.266899	18.7812	19.105	19.428801	17.1621	16.838301	16.028799	17.6478	17.809799	17.6478	17.323999	17.809799	17.809799	17.809799	17.485901	17.485901	17.323999	15.5431	15.8669	16.676399	14.7335	16.028799	15.8669	17.971701	17.809799	17.809799	17.971701	18.1336	17.971701	17.971701	17.809799	17.971701	17.971701	17.971701
chrXIII	748567	749287	SUT316_chrXIII:775938-776658	60	+	12.9525	14.4097	14.8954	14.2478	14.2478	14.4097	14.8954	15.0573	15.2192	15.2192	15.2192	15.0573	15.0573	15.0573	14.8954	14.5716	14.0859	14.5716	14.7335	14.2478	14.2478	14.0859	14.4097	14.4097	14.5716	14.5716	14.5716	14.5716	14.5716	14.5716	14.5716	14.5716	14.5716	14.5716	14.5716	14.5716	14.5716	14.5716	14.4097	14.4097	14.0859	14.2478	13.7621	14.4097
chrVII	620550	620822	SUT553_chrVII:627331-627603	60	-	0.619053	0.619053	0.619053	0.619053	0.619053	0.619053	0.619053	0.619053	0.619053	0.619053	0.619053	0.619053	0.619053	0.619053	0.619053	0.619053	0.619053	0.619053	0.619053	0.619053	0.619053	0.619053	0.619053	0.619053	0.619053	0.619053	0.619053	0.619053	0.619053	0.619053	0.619053	0.619053	0.619053	0.619053	0.619053	0.619053	0.619053	0.619053	0.619053	0.619053	0.46429	0.619053	0.619053	0.619053
chrVIII	214178	215090	SUT158_chrVIII:221423-222335	60	+	69.781898	67.029404	69.620003	69.458	69.458	69.620003	66.219902	66.219902	68.486603	68.162804	69.134201	69.296097	69.458	69.296097	68.648499	67.515198	67.515198	68.486603	68.972298	69.781898	70.105698	70.429497	70.5914	70.915199	71.238998	71.077103	70.429497	70.753304	70.753304	70.753304	70.5914	70.915199	69.781898	70.753304	69.781898	70.753304	71.077103	28.819401	55.5341	65.572304	69.296097	71.562798	71.400902	71.077103
chrXIII	884701	887037	SUT322_chrXIII:912459-914795	60	+	22.1812	22.3431	19.914499	22.5051	22.1812	20.400299	21.695499	23.1527	23.3146	23.1527	23.1527	22.1812	22.990801	23.1527	22.990801	23.1527	23.1527	22.990801	23.1527	22.828899	22.0193	22.828899	22.828899	22.667	22.990801	22.990801	22.990801	22.990801	23.3146	23.3146	23.3146	23.3146	23.4765	23.4765	22.990801	22.5051	22.3431	22.990801	22.667	22.1812	22.990801	22.828899	22.667	22.828899
chrX	523817	524281	SUT640_chrX:524115-524579	60	-	17.643	17.643	17.3335	17.643	17.643	17.643	17.4883	17.4883	17.643	17.178699	17.643	17.643	17.643	17.4883	17.643	17.643	17.643	17.4883	17.643	17.643	17.643	17.643	17.643	17.643	17.643	17.643	17.643	17.643	17.643	17.4883	17.4883	17.4883	17.3335	17.3335	16.714399	15.4763	16.714399	17.4883	16.8692	17.4883	17.643	17.643	17.643	17.643
chrVII	1045890	1046338	SUT146_chrVII:1060292-1060740	60	+	7.44772	7.44772	7.28581	7.44772	7.44772	7.44772	7.44772	7.44772	7.28581	7.28581	7.28581	7.44772	7.44772	7.44772	7.28581	7.28581	7.28581	7.28581	7.44772	7.28581	7.1239	6.962	6.962	6.962	7.1239	7.1239	7.28581	7.28581	7.28581	6.962	7.1239	7.44772	7.44772	7.28581	7.1239	7.28581	7.28581	7.1239	7.28581	7.44772	7.44772	7.44772	7.44772	7.44772
chrVI	235629	236013	SUT530_chrVI:213025-213409	60	-	0	0	0	0	0	0	0	0	0	0	0	0	0	0	0	0	0	0	0	0	0	0	0	0	0	0	0	0	0	0	0	0	0	0	0	0	0	0	0	0	0	0	0	0
chrIV	713473	717681	SUT060_chrIV:722295-726503	60	+	4.85721	4.85721	4.85721	4.85721	4.85721	4.85721	4.6953	4.6953	4.85721	4.6953	4.53339	4.6953	4.6953	4.85721	4.85721	4.85721	4.53339	4.6953	5.01911	5.01911	5.01911	5.18102	5.18102	4.85721	5.01911	4.85721	4.85721	4.85721	5.01911	5.18102	5.18102	5.18102	5.18102	5.01911	5.18102	5.18102	4.85721	3.72386	4.37149	4.6953	4.53339	4.20958	4.53339	4.6953
chrX	121455	123821	SUT203_chrX:111479-113846	60	+	7.60962	7.60962	7.77153	7.44772	7.44772	7.77153	7.77153	7.60962	7.60962	7.60962	7.77153	7.77153	6.63818	7.60962	7.28581	7.60962	7.60962	6.47627	7.28581	7.28581	7.1239	7.1239	6.63818	6.63818	7.28581	7.1239	7.44772	7.44772	7.1239	7.44772	6.63818	6.15246	7.28581	7.60962	7.60962	7.60962	6.962	7.77153	7.1239	6.962	6.80009	6.15246	6.63818	6.962
chrXI	72854	74135	SUT221_chrXI:66459-67739	60	+	0.161907	0.161907	0.161907	0.161907	0.161907	0.161907	0.161907	0.161907	0.161907	0.161907	0.161907	0.161907	0.161907	0.161907	0.161907	0.161907	0.161907	0.161907	0.161907	0.161907	0.161907	0.161907	0.161907	0.161907	0.161907	0.161907	0.161907	0.161907	0.161907	0.161907	0.161907	0.161907	0.161907	0.161907	0.161907	0.161907	0.161907	0.161907	0.161907	0.161907	0.161907	0.161907	0.161907	0.161907
chrXV	860338	862162	SUT379_chrXV:889853-891677	60	+	43.876801	41.124298	42.257702	41.6101	37.400501	43.552898	44.0387	44.0387	43.714901	43.390999	43.390999	42.9053	44.0387	42.257702	44.0387	44.848202	44.848202	43.390999	44.686298	44.848202	45.172001	44.686298	43.876801	44.524399	44.848202	45.3339	45.3339	45.3339	45.172001	45.3339	45.010101	45.010101	45.010101	45.010101	44.848202	45.172001	45.172001	45.172001	45.4958	45.010101	33.190899	44.2006	44.848202	44.524399
chrVII	324762	325343	SUT543_chrVII:323244-324236_r1	60	-	4.33337	4.33337	4.17861	4.17861	4.33337	4.33337	4.33337	4.33337	4.17861	4.33337	4.33337	4.33337	4.17861	4.33337	4.17861	4.33337	4.33337	4.33337	4.33337	4.33337	4.33337	4.33337	4.33337	4.33337	4.33337	4.33337	4.33337	4.33337	4.33337	4.17861	4.17861	4.17861	4.33337	4.17861	4.17861	4.17861	3.71432	3.40479	3.55956	4.17861	4.33337	4.17861	4.17861	3.40479
chrXIII	242121	242265	SUT722_chrXIII:259477-260077	60	-	54.321899	54.167198	55.4053	52.310001	52.310001	56.0243	56.0243	56.0243	56.1791	56.7981	56.1791	55.714802	56.0243	56.9529	56.643398	56.7981	57.417198	58.810101	58.345798	58.6553	58.964802	58.964802	58.964802	60.2029	60.667198	60.667198	60.512501	61.1315	61.595798	61.9053	61.9053	61.750599	61.750599	63.143398	63.6077	63.917198	64.226799	64.071999	63.6077	63.452999	64.3815	63.143398	63.762501	64.691101
chrII	438990	439838	SUT446_chrII:430993-431841	60	-	0.309527	0.309527	0.309527	0.309527	0.309527	0.309527	0.309527	0.309527	0.309527	0.309527	0.309527	0.309527	0.309527	0.309527	0.309527	0.309527	0.309527	0.309527	0.309527	0.309527	0.309527	0.309527	0.309527	0.309527	0.309527	0.309527	0.309527	0.309527	0.309527	0.309527	0.309527	0.309527	0.309527	0.309527	0.309527	0.309527	0.309527	0.309527	0.309527	0.309527	0.309527	0.309527	0.309527	0.309527
chrXIII	589155	589435	SUT733_chrXIII:616046-616326	60	-	13.4644	13.4644	13.6192	13.6192	13.7739	13.6192	13.6192	13.7739	13.7739	13.7739	13.9287	13.7739	13.7739	13.3096	13.7739	13.4644	13.6192	13.4644	13.7739	13.9287	13.9287	13.9287	13.9287	13.7739	13.4644	13.0001	14.0835	13.7739	13.9287	13.9287	13.9287	13.9287	13.9287	14.0835	13.9287	13.9287	13.9287	13.9287	13.9287	13.6192	13.6192	12.5358	13.6192	12.8454
chrIV	572741	573501	SUT470_chrIV:575098-575858	60	-	0.92858	0.92858	0.92858	0.92858	0.92858	0.92858	0.92858	0.92858	0.92858	0.92858	0.92858	0.92858	0.92858	0.92858	0.92858	1.08334	1.08334	1.08334	1.08334	1.23811	1.23811	1.39287	1.39287	1.23811	1.23811	1.39287	1.39287	1.39287	1.54763	1.54763	1.54763	1.7024	1.54763	1.7024	2.63098	2.78574	2.78574	2.9405	2.9405	3.09527	3.09527	3.09527	3.09527	2.9405
chrXI	236709	238197	SUT233_chrXI:230302-231790	60	+	1.29525	1.29525	1.29525	1.29525	1.29525	1.29525	1.29525	1.29525	1.29525	1.29525	1.29525	1.29525	1.29525	1.29525	1.29525	1.29525	1.29525	1.29525	1.29525	1.29525	1.29525	1.29525	1.29525	1.29525	1.29525	1.29525	1.13335	1.29525	1.29525	1.29525	1.29525	1.29525	1.29525	1.29525	1.29525	1.13335	1.13335	1.13335	1.13335	1.13335	1.13335	1.13335	1.13335	1.13335
chrIV	1221894	1222302	SUT487_chrIV:1259737-1260145	60	-	25.381201	25.2264	25.845501	26.0002	26.0002	25.845501	25.5359	26.0002	26.0002	26.0002	25.845501	25.845501	25.381201	25.5359	25.690701	25.845501	25.690701	24.607401	19.8097	25.5359	25.690701	26.0002	25.2264	25.071699	25.690701	25.845501	25.381201	25.2264	25.071699	25.2264	25.381201	25.2264	25.2264	23.678801	24.4526	23.678801	25.071699	22.5954	23.2145	16.5597	16.8692	24.143101	24.143101	23.678801
chrII	561565	564293	SUT020_chrII:553478-556206	60	+	1.13335	1.13335	1.13335	1.13335	1.13335	1.13335	1.13335	1.13335	0.971441	1.13335	1.13335	1.13335	1.13335	1.13335	1.13335	1.13335	1.13335	1.13335	1.13335	1.13335	1.13335	1.13335	1.13335	1.13335	1.13335	0.971441	0.971441	1.13335	1.13335	1.13335	1.13335	1.29525	1.29525	1.29525	1.29525	1.13335	1.29525	1.13335	1.29525	1.29525	1.29525	1.29525	1.29525	1.29525
chrVIII	502365	503341	SUT597_chrVIII:507712-508688	60	-	0.46429	0.46429	0.46429	0.46429	0.46429	0.46429	0.46429	0.46429	0.46429	0.46429	0.46429	0.46429	0.46429	0.46429	0.46429	0.309527	0.309527	0.46429	0.46429	0.309527	0.309527	0.309527	0.46429	0.46429	0.46429	0.46429	0.46429	0.46429	0.619053	0.773817	0.773817	0.619053	0.773817	0.773817	0.773817	0.773817	0.773817	0.773817	0.773817	0.773817	0.773817	0.773817	0.773817	0.773817
chrVIII	95030	95598	SUT151_chrVIII:98366-98934	60	+	12.6287	13.1145	13.1145	12.9525	13.1145	12.6287	12.7906	12.7906	13.6002	13.6002	13.2764	13.4383	12.6287	12.9525	13.6002	13.4383	13.1145	13.924	13.924	13.924	13.924	13.924	13.924	14.0859	13.924	13.924	14.0859	14.0859	14.0859	14.0859	14.0859	13.924	13.924	13.924	13.924	13.924	13.924	13.924	13.924	13.7621	14.0859	13.924	13.6002	14.0859
chrXIII	736373	737005	SUT314_chrXIII:763354-763986	60	+	4.85721	5.01911	4.85721	4.37149	4.6953	4.85721	4.85721	5.01911	5.01911	5.01911	5.01911	5.01911	5.01911	5.01911	5.01911	5.01911	4.85721	5.01911	4.6953	4.6953	4.85721	4.85721	5.01911	5.01911	5.01911	5.01911	5.01911	5.01911	5.01911	5.01911	5.01911	4.6953	4.85721	4.85721	5.01911	5.01911	5.01911	5.01911	5.01911	5.01911	5.01911	5.01911	5.01911	5.01911
chrXIII	265787	266756	SUT726_chrXIII:282781-283750	60	-	9.75009	10.0596	10.0596	10.0596	9.90485	8.20246	9.90485	9.75009	9.75009	8.66675	8.82151	6.96435	6.80959	8.04769	8.51198	6.80959	7.27388	8.66675	8.66675	9.44056	9.2858	9.44056	9.59533	9.75009	9.90485	9.90485	9.90485	9.75009	9.90485	9.59533	9.75009	9.90485	9.90485	9.90485	9.90485	9.90485	9.75009	9.59533	9.75009	9.75009	9.90485	9.2858	9.90485	9.75009
chrX	133705	136369	SUT204_chrX:123804-126468	60	+	0.485721	0.485721	0.485721	0.485721	0.485721	0.485721	0.485721	0.485721	0.485721	0.485721	0.485721	0.485721	0.485721	0.485721	0.485721	0.485721	0.485721	0.485721	0.485721	0.485721	0.485721	0.485721	0.485721	0.485721	0.485721	0.485721	0.485721	0.323814	0.323814	0.323814	0.485721	0.485721	0.485721	0.485721	0.485721	0.485721	0.485721	0.485721	0.485721	0.485721	0.485721	0.485721	0.485721	0.485721
chrVII	773826	775659	SUT132_chrVII:784190-786022	60	+	39.181499	39.343399	39.343399	39.0196	39.343399	39.343399	39.343399	39.343399	39.343399	38.857601	39.0196	39.0196	39.0196	39.343399	39.343399	39.343399	38.857601	38.857601	37.238602	37.8862	38.371899	38.371899	31.247999	38.695702	39.181499	39.181499	38.857601	37.8862	38.533798	38.857601	35.943298	35.4576	39.0196	39.0196	39.343399	39.343399	39.343399	36.429001	38.533798	39.181499	39.0196	39.181499	39.181499	39.181499
chrVII	653287	654600	SUT126_chrVII:660087-661399	60	+	65.086601	66.705597	67.029404	66.8675	66.381798	67.677101	67.677101	55.857899	66.381798	67.191299	67.677101	67.677101	66.705597	68.0009	67.838997	68.0009	68.0009	68.0009	67.515198	67.191299	68.324699	67.838997	67.191299	67.353302	62.496101	67.515198	68.162804	68.648499	67.353302	66.381798	66.705597	68.810402	68.648499	68.0009	68.972298	68.972298	65.572304	65.572304	68.648499	67.677101	64.438904	68.972298	68.972298	68.972298
chrXV	318073	319009	SUT360_chrXV:337465-338401	60	+	35.781399	35.781399	35.781399	35.781399	35.781399	35.619499	35.619499	33.514702	34.810001	34.486198	34.648102	33.514702	33.352798	34.810001	33.352798	31.247999	33.190899	33.352798	33.514702	33.838501	34.648102	34.1623	34.324299	35.133801	35.133801	35.2957	35.133801	34.000401	34.324299	34.000401	31.7337	34.1623	33.838501	34.486198	35.2957	34.810001	35.619499	34.486198	32.8671	29.790899	33.352798	33.190899	30.7623	27.362301
chrXVI	114117	116129	SUT807_chrXVI:114365-116373	60	-	6.65482	6.65482	6.65482	6.65482	6.65482	6.65482	6.65482	6.80959	6.80959	6.80959	6.96435	6.96435	6.96435	6.96435	6.96435	6.96435	6.80959	6.80959	6.80959	6.96435	6.96435	6.96435	6.80959	6.96435	6.96435	6.96435	6.96435	6.80959	6.80959	6.96435	6.96435	6.19053	6.19053	6.50006	6.50006	6.65482	6.96435	6.96435	6.80959	6.80959	6.80959	6.96435	6.96435	6.96435
chrXV	518660	518988	SUT780_chrXV:536893-537213	60	-	3.40479	3.40479	3.25003	3.25003	3.09527	3.09527	3.09527	3.25003	3.25003	3.25003	3.25003	3.25003	3.25003	3.25003	3.25003	3.25003	3.09527	3.25003	3.25003	3.25003	3.09527	3.25003	2.9405	3.25003	3.25003	3.25003	3.25003	3.25003	3.25003	3.25003	3.25003	3.25003	3.25003	3.25003	3.25003	3.25003	3.25003	3.25003	3.25003	3.25003	3.09527	3.09527	3.09527	3.25003
chrII	540586	541266	SUT019_chrII:532518-533198	60	+	0.485721	0.485721	0.485721	0.485721	0.485721	0.485721	0.485721	0.485721	0.485721	0.485721	0.485721	0.485721	0.485721	0.485721	0.485721	0.485721	0.485721	0.485721	0.485721	0.485721	0.485721	0.485721	0.485721	0.485721	0.485721	0.485721	0.485721	0.485721	0.485721	0.485721	0.485721	0.485721	0.485721	0.485721	0.485721	0.485721	0.485721	0.485721	0.485721	0.485721	0.485721	0.485721	0.485721	0.485721
chrXII	606969	607993	SUT701_chrXII:641355-642379	60	-	6.19053	6.03577	5.88101	4.95243	6.03577	5.88101	5.88101	5.88101	5.88101	6.19053	6.19053	6.03577	6.03577	6.03577	6.03577	6.03577	5.88101	5.88101	6.03577	6.19053	6.19053	6.19053	6.19053	6.19053	6.19053	6.19053	6.19053	6.19053	6.19053	6.19053	6.19053	6.19053	6.19053	6.19053	6.19053	6.19053	6.19053	6.3453	6.19053	6.19053	6.19053	6.03577	5.88101	5.88101
chrXVI	374606	375439	SUT405_chrXVI:368790-369622	60	+	0.647627	0.647627	0.647627	0.647627	0.647627	0.647627	0.647627	0.647627	0.647627	0.647627	0.647627	0.647627	0.647627	0.647627	0.647627	0.647627	0.647627	0.647627	0.647627	0.647627	0.647627	0.485721	0.647627	0.647627	0.647627	0.647627	0.647627	0.647627	0.647627	0.647627	0.647627	0.647627	0.647627	0.647627	0.647627	0.647627	0.647627	0.647627	0.647627	0.647627	0.647627	0.647627	0.647627	0.647627
chrIV	1455167	1455463	SUT496_chrIV:1493657-1493953	60	-	3.40479	3.40479	3.40479	3.25003	3.40479	3.40479	3.40479	3.40479	3.40479	3.40479	3.40479	3.09527	3.40479	3.40479	3.40479	3.40479	3.40479	3.40479	2.9405	2.9405	3.40479	2.63098	2.63098	2.63098	2.63098	2.63098	2.63098	2.63098	2.78574	2.78574	3.09527	2.9405	3.09527	2.78574	2.47621	2.16669	1.39287	0.92858	0.773817	0.619053	3.09527	3.25003	3.25003	3.09527
chrII	255293	256397	SUT009_chrII:241686-242790	60	+	5.99055	6.15246	6.31437	5.66674	6.31437	6.31437	5.99055	5.99055	5.82865	6.15246	6.31437	6.31437	6.31437	6.31437	6.15246	5.99055	5.99055	6.15246	6.15246	6.31437	6.31437	6.31437	6.31437	5.99055	6.15246	6.31437	6.31437	6.31437	6.31437	6.31437	6.31437	6.31437	6.15246	5.99055	5.66674	6.15246	4.04767	4.04767	5.66674	5.66674	5.50483	5.66674	5.66674	5.50483
chrXV	205977	206881	SUT356_chrXV:225683-226587	60	+	0	0	0	0	0	0	0	0	0	0	0	0	0	0	0	0	0	0	0	0	0	0	0	0	0	0	0	0	0	0	0	0	0	0	0	0	0	0	0	0	0	0	0	0
chrXII	469310	469837	SUT697_chrXII:498155-498683	60	-	0.154763	0.154763	0	0.154763	0.154763	0.154763	0.309527	0.309527	0.154763	0.154763	0.309527	0.309527	0.309527	0.309527	0.46429	0.46429	0.309527	0.619053	0.619053	0.619053	0.619053	0.619053	0.619053	0.619053	0.619053	0.619053	0.619053	0.619053	0.619053	0.619053	0.619053	0.619053	0.619053	0.619053	0.619053	0.619053	0.619053	0.619053	0.619053	0.619053	0.619053	0.619053	0.619053	0.619053
chrXIV	618230	619334	SUT752_chrXIV:609999-611103	60	-	10.6787	10.5239	10.3691	10.5239	10.5239	10.5239	10.3691	10.2144	10.2144	10.2144	10.0596	10.0596	10.0596	10.3691	10.3691	10.3691	10.3691	8.66675	9.59533	9.59533	10.0596	9.75009	10.2144	10.3691	10.3691	10.0596	10.3691	10.3691	10.2144	10.0596	10.3691	10.3691	10.3691	10.0596	10.5239	10.5239	10.3691	10.3691	10.3691	10.3691	10.5239	10.5239	10.5239	10.5239
chrX	299845	301261	SUT209_chrX:289653-291069	60	+	0.323814	0.323814	0.323814	0.323814	0.323814	0.323814	0.323814	0.323814	0.323814	0.323814	0	0.323814	0.323814	0.323814	0.323814	0.323814	0.323814	0.323814	0.323814	0.323814	0.323814	0.323814	0.323814	0.323814	0.323814	0.323814	0.323814	0.323814	0.323814	0.323814	0.323814	0.323814	0.323814	0.323814	0.323814	0.323814	0.323814	0.323814	0.323814	0.323814	0.323814	0.323814	0.323814	0.323814
chrXI	477838	480567	SUT238_chrXI:466417-469145	60	+	1.78098	1.61907	1.78098	1.78098	1.78098	1.78098	1.78098	1.78098	1.78098	1.78098	1.78098	1.78098	1.78098	1.78098	1.78098	1.78098	1.78098	1.78098	1.61907	1.61907	1.61907	1.61907	1.78098	1.78098	1.78098	1.78098	1.78098	1.45716	1.78098	1.78098	1.78098	1.78098	1.78098	1.78098	1.78098	1.78098	1.78098	1.78098	1.78098	1.78098	1.78098	1.78098	1.78098	1.78098
chrXIII	845243	845443	SUT320_chrXIII:872994-873194	60	+	2.91432	2.91432	3.07623	3.07623	3.07623	2.75242	2.91432	2.91432	2.91432	2.91432	3.07623	3.40004	3.40004	3.40004	3.23814	3.40004	3.40004	3.40004	3.40004	3.40004	3.40004	3.23814	3.40004	3.40004	3.40004	3.40004	3.40004	3.40004	3.40004	3.40004	3.23814	3.40004	3.40004	3.23814	3.40004	3.40004	3.40004	3.40004	3.40004	3.40004	2.91432	2.91432	3.23814	3.40004
chrVII	11585	12162	SUT108_chrVII:16441-17017	60	+	56.343601	56.343601	56.505501	56.181702	54.886398	56.343601	56.019798	56.181702	55.695999	55.857899	53.753101	55.048302	54.2388	51.8102	53.105499	50.353001	50.191101	52.133999	50.5149	53.105499	55.048302	54.724499	55.695999	55.210201	55.857899	55.695999	56.6674	56.505501	56.6674	56.8293	56.181702	56.343601	45.4958	55.5341	55.048302	53.429298	54.0769	53.915001	49.867298	54.4007	54.724499	55.857899	55.048302	56.991199
chrXIV	321851	322587	SUT327_chrXIV:318633-319369	60	+	3.88576	3.88576	3.88576	3.88576	3.88576	3.72386	3.88576	3.88576	3.88576	3.88576	3.88576	4.04767	4.04767	4.04767	4.04767	4.04767	4.04767	4.04767	4.04767	4.04767	4.04767	4.04767	4.04767	4.04767	4.04767	3.88576	4.04767	4.04767	4.04767	4.04767	4.04767	4.04767	4.04767	4.04767	4.04767	4.04767	4.04767	4.04767	4.04767	4.04767	4.04767	4.04767	4.04767	4.04767
chrXVI	590077	590541	SUT419_chrXVI:590470-590934	60	+	18.9431	19.105	18.7812	18.7812	19.105	19.105	19.5907	19.5907	19.5907	19.5907	19.5907	19.7526	19.7526	19.914499	19.914499	19.914499	19.914499	20.0765	19.428801	19.266899	18.9431	19.5907	20.0765	20.0765	20.0765	20.0765	20.0765	18.2955	19.428801	19.914499	19.7526	19.428801	19.914499	19.914499	19.7526	20.0765	19.428801	20.0765	20.0765	20.0765	18.619301	20.2384	20.2384	20.400299
chrXV	1025356	1028618	SUT802_chrXV:1061113-1064393	60	-	3.55956	3.55956	3.55956	3.55956	3.55956	3.55956	3.55956	3.86908	3.55956	3.86908	3.86908	3.71432	3.71432	3.71432	3.71432	3.86908	3.86908	4.02385	3.86908	3.86908	3.86908	3.86908	3.86908	3.86908	3.71432	3.71432	3.71432	3.71432	3.71432	3.71432	3.71432	3.71432	3.71432	3.71432	3.25003	3.25003	3.71432	3.71432	3.71432	3.71432	3.71432	3.71432	3.55956	3.71432
chrXV	657576	657848	SUT376_chrXV:681049-681321	60	+	355.223999	354.575989	357.652008	358.462006	359.109009	359.109009	358.138	357.166992	358.786011	358.786011	358.299988	358.299988	359.109009	359.270996	359.595001	357.652008	356.356995	356.842987	356.519012	357.48999	355.871002	354.575989	357.813995	347.614014	358.138	356.681	353.442993	358.623993	359.109009	358.947998	289.975006	335.957001	355.546997	354.738007	352.795013	344.700012	332.718994	340.652008	307.622986	304.38501	353.766998	355.385986	355.223999	357.005005
chrIX	192559	193159	SUT182_chrIX:202252-202852	60	+	0	0	0	0	0	0	0	0	0	0	0	0	0	0	0	0	0	0	0	0	0	0	0	0	0	0	0	0	0	0	0	0	0	0	0	0	0	0	0	0	0	0	0	0
chrXV	306786	307084	SUT769_chrXV:326149-326453	60	-	5.26195	5.26195	5.41672	5.41672	5.41672	5.41672	5.41672	5.41672	5.41672	5.57148	5.57148	5.57148	5.57148	5.57148	5.57148	5.57148	5.57148	5.41672	5.57148	5.57148	5.57148	4.6429	5.72624	5.72624	5.72624	5.72624	5.72624	4.6429	5.72624	5.41672	5.26195	5.41672	5.72624	5.72624	5.72624	5.72624	5.26195	5.72624	5.72624	5.72624	5.72624	5.41672	5.72624	5.57148
chrVII	1035112	1035544	SUT144_chrVII:1049492-1049924	60	+	8.09534	7.93344	8.09534	8.25725	8.25725	8.25725	7.77153	7.77153	7.60962	8.09534	7.93344	7.93344	7.93344	6.63818	6.31437	5.82865	6.63818	6.31437	5.82865	6.15246	5.82865	6.31437	5.66674	6.962	7.44772	7.44772	6.80009	7.44772	7.60962	7.77153	8.09534	7.93344	8.09534	8.09534	8.09534	8.09534	8.09534	8.09534	8.09534	8.09534	8.09534	7.60962	7.44772	7.77153
chrX	525674	526370	SUT641_chrX:525971-526667	60	-	143.311005	143.156006	143.311005	143.156006	142.692001	142.692001	142.692001	143.466003	143.156006	143.001007	143.001007	142.382004	141.298996	141.453995	142.692001	141.453995	141.608002	141.453995	140.679993	142.847	143.929993	143.929993	144.085007	143.774994	144.238998	143.466003	140.988998	139.287003	139.751007	140.835007	142.692001	136.501007	143.929993	143.929993	143.466003	144.085007	143.466003	134.488998	135.417999	137.585007	140.988998	134.798996	143.774994	144.703995
chrVII	419940	420904	SUT546_chrVII:421465-422425	60	-	9.59533	9.59533	9.75009	9.75009	9.59533	9.2858	9.44056	9.2858	9.59533	9.59533	9.59533	9.75009	9.75009	9.13104	8.51198	9.59533	9.75009	9.75009	9.2858	9.44056	9.59533	9.44056	9.75009	9.75009	9.75009	9.2858	9.75009	9.75009	9.75009	9.59533	9.75009	9.90485	10.0596	9.90485	9.75009	9.59533	9.90485	10.0596	10.0596	9.44056	10.0596	10.0596	10.0596	9.75009
chrIII	51037	51421	SUT026_chrIII:50409-50793	60	+	1.61907	1.61907	1.61907	1.61907	1.61907	1.61907	1.13335	1.61907	1.61907	1.61907	1.61907	1.61907	1.61907	1.61907	1.61907	1.61907	1.61907	1.61907	1.61907	1.61907	1.61907	1.29525	1.61907	1.61907	1.61907	1.61907	1.61907	1.61907	1.61907	1.61907	1.61907	1.61907	1.61907	1.61907	1.61907	1.61907	1.61907	1.61907	1.61907	1.61907	1.45716	1.61907	1.61907	1.61907
chrIX	207739	209283	SUT183_chrIX:222868-224412	60	+	18.457399	18.2955	18.457399	18.457399	18.457399	18.457399	18.457399	18.2955	18.2955	18.2955	18.2955	18.457399	18.619301	18.7812	18.7812	18.9431	18.9431	18.2955	18.1336	18.619301	17.971701	19.105	18.9431	18.619301	18.7812	18.7812	19.105	19.7526	19.7526	19.428801	19.5907	19.7526	19.7526	19.7526	19.7526	19.7526	19.914499	19.7526	19.914499	19.914499	19.7526	19.7526	19.5907	19.914499
chrX	608594	609097	SUT216_chrX:608996-609500	60	+	23.3146	22.990801	23.4765	23.4765	23.638399	23.638399	23.800301	23.800301	23.4765	23.3146	22.990801	22.828899	22.3431	23.1527	23.3146	22.990801	23.1527	23.3146	23.638399	23.638399	23.9622	23.800301	23.800301	23.638399	23.638399	23.1527	23.4765	23.800301	23.638399	23.800301	23.800301	23.800301	23.9622	23.9622	23.800301	23.800301	23.638399	22.3431	23.3146	23.1527	23.4765	23.4765	22.667	22.990801
chrIV	1253260	1254324	SUT490_chrIV:1291089-1292153	60	-	28.940701	28.631201	27.7026	22.2859	26.0002	23.2145	24.607401	28.631201	28.785999	28.785999	28.631201	30.643101	31.7265	31.107401	30.9527	31.881201	31.7265	32.1908	32.345501	32.809799	32.809799	32.9646	33.119301	33.428902	33.428902	33.274101	33.274101	33.274101	33.428902	33.7384	33.583599	33.7384	33.7384	33.8932	33.8932	33.7384	33.7384	33.119301	33.8932	33.7384	33.7384	33.7384	33.274101	29.559799
chrXV	616083	617243	SUT373_chrXV:639545-640705	60	+	1.78098	1.78098	1.78098	1.78098	1.78098	1.78098	1.78098	1.78098	1.78098	1.78098	1.78098	1.78098	1.78098	1.78098	1.78098	1.78098	1.78098	1.78098	1.78098	1.61907	1.61907	1.61907	1.61907	1.61907	1.78098	1.78098	1.78098	1.78098	1.78098	1.78098	1.78098	1.78098	1.78098	1.78098	1.78098	1.78098	1.78098	1.78098	1.61907	1.45716	0.971441	1.45716	1.78098	1.78098
chrXI	623234	626010	SUT241_chrXI:605595-608371	60	+	13.2764	13.2764	13.6002	13.6002	13.4383	13.6002	13.6002	13.7621	14.0859	14.0859	14.2478	14.2478	13.924	13.6002	14.0859	14.0859	14.2478	14.2478	14.0859	14.2478	13.924	13.924	13.924	14.2478	14.0859	14.0859	14.0859	14.0859	14.2478	14.0859	14.2478	14.2478	14.2478	14.0859	13.7621	13.6002	13.7621	13.924	13.6002	13.924	13.924	13.7621	13.7621	13.924
chrVII	28266	30170	SUT534_chrVII:33109-35013	60	-	1.39287	1.39287	1.39287	1.39287	1.23811	1.39287	1.39287	1.39287	1.39287	1.39287	1.39287	1.39287	1.39287	1.23811	1.23811	1.23811	1.23811	1.39287	0.92858	1.23811	1.23811	1.08334	1.39287	1.39287	1.54763	1.54763	1.54763	1.54763	1.54763	1.7024	1.7024	1.7024	1.7024	1.7024	1.7024	1.7024	2.01192	2.01192	2.01192	2.01192	2.01192	2.01192	2.01192	2.01192
chrX	445847	446103	SUT636_chrX:434706-434962	60	-	1.39287	1.39287	1.39287	1.39287	1.39287	1.39287	1.39287	1.39287	1.39287	1.23811	1.23811	1.39287	1.39287	1.39287	1.39287	1.39287	1.39287	1.39287	1.39287	1.39287	1.23811	1.39287	1.08334	1.39287	1.39287	1.39287	1.39287	1.23811	1.39287	1.39287	1.39287	1.39287	1.39287	1.39287	1.39287	1.39287	1.23811	1.39287	1.39287	1.39287	0.92858	0.92858	1.39287	1.39287
chrV	261522	262411	SUT513_chrV:241758-242662	60	-	2.01192	2.01192	2.01192	2.01192	2.01192	2.01192	2.01192	2.01192	2.01192	2.01192	2.01192	2.01192	2.01192	2.01192	2.01192	2.01192	2.01192	2.01192	2.01192	2.01192	2.01192	2.01192	2.01192	2.01192	2.01192	2.01192	2.01192	2.01192	2.01192	1.85716	2.01192	2.01192	2.01192	2.01192	2.01192	2.01192	2.01192	2.01192	2.01192	2.01192	1.54763	2.01192	2.01192	1.85716
chrVIII	366829	367454	SUT168_chrVIII:372695-373335	60	+	43.552898	43.552898	43.390999	43.229099	42.743401	43.0672	42.257702	37.076698	42.095798	43.0672	43.390999	42.581501	38.371899	43.229099	43.552898	43.876801	43.876801	43.876801	43.552898	43.552898	43.552898	43.552898	43.876801	44.0387	43.229099	43.0672	42.743401	42.9053	41.771999	43.876801	43.876801	44.2006	44.2006	44.2006	44.362499	44.524399	44.524399	44.524399	44.686298	44.686298	44.686298	44.686298	43.714901	44.524399
chrX	721307	723579	SUT651_chrX:721938-724210	60	-	14.393	13.9287	15.012	14.7025	14.5478	14.7025	15.012	14.8573	14.8573	15.012	15.012	15.012	15.012	14.8573	14.7025	14.393	15.012	15.012	15.012	15.012	15.1668	15.1668	15.1668	15.1668	15.1668	15.1668	15.1668	15.1668	15.1668	15.1668	14.8573	15.1668	15.012	15.012	15.012	15.1668	15.012	14.2382	14.0835	13.7739	13.3096	14.5478	15.012	15.012
chrIX	211578	213298	SUT611_chrIX:226704-228424	60	-	94.560402	94.715103	94.560402	94.2509	95.334198	94.2509	92.238899	94.2509	95.7985	89.298401	95.488998	95.488998	95.488998	95.9533	95.9533	96.417503	95.9533	95.9533	96.108002	95.488998	95.9533	96.108002	95.7985	95.9533	95.024696	93.012802	92.3937	95.488998	96.262802	96.108002	96.108002	89.917503	96.262802	96.417503	95.9533	95.6437	95.6437	94.560402	94.715103	94.2509	96.727097	97.036598	97.191399	96.881798
chrXVI	350903	351807	SUT402_chrXVI:345090-345994	60	+	6.31437	6.31437	6.31437	6.15246	6.47627	6.15246	6.47627	6.63818	6.63818	6.63818	6.63818	6.63818	6.47627	6.63818	6.47627	6.47627	6.80009	6.80009	6.47627	6.80009	6.80009	6.80009	6.80009	6.80009	6.80009	6.31437	6.80009	6.63818	6.15246	6.31437	6.80009	6.80009	6.80009	6.63818	6.63818	6.63818	6.63818	6.63818	6.31437	6.63818	6.63818	6.47627	6.962	6.962
chrXVI	70851	71731	SUT391_chrXVI:71105-71985	60	+	46.143501	46.7911	46.7911	46.952999	46.7911	46.4673	46.952999	46.7911	46.7911	46.7911	46.952999	47.114899	47.114899	47.114899	45.6577	45.4958	47.114899	47.276798	47.438702	47.438702	47.438702	47.276798	47.114899	46.7911	46.7911	46.4673	46.7911	46.7911	47.438702	47.762501	47.276798	47.438702	47.762501	47.762501	46.952999	47.114899	47.114899	47.9244	48.0863	47.9244	47.276798	47.276798	47.762501	48.0863
chrIV	512527	512743	SUT052_chrIV:501461-501677	60	+	0	0	0	0	0	0	0	0	0	0	0	0	0	0	0	0	0	0	0	0	0	0	0	0	0	0	0	0	0	0	0	0	0	0	0	0	0	0	0	0	0	0	0	0
chrIX	21360	22968	SUT175_chrIX:30993-32601	60	+	1.13335	1.13335	1.13335	1.13335	1.13335	1.13335	0.971441	1.13335	1.13335	1.13335	1.13335	1.13335	1.13335	1.13335	1.13335	1.13335	1.13335	1.13335	1.13335	1.13335	1.13335	1.13335	1.13335	1.13335	1.13335	1.13335	1.13335	1.13335	1.13335	1.13335	1.13335	1.13335	1.13335	1.13335	1.13335	1.13335	1.13335	1.13335	1.13335	1.13335	1.13335	1.13335	1.13335	0.971441
chrXVI	369702	370166	SUT404_chrXVI:363886-364350	60	+	114.792	116.411003	115.925003	117.058998	117.058998	116.897003	116.897003	112.200996	112.362999	116.572998	116.411003	115.925003	115.601997	114.792	115.278	114.468002	113.658997	111.877998	110.259003	104.267998	102.163002	98.601303	100.057999	47.114899	46.143501	46.4673	46.7911	46.6292	46.4673	45.010101	45.172001	24.285999	24.1241	23.638399	23.3146	23.3146	23.1527	22.990801	22.828899	18.457399	18.7812	18.1336	18.2955	18.457399
chrXII	839216	840496	SUT281_chrXII:873712-874992	60	+	0.647627	0.647627	0.647627	0.647627	0.647627	0.647627	0.647627	0.647627	0.647627	0.647627	0.647627	0.647627	0.485721	0.647627	0.647627	0.647627	0.647627	0.647627	0.647627	0.647627	0.647627	0.647627	0.647627	0.647627	0.647627	0.647627	0.647627	0.647627	0.647627	0.647627	0.647627	0.647627	0.647627	0.647627	0.647627	0.647627	0.647627	0.809534	0.809534	0.809534	0.809534	0.809534	0.809534	0.809534
chrVI	118585	119060	SUT525_chrVI:97536-98008	60	-	1.39287	1.39287	1.39287	1.23811	1.39287	1.39287	1.39287	1.39287	1.39287	1.39287	1.23811	1.08334	1.23811	1.23811	0.92858	1.08334	1.08334	1.39287	1.39287	1.39287	1.39287	1.23811	1.39287	1.39287	1.54763	1.54763	1.54763	1.54763	1.54763	1.54763	1.54763	1.54763	1.54763	1.54763	1.39287	1.39287	1.39287	1.39287	1.54763	1.54763	1.54763	1.54763	1.54763	1.54763
chrVII	954959	956232	SUT140_chrVII:969405-970677	60	+	27.200399	26.066999	26.5527	28.9813	29.1432	29.466999	29.629	28.9813	26.3908	25.2575	29.305099	28.3337	30.2766	30.438499	30.1147	28.9813	28.819401	30.2766	30.438499	29.952801	30.1147	29.952801	20.562201	28.9813	30.438499	30.2766	29.466999	27.038401	23.800301	30.600401	29.305099	29.952801	30.2766	30.600401	30.600401	30.600401	30.2766	29.790899	30.2766	30.2766	29.952801	30.2766	30.2766	27.200399
chrXII	749242	749418	SUT706_chrXII:789699-789875	60	-	3.25003	3.25003	3.25003	3.25003	3.25003	3.25003	3.25003	3.25003	3.25003	3.25003	3.25003	3.25003	3.25003	3.25003	3.25003	3.25003	3.25003	3.25003	3.25003	3.25003	3.25003	3.25003	3.25003	3.25003	3.25003	3.25003	3.25003	3.09527	3.25003	3.25003	3.25003	3.25003	3.25003	3.25003	3.25003	3.25003	3.25003	3.25003	3.25003	3.25003	3.09527	3.09527	3.09527	3.25003
chrXIII	143261	143509	SUT293_chrXIII:148777-149025	60	+	0.647627	0.647627	0.647627	0.647627	0.647627	0.647627	0.647627	0.647627	0.647627	0.647627	0.647627	0.647627	0.647627	0.647627	0.647627	0.647627	0.647627	0.647627	0.647627	0.647627	0.647627	0.647627	0.647627	0.647627	0.647627	0.647627	0.647627	0.647627	0.647627	0.647627	0.647627	0.647627	0.647627	0.485721	0.647627	0.647627	0.647627	0.647627	0.647627	0.647627	0.647627	0.647627	0.647627	0.647627
chrXVI	855506	855970	SUT426_chrXVI:860687-861151	60	+	1.78098	1.78098	1.78098	1.78098	1.78098	1.61907	1.61907	1.45716	1.61907	1.61907	1.78098	1.78098	1.78098	1.29525	1.45716	1.61907	1.61907	1.78098	1.78098	1.61907	1.61907	1.61907	1.61907	1.61907	1.45716	1.45716	1.45716	1.29525	1.45716	1.61907	1.61907	1.45716	1.45716	1.45716	1.45716	1.45716	1.45716	1.45716	1.61907	1.61907	1.61907	1.61907	1.61907	1.29525
chrXII	219002	219546	SUT250_chrXII:224152-224696	60	+	2.75242	2.75242	2.75242	2.75242	2.75242	2.59051	2.75242	2.75242	2.75242	2.75242	2.75242	2.59051	2.59051	2.59051	2.75242	2.75242	2.75242	2.2667	2.4286	2.75242	2.75242	2.75242	2.59051	2.59051	2.75242	2.75242	2.75242	2.75242	2.75242	2.75242	2.75242	2.59051	2.59051	2.59051	2.59051	2.59051	2.75242	2.75242	2.75242	2.75242	2.75242	2.75242	2.75242	2.75242
chrIV	327015	329041	SUT044_chrIV:314921-316961	60	+	4.37149	4.37149	4.37149	4.53339	4.53339	4.20958	4.53339	4.37149	4.53339	4.53339	4.53339	4.53339	4.53339	4.53339	4.6953	4.6953	4.6953	4.6953	4.37149	4.6953	4.53339	4.53339	4.53339	4.37149	3.72386	3.88576	5.01911	5.01911	5.01911	4.6953	4.85721	4.6953	4.53339	3.56195	3.88576	5.01911	5.01911	5.18102	5.01911	5.18102	5.18102	5.18102	5.18102	4.37149
chrIII	305068	305948	SUT040_chrIII:298645-299525	60	+	0.971441	0.971441	0.971441	0.971441	0.971441	0.971441	0.971441	0.971441	0.971441	0.971441	0.809534	0.971441	0.971441	0.971441	0.809534	0.971441	0.971441	0.971441	0.971441	0.971441	0.971441	0.971441	0.971441	0.809534	0.971441	0.971441	0.809534	0.809534	0.647627	0.971441	0.971441	0.971441	0.971441	0.971441	0.971441	0.971441	0.971441	0.971441	0.971441	0.971441	0.971441	0.971441	0.971441	0.971441
chrXVI	437199	437455	SUT814_chrXVI:431378-431634	60	-	0.619053	0.619053	0.619053	0.154763	0.619053	0.619053	0.619053	0.619053	0.619053	0.46429	0.619053	0.46429	0.46429	0.46429	0.46429	0.619053	0.619053	0.619053	0.619053	0.619053	0.619053	0.619053	0.619053	0.619053	0.619053	0.619053	0.619053	0.619053	0.619053	0.619053	0.619053	0.619053	0.619053	0.619053	0.773817	0.92858	0.92858	0.92858	0.92858	0.92858	0.92858	0.773817	0.92858	0.92858
chrXIV	358996	359604	SUT329_chrXIV:355777-356385	60	+	2.10479	2.10479	2.10479	1.94288	1.94288	2.10479	2.10479	2.10479	2.10479	1.94288	2.10479	2.10479	2.10479	2.10479	2.10479	1.94288	2.10479	2.10479	2.10479	2.10479	2.10479	1.29525	1.45716	1.61907	2.10479	2.10479	2.10479	2.10479	2.10479	1.94288	1.94288	2.10479	2.10479	2.10479	2.10479	2.10479	2.10479	0.809534	1.78098	2.10479	1.94288	1.94288	1.78098	1.45716
chrX	42502	45495	SUT198_chrX:33537-36529	60	+	107.344002	107.344002	107.344002	106.210999	107.344002	105.887001	106.696999	107.344002	106.535004	107.830002	107.181999	107.344002	108.153999	108.316002	106.859001	107.830002	107.505997	106.696999	105.078003	105.887001	103.781998	103.620003	108.639999	108.801003	108.639999	108.477997	108.639999	108.639999	108.639999	108.801003	107.505997	107.667999	107.667999	108.962997	109.125	109.125	108.962997	109.287003	102.973	107.991997	108.153999	108.962997	107.830002	106.859001
chrXIII	494970	495570	SUT308_chrXIII:522178-522778	60	+	1.29525	1.29525	1.29525	1.29525	1.29525	1.13335	1.29525	1.29525	1.29525	1.29525	1.29525	1.29525	1.29525	1.29525	1.29525	1.29525	1.45716	1.45716	1.45716	1.45716	1.45716	1.45716	1.45716	1.45716	1.45716	1.45716	1.45716	1.45716	1.45716	1.45716	1.45716	1.45716	1.45716	1.45716	1.45716	1.45716	1.45716	1.45716	1.61907	1.61907	1.61907	1.61907	1.61907	1.61907
chrVIII	99860	100628	SUT576_chrVIII:103195-103963	60	-	5.41672	6.50006	6.19053	4.95243	5.88101	7.11911	7.73817	8.04769	6.80959	6.65482	7.73817	7.73817	8.04769	8.04769	8.20246	7.42864	6.50006	7.11911	6.96435	7.11911	7.27388	6.3453	6.65482	6.65482	7.89293	8.51198	8.51198	8.20246	7.89293	7.89293	8.04769	8.35722	8.35722	7.89293	8.04769	8.35722	8.35722	8.35722	8.20246	8.04769	5.72624	8.04769	8.35722	8.20246
chrVII	69638	70128	SUT111_chrVII:74443-76699	60	+	1.94288	1.94288	1.94288	1.94288	1.94288	1.78098	1.94288	1.94288	1.94288	1.94288	1.94288	1.78098	1.94288	1.94288	1.94288	1.94288	1.94288	1.94288	1.94288	1.94288	1.94288	1.94288	1.94288	1.94288	1.94288	1.94288	1.94288	1.94288	1.94288	1.94288	1.94288	1.94288	1.94288	1.94288	1.94288	1.94288	1.94288	1.94288	1.94288	2.10479	2.10479	2.10479	2.2667	2.59051
chrII	65003	65347	SUT005_chrII:46788-47132	60	+	376.272003	375.138	375.138	377.890991	376.756989	376.433014	376.433014	375.462006	375.623993	375.786011	373.842987	358.138	375.947998	380.643005	379.834015	379.023987	379.186005	380.480988	380.96701	381.128998	381.453003	381.614014	378.700012	379.347992	379.51001	379.51001	380.643005	380.157013	381.614014	380.319	379.671997	382.100006	382.261993	377.566986	381.776001	382.747986	382.424011	383.071991	382.261993	381.776001	382.261993	383.718994	383.881012	384.204987
chrXVI	491552	492296	SUT412_chrXVI:491949-492693	60	+	0.809534	0.809534	0.809534	0.809534	0.809534	0.809534	0.809534	0.809534	0.809534	0.809534	0.809534	0.809534	0.161907	0.485721	0.647627	0.809534	0.809534	0.809534	0.809534	0.809534	0.809534	0.971441	0.971441	0.971441	0.971441	0.971441	0.971441	0.971441	0.971441	0.971441	0.971441	0.971441	0.971441	0.971441	0.809534	0.971441	0.971441	0.971441	0.971441	0.971441	0.971441	0.971441	0.647627	0.809534
chrX	443359	443903	SUT635_chrX:432218-432762	60	-	280.740997	281.514008	282.287994	281.514008	276.407013	238.955002	281.049988	279.96701	278.882996	280.740997	272.074005	279.502991	282.752991	282.287994	274.549988	229.669006	271.454987	280.431	280.431	262.014008	279.812012	281.204987	280.585999	282.287994	282.442993	281.514008	282.442993	283.21701	282.442993	282.134003	283.062012	281.514008	281.049988	276.097992	278.109985	282.907013	265.574005	264.644989	260.931	265.882996	281.669006	281.359985	281.979004	283.21701
chrXVI	164799	165351	SUT811_chrXVI:164990-165542	60	-	1.08334	1.08334	0.92858	1.08334	1.23811	1.23811	1.23811	1.08334	1.23811	1.39287	1.39287	1.39287	1.39287	1.39287	1.39287	1.39287	1.39287	1.39287	1.39287	1.39287	1.39287	1.39287	1.39287	1.39287	1.39287	1.39287	1.39287	1.23811	0.92858	0.92858	0.773817	0.309527	1.39287	1.39287	1.39287	1.39287	1.39287	1.39287	1.39287	1.39287	1.39287	1.39287	1.39287	1.39287
chrXV	349557	350365	SUT773_chrXV:368638-369446	60	-	7.42864	7.42864	7.27388	7.27388	7.42864	7.27388	7.27388	7.27388	6.65482	6.65482	6.80959	7.27388	7.27388	7.27388	7.27388	7.11911	7.11911	7.27388	7.27388	7.27388	7.27388	7.27388	7.27388	7.27388	7.27388	7.27388	7.27388	7.27388	7.27388	7.27388	6.80959	6.96435	7.27388	7.27388	7.27388	7.11911	7.11911	6.80959	6.80959	7.11911	6.65482	7.11911	7.11911	7.27388
chrII	609390	610286	SUT449_chrII:601321-602217	60	-	7.5834	7.73817	7.73817	7.89293	8.04769	8.04769	8.04769	7.89293	7.89293	7.89293	8.04769	8.20246	8.04769	8.04769	8.04769	8.35722	8.35722	8.35722	8.04769	8.04769	8.04769	8.20246	8.20246	8.20246	8.20246	8.35722	8.35722	8.51198	8.35722	7.5834	7.5834	7.5834	8.35722	8.20246	8.51198	8.35722	8.66675	8.66675	8.82151	8.82151	8.66675	8.66675	8.66675	8.51198
chrXIV	204955	205243	SUT744_chrXIV:201694-201982	60	-	2.63098	2.63098	2.63098	2.63098	2.63098	2.63098	2.63098	2.63098	2.63098	2.63098	2.63098	2.63098	2.47621	2.63098	2.63098	2.63098	2.63098	2.63098	2.63098	2.63098	2.63098	2.63098	2.63098	2.63098	2.63098	2.63098	2.63098	2.63098	2.63098	2.63098	2.63098	2.47621	2.63098	2.63098	2.63098	2.63098	2.63098	2.63098	2.47621	2.63098	2.63098	2.63098	2.63098	2.63098
chrIX	145174	146134	SUT609_chrIX:154904-155864	60	-	0.309527	0.309527	0.309527	0.309527	0.309527	0.309527	0.309527	0.309527	0.309527	0.309527	0.309527	0.309527	0.309527	0.309527	0.309527	0.309527	0.309527	0.309527	0.309527	0.309527	0.309527	0.309527	0.309527	0.309527	0.309527	0.309527	0.309527	0.309527	0.309527	0.309527	0.309527	0.309527	0.309527	0.309527	0.309527	0.309527	0.309527	0.309527	0.309527	0.309527	0.309527	0.309527	0.309527	0.309527
chrX	329556	330052	SUT631_chrX:319305-319801	60	-	14.5478	14.5478	14.393	13.7739	14.5478	14.5478	14.5478	14.393	14.2382	14.0835	13.7739	13.6192	13.6192	14.393	14.393	14.393	14.0835	14.2382	14.5478	14.5478	14.5478	14.5478	14.2382	14.2382	10.9882	14.2382	13.4644	13.4644	13.7739	13.7739	13.7739	14.2382	13.9287	14.0835	14.2382	14.0835	14.2382	14.393	14.393	14.5478	14.7025	14.7025	14.5478	13.0001
chrI	34645	35925	SUT434_chrI:31484-32748	60	-	4.33337	4.17861	4.17861	4.33337	5.10719	5.10719	5.10719	4.95243	5.10719	5.10719	4.95243	4.79766	4.6429	4.95243	4.95243	4.6429	4.48814	4.33337	4.48814	4.33337	4.17861	4.17861	4.33337	4.17861	4.02385	4.33337	4.33337	4.33337	4.17861	4.17861	3.86908	4.02385	4.17861	4.17861	4.02385	3.71432	3.86908	4.17861	4.17861	4.33337	4.17861	4.17861	4.17861	4.17861
chrIX	412062	412814	SUT197_chrIX:421044-421796	60	+	1.61907	1.61907	1.78098	1.78098	1.78098	1.78098	1.78098	1.78098	1.78098	1.78098	1.78098	1.78098	1.78098	1.78098	1.78098	1.78098	1.78098	1.78098	1.61907	1.61907	1.61907	1.61907	1.61907	1.61907	1.61907	1.61907	1.78098	1.78098	1.78098	1.78098	1.78098	1.78098	1.78098	1.78098	1.78098	1.78098	1.78098	1.78098	1.78098	1.78098	1.78098	1.78098	1.78098	1.78098
chrXV	939645	940522	SUT795_chrXV:969159-970034	60	-	9.13104	8.97627	8.97627	8.97627	9.13104	9.13104	9.13104	8.97627	8.97627	8.97627	8.97627	8.97627	8.97627	8.66675	8.82151	8.82151	8.82151	8.82151	8.82151	8.82151	8.66675	8.35722	8.51198	7.27388	7.73817	8.04769	8.35722	8.35722	8.51198	8.66675	8.82151	8.66675	8.82151	8.82151	8.51198	8.35722	8.51198	8.35722	8.35722	8.04769	8.20246	8.20246	8.20246	7.89293
chrVII	702689	704185	SUT557_chrVII:713475-714971	60	-	51.690899	51.845699	51.690899	51.845699	51.690899	51.536201	51.536201	51.536201	51.2267	50.452801	51.2267	51.2267	51.2267	51.071899	51.536201	51.071899	50.762402	51.2267	50.762402	50.143299	48.440899	50.452801	48.905201	50.762402	47.512299	48.286201	51.071899	51.381401	51.381401	50.607601	48.131401	50.762402	50.762402	51.2267	51.071899	50.452801	50.607601	51.071899	51.381401	51.071899	47.976601	50.452801	47.667099	50.143299
chrIX	418389	420486	SUT616_chrIX:427345-429441	60	-	10.6787	10.8334	10.8334	10.5239	10.8334	10.6787	10.6787	10.8334	10.8334	10.8334	10.5239	10.3691	10.3691	10.3691	9.2858	10.3691	10.2144	10.5239	10.0596	10.2144	10.0596	10.3691	10.6787	10.5239	8.51198	10.8334	10.8334	10.8334	10.8334	10.8334	10.8334	10.6787	10.8334	10.2144	10.3691	10.5239	10.6787	7.73817	10.2144	10.3691	10.8334	10.8334	10.8334	10.8334
chrXV	24971	26115	SUT764_chrXV:39078-40222	60	-	18.1073	18.1073	18.1073	17.952499	18.2621	18.2621	18.1073	17.3335	17.952499	18.1073	18.2621	17.024	17.952499	17.952499	17.952499	17.7978	17.643	16.714399	14.2382	14.2382	14.393	14.393	14.2382	14.2382	13.9287	13.6192	13.4644	13.4644	13.4644	13.6192	12.2263	12.3811	11.9168	11.9168	11.6072	9.2858	9.2858	9.13104	9.2858	9.13104	9.13104	9.13104	8.97627	8.97627
chrVII	12358	12855	SUT532_chrVII:17213-17709	60	-	5.88101	5.72624	5.57148	5.88101	5.88101	5.72624	5.88101	5.88101	5.88101	5.72624	5.72624	5.88101	5.88101	5.88101	5.88101	5.72624	5.72624	5.72624	5.88101	5.88101	5.88101	5.88101	5.72624	5.88101	5.88101	5.88101	5.88101	5.88101	5.88101	5.88101	5.88101	5.88101	5.88101	5.88101	5.88101	5.88101	5.88101	5.88101	5.72624	5.88101	5.88101	5.88101	5.88101	5.88101
chrXVI	42386	43097	SUT804_chrXVI:40165-40877	60	-	0.46429	0.46429	0.46429	0.309527	0.46429	0.46429	0.46429	0.46429	0.46429	0.46429	0.46429	0.619053	0.619053	0.619053	0.619053	0.619053	0.619053	0.619053	0.619053	0.619053	0.619053	0.619053	0.619053	0.619053	0.619053	0.619053	0.619053	0.619053	0.619053	0.619053	0.619053	0.46429	0.619053	0.619053	0.619053	0.619053	0.619053	0.619053	0.619053	0.619053	0.619053	0.619053	0.619053	0.619053
chrXV	907217	908833	SUT383_chrXV:936734-938350	60	+	339.195007	338.222992	333.85199	338.546997	337.575989	334.014008	335.147003	335.147003	338.222992	331.423004	334.175995	336.118988	339.195007	343.080994	343.56601	343.403992	340.813995	340.813995	343.890015	344.537994	341.462006	345.833008	345.023987	345.184998	342.756989	341.299988	332.881012	339.195007	323.48999	336.281006	343.890015	345.833008	345.833008	347.937988	345.833008	341.622986	315.717987	334.5	339.842987	321.871002	327.213989	323.652008	345.346985	346.804993
chrXI	328663	329039	SUT673_chrXI:317107-317483	60	-	1.08334	1.08334	1.08334	1.08334	1.08334	1.08334	1.08334	1.08334	1.08334	1.08334	1.08334	1.08334	0.92858	1.08334	1.08334	1.08334	1.08334	1.08334	1.08334	1.08334	1.08334	1.08334	1.08334	1.08334	0.92858	1.08334	1.08334	1.08334	1.08334	0.92858	1.08334	1.08334	1.08334	1.08334	1.08334	1.08334	0.92858	0.92858	1.08334	1.08334	1.08334	1.08334	1.08334	1.08334
chrXI	333849	334345	SUT234_chrXI:322311-322807	60	+	1.61907	1.61907	1.61907	1.61907	1.61907	1.61907	1.61907	1.45716	1.61907	1.61907	1.61907	1.61907	1.61907	1.61907	1.61907	1.61907	1.61907	1.61907	1.61907	1.61907	1.61907	1.61907	1.61907	1.61907	1.45716	1.61907	1.61907	1.61907	1.61907	1.61907	1.61907	1.61907	1.61907	1.61907	1.61907	1.61907	1.61907	1.61907	1.61907	1.61907	1.61907	1.61907	1.45716	1.61907
chrXIV	447971	450043	SUT334_chrXIV:444769-446841	60	+	2.4286	2.4286	2.4286	2.2667	2.4286	2.4286	2.2667	2.4286	2.4286	2.59051	2.59051	2.59051	2.59051	2.4286	2.59051	2.59051	2.59051	2.59051	2.59051	2.59051	2.59051	2.59051	2.59051	2.59051	2.59051	2.59051	2.4286	2.59051	2.59051	2.59051	2.59051	2.59051	2.59051	2.59051	2.59051	2.59051	2.59051	2.59051	2.59051	2.59051	2.59051	2.59051	2.59051	2.59051
chrXIV	172356	173090	SUT323_chrXIV:169082-169818	60	+	5.18102	5.18102	5.18102	5.01911	5.01911	4.53339	4.53339	4.20958	4.20958	4.37149	4.37149	4.53339	4.37149	4.37149	4.85721	4.85721	4.85721	4.85721	4.85721	4.85721	5.01911	5.01911	4.6953	4.6953	4.85721	4.6953	4.6953	4.53339	4.6953	5.01911	4.85721	4.85721	5.01911	4.85721	5.01911	5.01911	5.01911	4.85721	5.01911	4.85721	4.85721	4.85721	5.01911	5.01911
chrVIII	78277	79413	SUT149_chrVIII:76165-77301	60	+	770.677002	769.057983	768.247986	773.591003	762.905029	770.028992	769.705017	761.934021	716.599976	720.161987	748.656982	764.362	753.838013	747.362	772.296021	772.619995	766.46698	770.190979	734.89502	765.333984	746.390991	761.609985	765.171997	773.429016	772.458008	773.914978	775.210022	776.343018	768.085999	776.505005	776.02002	776.828979	777.153015	775.533997	776.02002	776.828979	777.153015	776.505005	777.638977	771.64801	777.47699	776.828979	778.447998	779.096008
chrXII	619537	621153	SUT702_chrXII:659835-661451	60	-	6.03577	5.88101	5.88101	5.88101	5.88101	5.88101	5.72624	5.72624	5.72624	5.72624	5.88101	5.72624	5.88101	5.57148	5.88101	5.72624	5.72624	5.88101	5.88101	5.72624	5.72624	5.72624	5.26195	5.72624	5.88101	5.72624	5.72624	5.72624	5.72624	5.88101	5.88101	5.88101	5.88101	5.88101	5.88101	5.26195	3.86908	5.88101	5.88101	5.88101	5.88101	5.88101	5.88101	5.88101
chrXII	988283	990619	SUT713_chrXII:1033423-1035759	60	-	8.20246	8.20246	8.20246	8.20246	8.20246	8.66675	8.66675	8.35722	8.51198	8.35722	8.66675	8.51198	8.51198	8.66675	7.89293	8.04769	8.35722	7.89293	8.66675	8.66675	8.66675	8.66675	8.66675	8.66675	8.66675	8.66675	8.66675	8.35722	8.35722	8.51198	7.89293	7.89293	8.51198	8.35722	8.51198	8.66675	8.51198	8.66675	8.66675	8.35722	8.20246	8.20246	8.66675	8.66675
chrXVI	858262	859045	SUT843_chrXVI:863443-864227	60	-	58.345798	59.119598	58.036201	58.810101	58.036201	57.417198	58.964802	55.714802	58.964802	59.738602	59.2743	59.738602	59.4291	59.893398	59.893398	60.2029	60.2029	58.810101	58.6553	57.571999	59.738602	59.4291	60.2029	60.3577	60.3577	60.048199	57.7267	59.738602	59.738602	59.2743	59.119598	60.2029	60.512501	60.667198	59.893398	59.893398	59.893398	60.667198	60.821999	60.9767	60.9767	60.821999	60.667198	60.821999
chrII	249506	249825	SUT442_chrII:235897-236217	60	-	2.63098	2.78574	2.32145	2.47621	2.63098	2.63098	2.63098	2.63098	2.63098	2.63098	2.47621	2.47621	2.63098	2.63098	2.63098	2.78574	2.78574	2.78574	2.78574	2.78574	2.9405	2.9405	2.9405	2.9405	2.9405	2.9405	2.9405	2.78574	2.9405	3.09527	3.09527	2.78574	2.78574	3.09527	3.09527	3.09527	3.09527	3.09527	3.09527	3.09527	3.09527	3.09527	3.09527	2.78574
chrII	268247	268481	SUT011_chrII:254640-254874	60	+	2.59051	2.59051	2.59051	2.59051	2.59051	2.59051	2.59051	2.4286	2.4286	2.4286	2.2667	2.59051	2.59051	2.4286	2.59051	2.59051	2.59051	2.59051	2.4286	2.59051	2.59051	2.2667	2.2667	2.59051	2.4286	2.4286	2.2667	2.59051	2.59051	2.59051	2.59051	2.59051	2.59051	2.4286	2.4286	2.4286	2.4286	2.59051	2.59051	2.59051	2.4286	2.4286	2.59051	2.59051
chrX	205269	205942	SUT626_chrX:195349-196022	60	-	0.154763	0.154763	0.154763	0.154763	0.154763	0.154763	0.309527	0.309527	0.309527	0.309527	0.309527	0.309527	0.309527	0.309527	0.309527	0.309527	0.309527	0.309527	0.309527	0.309527	0.309527	0.309527	0.309527	0.309527	0.309527	0.309527	0.309527	0.309527	0.309527	0.309527	0.309527	0.46429	0.46429	0.46429	0.46429	0.46429	0.46429	0.46429	0.46429	0.46429	0.46429	0.46429	0.46429	0.46429
chrX	366447	368415	SUT633_chrX:356081-358049	60	-	119.787003	119.476997	118.549004	118.549004	118.393997	115.917999	115.608002	116.692001	115.608002	111.893997	88.834099	116.537003	118.084	119.167999	119.476997	115.453003	106.321999	119.013	119.167999	119.322998	119.942001	119.942001	119.942001	120.250999	120.250999	118.549004	118.084	119.942001	119.476997	119.476997	119.476997	119.787003	119.013	119.322998	117.775002	119.476997	119.632004	118.238998	119.942001	119.942001	118.549004	120.096001	118.238998	114.834
chrXVI	385012	386833	SUT406_chrXVI:379182-381006	60	+	0.485721	0.485721	0.485721	0.485721	0.485721	0.485721	0.485721	0.485721	0.485721	0.485721	0.485721	0.485721	0.485721	0.485721	0.485721	0.485721	0.485721	0.485721	0.485721	0.485721	0.485721	0.485721	0.485721	0.485721	0.485721	0.647627	0.647627	0.647627	0.647627	0.647627	0.647627	0.647627	0.647627	0.647627	0.647627	0.647627	0.647627	0.647627	0.647627	0.647627	0.647627	0.647627	0.647627	0.647627
chrXIV	748538	750322	SUT757_chrXIV:740432-742216	60	-	334.90799	336.145996	334.597992	336.765015	338.002991	338.312988	338.46701	338.46701	338.312988	337.384003	335.990997	336.920013	337.384003	335.21701	320.204987	336.765015	337.229004	335.527008	333.824005	334.597992	314.324005	318.502991	332.895996	327.324005	324.229004	323.609985	326.550995	328.40799	328.40799	305.65799	314.015015	315.71701	307.359985	248.858994	244.526001	283.062012	277.954987	315.872009	333.670013	332.585999	332.277008	336.765015	335.21701	300.085999
chrVII	194714	194866	SUT112_chrVII:193533-193685	60	+	2.91432	2.4286	3.07623	3.07623	3.07623	3.07623	2.91432	2.91432	2.91432	2.91432	3.07623	3.07623	3.07623	3.07623	3.07623	3.07623	3.07623	3.07623	3.07623	3.07623	3.07623	3.07623	3.07623	2.91432	2.91432	2.91432	2.91432	2.91432	2.91432	2.91432	2.91432	2.91432	2.91432	2.91432	2.59051	2.91432	2.91432	2.91432	2.91432	2.91432	2.91432	2.91432	2.91432	2.75242
chrXI	531124	531553	SUT680_chrXI:519406-519838	60	-	6.3453	6.3453	6.3453	6.3453	6.19053	6.19053	6.19053	6.19053	6.19053	6.3453	6.19053	6.3453	6.19053	6.3453	6.3453	6.3453	6.3453	6.3453	6.3453	6.3453	6.3453	6.3453	6.3453	6.3453	6.3453	6.3453	6.3453	6.3453	6.3453	6.3453	6.3453	6.19053	5.72624	6.03577	6.19053	5.88101	5.88101	5.57148	6.3453	6.50006	6.50006	6.50006	6.50006	6.50006
chrXV	878255	878750	SUT382_chrXV:907774-908270	60	+	1.78098	1.61907	1.78098	1.78098	1.78098	1.78098	1.78098	1.78098	1.78098	1.61907	1.61907	1.94288	1.94288	1.94288	1.94288	1.94288	1.94288	1.94288	1.94288	1.94288	1.94288	1.94288	1.94288	1.94288	1.94288	1.94288	1.94288	1.94288	1.94288	1.94288	1.94288	1.94288	1.94288	1.94288	1.94288	1.94288	1.94288	1.94288	1.94288	1.94288	1.94288	1.94288	1.94288	1.94288
chrXII	572890	574850	SUT276_chrXII:607271-609231	60	+	4.20958	3.88576	4.37149	4.37149	4.37149	4.20958	4.04767	4.04767	4.20958	4.20958	4.20958	4.20958	4.20958	4.20958	4.20958	4.20958	4.20958	4.20958	4.20958	4.20958	4.20958	4.20958	3.72386	4.20958	4.20958	4.20958	4.20958	4.04767	3.88576	4.20958	4.20958	4.20958	4.20958	4.04767	3.88576	3.88576	3.23814	4.20958	4.04767	4.04767	3.23814	3.72386	3.72386	3.72386
chrIX	209283	211364	SUT184_chrIX:224412-226492	60	+	8.74297	8.74297	8.74297	8.74297	8.74297	8.58106	8.58106	8.74297	8.74297	8.74297	8.09534	7.93344	7.60962	8.41916	8.25725	8.41916	8.58106	8.58106	8.58106	8.25725	8.58106	8.58106	8.58106	8.58106	8.74297	8.74297	8.58106	8.74297	8.74297	8.74297	8.74297	8.74297	8.74297	8.74297	8.74297	8.74297	8.74297	8.74297	8.74297	8.74297	8.74297	8.58106	8.74297	8.74297
chrVII	644055	644359	SUT125_chrVII:650855-651159	60	+	1.45716	1.45716	1.45716	1.45716	1.29525	1.29525	1.29525	1.29525	1.45716	1.45716	1.45716	1.45716	1.45716	1.45716	1.45716	1.45716	1.45716	1.45716	1.45716	1.45716	1.45716	1.45716	1.45716	1.45716	1.45716	1.13335	1.29525	1.13335	1.29525	1.45716	1.45716	1.45716	1.45716	1.45716	1.45716	1.45716	1.45716	1.45716	1.45716	1.45716	1.45716	1.45716	1.45716	1.45716
chrXVI	883205	883349	SUT427_chrXVI:888087-888231	60	+	0.323814	0.323814	0.323814	0.323814	0.323814	0.323814	0.323814	0.323814	0.323814	0.323814	0.323814	0.323814	0.323814	0.323814	0.323814	0.323814	0.323814	0.323814	0.323814	0.323814	0.323814	0.323814	0.323814	0.323814	0.323814	0.323814	0.323814	0.323814	0.323814	0.323814	0.323814	0.323814	0.323814	0.323814	0.323814	0.323814	0.323814	0.323814	0.323814	0.323814	0.323814	0.323814	0.323814	0.323814
chrXII	275981	277005	SUT257_chrXII:281168-282192	60	+	70.105698	69.943802	70.267601	70.429497	70.267601	70.429497	70.105698	69.943802	70.105698	70.267601	69.781898	69.458	69.620003	70.267601	70.105698	69.943802	70.267601	70.105698	69.943802	70.105698	69.781898	69.620003	69.620003	69.781898	69.781898	69.943802	70.267601	70.267601	70.267601	69.943802	69.781898	70.429497	66.381798	69.134201	70.5914	70.753304	70.753304	70.753304	70.753304	70.5914	70.429497	70.267601	70.267601	69.943802
chrX	248487	249343	SUT629_chrX:238264-239120	60	-	5.88101	5.88101	5.88101	5.88101	5.88101	5.88101	5.88101	5.88101	6.03577	6.03577	6.03577	6.03577	6.03577	5.88101	5.88101	5.57148	6.03577	6.03577	5.88101	5.88101	6.03577	6.03577	6.03577	5.88101	5.72624	5.88101	5.88101	5.88101	6.03577	6.03577	5.88101	5.88101	5.88101	5.57148	5.72624	5.88101	5.88101	5.88101	5.88101	6.03577	6.03577	6.03577	6.03577	6.03577
chrI	36253	37557	SUT435_chrI:33076-34380	60	-	1.39287	2.01192	2.16669	2.16669	2.01192	2.16669	2.16669	2.16669	2.16669	2.16669	2.16669	2.16669	2.32145	2.32145	2.32145	2.32145	2.32145	2.32145	2.32145	2.32145	2.32145	2.32145	2.32145	2.32145	2.32145	2.32145	2.32145	2.32145	2.47621	2.47621	2.63098	2.63098	2.78574	2.78574	2.78574	2.78574	2.78574	2.9405	2.9405	2.78574	2.63098	2.63098	2.78574	2.78574
chrXIII	163998	165590	SUT719_chrXIII:169853-171445	60	-	13.7739	13.7739	13.6192	13.3096	13.4644	13.7739	13.7739	13.7739	13.6192	13.3096	13.6192	13.6192	13.4644	13.4644	13.6192	13.6192	13.6192	13.6192	13.7739	13.6192	12.5358	8.82151	13.1549	12.8454	13.4644	13.6192	13.6192	13.6192	13.7739	13.6192	13.7739	13.6192	13.7739	13.7739	13.7739	13.9287	13.9287	13.7739	13.7739	13.7739	13.9287	13.9287	13.7739	13.7739
chrII	269381	269886	SUT444_chrII:255774-256278	60	-	2.32145	2.32145	2.32145	2.32145	2.47621	2.47621	2.47621	2.47621	2.47621	2.47621	2.01192	2.47621	2.47621	2.32145	2.32145	2.47621	2.47621	2.63098	2.63098	2.63098	2.63098	2.63098	2.63098	2.63098	2.63098	2.63098	2.78574	2.78574	2.78574	2.78574	2.78574	2.78574	2.78574	2.78574	2.78574	2.9405	3.09527	2.9405	3.40479	3.55956	3.55956	3.40479	3.25003	3.25003
chrXI	305995	308579	SUT669_chrXI:299563-302147	60	-	58.964802	58.810101	58.810101	58.6553	58.810101	58.810101	58.6553	58.6553	58.345798	57.7267	58.5005	58.345798	58.036201	56.333801	57.262402	57.8815	58.5005	58.345798	58.036201	58.5005	58.5005	58.345798	58.5005	58.5005	58.345798	58.036201	58.036201	58.6553	58.6553	58.5005	58.810101	58.810101	58.810101	58.964802	58.964802	59.119598	59.119598	58.964802	59.2743	58.5005	58.036201	58.6553	58.964802	59.119598
chrIV	944053	945722	SUT063_chrIV:968033-969697	60	+	2.10479	2.10479	2.10479	2.10479	2.10479	2.10479	2.10479	2.10479	1.61907	2.10479	1.78098	1.78098	2.10479	2.10479	2.10479	2.10479	2.10479	2.10479	2.10479	2.10479	2.10479	2.10479	2.10479	2.10479	2.10479	2.10479	2.10479	2.10479	2.10479	2.10479	2.10479	2.10479	2.10479	2.10479	1.94288	2.10479	2.10479	2.10479	2.10479	2.10479	2.10479	2.10479	2.10479	2.10479
chrXII	283946	284430	SUT690_chrXII:289132-289612	60	-	5.72624	5.72624	5.57148	5.57148	5.26195	5.41672	5.57148	5.57148	5.57148	5.57148	5.41672	5.41672	5.41672	5.41672	4.95243	5.41672	5.41672	5.41672	5.57148	5.41672	5.41672	5.26195	5.26195	5.26195	5.10719	5.10719	4.95243	4.95243	4.95243	4.95243	4.95243	4.95243	5.10719	5.10719	5.10719	4.79766	4.95243	4.79766	4.79766	4.6429	4.33337	4.33337	4.6429	4.6429
chrIII	248171	249699	SUT038_chrIII:242597-244125	60	+	13.7621	14.4097	14.4097	14.2478	14.4097	14.4097	14.2478	14.2478	14.2478	14.2478	14.2478	14.4097	14.4097	14.4097	14.4097	14.4097	14.2478	14.2478	14.2478	14.4097	14.4097	14.4097	14.4097	13.6002	13.6002	14.4097	14.2478	14.7335	14.4097	14.7335	14.7335	14.7335	14.7335	14.7335	14.7335	14.7335	14.7335	14.7335	14.7335	14.7335	14.7335	14.7335	14.7335	14.7335
chrVIII	282848	284461	SUT584_chrVIII:289050-290666	60	-	1.23811	1.39287	1.39287	1.39287	1.39287	1.39287	1.39287	1.39287	1.39287	1.39287	1.39287	1.23811	1.23811	1.39287	1.39287	1.08334	1.08334	1.23811	1.39287	1.39287	1.23811	1.54763	1.39287	1.39287	1.54763	1.23811	1.39287	1.54763	1.54763	1.54763	1.54763	1.54763	1.54763	1.7024	1.7024	1.7024	1.7024	1.7024	1.7024	1.7024	1.7024	1.7024	1.7024	1.7024
chrXV	199526	200838	SUT768_chrXV:219231-220543	60	-	2.63098	2.63098	2.63098	2.47621	2.47621	2.63098	2.63098	2.63098	2.47621	2.47621	2.63098	2.63098	2.63098	2.63098	2.63098	2.63098	2.63098	2.47621	2.47621	2.47621	2.47621	2.16669	2.16669	2.16669	2.47621	2.63098	2.63098	2.63098	2.63098	2.63098	2.63098	2.63098	2.63098	2.63098	2.63098	2.63098	2.63098	2.63098	2.32145	2.47621	2.63098	2.63098	2.63098	2.63098
chrVII	27091	28059	SUT533_chrVII:31933-32901	60	-	1.7024	1.54763	1.7024	1.7024	1.7024	1.85716	1.85716	1.7024	1.85716	1.85716	1.85716	1.85716	1.85716	1.85716	1.85716	1.85716	1.85716	1.85716	1.85716	1.7024	1.85716	1.85716	1.85716	1.85716	1.85716	1.85716	1.85716	1.85716	1.85716	1.85716	1.7024	1.7024	1.7024	1.7024	1.85716	1.85716	1.85716	1.85716	1.85716	1.85716	1.85716	1.85716	1.85716	1.23811
chrIV	324980	326260	SUT043_chrIV:312881-314161	60	+	3.40004	3.40004	3.07623	3.56195	3.56195	3.56195	3.56195	3.56195	3.56195	3.56195	3.56195	3.56195	3.56195	3.56195	3.56195	3.56195	3.56195	3.56195	3.56195	3.56195	3.56195	3.56195	3.56195	3.56195	3.56195	3.56195	3.72386	3.56195	3.72386	3.88576	3.88576	3.88576	3.88576	3.88576	3.88576	3.88576	3.88576	3.88576	3.88576	3.88576	3.88576	3.88576	3.88576	3.88576
chrXII	318298	321074	SUT694_chrXII:323484-326260	60	-	224.406998	222.395004	224.097	223.942993	222.703995	217.597	221.776001	224.097	223.477997	223.632996	223.632996	223.787994	222.703995	225.335007	225.800003	226.264008	225.645004	225.490005	219.764008	225.645004	224.406998	223.787994	224.561996	225.953995	226.264008	226.572998	226.572998	225.800003	225.800003	225.335007	225.490005	225.953995	225.800003	223.632996	223.169006	223.169006	223.632996	223.477997	221.931	216.514008	216.358994	214.501999	225.181	223.477997
chrIX	415562	416411	SUT615_chrIX:424552-425368	60	-	6.19053	6.3453	6.3453	6.3453	6.3453	6.19053	6.19053	6.3453	6.3453	6.3453	6.19053	6.03577	6.19053	6.19053	6.19053	6.3453	6.3453	6.3453	6.3453	6.3453	6.3453	6.3453	6.3453	6.3453	6.3453	6.3453	6.3453	6.19053	6.3453	6.3453	6.3453	6.19053	6.19053	6.19053	5.88101	6.19053	6.19053	6.19053	6.19053	6.03577	6.03577	6.19053	6.19053	5.88101
chrXIV	444001	444497	SUT333_chrXIV:440777-441273	60	+	1.94288	1.94288	1.94288	1.94288	1.94288	1.94288	1.94288	1.94288	1.94288	1.94288	1.94288	1.78098	1.94288	1.94288	1.94288	1.94288	1.94288	1.94288	1.94288	1.94288	1.94288	1.94288	1.94288	1.94288	1.94288	1.94288	1.94288	1.94288	1.94288	1.94288	1.94288	1.94288	1.94288	1.94288	1.94288	1.94288	1.94288	1.94288	1.94288	1.94288	1.94288	1.29525	1.61907	1.29525
chrXII	284878	286509	SUT692_chrXII:290060-291692	60	-	69.334	69.488701	70.107803	69.798302	69.798302	69.798302	69.643501	69.798302	68.869698	68.560097	69.179199	69.798302	69.798302	70.107803	70.107803	69.643501	69.643501	69.643501	69.179199	68.560097	67.321999	67.321999	66.548203	65.155403	65.310097	66.393501	66.0839	61.9053	52.9291	48.131401	52.155201	56.643398	59.2743	62.524399	63.452999	64.691101	63.917198	58.964802	54.786201	44.107498	67.786301	68.405403	68.250603	68.095901
chrXV	851769	852921	SUT793_chrXV:881289-882441	60	-	0.309527	0.309527	0.309527	0.309527	0.309527	0.309527	0.309527	0.309527	0.309527	0.309527	0.309527	0.309527	0.309527	0.309527	0.309527	0.309527	0.309527	0.309527	0.309527	0.309527	0.309527	0.309527	0.309527	0.309527	0.154763	0.309527	0.309527	0.309527	0.309527	0.309527	0.309527	0.309527	0.309527	0.309527	0.309527	0.309527	0.309527	0.309527	0.309527	0.309527	0.309527	0.309527	0.309527	0.309527
chrVIII	328295	329871	SUT166_chrVIII:334478-336054	60	+	93.096397	93.420303	93.420303	93.420303	93.582199	93.420303	92.934502	93.2584	90.505898	91.315498	93.2584	93.096397	93.420303	92.934502	93.096397	93.096397	92.286903	92.610703	92.448799	92.772598	93.096397	87.591599	91.963097	93.582199	93.420303	93.420303	93.744102	93.744102	93.096397	92.772598	93.744102	93.744102	93.744102	94.067902	93.744102	90.344002	93.2584	93.420303	92.125	89.372597	90.829803	92.286903	93.2584	93.420303
chrIX	140500	140804	SUT180_chrIX:150228-150532	60	+	3.72386	3.72386	3.72386	3.72386	3.72386	3.72386	3.72386	3.40004	3.88576	3.72386	3.23814	3.88576	3.88576	3.72386	3.72386	3.72386	3.88576	3.88576	3.88576	3.88576	3.88576	3.88576	3.88576	3.88576	3.56195	3.40004	3.40004	3.56195	3.56195	3.56195	3.56195	3.56195	3.56195	3.56195	3.56195	3.56195	3.56195	3.56195	3.56195	3.56195	3.56195	3.56195	3.56195	3.56195
chrXVI	45511	46191	SUT389_chrXVI:43289-43969	60	+	1272.910034	1273.23999	1240.369995	1272.910034	1266.599976	1265.630005	1258.180054	1266.109985	1261.420044	1277.77002	1279.22998	1278.900024	1266.599976	1270.969971	1262.22998	1261.900024	1277.449951	1279.709961	1147.27002	1277.280029	1283.599976	1285.050049	1282.949951	1281.01001	1278.420044	1277.609985	1282.790039	1281.819946	1281.48999	1287.160034	1285.380005	1249.27002	1274.530029	1291.530029	1292.180054	1288.290039	1289.589966	1291.209961	1291.689941	1288.619995	1289.099976	1293.800049	1293.640015	1294.609985
chrIV	892385	892665	SUT476_chrIV:916061-916341	60	-	2.16669	2.16669	2.16669	2.16669	2.16669	2.16669	2.16669	2.16669	2.16669	2.16669	2.01192	2.16669	2.16669	2.16669	2.16669	2.16669	2.16669	2.16669	2.16669	2.16669	2.16669	2.16669	2.01192	1.85716	1.85716	1.7024	2.16669	2.16669	2.16669	1.7024	1.85716	2.01192	1.39287	2.01192	2.01192	2.01192	2.01192	2.01192	2.16669	2.16669	2.01192	2.16669	2.16669	2.16669
chrIX	122834	125569	SUT606_chrIX:132568-135304	60	-	14.2382	15.6311	15.6311	15.6311	15.6311	15.6311	15.6311	15.6311	15.4763	15.6311	15.6311	15.6311	15.3216	14.0835	15.1668	14.8573	14.8573	14.393	15.1668	15.3216	15.1668	15.4763	15.4763	15.7859	15.6311	15.6311	15.7859	15.7859	15.7859	15.6311	15.6311	15.7859	15.4763	15.6311	15.4763	15.3216	15.7859	15.6311	15.1668	15.3216	15.6311	15.7859	15.1668	15.012
chrXV	945515	946035	SUT796_chrXV:980954-981474	60	-	6.19053	6.19053	6.19053	5.88101	5.72624	5.72624	5.57148	6.03577	6.19053	6.03577	6.03577	5.72624	5.72624	5.88101	5.88101	5.88101	6.19053	5.72624	5.72624	5.88101	6.19053	6.19053	5.88101	6.19053	6.19053	6.19053	6.19053	6.19053	6.19053	6.19053	6.19053	6.19053	6.19053	6.19053	6.03577	6.19053	6.19053	6.19053	6.19053	6.19053	6.19053	6.19053	6.19053	6.19053
chrXV	787546	788626	SUT789_chrXV:817056-818136	60	-	0.46429	0.773817	0.773817	0.773817	0.773817	0.773817	0.92858	0.92858	0.92858	0.92858	0.92858	0.773817	0.92858	0.92858	0.92858	0.92858	0.92858	0.92858	0.92858	0.92858	0.92858	0.92858	0.92858	0.92858	0.92858	0.92858	0.92858	0.92858	0.92858	0.92858	0.92858	0.92858	0.92858	0.92858	0.92858	0.92858	0.92858	0.773817	0.773817	0.773817	0.46429	0.619053	0.773817	0.773817
chrX	446067	446259	SUT212_chrX:434926-435118	60	+	3.07623	2.91432	3.07623	3.07623	3.07623	3.07623	3.07623	2.75242	2.91432	2.91432	2.10479	2.2667	2.59051	2.91432	2.91432	2.91432	2.91432	2.91432	2.91432	2.91432	2.91432	2.91432	2.91432	2.91432	2.91432	2.91432	2.91432	2.75242	2.75242	2.75242	2.75242	2.75242	2.75242	2.75242	2.75242	2.75242	2.59051	2.59051	2.75242	2.75242	2.75242	2.75242	2.59051	2.75242
chrIV	422605	422774	SUT463_chrIV:411400-411568	60	-	1.39287	1.39287	1.39287	1.39287	1.39287	1.39287	1.39287	1.23811	1.39287	1.23811	1.23811	1.39287	1.39287	1.39287	1.39287	1.39287	1.39287	1.39287	1.39287	1.23811	1.39287	1.23811	0.92858	1.39287	1.23811	1.23811	1.23811	1.39287	1.39287	1.39287	1.23811	1.39287	1.39287	1.23811	1.23811	1.23811	1.23811	1.39287	1.39287	1.39287	1.39287	1.39287	1.39287	1.23811
chrII	547779	549132	SUT447_chrII:539674-541026	60	-	102.608002	102.763	103.382004	103.846001	103.846001	103.537003	103.537003	103.382004	103.691002	103.226997	103.691002	104.155998	103.226997	103.226997	103.071999	103.226997	102.608002	104.155998	103.537003	101.679001	102.763	102.453003	104.000999	104.000999	104.620003	104.93	104.775002	104.464996	104.620003	104.464996	104.464996	104.620003	104.93	104.93	105.238998	105.393997	105.393997	105.549004	105.703003	105.703003	105.703003	104.464996	104.309998	104.309998
chrIX	144462	145174	SUT608_chrIX:154192-154904	60	-	6.50006	6.3453	6.50006	6.50006	6.50006	6.50006	6.50006	6.3453	6.50006	6.50006	6.50006	6.65482	6.50006	6.50006	6.50006	6.65482	6.65482	6.65482	6.65482	6.50006	6.50006	6.50006	6.19053	6.65482	6.65482	6.65482	6.65482	6.50006	6.50006	6.50006	6.50006	6.50006	6.50006	6.50006	6.50006	5.88101	6.50006	6.50006	6.50006	6.50006	6.50006	6.50006	6.3453	6.50006
chrXII	601665	601985	SUT700_chrXII:636051-636371	60	-	2.9405	2.9405	2.9405	2.9405	2.9405	2.9405	2.9405	2.78574	2.78574	2.78574	2.78574	2.47621	2.78574	2.78574	2.78574	2.9405	2.9405	2.9405	2.9405	2.9405	2.9405	2.9405	2.9405	2.9405	2.9405	2.9405	2.9405	2.78574	2.78574	2.9405	3.09527	3.09527	3.09527	3.09527	3.09527	3.09527	3.09527	3.09527	3.09527	3.09527	3.09527	3.09527	2.9405	2.78574
chrVI	97496	98712	SUT524_chrVI:76575-77791	60	-	44.726601	44.262299	43.952801	44.726601	44.5718	44.726601	44.5718	44.5718	44.417099	44.726601	44.5718	44.107498	44.417099	44.262299	42.559898	42.8694	43.643299	44.5718	44.881401	44.5718	44.262299	44.417099	44.262299	44.5718	43.488499	44.107498	44.262299	44.417099	44.417099	43.333698	44.881401	44.881401	44.881401	44.5718	44.726601	45.036098	45.036098	45.036098	45.036098	45.036098	44.726601	44.726601	44.5718	44.417099
chrV	540558	540889	SUT519_chrV:526937-527266	60	-	2.32145	2.32145	2.47621	2.01192	2.47621	2.47621	2.47621	2.47621	2.47621	2.47621	2.47621	2.47621	2.47621	2.47621	2.47621	2.47621	2.47621	2.47621	2.32145	2.32145	2.32145	2.47621	2.47621	2.16669	2.16669	2.16669	2.32145	2.47621	2.47621	2.47621	2.47621	2.47621	2.47621	2.47621	2.47621	2.47621	2.47621	2.63098	2.63098	2.63098	2.63098	2.63098	2.63098	2.63098
chrXII	984921	985442	SUT284_chrXII:1030084-1030604	60	+	185.220993	184.735992	184.897995	179.069	186.354996	183.764008	186.031006	185.869003	185.869003	185.544998	185.707001	186.354996	186.516998	186.192993	187.488007	187.326004	186.679001	186.841003	185.059998	187.326004	187.973999	187.488007	187.811996	184.087997	184.087997	184.412003	183.602005	183.602005	183.602005	181.173996	186.516998	187.649994	187.649994	187.811996	185.382996	186.516998	188.945007	189.106995	179.716995	188.136002	188.460007	188.783005	188.298004	189.431
chrIX	275036	276876	SUT188_chrIX:290426-292266	60	+	19.266899	19.266899	19.105	19.266899	19.266899	19.266899	19.105	19.266899	19.428801	19.266899	18.9431	18.2955	17.485901	18.9431	19.266899	19.105	19.5907	19.5907	19.5907	19.5907	19.5907	19.428801	19.7526	19.7526	19.7526	19.428801	18.1336	19.428801	19.914499	19.7526	19.7526	19.914499	19.914499	19.7526	19.914499	19.914499	19.7526	19.914499	19.914499	19.7526	19.914499	20.0765	20.0765	20.0765
chrXV	772910	773126	SUT378_chrXV:802401-802617	60	+	2.59051	2.59051	2.75242	2.75242	2.75242	2.75242	2.75242	2.75242	2.59051	2.59051	2.75242	2.75242	2.75242	2.2667	2.2667	2.10479	2.59051	2.75242	2.75242	2.59051	2.59051	2.59051	2.75242	2.75242	2.75242	2.59051	2.59051	2.59051	2.59051	2.59051	2.4286	2.59051	2.4286	2.59051	2.75242	2.75242	2.75242	2.75242	2.75242	2.59051	1.94288	2.75242	2.75242	2.75242
chrVII	891396	891668	SUT568_chrVII:905490-905762	60	-	3.09527	3.09527	3.09527	3.09527	3.09527	3.09527	3.09527	3.09527	3.09527	2.9405	3.09527	3.09527	3.09527	3.09527	3.09527	3.09527	3.09527	2.9405	3.09527	3.09527	3.09527	3.09527	2.78574	3.09527	3.09527	3.09527	3.09527	3.09527	3.09527	3.09527	3.09527	3.09527	3.09527	2.9405	2.9405	2.9405	3.09527	3.09527	3.09527	3.09527	3.09527	3.09527	3.09527	2.9405
chrIX	267688	269376	SUT186_chrIX:283090-284778	60	+	0.323814	0.323814	0.323814	0.323814	0.323814	0.161907	0.323814	0.323814	0.323814	0.323814	0.323814	0.323814	0.323814	0.323814	0.323814	0.323814	0.323814	0.323814	0.323814	0.323814	0.161907	0.323814	0.323814	0.323814	0.323814	0.323814	0.323814	0.323814	0.323814	0.323814	0.323814	0.323814	0.323814	0.323814	0.323814	0.323814	0.323814	0.323814	0.323814	0.323814	0.323814	0.323814	0.323814	0.323814
chrVIII	265900	266404	SUT161_chrVIII:272111-272615	60	+	0	0	0	0	0	0	0	0	0	0	0	0	0	0	0	0	0	0	0	0	0	0	0	0	0	0	0	0	0	0	0	0	0	0	0	0	0	0	0	0	0	0	0	0
chrXI	270661	272411	SUT665_chrXI:264227-265971	60	-	79.2388	79.3936	79.084099	78.155502	79.2388	74.2864	75.834	69.024399	61.750599	69.334	77.072098	74.750702	75.9888	78.774498	80.167397	77.226898	79.857903	79.857903	80.7864	80.167397	78.000702	80.012604	80.322197	70.881599	72.893501	80.9412	81.250702	81.560303	81.714996	81.560303	75.214996	81.405502	81.560303	80.7864	81.405502	81.096001	81.869797	81.714996	80.476898	80.9412	80.9412	81.405502	81.250702	82.179298
chrXV	953510	953991	SUT798_chrXV:988954-989434	60	-	2.32145	2.32145	2.32145	2.32145	2.32145	2.32145	2.16669	2.32145	2.32145	2.32145	2.32145	2.47621	2.47621	2.47621	2.47621	2.47621	2.47621	2.47621	2.47621	2.47621	2.47621	2.47621	2.47621	2.47621	2.47621	2.47621	2.47621	2.47621	2.47621	2.47621	2.47621	2.47621	2.47621	2.47621	2.47621	2.47621	2.47621	2.47621	2.47621	2.47621	2.47621	2.47621	2.47621	2.47621
chrIV	1196242	1198394	SUT485_chrIV:1234041-1236193	60	-	1.39287	1.39287	1.39287	1.39287	1.39287	1.39287	1.39287	1.39287	1.39287	1.39287	1.39287	1.39287	1.39287	1.39287	1.39287	1.39287	1.23811	1.39287	1.23811	1.23811	1.23811	1.39287	1.39287	1.39287	1.39287	1.39287	1.39287	1.39287	1.08334	1.23811	1.23811	1.23811	1.39287	1.39287	1.39287	1.39287	1.39287	1.39287	1.39287	1.23811	1.23811	1.23811	1.39287	1.39287
chrXVI	796709	797429	SUT839_chrXVI:790043-790763	60	-	63.452999	66.0839	66.857803	67.321999	64.536301	46.429001	72.584	71.810204	70.417297	72.893501	73.822098	73.357803	74.595901	73.822098	73.976898	71.0364	70.572098	73.203003	74.131599	75.834	76.298302	76.453102	76.917397	76.917397	75.679298	76.453102	76.453102	76.607803	76.607803	77.226898	77.226898	77.072098	77.5364	77.381699	75.9888	77.072098	76.917397	75.9888	76.453102	76.917397	77.072098	76.762604	77.381699	76.453102
chrV	576416	576768	SUT523_chrV:562802-563154	60	-	1.54763	1.54763	1.54763	1.54763	1.54763	1.54763	1.54763	1.54763	1.54763	1.54763	1.54763	1.23811	1.23811	1.54763	1.54763	1.54763	1.54763	1.54763	1.54763	1.54763	1.54763	1.54763	1.54763	1.54763	1.54763	1.54763	1.54763	1.54763	1.54763	1.54763	1.39287	1.39287	1.23811	1.23811	1.23811	1.23811	1.23811	1.23811	1.23811	1.23811	1.23811	1.23811	1.23811	1.23811
chrIII	211973	213190	SUT036_chrIII:206830-208046	60	+	3.23814	3.23814	3.23814	3.40004	3.23814	3.23814	3.40004	3.40004	3.40004	3.40004	2.75242	3.40004	3.23814	3.23814	3.23814	3.23814	3.40004	3.40004	3.40004	3.40004	3.40004	3.40004	3.40004	3.40004	3.40004	3.40004	3.40004	3.40004	3.40004	3.40004	3.40004	3.40004	3.40004	3.40004	3.40004	3.40004	3.40004	3.40004	3.40004	3.40004	3.40004	3.23814	3.23814	3.40004
chrXV	329274	329594	SUT361_chrXV:348698-349018	60	+	8.58106	8.58106	8.58106	8.58106	8.58106	8.58106	5.50483	6.47627	8.58106	8.58106	8.58106	7.93344	7.93344	7.28581	7.28581	7.60962	7.44772	7.77153	7.60962	6.962	7.28581	7.28581	7.77153	7.77153	7.77153	7.77153	7.60962	7.60962	7.60962	7.60962	7.28581	7.44772	7.77153	7.60962	7.60962	7.44772	7.77153	7.77153	7.77153	7.77153	7.77153	7.77153	7.77153	7.77153
chrXVI	645339	645617	SUT830_chrXVI:645418-645682	60	-	1.39287	1.39287	1.39287	1.39287	1.39287	1.39287	1.23811	1.39287	1.23811	1.23811	1.23811	1.39287	1.39287	1.39287	1.39287	1.39287	1.08334	1.08334	1.39287	1.39287	1.39287	1.39287	1.39287	1.23811	1.23811	1.39287	1.23811	1.39287	1.39287	1.39287	1.39287	1.39287	1.39287	1.39287	1.39287	1.54763	1.54763	1.54763	1.54763	1.54763	1.54763	1.39287	1.39287	1.54763
chrIV	886419	890098	SUT475_chrIV:910093-913773	60	-	933.997009	926.877014	921.77002	931.674988	931.674988	931.05603	930.747009	830.460022	844.697998	928.116028	935.854004	926.413025	879.210022	931.674988	926.877014	933.687012	926.723022	913.104004	934.924988	933.84198	935.388977	935.234985	918.36499	924.866028	922.544006	926.567993	926.413025	926.413025	926.877014	917.281982	894.221985	854.138977	617.505981	902.27002	896.853027	889.27002	897.007996	904.745972	879.674988	880.757996	895.61499	892.830017	891.437012	882.151001
chrVII	850777	851153	SUT136_chrVII:865870-866246	60	+	0.161907	0.161907	0.161907	0.161907	0.161907	0.161907	0.161907	0.161907	0.161907	0.161907	0.161907	0.161907	0.161907	0.161907	0.161907	0.161907	0.161907	0.161907	0	0	0	0	0	0.161907	0.161907	0.161907	0.161907	0.161907	0.161907	0.161907	0.161907	0.161907	0.161907	0.161907	0.161907	0.161907	0.161907	0.161907	0.161907	0.161907	0.161907	0.161907	0.161907	0.161907
chrXVI	619324	619521	SUT827_chrXVI:619770-619986	60	-	58.964802	57.262402	52.0005	58.964802	59.4291	58.6553	55.4053	59.2743	59.5839	59.738602	56.1791	56.7981	60.2029	60.2029	59.738602	57.8815	60.2029	60.2029	60.2029	60.2029	60.2029	60.3577	60.2029	59.893398	59.5839	59.119598	59.119598	58.5005	59.738602	58.5005	58.6553	58.036201	59.5839	59.5839	57.8815	59.4291	56.643398	57.7267	59.119598	59.893398	59.893398	59.893398	60.048199	50.917099
chrVII	671191	672008	SUT555_chrVII:677651-678467	60	-	0.619053	0.619053	0.619053	0.619053	0.619053	0.619053	0.619053	0.619053	0.619053	0.619053	0.619053	0.619053	0.619053	0.619053	0.619053	0.619053	0.619053	0.619053	0.619053	0.619053	0.619053	0.619053	0.619053	0.619053	0.619053	0.619053	0.619053	0.619053	0.619053	0.619053	0.619053	0.619053	0.619053	0.619053	0.619053	0.619053	0.619053	0.619053	0.619053	0.619053	0.619053	0.619053	0.619053	0.619053
chrXVI	79319	80407	SUT393_chrXVI:79569-80657	60	+	1.29525	1.29525	1.29525	1.29525	1.29525	1.29525	1.29525	1.13335	1.13335	1.29525	1.29525	1.29525	1.29525	1.29525	1.29525	1.29525	1.29525	1.29525	1.29525	1.29525	1.29525	1.29525	1.29525	1.29525	1.45716	1.45716	1.45716	1.45716	1.45716	1.45716	1.45716	1.29525	1.29525	1.29525	1.45716	1.45716	1.45716	1.45716	1.45716	1.45716	1.29525	1.29525	1.13335	0.971441
chrXIII	248520	250458	SUT724_chrXIII:265541-267477	60	-	3.09527	3.09527	3.09527	3.09527	3.09527	3.09527	3.09527	3.09527	3.09527	3.09527	3.09527	3.09527	3.09527	3.09527	3.09527	3.09527	3.09527	3.09527	3.09527	3.09527	3.09527	2.63098	2.63098	2.63098	2.63098	2.63098	2.63098	2.63098	2.63098	2.63098	2.63098	2.63098	2.63098	2.63098	2.63098	2.63098	2.63098	2.47621	2.47621	2.16669	2.16669	2.16669	2.16669	2.16669
chrIV	554392	554752	SUT056_chrIV:556741-557101	60	+	3.88576	3.88576	3.72386	3.72386	3.88576	3.88576	3.88576	3.88576	3.88576	3.88576	3.72386	3.72386	3.72386	3.72386	3.40004	3.56195	3.88576	3.88576	3.88576	3.88576	3.88576	3.88576	3.88576	3.88576	3.88576	3.72386	3.88576	3.88576	3.72386	3.88576	3.88576	3.88576	3.88576	3.88576	3.88576	3.88576	3.88576	3.07623	3.88576	3.88576	3.88576	3.72386	3.72386	3.88576
chrXII	112747	114925	SUT686_chrXII:112126-114310	60	-	2.9405	2.78574	2.9405	3.09527	2.9405	3.09527	3.09527	3.09527	2.9405	2.9405	2.9405	2.9405	2.9405	2.78574	3.09527	3.09527	3.09527	3.09527	3.09527	3.09527	3.09527	3.09527	2.78574	3.09527	3.09527	3.09527	3.09527	3.09527	3.09527	3.09527	3.09527	3.09527	3.09527	2.78574	2.78574	2.78574	3.09527	2.78574	2.78574	2.78574	2.9405	2.78574	2.9405	3.09527
chrIV	819911	820953	SUT061_chrIV:831712-832752	60	+	1.29525	1.13335	1.13335	1.13335	1.13335	1.13335	1.13335	1.29525	1.29525	1.29525	1.13335	1.13335	0.971441	0.971441	1.29525	1.29525	1.29525	0.971441	1.29525	1.29525	1.29525	1.29525	1.29525	1.29525	1.29525	1.29525	1.29525	1.13335	1.29525	1.29525	1.29525	1.29525	1.29525	1.29525	1.29525	1.29525	1.29525	1.29525	1.29525	1.29525	1.29525	1.29525	1.29525	1.29525
chrXVI	829329	830440	SUT425_chrXVI:828543-829655	60	+	0.809534	0.809534	0.809534	0.809534	0.809534	0.809534	0.809534	0.809534	0.809534	0.809534	0.809534	0.809534	0.809534	0.809534	0.809534	0.809534	0.809534	0.809534	0.809534	0.809534	0.809534	0.809534	0.809534	0.485721	0.809534	0.809534	0.809534	0.809534	0.809534	0.809534	0.809534	0.971441	0.971441	0.971441	0.971441	0.971441	0.971441	0.971441	0.971441	0.971441	0.971441	0.971441	0.971441	0.971441
chrXV	942729	944554	SUT386_chrXV:978174-979998	60	+	9.3906	9.55251	9.55251	9.55251	9.55251	9.55251	10.0382	10.0382	10.0382	9.87632	9.87632	9.87632	10.0382	10.0382	10.0382	10.0382	9.71441	9.87632	9.71441	9.71441	9.87632	9.87632	8.74297	9.71441	9.87632	9.87632	9.87632	10.0382	10.0382	10.0382	9.71441	9.87632	9.87632	9.87632	10.0382	10.0382	9.87632	10.0382	10.0382	9.87632	10.0382	10.0382	9.87632	9.87632
chrVII	427076	427156	SUT547_chrVII:428586-428666	60	-	0.619053	0.619053	0.619053	0.619053	0.619053	0.619053	0.46429	0.619053	0.619053	0.619053	0.619053	0.619053	0.619053	0.619053	0.619053	0.46429	0.46429	0.46429	0.619053	0.619053	0.619053	0.619053	0.619053	0.619053	0.619053	0.619053	0.619053	0.619053	0.619053	0.619053	0.619053	0.619053	0.619053	0.619053	0.619053	0.619053	0.619053	0.619053	0.619053	0.619053	0.619053	0.619053	0.619053	0.619053
chrXV	26859	29149	SUT765_chrXV:40966-43295	60	-	5.57148	5.88101	5.88101	6.03577	6.03577	6.03577	6.03577	6.03577	5.41672	5.41672	5.88101	6.03577	5.72624	5.72624	5.72624	6.03577	6.03577	6.03577	6.03577	6.03577	6.03577	6.03577	6.03577	6.03577	6.03577	4.79766	5.10719	4.95243	6.03577	5.88101	6.03577	6.03577	5.88101	5.10719	5.41672	5.57148	5.88101	5.72624	5.72624	4.48814	6.03577	6.03577	6.03577	6.03577
chrXVI	588035	589577	SUT825_chrXVI:588434-589970	60	-	48.286201	48.131401	48.750401	49.214699	49.369499	53.393299	54.786201	56.488602	56.7981	57.7267	58.6553	60.2029	61.750599	61.595798	62.060101	60.048199	60.3577	63.452999	63.298199	64.845802	65.464897	66.238701	66.548203	64.845802	66.548203	67.786301	69.798302	71.964897	72.119698	73.512604	73.667297	73.512604	73.667297	72.429199	72.429199	68.560097	73.512604	73.976898	74.4412	75.060204	80.322197	77.226898	81.405502	81.405502
chrXIII	160022	162842	SUT295_chrXIII:165529-168705	60	+	161.744995	146.850006	125.153999	112.040001	151.869003	142.964005	152.677994	152.192001	152.839996	155.916	146.039993	152.516006	143.287994	123.373001	141.182999	151.707001	158.830994	160.287994	161.259003	160.934998	162.878006	160.612	161.097	157.535004	159.964005	137.945007	134.220993	159.154007	155.916	157.858994	157.697006	159.964005	140.373001	162.069	161.259003	159.964005	160.126007	164.658997	165.145004	165.145004	147.658997	163.363998	163.850006	152.031006
chrVIII	464333	464757	SUT594_chrVIII:470344-470768	60	-	9.2858	9.2858	9.13104	9.13104	9.2858	9.2858	9.2858	9.2858	9.13104	9.2858	8.82151	8.66675	8.82151	9.2858	9.13104	9.13104	9.13104	9.13104	9.13104	9.13104	9.13104	9.13104	8.82151	9.13104	9.13104	8.97627	8.82151	8.51198	8.51198	8.51198	6.03577	7.73817	8.20246	8.66675	8.35722	8.97627	9.13104	9.2858	9.2858	9.2858	8.97627	9.2858	9.2858	9.2858
chrVII	802401	802505	SUT133_chrVII:806502-806606	60	+	4.53339	4.53339	4.37149	4.53339	4.53339	4.20958	4.37149	3.56195	4.37149	4.37149	4.20958	4.20958	4.20958	4.37149	4.20958	4.20958	4.20958	4.20958	4.04767	4.37149	4.37149	4.37149	4.20958	4.53339	4.53339	4.53339	4.53339	4.53339	4.53339	4.53339	4.20958	4.20958	4.20958	4.20958	4.53339	4.20958	4.53339	4.53339	4.53339	4.53339	4.53339	4.53339	4.53339	4.37149
chrVIII	147059	147427	SUT154_chrVIII:151001-151369	60	+	8.09534	8.25725	7.44772	8.74297	8.74297	8.58106	8.58106	8.74297	5.82865	6.962	7.77153	8.09534	7.77153	7.1239	6.962	6.80009	6.47627	6.47627	6.47627	4.85721	4.6953	4.53339	4.6953	4.85721	4.6953	4.6953	4.6953	4.6953	4.6953	4.6953	4.6953	4.6953	4.6953	4.6953	4.6953	4.6953	4.6953	4.6953	4.6953	4.6953	4.6953	4.6953	4.6953	4.53339
chrXII	1022024	1022516	SUT429_chrXVI:927663-928463	60	+	1.94288	1.94288	1.78098	1.78098	1.78098	1.61907	1.78098	1.78098	1.78098	1.78098	1.78098	1.78098	1.78098	1.78098	0.809534	1.29525	1.29525	1.29525	1.61907	1.78098	1.78098	1.78098	1.78098	1.78098	1.61907	1.61907	1.61907	1.29525	1.78098	1.78098	1.78098	1.61907	1.61907	1.61907	1.61907	1.61907	1.78098	1.61907	1.61907	1.61907	1.61907	1.78098	1.78098	1.78098
chrIV	1299916	1301068	SUT491_chrIV:1338265-1339417	60	-	2.32145	2.32145	2.16669	2.01192	2.16669	2.32145	2.32145	2.32145	2.32145	2.32145	2.32145	2.32145	2.32145	2.32145	2.32145	2.32145	2.32145	2.32145	2.32145	2.32145	2.16669	2.01192	1.54763	2.01192	2.01192	2.16669	1.85716	2.01192	2.01192	1.7024	2.01192	2.16669	2.32145	2.32145	2.32145	2.32145	2.32145	2.32145	2.32145	2.32145	2.32145	2.32145	2.32145	2.32145
chrXI	636512	637148	SUT242_chrXI:618868-619508	60	+	0.161907	0.161907	0.161907	0.161907	0.161907	0.161907	0.161907	0.161907	0.161907	0.161907	0.161907	0.161907	0.161907	0.161907	0.161907	0.161907	0.161907	0.161907	0.161907	0.161907	0.161907	0.161907	0.161907	0.161907	0.161907	0.161907	0.161907	0.161907	0.161907	0.161907	0.161907	0.161907	0.161907	0.161907	0.161907	0.161907	0.161907	0.161907	0.161907	0.161907	0.161907	0.161907	0.161907	0.161907
chrIX	382313	383932	SUT194_chrIX:389244-393068_r1	60	+	5.01911	4.85721	5.01911	5.01911	5.01911	5.01911	5.01911	5.01911	5.01911	5.01911	5.01911	5.01911	5.01911	4.85721	4.85721	4.85721	4.85721	4.85721	4.6953	4.85721	4.85721	4.53339	4.85721	5.01911	5.01911	5.01911	4.6953	5.01911	5.01911	5.01911	4.85721	5.01911	5.01911	5.01911	5.01911	5.01911	5.01911	5.01911	5.01911	4.85721	4.85721	4.85721	4.85721	4.85721
chrII	482288	484897	SUT018_chrII:474286-476894	60	+	1.78098	1.78098	1.78098	1.78098	1.78098	1.78098	1.78098	1.78098	1.78098	1.78098	1.78098	1.78098	1.78098	1.78098	1.78098	1.78098	1.78098	1.78098	1.78098	1.78098	1.78098	1.78098	1.78098	1.78098	1.78098	1.78098	1.78098	1.78098	1.78098	1.78098	1.78098	1.78098	1.78098	1.78098	1.78098	1.78098	1.78098	1.78098	1.61907	1.78098	1.78098	1.29525	1.78098	1.78098
chrV	290132	291012	SUT092_chrV:270691-271571	60	+	1.13335	1.13335	1.13335	1.13335	1.13335	1.13335	1.13335	1.13335	1.13335	1.13335	1.13335	1.13335	1.13335	1.13335	1.13335	1.13335	1.13335	1.13335	1.13335	1.13335	1.13335	1.13335	0.971441	1.13335	1.13335	1.13335	1.13335	1.13335	1.13335	1.13335	1.13335	0.971441	0.971441	1.13335	1.13335	1.13335	1.13335	1.13335	1.13335	1.13335	1.13335	1.13335	1.13335	1.13335
chrIX	30569	31993	SUT177_chrIX:40209-41633	60	+	82.410599	87.267799	86.296402	84.839203	85.163002	85.648697	82.734398	83.058197	82.572502	85.8106	84.191597	86.458298	88.239197	88.4011	89.5345	89.5345	89.372597	89.5345	86.296402	87.591599	86.782097	84.3535	87.429703	87.915398	89.372597	89.696404	89.372597	89.210701	89.5345	89.858299	90.020203	90.344002	90.182098	90.344002	90.505898	90.505898	89.858299	81.277199	89.696404	90.182098	90.505898	90.344002	88.563103	90.344002
chrIV	1213249	1213614	SUT486_chrIV:1251065-1251457	60	-	4.02385	4.17861	4.17861	4.02385	4.02385	4.02385	4.02385	4.02385	4.02385	4.17861	4.17861	4.17861	4.17861	4.17861	4.17861	4.17861	4.17861	4.17861	4.17861	4.02385	4.02385	4.02385	4.17861	4.17861	4.17861	4.17861	3.86908	3.55956	4.17861	4.17861	4.17861	4.17861	4.17861	4.17861	4.17861	4.17861	4.17861	4.17861	4.17861	4.17861	4.17861	4.17861	4.17861	4.17861
chrXI	12435	14195	SUT652_chrXI:6060-7820	60	-	6.19053	6.19053	5.72624	5.72624	6.19053	6.19053	6.19053	6.03577	6.03577	6.03577	6.03577	5.88101	6.19053	6.03577	6.03577	6.03577	6.03577	6.19053	6.19053	6.19053	6.19053	6.19053	6.19053	6.19053	6.03577	6.19053	5.88101	6.19053	6.03577	6.03577	6.03577	6.19053	6.19053	6.19053	6.19053	6.19053	6.19053	6.03577	6.19053	6.19053	6.19053	6.03577	6.03577	6.03577
chrXIII	271119	272778	SUT727_chrXIII:288110-289766	60	-	8.51198	8.82151	8.66675	8.51198	8.82151	8.82151	8.66675	8.66675	8.66675	8.51198	7.42864	8.51198	8.35722	8.51198	8.20246	8.51198	8.04769	7.89293	8.20246	8.20246	8.20246	7.5834	8.51198	8.66675	8.66675	8.35722	8.20246	8.20246	8.20246	8.20246	8.20246	8.04769	7.89293	8.04769	7.89293	7.89293	8.04769	8.04769	8.04769	7.73817	8.04769	7.73817	7.73817	8.04769
chrVIII	386409	386673	SUT170_chrVIII:392247-392511	60	+	466.45401	455.119995	453.177002	454.634003	462.730011	464.834991	465.967987	479.891998	475.843994	477.140015	477.786987	469.044006	468.881989	468.720001	468.072998	468.397003	467.101013	474.872986	471.311005	469.044006	470.501007	469.044006	360.080994	355.546997	359.433014	441.196014	438.768005	440.386993	467.101013	466.45401	467.101013	475.519989	475.035004	474.872986	476.977997	476.492004	476.81601	478.110992	478.110992	478.27301	478.110992	478.27301	478.434998	478.596985
chrXII	158914	160626	SUT247_chrXII:158074-159786	60	+	0.809534	0.971441	1.29525	1.29525	1.29525	1.29525	1.29525	1.29525	1.13335	1.29525	1.29525	1.29525	1.29525	1.29525	1.29525	1.29525	1.29525	1.29525	1.29525	1.29525	1.29525	1.29525	1.29525	1.29525	1.29525	1.29525	1.29525	1.29525	1.29525	1.29525	1.29525	1.29525	1.29525	1.29525	1.29525	1.29525	1.29525	1.29525	1.29525	1.29525	1.29525	1.29525	1.29525	1.29525
chrXV	397232	397552	SUT364_chrXV:416185-416505	60	+	1.78098	1.78098	1.78098	1.78098	1.78098	1.78098	1.78098	1.78098	1.78098	1.78098	1.45716	1.61907	1.61907	1.78098	1.78098	1.78098	1.78098	1.78098	1.78098	1.78098	1.78098	1.78098	1.78098	1.78098	1.78098	1.78098	1.78098	1.78098	1.61907	1.61907	1.61907	1.61907	1.61907	1.61907	1.29525	1.29525	1.29525	1.45716	1.45716	1.45716	1.45716	1.45716	1.13335	1.45716
chrXI	526231	526763	SUT239_chrXI:514138-514706	60	+	0	0	0	0	0	0	0	0	0	0	0	0	0	0	0	0	0	0	0	0	0	0	0	0	0	0	0	0	0	0	0	0	0	0	0	0	0	0	0	0	0	0	0	0
chrII	277483	277899	SUT012_chrII:269792-270208	60	+	0.323814	0.323814	0.323814	0.323814	0.323814	0.323814	0.323814	0.323814	0.323814	0.323814	0.323814	0.323814	0.323814	0.323814	0.323814	0.323814	0.323814	0.323814	0.323814	0.323814	0.323814	0.323814	0.323814	0.323814	0.323814	0.323814	0.323814	0.323814	0.323814	0.323814	0.323814	0.323814	0.323814	0.323814	0.323814	0.161907	0.161907	0.161907	0.323814	0.323814	0.323814	0.323814	0.323814	0.323814
chrIII	178773	180742	SUT033_chrIII:173646-175710_r1	60	+	7.1239	5.82865	6.47627	6.962	6.80009	6.63818	6.63818	6.63818	5.99055	6.80009	6.80009	6.80009	6.962	6.962	6.80009	7.1239	7.1239	7.1239	6.962	6.962	6.962	7.1239	7.1239	7.1239	7.1239	7.1239	7.1239	7.1239	7.1239	7.1239	7.1239	7.1239	6.962	6.962	6.962	7.1239	7.1239	7.1239	7.1239	7.1239	6.962	6.962	6.962	7.1239
chrVII	22935	24887	SUT109_chrVII:27777-29729	60	+	0.161907	0.161907	0.161907	0.161907	0.161907	0.161907	0.161907	0.161907	0.161907	0.161907	0.161907	0.161907	0.161907	0.161907	0.161907	0.161907	0.161907	0.161907	0.161907	0.161907	0.161907	0.161907	0.161907	0.161907	0.161907	0.161907	0.161907	0.161907	0.161907	0.161907	0.161907	0.161907	0.161907	0.161907	0.161907	0.161907	0.161907	0.161907	0.161907	0.161907	0.161907	0.161907	0.161907	0.161907
chrXVI	708818	709338	SUT422_chrXVI:708517-709037	60	+	17.1621	20.400299	26.3908	29.305099	33.028999	34.324299	35.781399	35.4576	35.781399	35.619499	35.2957	35.943298	36.591	35.133801	34.486198	35.2957	35.943298	36.429001	36.429001	36.914799	37.076698	36.914799	37.238602	37.238602	35.619499	29.1432	28.3337	37.076698	36.267101	35.943298	36.267101	35.619499	35.943298	36.752899	36.591	36.105202	36.105202	35.781399	36.429001	36.429001	36.914799	37.076698	37.076698	36.591
chrIV	611797	614517	SUT057_chrIV:614199-616919	60	+	7.1239	6.962	6.962	6.962	7.28581	7.28581	7.28581	7.28581	7.28581	7.28581	7.28581	7.28581	7.28581	7.28581	7.28581	7.28581	7.1239	7.1239	7.1239	7.1239	6.80009	6.80009	7.1239	6.962	7.1239	7.1239	7.1239	7.28581	6.962	6.962	7.28581	7.28581	7.1239	7.28581	7.28581	6.962	7.28581	7.1239	7.28581	7.60962	7.60962	7.60962	7.60962	7.60962
chrVII	771020	771148	SUT563_chrVII:781386-781514	60	-	1.85716	1.85716	1.85716	1.85716	1.85716	1.85716	1.85716	1.85716	1.85716	1.85716	1.85716	1.85716	1.85716	1.85716	1.85716	2.01192	2.01192	2.01192	2.01192	2.01192	2.01192	2.01192	2.01192	2.01192	2.01192	2.01192	2.01192	2.01192	2.01192	2.01192	2.01192	2.01192	2.01192	2.01192	2.01192	2.01192	2.01192	2.01192	2.01192	2.01192	1.85716	1.85716	1.85716	2.01192
chrXI	27623	28567	SUT657_chrXI:21253-22197	60	-	2.01192	2.01192	2.01192	2.01192	2.01192	2.01192	2.01192	2.01192	2.01192	2.01192	2.01192	2.01192	2.01192	2.01192	2.01192	2.01192	2.01192	2.01192	2.01192	2.01192	2.01192	1.85716	2.01192	2.01192	2.01192	2.01192	1.85716	2.01192	2.01192	1.85716	2.01192	2.01192	2.01192	1.85716	2.01192	2.01192	2.01192	2.01192	2.01192	1.85716	1.7024	1.23811	2.01192	2.01192
chrIX	383446	383713	SUT194_chrIX:389244-393068_r2	60	+	3.23814	3.40004	3.23814	3.23814	3.40004	3.40004	3.40004	3.07623	3.07623	2.91432	2.75242	2.75242	3.23814	3.23814	3.23814	3.23814	3.23814	3.23814	3.23814	3.23814	3.23814	2.91432	2.91432	2.91432	3.23814	3.23814	3.23814	3.23814	3.23814	3.23814	3.07623	3.07623	2.91432	3.07623	3.23814	3.23814	3.07623	3.23814	3.23814	3.23814	3.23814	3.23814	3.23814	3.23814
chrXIII	134918	136022	SUT292_chrXIII:140433-141537	60	+	1.94288	1.94288	1.78098	1.94288	1.94288	1.94288	1.61907	1.78098	1.78098	1.78098	1.94288	1.94288	1.94288	1.94288	1.94288	1.94288	1.94288	1.78098	1.78098	1.78098	1.78098	1.78098	1.94288	1.94288	1.94288	1.94288	1.94288	1.94288	1.94288	1.94288	1.94288	1.94288	1.94288	1.78098	1.94288	1.94288	1.94288	1.94288	1.94288	1.94288	1.94288	1.94288	1.94288	1.94288
chrXIII	402055	403015	SUT302_chrXIII:430018-430978	60	+	0.161907	0.161907	0.161907	0.161907	0.161907	0.161907	0.161907	0.161907	0.161907	0.161907	0.161907	0.161907	0.161907	0.161907	0.161907	0.161907	0.161907	0.161907	0.161907	0.161907	0.161907	0.161907	0.161907	0.161907	0.161907	0.161907	0.161907	0.161907	0.161907	0.161907	0.161907	0.161907	0.161907	0.161907	0.161907	0.161907	0.161907	0.161907	0.161907	0.161907	0.161907	0.161907	0.161907	0.161907
chrXV	316489	317793	SUT359_chrXV:335881-337185	60	+	2.2667	2.2667	2.10479	2.10479	2.2667	2.2667	2.10479	2.10479	2.10479	2.2667	2.2667	2.2667	2.2667	2.2667	2.10479	2.10479	2.10479	2.10479	1.94288	2.10479	2.2667	2.2667	2.2667	2.2667	2.2667	2.2667	2.2667	2.2667	2.2667	2.2667	2.2667	2.4286	2.4286	2.4286	2.4286	2.4286	2.4286	2.4286	2.4286	2.4286	2.4286	1.94288	2.4286	2.4286
chrX	271327	272639	SUT208_chrX:261117-262429	60	+	57.638802	57.9627	58.124599	58.124599	58.448399	55.857899	58.124599	58.610298	58.934101	58.286499	56.8293	56.6674	57.476898	56.991199	51.8102	53.915001	53.429298	53.591202	58.934101	60.067402	59.743599	60.3913	60.5532	60.876999	60.715099	60.715099	60.5532	60.715099	60.067402	59.905499	60.876999	60.715099	60.5532	60.876999	60.715099	60.715099	61.038898	60.715099	60.715099	61.038898	61.200802	61.038898	61.038898	61.038898
chrII	598287	599463	SUT448_chrII:590217-591393	60	-	588.255005	586.862	587.327026	586.088989	584.851013	578.505005	581.291016	579.124023	586.552979	587.481995	582.374023	585.159973	586.862	550.64801	552.968994	590.577026	591.505005	586.552979	591.351013	588.409973	589.184021	579.278992	571.231018	571.231018	584.851013	589.492981	576.338989	591.041016	592.124023	585.934021	572.468994	586.39801	586.088989	574.327026	570.14801	587.481995	560.39801	573.088989	579.124023	589.028992	595.065002	585.624023	594.291016	590.731995
chrXIII	462248	462536	SUT731_chrXIII:489558-489846	60	-	560.39801	566.434021	567.671997	565.349976	549.409973	565.195984	560.552979	560.552979	554.671997	533.314026	510.255005	510.100006	439.372986	487.968994	486.88501	496.945007	503.445007	501.123993	506.075989	505.612	504.218994	500.350006	494.933014	496.015991	477.908997	475.588013	468.933014	329.954987	329.182007	289.097992	285.692993	280.740997	282.597992	282.597992	282.597992	267.585999	264.799988	263.871002	265.882996	263.71701	264.954987	258.764008	257.526001	258.299988
chrXVI	297032	297552	SUT400_chrXVI:296938-297458	60	+	3.72386	3.72386	3.23814	3.23814	4.20958	4.20958	4.20958	4.20958	4.20958	4.20958	4.20958	4.20958	4.20958	4.20958	4.20958	4.20958	4.20958	4.20958	4.04767	4.20958	4.20958	4.04767	3.72386	4.20958	4.20958	4.20958	4.20958	4.20958	4.20958	4.20958	4.20958	4.20958	4.20958	4.20958	4.20958	4.20958	4.20958	4.04767	4.20958	4.20958	4.20958	4.20958	4.20958	4.20958
chrX	646705	646865	SUT649_chrX:647122-647282	60	-	0.154763	0.154763	0.154763	0.154763	0.154763	0.154763	0.154763	0.154763	0.154763	0.154763	0.154763	0.154763	0.154763	0.154763	0.154763	0.154763	0.154763	0.154763	0.154763	0.154763	0.154763	0.154763	0.154763	0.154763	0.154763	0.154763	0.154763	0.154763	0.154763	0.154763	0.154763	0.154763	0.154763	0.154763	0.154763	0.154763	0.154763	0.154763	0.154763	0.154763	0.154763	0.154763	0.154763	0.154763
chrVII	360769	361409	SUT545_chrVII:359292-359932	60	-	45.345699	45.190899	45.655201	45.809898	45.655201	44.881401	46.119499	46.119499	46.119499	46.119499	46.119499	46.119499	45.964699	45.964699	46.119499	45.964699	45.809898	45.809898	45.500401	45.345699	45.345699	45.345699	45.190899	44.881401	45.345699	45.345699	45.500401	45.190899	45.964699	45.809898	45.964699	45.809898	45.964699	45.964699	46.119499	46.119499	46.119499	46.119499	45.964699	46.119499	46.119499	45.809898	45.809898	45.809898
chrXII	537760	539600	SUT272_chrXII:566583-568423	60	+	1.13335	0.971441	1.13335	1.29525	1.13335	1.29525	1.29525	1.29525	1.29525	1.29525	1.13335	1.13335	1.13335	1.29525	1.29525	1.29525	1.13335	1.29525	1.13335	0.971441	0.971441	0.971441	0.971441	0.971441	1.13335	1.13335	1.13335	1.13335	1.13335	1.13335	1.13335	1.13335	0.809534	0.971441	0.971441	1.13335	1.13335	1.13335	0.971441	1.13335	1.13335	1.13335	1.13335	1.13335
chrVIII	92783	93151	SUT150_chrVIII:96118-96486	60	+	2.2667	2.2667	2.59051	2.4286	2.4286	2.2667	2.2667	1.78098	2.2667	2.2667	2.75242	2.75242	2.75242	2.75242	2.75242	2.75242	2.59051	2.75242	2.75242	2.59051	2.59051	2.59051	2.75242	2.75242	2.75242	2.75242	2.75242	2.75242	2.75242	2.59051	2.75242	2.75242	2.75242	2.59051	2.75242	2.75242	2.59051	2.59051	1.94288	2.59051	2.4286	2.4286	2.59051	2.59051
chrVIII	513968	514928	SUT599_chrVIII:519312-520272	60	-	50.607601	50.452801	50.762402	48.595699	50.917099	51.071899	51.071899	51.2267	51.2267	51.2267	51.071899	50.2981	50.917099	50.762402	51.2267	50.452801	50.607601	50.452801	51.381401	51.2267	51.071899	51.071899	51.381401	50.2981	50.2981	50.452801	50.917099	51.071899	50.607601	48.595699	50.762402	50.452801	46.119499	49.988499	49.5243	50.143299	50.2981	50.2981	49.833801	50.762402	50.917099	50.607601	51.071899	51.536201
chrV	509308	510618	SUT097_chrV:489926-491262	60	+	2.59051	2.59051	2.59051	2.59051	2.59051	2.59051	2.59051	2.4286	2.59051	2.59051	2.59051	2.59051	2.59051	2.59051	2.59051	2.59051	2.59051	2.59051	2.59051	2.59051	2.59051	2.59051	2.59051	2.59051	2.59051	2.59051	2.59051	2.59051	2.59051	2.59051	2.59051	2.59051	2.59051	2.59051	2.59051	2.59051	2.59051	2.59051	2.59051	2.59051	2.59051	2.59051	2.59051	2.4286
chrVIII	516685	517077	SUT174_chrVIII:522204-522596	60	+	1.13335	1.61907	1.61907	1.61907	1.61907	1.61907	1.61907	1.61907	0.971441	1.45716	1.61907	1.61907	1.61907	1.61907	1.61907	1.61907	1.61907	1.61907	1.61907	1.61907	1.61907	1.61907	1.61907	1.61907	1.61907	1.61907	1.61907	1.61907	1.61907	1.61907	1.61907	1.61907	1.45716	1.61907	1.61907	1.61907	1.61907	1.61907	1.61907	1.45716	1.45716	1.61907	1.61907	1.61907
chrIII	279408	280673	SUT039_chrIII:273093-274357	60	+	0	0	0	0	0	0	0	0	0	0	0	0	0	0	0	0	0	0	0	0	0	0	0	0	0	0	0	0	0	0	0	0	0	0	0	0	0	0	0	0	0	0	0	0
chrXIV	208179	210003	SUT745_chrXIV:204918-206742	60	-	10.8334	10.3691	10.2144	10.5239	10.5239	10.5239	10.5239	10.6787	10.6787	10.3691	10.8334	10.8334	10.8334	10.8334	10.8334	10.8334	10.2144	10.3691	10.6787	10.8334	10.8334	10.8334	10.8334	10.8334	10.9882	10.9882	10.9882	10.8334	10.9882	10.9882	10.9882	10.9882	10.8334	10.6787	10.6787	10.6787	10.6787	10.5239	10.6787	10.8334	10.8334	10.6787	10.6787	10.8334
chrII	144385	145736	SUT438_chrII:126208-127560	60	-	208.929993	208.311005	208.001999	206.453995	209.395004	210.787994	209.240005	202.429993	211.406998	211.871002	210.942001	211.251999	207.692001	209.703995	204.287994	208.156998	208.776001	212.335007	212.800003	208.929993	210.942001	207.692001	208.156998	197.942001	209.240005	209.085007	212.645004	213.727997	212.800003	203.203995	213.419006	211.097	208.156998	208.156998	208.001999	204.287994	202.121002	212.953995	207.692001	207.692001	206.919006	213.572998	210.787994	212.490005
chrXV	774747	775331	SUT788_chrXV:804238-804822	60	-	208.776001	207.227997	208.621002	209.085007	206.453995	208.001999	207.847	198.251999	207.072998	184.167999	188.037003	199.179993	201.192001	190.977997	150.585007	199.179993	197.322998	202.895004	203.203995	204.597	207.227997	206.919006	208.311005	209.240005	209.858994	208.929993	206.764008	205.371002	207.382996	208.621002	209.085007	210.632996	210.477997	209.550003	210.014008	210.477997	209.550003	209.395004	209.550003	210.787994	210.477997	208.466003	210.169006	210.322998
chrIV	335855	336527	SUT046_chrIV:323785-324457	60	+	1.29525	1.29525	1.29525	1.29525	1.29525	1.13335	1.29525	1.29525	1.29525	1.45716	1.45716	1.45716	1.45716	1.45716	1.29525	1.29525	1.29525	1.29525	1.29525	1.29525	1.13335	1.13335	1.29525	1.29525	1.13335	1.13335	1.13335	1.13335	0.971441	0.971441	1.13335	1.13335	1.13335	1.13335	1.13335	1.13335	0.971441	1.13335	1.13335	1.13335	1.13335	1.13335	1.13335	1.13335
chrVII	76087	77853	SUT111_chrVII:74443-76699_r1	60	+	27.6861	27.6861	27.848	27.848	27.5242	27.5242	27.362301	27.200399	27.200399	27.038401	27.200399	27.362301	27.362301	27.200399	27.200399	27.038401	27.038401	27.362301	27.5242	27.5242	27.5242	27.5242	27.5242	27.5242	27.362301	27.5242	27.362301	27.5242	27.5242	27.5242	27.5242	27.5242	27.5242	27.5242	26.876499	26.7146	26.7146	27.362301	27.362301	27.200399	26.7146	27.200399	27.362301	27.5242
chrV	211418	212122	SUT090_chrV:191978-192682	60	+	2.75242	2.59051	2.2667	2.59051	2.91432	2.75242	2.91432	3.07623	3.07623	2.75242	2.91432	2.91432	2.75242	2.4286	2.75242	2.91432	2.91432	2.75242	2.91432	2.91432	2.75242	2.59051	2.4286	2.91432	2.91432	2.4286	2.4286	2.91432	2.91432	2.91432	2.91432	2.91432	2.91432	2.91432	2.91432	2.91432	2.91432	2.91432	2.91432	2.91432	2.91432	2.91432	2.75242	2.75242
chrX	414826	415907	SUT634_chrX:404065-405145	60	-	17.4883	17.4883	17.4883	17.024	17.4883	17.643	17.4883	16.4049	17.643	17.4883	17.178699	17.4883	17.7978	17.643	17.3335	17.643	17.3335	17.643	17.178699	17.7978	17.7978	17.4883	16.714399	16.8692	17.7978	17.7978	17.4883	17.7978	17.7978	17.952499	17.7978	17.7978	17.952499	17.643	17.178699	16.4049	14.2382	17.4883	17.952499	17.952499	17.7978	17.7978	17.952499	17.7978
chrVIII	128177	129329	SUT578_chrVIII:131845-132997	60	-	22.7502	22.5954	21.9764	18.4168	18.4168	18.2621	17.4883	17.4883	17.4883	17.3335	17.3335	15.3216	15.3216	15.1668	15.1668	15.3216	15.3216	15.3216	15.3216	15.3216	15.3216	15.3216	15.1668	15.3216	14.8573	14.2382	14.5478	15.1668	15.1668	15.012	14.8573	14.7025	13.6192	13.7739	12.6906	13.1549	13.6192	13.0001	14.2382	13.7739	14.0835	10.6787	11.9168	13.0001
chrVII	765544	767353	SUT562_chrVII:776034-777834	60	-	82.334099	82.4888	82.334099	82.4888	82.334099	82.024597	81.560303	81.869797	82.024597	80.631699	81.096001	81.560303	78.310204	78.774498	81.714996	82.334099	82.334099	77.381699	77.5364	81.250702	75.060204	75.834	76.762604	81.405502	81.869797	82.024597	83.107903	80.9412	81.714996	82.953102	82.024597	82.798401	82.6436	81.096001	80.7864	82.953102	82.953102	83.107903	82.4888	83.572197	82.6436	83.107903	82.4888	82.179298
chrXVI	366170	366418	SUT813_chrXVI:360354-360602	60	-	2.16669	2.32145	2.32145	2.32145	2.32145	2.16669	2.32145	2.16669	2.16669	2.01192	2.01192	2.01192	2.16669	2.16669	2.16669	2.16669	2.01192	2.01192	2.01192	2.01192	2.01192	2.01192	2.01192	2.01192	2.01192	2.01192	2.01192	2.01192	2.01192	2.01192	2.01192	2.01192	2.01192	2.01192	2.01192	2.01192	2.01192	2.01192	1.85716	1.85716	1.85716	1.85716	1.7024	1.85716
chrXIV	641627	642667	SUT338_chrXIV:632810-633850	60	+	6.47627	6.47627	6.47627	6.63818	6.63818	6.63818	6.31437	6.15246	6.47627	6.15246	6.47627	6.15246	5.99055	5.99055	5.99055	5.66674	5.50483	5.82865	5.82865	5.82865	5.66674	5.66674	5.18102	5.18102	5.18102	5.18102	5.18102	5.18102	5.18102	5.01911	5.01911	5.01911	4.85721	4.85721	4.85721	4.85721	4.85721	4.85721	4.37149	4.20958	3.88576	3.56195	3.23814	1.78098
chrXV	644386	646884	SUT374_chrXV:667865-670345	60	+	2.2667	2.2667	2.10479	2.10479	2.2667	2.2667	2.2667	2.2667	2.2667	2.2667	2.2667	2.2667	2.2667	2.2667	2.2667	2.2667	2.2667	2.2667	2.2667	2.2667	2.2667	2.2667	2.2667	2.10479	2.2667	2.2667	2.2667	2.2667	2.10479	2.2667	2.2667	2.2667	2.2667	2.2667	2.2667	2.2667	2.2667	2.2667	2.2667	2.2667	2.2667	2.10479	2.10479	2.2667
chrVIII	58708	61088	SUT574_chrVIII:56600-58968	60	-	48.286201	44.726601	48.905201	48.750401	48.595699	48.440899	48.286201	48.440899	48.440899	48.595699	48.750401	48.750401	46.119499	48.286201	48.905201	48.595699	48.595699	48.440899	48.595699	48.595699	48.440899	47.976601	48.286201	48.286201	47.821899	48.286201	48.440899	48.905201	48.905201	48.905201	48.905201	48.905201	48.905201	47.821899	48.750401	48.750401	48.750401	48.595699	48.595699	48.750401	48.905201	48.905201	48.905201	48.905201
chrXII	365088	365862	SUT695_chrXII:370188-370964	60	-	5.57148	5.57148	5.57148	5.57148	5.57148	5.57148	5.26195	4.79766	4.95243	4.95243	5.41672	5.41672	5.26195	5.10719	5.41672	5.57148	5.57148	5.57148	5.57148	5.57148	5.57148	5.57148	5.41672	5.10719	5.10719	5.10719	5.26195	5.26195	5.41672	5.26195	5.26195	5.26195	5.57148	5.41672	5.57148	5.57148	5.10719	5.10719	5.10719	5.10719	5.10719	4.95243	4.95243	4.79766
chrXV	476126	476414	SUT778_chrXV:494373-494661	60	-	2.63098	2.63098	2.63098	2.63098	2.63098	2.63098	2.63098	2.63098	2.63098	2.63098	2.63098	2.63098	2.63098	2.63098	2.63098	2.63098	2.63098	2.63098	2.63098	2.63098	2.63098	2.63098	2.63098	2.63098	2.63098	2.63098	2.63098	2.63098	2.63098	2.63098	2.47621	2.47621	2.63098	2.47621	2.47621	2.47621	2.47621	2.47621	2.47621	2.63098	2.63098	2.63098	2.63098	2.63098
chrX	469150	469836	SUT213_chrX:457935-458647	60	+	163.363998	165.468994	165.468994	155.753998	164.173996	166.440002	166.278	166.115997	166.115997	166.764008	165.955002	164.335007	164.496994	150.25	164.173996	160.126007	156.240005	157.697006	162.878006	155.753998	162.069	161.421005	163.201996	162.878006	155.916	161.421005	158.830994	144.259003	164.011993	162.231003	162.393005	165.955002	166.278	166.115997	166.115997	166.115997	164.820999	165.792999	163.850006	165.307007	163.850006	165.630997	164.658997	163.850006
chrXI	133480	137056	SUT659_chrXI:126715-130291	60	-	7.5834	7.5834	7.42864	7.11911	7.5834	7.27388	7.5834	7.5834	7.11911	7.5834	7.5834	7.5834	7.5834	7.5834	7.42864	7.5834	7.5834	7.5834	7.5834	7.5834	7.5834	7.5834	6.80959	7.11911	7.11911	7.5834	7.5834	7.5834	7.5834	7.5834	7.5834	7.5834	7.5834	7.27388	7.27388	7.5834	7.42864	7.42864	7.5834	7.5834	7.5834	7.42864	7.27388	7.42864
chrIV	1468728	1468824	SUT497_chrIV:1507402-1507498	60	-	6.3453	6.3453	5.88101	5.72624	5.72624	5.72624	5.57148	4.02385	3.86908	5.88101	5.88101	5.72624	5.72624	5.57148	5.41672	5.26195	5.10719	4.6429	4.6429	4.48814	4.33337	3.40479	3.71432	4.02385	4.6429	4.6429	4.6429	4.6429	4.6429	4.33337	3.71432	4.48814	4.48814	4.48814	4.17861	4.48814	4.48814	4.33337	4.48814	4.48814	4.48814	4.6429	4.6429	4.6429
chrVIII	280194	280757	SUT162_chrVIII:286399-286959	60	+	0.161907	0.161907	0.161907	0.161907	0.161907	0.161907	0.161907	0.161907	0.161907	0.161907	0.161907	0.161907	0.161907	0.161907	0.161907	0.161907	0.161907	0.161907	0.161907	0.161907	0.161907	0.161907	0.161907	0.161907	0.161907	0.161907	0.161907	0.161907	0.161907	0.161907	0.161907	0.161907	0.161907	0.161907	0.161907	0.161907	0.161907	0.161907	0.161907	0.161907	0.161907	0.161907	0.161907	0.161907
chrV	523438	523838	SUT517_chrV:509818-510218	60	-	0.92858	0.773817	0.773817	0.92858	0.92858	0.92858	0.92858	0.92858	0.92858	0.92858	0.92858	0.92858	0.92858	0.92858	0.92858	0.773817	0.92858	0.92858	0.92858	0.92858	0.92858	0.92858	1.08334	1.08334	1.08334	0.92858	0.773817	0.92858	0.92858	0.92858	0.92858	1.08334	1.08334	1.08334	1.08334	1.08334	1.08334	1.08334	1.08334	1.08334	1.08334	0.773817	0.773817	1.08334
chrXI	151289	151705	SUT660_chrXI:144539-144955	60	-	1.23811	1.23811	1.23811	1.23811	1.23811	1.23811	1.23811	1.23811	1.23811	1.23811	1.23811	1.23811	1.23811	1.08334	1.23811	1.23811	1.23811	1.23811	1.23811	1.23811	1.23811	1.23811	1.23811	1.23811	1.23811	1.23811	1.23811	1.23811	1.23811	1.23811	1.23811	1.23811	1.23811	1.08334	1.08334	1.08334	1.23811	1.23811	1.08334	1.08334	1.23811	1.23811	1.08334	1.23811
chrXV	488800	489704	SUT368_chrXV:507041-507945	60	+	357.328003	357.328003	355.385986	357.48999	357.005005	356.03299	355.871002	357.652008	357.005005	356.03299	355.546997	355.062012	347.451996	356.842987	351.661987	349.881012	352.632996	354.252014	355.871002	358.786011	357.005005	360.080994	360.404999	359.756989	357.652008	343.890015	357.166992	357.328003	341.622986	361.213989	360.243011	361.862	361.862	359.919006	359.756989	357.976013	361.052002	359.270996	360.727997	355.385986	354.252014	355.871002	359.595001	360.080994
chrXII	913852	914037	SUT283_chrXII:954387-954571	60	+	1.29525	1.29525	1.29525	1.29525	1.29525	1.29525	1.29525	1.29525	1.29525	1.29525	1.29525	1.29525	1.29525	1.29525	1.13335	1.13335	1.29525	1.29525	1.29525	1.29525	1.29525	1.29525	1.29525	1.29525	1.29525	1.29525	1.29525	1.29525	1.29525	1.29525	1.29525	1.29525	1.29525	1.29525	1.29525	1.29525	1.29525	1.29525	0.647627	0.647627	1.29525	1.29525	1.29525	1.29525
chrXIII	660849	661913	SUT736_chrXIII:687790-688854	60	-	3.25003	3.40479	3.40479	3.40479	3.40479	3.25003	3.40479	3.40479	3.09527	2.9405	2.47621	3.09527	3.40479	3.40479	3.25003	3.25003	3.25003	3.40479	3.40479	3.40479	3.40479	3.25003	3.40479	3.40479	3.25003	3.25003	3.25003	3.40479	3.40479	3.09527	3.25003	3.25003	3.25003	3.40479	3.40479	3.40479	3.40479	3.40479	3.40479	3.40479	3.40479	3.40479	3.40479	3.40479
chrVIII	161043	162659	SUT155_chrVIII:164985-166601	60	+	0.323814	0.323814	0.323814	0.323814	0.323814	0.323814	0.323814	0.323814	0.323814	0.323814	0.323814	0.323814	0.323814	0.323814	0.323814	0.323814	0.323814	0.323814	0.323814	0.323814	0.161907	0.323814	0.323814	0.323814	0.485721	0.485721	0.485721	0.485721	0.485721	0.485721	0.485721	0.485721	0.485721	0.485721	0.485721	0.485721	0.485721	0.485721	0.485721	0.485721	0.485721	0.485721	0.485721	0.485721
chrVIII	215722	216506	SUT159_chrVIII:222967-223751	60	+	13.2764	14.2478	13.924	14.7335	14.7335	14.8954	14.8954	14.7335	14.5716	14.4097	14.5716	14.2478	14.7335	14.2478	14.7335	14.5716	14.5716	14.7335	14.5716	14.7335	14.7335	14.7335	14.7335	14.8954	14.7335	14.4097	14.4097	14.7335	14.7335	14.7335	14.7335	14.7335	14.4097	14.7335	14.8954	14.8954	14.8954	14.4097	14.7335	14.5716	14.5716	14.8954	14.8954	14.8954
chrXV	802609	802801	SUT790_chrXV:832104-832296	60	-	0.154763	0.154763	0.154763	0.154763	0.154763	0.154763	0.154763	0.154763	0.154763	0.154763	0.154763	0.154763	0.154763	0.154763	0.154763	0.154763	0.154763	0.154763	0.154763	0.154763	0.154763	0.154763	0.154763	0.154763	0.154763	0.154763	0.154763	0.154763	0.154763	0.154763	0.154763	0.154763	0.154763	0.154763	0.154763	0.154763	0.154763	0.154763	0.154763	0.154763	0.154763	0.154763	0.154763	0.154763
chrVII	618450	618786	SUT124_chrVII:625231-625567	60	+	0	0	0	0	0	0	0	0	0	0	0	0	0	0	0	0	0	0	0	0	0	0	0	0	0	0	0	0	0	0	0	0	0	0	0	0	0	0	0	0	0	0	0	0
chrII	24499	26180	SUT459_chrIII:308297-309969	60	-	0.46429	0.46429	0.46429	0.46429	0.619053	0.619053	0.619053	0.619053	0.619053	0.619053	0.619053	0.619053	0.619053	0.619053	0.619053	0.619053	0.619053	0.46429	0.619053	0.619053	0.46429	0.619053	0.619053	0.619053	0.619053	0.619053	0.619053	0.46429	0.46429	0.46429	0.46429	0.619053	0.619053	0.619053	0.619053	0.619053	0.619053	0.619053	0.619053	0.619053	0.619053	0.619053	0.619053	0.619053
chrX	77454	78574	SUT200_chrX:67810-68930	60	+	66.8675	66.543701	67.029404	67.515198	67.191299	67.353302	67.677101	67.677101	67.677101	61.8484	67.515198	67.677101	67.353302	67.353302	67.677101	66.8675	66.543701	66.543701	64.277	67.515198	66.8675	67.677101	67.515198	67.191299	67.353302	67.515198	66.381798	66.8675	67.838997	68.0009	68.0009	68.0009	67.838997	68.0009	67.191299	67.515198	67.515198	67.838997	68.324699	67.353302	68.324699	66.057999	68.648499	68.0009
chrXVI	49063	49400	SUT805_chrXVI:46861-47197	60	-	0.773817	0.773817	0.773817	0.773817	0.773817	0.773817	0.773817	0.773817	0.773817	0.773817	0.773817	0.773817	0.773817	0.773817	0.773817	0.773817	0.773817	0.773817	0.773817	0.773817	0.773817	0.773817	0.773817	0.92858	0.92858	0.92858	0.92858	0.92858	0.92858	0.92858	0.92858	0.92858	0.92858	0.92858	0.92858	0.92858	0.92858	0.773817	0.92858	0.92858	0.92858	0.92858	0.92858	0.92858
chrXI	648157	648631	SUT243_chrXI:630542-631016	60	+	85.001099	85.001099	85.163002	85.163002	85.163002	85.001099	85.001099	85.648697	85.324898	81.277199	84.191597	83.5439	83.867798	84.515404	86.134499	86.296402	86.134499	86.296402	86.134499	86.296402	86.134499	86.134499	86.134499	81.439201	86.458298	86.296402	86.134499	85.324898	85.648697	86.134499	86.296402	85.486801	82.572502	86.458298	86.782097	86.620201	86.296402	86.620201	86.620201	86.782097	86.620201	79.010597	85.486801	80.9534
chrXIV	768102	768534	SUT345_chrXIV:759988-760420	60	+	2.10479	2.10479	2.10479	2.10479	2.10479	2.10479	2.10479	2.10479	2.10479	2.10479	1.94288	1.94288	1.94288	2.10479	2.10479	2.10479	2.10479	2.10479	2.10479	2.10479	2.10479	2.10479	2.10479	2.10479	2.10479	2.10479	2.10479	2.10479	2.10479	1.78098	1.78098	1.94288	2.10479	2.10479	2.10479	2.10479	2.10479	2.10479	2.10479	2.10479	2.10479	1.94288	2.10479	1.94288
chrVIII	485197	486325	SUT596_chrVIII:490536-491664	60	-	2.9405	2.9405	2.9405	2.9405	2.9405	2.9405	2.9405	2.9405	2.78574	2.78574	2.63098	2.47621	2.63098	2.63098	2.47621	2.63098	2.63098	2.63098	2.63098	2.63098	2.63098	2.63098	2.47621	2.63098	2.63098	2.63098	2.63098	2.63098	2.47621	2.47621	2.47621	2.01192	2.01192	2.01192	2.63098	2.63098	2.47621	2.47621	2.63098	2.63098	2.63098	2.63098	2.47621	2.32145
chrXVI	80495	81575	SUT394_chrXVI:80745-81825	60	+	3.72386	3.72386	3.72386	3.72386	3.72386	3.72386	3.72386	3.72386	3.23814	3.72386	3.72386	3.72386	3.72386	3.72386	3.56195	3.72386	3.72386	3.72386	3.56195	3.72386	3.72386	3.72386	3.56195	3.56195	3.72386	3.72386	3.72386	3.72386	3.72386	3.23814	3.23814	3.40004	3.23814	3.40004	3.40004	3.56195	3.56195	3.56195	3.72386	3.72386	3.72386	3.56195	3.72386	3.56195
chrVII	309909	311141	SUT113_chrVII:308800-310032	60	+	366.881012	361.537994	362.67099	358.138	365.261993	368.014008	367.690002	365.424011	367.204987	368.985992	365.747986	366.233002	362.347992	368.014008	368.338013	368.338013	367.690002	367.204987	368.5	365.585999	368.5	362.186005	364.776001	364.451996	365.424011	368.824005	367.528992	370.928986	371.252014	370.928986	371.575989	366.394989	359.756989	363.804993	360.243011	367.85199	370.118988	372.062012	371.738007	371.575989	369.632996	371.899994	371.575989	372.385986
chrXVI	647048	647544	SUT831_chrXVI:647114-647610	60	-	1.39287	1.23811	1.08334	1.08334	1.08334	1.08334	1.23811	1.39287	1.39287	1.39287	1.39287	1.39287	1.39287	1.39287	1.39287	1.39287	1.39287	1.39287	1.39287	1.39287	1.39287	1.39287	1.39287	1.39287	1.39287	1.39287	1.39287	1.39287	1.39287	1.39287	1.39287	1.39287	1.39287	1.39287	1.39287	1.39287	1.39287	1.39287	1.39287	1.23811	1.39287	1.39287	1.39287	1.39287
chrXVI	522153	522377	SUT820_chrXVI:522506-522730	60	-	9.59533	9.44056	9.2858	8.82151	9.59533	9.59533	9.75009	9.75009	9.75009	9.90485	9.90485	9.59533	9.59533	10.0596	10.0596	10.0596	10.0596	10.0596	9.90485	9.75009	10.0596	9.75009	9.90485	9.75009	9.75009	9.90485	10.0596	9.75009	10.0596	9.90485	10.0596	10.0596	9.44056	10.0596	10.0596	10.0596	9.44056	9.75009	9.2858	9.75009	10.2144	10.2144	10.2144	10.0596
chrVIII	330299	331563	SUT585_chrVIII:336482-337746	60	-	1.23811	1.23811	0.92858	1.23811	1.23811	1.23811	1.23811	1.23811	1.23811	1.23811	1.23811	1.23811	1.23811	1.23811	1.23811	1.23811	1.23811	1.23811	1.23811	1.23811	1.23811	1.23811	1.08334	1.23811	1.23811	1.23811	1.08334	1.08334	1.23811	1.23811	1.23811	1.23811	1.23811	1.23811	1.23811	1.23811	0.92858	1.23811	1.23811	1.23811	1.23811	1.23811	1.23811	1.23811
chrXII	480892	481164	SUT269_chrXII:509735-510007	60	+	0.971441	0.809534	0.809534	0.971441	0.971441	0.971441	0.971441	0.971441	0.971441	0.647627	0.647627	0.809534	0.971441	0.971441	0.971441	0.971441	0.809534	0.971441	0.971441	0.971441	0.971441	0.971441	0.971441	0.971441	0.971441	0.971441	0.971441	0.971441	0.971441	0.971441	0.971441	0.971441	0.971441	0.971441	0.971441	0.971441	0.971441	0.971441	0.971441	0.971441	0.971441	0.971441	0.971441	0.971441
chrVII	720545	722209	SUT128_chrVII:731350-733014	60	+	4.85721	4.53339	4.53339	4.37149	4.37149	4.04767	4.53339	4.37149	4.37149	4.37149	4.53339	4.53339	4.04767	3.72386	3.88576	4.04767	4.37149	4.53339	4.6953	4.37149	4.20958	4.37149	4.6953	4.6953	4.6953	4.53339	4.53339	4.53339	4.37149	4.53339	4.53339	4.37149	4.37149	4.37149	4.04767	3.88576	4.20958	4.20958	2.75242	3.56195	4.37149	4.20958	4.04767	4.20958
chrXII	284534	284734	SUT691_chrXII:289716-289916	60	-	4.48814	4.48814	4.17861	4.17861	4.17861	4.79766	4.95243	4.95243	4.95243	4.95243	4.95243	4.95243	4.95243	4.79766	4.79766	4.95243	4.95243	4.95243	4.95243	4.95243	4.95243	4.95243	4.33337	4.95243	4.95243	4.95243	5.10719	5.10719	5.10719	5.10719	5.10719	4.95243	4.95243	5.10719	4.95243	5.10719	5.26195	5.26195	5.10719	4.79766	4.95243	4.95243	5.10719	5.26195
chrVIII	506514	506785	SUT598_chrVIII:511840-512120	60	-	0.619053	0.619053	0.619053	0.619053	0.619053	0.619053	0.619053	0.619053	0.154763	0.619053	0.619053	0.619053	0.619053	0.619053	0.619053	0.619053	0.619053	0.619053	0.619053	0.619053	0.619053	0.619053	0.619053	0.619053	0.619053	0.619053	0.619053	0.619053	0.619053	0.619053	0.619053	0.619053	0.619053	0.619053	0.619053	0.619053	0.619053	0.619053	0.619053	0.619053	0.619053	0.619053	0.619053	0.619053
chrVII	197742	199061	SUT540_chrVII:196561-197905	60	-	0.309527	0.309527	0.309527	0.309527	0.309527	0.309527	0.309527	0.309527	0.309527	0.309527	0.309527	0.309527	0.309527	0.309527	0.309527	0.309527	0.309527	0.309527	0.309527	0.309527	0.309527	0.309527	0.309527	0.309527	0.309527	0.309527	0.309527	0.309527	0.309527	0.309527	0.309527	0.309527	0.309527	0.309527	0.309527	0.309527	0.309527	0.309527	0.309527	0.309527	0.309527	0.309527	0.309527	0.309527
chrV	180621	181573	SUT507_chrV:161494-162446	60	-	0.773817	0.46429	0.46429	0.773817	0.773817	0.773817	0.773817	0.773817	0.773817	0.773817	0.773817	0.773817	0.773817	0.773817	0.773817	0.773817	0.619053	0.619053	0.619053	0.773817	0.773817	0.773817	0.773817	0.773817	0.773817	0.619053	0.154763	0.773817	0.773817	0.773817	0.773817	0.773817	0.773817	0.619053	0.773817	0.773817	0.773817	0.619053	0.619053	0.619053	0.619053	0.309527	0.46429	0.773817
chrXV	428303	429407	SUT777_chrXV:447260-448364	60	-	5.57148	5.57148	5.72624	6.03577	6.50006	6.65482	6.80959	6.80959	6.80959	6.80959	6.96435	6.96435	7.42864	7.27388	7.27388	7.11911	7.42864	7.73817	7.73817	7.5834	7.73817	7.73817	7.89293	7.73817	7.73817	6.65482	7.89293	7.89293	7.89293	7.73817	7.73817	7.73817	7.73817	7.73817	7.5834	7.42864	7.42864	7.42864	7.42864	7.11911	6.80959	6.80959	6.80959	6.80959
chrVII	211770	214922	SUT541_chrVII:210594-213746	60	-	6.50006	6.50006	6.50006	6.3453	6.3453	6.3453	6.50006	6.50006	6.50006	6.50006	6.50006	6.50006	6.3453	6.50006	6.3453	6.3453	6.19053	6.50006	6.50006	6.50006	6.50006	6.50006	6.50006	6.50006	6.3453	6.50006	6.50006	6.50006	6.65482	6.65482	6.80959	6.80959	6.80959	6.80959	6.80959	6.80959	6.80959	6.80959	6.80959	6.80959	6.80959	6.80959	6.80959	6.80959
chrIV	471627	471771	SUT050_chrIV:460580-460724	60	+	1.13335	1.13335	1.13335	1.13335	1.13335	1.13335	1.13335	0.971441	0.971441	1.13335	1.13335	1.13335	1.13335	1.13335	1.13335	1.13335	1.13335	1.13335	0.971441	0.971441	0.971441	1.13335	1.13335	1.13335	1.13335	1.13335	1.13335	1.13335	1.13335	1.13335	1.13335	1.13335	1.13335	1.13335	1.13335	0.971441	1.13335	1.13335	1.13335	1.13335	0.971441	0.971441	1.13335	0.971441
chrXVI	619709	620803	SUT421_chrXVI:620174-621270	60	+	3.88576	3.88576	3.72386	3.88576	3.23814	3.88576	3.72386	3.72386	3.72386	3.72386	3.72386	3.72386	3.72386	3.72386	3.72386	3.72386	3.40004	3.23814	3.40004	3.23814	3.23814	3.56195	3.56195	3.40004	3.40004	3.40004	3.40004	3.56195	3.56195	3.40004	3.56195	3.72386	3.72386	3.56195	3.56195	3.72386	3.72386	3.56195	3.56195	3.40004	3.56195	3.56195	3.56195	3.23814
chrII	260420	262147	SUT443_chrII:246810-248538	60	-	32.655102	32.9646	33.119301	33.119301	32.9646	32.655102	32.655102	32.655102	32.9646	33.428902	33.428902	33.583599	33.428902	33.274101	33.428902	33.583599	33.583599	33.7384	34.202702	34.202702	34.047901	34.357498	33.428902	34.667	34.667	34.667	34.667	34.357498	34.512199	34.512199	34.512199	33.7384	34.047901	34.512199	34.667	33.8932	23.2145	34.821701	34.667	34.821701	34.667	34.821701	33.428902	27.083599
chrV	24732	25116	SUT087_chrV:11545-11929	60	+	0.485721	0.485721	0.485721	0.485721	0.485721	0.485721	0.485721	0.485721	0.485721	0.485721	0.485721	0.485721	0.485721	0.485721	0.485721	0.485721	0.485721	0.485721	0.485721	0.485721	0.485721	0.485721	0.485721	0.485721	0.323814	0.323814	0.323814	0.485721	0.485721	0.485721	0.485721	0.485721	0.485721	0.485721	0.485721	0.485721	0.485721	0.485721	0.485721	0.485721	0.485721	0.485721	0.485721	0.485721
chrVII	363564	365372	SUT116_chrVII:362088-363896	60	+	1.45716	1.45716	1.45716	1.45716	1.45716	1.45716	1.45716	1.45716	1.45716	1.45716	1.45716	1.45716	1.45716	1.45716	1.45716	1.45716	1.45716	1.45716	1.45716	1.45716	1.45716	1.45716	1.45716	1.45716	1.45716	1.45716	1.45716	1.45716	1.45716	1.45716	1.45716	1.45716	1.45716	1.45716	1.45716	1.45716	1.45716	1.45716	1.29525	1.45716	1.45716	1.29525	1.45716	1.13335
chrIII	230436	232988	SUT458_chrIII:225274-227890	60	-	18.2621	17.643	17.952499	18.7264	19.190701	19.190701	19.3454	19.190701	18.8811	19.0359	18.5716	17.4883	15.3216	19.3454	19.3454	17.952499	18.8811	19.190701	19.3454	19.190701	18.4168	19.0359	18.8811	18.7264	18.5716	18.8811	17.7978	17.7978	17.024	15.1668	15.3216	18.1073	18.2621	18.2621	18.1073	18.1073	18.5716	17.7978	18.2621	15.9406	17.4883	16.5597	18.5716	18.2621
chrVII	752310	752542	SUT561_chrVII:762810-763042	60	-	1.23811	1.23811	1.23811	1.23811	1.23811	1.08334	1.23811	1.23811	1.23811	1.23811	1.23811	1.23811	1.23811	1.23811	1.23811	1.39287	1.39287	1.23811	1.23811	1.23811	1.23811	1.23811	1.23811	1.23811	1.23811	1.23811	1.23811	1.23811	1.23811	1.23811	1.23811	1.23811	1.23811	1.23811	1.39287	1.39287	1.39287	1.39287	1.39287	1.39287	1.39287	1.39287	1.39287	1.39287
chrX	86403	89723	SUT201_chrX:76762-80083	60	+	52.781601	52.943501	51.162601	50.353001	51.324501	51.324501	50.5149	48.0863	47.438702	47.438702	49.0578	48.248199	49.2197	50.029202	46.6292	33.190899	43.876801	48.248199	50.353001	53.429298	54.0769	54.724499	56.343601	56.019798	56.991199	56.505501	56.343601	56.181702	54.562599	51.324501	51.486401	53.591202	50.838799	51.6483	56.505501	55.695999	56.181702	57.8008	57.9627	57.314999	57.476898	58.124599	57.476898	57.638802
chrV	152149	154865	SUT504_chrV:132677-135397	60	-	35.131302	35.131302	35.131302	35.131302	34.976501	35.285999	34.976501	35.285999	35.131302	35.285999	35.285999	35.285999	33.274101	33.428902	34.202702	33.7384	35.131302	34.821701	34.821701	32.500301	33.274101	31.262199	26.0002	34.357498	34.357498	34.047901	33.8932	34.667	34.512199	34.202702	30.797899	32.1908	33.583599	33.119301	32.9646	33.119301	27.547899	34.047901	33.7384	32.500301	33.428902	28.321699	31.107401	28.940701
chrXI	472998	474182	SUT237_chrXI:461609-462793	60	+	0.971441	0.971441	0.971441	0.971441	0.971441	0.971441	0.809534	0.809534	0.971441	0.971441	0.971441	0.971441	0.971441	0.809534	0.809534	0.809534	0.971441	0.809534	0.971441	0.971441	0.809534	0.971441	0.971441	0.971441	0.971441	0.971441	0.971441	0.809534	0.809534	0.809534	0.971441	0.971441	0.971441	0.971441	0.971441	0.971441	0.971441	0.809534	0.809534	0.971441	0.971441	0.971441	0.971441	0.971441
chrIX	397619	398867	SUT195_chrIX:406596-407844	60	+	9.06678	9.06678	8.90488	8.90488	8.74297	8.58106	8.41916	8.41916	8.41916	7.60962	7.77153	8.41916	7.93344	8.41916	8.09534	8.58106	8.74297	8.74297	8.74297	8.41916	8.74297	8.74297	8.74297	8.74297	8.74297	8.74297	8.74297	8.74297	8.74297	8.74297	8.58106	8.41916	8.74297	8.74297	8.74297	8.74297	8.41916	8.74297	8.58106	8.41916	8.41916	7.93344	8.09534	8.41916
chrII	63506	63682	SUT437_chrII:45288-45464	60	-	0.309527	0.309527	0.154763	0	0	0	0	0	0.309527	0.309527	0.309527	0.309527	0.309527	0.309527	0.309527	0.309527	0.309527	0.309527	0.309527	0.309527	0.309527	0.309527	0.309527	0.309527	0.309527	0.309527	0.309527	0.309527	0.309527	0.309527	0.309527	0.309527	0.309527	0.309527	0.309527	0.309527	0.309527	0.309527	0.309527	0.309527	0.309527	0.309527	0.309527	0.309527
chrXV	938556	938964	SUT385_chrXV:968070-968478	60	+	0.971441	0.971441	0.971441	0.971441	0.971441	0.971441	0.971441	0.971441	0.971441	0.971441	0.971441	0.971441	0.971441	0.971441	0.971441	0.971441	0.971441	0.971441	0.971441	0.971441	0.971441	0.971441	0.971441	0.971441	0.809534	0.971441	0.971441	0.971441	0.971441	0.971441	0.971441	0.971441	0.971441	0.971441	0.971441	0.971441	0.971441	0.971441	0.971441	0.809534	0.971441	0.971441	0.971441	0.971441
chrXII	284562	284738	SUT259_chrXII:289744-289920	60	+	89.858299	90.020203	90.505898	89.210701	89.210701	86.458298	85.648697	89.858299	89.696404	89.5345	89.372597	86.458298	87.105904	76.258102	81.277199	88.239197	90.505898	90.505898	90.505898	86.134499	89.696404	89.696404	90.182098	89.372597	90.505898	89.696404	90.182098	90.182098	89.696404	88.563103	89.858299	89.210701	90.182098	90.182098	78.3629	78.524803	88.724998	88.724998	89.210701	90.182098	89.858299	90.505898	90.505898	88.077301
chrX	85204	85445	SUT617_chrX:75558-75798	60	-	1.23811	1.23811	1.23811	1.23811	1.23811	1.23811	1.23811	1.23811	1.23811	1.23811	1.23811	1.23811	1.23811	1.23811	1.23811	1.23811	1.23811	1.23811	1.23811	1.23811	1.23811	1.23811	1.23811	1.23811	1.23811	1.23811	1.08334	1.23811	1.23811	1.23811	1.23811	1.23811	1.23811	1.23811	1.23811	1.23811	1.23811	1.23811	1.23811	1.23811	1.23811	1.23811	1.23811	1.23811
chrX	463357	464677	SUT637_chrX:452115-453435	60	-	1489.290039	1482.170044	1487.73999	1484.949951	1449.819946	1463.290039	1451.219971	1432.48999	1444.560059	1434.349976	1465.300049	1476.439941	1477.219971	1487.280029	1489.439941	1486.349976	1484.640015	1483.410034	1475.51001	1430.47998	1476.910034	1476.290039	1488.359985	1486.189941	1493.930054	1489.439941	1485.109985	1488.97998	1484.030029	1491.449951	1479.689941	1471.48999	1474.280029	1485.26001	1494.390015	1495.319946	1496.560059	1495.790039	1495.47998	1491.76001	1484.800049	1480.310059	1471.329956	1468.23999
chrXVI	627229	628972	SUT828_chrXVI:627338-629082	60	-	0.773817	0.773817	0.773817	0.773817	0.773817	0.773817	0.773817	0.773817	0.773817	0.773817	0.773817	0.773817	0.773817	0.773817	0.773817	0.773817	0.773817	0.773817	0.773817	0.773817	0.773817	0.773817	0.773817	0.773817	0.773817	0.773817	0.773817	0.773817	0.773817	0.773817	0.773817	0.773817	0.773817	0.773817	0.773817	0.773817	0.773817	0.773817	0.773817	0.773817	0.773817	0.773817	0.773817	0.773817
chrIII	207632	209376	SUT034_chrIII:202702-204446	60	+	1.13335	1.13335	1.13335	1.13335	1.13335	1.13335	1.13335	1.13335	1.13335	1.13335	1.13335	1.13335	1.13335	1.13335	1.13335	1.13335	1.13335	1.13335	1.13335	1.13335	1.13335	1.13335	1.13335	1.13335	1.13335	1.13335	1.13335	1.13335	1.13335	1.13335	1.13335	1.13335	1.13335	1.13335	1.13335	1.13335	1.13335	1.13335	1.13335	1.13335	1.13335	1.13335	1.13335	1.13335
chrI	214912	216074	SUT432_chrI:5075-6237	60	-	6.03577	6.03577	6.03577	5.88101	6.03577	6.03577	6.03577	6.03577	5.88101	5.88101	4.33337	5.88101	5.88101	5.72624	6.03577	6.03577	6.03577	6.03577	6.03577	6.03577	6.03577	6.03577	6.03577	6.03577	6.03577	6.03577	6.03577	6.03577	6.03577	6.19053	6.19053	6.19053	6.19053	6.19053	6.19053	6.19053	6.19053	6.19053	6.19053	6.19053	6.19053	6.19053	6.19053	6.19053
chrIV	444517	445277	SUT464_chrIV:433312-434072	60	-	2.16669	2.16669	2.16669	2.16669	2.16669	2.16669	2.16669	2.01192	2.01192	2.16669	2.16669	2.01192	2.16669	2.16669	2.16669	1.85716	2.16669	2.16669	2.16669	2.16669	2.16669	2.16669	2.16669	2.16669	2.16669	2.16669	2.16669	2.16669	2.16669	2.16669	2.16669	2.16669	2.16669	2.16669	2.16669	2.16669	2.16669	2.16669	2.16669	2.16669	2.16669	2.16669	2.16669	2.16669
chrIV	72385	73954	SUT041_chrIV:59128-60696	60	+	0.323814	0.323814	0.323814	0.323814	0.323814	0.323814	0.323814	0.323814	0.161907	0.161907	0.161907	0.323814	0.323814	0.323814	0.323814	0.323814	0.323814	0.323814	0.323814	0.323814	0.323814	0.323814	0.323814	0.323814	0.323814	0.323814	0.323814	0.323814	0.323814	0.323814	0.323814	0.323814	0.323814	0.323814	0.323814	0.323814	0.323814	0.323814	0.323814	0.323814	0.323814	0.323814	0.323814	0.323814
chrVII	109340	111492	SUT537_chrVII:108163-110315	60	-	2.47621	2.47621	2.47621	2.47621	2.47621	2.32145	2.32145	2.32145	2.47621	2.32145	2.32145	2.47621	2.47621	2.32145	2.32145	2.16669	1.85716	1.85716	1.85716	2.01192	2.01192	2.01192	2.01192	2.01192	2.01192	2.01192	1.54763	2.01192	2.01192	2.01192	1.85716	1.85716	1.85716	1.7024	1.85716	1.7024	1.85716	1.85716	1.85716	1.85716	1.85716	1.85716	1.85716	1.85716
chrV	222769	224009	SUT512_chrV:203350-204590	60	-	0.773817	0.619053	0.619053	0.619053	0.619053	0.619053	0.619053	0.619053	0.619053	0.619053	0.619053	0.619053	0.619053	0.619053	0.619053	0.619053	0.619053	0.619053	0.619053	0.619053	0.619053	0.46429	0.46429	0.46429	0.619053	0.619053	0.619053	0.619053	0.619053	0.619053	0.619053	0.619053	0.619053	0.619053	0.46429	0.619053	0.619053	0.619053	0.619053	0.619053	0.619053	0.619053	0.619053	0.619053
chrXVI	410066	410242	SUT407_chrXVI:404246-404422	60	+	0	0	0	0	0	0	0	0	0	0	0	0	0	0	0	0	0	0	0	0	0	0	0	0	0	0	0	0	0	0	0	0	0	0	0	0	0	0	0	0	0	0	0	0
chrX	99798	100166	SUT620_chrX:90151-90519	60	-	0.154763	0.154763	0.154763	0.154763	0.154763	0.154763	0.154763	0.154763	0.154763	0.154763	0.154763	0.154763	0.154763	0.154763	0.154763	0.154763	0.154763	0.154763	0.154763	0.154763	0.154763	0.154763	0.154763	0.154763	0.154763	0.154763	0.154763	0.154763	0.154763	0.154763	0.154763	0.154763	0.154763	0.154763	0.154763	0.154763	0.154763	0.154763	0.154763	0.154763	0.154763	0.154763	0.154763	0.154763
chrV	562194	562858	SUT521_chrV:548578-549242	60	-	47.357601	47.667099	47.512299	47.512299	47.667099	47.512299	47.512299	47.048	47.357601	45.809898	46.119499	46.893299	46.583801	47.202801	47.202801	47.357601	47.357601	47.667099	47.667099	47.667099	47.512299	47.512299	46.738499	47.357601	47.512299	47.202801	47.202801	46.738499	46.893299	46.893299	46.893299	46.738499	46.738499	45.809898	47.048	46.893299	47.048	45.964699	46.2742	47.048	46.893299	46.583801	46.738499	47.048
chrXV	2996	3708	SUT348_chrXV:15690-16402	60	+	0.161907	0.161907	0.161907	0.161907	0.161907	0.161907	0.161907	0.161907	0.161907	0.161907	0.161907	0.161907	0.161907	0.161907	0.161907	0.161907	0.161907	0.161907	0.161907	0.161907	0.161907	0.161907	0.161907	0.161907	0.161907	0.161907	0.161907	0.161907	0.161907	0.161907	0.161907	0.161907	0.161907	0.161907	0.161907	0.161907	0.161907	0.161907	0.161907	0.161907	0.161907	0.161907	0.161907	0.161907
chrXI	466940	468844	SUT236_chrXI:455217-457121	60	+	0	0	0	0	0	0	0	0	0	0	0	0	0	0	0	0	0	0	0	0	0	0	0	0	0	0	0	0	0	0	0	0	0	0	0	0	0	0	0	0	0	0	0	0
chrIX	4990	5187	SUT350_chrXV:31666-33258	60	+	0	0	0	0	0	0	0	0	0	0	0	0	0	0	0	0	0	0	0	0	0	0	0	0	0	0	0	0	0	0	0	0	0	0	0	0	0	0	0	0	0	0	0	0
chrVIII	450510	452662	SUT592_chrVIII:456344-458496	60	-	1.23811	1.23811	1.23811	1.08334	1.08334	1.23811	1.23811	1.23811	1.23811	1.23811	1.23811	1.23811	1.08334	1.08334	1.08334	1.08334	1.08334	0.92858	0.92858	1.08334	1.08334	1.08334	1.08334	1.08334	0.309527	0.92858	0.773817	0.619053	0.773817	0.773817	0.619053	0.619053	0.619053	0.619053	0.619053	0.309527	0.309527	0.309527	0.309527	0.309527	0.309527	0.309527	0.309527	0.154763
chrXVI	108677	108853	SUT806_chrXVI:108949-109101	60	-	0.619053	0.619053	0.619053	0.619053	0.619053	0.619053	0.619053	0.619053	0.619053	0.619053	0.619053	0.619053	0.619053	0.619053	0.619053	0.619053	0.619053	0.619053	0.619053	0.619053	0.619053	0.619053	0.619053	0.619053	0.619053	0.619053	0.619053	0.619053	0.619053	0.619053	0.619053	0.619053	0.619053	0.619053	0.619053	0.619053	0.619053	0.619053	0.619053	0.619053	0.619053	0.619053	0.619053	0.619053
chrIX	39849	40202	SUT604_chrIX:49501-49845	60	-	0	0	0	0	0	0	0	0	0	0	0	0	0	0	0	0	0	0	0	0	0	0	0	0	0	0	0	0	0	0	0	0	0	0	0	0	0	0	0	0	0	0	0	0
chrIV	903868	903988	SUT478_chrIV:927525-927645	60	-	0	0	0	0	0	0	0	0	0	0	0	0	0	0	0	0	0	0	0	0	0	0	0	0	0	0	0	0	0	0	0	0	0	0	0	0	0	0	0	0	0	0	0	0
chrXV	693555	693687	SUT787_chrXV:723037-723157	60	-	0	0	0	0	0	0	0	0	0	0	0	0	0	0	0	0	0	0	0	0	0	0	0	0	0	0	0	0	0	0	0	0	0	0	0	0	0	0	0	0	0	0	0	0
chrI	46616	48505	SUT002_chrI:43440-45328	60	+	0.647627	0.647627	0.647627	0.647627	0.647627	0.647627	0.647627	0.647627	0.485721	0.485721	0.485721	0.485721	0.485721	0.485721	0.485721	0.485721	0.485721	0.485721	0.485721	0.485721	0.485721	0.485721	0.485721	0.485721	0.485721	0.485721	0.485721	0.485721	0.485721	0.485721	0.485721	0.485721	0.323814	0.485721	0.485721	0.485721	0.485721	0.485721	0.485721	0.485721	0.485721	0.485721	0.485721	0.323814
chrI	194383	194967	SUT436_chrI:191617-192201	60	-	0.92858	0.92858	0.92858	0.92858	0.92858	0.92858	0.92858	0.92858	0.92858	0.92858	0.92858	0.92858	0.92858	0.92858	0.773817	0.92858	0.92858	0.92858	0.92858	0.92858	0.92858	0.92858	0.92858	0.92858	0.92858	0.92858	0.92858	0.92858	0.92858	0.92858	0.92858	0.92858	0.92858	0.92858	0.92858	0.92858	0.92858	0.92858	0.92858	0.92858	0.92858	0.92858	0.92858	0.92858
chrX	227823	229112	SUT207_chrX:217604-218892	60	+	1.13335	1.13335	0.971441	1.13335	1.13335	1.13335	1.13335	1.13335	1.13335	1.13335	1.13335	1.13335	1.13335	1.13335	1.13335	1.13335	1.13335	1.13335	1.13335	1.13335	1.29525	1.29525	1.29525	1.29525	1.29525	1.29525	1.29525	1.29525	1.29525	1.13335	1.13335	1.29525	1.29525	1.29525	1.29525	1.29525	1.29525	1.29525	1.29525	1.29525	1.29525	1.29525	1.29525	1.29525
chrIX	265752	265856	SUT185_chrIX:281154-281258	60	+	0.161907	0.161907	0.161907	0.161907	0.161907	0	0	0	0	0	0	0	0	0	0	0	0	0	0	0	0	0	0	0	0	0	0	0	0	0	0	0	0	0	0	0	0	0	0	0	0	0	0	0
chrXII	282578	283698	SUT689_chrXII:287764-288884	60	-	5.26195	5.41672	5.57148	5.57148	5.41672	5.26195	4.79766	5.57148	5.57148	5.57148	5.57148	5.57148	5.57148	5.57148	5.57148	5.41672	5.41672	5.41672	5.41672	4.95243	4.33337	3.09527	1.7024	5.26195	5.26195	5.26195	5.26195	5.26195	5.26195	5.26195	5.26195	5.26195	5.26195	5.26195	5.26195	5.26195	5.26195	5.26195	5.10719	5.26195	5.26195	5.26195	4.79766	4.79766
chrIX	34381	34793	SUT603_chrIX:44021-44445	60	-	0.154763	0.154763	0.154763	0.154763	0.154763	0.154763	0.154763	0.154763	0.154763	0.154763	0.154763	0.154763	0.154763	0.154763	0.154763	0.154763	0.154763	0.154763	0.154763	0.154763	0.154763	0.154763	0.154763	0.154763	0.154763	0.154763	0.154763	0.154763	0.154763	0.154763	0.154763	0.154763	0.154763	0.154763	0.154763	0.154763	0.154763	0.154763	0.154763	0.154763	0.154763	0.154763	0	0
[truncated: 1,956 more columns]
