# Supplementary material for: The conserved SEN1 DNA/RNA helicase has multiple functions during yeast meiosis
Source: PLoS Genet. 2025 Dec 11;21(12):e1011684. doi: 10.1371/journal.pgen.1011684 (PMC12714266; doi:10.1371/journal.pgen.1011684)
Supplement: S6 Data — (GZ) [file pgen.1011684.s006.gz]

Archive with 1 entries (1 files):
- S3C_Fig_SEN1_ORF-T.txt
