# Supplementary material for: The conserved SEN1 DNA/RNA helicase has multiple functions during yeast meiosis
Source: PLoS Genet. 2025 Dec 11;21(12):e1011684. doi: 10.1371/journal.pgen.1011684 (PMC12714266; doi:10.1371/journal.pgen.1011684)
Supplement: S6 Data — (GZ) [file pgen.1011684.s006.gz › S3C_Fig_SEN1_ORF-T.txt]

@{"upstream":[500],"downstream":[500],"body":[1000],"bin size":[1],"ref point":[null],"verbose":false,"bin avg type":"mean","missing data as zero":false,"min threshold":null,"max threshold":null,"scale":1,"skip zeros":false,"nan after end":false,"proc number":12,"sort regions":"descend","sort using":"mean","unscaled 5 prime":[0],"unscaled 3 prime":[0],"sample_labels":["SEN1_ORF-T"],"group_labels"…
chrVIII	445465	446929	ENO2_chrVIII:451298-452762	60	+	114.950996	114.382004	115.804001	116.373001	116.231003	116.088997	116.088997	114.524002	109.402	113.242996	111.109001	111.536003	113.669998	115.376999	116.800003	116.800003	115.946999	115.093002	116.088997	116.231003	115.804001	115.946999	114.097	112.105003	111.109001	114.666	115.093002	115.804001	116.088997	115.804001	116.088997	117.084999	114.097	113.528	114.950996	114.382004	112.248001	112.531998	112.959	114.524002	111.251999	107.553001	107.411003	110.255997
chrIII	126086	127230	ADY2_chrIII:132096-133240	60	-	348.747009	348.016998	349.720001	348.503998	348.625	347.773987	349.597992	349.720001	347.895996	348.26001	348.503998	348.868011	344.126007	349.720001	348.747009	349.355011	349.355011	349.233002	349.112	347.531006	349.233002	349.597992	348.747009	347.652008	348.26001	346.558014	348.139008	348.016998	348.868011	348.381989	343.760986	344.734009	343.882996	347.895996	348.139008	339.505005	342.666992	248.671005	256.938995	298.404999	274.936005	268.855988	265.572998	282.962006
chrVI	128263	128798	HSP12_chrVI:107215-107751	60	+	1.28039	1.28039	1.28039	1.28039	1.28039	1.28039	1.28039	1.28039	1.28039	1.28039	1.28039	1.28039	1.28039	1.28039	1.28039	1.28039	1.28039	1.28039	1.28039	1.28039	1.28039	1.28039	1.28039	1.28039	1.28039	1.28039	1.28039	1.28039	1.28039	1.28039	1.28039	1.28039	1.28039	1.28039	1.28039	1.28039	1.28039	1.28039	1.28039	1.28039	1.28039	1.28039	1.28039	1.28039
chrIV	711934	712746	YDR133C_YDR134C_chrIV:720771-721571	60	-	20.6719	20.6719	20.6719	20.6719	19.6991	13.2543	18.9695	18.9695	18.6047	19.091101	19.091101	20.6719	20.6719	20.793501	20.9151	21.036699	21.036699	20.9151	20.6719	20.793501	20.9151	21.036699	20.428699	20.0639	20.428699	20.793501	20.793501	19.8207	20.428699	20.185499	16.9023	20.793501	20.9151	21.036699	21.1583	21.2799	21.2799	20.793501	20.793501	21.2799	20.6719	20.185499	20.6719	20.3071
chrXIII	747355	747846	HOR7_chrXIII:774722-775218	60	+	86.924301	88.347	88.489197	88.773804	65.1577	82.371803	89.2006	89.058296	87.351097	78.246101	78.957397	70.990601	70.421501	69.994698	87.920197	88.773804	90.623199	72.4132	87.351097	86.782097	89.2006	90.623199	87.351097	90.054199	90.054199	91.619102	91.334602	90.623199	93.326302	89.342796	94.322098	94.464401	93.895302	92.757202	95.318001	95.033501	94.322098	95.033501	95.033501	94.037598	92.188103	93.895302	94.322098	94.322098
chrIII	115173	116725	CIT2_chrIII:120848-122400	60	-	89.132301	89.132301	89.618698	88.645897	88.767502	90.348297	90.2267	91.077904	90.956299	91.321098	91.564301	91.321098	91.564301	91.077904	91.564301	92.050697	91.685898	83.052299	90.956299	91.442703	90.834702	91.9291	92.901802	89.375504	90.469902	80.255501	80.012299	90.591499	91.807503	91.442703	91.807503	92.2939	93.509804	94.7258	94.117798	94.117798	94.239403	94.604202	92.901802	94.239403	93.996201	92.780197	94.239403	89.132301
chrXV	96022	96624	ZEO1_chrXV:110218-110839	60	+	346.843994	344.566986	332.333008	346.131989	346.274994	342.433014	310.708008	339.446014	332.190002	303.453003	252.095001	308.290009	314.407013	235.022995	305.729004	337.881012	327.638	343.144989	346.843994	347.412994	347.696991	344.709991	346.416992	338.59201	339.303986	342.859985	342.433014	320.524994	342.575989	345.98999	346.274994	346.416992	347.412994	347.412994	345.98999	347.554993	327.638	322.373993	338.165009	338.308014	340.584015	342.290985	343.286987	346.55899
chrV	461392	461896	SCR1_chrV:441997-442501	60	+	0	0	0	0	0	0	0	0	0	0	0	0	0	0	0	0	0	0	0	0	0	0	0	0	0	0	0	0	0	0	0	0	0	0	0	0	0	0	0	0	0	0	0	0
chrII	268869	269349	HHF1_chrII:255262-255742	60	-	0.729596	0.729596	0.729596	0.729596	0.729596	0.729596	0.729596	0.607996	0.729596	0.729596	0.729596	0.607996	0.729596	0.729596	0.607996	0.486397	0.607996	0.607996	0.729596	0.729596	0.729596	0.729596	0.729596	0.729596	0.729596	0.729596	0.729596	0.364798	0.729596	0.729596	0.729596	0.729596	0.729596	0.729596	0.729596	0.729596	0.729596	0.729596	0.729596	0.729596	0.729596	0.729596	0.851195	0.972794
chrII	269914	270506	HHT1_chrII:256306-256898	60	+	0.284531	0.426797	0	0.426797	0.426797	0.426797	0.569063	0.569063	0.569063	0.569063	0.711328	0.711328	0.711328	0.711328	0.711328	0.711328	0.711328	0.711328	0.711328	0.569063	0.711328	0.711328	0.711328	0.853594	0.853594	0.853594	0.853594	0.853594	0.853594	0.853594	0.853594	0.853594	0.853594	0.853594	0.853594	0.853594	0.853594	0.99586	0.99586	0.99586	0.99586	0.99586	0.99586	0.99586
chrII	426543	427279	YBR085C-A_chrII:418537-419273	60	-	3.28318	3.28318	3.16158	3.28318	3.28318	3.28318	3.28318	3.28318	3.28318	3.28318	3.28318	3.28318	3.28318	3.28318	3.28318	3.28318	3.16158	3.16158	3.28318	3.28318	3.40478	3.40478	3.40478	3.40478	3.28318	3.40478	3.40478	3.40478	3.40478	3.03998	3.28318	3.40478	3.40478	3.52638	3.40478	3.52638	3.52638	3.52638	3.52638	3.52638	3.52638	3.52638	3.52638	3.52638
chrII	485560	487128	TEF2_chrII:477566-479134	60	+	4.1257	4.1257	3.98344	3.98344	3.98344	3.84117	3.98344	3.98344	3.98344	3.98344	3.98344	3.84117	3.84117	3.84117	3.84117	3.69891	3.69891	3.27211	3.27211	3.12984	3.12984	2.98758	3.12984	3.12984	2.98758	2.98758	3.12984	2.98758	2.98758	2.98758	2.98758	2.98758	2.98758	2.13398	2.13398	2.84531	2.84531	2.84531	2.84531	2.70305	2.70305	2.56078	2.41852	2.41852
chrI	45916	46724	ACS1_chrI:42740-43548	60	-	3384.110107	3373.159912	3378.51001	3385.689941	3345.199951	3242.689941	2790.580078	3381.679932	3377.419922	3399.790039	3398.340088	3336.199951	3387.629883	3355.290039	3365.379883	3228.100098	3248.52002	3325.379883	3045.699951	3100.540039	3042.290039	3311.149902	3249.25	3254.47998	3096.280029	3054.570068	3067.830078	3191.129883	3357.22998	3361.25	3416.939941	3425.820068	3419.01001	3423.02002	3400.280029	3338.139893	3344.340088	3359.419922	3320.149902	3398.699951	3368.179932	3383.860107	3400.889893	3415.850098
chrIV	891757	892413	HTA1_chrIV:915433-916089	60	+	0.142266	0.142266	0.142266	0.142266	0.142266	0.142266	0.142266	0.142266	0.142266	0.142266	0.142266	0.142266	0.142266	0.142266	0.142266	0.142266	0.142266	0.142266	0.142266	0.142266	0.142266	0.142266	0.142266	0.142266	0.142266	0.142266	0	0.142266	0.142266	0.142266	0.142266	0.142266	0.142266	0.142266	0.142266	0.142266	0.142266	0.142266	0.142266	0.142266	0.142266	0.142266	0.142266	0.142266
chrXIII	845359	846639	ADH2_chrXIII:873110-874390	60	-	0.121599	0.121599	0.121599	0.121599	0.121599	0.121599	0.121599	0.121599	0.121599	0.121599	0.121599	0.121599	0.121599	0.121599	0.121599	0.243199	0.243199	0.243199	0.243199	0.243199	0.243199	0.243199	0.243199	0.243199	0.243199	0.243199	0.243199	0.121599	0.243199	0.243199	0.243199	0.243199	0.243199	0.243199	0.243199	0.243199	0.243199	0.243199	0.243199	0.243199	0.243199	0.243199	0.243199	0.243199
chrXIV	637723	639507	CIT1_chrXIV:629462-631246	60	-	1.09439	1.09439	1.09439	1.09439	1.09439	1.09439	1.09439	1.09439	1.09439	1.09439	1.09439	1.09439	1.09439	0.972794	1.09439	1.09439	1.09439	1.09439	1.09439	1.09439	1.09439	1.09439	1.09439	1.09439	1.09439	1.09439	1.09439	1.09439	1.09439	1.09439	1.09439	1.09439	1.21599	1.09439	1.09439	1.09439	1.21599	1.21599	1.21599	1.21599	1.21599	1.21599	1.21599	1.21599
chrV	562438	563062	DMC1_chrV:548822-549446	60	+	9.5318	9.5318	9.5318	9.38953	9.5318	9.5318	6.97102	9.5318	9.81633	9.9586	9.9586	10.1009	13.0884	14.2266	14.6534	14.6534	15.507	17.3564	19.063601	19.4904	19.063601	20.6285	20.344	20.344	15.7915	22.335699	24.612	25.323299	26.461399	27.0305	27.0305	27.0305	27.0305	26.745899	26.461399	26.603701	26.461399	25.465599	20.2017	25.038799	25.465599	21.0553	21.197599	22.620199
chrII	212211	214042	ACH1_chrII:194028-195860	60	+	63.5928	66.011299	66.011299	65.015404	64.8731	65.869003	65.869003	63.4505	64.3041	65.015404	64.446297	66.011299	65.869003	65.869003	66.153503	66.722603	66.722603	66.722603	66.864899	66.864899	65.869003	66.722603	66.580299	66.580299	65.869003	65.1577	65.299896	63.4505	64.161797	63.023701	65.015404	65.015404	65.4422	63.735001	65.299896	64.019501	64.5886	65.1577	62.881401	63.8773	63.8773	64.019501	66.011299	61.601002
chrXIV	556697	557561	NCE103_chrXIV:559747-560611	60	+	4.1257	4.1257	4.26797	4.1257	4.1257	4.1257	4.26797	4.26797	4.26797	3.41438	3.41438	4.26797	4.26797	4.26797	4.26797	4.26797	4.26797	4.26797	4.26797	4.26797	4.26797	4.26797	4.26797	4.26797	4.1257	4.1257	3.55664	4.1257	4.26797	4.1257	3.69891	3.98344	4.1257	4.1257	4.1257	4.1257	4.1257	3.98344	3.98344	3.98344	4.1257	4.1257	3.98344	3.98344
chrXV	1004368	1006120	ALD4_chrXV:1039789-1041541	60	+	18.7791	18.7791	17.2141	17.2141	17.071899	18.352301	17.925501	17.783199	18.067699	18.209999	18.636801	18.636801	18.636801	18.494499	17.6409	18.352301	18.7791	18.7791	18.636801	18.636801	18.7791	18.636801	18.636801	18.7791	19.063601	19.063601	19.063601	19.063601	18.7791	18.7791	18.7791	18.921301	18.921301	18.921301	18.921301	18.921301	18.921301	18.7791	18.7791	18.921301	18.921301	18.921301	18.921301	18.636801
chrXIII	605410	607659	HSC82_chrXIII:632322-634570	60	+	137.429001	140.274002	141.412003	141.128006	142.123001	142.123001	142.977005	143.119003	143.261993	143.546005	143.546005	143.830994	143.261993	143.688004	142.977005	142.977005	142.977005	142.977005	143.261993	144.257004	144.257004	142.835007	143.973007	144.542007	144.684006	144.684006	143.973007	145.822006	146.675995	147.529007	146.533997	142.835007	147.386993	147.955994	147.102997	148.667999	149.237	148.809998	145.395996	146.106995	146.106995	146.960007	146.817993	147.955994
chrXV	872222	873935	SPS4_chrXV:901730-903442	60	-	0.121599	0.121599	0.121599	0.121599	0.121599	0.121599	0.121599	0.121599	0.121599	0.121599	0.121599	0	0.121599	0.121599	0.243199	0.243199	0.243199	0.243199	0.243199	0.243199	0.243199	0.243199	0.243199	0.243199	0.243199	0.243199	0.243199	0.243199	0.243199	0.243199	0.243199	0.243199	0.243199	0.243199	0.243199	0.243199	0.243199	0.243199	0.243199	0.243199	0.243199	0.243199	0.243199	0.243199
chrXVI	557991	559751	PDH1_chrXVI:558374-560134	60	+	4532.160156	4514.660156	4536.850098	4527.319824	4532.299805	4514.089844	4306.52002	4302.259766	4531.299805	4537.709961	4543.819824	4541.689941	4433.279785	4502	4420.339844	4404.689941	4496.310059	4480.370117	4381.069824	4470.129883	4499.009766	4492.609863	4215.620117	4503.560059	4515.22998	4483.5	4424.459961	4483.359863	4466	4487.200195	4435.839844	4448.220215	4509.25	4536.709961	4542.830078	4532.870117	4542.259766	4504.700195	4471.129883	4477.529785	4514.370117	4493.029785	4506.549805	4485.490234
chrXV	67423	68809	MDH2_chrXV:81622-83006	60	-	0	0.364798	0.364798	0.364798	0.364798	0.364798	0.364798	0.364798	0.364798	0.364798	0.364798	0.364798	0.364798	0.364798	0.364798	0.364798	0.364798	0.364798	0.364798	0.243199	0.121599	0.121599	0.243199	0.243199	0.364798	0.364798	0.243199	0.364798	0.364798	0.364798	0.364798	0.364798	0.364798	0.364798	0.364798	0.121599	0.364798	0.364798	0.364798	0.364798	0.364798	0.364798	0.364798	0.364798
chrXVI	297552	298519	ISU1_chrXVI:297458-298426	60	+	0.711328	0.711328	0.853594	0.853594	0.711328	0.711328	0.711328	0.853594	0.853594	0.853594	0.853594	0.853594	0.853594	0.853594	0.853594	0.853594	0.853594	0.853594	0.853594	0.853594	0.853594	0.853594	0.853594	0.853594	0.853594	0.853594	0.853594	0.853594	0.99586	0.99586	0.99586	0.99586	1.13813	1.13813	1.28039	1.28039	1.28039	1.28039	1.28039	1.28039	1.42266	1.42266	1.42266	1.42266
chrXVI	555962	557601	CIT3_chrXVI:556342-557982	60	+	1.99172	1.99172	1.84945	1.99172	1.99172	1.99172	1.99172	1.99172	1.84945	1.84945	1.84945	1.84945	1.84945	1.84945	1.84945	1.84945	1.84945	1.84945	1.56492	1.42266	1.42266	1.42266	1.42266	1.42266	1.42266	1.42266	1.42266	1.42266	1.42266	1.42266	1.42266	1.42266	1.42266	1.42266	1.42266	1.42266	1.42266	1.42266	1.42266	1.42266	1.42266	1.42266	1.42266	1.42266
chrIV	233650	234034	RPL41B_chrIV:221517-221901	60	-	0.364798	0.364798	0.364798	0.243199	0.243199	0.364798	0.364798	0.364798	0.364798	0.364798	0.364798	0.364798	0.243199	0.121599	0.364798	0.364798	0.364798	0.364798	0.364798	0.364798	0.364798	0.364798	0.364798	0.243199	0.243199	0.364798	0.364798	0.364798	0.364798	0.364798	0.121599	0.364798	0.243199	0.243199	0.243199	0.243199	0.364798	0.364798	0.364798	0.364798	0.364798	0.243199	0.243199	0.364798
chrVII	399991	401870	OLE1_chrVII:398544-400424	60	+	0.426797	0.426797	0.426797	0.426797	0.426797	0.426797	0.426797	0.426797	0.426797	0.426797	0.426797	0.426797	0.426797	0.569063	0.569063	0.569063	0.569063	0.569063	0.569063	0.569063	0.569063	0.569063	0.569063	0.569063	0.569063	0.569063	0.569063	0.569063	0.569063	0.569063	0.569063	0.569063	0.569063	0.569063	0.569063	0.569063	0.569063	0.569063	0.569063	0.569063	0.569063	0.569063	0.569063	0.569063
chrIV	985468	986164	PMP3_chrIV:1013053-1013749	60	-	36.236599	34.291	36.479801	36.479801	36.479801	36.601398	36.601398	36.601398	36.601398	36.479801	36.479801	36.236599	36.479801	36.3582	36.236599	36.236599	35.993401	36.115002	35.993401	35.750198	36.236599	36.115002	35.993401	36.115002	35.385399	35.1422	33.4398	35.507	35.628601	35.385399	35.1422	34.777401	34.169399	34.047798	19.091101	18.9695	19.091101	18.9695	18.726299	18.726299	18.726299	17.9967	14.8351	15.6863
chrXIV	409508	411292	MLS1_chrXIV:406305-408089	60	+	0	0	0	0	0	0	0	0	0	0	0	0	0	0	0	0	0	0	0	0	0	0	0	0	0	0	0	0	0	0	0	0	0	0	0	0	0	0	0	0	0	0	0	0
chrIV	682135	682589	YDR119W-A_chrIV:690983-691431	60	+	77.961601	95.602501	105.418999	108.833	106.984001	107.411003	108.974998	108.833	109.117996	108.974998	108.264	108.833	108.405998	106.698997	108.264	107.267998	107.553001	108.264	108.264	108.833	108.691002	107.411003	107.553001	107.267998	108.974998	108.974998	109.117996	107.411003	109.260002	109.260002	109.260002	108.549004	108.549004	108.549004	106.984001	108.122002	106.415001	105.560997	105.987999	103.285004	102.147003	106.556999	107.411003	107.836998
chrXI	649462	650648	PCK1_chrXI:631848-633024	60	+	2106.530029	2342.550049	2408.419922	2423.780029	2416.52002	2395.040039	2433.73999	2434.169922	2448.679932	2442.699951	2452.939941	2452.800049	2444.840088	2294.459961	2206.399902	2412.26001	2413.540039	2431.040039	2428.76001	2450.949951	2452.379883	2448.389893	2453.800049	2440.570068	2441.709961	2421.649902	2434.879883	2438.149902	2437.01001	2432.600098	2421.929932	2429.610107	2413.820068	2421.080078	2428.76001	2439.860107	2457.919922	2453.090088	2449.810059	2452.659912	2457.780029	2443.27002	2394.469971	2381.379883
chrII	98091	98953	ATG8_chrII:79904-80767	60	-	142.514008	139.960999	141.054993	144.216995	139.718002	144.703003	144.095001	143.973999	144.945999	145.432999	145.554001	145.311005	144.703003	144.945999	145.554001	145.798004	142.514008	145.675995	142.270996	146.649002	146.891998	146.649002	146.770004	146.526993	146.649002	147.014008	146.162003	147.014008	147.257004	142.757996	142.878998	142.514008	146.526993	145.919006	146.770004	147.134995	146.406006	140.811996	146.770004	147.5	147.742996	147.742996	147.257004	147.985992
chrXII	64501	65910	UBI4_chrXII:63902-65310	60	-	31.007799	32.466999	32.466999	32.466999	32.5886	32.466999	31.615801	32.345402	31.858999	32.5886	32.466999	31.615801	30.764601	30.5214	31.4942	31.858999	31.9806	31.4942	32.223801	31.858999	31.250999	32.1022	31.9806	31.372601	31.250999	32.223801	30.8862	32.466999	32.710201	32.710201	32.710201	32.831799	32.710201	32.5886	32.710201	32.9534	32.5886	32.1022	32.9534	32.831799	33.075001	33.196602	32.831799	32.831799
chrXVI	700859	702403	TEF1_chrXVI:700557-702101	60	+	104.422997	101.578003	102.858002	102.716003	102.858002	101.009003	101.009003	100.013	97.3097	95.460297	96.598396	96.029297	96.4561	95.602501	97.736504	88.204697	88.347	96.4561	94.464401	94.464401	94.037598	94.464401	89.911903	91.334602	91.050003	91.192299	89.2006	88.489197	72.4132	82.371803	90.054199	84.363503	86.639801	94.606697	94.891197	95.602501	95.602501	95.602501	92.757202	92.614899	92.188103	91.192299	78.672897	78.388397
chrV	53053	55189	PRB1_chrV:39877-42013	60	-	75.026802	79.161102	79.890701	80.012299	80.255501	80.863503	80.9851	80.255501	79.525902	79.769096	79.2827	78.309898	79.890701	78.188301	77.945099	76.8507	75.877998	74.7836	78.066704	77.701897	77.580299	78.066704	77.337097	77.458702	78.674698	78.431503	79.039497	78.9179	79.769096	80.012299	79.890701	69.3116	78.309898	79.404297	81.957901	81.471497	81.593102	81.836304	81.228302	82.201103	82.201103	82.201103	79.2827	75.026802
chrXIII	455662	456262	SPG4_chrXIII:482954-483554	60	+	0.284531	0.284531	0.284531	0.284531	0.284531	0.284531	0.284531	0.284531	0.284531	0.284531	0.284531	0.284531	0.284531	0.284531	0.284531	0.284531	0.284531	0.284531	0.142266	0.284531	0.284531	0.284531	0.284531	0.284531	0.284531	0.284531	0.284531	0.284531	0.284531	0.142266	0.284531	0.284531	0.284531	0.284531	0.284531	0.284531	0.284531	0.284531	0.284531	0.284531	0.284531	0.284531	0.284531	0.284531
chrI	46724	48245	ACS1_chrI:43548-45068	60	-	0.607996	0.607996	0.607996	0.607996	0.607996	0.607996	0.607996	0.607996	0.607996	0.607996	0.607996	0.607996	0.607996	0.607996	0.607996	0.607996	0.607996	0.607996	0.607996	0.607996	0.607996	0.607996	0.607996	0.607996	0.607996	0.607996	0.607996	0.607996	0.607996	0.364798	0.243199	0.607996	0.607996	0.607996	0.607996	0.607996	0.607996	0.607996	0.607996	0.607996	0.607996	0.607996	0.607996	0.607996
chrV	304518	306662	ICL1_chrV:285103-287247	60	-	1.33759	1.33759	1.33759	0.851195	0.851195	0.729596	0.729596	0.729596	0.729596	0.729596	0.607996	0.729596	0.607996	0.607996	0.607996	0.486397	0.486397	0.486397	0.486397	0.364798	0.364798	0.364798	0.364798	0.364798	0.364798	0.364798	0.364798	0.364798	0.364798	0.364798	0.364798	0.364798	0.364798	0.364798	0.364798	0.364798	0.364798	0.364798	0.364798	0.364798	0.364798	0.364798	0.364798	0.364798
chrV	157960	159509	GCN4_chrV:138829-140365	60	-	1.70239	1.82399	1.70239	1.70239	1.58079	1.70239	1.82399	1.94559	1.94559	1.82399	1.94559	1.94559	1.94559	1.94559	1.94559	1.94559	1.82399	1.94559	1.94559	1.94559	2.06719	2.06719	2.06719	2.06719	2.18879	2.18879	2.18879	2.18879	2.18879	2.18879	2.18879	2.18879	2.18879	2.18879	2.18879	2.18879	2.18879	2.18879	2.18879	2.18879	2.18879	2.18879	2.18879	2.18879
chrXII	694574	697174	ACO1_chrXII:734995-737595	60	-	100.075996	100.563004	99.833	100.441002	100.197998	100.563004	94.117798	100.075996	99.103401	99.711403	99.468201	98.860199	99.103401	94.7258	93.266602	88.402702	71.135597	81.836304	83.417099	79.769096	81.228302	73.689201	73.810799	81.593102	81.471497	75.634804	75.513199	90.469902	90.834702	92.050697	91.9291	89.375504	89.497101	90.469902	87.673103	89.497101	91.199501	91.077904	91.199501	91.199501	90.591499	90.2267	90.348297	90.834702
chrXIII	181826	183122	CAT2_chrXIII:193641-194937	60	+	1856.709961	1860.119995	1837.930054	1846.75	1835.800049	1826.689941	1769.359985	1841.339966	1870.650024	1878.619995	1874.780029	1881.890015	1879.900024	1879.040039	1870.790039	1870.939941	1869.369995	1872.790039	1850.310059	1872.069946	1872.930054	1866.099976	1880.469971	1872.790039	1864.680054	1886.02002	1885.449951	1878.76001	1874.780029	1879.609985	1871.930054	1855.140015	1870.939941	1870.51001	1876.060059	1882.170044	1883.880005	1882.73999	1885.300049	1835.650024	1885.449951	1886.300049	1882.890015	1881.609985
chrXVI	259753	261304	PEP4_chrXVI:259654-261206	60	-	78.674698	78.674698	77.701897	66.636398	78.431503	77.945099	77.580299	78.066704	77.701897	77.945099	77.945099	75.148399	69.676399	75.391602	76.972298	77.701897	72.837997	65.1772	75.269997	74.905197	76.972298	78.674698	79.039497	79.161102	71.135597	71.257202	78.796303	78.9179	78.9179	79.404297	79.161102	79.161102	79.039497	79.039497	79.161102	79.2827	79.2827	77.701897	79.404297	79.039497	79.2827	79.039497	78.796303	78.066704
chrIX	232300	232964	YIL057C_chrIX:247728-248392	60	-	21.5231	21.401501	21.401501	21.5231	21.401501	21.2799	21.2799	19.577499	20.6719	20.9151	20.793501	21.401501	21.036699	20.9151	21.036699	20.6719	20.550301	19.8207	19.2127	19.6991	19.577499	19.8207	19.2127	19.6991	18.9695	19.091101	17.875099	18.726299	18.3615	19.6991	19.4559	19.8207	19.8207	19.942301	19.942301	19.942301	19.4559	19.942301	20.185499	20.3071	20.0639	20.3071	20.550301	20.550301
chrXI	648631	649462	PCK1_chrXI:631016-631848	60	+	4.26797	3.55664	4.41024	4.41024	4.41024	3.98344	3.98344	3.98344	4.1257	4.26797	4.26797	4.26797	4.26797	4.26797	4.41024	4.41024	4.5525	4.5525	4.41024	4.5525	4.5525	4.5525	4.5525	2.27625	3.98344	4.69477	4.69477	4.69477	4.69477	4.69477	4.69477	4.69477	4.69477	4.5525	4.69477	4.69477	4.69477	4.69477	4.5525	4.69477	4.1257	3.98344	4.69477	4.69477
chrXV	494797	496077	CRC1_chrXV:513037-514317	60	-	0.243199	0.243199	0.243199	0.243199	0.243199	0.243199	0.243199	0.243199	0.243199	0.243199	0.243199	0.243199	0.243199	0.243199	0.243199	0.243199	0.243199	0.243199	0.243199	0.243199	0.243199	0.243199	0.243199	0.243199	0.243199	0.243199	0.243199	0.243199	0.243199	0.243199	0.243199	0.243199	0.243199	0.243199	0.243199	0.243199	0.243199	0.243199	0.243199	0.243199	0.243199	0.243199	0.243199	0.243199
chrX	646989	649052	YJR120W_ATP2_chrX:647406-649470	60	+	0.569063	0.569063	0.569063	0.569063	0.569063	0.569063	0.569063	0.569063	0.569063	0.569063	0.569063	0.569063	0.569063	0.569063	0.569063	0.569063	0.569063	0.569063	0.569063	0.569063	0.569063	0.569063	0.569063	0.569063	0.569063	0.569063	0.711328	0.711328	0.711328	0.711328	0.426797	0.426797	0.426797	0.711328	0.711328	0.711328	0.711328	0.711328	0.569063	0.426797	0.569063	0.284531	0.569063	0.711328
chrVII	962800	963368	FMP43_chrVII:977245-977813	60	+	0.569063	0.569063	0.569063	0.569063	0.569063	0.569063	0.569063	0.569063	0.569063	0.569063	0.569063	0.569063	0.569063	0.569063	0.569063	0.569063	0.569063	0.569063	0.569063	0.569063	0.569063	0.569063	0.569063	0.569063	0.569063	0.569063	0.569063	0.569063	0.569063	0.569063	0.569063	0.569063	0.569063	0.426797	0.284531	0.569063	0.569063	0.569063	0.569063	0.711328	0.711328	0.711328	0.711328	0.711328
chrXVI	830520	831595	NCE102_chrXVI:829735-830807	60	+	2.70305	2.70305	2.70305	2.70305	2.70305	2.70305	2.70305	2.70305	2.56078	2.56078	2.70305	2.56078	2.56078	2.56078	2.70305	2.70305	2.70305	2.70305	2.70305	2.27625	2.70305	2.70305	2.27625	2.70305	2.41852	2.70305	2.41852	2.27625	2.70305	2.70305	2.70305	2.70305	2.70305	2.70305	2.70305	2.70305	2.70305	2.70305	2.70305	2.70305	2.70305	2.70305	2.70305	2.70305
chrVII	963570	964978	LSC2_chrVII:978017-979425	60	-	58.732498	59.583599	60.5564	61.042801	60.07	60.678001	59.826801	59.097198	59.097198	61.285999	61.650799	61.7724	62.380402	62.380402	62.380402	62.745201	62.866798	62.6236	62.9884	63.110001	63.110001	61.650799	61.7724	62.501999	62.501999	60.07	56.4221	62.380402	62.745201	62.745201	61.529202	62.6236	62.015598	61.7724	63.110001	62.380402	62.745201	62.745201	62.745201	63.353199	63.110001	63.231602	63.717999	63.717999
chrXI	285439	286811	MDH1_chrXI:278999-280375	60	+	57.0485	56.9063	56.9063	56.9063	57.1908	57.0485	56.6217	56.4795	54.345501	42.537399	42.1106	46.805401	49.2239	48.5126	53.207401	55.341301	56.9063	56.6217	56.194901	56.3372	46.663101	56.4795	56.764	56.3372	57.333099	57.1908	57.4753	57.1908	57.0485	56.6217	56.4795	56.3372	56.194901	55.6259	56.3372	57.333099	57.333099	55.483601	54.630001	55.341301	56.9063	57.0485	57.617599	57.617599
chrVII	603685	604977	ERG25_chrVII:610503-611807	60	+	0.426797	0.426797	0.426797	0.426797	0.426797	0.426797	0.426797	0.426797	0.426797	0.426797	0.426797	0.284531	0.284531	0.284531	0.284531	0.284531	0.284531	0.284531	0.284531	0.284531	0.284531	0.284531	0.284531	0.284531	0.284531	0.284531	0.284531	0.284531	0.284531	0.284531	0.284531	0.284531	0.284531	0.284531	0.284531	0.284531	0.284531	0.284531	0.284531	0.284531	0.284531	0.284531	0.284531	0.284531
chrI	142533	144841	SSA1_chrI:139369-141681	60	-	0.851195	0.851195	0.851195	0.851195	0.851195	0.851195	0.851195	0.851195	0.851195	0.851195	0.851195	0.851195	0.851195	0.851195	0.851195	0.851195	0.851195	0.851195	0.851195	0.851195	0.851195	0.851195	0.851195	0.851195	0.851195	0.851195	0.729596	0.851195	0.729596	0.851195	0.851195	0.851195	0.851195	0.729596	0.851195	0.851195	0.972794	0.972794	0.972794	0.972794	0.972794	0.972794	0.972794	0.972794
chrV	104342	105110	HYP2_YEL033W_chrV:85593-86361	60	+	1.28039	1.28039	1.28039	1.28039	1.28039	1.28039	1.28039	1.28039	1.28039	1.28039	1.28039	1.28039	1.28039	1.28039	1.28039	1.28039	1.28039	1.28039	1.28039	1.28039	1.28039	1.28039	1.28039	1.28039	1.28039	1.28039	1.28039	1.28039	1.28039	1.28039	1.28039	1.28039	1.28039	1.28039	1.28039	1.28039	1.28039	1.28039	1.28039	1.28039	1.28039	1.28039	1.28039	1.28039
chrVII	564173	564789	ACB1_chrVII:559435-560051	60	-	4.62077	4.49917	4.37757	4.37757	4.37757	4.37757	4.01278	3.89118	3.89118	3.89118	3.89118	3.89118	3.52638	3.40478	3.40478	2.55358	3.40478	3.40478	3.16158	3.89118	3.89118	3.89118	3.40478	3.64798	3.64798	3.76958	3.64798	3.64798	3.03998	3.64798	3.52638	3.40478	3.76958	3.64798	4.01278	3.89118	4.01278	4.01278	4.01278	4.01278	3.89118	3.89118	3.64798	3.89118
chrVII	145919	146652	COX13_chrVII:144709-145445	60	+	18.067699	18.352301	9.9586	14.6534	18.209999	18.494499	18.494499	18.494499	17.783199	17.498699	17.783199	17.6409	18.067699	17.6409	17.925501	17.925501	18.067699	18.209999	18.209999	18.067699	18.067699	18.352301	18.352301	18.352301	18.352301	18.352301	18.067699	18.067699	17.6409	18.209999	18.209999	18.209999	17.925501	18.209999	18.352301	18.352301	18.352301	17.925501	17.6409	17.6409	17.2141	18.352301	18.352301	17.6409
chrV	136383	136839	RPR1_chrV:117661-118117	60	-	0.243199	0.243199	0.243199	0.243199	0.243199	0.364798	0.364798	0.486397	0.486397	0.486397	0.486397	0.486397	0.486397	0.486397	0.486397	0.486397	0.486397	0.486397	0.486397	0.486397	0.486397	0.607996	0.607996	0.607996	0.729596	0.851195	0.851195	0.851195	0.851195	0.851195	0.851195	0.851195	0.851195	0.851195	0.851195	0.851195	0.851195	0.851195	0.851195	0.851195	0.851195	0.851195	0.972794	1.09439
chrXVI	645813	646380	YPR036W-A_chrXVI:645878-646446	60	+	3.27211	3.27211	3.12984	3.12984	2.84531	2.84531	2.70305	2.70305	2.70305	2.70305	2.70305	2.70305	2.70305	2.70305	2.70305	2.70305	2.70305	2.70305	2.56078	2.56078	2.70305	2.70305	2.13398	2.41852	2.41852	2.70305	2.70305	2.56078	2.70305	2.70305	2.70305	2.70305	2.70305	2.70305	2.70305	2.70305	2.70305	2.70305	2.70305	2.70305	2.70305	2.70305	2.70305	2.70305
chrXVI	345719	346871	CAR1_chrXVI:339906-341058	60	+	0.142266	0.142266	0.142266	0.142266	0.142266	0.142266	0.142266	0.142266	0.142266	0.142266	0.142266	0.142266	0.142266	0.142266	0.142266	0.142266	0.142266	0.142266	0.142266	0.142266	0.142266	0.142266	0.142266	0.142266	0.142266	0.142266	0.142266	0.142266	0.142266	0.142266	0.142266	0.142266	0.142266	0.142266	0.142266	0.142266	0.142266	0.142266	0.142266	0.142266	0.142266	0.142266	0.142266	0.142266
chrVI	96042	97556	YFL032W_HAC1_chrVI:75123-76635	60	+	3.98344	3.98344	3.98344	3.98344	3.98344	3.98344	3.98344	3.98344	3.98344	3.98344	3.98344	3.98344	3.84117	3.84117	3.84117	3.84117	3.84117	3.84117	3.84117	3.84117	3.84117	3.84117	3.84117	3.84117	3.84117	3.84117	3.84117	3.98344	3.98344	3.98344	3.84117	3.84117	3.41438	3.55664	3.55664	2.84531	2.84531	2.84531	2.56078	2.56078	2.56078	2.56078	2.13398	2.56078
chrVIII	58600	61164	RIM4_chrVIII:56492-59044	60	+	1.99172	1.99172	1.99172	1.99172	1.84945	1.84945	1.99172	1.99172	1.99172	1.84945	1.84945	1.84945	1.84945	1.84945	1.84945	1.84945	1.84945	1.84945	1.84945	1.84945	1.70719	1.70719	1.70719	1.70719	1.70719	1.70719	1.70719	1.56492	1.56492	1.70719	1.70719	1.70719	1.70719	1.70719	1.70719	1.70719	1.70719	1.42266	1.70719	1.70719	1.70719	1.56492	1.56492	1.70719
chrIV	276432	277120	TMA17_chrIV:264341-265029	60	-	46.694099	46.572498	46.450901	46.694099	46.450901	46.3293	46.694099	45.842899	46.3293	46.694099	44.748501	26.8734	45.599701	45.721298	46.3293	46.572498	46.694099	46.3293	40.735802	44.870098	43.7757	45.4781	44.991699	44.748501	44.748501	44.018902	45.9645	45.842899	44.991699	46.086102	45.599701	46.572498	46.207699	47.1805	46.694099	46.207699	46.572498	45.356499	47.058899	46.937302	46.937302	45.721298	44.140499	44.140499
chrXVI	49356	51060	FUM1_chrXVI:47153-48857	60	+	0.142266	0.142266	0.142266	0.142266	0.284531	0.284531	0.284531	0.284531	0.284531	0.284531	0.142266	0.284531	0.284531	0.284531	0.284531	0.284531	0.284531	0.284531	0.284531	0.284531	0.142266	0.284531	0.284531	0.284531	0.284531	0.142266	0.142266	0.284531	0.284531	0.284531	0.426797	0.426797	0.426797	0.426797	0.426797	0.426797	0.426797	0.426797	0.426797	0.426797	0.426797	0.426797	0.426797	0.426797
chrXVI	96129	98405	HSP82_chrXVI:96397-98677	60	-	0	0	0	0	0	0	0	0	0	0	0.121599	0.243199	0.243199	0.243199	0.243199	0.243199	0.243199	0.243199	0.243199	0.243199	0.243199	0.607996	1.58079	1.82399	1.82399	1.82399	1.82399	1.82399	1.82399	1.82399	1.82399	1.82399	2.06719	2.31039	2.31039	2.31039	2.31039	2.31039	2.43199	2.55358	2.55358	2.55358	2.67518	3.03998
chrXI	185145	185968	MRP8_chrXI:178415-179239	60	+	59.324799	59.466999	59.466999	59.466999	59.466999	59.609299	52.211498	59.040199	59.466999	59.182499	58.613499	58.755699	57.0485	57.0485	57.9021	57.4753	59.182499	58.186699	58.897999	58.613499	58.044399	59.040199	59.182499	59.466999	58.613499	59.751598	58.897999	58.613499	57.759899	58.755699	59.040199	59.751598	59.893799	59.893799	60.462898	60.605202	60.036098	60.605202	60.605202	60.605202	60.036098	59.893799	59.751598	60.036098
chrXIII	751336	751800	COX7_chrXIII:778710-779174	60	-	46.572498	47.302101	47.302101	47.302101	47.302101	47.302101	43.046101	47.423698	47.302101	47.302101	47.302101	47.423698	47.302101	47.5453	47.5453	47.5453	46.3293	37.2094	47.1805	47.423698	47.5453	47.5453	47.423698	40.614201	41.465401	45.9645	45.356499	45.599701	45.599701	45.842899	45.4781	41.8302	45.4781	45.234901	45.1133	46.086102	46.694099	46.694099	47.058899	47.788502	47.910099	48.0317	41.951801	42.073399
chrV	40791	42767	SIT1_chrV:27625-29601	60	+	122.348	125.763	127.470001	126.473999	128.181	126.901001	116.800003	120.071999	123.202003	123.059998	122.775002	129.319	127.754997	128.181	129.319	129.462006	129.746002	130.600006	129.035004	129.462006	128.75	128.608002	130.457993	130.457993	130.457993	128.608002	128.893005	129.177002	128.039001	129.889008	123.771004	130.600006	130.742004	130.457993	129.604004	129.462006	129.604004	127.328003	125.194	128.181	129.177002	130.884003	130.031006	131.311005
chrXV	352091	353059	YOR020W-A_chrXV:371170-372137	60	+	14.5111	14.5111	14.2266	14.0843	13.7998	14.5111	14.6534	14.6534	14.0843	14.6534	14.6534	14.9379	14.7956	14.9379	14.9379	14.9379	14.7956	14.7956	14.7956	14.6534	14.3688	14.5111	14.2266	14.0843	14.6534	14.6534	14.5111	14.3688	14.5111	14.5111	14.5111	14.5111	14.5111	14.7956	14.7956	14.5111	14.3688	14.3688	14.6534	14.7956	14.7956	14.6534	14.3688	14.5111
chrXVI	32265	32601	ATP15_chrXVI:30049-30385	60	+	9.9586	9.9586	9.9586	10.1009	10.1009	10.2431	10.2431	10.2431	10.1009	10.1009	10.3854	10.3854	10.2431	10.3854	10.3854	10.3854	10.3854	10.2431	10.2431	10.2431	10.2431	10.2431	9.9586	9.9586	9.81633	9.9586	10.2431	10.2431	10.2431	10.2431	10.1009	10.1009	9.9586	10.1009	10.1009	10.1009	10.1009	10.1009	10.2431	10.2431	10.1009	10.2431	10.2431	10.2431
chrVII	600769	602319	SPR3_chrVII:607583-609135	60	+	75.116302	75.543098	75.969902	75.969902	75.827599	75.969902	75.827599	75.827599	75.400803	76.254402	76.396698	76.254402	75.827599	73.5513	75.258499	74.689499	75.400803	75.400803	76.396698	75.969902	76.823502	76.965698	76.965698	76.538902	76.112099	73.978104	68.714302	71.701897	67.007103	68.287498	70.706001	71.417397	77.250298	77.250298	74.262703	78.530602	78.815201	78.815201	78.957397	79.241997	78.530602	77.819298	77.961601	71.132797
chrIV	203023	204551	RPN5_chrIV:190872-192400	60	+	0	0	0	0	0	0	0	0	0	0	0	0	0	0	0	0	0	0	0	0	0	0	0	0	0	0	0	0	0	0	0	0	0	0	0	0	0	0	0	0	0	0	0	0
chrXIV	554764	556084	IDH1_chrXIV:557815-559135	60	-	0.121599	0.121599	0.121599	0.121599	0.121599	0.121599	0.121599	0.121599	0.121599	0.121599	0.121599	0.121599	0.121599	0.121599	0.121599	0.121599	0.121599	0.121599	0.121599	0.121599	0.121599	0.121599	0.121599	0.121599	0.243199	0.243199	0.243199	0.243199	0.243199	0.243199	0.243199	0.243199	0.243199	0.121599	0.243199	0.243199	0.364798	0.364798	0.364798	0.364798	0.364798	0.364798	0.364798	0.364798
chrII	54952	57152	ATP1_chrII:36732-38932	60	+	0.99586	0.99586	0.99586	0.99586	0.853594	0.853594	0.853594	0.853594	0.853594	0.853594	0.853594	0.853594	0.853594	0.853594	0.853594	0.853594	0.853594	0.711328	0.853594	0.853594	0.853594	0.853594	0.853594	0.853594	0.853594	0.853594	0.853594	0.853594	0.853594	0.853594	0.853594	0.853594	0.853594	0.853594	0.853594	0.853594	0.853594	0.853594	0.853594	0.853594	0.853594	0.853594	0.853594	0.853594
chrXVI	599422	599934	ATP20_chrXVI:599830-600342	60	+	128.608002	131.311005	132.449005	132.307007	132.307007	132.591995	133.160995	132.591995	132.733994	132.876007	126.759003	132.591995	132.876007	132.307007	132.733994	131.738007	133.018005	133.587006	123.913002	134.156998	134.156998	132.733994	134.582993	134.582993	132.022995	133.871994	133.018005	133.871994	133.871994	133.160995	134.014008	132.876007	133.160995	123.059998	134.582993	134.298996	134.582993	134.156998	133.302994	135.009995	134.867996	136.005997	135.436996	135.720993
chrV	559191	560223	BMH1_chrV:545574-546606	60	+	111.393997	111.820999	112.531998	111.820999	112.959	113.100998	105.134003	111.962997	113.528	113.386002	112.674004	111.536003	110.255997	109.402	112.105003	111.962997	112.674004	110.255997	111.962997	110.824997	110.113998	109.971001	109.402	105.987999	105.987999	111.962997	112.531998	112.389999	112.674004	113.242996	112.959	111.679001	111.962997	112.674004	112.248001	112.674004	112.959	113.242996	111.962997	112.105003	109.117996	110.967003	109.117996	109.971001
chrXIII	584083	584387	SIP18_chrXIII:610978-611282	60	+	8.67821	8.96274	9.38953	9.81633	9.81633	9.81633	9.81633	10.1009	10.6699	11.0967	10.8122	11.6658	13.7998	26.034599	28.7377	29.448999	29.875799	30.587099	30.871599	30.729401	30.587099	30.729401	31.1562	30.444901	30.444901	31.583	32.0098	32.0098	31.725201	31.583	32.0098	31.8675	32.2943	32.4366	32.4366	32.4366	32.4366	32.4366	32.152	32.5788	32.4366	32.5788	32.7211	32.7211
chrX	116312	116807	QCR8_chrX:106336-106832	60	+	169.011993	169.296005	169.723007	168.585007	171.145996	170.576996	170.718994	172.994995	173.279999	172.994995	173.136993	172.994995	166.735001	172.425995	172.567993	172.283997	172.994995	173.848999	173.705994	173.279999	171.003006	169.296005	154.643005	172.994995	173.136993	172.994995	173.848999	173.990997	173.990997	174.559998	153.505005	170.576996	172.994995	173.563995	171.856995	174.132996	173.136993	173.990997	172.567993	173.279999	173.563995	174.417999	175.270996	175.270996
chrII	805146	807153	PHO89_chrII:796570-798586	60	-	1.21599	1.21599	1.09439	1.21599	1.21599	1.21599	1.21599	1.21599	1.21599	1.21599	1.21599	1.09439	1.09439	1.09439	1.09439	1.21599	1.21599	1.21599	1.09439	1.09439	1.21599	1.21599	1.21599	1.21599	1.21599	1.21599	0.972794	1.09439	1.21599	1.21599	1.09439	1.21599	1.21599	1.21599	1.21599	1.09439	1.09439	1.09439	1.09439	1.21599	1.21599	1.21599	1.21599	1.21599
chrII	118503	119399	PRX1_chrII:100321-101217	60	-	1.70239	1.70239	1.70239	1.70239	1.82399	1.82399	1.82399	1.70239	1.70239	1.58079	1.82399	1.82399	1.94559	2.06719	2.06719	2.06719	2.06719	2.06719	2.06719	2.06719	2.06719	2.18879	2.06719	2.31039	2.18879	2.31039	2.55358	2.55358	2.79678	2.79678	2.91838	2.91838	2.91838	2.91838	2.91838	2.91838	3.03998	3.03998	3.03998	3.16158	3.03998	3.16158	3.16158	3.28318
chrV	119413	120229	CUP5_chrV:100697-101513	60	+	3.55664	3.55664	3.55664	3.55664	3.55664	3.55664	3.55664	3.55664	3.55664	3.55664	2.98758	3.12984	3.12984	3.41438	3.41438	3.27211	3.41438	3.27211	2.98758	2.84531	2.98758	3.12984	3.41438	3.55664	3.69891	3.69891	3.69891	3.69891	3.69891	3.55664	3.55664	3.69891	3.84117	3.84117	3.84117	3.84117	3.84117	3.84117	3.84117	3.84117	3.84117	3.84117	3.84117	3.84117
chrX	391988	394268	KAR2_chrX:381293-383573	60	+	2.70305	3.12984	3.12984	3.12984	3.12984	2.98758	3.12984	3.12984	3.12984	3.12984	3.12984	2.98758	2.98758	3.12984	3.12984	3.12984	3.27211	3.27211	3.27211	3.27211	3.27211	3.27211	3.27211	3.27211	3.27211	3.27211	3.27211	3.27211	3.27211	3.27211	3.27211	3.12984	3.41438	3.41438	3.41438	3.41438	3.41438	3.41438	3.41438	3.41438	3.41438	3.55664	3.41438	3.55664
chrXI	326259	327025	YNK1_YKL066W_chrXI:314703-315471	60	+	2.70305	2.70305	2.70305	2.70305	2.70305	2.70305	2.70305	2.70305	2.56078	2.56078	2.70305	2.70305	2.70305	2.56078	2.56078	2.56078	2.56078	2.56078	2.70305	2.70305	2.70305	2.56078	2.56078	2.56078	2.70305	2.70305	2.70305	2.70305	2.56078	2.56078	2.56078	2.56078	2.56078	2.56078	2.27625	2.27625	2.27625	2.27625	2.27625	2.27625	2.13398	1.99172	1.99172	2.13398
chrXVI	916874	917947	AQY1_chrXVI:921759-922831	60	+	13.0884	12.8039	12.6616	12.9462	12.9462	11.6658	11.5235	6.40195	11.239	11.5235	11.6658	11.5235	11.5235	11.5235	11.0967	11.3813	11.3813	10.8122	10.8122	10.3854	11.239	11.3813	11.3813	11.3813	11.3813	11.3813	11.3813	11.3813	11.239	11.239	8.82047	8.39367	10.1009	10.3854	10.8122	10.8122	10.9545	11.239	11.0967	10.9545	11.0967	11.0967	11.0967	11.0967
chrXV	847490	848330	MBF1_chrXV:877008-877849	60	-	0	0	0	0	0	0	0	0	0	0	0	0	0	0	0	0	0	0	0	0	0	0	0	0	0	0	0	0	0	0	0	0	0	0	0	0	0	0	0	0	0	0	0	0
chrXI	337810	339074	FBA1_chrXI:326267-327531	60	-	30.2782	29.1838	25.0495	24.563101	21.401501	21.036699	21.2799	18.8479	18.6047	18.483101	18.6047	18.239901	17.5103	13.4975	13.2543	10.9439	11.0655	10.8223	10.7007	9.97114	8.63355	8.63355	7.90395	7.90395	7.90395	7.90395	7.90395	7.90395	7.66075	7.41756	7.41756	7.53916	7.53916	7.53916	7.53916	7.41756	7.41756	7.41756	6.56636	6.20156	6.20156	6.20156	6.20156	5.59357
chrXI	286811	287368	HOT13_YKL083W_chrXI:280375-280927	60	+	2623.379883	2648.419922	2635.330078	2451.949951	2641.449951	2614.27002	2613.850098	2639.449951	2642.300049	2666.060059	2674.449951	2678.149902	2668.620117	2649.27002	2636.320068	2638.889893	2456.790039	2643.149902	2663.919922	2669.76001	2672.030029	2646.429932	2665.919922	2693.939941	2696.360107	2690.959961	2393.189941	2684.129883	2680.139893	2626.370117	2680.290039	2698.209961	2701.47998	2703.050049	2708.030029	2708.73999	2704.469971	2650.550049	2688.959961	2672.179932	2666.909912	2703.76001	2705.320068	2698.919922
chrXIII	383312	384024	ABF2_chrXIII:411530-412242	60	+	0.711328	0.711328	0.711328	0.711328	0.711328	0.711328	0.569063	0.569063	0.711328	0.711328	0.711328	0.711328	0.711328	0.711328	0.711328	0.711328	0.711328	0.569063	0.569063	0.569063	0.569063	0.569063	0.711328	0.711328	0.426797	0.711328	0.711328	0.711328	0.711328	0.711328	0.711328	0.711328	0.711328	0.711328	0.711328	0.569063	0.711328	0.711328	0.711328	0.711328	0.711328	0.711328	0.711328	0.711328
chrX	230716	233676	IME2_chrX:220492-223452	60	+	0.142266	0.142266	0.142266	0.142266	0.142266	0.142266	0.142266	0.142266	0.142266	0.142266	0.142266	0.142266	0.142266	0.142266	0.142266	0.142266	0.142266	0.142266	0.142266	0.142266	0.142266	0.142266	0.142266	0.142266	0.142266	0.142266	0.142266	0.142266	0.142266	0.142266	0.142266	0.142266	0.142266	0.142266	0.142266	0.142266	0.142266	0.142266	0.142266	0.142266	0.142266	0.142266	0.142266	0.142266
chrXV	562208	563688	IDH2_chrXV:580145-581625	60	+	77.819298	76.396698	78.103798	76.681198	74.831703	77.819298	76.112099	77.677101	77.108002	79.241997	75.116302	79.241997	79.9533	79.810997	80.380096	79.9533	79.810997	80.380096	81.375999	79.526497	80.949203	80.380096	83.225403	83.652199	82.656303	83.083099	83.225403	84.648102	84.648102	84.790298	84.790298	84.221298	85.074898	84.932602	82.656303	83.794502	85.786201	86.924301	87.493401	79.6688	79.526497	79.810997	87.635597	89.342796
chrXIII	180873	181826	CAT2_chrXIII:192689-193641	60	+	23.9006	24.4697	24.7542	24.7542	24.4697	24.4697	24.7542	23.6161	23.473801	25.465599	26.034599	25.892401	27.315001	27.7418	28.5954	28.8799	28.8799	28.7377	27.0305	27.0305	24.3274	27.8841	28.4531	28.3109	27.0305	22.9048	21.908899	24.3274	23.3316	20.7708	23.7584	20.344	26.319099	25.892401	30.444901	30.587099	31.013901	31.1562	31.298401	31.298401	31.298401	31.298401	31.298401	30.160299
chrXV	786415	787546	RPN8_chrXV:815919-817056	60	-	0.121599	0.121599	0.121599	0.121599	0.121599	0.121599	0.243199	0.243199	0.243199	0.243199	0.243199	0.243199	0.243199	0.243199	0.243199	0.243199	0.243199	0.243199	0.243199	0.243199	0.243199	0.243199	0.243199	0.243199	0.243199	0.243199	0.243199	0.243199	0.243199	0.243199	0.243199	0.243199	0.243199	0.243199	0.243199	0.243199	0.243199	0.243199	0.243199	0.243199	0.243199	0.243199	0.243199	0.243199
chrXII	742510	743046	TMA10_chrXII:782947-783483	60	-	6.32316	6.56636	6.56636	6.32316	6.32316	6.32316	6.20156	5.95836	6.44476	6.44476	6.44476	6.44476	6.44476	6.44476	6.32316	6.44476	6.44476	6.44476	6.32316	6.32316	6.32316	6.32316	6.44476	6.44476	6.44476	6.32316	6.32316	6.32316	6.32316	6.07996	6.44476	6.32316	6.32316	6.44476	6.68796	6.80956	6.93116	6.93116	6.93116	6.80956	6.80956	6.80956	6.68796	6.80956
chrXI	180865	182489	RPT1_YKL145W-A_chrXI:174135-175759	60	+	300.181	312.558014	312.558014	314.976013	314.549011	323.369995	318.674988	322.800995	323.511993	322.800995	321.946991	323.369995	323.084991	322.658997	323.653992	323.369995	325.218994	325.076996	325.645996	326.356995	326.214996	326.214996	324.507996	327.069	326.783997	322.088989	327.069	326.783997	326.925995	315.403015	325.931	324.934998	314.265015	323.227997	322.373993	320.80899	320.097992	311.13501	313.411011	302.029999	313.553986	321.804993	325.787994	326.072998
chrX	622075	622659	SOD1_chrX:622476-623060	60	-	31.1294	31.007799	31.615801	31.858999	31.858999	31.615801	31.372601	31.250999	31.250999	31.858999	32.1022	28.819	32.1022	31.7374	31.9806	31.007799	31.250999	31.858999	31.9806	32.223801	32.223801	30.643	32.466999	32.345402	32.466999	32.466999	32.1022	32.1022	32.5886	32.5886	32.5886	32.5886	32.5886	32.831799	32.831799	32.831799	32.831799	32.345402	33.075001	33.075001	33.196602	33.196602	33.318199	33.196602
chrVI	246800	247486	QCR6_chrVI:224193-224881	60	-	143.852005	145.311005	148.229996	148.593994	147.985992	147.865005	145.675995	148.350998	148.473007	149.201996	147.134995	148.593994	148.837997	149.080994	149.688995	149.445999	148.716003	148.716003	149.445999	149.932007	149.932007	149.809998	149.688995	148.959	148.108002	149.080994	145.432999	146.770004	147.865005	144.460007	146.162003	146.891998	149.932007	149.932007	150.175003	150.296997	147.742996	148.473007	148.959	149.080994	149.445999	148.716003	149.324005	150.662003
chrII	248698	249458	HTA2_chrII:235089-235849	60	-	0.364798	0.364798	0.364798	0.364798	0.121599	0.121599	0.121599	0.121599	0.121599	0.121599	0.121599	0.121599	0.121599	0.121599	0.121599	0.121599	0.121599	0.121599	0.121599	0.121599	0.121599	0.121599	0.121599	0.121599	0.121599	0.121599	0.121599	0.121599	0.121599	0.121599	0.121599	0.121599	0.121599	0.121599	0.121599	0.121599	0.121599	0.121599	0.121599	0.121599	0	0.121599	0.121599	0.121599
chrXV	1006124	1007756	GDH1_chrXV:1041545-1043177	60	-	8.51195	8.51195	8.75515	8.87675	8.87675	8.87675	8.87675	8.87675	8.87675	8.87675	8.87675	8.87675	8.51195	8.87675	8.63355	8.63355	8.51195	8.63355	8.63355	8.63355	8.51195	8.51195	8.63355	8.63355	8.51195	8.26875	8.63355	8.75515	8.63355	8.51195	8.51195	7.66075	5.47197	8.75515	8.75515	8.75515	8.63355	8.87675	8.75515	8.75515	8.39035	8.51195	8.75515	8.75515
chrVII	843599	844167	YGR182C_QCR9_chrVII:858690-859258	60	-	1.21599	1.21599	1.21599	1.21599	1.21599	1.09439	1.09439	1.09439	1.09439	1.09439	1.09439	1.09439	1.09439	1.09439	1.09439	1.09439	1.09439	1.09439	1.09439	1.09439	1.09439	1.09439	1.09439	0.972794	1.09439	1.09439	1.09439	1.09439	1.09439	1.09439	1.09439	1.09439	1.09439	1.09439	1.09439	1.09439	1.09439	1.21599	0.851195	1.21599	1.21599	1.21599	1.21599	1.09439
chrXII	53345	54614	SDH2_chrXII:52742-54014	60	-	289.285004	290.501007	291.35199	290.987	290.256989	287.825012	288.312012	288.312012	291.109009	290.987	290.987	290.378998	289.406006	290.256989	290.378998	291.838013	292.080994	291.230011	291.472992	291.71701	291.71701	292.446014	292.080994	291.838013	286.973999	288.433014	286.730988	292.933014	292.811005	292.688995	293.419006	292.080994	293.053986	291.472992	290.987	291.838013	293.296997	292.811005	293.296997	291.838013	293.904999	292.446014	281.381012	281.502014
chrIV	890530	891162	HTB1_chrIV:914205-914837	60	-	0.486397	0.486397	0.486397	0.486397	0.486397	0.486397	0.486397	0.364798	0.486397	0.486397	0.486397	0.364798	0.364798	0.364798	0.364798	0.364798	0.364798	0.243199	0.364798	0.364798	0.364798	0.364798	0.364798	0.364798	0.364798	0.364798	0.364798	0.364798	0.364798	0.364798	0.364798	0.364798	0.364798	0.121599	0.121599	0.364798	0.364798	0.364798	0.121599	0.121599	0.243199	0.243199	0.364798	0.364798
chrXV	574904	576320	LSC1_chrXV:592841-594257	60	+	0.142266	0.142266	0.142266	0.142266	0	0	0	0.142266	0.142266	0.142266	0.142266	0.142266	0.142266	0.142266	0.142266	0.142266	0.142266	0.142266	0.142266	0.142266	0.142266	0.142266	0.142266	0.142266	0.142266	0.142266	0.142266	0.142266	0.142266	0.142266	0.142266	0.142266	0.142266	0.142266	0.142266	0.142266	0.142266	0.142266	0.142266	0.142266	0.142266	0.142266	0.142266	0.142266
chrXII	219462	220102	COX12_chrXII:224612-225252	60	-	79.890701	78.553101	78.309898	79.2827	80.377098	80.498703	80.498703	80.6203	80.6203	80.6203	80.6203	80.741898	80.741898	80.6203	80.133904	77.093903	80.377098	80.863503	78.553101	80.133904	80.012299	80.012299	80.498703	80.255501	80.741898	80.255501	80.377098	80.498703	80.377098	80.377098	80.6203	79.769096	81.471497	81.349899	81.471497	81.471497	80.9851	81.471497	81.349899	80.377098	80.9851	81.228302	81.349899	81.349899
chrXV	879743	882107	FAA1_chrXV:909262-911638	60	+	7.11328	7.11328	7.11328	7.11328	6.97102	7.11328	7.11328	7.11328	7.11328	7.11328	7.11328	7.11328	7.11328	7.11328	7.11328	7.25555	7.25555	7.25555	7.25555	7.25555	7.25555	7.25555	6.97102	6.97102	7.11328	7.11328	7.11328	7.11328	7.11328	7.11328	7.11328	7.11328	7.11328	7.11328	7.11328	6.82875	7.11328	5.26383	6.82875	6.68649	6.82875	6.97102	7.11328	6.97102
chrIV	744683	746491	KGD2_chrIV:753515-755323	60	-	0	0	0	0	0	0	0	0	0	0	0	0	0	0	0	0	0	0	0	0	0	0	0	0	0	0	0	0	0	0	0	0	0	0	0	0	0	0	0	0	0	0	0	0
chrIV	128184	129616	NUS1_chrIV:114568-116000	60	+	172.710999	151.796997	152.509003	169.296005	170.149994	171.003006	173.848999	174.417999	173.848999	174.701996	173.848999	173.990997	174.132996	174.987	174.843994	174.701996	173.136993	173.705994	173.563995	174.987	175.697998	175.556	175.270996	175.556	175.414001	175.983002	175.839996	176.125	175.556	175.983002	175.556	175.983002	174.132996	175.556	174.132996	173.279999	174.417999	175.270996	173.705994	174.701996	173.848999	175.414001	174.701996	174.559998
chrXVI	869959	871055	RHO1_chrXVI:875143-876239	60	+	202.160004	201.733002	202.016998	201.733002	201.447998	201.447998	201.447998	201.589996	201.875	202.871002	202.871002	203.154999	202.871002	202.444	201.875	202.302002	200.026001	200.737	196.326996	194.904007	194.192993	197.606995	198.175995	197.891998	194.761993	194.335007	191.916	188.929001	185.087997	168.158005	164.031998	190.778	191.347	193.481003	193.339005	190.921005	191.632004	190.209	189.498001	189.639999	189.498001	187.078995	187.078995	187.505997
chrXIV	613538	614012	PBI2_chrXIV:605315-605779	60	+	16.6451	16.9296	16.7873	16.5028	17.3564	17.3564	17.3564	17.3564	17.071899	16.9296	17.071899	17.2141	17.071899	17.2141	17.3564	17.2141	17.071899	16.9296	16.7873	16.5028	16.076	16.076	15.0802	15.9338	16.2183	15.507	14.9379	15.507	15.3647	15.507	13.6575	13.373	13.373	12.3771	11.9503	11.9503	11.9503	11.9503	11.6658	11.3813	11.3813	11.239	11.3813	10.8122
chrXVI	497528	498968	ERG10_chrXVI:497925-499365	60	+	58.755699	58.328899	59.040199	60.178398	60.178398	60.178398	60.036098	60.036098	59.609299	58.613499	59.466999	59.040199	59.182499	59.182499	58.897999	58.328899	57.759899	57.617599	57.617599	58.897999	53.634201	58.044399	58.328899	58.613499	58.471199	59.324799	59.609299	59.609299	60.036098	60.747398	60.320599	60.462898	59.609299	60.036098	59.609299	59.040199	59.324799	60.889702	61.032001	61.032001	61.316502	61.174198	61.316502	60.320599
chrIV	806012	806780	SDH4_chrIV:817839-818607	60	+	740.208008	741.062012	742.200012	744.476013	741.346008	741.203979	691.268982	733.80603	745.044983	748.174988	748.60199	748.174988	749.598022	749.171021	742.768982	744.760986	745.044983	745.614014	747.606018	744.192017	740.492981	742.200012	740.208008	747.606018	750.593994	751.447021	751.304993	749.598022	750.877991	751.588989	750.309021	739.070007	745.187988	738.21698	737.362976	749.455994	749.171021	751.304993	747.322021	754.718994	755.572998	753.012024	754.29303	753.153992
chrXI	249328	252000	GFA1_chrXI:242906-245578	60	-	294.391998	289.528015	292.325012	296.701996	295	285.880005	218.757004	297.066986	296.701996	296.580994	223.013	298.161011	299.498993	298.890991	297.432007	300.229004	299.984985	303.024994	303.024994	303.269012	303.632996	302.416992	302.053009	302.539001	302.539001	303.024994	291.595001	303.269012	303.269012	303.390015	303.390015	295.729004	258.641998	302.782013	301.200989	301.322998	301.56601	296.701996	297.674988	298.404999	299.621002	299.621002	297.917999	294.391998
chrXIV	274818	275674	YNL195C_chrXIV:271542-272398	60	-	682.65802	675.362	673.538025	676.213989	676.578003	676.942993	684.968994	682.171997	682.049988	685.820007	677.307983	673.781982	674.632996	670.862976	675.484009	669.768982	677.916016	679.862	678.767029	631.950989	666.606995	669.403992	665.14801	672.565979	682.171997	676.700012	683.752991	682.049988	683.752991	683.388	683.752991	684.481995	679.982971	678.401978	676.822021	672.200989	681.564026	683.630981	686.427979	686.427979	686.914001	688.008972	688.981995	686.062988
chrIV	454006	454774	ATP16_chrIV:442988-443756	60	+	0	0	0	0	0	0	0	0	0	0	0	0	0	0	0	0	0	0	0	0	0	0	0	0	0	0	0	0	0	0	0	0	0	0	0	0	0	0	0	0	0	0	0	0
chrII	687887	688599	OM14_chrII:679385-680097	60	-	76.242699	75.999496	76.364304	76.364304	76.364304	76.485901	76.485901	76.607498	76.485901	76.485901	76.364304	76.485901	76.729103	76.729103	73.810799	74.4188	74.4188	74.297203	71.500397	73.0812	72.959602	74.540398	71.865196	73.0812	75.634804	75.756401	74.7836	74.7836	74.7836	74.7836	75.756401	75.634804	75.513199	73.202797	72.7164	74.905197	74.7836	73.932404	72.7164	72.7164	72.594803	31.372601	31.372601	31.250999
chrVII	642467	643939	PIL1_chrVII:649267-650739	60	-	64.204399	64.204399	64.082802	63.961201	64.447601	64.447601	64.447601	63.961201	64.082802	64.325996	63.596401	64.204399	63.8396	64.082802	63.961201	64.082802	64.204399	64.204399	62.501999	63.8396	63.4748	63.717999	63.353199	63.596401	63.717999	63.8396	64.082802	63.961201	63.961201	64.082802	64.204399	63.596401	63.596401	63.4748	63.110001	62.501999	57.151699	54.476501	54.3549	53.8685	54.233299	50.463699	55.084499	54.7197
chrII	782277	782872	YBR285W_chrII:773780-774372	60	+	50.788799	50.931099	50.931099	49.508499	50.931099	51.073399	50.931099	51.073399	51.215599	50.931099	51.073399	50.504299	50.931099	50.646599	50.788799	50.504299	51.073399	51.215599	50.931099	50.788799	50.788799	50.931099	51.215599	51.357899	51.357899	51.500198	51.500198	51.357899	51.215599	51.215599	51.073399	50.219799	49.6507	49.2239	46.378601	45.240501	45.951801	50.362	51.357899	50.931099	51.357899	51.642399	51.500198	51.642399
chrXI	28451	30563	JEN1_chrXI:22081-24193	60	+	116.800003	115.804001	118.080002	115.946999	115.519997	117.653999	115.662003	118.364998	119.788002	118.933998	118.650002	121.637001	122.206001	122.490997	121.209999	121.495003	120.926003	121.778999	123.487	122.348	119.93	120.640999	106.842003	109.544998	109.544998	104.708	98.874603	95.744797	69.141098	79.241997	73.835899	84.505798	88.916	84.363503	102.289001	81.6605	103.142998	109.402	115.804001	114.238998	118.792	122.490997	117.084999	123.059998
chrXVI	568327	569894	REC8_chrXVI:569074-570642	60	-	807.054016	989.210022	993.830994	989.575012	988.237	967.322021	975.591003	951.879028	973.036987	970.969971	946.041992	849.736023	913.210999	977.414978	949.08197	955.406006	838.791992	892.903992	974.982971	948.718018	896.307983	956.5	957.958984	983.981018	978.752991	994.073975	990.547974	995.53302	994.804016	995.289978	993.223022	996.870972	992.25	995.411987	997.965027	1000.640015	995.655029	986.291992	985.927002	984.710999	978.874023	987.994019	985.31897	998.815979
chrIV	1450848	1451415	YDR524C-B_YDR524C-A_chrIV:1489329-1489897	60	-	2.06719	1.94559	1.94559	1.82399	1.70239	1.70239	1.82399	1.82399	1.82399	1.82399	1.82399	1.70239	1.70239	1.70239	1.45919	1.45919	1.82399	1.82399	1.82399	1.82399	1.82399	1.21599	1.82399	1.82399	1.82399	1.82399	1.82399	1.82399	1.82399	1.94559	1.94559	1.94559	1.82399	1.82399	1.82399	1.82399	1.82399	1.82399	1.82399	1.82399	1.82399	1.82399	1.82399	1.82399
chrXIII	202755	203507	TSA1_chrXIII:220097-220849	60	+	128.75	129.177002	129.035004	127.042999	128.893005	125.904999	112.248001	131.169006	132.022995	132.164993	130.600006	130.031006	125.621002	130.742004	130.457993	129.319	130.457993	128.75	131.169006	132.164993	131.169006	131.311005	132.733994	131.169006	128.893005	130.742004	124.908997	127.612	130.315002	131.453003	132.022995	132.591995	131.880005	132.022995	132.022995	132.022995	131.311005	125.621002	132.307007	132.733994	132.449005	133.160995	131.738007	129.604004
chrXV	407564	408404	YOR052C_chrXV:426516-427356	60	-	168.414993	167.929001	160.996994	167.563995	167.563995	162.578003	164.524002	165.253006	165.860992	166.348007	167.199005	168.171997	167.684998	167.563995	167.320999	167.076996	166.834	167.442001	167.320999	162.699997	166.591003	163.794006	167.320999	167.929001	162.699997	167.442001	165.617996	168.050003	167.807007	167.199005	166.834	166.955994	167.563995	164.524002	166.348007	165.009995	158.078995	163.429001	161.727005	160.145996	157.714005	159.173004	159.417007	160.632996
chrIV	1190741	1191531	ATP17_chrIV:1228533-1229325	60	+	54.630001	54.630001	55.6259	56.194901	56.3372	56.0527	56.194901	55.768101	56.194901	56.194901	56.194901	55.9104	55.9104	56.194901	57.0485	56.3372	57.1908	56.194901	57.4753	57.1908	56.6217	56.4795	56.6217	56.3372	57.0485	57.617599	57.4753	57.333099	56.9063	55.768101	56.9063	56.3372	57.4753	57.4753	57.617599	57.4753	57.4753	57.759899	57.4753	57.1908	57.333099	57.759899	58.044399	58.471199
chrXI	465896	467384	FOX2_chrXI:454173-455661	60	-	980.697998	982.278992	982.278992	983.008972	979.968994	976.442017	979.481995	978.630981	963.674011	964.281982	951.270996	961.484985	964.890015	970.72699	978.630981	974.252991	981.549011	981.79303	977.901001	979.361023	979.604004	978.752991	931.328979	847.546997	665.877991	963.309021	958.202026	933.031006	936.679016	944.218018	874.906982	897.403015	917.710022	978.874023	985.31897	984.710999	985.927002	985.197021	985.562012	979.481995	981.914001	983.981018	980.211975	986.049011
chrXI	535767	536818	PET10_chrXI:524030-525086	60	-	585.744019	594.619995	594.864014	600.578979	604.22699	603.132019	603.73999	603.862	601.187012	599.484009	599.241028	601.916016	584.041016	603.132019	602.888977	603.862	601.552002	594.864014	597.174011	595.349976	589.513	602.888977	605.320984	605.564026	606.171997	606.658997	607.023987	606.171997	606.051025	600.94397	601.552002	601.307983	601.794983	603.010986	600.213989	608.117981	605.929016	609.211975	605.685974	608.23999	600.94397	611.765991	611.280029	611.52301
chrVIII	35095	36247	SBP1_chrVIII:33055-34207	60	-	7.90395	8.02555	8.02555	8.02555	7.90395	7.78235	7.78235	7.90395	8.02555	8.02555	8.02555	8.02555	8.02555	7.90395	7.78235	7.90395	7.90395	7.78235	7.78235	7.90395	7.78235	7.78235	7.66075	7.66075	7.90395	7.53916	8.02555	8.02555	8.14715	8.14715	8.14715	8.14715	8.02555	8.02555	7.78235	7.90395	7.78235	5.35037	5.35037	8.14715	8.14715	7.78235	8.14715	8.14715
chrXVI	732532	733708	PRE2_chrXVI:732245-733421	60	+	0.853594	0.853594	0.569063	0.711328	0.853594	0.853594	0.853594	0.853594	0.853594	0.853594	0.853594	0.853594	0.853594	0.853594	0.853594	0.853594	0.853594	0.853594	0.711328	0.711328	0.853594	0.853594	0.853594	0.711328	0.569063	0.853594	0.853594	0.853594	0.853594	0.711328	0.569063	0.569063	0.569063	0.569063	0.711328	0.711328	0.853594	0.853594	0.853594	0.853594	0.853594	0.853594	0.853594	0.853594
chrXIV	374676	375460	FPR1_chrXIV:371469-372253	60	-	214.988007	190.910995	213.406998	216.447006	216.203995	211.826004	217.541	217.783997	218.270996	218.270996	217.783997	215.716995	217.906006	217.298004	217.298004	205.259995	205.016006	210.001999	212.311996	215.352005	216.690002	217.054993	218.028	214.865997	212.434006	215.108994	216.324997	218.028	218.270996	218.757004	219	219.608002	219.729996	219.850998	219.850998	219.850998	220.216003	220.703003	220.580994	219.244003	213.042007	218.270996	219.121994	217.541
chrXIV	345596	346683	YNL155W_chrXIV:342377-343465	60	+	0	0	0	0	0	0	0	0	0	0	0	0	0	0	0	0	0	0	0	0	0	0	0	0	0	0	0	0	0	0	0	0	0	0	0	0	0	0	0	0	0	0	0	0
chrVII	868618	869802	TDH3_chrVII:882714-883898	60	-	104.696999	103.723999	101.778999	101.900002	101.778999	99.711403	99.954597	99.468201	98.981796	83.173897	82.6875	81.593102	21.401501	20.793501	20.428699	18.118299	17.7535	15.8079	9.72794	9.36314	6.93116	6.56636	6.56636	3.40478	3.52638	3.03998	3.28318	3.16158	3.16158	3.16158	3.16158	3.16158	3.03998	3.03998	3.03998	3.03998	3.03998	3.16158	3.16158	2.91838	3.16158	3.16158	3.16158	3.16158
chrXIV	528989	529653	COX5A_chrXIV:531699-532363	60	+	74.262703	78.530602	78.672897	77.677101	78.103798	78.815201	79.241997	78.957397	79.099701	79.810997	79.810997	79.526497	80.237801	80.237801	80.237801	79.099701	78.957397	79.6688	79.9533	78.672897	79.9533	76.112099	80.095596	80.095596	80.095596	79.810997	78.815201	78.957397	76.254402	77.677101	77.250298	77.108002	80.237801	79.9533	79.9533	80.8069	80.8069	80.949203	80.949203	80.095596	79.810997	78.388397	78.530602	79.9533
chrIV	464041	464889	YRB1_chrIV:452980-453828	60	+	0	0	0	0	0	0	0	0	0	0	0	0	0	0	0	0	0	0	0	0	0	0	0	0	0	0	0	0	0	0	0	0	0	0	0	0	0	0	0	0	0	0	0	0
chrVII	358790	359917	YGL081W_chrVII:357312-358440	60	+	263.476013	252.947998	257.928009	256.363007	257.216003	256.647003	255.082001	260.20401	255.225006	263.476013	264.329987	263.476013	263.476013	262.480011	264.614014	262.480011	263.760986	263.760986	263.903015	261.769012	263.618011	264.898987	264.471985	264.898987	264.614014	263.334015	264.756012	264.756012	265.467987	265.467987	265.325012	264.471985	265.752014	255.225006	262.765015	254.371002	252.947998	239.432999	257.359009	250.388	228.479004	254.656006	260.915009	258.639008
chrVI	77207	78879	TUB2_chrVI:56266-57938	60	+	0.711328	0.711328	0.711328	0.711328	0.711328	0.711328	0.711328	0.711328	0.711328	0.711328	0.711328	0.711328	0.711328	0.711328	0.569063	0.569063	0.569063	0.569063	0.569063	0.569063	0.569063	0.569063	0.569063	0.569063	0.569063	0.569063	0.569063	0.569063	0.569063	0.569063	0.569063	0.569063	0.569063	0.426797	0.569063	0.569063	0.569063	0.569063	0.569063	0.426797	0.426797	0.426797	0.426797	0.426797
chrIV	1457474	1458104	QCR7_chrIV:1495961-1496593	60	-	102.508003	103.481003	103.723999	103.723999	97.644203	104.088997	104.210999	104.332001	104.088997	103.846001	104.210999	104.210999	104.210999	104.088997	101.656998	101.049004	103.481003	101.049004	101.414001	101.900002	100.806	99.711403	102.629997	97.401001	97.401001	98.495399	95.090599	92.172302	77.823502	103.115997	104.210999	104.332001	104.454002	104.574997	104.454002	104.696999	104.574997	104.696999	102.629997	103.115997	103.967003	102.750999	104.940002	104.819
chrXVI	831511	832455	SUE1_chrXVI:830723-831667	60	-	103.846001	101.170998	102.629997	103.359001	102.873001	102.873001	104.454002	103.723999	103.602997	102.750999	103.115997	102.995003	104.210999	102.750999	103.602997	104.454002	104.332001	103.967003	104.454002	103.481003	104.210999	105.061996	105.182999	103.237999	105.427002	106.155998	105.791	106.399002	106.886002	106.399002	106.764	106.399002	106.886002	105.791	105.182999	107.250999	107.250999	106.278	107.614998	106.642998	106.155998	106.886002	107.859001	107.980003
chrXII	475690	476978	IDP2_chrXII:504535-505823	60	+	208.845993	202.160004	208.419006	208.419006	208.561005	205.005005	206.001007	208.845993	208.988007	209.272995	209.272995	209.272995	209.272995	208.419006	205.716003	207.423004	207.423004	207.139008	187.647995	208.561005	208.845993	208.134995	208.561005	205.432007	209.414993	209.557007	209.130997	207.565994	153.931	204.863007	207.707993	207.281006	208.845993	152.936005	207.565994	210.126007	210.410995	210.552994	209.130997	208.988007	209.414993	210.126007	208.419006	209.414993
chrXII	722017	723777	CDC3_chrXII:762451-764211	60	-	3.40478	3.40478	3.40478	3.03998	3.28318	2.31039	3.16158	3.28318	3.28318	3.40478	3.40478	3.40478	3.40478	2.91838	1.58079	1.21599	3.16158	3.16158	3.16158	3.16158	3.28318	3.40478	3.28318	2.91838	3.03998	2.55358	2.79678	3.28318	3.16158	3.28318	3.16158	3.03998	2.91838	3.28318	2.91838	3.16158	3.28318	3.03998	3.03998	3.28318	3.40478	3.28318	3.28318	3.28318
chrVI	76203	76979	YPT1_chrVI:55262-56038	60	-	0.729596	0.729596	0.729596	0.729596	0.729596	0.729596	0.729596	0.729596	0.729596	0.729596	0.729596	0.729596	0.729596	0.729596	0.729596	0.729596	0.729596	0.729596	0.729596	0.729596	0.729596	0.729596	0.607996	0.729596	0.607996	0.607996	0.607996	0.607996	0.607996	0.607996	0.607996	0.607996	0.729596	0.729596	0.729596	0.729596	0.729596	0.729596	0.729596	0.729596	0.729596	0.729596	0.729596	0.729596
chrXIII	834118	835878	PRC1_chrXIII:861866-863626	60	+	2.41852	2.41852	2.41852	2.41852	0.99586	0.99586	0.853594	0.853594	0.711328	0.711328	0.426797	0.426797	0.426797	0.284531	0.426797	0.426797	0.426797	0.426797	0.426797	0.426797	0.284531	0.284531	0.284531	0.284531	0.284531	0.284531	0.284531	0.142266	0.284531	0.284531	0.284531	0.284531	0.284531	0.142266	0.142266	0.284531	0.284531	0.284531	0.284531	0	0.284531	0.284531	0.284531	0.142266
chrV	560407	561830	PDA1_chrV:546790-548214	60	+	1957.01001	1949.040039	1892.560059	1936.660034	1854.579956	1867.660034	1811.180054	1885.589966	1925.849976	1907.359985	1926.130005	1902.800049	1906.359985	1814.459961	1927.97998	1968.390015	1973.219971	1972.939941	1978.48999	1976.349976	1970.380005	1887.150024	1977.920044	1975.069946	1986.73999	1987.449951	1984.040039	1977.209961	1961.27002	1929.410034	1941.069946	1910.199951	1867.089966	1889.290039	1869.22998	1960.709961	1986.880005	1984.459961	1985.73999	1995.699951	1992.719971	1997.97998	1992.430054	1998.550049
chrXIV	520994	522325	POR1_tD(GUC)N_chrXIV:517831-519167	60	-	9.11995	9.11995	9.11995	9.24155	9.11995	9.11995	9.11995	8.99835	8.75515	8.87675	8.99835	8.87675	8.75515	8.63355	8.51195	8.39035	8.63355	8.51195	8.02555	7.90395	7.53916	6.20156	5.71517	6.44476	6.44476	5.95836	6.32316	6.07996	6.07996	6.07996	5.35037	5.35037	4.49917	4.13438	4.01278	4.01278	4.01278	4.01278	4.01278	4.01278	4.01278	4.01278	3.52638	3.40478
chrIV	422970	424424	GPD1_chrIV:411764-413220	60	+	0.426797	0.426797	0.426797	0.426797	0.426797	0.426797	0.426797	0.426797	0.426797	0.426797	0.426797	0.284531	0.284531	0.426797	0.426797	0.426797	0.426797	0.426797	0.426797	0.426797	0.426797	0.426797	0.426797	0.426797	0.426797	0.426797	0.426797	0.426797	0.426797	0.426797	0.426797	0.426797	0.426797	0.426797	0.426797	0.426797	0.426797	0.426797	0.426797	0.426797	0.426797	0.426797	0.426797	0.426797
chrIV	1430822	1431286	SMT3_chrIV:1469325-1469789	60	+	7.96688	7.25555	7.39781	7.25555	6.40195	7.54008	7.96688	7.96688	8.39367	8.39367	8.39367	8.53594	8.67821	8.67821	5.97516	8.25141	8.67821	8.67821	8.53594	8.53594	8.67821	8.53594	8.53594	8.53594	8.39367	8.39367	8.53594	8.39367	8.25141	8.53594	8.53594	8.67821	8.67821	8.67821	8.53594	3.27211	3.55664	3.41438	3.55664	2.98758	5.97516	7.39781	8.39367	8.67821
chrIV	1170237	1170797	SEM1_chrIV:1202101-1202661	60	+	1.99172	1.99172	1.84945	1.84945	1.84945	1.84945	1.56492	1.84945	1.70719	1.70719	1.70719	1.56492	1.56492	1.56492	1.13813	1.13813	1.13813	1.13813	1.13813	1.13813	1.13813	1.13813	0.853594	0.853594	0.853594	0.853594	0.853594	0.853594	0.853594	0.853594	0.853594	0.853594	0.853594	0.853594	0.853594	0.853594	0.853594	0.853594	0.853594	0.853594	0.853594	0.711328	0.711328	0.711328
chrV	221581	224445	YAT2_chrV:202162-205026	60	+	1297.180054	1298.73999	1294.900024	1295.329956	1290.48999	1296.319946	1291.77002	1301.02002	1295.189941	1295.329956	1293.910034	1302.160034	1297.75	1273.420044	1302.869995	1304.150024	1304.290039	1306.140015	1301.589966	1282.52002	1284.089966	1307.849976	1308.130005	1306.430054	1306.280029	1285.939941	1298.319946	1306.849976	1292.339966	1311.26001	1310.689941	1304.150024	1311.689941	1312.400024	1311.550049	1312.119995	1296.75	1314.530029	1305.430054	1299.599976	1306.280029	1312.829956	1292.77002	1314.819946
chrV	220453	221501	PRO3_chrV:201034-202082	60	+	111.393997	110.967003	111.251999	110.967003	111.679001	111.393997	111.251999	111.536003	111.536003	111.393997	110.824997	111.109001	110.967003	111.393997	111.393997	111.393997	111.536003	96.7407	97.0252	110.540001	110.824997	111.679001	111.536003	111.109001	110.255997	110.113998	110.113998	110.255997	109.829002	109.829002	108.691002	106.984001	109.971001	110.255997	110.398003	110.540001	107.267998	109.117996	110.113998	109.971001	109.686996	100.865997	109.544998	110.824997
chrVIII	171542	173129	YHR033W_chrVIII:175505-177097	60	+	124.056	123.913002	124.482002	122.633003	123.913002	125.052002	125.052002	125.904999	126.759003	126.901001	127.470001	126.759003	124.908997	127.612	127.470001	127.185997	127.754997	127.612	127.754997	127.897003	125.477997	125.621002	126.046997	126.473999	127.185997	127.754997	127.754997	127.470001	128.181	126.615997	127.042999	126.901001	127.185997	124.197998	125.194	118.933998	124.339996	125.621002	125.904999	124.339996	124.482002	124.908997	121.921997	126.473999
chrXV	58221	58493	GAS4_chrXV:72418-72690	60	+	904.809998	907.085999	907.655029	908.651001	916.190979	915.052979	911.922974	907.228027	902.106995	890.013977	898.692017	913.914978	917.328979	919.177979	918.893982	917.471008	919.747986	918.325012	916.76001	913.346008	913.060974	918.893982	904.809998	922.023987	921.880981	910.643005	921.739014	921.596985	922.023987	921.169983	924.15802	921.880981	920.885986	925.580017	925.723022	914.341003	915.336975	914.909973	926.575989	926.861023	927.002991	927.002991	926.148987	925.723022
chrV	280035	280540	YER053C-A_chrV:260598-261102	60	-	4.62077	4.25597	4.62077	4.62077	4.74237	4.62077	4.62077	4.86397	4.86397	4.86397	4.86397	4.86397	4.74237	4.74237	4.62077	4.74237	4.86397	4.86397	4.98557	4.98557	4.98557	4.98557	4.98557	4.98557	4.98557	4.98557	4.98557	4.98557	4.86397	4.86397	4.86397	4.86397	4.25597	4.49917	4.86397	4.86397	2.79678	2.91838	2.91838	4.13438	4.62077	4.74237	4.86397	4.74237
chrXI	226544	227608	SBA1_chrXI:220126-221190	60	+	6.11742	6.25969	6.25969	6.11742	5.69063	6.54422	6.54422	6.54422	6.54422	5.97516	5.12156	6.40195	5.97516	5.97516	6.40195	6.25969	6.11742	6.11742	6.40195	6.25969	6.25969	6.25969	6.11742	6.40195	6.11742	6.11742	5.69063	5.69063	5.97516	6.11742	6.25969	6.54422	6.54422	6.54422	6.54422	6.54422	6.54422	6.54422	6.11742	6.11742	6.25969	6.54422	6.54422	6.54422
chrVII	750827	751762	PRE9_chrVII:761326-762262	60	+	76.396698	75.827599	74.547203	70.563797	70.706001	75.685303	76.681198	76.965698	76.681198	77.250298	77.392502	76.254402	77.250298	76.538902	77.108002	75.969902	76.112099	76.681198	77.250298	77.819298	77.392502	78.103798	78.530602	78.815201	78.530602	78.815201	78.672897	78.672897	78.815201	76.396698	76.823502	76.681198	78.672897	78.815201	78.246101	78.815201	77.961601	77.819298	76.823502	77.108002	77.961601	77.819298	77.250298	78.388397
chrIV	526770	527058	YDR034W-B_chrIV:521278-521566	60	+	12.6616	12.8039	12.3771	12.3771	12.2348	12.0926	12.0926	12.2348	12.2348	12.2348	11.9503	11.9503	11.808	11.808	9.9586	11.6658	11.9503	11.808	11.5235	11.5235	11.239	10.9545	10.9545	10.8122	10.6699	10.6699	10.3854	10.1009	10.1009	8.25141	8.25141	7.96688	7.11328	7.11328	7.25555	6.97102	6.40195	6.40195	6.25969	5.83289	6.11742	6.11742	5.83289	5.83289
chrX	387473	387777	IRC18_chrX:377117-377421	60	+	791.851013	793.130981	798.39502	784.737	784.310974	784.16803	701.939026	781.322998	794.695984	787.867004	767.380981	765.247009	743.47998	765.815979	765.531982	794.127014	805.650024	813.474976	801.098022	808.06897	818.312012	816.177979	817.742981	820.588013	824.856018	827.843994	829.408997	840.64801	847.47699	845.200012	845.484985	857.151001	863.409973	757.421997	872.65802	878.205994	878.632996	880.624023	871.518982	873.796021	885.177002	885.034973	890.440979	891.294006
chrXIII	13446	15067	ERG13_chrXIII:18860-20484	60	-	125.125999	125.489998	125.003998	124.761002	121.112999	116.857002	122.936996	123.057999	123.666	124.274002	125.003998	123.422997	122.815002	123.057999	124.517998	122.449997	121.356003	123.788002	122.815002	122.694	125.612	125.125999	122.329002	122.085999	123.422997	122.085999	126.706001	127.801003	127.679001	127.921997	128.287003	128.287003	128.287003	128.529999	126.584999	128.408997	127.679001	126.342003	126.828003	125.855003	128.529999	129.746002	129.382004	129.746002
chrVIII	288266	290570	HXT5_chrVIII:294474-296778	60	-	98.1306	97.644203	96.549797	91.564301	76.607498	73.445999	73.0812	71.378799	71.986801	70.770798	70.041199	67.852402	64.204399	70.041199	69.919601	70.527603	70.041199	69.433197	68.9468	68.095596	32.710201	31.372601	30.5214	30.156601	30.035	28.3326	8.39035	8.39035	7.90395	7.78235	7.66075	7.66075	7.66075	7.66075	7.66075	7.29596	7.29596	7.05276	7.05276	6.93116	6.68796	6.80956	6.80956	6.80956
chrXIII	255085	255788	MIC17_chrXIII:272113-272817	60	+	53.634201	53.918701	53.634201	33.8592	52.495998	52.780602	52.495998	52.211498	46.663101	48.5126	54.061001	54.061001	54.061001	53.918701	52.638302	52.353802	52.780602	51.926998	53.207401	53.349602	53.349602	50.077499	53.918701	54.061001	54.203201	54.061001	51.357899	54.203201	54.203201	54.203201	54.203201	53.776402	51.215599	53.918701	53.065102	51.073399	53.349602	53.634201	53.918701	53.918701	54.061001	53.918701	53.349602	51.215599
chrII	546039	547743	YSW1_chrII:537934-539638	60	+	205.005005	196.184006	206.143005	206.854004	207.139008	206.570007	206.854004	206.143005	207.139008	208.276993	203.723999	206.285004	206.996994	206.854004	201.733002	200.878998	201.164001	205.289001	205.289001	206.712006	206.427002	206.854004	206.854004	206.427002	205.574005	203.154999	203.582001	201.733002	203.154999	203.154999	204.292999	202.729004	204.009003	203.298004	202.302002	201.306	201.306	200.737	198.744995	197.322006	190.067001	186.653	168.016006	172.994995
chrXVI	566454	567230	ICL2_chrXVI:567178-567954	60	-	842.197021	849.736023	862.867981	862.625	861.531006	861.408997	859.585022	834.656982	839.034973	850.221985	859.463989	852.046021	831.861023	862.867981	864.205994	850.830017	867.611023	866.515991	865.90802	838.062012	855.572998	837.697021	853.383972	853.627014	854.234985	861.531006	865.421997	863.963013	863.476013	865.057007	864.205994	864.083984	867.489014	867.489014	845.966003	862.382019	857.153015	855.328979	858.005005	861.044006	863.232971	857.760986	793.799988	856.544983
chrXV	759282	760410	SSP2_chrXV:788773-789901	60	-	42.438099	42.316502	42.316502	42.316502	42.194901	42.073399	42.316502	42.194901	41.8302	41.951801	41.951801	41.951801	42.9245	42.9245	42.9245	42.9245	42.802898	42.802898	42.802898	42.9245	42.194901	42.073399	42.681301	42.681301	42.681301	42.5597	42.9245	42.802898	41.8302	42.681301	42.802898	42.681301	42.802898	42.802898	42.9245	42.316502	42.802898	42.681301	42.5597	42.681301	42.681301	42.802898	42.073399	42.194901
chrXIII	98394	98810	ATP18_chrXIII:103821-104237	60	-	5.22877	5.22877	5.35037	5.35037	5.22877	5.35037	5.35037	5.35037	5.35037	5.35037	5.35037	5.35037	5.35037	5.35037	5.35037	5.35037	5.35037	5.10717	5.22877	5.22877	5.35037	5.35037	5.35037	5.22877	5.35037	5.35037	5.35037	5.35037	5.35037	5.35037	5.22877	4.98557	4.62077	5.22877	5.35037	5.35037	5.22877	5.10717	5.10717	5.10717	5.35037	4.74237	5.35037	5.35037
chrII	643131	644731	FTH1_chrII:635069-636669	60	+	184.945007	183.238007	185.514008	184.945007	185.798996	185.798996	184.660995	186.367996	185.798996	132.449005	132.307007	130.315002	170.718994	178.970001	165.313004	175.414001	187.363998	189.212997	173.563995	187.932999	191.347	191.916	192.059006	191.632004	191.490005	115.376999	166.309006	188.929001	192.201004	192.343002	192.485001	192.912003	194.050003	189.498001	189.781998	193.908005	194.335007	194.761993	194.477005	194.761993	194.904007	193.908005	188.360001	188.074997
chrXIII	448137	450025	PGM2_chrXIII:475774-477662	60	-	27.1166	27.4814	25.535801	23.103901	26.2654	26.751801	23.955099	23.5903	21.036699	19.942301	20.3071	16.780701	22.252701	22.252701	21.5231	22.3743	22.9823	23.5903	22.495899	22.6175	23.8335	25.2927	25.6574	24.0767	17.267099	26.0222	26.386999	26.2654	26.2654	25.9006	26.143801	27.1166	26.8734	27.1166	26.751801	27.4814	27.603001	27.603001	27.3598	27.1166	27.7246	27.7246	27.7246	27.7246
chrXI	186366	187124	SDH3_chrXI:179631-180391	60	+	2451.659912	2492.070068	2478.27002	2499.469971	2167.699951	1996.27002	2443.699951	2382.23999	2456.929932	2441.709961	2512.699951	2512.129883	2501.459961	2515.540039	2492.070068	2508.139893	2508.850098	2522.649902	2520.949951	2520.52002	2519.23999	2520.090088	2495.77002	2515.110107	2511.129883	2513.689941	2507.570068	2425.909912	2526.639893	2517.25	2514.689941	2509.419922	2524.360107	2521.22998	2525.5	2529.77002	2521.370117	2530.76001	2530.620117	2525.5	2525.5	2537.169922	2537.590088	2465.320068
chrV	216314	218010	RPN3_chrV:196890-198586	60	+	301.888	302.315002	302.315002	302.171997	301.460999	298.899994	300.606995	300.606995	298.899994	299.610992	299.184998	300.037994	301.175995	300.891998	290.364014	292.924988	293.493988	294.773987	294.631989	296.765991	296.90799	252.947998	247.399994	288.799011	283.820007	295.200989	289.510986	301.888	302.171997	296.196991	296.90799	301.033997	302.740997	304.449005	303.878998	304.875	303.309998	303.453003	302.598999	302.029999	303.167999	302.171997	299.041992	298.330994
chrIII	111685	112733	CDC10_chrIII:117360-118408	60	-	1.70239	1.70239	1.58079	1.58079	1.58079	1.70239	1.70239	1.70239	1.58079	1.70239	1.70239	1.70239	1.70239	1.45919	1.45919	1.70239	1.70239	1.70239	1.70239	1.70239	1.70239	1.70239	1.70239	1.70239	1.70239	1.58079	1.70239	1.70239	1.70239	1.70239	1.70239	1.70239	1.58079	1.58079	1.58079	1.58079	1.58079	1.58079	1.58079	1.58079	1.58079	1.58079	1.45919	1.45919
chrIV	553300	554164	TPI1_chrIV:555649-556513	60	-	87.916298	86.4571	86.4571	86.0923	85.727501	76.364304	64.569199	43.654099	80.377098	80.863503	79.161102	78.9179	77.580299	77.701897	57.6381	57.030102	54.7197	23.8335	23.8335	23.4687	2.79678	2.43199	2.31039	2.31039	2.31039	1.58079	1.58079	1.58079	1.70239	1.70239	1.70239	1.70239	1.70239	1.70239	1.70239	1.70239	1.70239	1.70239	1.70239	1.70239	1.70239	1.70239	1.70239	1.58079
chrII	180967	182338	PET9_chrII:162768-164144	60	-	526.645996	526.890015	524.94397	507.554993	470.223999	378.052002	489.194	457.700012	450.647003	494.786987	506.096008	514.72998	516.919006	519.106995	526.890015	522.633972	526.159973	526.890015	493.692993	528.59198	525.552002	514.973022	533.333984	532.60498	533.942017	536.252991	532.726013	533.213013	528.469971	528.835022	518.864014	526.890015	511.446991	531.388977	523.362976	532.482971	484.937988	532.969971	517.526978	467.791992	506.946991	532.60498	537.955017	539.65802
chrIV	147256	147780	INH1_chrIV:135008-135536	60	+	123.913002	123.771004	124.625	124.766998	124.339996	124.482002	123.913002	123.628998	124.056	122.775002	123.487	124.056	123.913002	122.917999	123.913002	124.482002	124.056	124.339996	124.339996	124.197998	124.197998	124.056	124.056	124.197998	123.771004	125.052002	125.052002	125.335999	124.625	123.913002	125.477997	125.477997	125.052002	124.482002	125.194	122.206001	123.771004	124.766998	124.766998	125.621002	125.904999	125.194	125.477997	122.775002
chrX	446259	447275	PRE3_chrX:435118-436134	60	+	0	0	0	0	0	0	0	0	0	0	0	0	0	0	0	0	0	0	0	0	0	0	0	0	0	0	0	0	0	0	0	0	0	0	0	0	0	0	0	0	0	0	0	0
chrXIV	352469	353021	PGA2_chrXIV:349245-349797	60	-	84.7547	84.146698	79.2827	84.876297	84.7547	84.7547	84.7547	84.511497	84.511497	84.997902	84.511497	85.119499	85.849098	85.605904	84.876297	85.119499	85.970703	85.970703	85.727501	85.727501	84.146698	83.781898	84.511497	86.578697	85.605904	85.362701	84.876297	84.3899	81.957901	77.580299	80.741898	83.417099	79.039497	83.052299	85.241096	83.295502	84.997902	84.633102	81.836304	83.903503	85.727501	86.4571	86.943497	86.943497
chrXI	459982	462022	YKR005C_chrXI:448253-450293	60	-	159.781006	159.537994	154.917007	159.294998	160.145996	160.268005	157.106003	160.632996	160.511002	160.511002	160.389008	160.389008	160.268005	158.201004	159.537994	160.024994	160.876007	161.119003	160.753998	158.929993	156.255005	158.201004	157.106003	159.294998	156.376999	158.929993	155.889999	155.404007	158.929993	128.895004	134.975006	160.389008	160.145996	160.996994	161.362	157.348999	160.511002	158.929993	161.483994	161.362	161.362	161.362	161.727005	161.970001
chrXIII	583137	583513	PAI3_chrXIII:610030-610406	60	-	6.80956	8.26875	8.39035	8.39035	8.14715	8.26875	8.39035	8.39035	8.39035	8.39035	8.26875	8.39035	8.26875	8.39035	8.51195	8.51195	8.51195	8.02555	8.51195	8.87675	8.75515	8.87675	8.87675	8.51195	8.87675	9.24155	9.24155	9.24155	9.24155	9.11995	9.11995	9.24155	9.24155	8.99835	8.99835	8.99835	8.26875	8.99835	8.99835	9.24155	9.36314	9.60634	9.60634	9.60634
chrVII	425662	426536	PNC1_chrVII:427185-428057	60	-	5.71517	5.71517	5.59357	3.89118	4.86397	4.86397	4.98557	5.10717	3.64798	5.59357	5.47197	5.47197	5.59357	5.71517	5.59357	4.98557	5.59357	5.59357	5.59357	5.47197	5.59357	5.71517	5.83677	5.83677	5.83677	5.83677	5.83677	5.47197	4.86397	4.86397	4.62077	5.35037	5.71517	5.59357	5.59357	5.59357	5.59357	5.59357	5.83677	5.35037	5.71517	5.83677	5.71517	5.83677
chrIX	83934	85318	OM45_chrIX:93577-94961	60	+	8.67821	8.67821	8.53594	8.53594	8.67821	8.67821	8.67821	8.67821	8.82047	8.82047	8.82047	8.82047	8.82047	8.82047	8.82047	8.82047	8.82047	8.82047	8.82047	8.53594	8.82047	8.82047	8.82047	8.82047	8.82047	8.67821	8.67821	8.96274	8.82047	8.39367	8.39367	8.96274	8.96274	8.53594	8.82047	8.82047	8.82047	8.82047	8.39367	8.39367	7.68235	8.25141	8.53594	8.53594
chrIV	248140	250839	CDC48_chrIV:236037-238741	60	-	962.093018	958.202026	966.471008	969.388977	974.982971	974.982971	975.226013	974.73999	963.552979	961.849976	969.145996	970.241028	964.525024	955.648987	968.416992	968.416992	976.198975	977.29303	978.388	978.508972	978.874023	979.239014	976.807007	974.861023	978.02301	978.508972	958.445984	982.765015	985.804993	982.765015	978.14502	950.906006	970.848999	977.901001	964.768982	963.065979	978.02301	975.833984	979.724976	976.929016	977.049988	979.481995	983.252014	985.562012
chrXIII	234393	235649	ERG6_chrXIII:251749-253005	60	-	0.121599	0.121599	0.121599	0.121599	0.121599	0.121599	0.121599	0.121599	0.121599	0.121599	0.121599	0.121599	0.121599	0.121599	0.121599	0.121599	0.121599	0.121599	0.121599	0.121599	0.121599	0.121599	0.121599	0.121599	0.121599	0.121599	0.121599	0.121599	0.121599	0.121599	0.121599	0.121599	0.121599	0.121599	0.121599	0.121599	0.121599	0.121599	0.121599	0.121599	0.121599	0.121599	0.121599	0.121599
chrXII	277694	278542	RPL10_chrXII:282880-283728	60	+	0.853594	0.853594	0.853594	0.853594	0.853594	0.711328	0.853594	0.853594	0.711328	0.711328	0.853594	0.853594	0.853594	0.853594	0.853594	0.853594	0.853594	0.853594	0.853594	0.853594	0.853594	0.853594	0.853594	0.853594	0.853594	0.853594	0.853594	0.853594	0.853594	0.853594	0.853594	0.853594	0.711328	0.711328	0.711328	0.853594	0.853594	0.853594	0.569063	0.853594	0.853594	0.853594	0.853594	0.853594
chrXII	238553	240198	YLR049C_chrXII:243708-245364	60	-	199.423004	199.179993	199.179993	199.787994	194.802002	198.449997	198.449997	194.679993	197.598999	199.057999	198.692993	199.057999	198.449997	195.410004	194.679993	199.300995	196.748001	197.356003	197.233994	196.018005	193.707993	195.531998	193.951004	189.330002	145.919006	192.613007	193.100006	192.369995	191.397003	188.356995	194.436996	192.977997	196.261002	190.181	197.841995	196.018005	195.410004	197.720001	201.003998	200.882004	199.423004	198.449997	198.085007	191.397003
chrVI	270964	271610	YMR31_chrVI:248350-248998	60	+	91.619102	91.192299	81.0914	79.241997	92.614899	94.037598	94.606697	92.188103	94.179901	94.748901	94.606697	88.062401	86.355301	89.342796	82.514099	94.748901	95.8871	95.318001	96.313904	95.318001	53.065102	81.945	95.033501	96.598396	96.7407	96.882896	96.882896	96.4561	97.0252	96.882896	97.0252	97.0252	96.029297	97.167397	96.882896	97.167397	94.179901	96.313904	96.7407	97.736504	97.3097	99.159203	99.159203	97.3097
chrXII	874849	875473	COX8_chrXII:909395-910019	60	-	60.678001	60.5564	61.042801	60.9212	60.799599	61.042801	62.258801	62.258801	62.380402	62.258801	62.745201	61.164398	61.4076	62.9884	62.6236	63.4748	63.717999	64.082802	60.799599	60.9212	63.717999	63.4748	63.8396	63.110001	63.110001	63.8396	64.082802	63.717999	64.325996	64.325996	64.204399	61.285999	63.8396	64.447601	63.596401	64.569199	64.204399	64.325996	63.4748	63.110001	61.650799	61.7724	63.596401	63.353199
chrXIII	92382	94032	TUB1_chrXIII:97805-99453	60	-	19.4559	19.4559	19.2127	19.091101	18.8479	19.091101	19.334299	19.2127	18.3615	18.8479	18.483101	16.780701	19.4559	19.6991	19.6991	19.6991	19.6991	19.6991	19.4559	19.334299	19.2127	18.8479	18.118299	16.6591	16.9023	18.483101	18.483101	19.091101	19.577499	19.577499	19.4559	19.4559	19.334299	19.334299	18.8479	18.6047	18.726299	19.4559	19.8207	18.726299	18.239901	17.9967	19.334299	19.577499
chrVI	70055	72111	FET5_chrVI:49113-51169	60	+	35.281898	35.424099	35.708698	35.708698	35.566399	35.566399	35.708698	35.850899	29.591299	35.566399	35.993198	35.708698	35.850899	35.993198	35.993198	36.135502	36.135502	36.135502	36.277699	36.419998	36.419998	36.419998	36.419998	35.708698	36.562302	36.562302	33.8592	36.419998	36.419998	36.562302	36.419998	36.704498	36.704498	36.562302	36.135502	35.566399	36.419998	36.562302	36.562302	36.135502	36.562302	36.135502	35.281898	35.993198
chrIV	449036	450396	RPT2_chrIV:438012-439372	60	+	18.7791	18.7791	19.2059	19.063601	19.348101	19.063601	18.7791	18.7791	18.7791	18.636801	18.7791	18.494499	18.921301	18.921301	18.921301	18.636801	18.494499	18.494499	18.7791	18.7791	18.921301	18.921301	18.7791	18.7791	18.7791	18.067699	17.783199	18.352301	18.352301	18.494499	18.494499	18.494499	18.494499	18.636801	18.494499	18.067699	17.6409	17.3564	18.067699	17.925501	18.067699	18.067699	17.925501	17.498699
chrXIII	490257	493313	STO1_chrXIII:517466-520522	60	+	88.204697	88.204697	88.347	80.237801	87.493401	87.920197	88.347	87.2089	81.6605	89.627403	89.342796	87.635597	89.4851	89.627403	89.4851	89.342796	89.4851	89.627403	89.7696	89.911903	89.911903	88.916	89.7696	89.7696	89.911903	90.054199	89.911903	90.338699	90.338699	90.338699	89.911903	90.196404	90.338699	90.338699	90.907799	90.623199	90.338699	90.338699	91.050003	91.050003	91.050003	91.192299	91.050003	91.050003
chrVI	275084	276093	RPN12_chrVI:252470-253486	60	+	0	0	0	0	0	0	0	0	0	0	0	0	0	0	0	0	0	0	0	0	0	0	0	0	0	0	0	0	0	0	0	0	0	0	0	0	0	0	0	0	0	0	0	0
chrXV	235940	236827	PRE6_chrXV:255291-256179	60	+	427.365997	425.516998	425.089996	422.10199	419.540985	421.959991	435.76001	434.195007	435.048004	432.772003	431.919006	431.065002	419.825989	412.713013	422.528992	421.390991	341.153015	423.666992	423.80899	421.959991	408.018005	412.570007	419.540985	421.674988	416.980988	409.867004	398.627991	382.126007	359.64801	336.88501	307.009003	184.660995	171.003006	171.856995	171.714996	141.270004	119.644997	99.159203	82.514099	64.730904	50.219799	4.26797	4.9793	4.9793
chrVI	222991	224183	PES4_chrVI:200293-201485	60	+	485.126007	490.532013	495.22699	497.787994	533.495972	538.901978	553.55603	594.385986	613.734009	601.783997	621.843018	665.234009	675.192993	685.578003	685.719971	688.424011	681.453003	677.895996	683.729004	683.302002	692.833984	686.146973	695.109985	695.679016	697.10199	681.026001	683.44397	683.159973	697.955017	699.377991	699.663025	703.504028	709.479004	708.341003	696.817017	702.366028	716.02301	723.278992	725.27002	726.124023	728.541992	730.106995	726.265991	736.224976
chrIV	346049	346689	COX9_chrIV:333973-334613	60	-	0.364798	0.364798	0.364798	0.364798	0.364798	0.364798	0.364798	0.364798	0.364798	0.364798	0.364798	0.364798	0.364798	0.364798	0.364798	0.364798	0.364798	0.364798	0.364798	0.364798	0.364798	0.364798	0.243199	0.243199	0.243199	0.243199	0.243199	0.243199	0.243199	0.243199	0.243199	0.243199	0.243199	0.243199	0.243199	0.243199	0.243199	0.243199	0.243199	0.243199	0.243199	0.243199	0.243199	0.243199
chrXI	31514	32826	URA1_chrXI:25144-26456	60	+	5.4061	5.54836	5.54836	5.54836	5.54836	5.4061	5.4061	5.26383	5.12156	5.12156	4.9793	5.12156	4.9793	5.12156	5.26383	5.12156	5.4061	5.26383	5.26383	5.4061	5.4061	5.26383	5.4061	5.26383	5.12156	5.12156	5.12156	5.26383	5.26383	5.12156	5.26383	5.26383	4.83703	5.12156	5.26383	5.26383	5.4061	5.4061	5.26383	5.26383	5.4061	5.4061	5.4061	5.4061
chrXVI	413584	414640	ATP4_chrXVI:407762-408818	60	-	34.291	34.534199	31.4942	34.777401	34.777401	33.926201	34.169399	34.6558	34.291	34.6558	34.6558	34.412601	34.412601	34.534199	34.898998	35.020599	34.777401	34.898998	34.291	34.291	35.020599	34.534199	34.777401	34.898998	34.777401	35.020599	35.1422	34.534199	34.047798	34.777401	33.8046	34.898998	35.1422	34.898998	35.1422	35.1422	35.1422	35.263802	35.263802	34.898998	34.898998	34.291	34.412601	34.169399
chrIV	1186949	1187405	YDR374W-A_chrIV:1224741-1225197	60	+	1.84945	1.84945	1.84945	1.84945	1.84945	1.84945	1.84945	1.84945	1.84945	1.84945	1.84945	1.84945	1.70719	1.70719	1.70719	1.70719	1.84945	1.84945	1.70719	1.70719	1.84945	1.84945	1.84945	1.84945	1.84945	1.84945	1.84945	1.84945	1.28039	1.56492	1.42266	1.70719	1.70719	1.70719	1.84945	1.84945	1.84945	1.84945	1.84945	1.84945	1.84945	1.84945	1.84945	1.84945
chrVIII	204311	205365	YHR050W-A_COX6_chrVIII:209552-210608	60	+	171.145996	172.710999	170.576996	150.944	163.035995	172.141006	173.136993	174.417999	175.983002	175.839996	174.132996	173.990997	173.563995	169.865005	173.848999	173.848999	176.125	175.697998	174.987	174.701996	143.688004	159.479996	172.141006	174.843994	175.839996	175.128998	174.417999	173.279999	172.567993	171.145996	172.852997	169.438004	169.723007	169.011993	171.287994	175.270996	174.843994	172.567993	173.136993	173.705994	175.128998	176.125	176.125	176.266998
chrXII	470017	470713	RPS31_chrXII:498863-499559	60	+	9.5318	9.38953	8.53594	9.38953	9.5318	9.38953	9.24727	9.24727	9.38953	9.105	9.5318	9.38953	9.5318	9.5318	9.81633	9.5318	9.67407	9.5318	9.5318	9.5318	9.5318	9.24727	9.5318	9.38953	9.38953	9.67407	9.81633	9.9586	9.9586	9.9586	9.9586	9.81633	9.9586	9.81633	9.67407	9.5318	9.9586	9.9586	9.81633	9.81633	9.81633	9.81633	9.67407	9.5318
chrIV	1283804	1285084	RPN9_chrIV:1322173-1323453	60	+	86.924301	86.639801	86.782097	86.639801	86.639801	85.643898	82.371803	82.229599	83.083099	82.798599	88.347	87.777901	87.635597	88.062401	88.6315	88.489197	89.058296	89.058296	88.916	88.916	89.058296	88.916	89.058296	88.6315	88.204697	88.916	89.342796	89.627403	90.338699	90.338699	90.623199	90.623199	90.338699	90.338699	89.058296	89.2006	90.196404	90.338699	90.623199	91.192299	91.334602	91.334602	91.619102	91.619102
chrXIII	873888	874832	PRE5_chrXIII:901634-902578	60	+	0.569063	0.569063	0.569063	0.569063	0.569063	0.569063	0.569063	0.569063	0.569063	0.569063	0.569063	0.569063	0.569063	0.569063	0.569063	0.569063	0.569063	0.569063	0.569063	0.711328	0.711328	0.711328	0.711328	0.711328	0.711328	0.711328	0.711328	0.711328	0.711328	0.711328	0.711328	0.711328	0.711328	0.711328	0.711328	0.711328	0.711328	0.711328	0.711328	0.711328	0.711328	0.711328	0.711328	0.711328
chrII	323159	324319	ATP3_chrII:315496-316656	60	+	0.853594	0.853594	0.853594	0.853594	0.853594	0.711328	0.711328	0.711328	0.569063	0.711328	0.711328	0.853594	0.853594	0.853594	0.853594	0.853594	0.853594	0.853594	0.853594	0.853594	0.853594	0.99586	0.99586	0.99586	0.99586	0.99586	0.99586	0.99586	0.99586	0.99586	0.99586	0.853594	0.99586	0.99586	0.99586	0.99586	0.99586	0.99586	0.99586	0.99586	0.99586	0.99586	0.99586	0.99586
chrX	144046	145806	INO1_chrX:134151-135911	60	-	518.013	526.403015	525.552002	525.916992	525.065979	522.268982	521.78302	520.687988	520.202026	521.296021	517.28302	519.715027	516.310974	518.377991	519.958984	519.229004	493.328003	492.355011	491.260986	514.973022	511.203003	518.255981	474.115997	498.678986	450.161011	473.751007	495.152008	462.320007	474.60199	519.229004	519.106995	522.146973	519.958984	520.080017	518.13501	512.783997	510.473999	517.526978	517.161987	515.458984	518.620972	519.351013	520.567017	521.174988
chrVI	271512	272550	PRE4_chrVI:248898-249938	60	-	89.375504	89.253899	89.132301	89.983498	90.2267	89.618698	89.010696	88.645897	89.740303	89.8619	89.8619	89.618698	89.253899	90.469902	90.348297	88.889099	90.348297	90.348297	89.8619	91.199501	90.956299	91.564301	91.564301	91.442703	90.834702	91.442703	91.442703	90.469902	88.5243	91.321098	90.713097	90.591499	89.8619	85.241096	85.849098	88.402702	90.713097	90.591499	91.077904	91.564301	92.050697	92.050697	92.050697	92.2939
chrIV	758464	759128	YDR154C_CPR1_chrIV:768403-769067	60	-	0	0	0	0	0	0	0	0	0	0	0	0	0	0	0	0	0	0	0	0	0	0	0	0	0	0	0	0	0	0	0	0	0	0	0	0	0	0	0	0	0	0	0	0
chrXVI	212193	212971	CBC2_chrXVI:212106-212882	60	+	6.11742	4.5525	6.68649	6.54422	6.82875	5.4061	5.83289	8.10914	8.96274	9.5318	9.67407	9.67407	9.67407	9.67407	9.67407	10.1009	9.81633	9.5318	9.67407	9.9586	10.1009	9.81633	9.9586	9.9586	10.1009	10.1009	10.1009	10.2431	10.2431	10.3854	11.5235	12.0926	12.0926	12.0926	12.5194	12.5194	12.5194	12.2348	12.5194	12.5194	12.5194	12.5194	12.5194	12.5194
chrIX	207687	209447	SPO22_chrIX:222816-224576	60	-	607.023987	701.870972	699.195984	700.655029	702.479004	698.101013	699.073975	689.710999	702.236023	702.356995	703.452026	701.140991	702.601013	704.302979	703.817017	705.153992	704.424988	703.937988	705.762024	703.817017	705.883972	706.249023	700.411987	665.755981	702.479004	705.03302	702.843994	706.369995	705.03302	700.655029	680.348022	701.992981	692.385986	681.807007	685.820007	692.507996	672.565979	678.038025	691.778015	699.195984	698.830994	700.776978	701.627991	693.723999
chrIV	1005492	1007324	ZIP1_chrIV:1033393-1035225	60	+	686.005005	685.578003	684.440002	684.297974	684.58197	675.762024	673.200989	663.242981	666.22998	649.15802	648.447021	645.885986	682.021973	686.432007	687.143005	686.005005	686.005005	686.432007	686.573975	687.997009	689.562012	690.557983	688.424011	690.984009	688.281006	690.557983	690.84198	688.992981	690.27301	686.146973	688.708008	685.578003	676.61499	666.088013	681.594971	689.562012	688.849976	669.929016	669.502014	686.005005	688.565979	684.156006	683.017029	678.179993
chrIV	1030080	1031072	ATP5_chrIV:1058005-1058997	60	-	0	0	0	0	0	0	0	0	0	0	0	0	0	0	0	0	0	0	0	0	0	0	0	0	0	0	0	0	0	0	0	0	0	0	0	0	0	0	0	0	0	0	0	0
chrIV	794732	796004	HSP42_chrIV:806559-807831	60	+	0.99586	0.99586	0.99586	0.99586	0.99586	0.99586	0.99586	0.99586	0.99586	0.853594	0.853594	0.853594	0.853594	0.853594	0.853594	0.853594	0.853594	0.853594	0.853594	0.853594	0.853594	0.853594	0.853594	0.853594	0.853594	0.853594	0.853594	0.853594	0.853594	0.711328	0.711328	0.711328	0.711328	0.711328	0.569063	0.569063	0.853594	0.853594	0.853594	0.853594	0.711328	0.853594	0.853594	0.853594
chrII	673421	674981	PDB1_chrII:664921-666481	60	-	289.406006	292.080994	288.798004	292.567993	292.567993	292.446014	290.378998	290.743988	290.256989	290.743988	292.325012	291.472992	290.378998	292.203003	292.446014	290.86499	290.743988	288.920013	287.582001	288.798004	290.014008	287.460999	289.040985	290.256989	288.554993	293.175995	292.325012	293.904999	293.783997	294.148987	290.86499	293.783997	293.783997	293.296997	294.877991	295.121002	292.933014	293.296997	292.567993	291.109009	289.528015	288.554993	290.014008	288.190002
chrXII	705019	706210	CDA1_chrXII:745439-746631	60	+	11.5235	11.3813	11.3813	11.3813	11.3813	11.239	10.9545	10.1009	10.2431	10.2431	10.2431	9.9586	9.67407	9.5318	9.24727	8.96274	8.82047	8.82047	8.67821	8.53594	8.53594	8.53594	8.39367	7.25555	6.68649	6.68649	7.11328	6.54422	7.11328	7.11328	7.11328	7.11328	7.11328	6.11742	5.97516	6.11742	6.11742	6.11742	6.11742	6.11742	6.11742	5.97516	5.97516	5.97516
chrVII	983879	984791	PUP2_chrVII:998289-999201	60	-	18.3615	18.483101	18.726299	17.7535	17.875099	18.6047	18.118299	18.239901	18.483101	18.3615	18.483101	18.483101	18.239901	18.118299	18.239901	18.239901	18.239901	18.118299	18.239901	18.118299	18.118299	18.118299	18.239901	18.239901	18.239901	18.239901	17.3887	18.118299	18.118299	17.9967	17.1455	17.1455	17.3887	17.267099	17.267099	17.267099	17.267099	17.267099	17.1455	17.1455	17.1455	17.267099	17.1455	17.023899
chrXV	165641	166025	ATP19_chrXV:185402-185786	60	+	107.980003	108.264	108.691002	109.260002	109.402	108.974998	109.544998	109.260002	109.402	109.117996	107.411003	108.691002	107.125999	107.980003	108.549004	109.260002	107.980003	110.540001	109.260002	109.829002	109.402	109.402	110.682999	110.682999	110.540001	110.540001	108.974998	108.549004	108.549004	106.556999	110.967003	111.820999	111.820999	108.833	107.125999	106.984001	109.829002	109.402	110.113998	109.544998	110.398003	110.255997	111.536003	110.824997
chrV	197201	198017	PRE1_chrV:177762-178578	60	+	0.569063	0.569063	0.569063	0.569063	0.569063	0.569063	0.569063	0.569063	0.569063	0.569063	0.569063	0.569063	0.569063	0.569063	0.569063	0.569063	0.569063	0.569063	0.569063	0.569063	0.569063	0.569063	0.569063	0.569063	0.569063	0.569063	0.569063	0.569063	0.569063	0.569063	0.569063	0.569063	0.569063	0.569063	0.569063	0.569063	0.569063	0.569063	0.569063	0.569063	0.569063	0.569063	0.569063	0.569063
chrXI	381515	383285	UGP1_chrXI:369777-371545	60	+	85.359398	85.359398	82.514099	82.229599	80.664597	63.8773	38.269501	37.984901	37.984901	37.984901	36.846802	36.704498	35.993198	14.3688	14.3688	8.25141	8.25141	8.10914	7.82461	7.96688	7.96688	7.96688	7.54008	7.39781	7.39781	7.39781	7.25555	6.11742	6.68649	6.97102	6.97102	7.11328	4.26797	4.41024	4.5525	4.5525	4.5525	4.5525	4.5525	4.5525	4.26797	4.41024	3.98344	4.26797
chrX	276024	278970	SIP4_chrX:265813-268765	60	+	0	0	0	0	0	0	0	0	0	0	0	0	0	0	0	0	0	0	0	0	0	0	0	0	0	0	0	0	0	0	0	0	0	0	0	0	0	0	0	0	0	0	0	0
chrXVI	274866	275946	PXA1_chrXVI:274770-275850	60	+	645.174988	645.317017	629.809998	638.346008	637.065979	644.179016	645.744019	647.166016	642.614014	630.664001	647.309021	646.171021	640.47998	642.755981	640.338013	640.765015	611.458008	612.169006	601.783997	448.278992	526.809998	614.302979	640.765015	634.932007	647.166016	650.296021	643.468018	647.166016	648.304993	647.877991	641.190979	646.882019	649.442993	649.585022	651.291992	647.593018	650.580994	650.296021	647.593018	646.028015	642.898987	648.02002	618.997986	655.276001
chrVII	478698	479626	SCL1_chrVII:474354-475282	60	-	37.817402	37.817402	37.938999	37.938999	37.2094	37.5742	37.938999	38.4254	38.303799	38.182201	38.4254	38.182201	36.966202	38.182201	38.182201	38.182201	38.182201	37.938999	37.938999	38.182201	38.182201	37.695801	37.938999	38.182201	38.0606	38.303799	38.4254	38.4254	37.817402	38.303799	38.182201	38.182201	38.303799	38.182201	38.0606	37.817402	37.938999	37.938999	38.182201	38.182201	38.0606	37.2094	37.2094	37.452599
chrII	270510	271638	IPP1_chrII:256902-258030	60	-	17.023899	16.2943	16.780701	17.1455	16.5375	14.4703	17.267099	17.3887	17.3887	17.267099	17.3887	17.267099	17.023899	17.1455	16.780701	17.023899	17.267099	17.5103	17.5103	17.5103	17.3887	17.631901	16.780701	16.780701	17.5103	17.3887	17.5103	17.023899	17.267099	17.5103	17.5103	17.631901	17.267099	17.631901	17.5103	17.267099	17.7535	17.631901	17.5103	17.631901	17.5103	17.631901	17.7535	17.267099
chrXVI	914427	915771	QCR2_chrXVI:919311-920655	60	+	0	0	0	0	0	0	0	0	0	0	0	0	0	0	0	0	0	0	0	0	0	0	0	0	0	0	0	0	0	0	0	0	0	0	0	0	0	0	0	0	0	0	0	0
chrXVI	298573	299627	ODC1_chrXVI:298478-299534	60	-	71.500397	70.892403	70.770798	71.500397	71.500397	70.284401	71.865196	72.351601	72.473198	72.473198	72.959602	72.7164	72.959602	72.959602	72.594803	72.473198	71.986801	72.473198	72.594803	72.594803	66.758003	72.837997	72.837997	72.959602	72.959602	72.7164	72.7164	72.7164	72.473198	71.986801	71.743599	70.770798	69.3116	70.527603	70.041199	71.622002	69.676399	73.0812	73.445999	73.689201	73.567596	74.175598	73.324402	74.175598
chrV	368321	369199	PUP3_chrV:348577-349457	60	-	0.729596	0.729596	0.729596	0.729596	0.607996	0.729596	0.729596	0.729596	0.729596	0.729596	0.607996	0.729596	0.729596	0.729596	0.729596	0.729596	0.729596	0.729596	0.729596	0.729596	0.729596	0.729596	0.729596	0.729596	0.729596	0.729596	0.607996	0.607996	0.607996	0.607996	0.607996	0.607996	0.607996	0.607996	0.607996	0.607996	0.607996	0.607996	0.607996	0.607996	0.607996	0.607996	0.607996	0.607996
chrVIII	131639	132855	MIP6_chrVIII:135233-136449	60	+	651.434021	652.999023	651.861023	653.142029	653.567993	653.710999	653.710999	653.710999	649.442993	647.023987	647.166016	650.86499	651.577026	652.429993	653.994995	654.421997	653.853027	653.567993	651.007996	654.280029	655.559998	655.41803	648.161987	656.129028	656.414001	656.129028	655.41803	654.564026	654.848999	654.280029	652.999023	652.572998	653.142029	655.132996	651.434021	651.577026	576.176025	636.211975	654.564026	657.125	657.409973	656.414001	654.138	651.718994
chrX	127849	129089	YJL160C_chrX:117874-119114	60	-	10.8223	10.2143	10.8223	11.1871	11.3087	11.0655	11.0655	10.9439	10.9439	11.0655	11.0655	10.8223	11.0655	11.4303	11.7951	11.6735	11.6735	11.6735	11.9167	11.9167	11.7951	11.9167	11.9167	11.9167	11.9167	11.9167	11.9167	11.9167	11.7951	11.0655	11.7951	11.7951	11.7951	11.1871	11.1871	11.7951	11.7951	11.7951	11.9167	11.6735	11.9167	11.9167	11.9167	11.9167
chrIV	982278	983704	DON1_chrIV:1009905-1011305	60	+	600.645996	590.828979	589.549011	594.812988	610.320007	609.039001	610.745972	611.315979	613.02301	613.307007	613.734009	612.169006	610.888977	611.172974	608.328003	609.607971	604.202026	603.91803	604.770996	615.013977	615.156982	612.310974	488.39801	597.374023	606.052002	600.645996	599.36499	597.515991	606.19397	612.169006	612.169006	614.588013	611.742004	606.335999	588.552979	585.138977	412.997009	422.813995	414.13501	513.721008	482.992004	524.676025	455.535004	456.673004
chrVIII	351471	352255	NDT80_chrVIII:357686-358470	60	+	666.22998	665.518982	664.096008	648.588989	644.463013	661.393005	661.534973	639.200012	671.35199	672.205017	672.205017	673.200989	672.348022	395.213989	589.263977	657.267029	672.062988	672.348022	671.208984	669.643982	664.237976	666.515015	664.096008	657.125	632.655029	654.848999	653.283997	663.526978	661.677979	653.853027	514.71698	587.698975	656.271973	664.950012	666.088013	664.380981	665.802979	676.046021	675.619995	674.765991	674.90802	676.757996	677.184998	674.338989
chrIX	79244	80100	TPM2_chrIX:88885-89741	60	-	60.07	58.367699	58.4893	57.151699	59.826801	60.434799	60.678001	60.5564	59.826801	60.5564	60.5564	60.434799	60.434799	59.340401	60.191601	60.799599	61.042801	59.097198	60.678001	60.9212	61.285999	61.164398	60.9212	61.4076	61.650799	61.650799	61.4076	61.285999	61.894001	62.258801	62.015598	62.258801	62.015598	61.042801	61.7724	61.7724	61.650799	56.543701	61.650799	61.7724	61.4076	57.516499	61.7724	61.4076
chrIV	1436370	1438018	EMI2_chrIV:1474873-1476521	60	-	0.121599	0.121599	0.121599	0.243199	0.243199	0.243199	0.243199	0.243199	0.121599	0.243199	0.243199	0.243199	0.121599	0.243199	0.243199	0.243199	0.243199	0.243199	0.243199	0.243199	0.243199	0.243199	0.243199	0.243199	0.243199	0.243199	0.243199	0.243199	0.243199	0.243199	0.243199	0.243199	0.486397	0.486397	0.729596	0.972794	1.09439	3.03998	3.28318	4.74237	5.71517	6.20156	6.20156	6.56636
chrIV	1079327	1079836	TIM11_chrIV:1111804-1112332	60	-	56.7869	57.151699	57.6381	57.759701	57.881302	57.881302	57.759701	57.759701	57.516499	57.394901	57.759701	57.2733	57.394901	56.7869	57.516499	57.516499	57.516499	57.394901	57.394901	57.881302	56.4221	55.327702	55.2061	54.841301	51.558102	51.922901	57.881302	58.1245	58.1245	58.1245	58.367699	58.610901	57.030102	54.7197	47.1805	33.682999	56.908501	57.516499	57.394901	55.327702	54.841301	55.2061	55.692501	57.394901
chrX	149475	149579	SNR128_chrX:139583-139687	60	-	0.243199	0.243199	0.243199	0.243199	0.243199	0.243199	0.243199	0.243199	0.243199	0.243199	0.486397	0.486397	0.486397	0.486397	0.486397	0.486397	0.486397	0.486397	0.486397	0.486397	0.486397	0.486397	0.607996	0.607996	0.729596	0.972794	1.09439	1.33759	1.33759	1.33759	1.33759	1.21599	1.45919	1.45919	1.58079	1.58079	1.70239	1.94559	2.06719	2.06719	2.06719	2.06719	2.31039	2.31039
chrXV	725819	726827	RCN2_chrXV:755289-756297	60	+	0.853594	0.853594	0.853594	0.569063	0.853594	0.853594	0.853594	0.853594	0.853594	0.853594	0.853594	0.853594	0.853594	0.853594	0.853594	0.853594	0.853594	0.853594	0.853594	0.853594	0.853594	0.853594	0.853594	0.853594	0.853594	0.853594	0.853594	0.711328	0.711328	0.711328	0.853594	0.711328	0.99586	0.99586	0.99586	1.13813	0.99586	1.28039	1.28039	1.28039	1.42266	1.42266	1.42266	1.56492
chrXV	716935	717847	YOR215C_chrXV:746405-747317	60	-	33.4398	32.710201	32.466999	31.858999	31.858999	32.5886	32.5886	33.561401	33.682999	33.8046	33.8046	33.926201	33.8046	33.926201	33.926201	33.926201	33.8046	33.926201	33.4398	33.682999	33.561401	33.926201	33.682999	34.047798	34.047798	33.8046	33.8046	33.8046	34.291	34.412601	34.291	34.047798	34.047798	34.047798	34.169399	34.291	34.169399	34.291	34.291	34.412601	34.412601	34.291	34.412601	34.412601
chrVIII	104425	105105	QCR10_chrVIII:107759-108439	60	+	116.942001	116.800003	117.226997	117.369003	117.511002	117.511002	117.511002	117.511002	117.226997	117.084999	117.226997	117.369003	116.800003	116.515999	117.369003	117.084999	111.962997	117.511002	117.653999	117.653999	116.515999	118.080002	116.373001	118.080002	118.223	117.511002	117.653999	117.653999	115.804001	118.223	118.650002	118.650002	118.364998	117.795998	115.946999	117.938004	117.795998	115.946999	111.820999	117.226997	119.93	120.213997	120.213997	120.357002
chrXI	419106	419867	ATP7_chrXI:407357-408117	60	-	0.851195	0.851195	0.851195	0.851195	0.851195	0.851195	0.851195	0.851195	0.851195	0.851195	0.851195	0.851195	0.851195	0.851195	0.851195	0.729596	0.851195	0.851195	0.851195	0.851195	0.851195	0.851195	0.851195	0.851195	0.851195	0.851195	0.851195	0.851195	0.851195	0.851195	0.851195	0.851195	0.851195	0.851195	0.851195	0.851195	0.851195	0.851195	0.851195	0.851195	0.851195	0.729596	0.729596	0.851195
chrVI	122607	124279	LPD1_chrVI:101555-103227	60	-	0.486397	0.243199	0.243199	0.364798	0.486397	0.486397	0.851195	1.09439	1.09439	1.09439	1.21599	1.33759	1.09439	1.33759	1.33759	1.33759	1.33759	1.09439	1.09439	1.45919	1.45919	1.58079	1.58079	1.45919	1.45919	1.58079	1.58079	1.33759	1.58079	1.58079	1.70239	1.82399	1.94559	2.06719	2.06719	2.18879	2.18879	2.18879	2.18879	2.31039	2.31039	2.55358	2.79678	2.79678
chrXIII	9543	11431	MSC1_chrXIII:14956-16844	60	-	0	0	0	0	0	0	0	0	0	0	0	0	0	0	0	0	0	0	0	0	0	0	0	0	0	0	0	0	0	0	0	0	0	0	0	0	0	0.121599	0.121599	0.121599	0.121599	0.121599	0.121599	0.121599
chrIV	142451	142795	RPL41A_chrIV:130204-130548	60	-	73.445999	73.689201	73.324402	71.986801	73.0812	73.445999	72.351601	74.4188	73.445999	73.0812	73.932404	72.594803	72.108398	72.473198	72.473198	73.324402	74.4188	73.567596	72.837997	72.594803	73.810799	74.4188	74.7836	74.054001	73.932404	74.662003	74.7836	74.297203	72.837997	73.445999	73.810799	74.054001	71.986801	74.7836	74.7836	74.7836	74.905197	74.7836	74.175598	74.905197	75.269997	75.026802	74.175598	75.026802
chrXVI	567230	568327	ICL2_chrXVI:567954-569074	60	-	1409.939941	1154.339966	1462.22998	1505.76001	1501.98999	1504.790039	1511.719971	1451.530029	1456.030029	1508.319946	1495.790039	1508.680054	1506.130005	1508.199951	1496.640015	1487.890015	1499.810059	1500.410034	1497.859985	1489.589966	1508.199951	1507.589966	1513.420044	1499.560059	1511.109985	1517.439941	1510.630005	1498.349976	1508.930054	1507.469971	1492.390015	1483.630005	1492.869995	1515.609985	1495.180054	1514.150024	1514.150024	1517.920044	1512.939941	1485.209961	1473.180054	1406.170044	1481.930054	1505.400024
chrII	460577	461514	PHO88_chrII:452581-453517	60	+	0.711328	0.711328	0.711328	0.711328	0.711328	0.569063	0.711328	0.711328	0.711328	0.711328	0.711328	0.711328	0.711328	0.711328	0.711328	0.426797	0.426797	0.711328	0.711328	0.711328	0.711328	0.711328	0.569063	0.711328	0.711328	0.711328	0.711328	0.711328	0.711328	0.711328	0.711328	0.711328	0.711328	0.711328	0.711328	0.711328	0.569063	0.569063	0.569063	0.569063	0.569063	0.569063	0.569063	0.569063
chrIV	343068	345189	BDF2_chrIV:330992-333113	60	+	6.11742	6.11742	6.11742	6.11742	6.11742	6.11742	6.11742	5.97516	5.97516	6.11742	6.11742	6.11742	6.11742	6.11742	6.11742	5.83289	5.83289	5.26383	5.54836	5.54836	5.69063	5.83289	5.69063	5.83289	5.83289	5.83289	5.97516	5.26383	5.4061	5.83289	5.97516	5.97516	5.97516	5.69063	5.69063	5.54836	5.97516	5.83289	5.97516	5.97516	5.97516	5.97516	5.97516	5.97516
chrXIV	257515	258379	YNL208W_chrXIV:254266-255106	60	+	389.950012	418.118988	416.269012	419.398987	419.68399	418.971985	416.838013	419.11499	419.825989	421.105988	421.390991	420.679993	420.963989	417.834015	418.403015	412.997009	415.842987	416.838013	419.967987	420.536987	420.821991	421.390991	404.319	420.963989	423.23999	422.67099	422.813995	422.243988	424.377991	424.377991	424.235992	424.093994	423.80899	421.817993	405.598999	419.825989	418.971985	416.269012	421.817993	421.674988	424.662994	423.524994	424.804993	394.928986
chrIV	297412	298846	RPN6_chrIV:285317-286749	60	-	0.243199	0.243199	0.243199	0.243199	0.243199	0.243199	0.243199	0.243199	0.243199	0.243199	0.243199	0.243199	0.243199	0.243199	0.243199	0.243199	0.243199	0.243199	0.243199	0.243199	0.243199	0.243199	0.243199	0.243199	0.243199	0.243199	0.243199	0.243199	0.243199	0.243199	0.243199	0.243199	0.243199	0.243199	0.243199	0.243199	0.243199	0.243199	0.243199	0.243199	0.243199	0.243199	0.243199	0.243199
chrXVI	641691	643419	GLN1_chrXVI:641766-643494	60	+	2.27625	2.27625	2.27625	2.27625	2.27625	1.99172	1.84945	2.13398	2.27625	2.27625	2.27625	2.27625	2.41852	2.27625	2.13398	2.41852	2.41852	2.41852	2.27625	1.84945	2.13398	2.41852	2.41852	2.27625	2.27625	2.13398	2.27625	2.27625	2.41852	2.41852	2.41852	2.41852	2.56078	2.56078	2.56078	2.56078	2.56078	2.56078	2.56078	2.56078	2.56078	2.41852	2.41852	2.56078
chrVII	898779	899219	TRX2_chrVII:912874-913314	60	-	64.569199	64.690804	64.812401	64.812401	64.690804	64.204399	64.933998	65.542	65.542	65.542	63.961201	65.055603	65.298798	65.420403	65.542	65.542	63.596401	64.204399	65.542	65.1772	65.542	65.542	64.690804	66.028397	65.663597	65.663597	65.785202	65.542	65.298798	64.204399	66.028397	65.906799	66.271599	66.271599	66.271599	65.785202	66.028397	66.028397	65.663597	65.542	66.271599	66.271599	66.393204	66.271599
chrI	192762	195174	YAT1_chrI:189997-192397	60	+	7.82461	7.82461	7.82461	7.82461	7.82461	7.82461	7.82461	7.82461	7.82461	7.82461	7.82461	7.82461	7.82461	7.82461	7.82461	7.82461	7.82461	7.82461	7.82461	7.82461	7.82461	7.82461	7.82461	7.96688	7.82461	7.68235	7.96688	7.96688	7.96688	7.96688	7.96688	7.96688	7.82461	7.68235	7.82461	7.54008	7.54008	6.11742	7.39781	7.82461	7.82461	7.82461	7.96688	7.96688
chrXV	782684	784252	RPT4_chrXV:812191-813759	60	-	0.972794	0.972794	0.729596	0.851195	0.851195	0.972794	0.972794	0.972794	0.972794	0.972794	0.972794	0.972794	0.851195	0.851195	0.972794	0.972794	0.972794	0.972794	0.972794	0.972794	0.972794	0.972794	0.972794	0.972794	0.972794	0.972794	0.972794	0.851195	0.972794	0.972794	0.972794	0.972794	0.972794	0.972794	0.972794	0.972794	0.972794	0.972794	0.972794	0.972794	0.972794	0.972794	0.972794	0.972794
chrIV	1181564	1183268	CTS2_chrIV:1219349-1221053	60	+	0	0	0	0	0	0	0	0	0	0	0	0	0	0	0	0	0	0	0	0	0	0	0	0	0	0	0	0	0	0	0	0	0	0	0	0	0	0	0	0	0	0	0	0
chrXV	361909	363805	STI1_chrXV:380986-382882	60	+	205.289001	205.858002	200.309998	201.447998	203.723999	202.444	206.996994	207.281006	207.139008	207.707993	208.134995	207.850006	206.427002	202.302002	204.720001	203.723999	198.317993	205.858002	205.716003	204.151001	206.712006	207.139008	207.139008	204.292999	207.423004	206.854004	205.289001	208.419006	206.285004	208.419006	208.703995	208.703995	208.703995	207.707993	207.707993	205.716003	205.005005	206.285004	207.565994	205.289001	204.863007	205.716003	207.707993	203.582001
chrIX	202615	205631	RPN2_chrIX:217744-220760	60	-	190.059998	168.171997	190.181	191.397003	191.154007	191.276001	191.397003	191.518997	190.423996	191.031998	191.761993	190.789001	192.126999	190.789001	191.884003	191.884003	191.639999	191.761993	186.776001	188.600006	188.964996	189.695007	184.830994	188.843994	184.953003	188.600006	188.722	190.302994	191.639999	191.397003	189.938004	187.020004	166.104996	168.901001	189.695007	189.330002	185.074005	187.263	190.789001	191.761993	193.220993	192.856003	193.220993	193.100006
chrXV	927236	928636	YOR338W_chrXV:956750-958150	60	+	43.248798	44.102402	44.102402	44.102402	44.244598	44.244598	43.960098	43.960098	43.960098	43.960098	43.675598	44.102402	44.102402	43.533298	43.248798	41.968399	43.675598	43.390999	42.964199	43.675598	43.533298	43.533298	43.533298	43.960098	43.817799	43.817799	43.960098	37.700401	43.675598	44.102402	43.960098	44.244598	44.529202	44.529202	33.290199	42.252899	44.386902	44.529202	43.675598	42.1106	39.4076	44.244598	43.960098	44.102402
chrVI	97652	98924	AGX1_chrVI:76731-78003	60	+	2381.379883	2356.48999	2383.659912	2386.51001	2365.73999	2384.22998	2087.320068	2329.030029	2275.399902	2081.060059	2201.98999	2158.600098	2234.280029	2389.070068	2393.189941	2322.340088	2406	2279.379883	2397.889893	2409.27002	2390.919922	2375.129883	2436.439941	2428.189941	2446.830078	2448.25	2448.820068	2443.840088	2446.399902	2434.72998	2445.120117	2447.110107	2450.949951	2411.689941	2451.810059	2426.47998	2406.570068	2407.850098	2380.820068	2392.199951	2339.27002	2111.649902	2372.560059	2305.419922
chrIV	1223722	1225210	RPT3_chrIV:1261565-1263053	60	+	70.563797	70.563797	70.421501	70.563797	70.421501	70.421501	69.994698	70.563797	70.706001	70.706001	70.421501	70.137001	70.279198	70.137001	70.848297	70.990601	70.848297	70.990601	70.990601	70.706001	70.563797	70.421501	70.848297	70.137001	68.145302	69.994698	69.141098	67.007103	69.141098	68.998802	70.706001	70.421501	71.417397	71.275101	71.275101	71.417397	71.701897	70.990601	71.559601	71.701897	70.990601	60.036098	70.848297	70.990601
chrXV	425692	427012	RPL3_chrXV:444648-445968	60	+	11.6658	12.0926	12.3771	12.3771	12.2348	12.2348	12.2348	12.5194	12.5194	12.6616	12.5194	12.5194	12.5194	12.5194	12.6616	12.6616	12.6616	12.6616	12.3771	12.6616	12.6616	12.6616	12.6616	12.6616	12.3771	12.6616	12.6616	12.6616	12.8039	12.3771	12.8039	12.8039	12.8039	12.6616	12.6616	12.3771	12.6616	12.8039	12.6616	12.5194	12.5194	12.6616	12.6616	12.6616
chrIV	294075	295311	GET3_chrIV:281981-283221	60	-	0	0	0	0	0	0	0	0	0	0	0	0	0	0	0	0	0	0	0	0	0	0	0	0	0	0	0	0	0	0	0	0	0	0	0	0	0	0	0	0	0	0	0	0
chrXI	267525	268373	CWP1_chrXI:261095-261943	60	+	0.99586	0.99586	0.99586	0.99586	0.99586	0.853594	0.99586	0.99586	0.99586	0.99586	0.99586	0.99586	0.99586	0.99586	0.99586	0.99586	0.99586	0.99586	0.99586	0.99586	0.99586	0.99586	0.99586	0.99586	0.99586	0.99586	0.99586	0.99586	0.99586	0.99586	0.99586	0.99586	0.99586	0.99586	0.99586	0.99586	0.99586	0.99586	0.99586	0.99586	0.99586	0.99586	0.99586	0.99586
chrIX	414023	414814	YIR036W-A_HYR1_chrIX:423004-423804	60	+	0.711328	0.711328	0.711328	0.711328	0.711328	0.711328	0.711328	0.711328	0.711328	0.711328	0.711328	0.711328	0.711328	0.711328	0.711328	0.711328	0.711328	0.711328	0.711328	0.711328	0.711328	0.711328	0.711328	0.711328	0.711328	0.711328	0.711328	0.711328	0.711328	0.711328	0.711328	0.711328	0.711328	0.711328	0.711328	0.711328	0.711328	0.711328	0.711328	0.711328	0.711328	0.711328	0.711328	0.569063
chrX	609201	610625	SFC1_chrX:609604-611028	60	+	1.13813	0.99586	1.28039	1.28039	1.28039	1.28039	1.28039	1.42266	1.42266	1.42266	1.28039	1.28039	1.28039	0.711328	0.99586	1.13813	1.28039	1.28039	1.28039	1.28039	1.28039	1.28039	1.28039	1.28039	1.28039	1.28039	1.28039	1.28039	1.28039	1.28039	1.28039	1.28039	1.28039	1.28039	1.28039	1.28039	1.28039	1.28039	1.28039	1.28039	1.28039	1.28039	1.28039	1.28039
chrIV	241212	241692	STF1_chrIV:229113-229593	60	+	248.822998	248.395996	248.110992	247.684998	246.830994	245.977005	246.688995	238.294998	246.261993	247.684998	247.684998	246.404007	242.421005	202.729004	245.408005	247.257996	243.417007	224.921997	246.973007	247.542007	249.675995	249.391998	249.106995	249.819	249.819	248.679993	243.417007	247.399994	249.391998	249.106995	248.253998	248.822998	244.839005	250.388	250.957001	251.098999	251.098999	251.526001	251.098999	250.102997	250.102997	250.102997	246.546005	246.404007
chrXIII	618731	620003	SPG5_chrXIII:645642-646914	60	+	0.142266	0.142266	0.142266	0.142266	0.142266	0.142266	0.142266	0.142266	0.142266	0.142266	0.142266	0.142266	0.142266	0.142266	0.142266	0.142266	0.142266	0.142266	0.142266	0.142266	0.142266	0.142266	0.142266	0.142266	0.142266	0.142266	0.142266	0.142266	0.142266	0.142266	0.142266	0.142266	0.142266	0.142266	0.142266	0.142266	0.142266	0.142266	0.142266	0.142266	0.142266	0.142266	0.142266	0.142266
chrIV	141244	142415	TFP1_chrIV:126680-130168_r1	60	+	584.570007	582.151001	584.570007	584.284973	584.854004	585.992004	584.854004	585.422974	585.708008	579.590027	581.296997	583.43103	580.017029	581.155029	586.13501	579.30603	586.13501	583.716003	579.590027	581.440002	577.598999	575.465027	585.992004	583.43103	585.281006	557.823975	589.833008	589.406982	588.552979	585.565002	585.138977	587.84198	587.984009	586.987976	575.890991	577.741028	583.716003	586.846008	587.84198	568.778015	569.205017	586.846008	578.452026	584.570007
chrIV	1452042	1454039	SNA2_RBA50_chrIV:1490525-1492525	60	+	2.27625	2.41852	2.41852	2.27625	2.27625	1.99172	1.99172	2.27625	2.27625	2.27625	1.28039	1.99172	1.99172	2.13398	1.28039	1.56492	1.70719	2.27625	2.27625	2.27625	2.41852	1.70719	2.13398	1.70719	1.70719	1.70719	1.28039	2.27625	2.41852	2.56078	2.56078	2.56078	2.56078	2.56078	2.41852	2.27625	2.41852	2.56078	2.41852	2.56078	2.56078	2.56078	2.41852	2.41852
chrVII	408429	409781	RPT6_chrVII:409980-411332	60	-	0.121599	0.121599	0.243199	0.121599	0.121599	0.121599	0.243199	0.243199	0.243199	0.243199	0.121599	0.243199	0.243199	0.243199	0.243199	0.243199	0.121599	0.243199	0.243199	0.243199	0.243199	0.243199	0.243199	0.243199	0.243199	0.243199	0.243199	0.243199	0.121599	0.243199	0.243199	0.243199	0.243199	0.243199	0.243199	0.243199	0.243199	0.243199	0.243199	0.243199	0.243199	0.243199	0.243199	0.243199
chrXI	175682	178259	SDH1_chrXI:168955-171531	60	-	3.03998	3.03998	3.03998	3.03998	2.91838	3.03998	2.91838	2.91838	2.91838	2.91838	2.79678	2.79678	2.91838	3.03998	2.91838	3.03998	2.67518	3.03998	3.03998	2.91838	2.91838	2.91838	2.79678	2.55358	2.79678	2.79678	3.03998	2.79678	2.79678	2.67518	2.67518	2.91838	2.55358	2.79678	2.91838	3.03998	3.03998	3.03998	3.03998	3.03998	3.03998	3.03998	3.03998	2.91838
chrIX	112749	116258	KGD1_chrIX:122417-125929	60	+	311.420013	312.131012	312.415009	312.415009	310.850006	310.281006	299.468994	292.213989	300.606995	280.548004	297.050995	307.863007	310.708008	261.200012	311.989014	300.891998	300.037994	296.90799	263.19101	310.850006	298.330994	277.845001	304.733002	305.729004	311.989014	314.549011	314.976013	315.829987	316.540985	315.687988	315.829987	316.540985	316.683014	317.252014	316.967987	316.825989	316.967987	317.252014	314.265015	314.976013	301.033997	307.863007	314.834015	317.678986
chrIV	371833	373441	MCH1_chrIV:359773-361381	60	-	329.048004	324.304993	248.063004	332.330994	332.938995	333.546997	333.424988	332.696014	332.574005	332.451996	329.656006	327.832001	321.144012	325.035004	324.18399	324.427002	325.520996	332.088013	333.303986	331.966003	331.843994	332.696014	334.519989	334.39801	333.911987	326.859009	324.18399	300.106995	335.735992	335.492004	335.614014	335.492004	321.994995	300.837006	321.994995	322.967987	336.708008	337.31601	337.437988	337.437988	336.708008	335.492004	320.536011	335.614014
chrV	152557	154781	GLC3_chrV:133089-135313	60	+	733.094971	731.388	731.388	727.830994	727.689026	721.429016	721.14502	733.948975	733.521973	730.676025	722.710022	719.010986	718.867981	723.848022	723.421021	721.713989	729.254028	713.177979	712.750977	731.530029	730.533997	731.388	729.538025	731.103027	727.403992	729.395996	728.400024	723.278992	722.140991	720.432983	721.713989	700.515991	703.218994	687.427979	709.052002	709.19397	651.291992	626.538025	601.926025	605.767029	622.127991	593.390015	584.000977	576.603027
chrV	213625	214057	SBH2_chrV:194198-194630	60	-	1.45919	1.45919	1.45919	1.45919	1.45919	1.45919	1.45919	1.45919	1.45919	1.45919	1.45919	1.45919	1.45919	1.45919	1.45919	1.45919	1.45919	1.58079	1.58079	1.58079	1.58079	1.58079	1.45919	1.45919	1.45919	1.70239	1.70239	1.70239	1.70239	1.58079	1.70239	1.70239	1.58079	1.70239	1.70239	1.70239	1.82399	1.33759	1.70239	2.06719	2.06719	2.06719	2.06719	2.06719
chrIV	1069662	1070990	HIM1_chrIV:1102136-1103464	60	+	1.28039	1.28039	1.28039	1.28039	1.28039	1.13813	1.13813	1.28039	1.28039	1.28039	1.28039	1.28039	0.853594	0.99586	1.13813	1.28039	1.28039	1.28039	1.28039	1.28039	1.13813	1.13813	1.13813	1.13813	1.13813	1.13813	0.99586	0.99586	1.13813	1.13813	1.13813	0.99586	0.853594	0.853594	0.569063	0.853594	0.99586	0.853594	1.13813	1.28039	1.28039	1.28039	1.28039	1.28039
chrXI	467384	468992	FOX2_chrXI:455661-457269	60	-	22.6175	23.103901	24.0767	23.955099	24.0767	24.319901	24.319901	24.4415	24.319901	24.198299	24.563101	24.806299	24.9279	24.4415	24.806299	24.6847	24.806299	24.806299	24.6847	24.806299	24.563101	24.563101	24.4415	24.4415	24.9279	25.171101	25.0495	25.2927	25.171101	25.171101	25.171101	25.171101	25.535801	25.535801	25.535801	25.4142	25.535801	25.535801	25.2927	24.319901	23.955099	22.1311	24.6847	25.2927
chrVIII	384374	385895	CRP1_chrVIII:390271-391791	60	+	3.27211	3.12984	3.27211	3.55664	3.55664	3.55664	3.55664	3.69891	3.69891	3.69891	3.69891	3.69891	3.69891	3.69891	3.69891	3.69891	3.69891	3.69891	3.55664	3.55664	3.55664	3.69891	3.55664	3.69891	3.69891	3.69891	3.69891	3.69891	3.69891	3.69891	3.84117	3.84117	3.84117	3.84117	3.84117	3.84117	3.84117	3.84117	3.84117	3.84117	3.84117	3.84117	3.84117	3.84117
chrXIII	359021	360141	AAC1_chrXIII:387206-388326	60	-	9.60634	9.24155	9.36314	9.36314	9.72794	9.48474	9.72794	9.72794	9.60634	9.60634	9.48474	9.48474	9.48474	9.48474	9.72794	9.60634	9.72794	9.72794	9.60634	9.72794	9.72794	9.72794	9.60634	9.60634	9.48474	9.48474	9.60634	9.60634	9.60634	9.36314	9.36314	8.63355	7.05276	8.75515	9.11995	9.11995	9.11995	9.11995	9.11995	7.78235	8.14715	8.99835	8.99835	9.48474
chrXVI	171022	172815	CSM4_chrXVI:171234-173026	60	+	0	0	0	0	0	0	0	0	0	0	0	0	0	0	0	0	0	0	0	0	0	0	0	0	0	0	0	0	0	0	0	0	0	0	0	0	0	0	0	0	0	0	0	0
chrII	335815	337896	GIP1_chrII:328149-330230	60	-	234.442993	219.244003	234.442993	236.875	236.266998	220.095001	227.634003	235.658997	237.848007	235.781006	218.149002	165.132004	222.162003	215.716995	222.039993	230.917007	226.660995	233.591995	235.781006	235.416	226.660995	238.335007	238.335007	238.699005	238.091003	238.335007	233.835007	232.011002	234.565002	229.822998	219	222.162003	233.957001	222.647995	218.636002	226.904007	233.714005	226.783005	237.240005	239.429001	239.550995	236.875	237.604996	239.429001
chrIV	83823	87352	GDH2_chrIV:70572-74108	60	-	116.491997	116.005997	117.343002	116.005997	116.249001	117.222	117.464996	118.194	118.194	117.708	118.438004	118.438004	118.316002	118.316002	117.830002	116.857002	117.343002	116.735001	115.763	117.830002	117.830002	113.695	118.316002	118.558998	116.491997	118.558998	119.045998	118.924004	114.667999	118.072998	118.072998	117.950996	117.950996	118.558998	118.558998	118.681	118.438004	117.099998	116.857002	116.613998	117.708	118.558998	118.438004	118.558998
chrVII	360029	360717	FMP37_chrVII:358552-359240	60	+	1423.939941	1066.140015	1272.569946	1391.640015	1419.099976	1419.23999	1416.680054	1319.939941	1403.02002	1411.130005	1415.119995	1420.52002	1401.459961	1425.5	1429.060059	1428.630005	1427.349976	1426.780029	1423.51001	1241.689941	1223.339966	1142.819946	997.424988	1338.290039	1414.26001	1392.920044	1350.949951	1374	1382.400024	1439.589966	1437.73999	1437.449951	1436.170044	1392.780029	1433.900024	1436.880005	1438.160034	1406.01001	1421.089966	1423.790039	1439.72998	1442	1425.5	1439.160034
chrXVI	742625	744241	RPN7_chrXVI:742341-743957	60	+	0.853594	0.853594	0.853594	0.853594	0.853594	0.853594	0.853594	0.853594	0.853594	0.853594	0.853594	0.853594	0.853594	0.853594	0.853594	0.853594	0.853594	0.853594	0.853594	0.853594	0.99586	0.99586	1.56492	1.56492	1.56492	1.56492	1.56492	1.56492	1.70719	1.70719	1.99172	1.99172	1.99172	1.99172	1.99172	1.99172	1.99172	1.99172	1.99172	1.99172	1.84945	1.99172	1.99172	1.99172
chrIV	192166	193254	MSH5_chrIV:180008-181096	60	+	559.672974	560.810974	561.948975	562.09198	561.948975	562.518005	561.807007	562.518005	559.104004	561.237976	562.518005	550.567993	552.275024	562.518005	564.51001	562.375977	565.364014	563.372009	562.945007	562.375977	562.518005	534.776978	561.380005	565.078979	561.237976	565.932983	566.786011	565.932983	566.929016	566.359985	565.791016	562.802979	564.226013	555.263	567.070984	568.208984	564.51001	567.213013	568.778015	559.531006	569.346985	569.773987	569.489014	569.062988
chrII	783169	784878	APE3_chrII:774668-776380	60	+	1718	1722.550049	1727.109985	1744.890015	1748.72998	1746.880005	1741.189941	1748.869995	1750.01001	1748.72998	1745.880005	1752.430054	1748.300049	1747.160034	1741.900024	1739.339966	1737.630005	1735.209961	1732.369995	1308.839966	1680.160034	1734.079956	1748.589966	1745.030029	1733.079956	1757.829956	1759.680054	1753.280029	1755.839966	1740.76001	1758.550049	1759.400024	1747.160034	1756.130005	1757.410034	1756.97998	1765.939941	1760.109985	1767.650024	1768.790039	1770.069946	1757.689941	1719.280029	1717.859985
chrIV	944009	945702	CTA1_chrIV:967989-969677	60	-	111.871002	111.507004	111.507004	111.141998	108.709999	110.899002	111.385002	110.168999	109.318001	111.507004	112.236	111.507004	111.627998	112.236	111.75	111.75	110.899002	110.654999	110.533997	111.385002	111.75	110.654999	111.627998	111.75	109.560997	109.318001	113.331001	113.573997	111.871002	111.507004	112.478996	113.209	112.966003	95.698601	113.086998	113.573997	113.331001	113.331001	101.535004	113.939003	113.817001	113.695	113.573997	113.331001
chrV	191191	191795	NTF2_chrV:172066-172666	60	+	0	0	0	0	0	0	0	0	0	0	0	0	0	0	0	0	0	0	0	0	0	0	0	0	0	0	0	0	0	0	0	0	0	0	0	0	0	0	0	0	0	0	0	0
chrIV	780318	781910	CDC37_chrIV:790295-791887	60	+	161.613998	162.610001	163.179001	162.751999	165.169998	166.166	166.166	165.028	165.738998	165.169998	151.654999	165.455002	165.597	166.024002	161.044998	166.593002	165.169998	166.878006	167.020004	167.304001	166.309006	166.166	163.462997	166.593002	166.309006	166.593002	166.878006	167.447006	167.447006	167.873001	168.016006	168.016006	167.731003	167.873001	167.873001	167.873001	167.447006	166.593002	168.016006	167.731003	168.016006	165.738998	166.024002	165.882004
chrVI	175750	176758	RPN11_chrVI:153350-154358	60	+	0.569063	0.569063	0.569063	0.569063	0.569063	0.711328	0.711328	0.711328	0.711328	0.711328	0.711328	0.711328	0.711328	0.711328	0.711328	0.711328	0.711328	0.711328	0.711328	0.711328	0.711328	0.711328	0.711328	0.426797	0.426797	0.426797	0.426797	0.711328	0.711328	0.711328	0.711328	0.569063	0.711328	0.711328	0.711328	0.711328	0.711328	0.711328	0.711328	0.711328	0.711328	0.284531	0.569063	0.711328
chrIV	1201599	1202175	RPP2B_chrIV:1239405-1239981	60	+	3.12984	3.12984	3.12984	1.99172	1.84945	2.13398	1.99172	1.99172	1.70719	1.70719	1.99172	1.84945	1.84945	1.84945	1.99172	1.84945	1.99172	1.84945	1.99172	1.99172	1.99172	0.853594	1.28039	1.56492	1.99172	1.99172	1.99172	1.99172	1.99172	1.99172	1.99172	1.99172	1.84945	1.70719	1.84945	1.84945	1.99172	1.99172	1.99172	1.99172	1.99172	1.99172	1.99172	1.99172
chrIX	294655	295375	YIL025C_YIL024C_chrIX:308487-309207	60	-	66.150002	66.393204	66.636398	66.636398	67.001198	64.933998	63.961201	65.906799	65.420403	65.420403	66.028397	66.393204	66.514801	66.514801	65.785202	66.879601	66.758003	66.879601	66.636398	66.271599	66.514801	66.879601	67.001198	66.514801	66.271599	66.393204	65.785202	66.393204	66.150002	66.758003	66.636398	66.758003	67.2444	66.636398	65.663597	66.879601	67.001198	67.365997	67.001198	67.487602	67.365997	67.365997	67.2444	67.6092
chrIV	129880	130656	ARF1_chrIV:116264-117040	60	+	1837.359985	1836.930054	1834.52002	1828.680054	1824.97998	1829.109985	1845.040039	1842.060059	1848.599976	1858.130005	1859.550049	1856.140015	1854.719971	1852.579956	1836.790039	1859.550049	1868.369995	1864.680054	1863.680054	1869.800049	1866.810059	1868.369995	1859.27002	1857.709961	1863.680054	1872.790039	1859.699951	1875.199951	1868.369995	1819.150024	1869.089966	1872.790039	1877.76001	1874.780029	1862.680054	1823.280029	1812.180054	1825.97998	1842.619995	1871.219971	1857.420044	1880.469971	1882.599976	1874.630005
chrXV	928688	929368	UBC11_chrXV:958202-958882	60	-	33.682999	33.8046	33.682999	33.682999	33.075001	33.682999	33.926201	33.926201	33.682999	34.047798	34.291	33.561401	33.561401	33.682999	33.075001	33.682999	34.412601	34.412601	33.8046	32.1022	34.169399	34.169399	34.169399	34.047798	34.169399	34.169399	34.291	34.169399	34.169399	32.831799	30.2782	27.3598	33.8046	33.8046	33.561401	34.169399	34.169399	34.291	34.169399	33.926201	34.412601	34.534199	34.6558	34.6558
chrXIV	60873	61883	YNL305C_chrXIV:58821-59829	60	-	1.33759	1.33759	1.33759	1.33759	1.33759	1.33759	1.33759	1.33759	1.33759	1.33759	1.33759	1.33759	1.33759	1.33759	1.33759	1.33759	1.33759	1.33759	1.33759	1.33759	1.33759	1.33759	1.21599	1.21599	1.09439	1.21599	1.21599	1.33759	1.33759	1.33759	1.33759	1.33759	1.33759	1.33759	1.33759	1.33759	1.33759	1.33759	1.33759	1.33759	1.33759	1.33759	1.33759	1.33759
chrXV	853150	854614	YOR302W_CPA1_chrXV:882669-884133	60	+	48.7971	48.6549	48.5126	47.232201	43.106499	47.3745	48.2281	47.232201	48.6549	49.508499	48.7971	47.659	48.9394	49.6507	49.792999	49.792999	49.508499	49.792999	47.943501	50.077499	49.6507	49.9352	49.9352	50.077499	50.504299	50.362	50.362	50.362	50.362	49.792999	48.3703	48.7971	48.2281	44.813702	45.098202	43.960098	41.3993	49.9352	50.504299	50.219799	50.362	50.504299	50.646599	50.646599
chrVIII	467912	468608	SSP1_chrVIII:473924-474620	60	+	504.190002	485.126007	502.339996	502.908997	504.046997	504.332001	501.343994	373.873993	456.388	506.75	508.742004	508.600006	508.600006	507.462006	504.190002	501.485992	511.445007	511.161011	507.177002	506.75	508.031006	512.440979	512.299011	513.01001	513.864014	507.888	507.035004	508.031006	500.490997	500.347992	507.604004	507.604004	456.246002	507.462006	512.299011	513.294983	512.440979	508.457001	510.449005	510.591003	489.394012	513.01001	513.01001	512.156006
chrII	589676	590284	UMP1_chrII:581601-582209	60	-	1.21599	1.21599	1.21599	1.09439	1.21599	1.33759	1.33759	1.21599	1.21599	1.33759	1.21599	1.21599	1.21599	1.21599	1.21599	1.21599	1.33759	1.33759	1.33759	1.33759	1.45919	1.45919	1.45919	1.45919	1.45919	1.45919	1.45919	1.45919	1.45919	1.45919	1.45919	1.45919	1.45919	1.45919	1.45919	1.33759	1.45919	1.45919	1.45919	1.45919	1.45919	1.45919	1.45919	1.45919
chrIV	804945	805798	UBC1_chrIV:816767-817623	60	+	144.968994	145.110992	145.110992	145.253006	144.684006	144.684006	144.542007	144.399994	145.110992	137.285995	138.139999	142.692001	144.115005	143.404007	142.123001	139.136002	144.399994	146.106995	145.395996	145.964996	146.106995	139.563004	144.115005	144.399994	145.110992	145.537994	144.684006	148.098999	148.809998	148.524994	148.098999	148.240997	148.240997	145.679993	145.964996	145.537994	147.529007	147.813995	147.813995	148.382996	148.098999	149.093994	148.951996	149.093994
chrXII	197522	198921	AAT2_chrXII:196724-198124	60	-	0.607996	0.729596	0.729596	0.729596	0.729596	0.729596	0.729596	0.729596	0.607996	0.607996	0.607996	0.607996	0.607996	0.607996	0.607996	0.607996	0.607996	0.607996	0.607996	0.729596	0.729596	0.729596	0.729596	0.729596	0.729596	0.729596	0.729596	0.729596	0.851195	0.851195	0.851195	0.851195	0.851195	0.851195	0.851195	0.851195	0.851195	0.851195	0.851195	0.851195	0.851195	0.851195	0.851195	0.851195
chrXIII	732583	735096	FAA4_chrXIII:759562-762074	60	+	0	0	0	0	0	0	0	0	0	0	0	0	0	0	0	0	0	0	0	0	0	0	0	0	0	0	0	0	0	0	0	0	0	0	0	0	0	0	0	0	0	0	0	0
chrXIII	694656	695480	TMA29_chrXIII:721622-722446	60	-	45.599701	45.234901	41.587002	46.086102	46.086102	46.086102	46.207699	45.721298	46.086102	46.3293	46.086102	46.086102	46.572498	46.3293	45.4781	45.599701	45.721298	46.572498	46.694099	46.815701	46.815701	46.572498	46.694099	46.937302	47.058899	47.058899	46.937302	45.842899	46.572498	46.694099	46.572498	45.842899	45.721298	45.9645	46.450901	46.572498	46.3293	46.450901	46.572498	46.815701	46.694099	46.694099	47.1805	46.450901
chrXV	526728	528240	RPT5_chrXV:544953-546465	60	+	2.70305	2.70305	2.70305	2.70305	2.70305	2.56078	2.70305	2.70305	2.70305	2.70305	2.56078	2.56078	2.56078	2.70305	2.70305	2.70305	2.70305	2.56078	2.41852	2.41852	2.70305	0.711328	0.853594	1.70719	2.70305	2.70305	2.70305	2.70305	2.70305	2.70305	2.70305	2.70305	2.70305	2.70305	2.70305	2.70305	2.27625	2.70305	2.70305	2.27625	2.27625	2.70305	2.56078	2.41852
chrXV	351358	351815	HSP10_chrXV:370438-370894	60	-	0.243199	0.243199	0.243199	0.243199	0.364798	0.364798	1.21599	1.21599	1.21599	1.82399	3.76958	5.35037	8.99835	11.4303	14.8351	16.415899	17.875099	20.9151	21.887899	22.252701	22.9823	23.4687	23.4687	24.319901	24.198299	24.198299	24.0767	28.940599	33.075001	37.2094	39.2766	40.979	41.100601	40.857399	39.641399	46.572498	49.126099	51.193298	54.3549	55.692501	56.7869	57.881302	58.246101	58.732498
chrVIII	77489	78179	RPS20_chrVIII:75373-76069	60	+	1.42266	1.42266	1.42266	1.42266	1.28039	1.28039	1.28039	1.28039	1.13813	1.28039	1.28039	1.42266	1.42266	1.42266	1.42266	1.42266	1.42266	1.42266	1.42266	1.42266	1.42266	1.28039	1.28039	1.28039	1.28039	1.28039	1.28039	1.28039	1.42266	1.28039	1.42266	1.42266	1.42266	1.42266	1.42266	1.28039	1.42266	1.42266	1.42266	1.42266	1.42266	1.42266	1.42266	1.42266
chrIV	614337	614873	SSS1_chrIV:616739-617275	60	-	56.908501	57.030102	56.665298	57.030102	57.030102	57.151699	57.2733	57.6381	57.881302	58.002899	57.881302	57.6381	57.881302	57.759701	58.002899	58.002899	57.759701	56.057301	57.881302	58.002899	57.516499	58.1245	58.1245	58.1245	58.1245	56.4221	56.543701	57.151699	56.7869	58.246101	58.1245	57.759701	58.246101	58.246101	58.246101	58.246101	57.881302	58.1245	57.881302	58.1245	58.367699	58.367699	58.367699	58.1245
chrXV	139718	140886	ADH1_chrXV:159470-160638	60	-	302.661011	304.848999	302.903992	315.792999	321.022003	324.791992	325.885986	316.765991	307.889008	313.360992	318.954987	302.416992	301.445007	321.994995	324.062012	325.885986	326.615997	323.45401	324.670013	325.520996	327.223999	328.803986	330.019989	330.264008	330.38501	330.75	330.506989	331.235992	329.656006	329.169006	328.925995	330.141998	329.169006	328.561005	327.10199	327.223999	329.290985	330.627991	330.627991	329.898987	326.372009	326.859009	327.709991	326.007996
chrXIII	483918	484452	YMR122W-A_chrXIII:511266-511802	60	+	64.8731	64.5886	64.5886	65.299896	64.8731	64.3041	64.730904	65.015404	65.584503	65.1577	65.4422	65.299896	64.3041	65.4422	65.1577	64.019501	65.015404	65.1577	65.1577	62.739201	47.8013	63.5928	64.730904	65.015404	65.4422	65.584503	65.4422	65.584503	65.584503	65.299896	64.8731	65.015404	65.015404	63.8773	62.454601	63.735001	64.446297	62.596901	64.730904	64.8731	64.446297	65.299896	65.1577	65.1577
chrIII	49158	50911	PDI1_YCL041C_chrIII:48549-50277	60	-	17.023899	16.780701	17.023899	17.023899	17.023899	16.9023	16.6591	16.6591	16.5375	16.6591	16.5375	16.415899	16.9023	17.023899	16.9023	16.2943	15.9295	14.8351	11.6735	17.1455	17.3887	17.631901	17.5103	17.5103	17.5103	15.9295	17.875099	17.5103	17.5103	17.9967	17.875099	17.7535	17.9967	18.239901	18.118299	18.239901	18.239901	18.239901	18.239901	18.3615	18.3615	18.3615	18.118299	17.7535
chrVIII	371361	371889	YHR138C_chrVIII:377243-377771	60	-	38.668598	39.033401	38.668598	38.4254	38.303799	38.547001	38.182201	37.938999	38.9118	38.0606	38.790199	39.2766	39.2766	38.9118	39.154999	39.154999	39.763	39.398201	39.884602	39.763	40.614201	40.614201	40.370998	40.735802	40.370998	40.614201	40.614201	40.857399	40.857399	40.735802	40.857399	40.735802	40.370998	40.370998	39.763	39.519798	40.1278	39.763	40.735802	40.614201	40.614201	40.979	40.979	41.100601
chrIV	327283	328531	MDH3_chrIV:315205-316453	60	-	99.833	99.346603	96.4282	95.212196	95.333801	98.1306	93.996201	93.631401	91.685898	85.849098	85.970703	87.186699	81.228302	81.106697	80.863503	79.769096	79.404297	77.337097	65.906799	68.095596	66.271599	74.540398	75.634804	77.823502	77.945099	77.701897	77.945099	70.6492	71.622002	78.066704	77.945099	76.729103	77.701897	78.188301	77.945099	77.458702	73.202797	71.500397	69.3116	69.919601	68.582001	64.933998	64.812401	71.622002
chrVII	1043055	1044390	BGL2_chrVII:1057456-1058792	60	-	15.8079	15.4431	15.4431	14.9567	15.1999	15.6863	15.5647	14.8351	14.7135	14.8351	15.4431	15.6863	15.3215	15.6863	15.6863	15.6863	15.5647	15.3215	15.3215	14.8351	15.1999	15.6863	15.9295	16.0511	15.8079	15.8079	15.6863	15.8079	16.0511	15.8079	16.0511	16.172701	16.6591	16.5375	16.415899	16.415899	16.172701	16.6591	16.6591	16.2943	16.2943	15.8079	15.9295	16.415899
chrXV	957302	959446	MNE1_chrXV:992746-994890	60	-	1104.23999	1102.180054	1106.310059	1090.380005	1086.48999	1066.910034	976.564026	850.830017	942.638	1056.209961	1056.089966	1060.949951	1069.219971	1062.660034	1055.969971	1095.969971	1108.26001	1108.859985	1110.199951	1127.829956	1130.630005	1109.839966	1129.170044	1128.680054	1050.01001	1086.25	1093.540039	1103.390015	1104.969971	1094.52002	1104.609985	1104.119995	1107.890015	1020.460022	934.48999	1123.209961	1117.5	1123.209961	1121.630005	1137.800049	1136.099976	1136.469971	1139.02002	1137.199951
chrXIII	637720	638928	ROT1_chrXIII:664634-665842	60	+	12.0926	13.373	13.2307	13.2307	13.373	13.373	13.373	13.373	13.373	13.2307	12.9462	12.9462	13.0884	13.2307	13.0884	12.8039	12.8039	12.9462	11.6658	11.5235	11.808	13.5152	13.5152	13.5152	13.5152	13.2307	13.373	13.373	12.8039	13.6575	13.6575	13.2307	13.5152	13.5152	12.9462	12.6616	12.3771	12.6616	12.8039	13.2307	13.373	13.2307	13.2307	13.0884
chrXII	126102	127926	YEH1_chrXII:125490-127314	60	+	0.426797	0.426797	0.426797	0.426797	0.426797	0.426797	0.426797	0.426797	0.426797	0.426797	0.426797	0.426797	0.426797	0.426797	0.426797	0.426797	0.426797	0.426797	0.426797	0.426797	0.426797	0.426797	0.426797	0.426797	0.426797	0.426797	0.426797	0.426797	0.426797	0.426797	0.426797	0.426797	0.426797	0.426797	0.426797	0.426797	0.426797	0.426797	0.426797	0.426797	0.426797	0.284531	0.426797	0.426797
chrXIII	271059	272830	HXT2_chrXIII:288050-289818	60	+	1.13813	0.853594	0.99586	1.13813	1.13813	1.13813	1.13813	1.13813	1.13813	1.13813	1.13813	1.13813	0.99586	1.13813	1.13813	0.99586	0.853594	1.13813	1.13813	1.13813	1.13813	1.13813	1.13813	1.13813	1.13813	1.13813	1.13813	1.13813	1.13813	1.13813	1.13813	1.13813	0.711328	1.28039	1.28039	1.28039	1.28039	1.28039	1.28039	1.28039	1.28039	1.28039	1.28039	1.28039
chrVI	73946	75771	ACT1_chrVI:53005-54830	60	-	1234.349976	1240.920044	1353.400024	1348.900024	1341.23999	1369.939941	1368.839966	1384.77002	1385.140015	1383.189941	1355.589966	1382.339966	1383.920044	1378.939941	1389.150024	1386.109985	1386.839966	1382.949951	1329.079956	1389.030029	1387.689941	1382.579956	1388.790039	1387.449951	1387.449951	1384.160034	1385.140015	1294.420044	1287.01001	1350.119995	1245.780029	1247.849976	1368.23999	1358.51001	1358.869995	1347.680054	1323.609985	1326.530029	1325.550049	1323.23999	1288.589966	1287.25	1186.810059	1184.859985
chrIV	444681	445265	APC11_chrIV:433476-434060	60	+	556.258972	556.685974	557.396973	558.107971	560.099976	559.815002	554.408997	560.669006	558.534973	552.41803	556.828003	554.267029	560.242004	563.372009	562.945007	563.513977	559.672974	562.945007	562.518005	561.380005	562.09198	561.948975	560.669006	562.802979	561.807007	558.961975	563.799011	564.51001	480.003998	547.580994	562.09198	556.828003	546.585022	544.734985	549.288025	504.473999	550.140991	557.539001	563.22998	547.010986	549.429993	549.572021	561.380005	561.664978
chrXI	81141	82001	YKT6_chrXI:74755-75611	60	-	0	0.121599	0.121599	0.121599	0.121599	0	0.121599	0.121599	0.121599	0.121599	0.121599	0	0	0	0.121599	0.121599	0.121599	0.121599	0	0.121599	0.121599	0.121599	0.121599	0.121599	0.121599	0.121599	0.121599	0.121599	0.121599	0.121599	0.121599	0.121599	0.121599	0.121599	0.121599	0.121599	0.121599	0.121599	0.121599	0.121599	0.121599	0.121599	0.121599	0.121599
chrXIV	614372	617666	HEF3_chrXIV:606139-609435	60	+	1541.880005	1574.599976	1413.410034	1337.719971	1572.75	1555.819946	1605.329956	1605.040039	1620.119995	1620.829956	1616.560059	1614.859985	1610.72998	1609.73999	1607.73999	1607.030029	1601.339966	1549.420044	1593.800049	1594.800049	1574.73999	1609.880005	1616.849976	1615.849976	1587.400024	1500.189941	1275.27002	1175.969971	1596.930054	1590.530029	1587.400024	1581.98999	1569.469971	1583.839966	1592.380005	1603.619995	1594.089966	1574.599976	1582.280029	1578.579956	1606.040039	1607.890015	1564.209961	1580
chrVIII	396109	396869	SPO16_chrVIII:401939-402699	60	-	0.607996	0.607996	0.607996	0.607996	0.607996	0.607996	0.607996	0.607996	0.607996	0.607996	0.607996	0.607996	0.607996	0.607996	0.607996	0.607996	0.607996	0.607996	0.607996	0.607996	0.486397	0.486397	0.486397	0.607996	0.607996	0.607996	0.607996	0.607996	0.607996	0.607996	0.607996	0.607996	0.607996	0.607996	0.607996	0.607996	0.607996	0.607996	0.607996	0.607996	0.607996	0.607996	0.607996	0.607996
chrV	369667	371131	RAD51_chrV:349925-351389	60	+	0.284531	0.142266	0.142266	0.142266	0.142266	0.142266	0.142266	0.284531	0.284531	0.284531	0.284531	0.284531	0.284531	0.284531	0.284531	0.284531	0.284531	0.284531	0.284531	0.284531	0.284531	0.284531	0.284531	0.284531	0.284531	0.284531	0.284531	0.284531	0.284531	0.284531	0.284531	0.284531	0.284531	0.284531	0.284531	0.284531	0.284531	0.284531	0.284531	0.284531	0.284531	0.284531	0.284531	0.284531
chrXII	622801	624761	HSP60_chrXII:663099-665059	60	-	31.1294	31.372601	29.427	25.171101	32.710201	33.4398	33.4398	34.047798	34.412601	34.6558	35.628601	36.723	37.452599	37.5742	37.452599	36.844601	39.398201	41.587002	43.897301	44.870098	45.9645	45.9645	46.207699	45.4781	45.721298	44.991699	47.058899	47.788502	48.153301	47.788502	48.0317	47.910099	48.274899	48.8829	49.369301	51.071701	51.8013	52.1661	52.530899	52.774101	52.895699	54.111698	56.178902	57.6381
chrVIII	364108	364838	IGO2_chrVIII:369983-370703	60	+	0.142266	0.142266	0.142266	0.142266	0.142266	0.142266	0.142266	0.142266	0.142266	0.142266	0.142266	0.142266	0.142266	0.142266	0.142266	0.142266	0.142266	0.142266	0.142266	0.142266	0.142266	0.142266	0.142266	0.142266	0.142266	0.142266	0.142266	0.142266	0.142266	0.142266	0.142266	0.142266	0.142266	0.142266	0.142266	0.142266	0.142266	0.142266	0.142266	0.142266	0.142266	0.142266	0.142266	0.142266
chrIV	383217	384065	NPC2_chrIV:371164-372012	60	+	192.912003	193.054993	191.063004	190.778	191.632004	191.916	192.628006	193.054993	192.912003	191.490005	192.059006	191.774002	189.639999	191.632004	178.401001	177.548004	185.798996	191.490005	192.201004	192.343002	192.485001	193.908005	193.766006	192.770004	194.619003	195.046005	195.188004	194.619003	195.046005	195.046005	195.330994	194.335007	193.766006	193.623993	192.912003	194.904007	184.091995	182.526993	172.994995	158.910995	179.682007	193.766006	194.761993	195.188004
chrXIII	532917	533733	YMR148W_chrXIII:560122-560938	60	+	331.764008	337.027008	284.81601	308.859009	336.601013	336.031006	329.345001	324.934998	330.056	336.31601	336.458008	324.649994	298.757996	321.093994	328.065002	330.056	317.252014	339.446014	339.303986	250.671997	317.821014	340.726013	342.290985	343.144989	342.859985	342.859985	340.441986	337.881012	340.299011	340.584015	342.290985	341.721985	342.148987	341.864014	274.287994	327.496002	333.89801	320.666992	309.143005	336.31601	340.441986	342.575989	342.433014	340.868988
chrXVI	581748	582396	YPR010C-A_chrXVI:582170-582818	60	-	54.3549	55.2061	56.300499	57.6381	57.030102	57.516499	57.6381	56.300499	56.300499	56.543701	55.814098	51.8013	58.4893	58.246101	58.4893	58.4893	57.759701	57.6381	58.367699	58.246101	57.394901	57.151699	57.2733	57.030102	58.732498	56.543701	53.260502	53.625301	56.4221	56.4221	56.665298	56.543701	57.6381	58.246101	56.543701	57.6381	57.759701	56.908501	58.1245	58.732498	58.610901	57.151699	57.394901	55.692501
chrII	152059	154003	COR1_chrII:133856-135808	60	-	0	0	0	0	0	0	0	0	0	0	0	0	0	0	0	0	0	0	0	0	0	0	0	0	0	0	0	0	0	0	0	0	0	0	0	0	0	0	0	0	0	0	0	0
chrIV	1432463	1433042	GRX2_chrIV:1470965-1471541	60	+	95.602501	95.8871	94.179901	94.322098	95.175697	95.175697	94.748901	94.322098	94.322098	94.322098	94.748901	59.182499	75.116302	88.6315	92.188103	94.464401	95.033501	95.033501	94.891197	94.322098	94.322098	93.610802	92.899498	92.045898	47.943501	47.659	47.943501	44.102402	47.516701	48.0858	47.3745	46.094101	26.745899	25.465599	26.034599	24.7542	24.7542	14.3688	14.2266	14.2266	14.2266	7.39781	7.39781	7.54008
chrIV	1346684	1347140	YDR461C-A_chrIV:1385369-1385825	60	-	0.972794	0.972794	0.972794	0.972794	0.972794	0.972794	0.972794	0.972794	0.972794	0.972794	0.972794	0.972794	0.972794	0.972794	0.851195	0.972794	0.851195	0.972794	0.972794	0.972794	0.972794	0.972794	0.851195	0.851195	0.607996	0.486397	0.607996	0.851195	0.972794	0.972794	0.972794	0.729596	0.729596	0.851195	0.972794	0.851195	0.851195	0.972794	0.851195	0.972794	0.972794	0.972794	0.972794	0.972794
chrVIII	157645	160839	RPN1_chrVIII:161589-164781	60	-	191.518997	189.938004	189.087006	190.181	191.031998	189.815994	190.789001	188.843994	190.059998	191.518997	190.667999	189.695007	185.682007	183.007004	185.682007	187.505997	190.546005	189.451996	177.169998	178.994003	193.707993	193.951004	194.315994	193.828995	194.072006	193.464005	177.292007	194.436996	195.044998	195.531998	187.748993	195.653	196.018005	195.895996	195.287994	194.436996	195.044998	194.072006	193.828995	192.248001	191.276001	192.613007	196.018005	196.748001
chrXIII	228732	229516	ERV25_chrXIII:246089-246873	60	+	153.931	156.065002	156.492004	156.350006	156.492004	157.345993	157.203995	157.061005	148.524994	154.643005	156.919006	156.919006	156.065002	153.789001	156.492004	157.488007	157.203995	157.203995	156.065002	156.776993	156.350006	157.488007	157.345993	155.496002	154.785004	156.919006	157.630005	157.914993	158.341995	154.501007	154.358002	154.643005	158.626007	158.483994	158.341995	158.199005	154.074005	153.362	157.345993	157.203995	156.919006	156.919006	158.199005	154.501007
chrI	61054	61662	GCV3_chrI:57874-58482	60	-	50.828499	51.314899	50.220501	50.828499	50.342098	51.679699	50.828499	51.8013	51.314899	51.193298	51.679699	51.314899	49.7341	49.977299	48.8829	49.977299	52.530899	52.530899	52.287701	52.1661	52.409302	51.193298	51.922901	52.6525	52.774101	52.044498	52.774101	53.260502	53.382099	53.260502	53.0173	51.8013	53.260502	52.895699	53.138901	53.382099	53.260502	53.5037	53.382099	53.138901	50.220501	53.260502	53.138901	52.409302
chrII	364096	364584	TSC3_chrII:356142-356630	60	-	59.7052	59.948399	60.07	60.5564	59.948399	60.799599	60.678001	60.678001	60.799599	61.285999	60.799599	60.9212	61.164398	60.9212	61.4076	61.7724	62.015598	61.7724	56.543701	61.164398	60.799599	61.7724	60.678001	59.462002	59.340401	62.501999	62.501999	62.258801	62.137199	62.501999	62.6236	62.501999	62.745201	62.380402	63.231602	62.501999	62.9884	62.9884	63.110001	63.4748	63.717999	63.596401	63.596401	63.8396
chrVII	986476	987988	ENO1_chrVII:1000885-1002397	60	+	3.55664	3.55664	3.69891	3.69891	3.55664	3.55664	3.55664	3.55664	3.55664	1.42266	2.27625	3.69891	3.69891	3.69891	3.69891	3.69891	3.69891	3.69891	3.55664	2.27625	3.12984	3.41438	3.69891	3.69891	3.55664	3.41438	3.27211	3.41438	3.41438	3.55664	3.55664	3.12984	2.98758	3.69891	3.69891	3.69891	3.69891	3.69891	3.55664	3.69891	3.69891	3.69891	3.55664	3.55664
chrII	300402	301786	ETR1_YBR027C_chrII:292732-294116	60	-	50.706902	50.706902	50.342098	49.977299	49.004501	50.9501	51.071701	51.314899	51.436501	51.558102	51.436501	51.436501	51.436501	51.193298	51.436501	51.314899	51.314899	51.314899	51.679699	51.314899	51.314899	50.9501	51.436501	51.436501	51.558102	51.679699	51.8013	51.558102	50.463699	51.193298	50.9501	51.314899	50.828499	50.828499	51.436501	50.828499	51.436501	50.9501	51.8013	51.8013	51.8013	52.287701	52.287701	50.0989
chrXV	319429	320661	SGT2_chrXV:338821-340053	60	-	2.06719	2.06719	2.06719	2.06719	2.06719	2.06719	1.94559	2.06719	1.94559	1.94559	2.06719	2.06719	2.06719	2.06719	1.94559	2.06719	2.06719	2.06719	2.06719	2.06719	1.94559	2.06719	2.06719	1.94559	2.06719	1.94559	2.06719	1.94559	1.94559	1.94559	2.06719	2.06719	1.94559	1.94559	1.94559	1.94559	2.06719	1.82399	2.06719	2.06719	2.06719	2.06719	2.06719	2.06719
chrXV	982277	983461	PRE10_chrXV:1017721-1018905	60	-	3.40478	3.40478	3.40478	3.28318	3.28318	3.40478	3.40478	3.40478	3.40478	3.52638	3.52638	3.52638	3.52638	3.52638	3.16158	3.52638	3.40478	3.40478	3.52638	3.40478	3.40478	3.52638	3.52638	3.52638	3.40478	3.40478	3.52638	3.52638	3.52638	3.52638	3.52638	3.64798	3.64798	3.52638	3.64798	3.64798	3.64798	3.64798	3.64798	3.64798	3.64798	3.64798	3.64798	3.64798
chrVIII	326080	326824	ERP5_chrVIII:332262-333006	60	+	25.892401	25.892401	26.034599	25.892401	25.892401	25.892401	26.176901	26.319099	26.176901	25.892401	25.892401	25.6078	25.750099	24.8965	25.6078	25.6078	25.038799	25.750099	25.892401	26.034599	25.750099	25.750099	25.750099	25.038799	25.038799	25.323299	25.323299	25.6078	25.465599	24.8965	24.7542	25.750099	25.750099	25.6078	25.750099	25.892401	25.750099	25.750099	25.750099	25.750099	25.750099	25.892401	25.750099	25.892401
chrXIII	396985	398399	SEC14_chrXIII:424946-426362	60	+	0.142266	0.142266	0.142266	0.142266	0.142266	0.142266	0.142266	0.142266	0.142266	0.142266	0.142266	0.142266	0.142266	0.142266	0.142266	0.142266	0.142266	0.142266	0.142266	0.142266	0.142266	0.142266	0.142266	0.142266	0.142266	0.142266	0.142266	0.142266	0.142266	0.142266	0.142266	0.142266	0.142266	0.142266	0.142266	0.142266	0.142266	0.142266	0.142266	0.142266	0.142266	0.142266	0.142266	0.142266
chrXII	716735	717188	YLR311C_chrXII:757155-757619	60	-	571.76001	568.232971	567.017029	569.692993	568.47699	568.719971	566.773987	567.382019	565.557983	567.260986	571.39502	571.880981	557.16803	571.76001	571.76001	572.854004	572.245972	570.908997	572.611023	568.47699	572.245972	570.786987	571.76001	569.692993	573.218994	573.341003	569.814026	563.734009	534.549988	563.612976	562.760986	570.301025	570.057007	570.179016	570.057007	566.408997	566.895996	527.984009	528.95697	572.002991	567.625	568.598022	570.908997	571.638
chrIV	488845	489398	HED1_chrIV:477756-478309	60	+	1.13813	1.13813	1.13813	1.13813	1.13813	1.13813	1.13813	1.13813	1.13813	1.13813	1.13813	1.13813	1.13813	1.13813	0.99586	0.99586	0.99586	0.99586	0.853594	0.853594	0.853594	0.853594	0.853594	0.426797	0.426797	0.426797	0.426797	0.284531	0.284531	0.284531	0.284531	0.284531	0.284531	0.284531	0.284531	0.284531	0.284531	0.284531	0.284531	0.284531	0.284531	0.284531	0.284531	0.284531
chrXV	471671	472647	VPS21_chrXV:489916-490892	60	-	192.369995	191.154007	190.667999	189.330002	190.667999	186.046997	186.654999	186.533005	181.182999	187.628006	193.707993	194.802002	195.774994	196.990997	196.382996	196.139999	195.895996	194.679993	195.653	195.531998	195.653	196.139999	197.112	195.895996	197.720001	198.085007	197.477005	197.233994	197.233994	197.233994	196.139999	195.774994	193.464005	186.533005	193.828995	193.707993	193.951004	194.802002	197.598999	195.653	197.233994	197.356003	197.720001	197.964005
chrXI	527059	529051	GAP1_chrXI:515002-516994	60	+	2.84531	2.84531	2.84531	2.84531	2.84531	2.84531	2.84531	2.84531	2.84531	2.84531	2.84531	2.84531	2.56078	2.56078	2.84531	2.70305	2.84531	2.70305	2.70305	2.56078	2.56078	2.70305	2.84531	2.84531	2.84531	2.84531	2.84531	2.84531	0.99586	1.84945	2.70305	2.70305	2.84531	2.84531	2.84531	2.84531	2.84531	2.84531	2.84531	2.84531	2.84531	2.84531	2.70305	2.70305
chrXIV	626701	627994	SIS1_chrXIV:618470-619742	60	-	7.78235	7.90395	7.66075	7.53916	7.53916	7.90395	7.53916	7.90395	7.90395	7.66075	7.66075	7.78235	7.78235	7.78235	7.90395	7.90395	8.02555	8.02555	7.05276	8.02555	8.02555	8.14715	8.14715	8.26875	8.26875	8.26875	8.26875	8.26875	8.14715	8.14715	8.14715	8.26875	8.14715	8.02555	8.02555	8.14715	8.26875	8.26875	8.14715	8.02555	8.02555	8.02555	8.02555	8.02555
chrXII	987312	990757	HMG2_chrXII:1032452-1035899	60	+	37.415901	37.558102	38.411701	38.411701	38.269501	37.700401	37.842701	37.842701	37.700401	37.131302	37.131302	37.273602	36.704498	36.846802	37.984901	37.984901	37.984901	37.842701	37.842701	36.846802	37.984901	38.269501	38.696301	38.696301	38.554001	38.411701	38.269501	37.415901	38.127201	37.700401	37.273602	38.696301	38.980801	38.980801	38.980801	38.980801	38.838501	38.554001	38.696301	38.411701	38.980801	38.980801	38.980801	38.838501
chrXIV	275762	276980	YNL194C_chrXIV:272486-273702	60	-	0.121599	0.121599	0.121599	0.121599	0.121599	0.121599	0.121599	0.121599	0.121599	0.121599	0.121599	0.121599	0.121599	0.121599	0.121599	0.121599	0.121599	0.121599	0.121599	0.121599	0.121599	0.121599	0.121599	0.121599	0.121599	0.121599	0.121599	0.121599	0.121599	0.121599	0.121599	0.121599	0.121599	0.121599	0.121599	0.121599	0.121599	0.121599	0.121599	0.121599	0.121599	0.121599	0.121599	0.121599
chrVIII	119075	120038	YHR007C-A_SOD2_chrVIII:122723-123691	60	-	105.669998	106.399002	106.764	106.764	107.007004	104.696999	106.155998	100.197998	101.535004	105.305	105.547997	105.182999	107.614998	107.737	107.614998	107.494003	106.278	106.642998	106.035004	107.372002	106.886002	107.128998	107.128998	106.886002	104.574997	105.305	105.547997	107.372002	101.656998	104.940002	107.980003	107.372002	107.737	108.709999	109.318001	109.318001	102.387001	109.318001	107.494003	104.940002	107.007004	111.263	111.263	111.385002
chrII	498858	499236	YBR126W-A_YBR126W-B_chrII:490830-491206	60	+	0	0	0	0	0	0	0	0	0	0	0	0	0	0	0	0	0	0	0	0	0	0	0	0	0	0	0	0	0	0	0	0	0	0	0	0	0	0	0	0	0	0	0	0
chrIV	1203239	1204325	ATO3_chrIV:1241049-1242137	60	-	0	0	0	0	0	0	0	0	0	0	0	0	0	0	0	0	0.121599	0.121599	0.121599	0.243199	0.243199	0.486397	0.486397	0.607996	0.607996	0.729596	0.729596	0.729596	0.729596	0.729596	0.729596	0.729596	0.851195	0.972794	0.972794	1.21599	1.33759	1.33759	1.45919	1.45919	1.45919	1.58079	1.70239	1.58079
chrIV	892751	893615	ADK1_chrIV:916425-917289	60	+	5992.939941	5992.370117	5995.080078	5971.740234	5942.290039	5941.870117	5941.299805	5840.149902	5947.129883	5781.25	5965.060059	5927.640137	5953.25	5852.240234	5864.759766	4941.740234	5457.879883	5793.77002	5816.25	5334.680176	5770.439941	5914.410156	5950.120117	5944.569824	5957.52002	5942.149902	5953.390137	5940.870117	5911	5955.810059	5945.279785	5991.660156	5995.930176	6014.279785	5870.310059	5885.529785	5879.410156	5879.410156	5882.830078	6009.439941	5974.72998	5934.75	5924.370117	5854.370117
chrIV	1198660	1200421	YRA1_chrIV:1236453-1238213	60	+	349.973999	366.191986	411.859009	412.713013	413.851013	375.296997	420.536987	426.085999	428.645996	431.348999	431.348999	431.919006	423.382996	422.813995	421.959991	411.432007	409.725006	419.68399	426.511993	423.23999	430.354004	430.923004	425.942993	433.910004	429.5	434.906006	433.483002	434.053009	435.617004	434.337006	434.906006	429.785004	435.19101	435.475006	435.475006	437.894012	425.658997	437.751007	438.747009	438.178009	440.028015	440.596985	436.89801	435.902008
chrIII	264416	264944	AHC2_chrIII:258845-259373	60	+	37.131302	36.846802	32.5788	37.131302	37.131302	37.131302	36.562302	36.135502	36.562302	34.997398	33.4324	36.277699	37.273602	37.558102	37.700401	37.131302	37.273602	37.131302	37.558102	36.846802	36.419998	36.419998	37.558102	37.131302	35.708698	37.273602	37.273602	35.566399	34.285999	35.281898	37.558102	37.415901	37.842701	37.842701	37.842701	37.842701	37.842701	37.842701	37.984901	37.984901	37.842701	37.984901	38.127201	38.127201
chrXV	63323	64027	VPS68_chrXV:77522-78226	60	+	247.257996	246.973007	243.985992	245.692993	240.856003	240.856003	240.856003	246.261993	249.391998	250.388	250.388	249.675995	244.981003	250.529999	251.526001	251.382996	250.813995	250.671997	251.382996	249.391998	143.261993	241.283005	241.852005	227.483002	238.009995	241.567001	221.792007	146.675995	216.244003	227.625	233.742004	238.009995	233.031006	219.516006	237.867996	238.722	248.822998	238.722	246.973007	233.742004	246.546005	247.542007	223.072998	247.542007
chrIV	287067	288747	QRI1_chrIV:274973-276653	60	-	0	0	0	0	0	0	0	0	0	0	0	0	0	0	0	0	0	0	0	0	0	0	0	0	0	0	0	0	0	0	0	0	0	0	0	0	0	0	0	0	0	0	0	0
chrVII	930574	932607	AMA1_chrVII:945040-947073	60	+	1.42266	1.42266	1.42266	1.28039	1.42266	1.13813	0.853594	1.13813	1.13813	1.13813	0.99586	1.28039	1.28039	1.42266	1.42266	1.28039	1.28039	1.42266	1.13813	1.28039	1.13813	1.28039	1.42266	1.42266	1.42266	1.42266	1.42266	1.42266	1.42266	1.42266	1.42266	1.42266	1.42266	1.42266	1.42266	1.42266	1.42266	1.42266	1.28039	1.42266	1.42266	1.42266	1.42266	1.42266
chrII	433945	434912	NHP6B_YBR090C_chrII:425946-426913	60	-	92.2939	92.537102	92.658699	92.537102	92.2939	91.199501	90.2267	91.564301	91.807503	92.415497	92.780197	92.172302	92.172302	92.050697	91.9291	92.050697	92.050697	92.2939	92.2939	92.050697	91.807503	91.442703	91.685898	91.199501	91.442703	90.591499	81.106697	84.025101	78.188301	71.865196	91.321098	92.2939	92.172302	92.050697	92.537102	92.415497	92.658699	90.834702	91.564301	92.050697	91.807503	88.402702	89.497101	93.144997
chrV	125880	127144	RIP1_chrV:107161-108425	60	+	0.284531	0.284531	0.284531	0.284531	0.284531	0.284531	0.284531	0.284531	0.284531	0.284531	0.284531	0.284531	0.284531	0.284531	0.284531	0.284531	0.284531	0.284531	0.284531	0.284531	0.284531	0.284531	0.284531	0.284531	0.284531	0.284531	0.284531	0.284531	0.284531	0.284531	0.284531	0.284531	0.284531	0.284531	0.284531	0.142266	0.284531	0.284531	0.284531	0.284531	0.284531	0.284531	0.284531	0.284531
chrXII	967298	968626	CAR2_chrXII:1012459-1013787	60	+	5.26383	5.26383	5.26383	5.26383	5.26383	5.26383	5.12156	5.12156	5.12156	5.26383	5.26383	5.26383	5.26383	5.26383	5.12156	5.26383	5.26383	4.5525	5.26383	5.4061	5.4061	5.4061	5.4061	5.4061	5.4061	5.26383	5.26383	5.26383	5.26383	5.26383	5.12156	5.12156	5.12156	5.12156	5.12156	5.12156	5.12156	5.12156	5.12156	5.12156	5.12156	5.12156	5.12156	5.12156
chrV	135867	136299	TIM9_chrV:117145-117577	60	+	0	0	0	0	0	0	0	0	0	0	0	0	0	0	0	0	0	0	0	0	0	0	0	0	0	0	0	0	0	0	0	0	0	0	0	0	0	0	0	0	0	0	0	0
chrVI	124887	125551	GNA1_chrVI:103835-104499	60	-	305.944	305.700989	302.053009	238.212997	295.608002	289.040985	283.204987	292.203003	292.567993	290.987	293.419006	291.472992	296.216003	299.864014	279.434998	295.36499	295.851013	286.365997	294.027008	304.605988	306.552002	305.821991	307.768005	307.889008	304.363007	297.309998	302.174011	305.092987	307.160004	302.053009	310.808014	310.686005	310.321014	309.957001	309.957001	309.957001	310.321014	311.173004	311.415985	311.050995	311.173004	311.902008	311.658997	312.023987
chrXVI	463899	465331	CAM1_chrXVI:464310-465742	60	+	1.28039	1.28039	1.28039	1.28039	1.42266	1.42266	1.42266	1.28039	1.42266	1.42266	1.42266	1.42266	1.42266	1.42266	1.42266	1.42266	1.42266	1.42266	1.42266	1.42266	1.42266	1.42266	1.42266	1.42266	1.42266	1.42266	1.42266	1.42266	1.42266	1.13813	1.13813	1.13813	1.13813	1.13813	1.13813	0.569063	0.853594	0.99586	0.853594	0.99586	1.13813	0.853594	0.711328	1.13813
chrIV	1092701	1093603	SKP1_chrIV:1125182-1126086	60	-	135.947998	136.677994	137.285995	137.893997	136.313004	138.744995	138.988007	138.988007	138.380005	138.623001	137.893997	138.014999	137.893997	135.462006	135.582993	131.449005	134.610001	134.975006	134.854004	136.677994	136.434006	138.136993	138.501999	138.865997	138.865997	138.865997	138.501999	139.960999	139.839005	139.960999	139.960999	140.203995	139.960999	139.595993	138.136993	138.014999	140.447006	140.203995	140.447006	140.082001	139.839005	139.110001	140.326004	140.326004
chrIII	61345	61865	GRX1_chrIII:60717-61237	60	-	1.45919	1.45919	1.45919	1.33759	1.45919	1.45919	1.45919	1.45919	1.45919	1.58079	1.58079	1.58079	1.58079	1.58079	1.58079	1.58079	1.58079	1.58079	1.58079	1.58079	1.58079	1.58079	1.58079	1.45919	1.45919	1.58079	1.58079	1.58079	1.58079	1.58079	1.58079	1.58079	1.58079	1.58079	1.58079	1.58079	1.58079	1.58079	1.58079	1.58079	1.58079	1.58079	1.58079	1.58079
chrXVI	125758	126310	YPL225W_chrXVI:125969-126521	60	+	139.988998	139.988998	139.847	138.994003	138.994003	137.998001	139.136002	138.709	136.574997	135.294998	134.440994	114.666	115.235001	125.194	132.307007	132.164993	131.453003	111.109001	135.009995	136.005997	134.725998	95.033501	131.169006	134.867996	138.423996	138.709	138.423996	137.712997	118.933998	132.876007	137.285995	129.746002	126.759003	138.281998	139.563004	138.850998	139.847	139.563004	138.281998	134.867996	136.147995	127.328003	136.716995	135.720993
chrXIV	508838	510478	YDJ1_chrXIV:505671-507311	60	-	0.729596	0.729596	0.729596	0.729596	0.729596	0.729596	0.729596	0.729596	0.729596	0.729596	0.729596	0.729596	0.729596	0.729596	0.729596	0.729596	0.607996	0.729596	0.729596	0.729596	0.729596	0.729596	0.729596	0.729596	0.607996	0.607996	0.364798	0.607996	0.607996	0.607996	0.729596	0.729596	0.729596	0.729596	0.729596	0.729596	0.729596	0.729596	0.729596	0.729596	0.729596	0.729596	0.729596	0.729596
chrV	479773	481181	FTR1_chrV:460370-461778	60	-	23.955099	24.9279	22.9823	23.347099	25.535801	25.4142	25.4142	25.4142	25.171101	25.2927	25.4142	24.9279	23.955099	22.6175	24.6847	25.171101	23.2255	25.778999	25.171101	25.4142	25.4142	25.0495	25.0495	23.4687	22.3743	19.8207	13.4975	8.87675	24.0767	24.0767	22.009501	24.6847	24.9279	24.806299	23.8335	23.711901	24.198299	24.198299	23.711901	24.0767	23.2255	23.347099	21.2799	23.5903
chrXIV	190339	190851	SUI1_chrXIV:187070-187582	60	-	0.364798	0.364798	0.364798	0.364798	0.364798	0.364798	0.364798	0.364798	0.364798	0.364798	0.364798	0.364798	0.364798	0.364798	0.364798	0.364798	0.364798	0.364798	0.364798	0.364798	0.364798	0.364798	0.364798	0.364798	0.364798	0.364798	0.364798	0.364798	0.364798	0.364798	0.364798	0.364798	0.364798	0.364798	0.364798	0.364798	0.364798	0.364798	0.364798	0.364798	0.364798	0.364798	0.364798	0.364798
chrVII	386611	390267	PYC1_chrVII:385152-388808	60	+	44.244598	44.102402	43.817799	44.244598	44.102402	38.127201	44.244598	44.386902	44.671398	44.671398	44.529202	44.529202	44.529202	44.529202	44.244598	44.102402	44.244598	43.960098	44.244598	44.386902	44.671398	44.529202	44.244598	43.817799	43.106499	42.679699	43.248798	42.537399	43.390999	44.386902	44.386902	44.386902	44.671398	44.529202	44.102402	42.679699	43.106499	41.968399	41.114799	43.817799	44.671398	44.955898	45.098202	45.098202
chrXV	533809	534673	YOR121C_PFY1_chrXV:552069-552933	60	-	62.501999	62.501999	62.6236	62.6236	62.501999	62.258801	62.258801	60.5564	62.258801	62.258801	62.258801	62.380402	61.894001	61.164398	60.678001	62.380402	62.6236	62.6236	62.866798	62.866798	62.015598	62.137199	62.137199	62.9884	62.745201	62.258801	61.650799	62.137199	62.137199	61.164398	52.6525	48.3965	61.650799	62.501999	62.6236	62.745201	62.866798	62.745201	62.9884	62.9884	62.866798	60.5564	60.5564	60.5564
chrIV	981326	982278	GLO2_chrIV:1008953-1009905	60	+	461.794006	445.43399	425.231995	437.325012	500.490997	509.027008	509.738007	507.035004	510.449005	509.880005	514.71698	501.485992	514.859009	492.950989	494.941986	501.628998	518.416016	521.546021	521.973022	517.846985	524.390991	524.390991	521.687988	522.968994	523.822021	523.538025	523.39502	524.960022	524.817993	525.955994	525.671997	525.244995	522.968994	524.390991	523.39502	522.257019	524.53302	523.822021	525.955994	526.241028	527.80603	527.80603	529.228027	529.228027
chrXV	145853	147093	YOL083W_chrXV:165610-166850	60	+	435.048004	435.048004	435.048004	433.341003	435.902008	437.325012	435.475006	433.057007	432.772003	436.613007	438.321014	440.45401	441.450012	440.881012	439.032013	440.312012	440.170013	440.312012	426.085999	440.596985	441.592987	441.165985	437.46701	441.308014	440.028015	438.747009	437.040009	437.46701	441.023987	443.72699	442.872986	443.584015	442.872986	444.86499	441.450012	426.369995	427.792999	443.441986	445.291992	445.43399	447.85199	416.127014	417.265015	449.985992
chrIX	116480	117494	AYR1_chrIX:126153-127169	60	+	1558.660034	1566.77002	1565.780029	1564.069946	1562.5	1562.650024	1550.27002	1546.709961	1547	1549.97998	1555.390015	1555.819946	1570.76001	1568.050049	1566.48999	1577.300049	1570.76001	1566.910034	1577.01001	1580	1581.709961	1581.430054	1572.319946	1573.459961	1561.51001	1509.439941	1553.680054	1542.589966	1527.219971	1387.939941	1435.890015	1323.069946	1467.040039	1298.319946	1536.609985	1429.060059	1444.280029	1561.219971	1563.780029	1517.969971	1569.469971	1564.920044	1578.150024	1540.880005
chrXV	657812	658708	GSP2_chrXV:681285-682181	60	-	2.18879	2.18879	2.18879	2.18879	2.18879	2.18879	2.18879	2.18879	2.18879	2.18879	2.18879	2.18879	2.31039	2.43199	2.43199	2.43199	2.43199	2.55358	2.55358	2.55358	2.55358	2.55358	2.55358	2.55358	2.55358	2.43199	2.43199	2.43199	2.67518	2.67518	2.67518	2.67518	2.67518	2.67518	2.67518	2.67518	2.91838	2.91838	2.79678	2.79678	2.79678	2.79678	2.79678	2.79678
chrVII	109151	111768	POX1_chrVII:107975-110591	60	+	0	0	0	0	0	0	0	0	0	0	0	0	0	0	0	0	0	0	0	0	0	0	0	0	0	0	0	0	0	0	0	0	0	0	0	0	0	0	0	0	0	0	0	0
chrIV	1447210	1448554	SPS1_chrIV:1485689-1487033	60	-	24.198299	24.319901	24.319901	24.198299	23.955099	24.319901	24.319901	24.198299	24.4415	24.319901	24.319901	24.4415	24.0767	24.198299	24.4415	24.4415	24.319901	23.955099	23.955099	23.711901	21.887899	16.2943	23.2255	22.9823	22.495899	22.3743	22.6175	21.644699	16.9023	19.334299	18.726299	21.1583	19.6991	18.9695	19.091101	18.3615	18.9695	19.334299	19.4559	19.334299	18.118299	20.550301	20.6719	20.6719
chrIV	321812	322308	RPP1A_chrIV:309717-310213	60	-	86.0923	84.268303	85.362701	85.241096	85.362701	86.335503	86.213898	85.241096	84.7547	86.0923	86.700302	86.335503	86.335503	85.970703	85.727501	86.335503	83.903503	84.633102	80.498703	82.322701	83.295502	85.362701	85.362701	84.997902	85.362701	85.849098	86.335503	86.578697	86.578697	86.821899	85.362701	84.997902	80.133904	84.3899	83.660301	84.025101	80.863503	82.6875	83.052299	83.660301	83.052299	83.781898	67.487602	70.892403
chrIV	317168	318768	SUB2_chrIV:305073-306673	60	+	572.619019	574.611023	571.197021	569.489014	571.481018	574.041992	570.484985	566.21698	557.396973	549.999023	566.359985	566.502014	566.929016	565.078979	566.929016	571.054016	574.752991	576.603027	530.508972	568.494019	576.176025	574.611023	572.762024	567.070984	568.778015	567.924988	576.176025	563.372009	569.205017	557.255005	559.815002	513.294983	576.887024	578.16803	575.606995	576.887024	578.452026	581.440002	557.539001	581.296997	581.723999	581.013	579.020996	577.455994
chrXII	740270	740982	RPL38_chrXII:780707-781419	60	-	6.07996	6.07996	6.07996	5.95836	5.95836	6.07996	5.95836	5.95836	6.07996	6.07996	5.95836	5.95836	5.95836	5.95836	5.83677	5.83677	5.83677	5.83677	5.95836	6.07996	6.32316	6.44476	6.56636	6.93116	6.56636	6.80956	6.80956	6.93116	6.93116	6.93116	6.80956	6.20156	6.44476	6.93116	6.68796	6.32316	6.44476	6.68796	6.68796	6.44476	6.56636	8.39035	10.2143	8.99835
chrXII	781364	783540	YLR342W-A_GAS2_chrXII:815855-818031	60	+	253.660004	253.802002	251.098999	252.664001	253.516998	252.522003	248.537994	251.240997	251.526001	253.375	255.509003	249.819	250.102997	245.692993	253.233002	252.095001	246.261993	249.675995	247.968994	250.957001	253.802002	255.509003	259.208008	259.493011	258.212006	258.639008	255.936005	259.06601	258.639008	260.20401	260.20401	260.915009	260.631012	261.484009	261.484009	261.057007	261.34201	261.34201	258.781006	258.354004	252.522003	250.529999	248.679993	225.490997
chrXVI	169485	170978	YIG1_chrXVI:169694-171190	60	-	1.94559	1.94559	1.94559	1.94559	1.94559	1.94559	1.94559	1.94559	1.82399	1.58079	1.82399	1.82399	1.82399	1.94559	1.94559	1.94559	1.58079	1.94559	1.94559	1.94559	1.82399	1.70239	1.82399	1.70239	1.58079	1.70239	1.58079	1.45919	1.58079	1.33759	1.58079	1.58079	1.70239	1.94559	1.94559	1.94559	1.94559	1.45919	1.82399	1.82399	1.58079	1.58079	1.45919	1.70239
chrXII	543188	544436	CPR6_chrXII:572011-573259	60	-	77.701897	78.188301	78.674698	79.161102	79.161102	82.444298	85.605904	87.673103	87.916298	88.645897	88.767502	89.010696	88.1595	88.5243	89.8619	90.469902	90.469902	90.591499	90.713097	90.591499	90.348297	88.889099	90.591499	90.713097	86.578697	90.834702	91.9291	94.117798	93.752998	93.874603	94.361	94.847397	94.604202	93.874603	94.239403	93.266602	94.361	95.820198	96.0634	96.0634	95.820198	96.184998	96.306602	96.0634
chrIV	140289	141243	TFP1_chrIV:126680-130168	60	+	494.372986	491.670013	486.122009	489.394012	498.356995	497.075989	495.368988	498.925995	498.213989	501.912994	506.322998	507.035004	493.946014	497.217987	497.502991	494.088989	500.916992	507.604004	507.462006	505.897003	494.230988	503.763	505.470001	503.904999	487.687012	507.319	508.600006	508.031006	508.315002	508.315002	507.888	507.888	504.046997	506.893005	508.315002	507.604004	482.850006	505.897003	506.75	509.311005	508.600006	496.791992	498.925995	462.790009
chrXII	979983	981952	YLR446W_chrXII:1025139-1027115	60	+	43.533298	43.533298	44.955898	45.382702	44.955898	44.955898	44.955898	45.382702	45.382702	45.951801	46.236301	46.236301	963.849976	970.393982	970.252014	996.85498	993.013977	982.629028	982.343994	977.650024	967.549011	971.10498	974.947021	991.59198	1002.549988	1002.690002	1004.539978	1003.969971	1011.789978	1010.799988	1010.51001	1002.400024	1009.22998	1007.950012	1006.25	1003.119995	1002.830017	981.064026	840.789978	933.546997	977.223022	1010.799988	1006.390015	983.05603
chrXIV	618522	620050	SPO1_chrXIV:610291-611819	60	+	26.888201	26.888201	26.888201	26.888201	26.745899	26.888201	26.888201	26.745899	26.603701	25.892401	25.6078	26.034599	25.181	25.892401	25.892401	25.465599	25.892401	26.034599	26.176901	26.461399	25.892401	26.745899	26.603701	27.0305	27.172701	27.599501	26.319099	27.7418	27.599501	27.599501	27.7418	27.8841	27.7418	28.0263	28.0263	27.599501	28.0263	25.6078	27.8841	27.8841	27.8841	27.8841	27.4573	26.461399
chrXII	89091	92075	HSP104_chrXII:88450-91434	60	+	436.32901	435.475006	432.772003	395.640991	392.937988	432.914001	434.479004	437.040009	434.195007	424.520996	423.097992	436.471008	432.772003	430.496002	431.207001	421.817993	428.076996	415.700012	421.817993	424.093994	430.069	423.097992	415.415985	425.089996	399.339996	436.89801	438.605011	436.187012	424.377991	438.036011	437.46701	392.368988	438.605011	436.32901	439.459015	440.45401	440.028015	441.877014	439.743011	439.459015	430.638	429.785004	431.348999	443.72699
chrIV	493582	494956	YDR018C_chrIV:482497-483873	60	-	362.243988	361.149994	361.028015	340.355988	355.92099	348.381989	325.399994	327.223999	329.777008	359.20401	359.812012	360.785004	359.69101	361.515015	361.270996	360.907013	360.420013	360.054993	352.638	355.312988	357.867004	357.259003	347.408997	360.299011	361.757996	363.946991	363.338989	363.095001	361.878998	362.001007	362.243988	362.122986	360.054993	362.973999	361.149994	361.878998	359.20401	364.311005	364.798004	364.433014	364.554993	366.86499	365.040985	364.919006
chrIV	39539	42220	ADY3_chrIV:26277-28957	60	-	68.825203	67.973999	68.095596	68.825203	69.068398	68.9468	68.582001	68.825203	69.068398	69.068398	69.068398	68.460403	68.338799	68.460403	68.825203	69.190002	68.703598	68.217201	67.730797	68.703598	68.9468	68.217201	68.9468	68.338799	67.122803	67.730797	68.9468	67.365997	68.095596	67.487602	69.068398	68.582001	68.217201	68.095596	68.460403	65.542	68.9468	69.554802	69.554802	69.554802	69.3116	69.433197	69.433197	69.068398
chrXIII	719262	720862	DFG5_chrXIII:746226-747826	60	+	188.074997	188.074997	186.367996	185.371994	185.229996	188.929001	188.929001	189.639999	189.212997	186.082993	185.940994	185.371994	189.212997	189.781998	188.787003	190.209	189.925003	190.636002	189.498001	189.925003	189.781998	188.501999	189.498001	188.216995	190.209	184.802994	186.653	190.350998	190.778	185.656998	157.203995	140.557999	189.356003	187.932999	186.653	186.653	186.794998	189.498001	186.082993	184.091995	188.929001	188.643997	190.350998	185.656998
chrXIV	160831	161183	ATX1_chrXIV:157558-157910	60	-	152.850006	151.876999	151.634003	152.242004	145.554001	146.770004	152.850006	152.485001	152.729004	152.485001	152.972	152.972	152.121002	148.716003	151.026001	145.919006	151.755997	148.959	151.755997	152.121002	152.121002	149.688995	141.662994	151.998993	152.485001	150.054001	152.485001	153.214996	143.973999	153.822998	153.701004	153.822998	153.337006	152.972	153.580002	151.147995	152.606995	153.701004	153.701004	153.457993	150.054001	150.904999	147.257004	143.001007
chrII	131820	133737	PTC3_chrII:113636-115556	60	+	2.56078	2.56078	2.56078	2.70305	2.70305	2.70305	2.70305	2.70305	2.70305	2.70305	2.70305	2.56078	2.56078	2.70305	2.70305	2.70305	2.70305	3.12984	3.27211	3.27211	3.27211	3.27211	3.12984	3.12984	3.27211	3.27211	3.27211	3.41438	3.27211	3.27211	3.27211	3.41438	3.12984	3.27211	3.27211	3.41438	3.41438	3.41438	3.41438	3.27211	3.27211	3.12984	3.27211	3.27211
chrXIII	527354	529490	NDE1_chrXIII:554558-556694	60	-	0.486397	0.486397	0.486397	0.486397	0.364798	0.486397	0.486397	0.486397	0.486397	0.486397	0.486397	0.486397	0.486397	0.486397	0.486397	0.486397	0.486397	0.364798	0.486397	0.486397	0.486397	0.486397	0.486397	0.486397	0.486397	0.486397	0.486397	0.486397	0.486397	0.486397	0.486397	0.486397	0.486397	0.486397	0.486397	0.486397	0.486397	0.486397	0.486397	0.486397	0.486397	0.486397	0.486397	0.486397
chrXVI	273322	274866	PXA1_chrXVI:273226-274770	60	+	8.96274	9.24727	9.24727	9.24727	9.24727	9.24727	9.24727	8.96274	9.24727	9.24727	9.24727	9.24727	9.24727	9.24727	8.82047	9.24727	9.24727	9.24727	9.24727	9.105	9.24727	9.24727	9.24727	9.24727	9.24727	9.24727	9.24727	9.24727	9.24727	9.24727	9.105	9.105	9.24727	9.24727	9.24727	9.24727	8.96274	8.96274	8.82047	8.96274	8.96274	8.96274	8.96274	9.105
chrVIII	497009	499009	YHR202W_chrVIII:502356-504356	60	+	0.711328	0.711328	0.711328	0.711328	0.711328	0.711328	0.711328	0.711328	0.711328	0.711328	0.711328	0.711328	0.711328	0.711328	0.711328	0.711328	0.711328	0.711328	0.711328	0.569063	0.569063	0.569063	0.569063	0.569063	0.569063	0.569063	0.569063	0.569063	0.569063	0.569063	0.569063	0.569063	0.569063	0.569063	0.569063	0.569063	0.569063	0.426797	0.284531	0.426797	0.426797	0.426797	0.284531	0.284531
chrXVI	163891	165687	HRR25_chrXVI:164082-165874	60	+	0	0	0	0	0	0	0	0	0	0	0	0	0	0	0	0	0	0	0	0	0	0	0	0	0	0	0	0	0	0	0	0	0	0	0	0	0	0	0	0	0	0	0	0
chrX	525982	526556	CYC1_chrX:526279-526855	60	+	0.569063	0.569063	0.142266	0.142266	0.142266	0.284531	0.284531	0.284531	0.284531	0.711328	0.853594	0.853594	0.853594	0.853594	0.853594	0.853594	0.99586	0.99586	0.99586	0.99586	0.99586	0.99586	0.853594	0.853594	0.99586	0.99586	0.99586	0.99586	0.99586	0.99586	0.99586	0.99586	0.99586	0.99586	0.99586	0.99586	0.99586	0.99586	0.99586	0.99586	0.99586	0.99586	0.99586	0.284531
chrVI	187390	189046	UBP6_chrVI:164992-166648	60	+	110.255997	110.682999	101.578003	119.93	118.507004	109.971001	125.335999	127.185997	128.75	125.052002	129.746002	125.335999	130.457993	129.177002	131.595993	131.595993	132.164993	132.307007	132.307007	132.307007	129.319	127.328003	125.904999	126.332001	106.698997	128.181	105.846001	125.763	126.046997	129.889008	130.173004	132.733994	132.591995	131.738007	134.014008	134.156998	132.022995	133.445007	132.591995	133.587006	124.197998	126.615997	129.889008	130.600006
chrIV	461194	463788	NTH1_chrIV:450152-452728	60	-	0	0	0	0	0	0	0	0	0	0	0	0	0	0	0	0	0	0	0	0	0	0	0	0	0	0	0	0	0	0	0	0	0	0	0	0	0	0	0	0	0	0	0	0
chrXIII	791058	792338	DSK2_chrXIII:818778-820058	60	+	0	0	0	0	0	0	0	0	0	0	0	0	0	0	0	0	0	0	0	0	0	0	0	0	0	0	0	0	0	0	0	0	0	0	0	0	0	0	0	0	0	0	0	0
chrXIII	80456	81392	PRE8_chrXIII:85877-86813	60	-	621.372009	614.197998	616.752014	623.440002	624.411987	620.763977	618.575989	625.142029	621.97998	623.804016	619.184021	619.062012	622.83197	624.169006	630.005981	589.27002	592.187988	627.817017	627.452026	628.911011	631.221985	628.302979	612.859985	616.994995	601.916016	594.012024	580.393005	520.445007	595.958008	598.025024	613.711975	617.481018	582.703979	573.827026	611.888	628.546997	629.39801	628.059998	636.69397	636.450989	635.721008	625.75	621.97998	615.536011
chrII	159169	160298	PRE7_chrII:140988-142116	60	+	4.69477	4.69477	4.69477	4.69477	4.5525	4.69477	4.69477	4.69477	4.69477	4.69477	4.5525	4.83703	4.83703	4.69477	4.69477	4.9793	4.9793	4.83703	4.83703	4.9793	4.83703	4.9793	4.9793	4.9793	4.9793	4.9793	4.83703	4.9793	4.9793	4.69477	4.69477	4.83703	4.9793	4.69477	4.69477	4.69477	4.9793	4.9793	4.5525	4.9793	4.9793	4.9793	4.9793	4.9793
chrXIII	382532	383134	TVP18_chrXIII:410750-411350	60	-	10.3359	14.1055	14.2271	14.2271	14.2271	14.2271	13.6191	13.0111	13.0111	12.8895	12.4031	12.4031	12.4031	12.2815	11.1871	10.4575	12.5247	12.4031	12.1599	12.2815	11.9167	12.5247	12.4031	11.7951	11.6735	12.5247	12.1599	12.0383	12.1599	12.1599	12.2815	12.0383	12.4031	12.4031	12.2815	12.1599	12.5247	12.5247	12.5247	12.5247	11.7951	11.7951	11.6735	12.1599
chrII	360037	361365	MUM2_chrII:352054-353382	60	-	90.713097	90.469902	91.077904	91.199501	91.077904	90.956299	90.956299	90.591499	89.132301	89.983498	90.2267	90.713097	90.956299	91.077904	90.713097	90.2267	90.105103	89.983498	90.591499	90.469902	89.375504	80.741898	90.348297	90.713097	86.943497	90.713097	91.077904	88.1595	91.442703	90.2267	91.685898	91.321098	92.050697	92.172302	91.199501	91.685898	91.685898	92.172302	92.2939	92.2939	92.537102	91.9291	90.834702	90.956299
chrXIII	301661	302301	UBC7_chrXIII:318666-319306	60	+	2.13398	2.13398	2.13398	2.13398	2.13398	1.99172	1.99172	1.84945	1.84945	1.99172	1.70719	1.84945	1.70719	1.84945	1.84945	2.13398	2.13398	2.13398	1.99172	1.99172	2.13398	2.13398	2.13398	1.99172	1.99172	1.99172	1.99172	1.99172	2.13398	2.13398	2.13398	1.70719	2.13398	1.99172	1.84945	1.99172	2.13398	2.13398	2.13398	2.13398	2.13398	2.13398	1.84945	1.84945
chrIV	566796	567476	UBC5_chrIV:569153-569833	60	-	0.364798	0.364798	0.364798	0.364798	0.364798	0.486397	0.607996	0.851195	1.09439	1.70239	1.82399	1.94559	3.76958	3.89118	4.25597	4.25597	4.25597	4.37757	4.49917	4.49917	4.74237	4.98557	5.35037	5.47197	5.47197	6.32316	6.44476	6.44476	6.44476	6.44476	6.20156	6.44476	6.44476	6.44476	6.44476	6.93116	6.93116	6.93116	6.93116	6.93116	6.93116	6.80956	6.93116	6.93116
chrVII	761840	763245	BTN2_chrVII:772326-773734	60	+	192.201004	191.490005	191.916	191.774002	191.347	191.916	190.921005	188.501999	187.505997	189.498001	191.490005	190.067001	191.916	184.660995	191.774002	192.059006	192.343002	192.628006	192.201004	192.059006	191.916	192.485001	191.205002	191.063004	190.921005	191.490005	190.778	191.063004	190.778	190.067001	190.494003	189.070999	184.376007	191.347	191.205002	191.490005	192.485001	192.343002	191.632004	183.380005	186.509995	185.798996	192.201004	193.054993
chrXIV	360402	362194	MEP2_chrXIV:357177-358969	60	+	6.82875	6.25969	5.4061	6.11742	6.54422	6.82875	6.82875	6.82875	6.82875	6.82875	6.40195	6.54422	6.68649	6.68649	6.68649	6.54422	6.54422	6.54422	6.40195	6.40195	6.25969	6.54422	6.54422	6.40195	6.25969	6.40195	6.54422	6.68649	6.68649	6.82875	6.68649	6.68649	6.68649	6.68649	6.82875	6.82875	6.82875	6.68649	6.82875	6.68649	6.68649	6.82875	6.82875	6.68649
chrVII	480498	483074	LEU1_chrVII:476154-478730	60	-	0.364798	0.364798	0.364798	0.364798	0.364798	0.364798	0.364798	0.364798	0.364798	0.364798	0.364798	0.364798	0.364798	0.364798	0.364798	0.364798	0.364798	0.364798	0.364798	0.364798	0.364798	0.364798	0.364798	0.364798	0.364798	0.364798	0.364798	0.364798	0.364798	0.364798	0.364798	0.364798	0.364798	0.364798	0.364798	0.364798	0.364798	0.364798	0.364798	0.364798	0.364798	0.364798	0.364798	0.243199
chrIV	188790	190358	CLB3_chrIV:176632-178200	60	+	33.8592	34.001499	34.855099	34.855099	34.855099	34.855099	34.570599	34.712799	34.712799	34.855099	34.855099	34.855099	34.997398	34.855099	34.855099	34.712799	34.855099	34.997398	34.997398	34.428299	34.001499	33.290199	33.4324	34.570599	34.285999	34.428299	34.712799	34.855099	34.855099	34.428299	33.716999	33.8592	33.716999	33.1479	34.855099	34.712799	34.855099	34.855099	34.712799	34.428299	34.285999	34.570599	34.855099	34.855099
chrVII	744823	746031	PHB1_chrVII:755322-756530	60	-	12.0383	12.7679	12.8895	12.8895	9.72794	13.0111	13.0111	13.0111	12.6463	12.8895	13.0111	12.8895	12.5247	12.5247	11.5519	12.7679	12.6463	12.6463	12.6463	13.0111	12.8895	12.8895	12.8895	12.8895	11.1871	13.0111	12.8895	12.8895	12.8895	13.0111	12.7679	12.7679	12.8895	13.1327	13.1327	13.1327	13.1327	13.1327	13.2543	13.2543	13.1327	13.2543	13.2543	13.0111
chrXI	452110	454518	VPS1_chrXI:440381-442789	60	-	0	0	0	0	0	0	0	0	0	0	0	0	0	0	0	0	0	0	0	0	0	0	0	0	0	0	0	0	0	0	0	0	0	0	0	0	0	0	0.121599	0.243199	0.243199	0.243199	0.243199	0.364798
chrIII	162538	163386	YCR024C-B_PMP1_chrIII:162418-163266	60	-	20.793501	20.428699	21.2799	19.577499	21.2799	21.036699	20.428699	19.8207	19.8207	18.9695	21.401501	20.793501	21.2799	20.550301	21.5231	22.1311	21.887899	22.3743	22.3743	22.252701	22.252701	22.6175	22.6175	22.6175	22.3743	22.6175	22.495899	22.495899	22.495899	22.7391	22.6175	22.860701	22.3743	22.252701	22.009501	22.252701	22.6175	22.6175	22.6175	22.7391	22.1311	22.6175	22.7391	22.7391
chrXII	547793	549096	CCC1_chrXII:576615-577919	60	+	69.994698	70.137001	70.279198	54.203201	53.918701	44.529202	63.4505	63.8773	60.178398	63.5928	63.023701	58.328899	68.998802	68.287498	68.002998	65.4422	52.922798	63.023701	67.433899	68.429802	68.145302	68.856598	70.706001	70.706001	70.848297	68.571999	66.153503	66.580299	61.743301	64.3041	68.145302	42.537399	56.9063	69.710197	70.137001	67.149399	70.279198	70.990601	71.559601	71.275101	70.990601	70.990601	71.701897	71.701897
chrX	576580	577832	MIR1_chrX:576987-578235	60	-	1.21599	1.21599	1.21599	1.21599	1.21599	1.21599	1.21599	1.09439	1.09439	1.21599	1.21599	1.21599	1.21599	1.09439	1.21599	1.21599	1.09439	1.09439	1.09439	1.09439	1.09439	1.09439	1.09439	1.09439	0.972794	0.729596	0.607996	0.972794	0.972794	0.972794	0.972794	0.972794	0.972794	0.851195	0.607996	0.972794	0.972794	0.972794	0.972794	0.972794	0.729596	0.972794	0.972794	0.972794
chrIX	239557	240717	RHR2_chrIX:254979-256139	60	+	0.711328	0.853594	0.853594	0.853594	0.853594	0.853594	0.853594	0.853594	0.853594	0.853594	0.711328	0.853594	0.853594	0.853594	0.853594	0.853594	0.853594	0.853594	0.853594	0.853594	0.853594	0.853594	0.853594	0.853594	0.853594	0.853594	0.853594	0.853594	0.853594	0.853594	0.853594	0.853594	0.853594	0.853594	0.853594	0.853594	0.853594	0.853594	0.853594	0.853594	0.853594	0.853594	0.853594	0.853594
chrV	322126	322758	VTC1_chrV:302715-303347	60	+	0.569063	0.569063	0.569063	0.569063	0.569063	0.569063	0.569063	0.569063	0.569063	0.569063	0.569063	0.569063	0.569063	0.569063	0.569063	0.569063	0.569063	0.569063	0.569063	0.569063	0.569063	0.569063	0.569063	0.426797	0.426797	0.426797	0.284531	0.284531	0.284531	0.426797	0.426797	0.426797	0.426797	0.426797	0.426797	0.426797	0.426797	0.426797	0.426797	0.426797	0.426797	0.426797	0.426797	0.426797
chrII	465823	466527	CMD1_chrII:457722-458426	60	-	0.364798	0.364798	0.364798	0.364798	0.364798	0.364798	0.364798	0.364798	0.364798	0.364798	0.364798	0.364798	0.364798	0.364798	0.364798	0.364798	0.364798	0.364798	0.364798	0.364798	0.364798	0.364798	0.364798	0.364798	0.364798	0.364798	0.486397	0.486397	0.486397	0.486397	0.486397	0.486397	0.486397	0.486397	0.486397	0.486397	0.486397	0.486397	0.486397	0.486397	0.486397	0.486397	0.486397	0.486397
chrXV	73278	75370	HRP1_chrXV:87466-89554	60	+	0	0	0	0	0	0	0	0	0	0	0	0	0	0	0	0	0	0	0	0	0	0	0	0	0	0	0	0	0	0	0	0	0	0	0	0	0	0	0	0	0	0	0	0
chrV	299283	300267	HOR2_chrV:279847-280831	60	-	2.91838	2.91838	3.03998	3.03998	3.03998	2.79678	2.79678	2.91838	3.16158	3.16158	3.28318	3.16158	3.28318	3.28318	3.28318	3.28318	3.28318	3.28318	3.28318	3.28318	2.67518	1.94559	3.28318	3.28318	3.28318	3.28318	3.28318	3.28318	3.28318	2.91838	2.91838	3.28318	3.28318	3.28318	3.28318	3.28318	3.28318	3.28318	3.16158	3.28318	3.28318	3.28318	3.28318	3.28318
chrXII	509609	510808	HCR1_chrXII:538451-539651	60	-	63.8396	63.8396	63.717999	58.9757	47.423698	63.717999	63.717999	63.8396	63.961201	63.961201	63.8396	64.082802	64.082802	64.082802	60.678001	63.110001	64.082802	64.204399	63.8396	63.961201	63.961201	64.325996	63.961201	63.596401	64.569199	63.961201	64.082802	64.690804	65.1772	64.933998	64.812401	65.1772	65.1772	65.1772	64.812401	63.8396	65.1772	64.933998	65.055603	65.1772	65.420403	65.298798	65.420403	65.663597
chrIV	538380	539396	YDR042C_SNR47_chrIV:540602-541618	60	-	20.185499	19.6991	20.428699	18.6047	19.091101	18.8479	18.118299	20.793501	20.793501	21.036699	20.9151	21.036699	20.793501	20.9151	20.6719	20.428699	16.172701	16.780701	19.8207	20.6719	20.9151	21.036699	20.9151	21.036699	21.036699	21.036699	21.1583	20.9151	20.9151	20.9151	20.9151	20.9151	20.550301	20.428699	20.9151	20.9151	21.1583	20.185499	19.577499	20.9151	20.793501	20.793501	21.036699	21.1583
chrVI	276064	277765	YFR052C-A_HXK1_chrVI:253450-255154	60	-	1.94559	1.94559	1.94559	1.94559	1.82399	1.82399	1.94559	1.94559	1.94559	1.94559	1.94559	1.94559	1.94559	1.94559	1.94559	1.94559	1.94559	1.94559	1.94559	1.94559	1.94559	1.94559	1.94559	1.94559	1.94559	1.94559	1.82399	1.82399	1.82399	1.94559	1.94559	1.94559	1.94559	1.70239	1.70239	1.94559	1.94559	1.94559	1.94559	1.94559	1.94559	1.94559	2.06719	2.06719
chrXII	602307	605667	YEF3_chrXII:636695-640055	60	+	478.723999	481.285004	469.760986	471.467987	468.90799	471.041992	459.518005	470.898987	470.472992	466.062012	449.132996	467.058014	475.593994	471.18399	456.246002	479.292999	476.020996	475.593994	473.60199	469.760986	467.484985	433.910004	430.496002	430.496002	428.789001	320.80899	320.381989	319.528992	314.976013	312.84201	221.080994	220.085007	219.800003	216.813004	214.962997	200.595001	40.4034	40.8302	39.8344	34.570599	33.290199	32.8634	30.302601	31.725201
chrVII	308493	309797	ARC1_chrVII:307384-308688	60	+	387.81601	387.105011	386.678009	384.402008	383.264008	379.138	384.82901	379.138	385.824005	383.975006	387.958008	384.544006	375.580994	383.975006	372.735992	376.434998	381.983002	380.276001	386.678009	387.247009	387.389008	387.247009	387.532013	386.251007	387.105011	387.532013	382.837006	390.803986	383.690002	391.515015	391.799988	391.799988	391.088013	367.898987	391.088013	391.799988	392.084015	392.510986	391.088013	391.372986	378.852997	390.519012	390.377014	391.515015
chrX	459725	459973	YJR005C-A_chrX:448483-448731	60	-	0.729596	0.607996	0.729596	0.607996	0.607996	0.607996	0.607996	0.729596	0.729596	0.729596	0.729596	0.729596	0.729596	0.729596	0.729596	0.851195	0.851195	0.851195	0.851195	0.851195	0.851195	0.851195	0.851195	0.851195	0.851195	0.851195	0.851195	0.729596	0.729596	0.729596	0.851195	0.851195	0.851195	0.851195	0.729596	0.729596	0.364798	0.729596	0.851195	0.851195	0.851195	0.729596	0.729596	0.851195
chrXVI	308626	309778	HHO1_chrXVI:308534-309686	60	-	0	0	0	0	0	0	0	0	0	0	0	0	0	0	0	0	0	0	0	0	0	0	0	0	0	0	0	0	0	0	0	0	0	0	0	0	0	0	0	0	0	0	0	0
chrVIII	493696	494600	RPN10_chrVIII:499044-499948	60	+	0	0	0	0	0	0	0	0	0	0	0	0	0	0	0	0	0	0	0	0	0	0	0	0	0	0	0	0	0	0	0	0	0	0	0	0	0	0	0	0	0	0	0	0
chrXI	536983	538407	NAP1_chrXI:525254-526670	60	-	183.492996	183.858002	184.466003	178.020996	176.927002	183.007004	184.466003	184.953003	184.953003	183.492996	184.345001	184.345001	185.438995	184.953003	184.953003	184.709	186.167999	185.559998	185.074005	185.074005	183.615005	186.776001	187.020004	187.263	187.628006	170.117004	186.776001	186.289993	187.141006	183.128998	186.412003	186.654999	186.412003	188.356995	188.722	188.843994	187.871002	188.113998	187.384003	187.992004	187.992004	188.964996	188.113998	187.748993
chrXII	40315	41067	COF1_chrXII:39686-40438	60	-	6.56636	6.56636	6.80956	6.93116	6.80956	7.17436	7.05276	7.29596	7.29596	7.29596	6.93116	6.93116	7.29596	7.29596	7.41756	7.53916	7.53916	7.41756	7.29596	7.17436	7.41756	7.53916	7.53916	7.17436	7.53916	7.53916	7.53916	7.41756	7.53916	7.66075	7.53916	7.78235	7.78235	7.90395	8.39035	8.14715	7.90395	6.56636	7.66075	7.78235	7.41756	7.53916	7.53916	7.05276
chrVI	151506	152562	SEC4_chrVI:130150-131206	60	+	406.167999	451.408997	445.717987	433.626007	444.579987	452.404999	451.835999	451.550995	448.42099	447.994995	447.994995	438.747009	422.386993	454.822998	459.803009	461.368011	455.108002	460.798004	462.932007	452.973999	463.928009	463.786011	457.526001	463.928009	464.782013	464.497009	463.928009	464.071014	454.681	457.384003	453.684998	462.07901	461.652008	464.355011	463.502014	465.209015	462.932007	465.920013	465.493011	464.640015	463.786011	461.083008	461.652008	441.450012
chrXI	327850	328662	YET1_chrXI:316291-317107	60	-	0.486397	0.486397	0.486397	0.486397	0.486397	0.486397	0.486397	0.486397	0.486397	0.486397	0.486397	0.486397	0.486397	0.486397	0.486397	0.486397	0.486397	0.486397	0.486397	0.486397	0.486397	0.364798	0.486397	0.486397	0.486397	0.486397	0.486397	0.486397	0.486397	0.486397	0.486397	0.486397	0.486397	0.486397	0.486397	0.486397	0.486397	0.486397	0.486397	0.486397	0.486397	0.486397	0.486397	0.486397
chrXIII	462920	464704	HFD1_chrXIII:490230-492014	60	-	44.6269	44.383701	44.991699	44.991699	44.870098	45.1133	44.870098	44.870098	44.6269	44.6269	44.870098	44.018902	43.532501	22.9823	41.3438	42.802898	36.3582	44.870098	44.870098	44.870098	44.991699	45.234901	44.991699	44.748501	44.991699	45.1133	44.991699	44.991699	44.505299	44.748501	33.561401	33.926201	45.234901	45.234901	45.234901	45.356499	45.721298	45.721298	45.721298	45.599701	44.991699	44.991699	44.748501	44.383701
chrIII	171844	172620	RIM1_chrIII:172746-173522	60	-	0	0	0	0	0	0	0	0	0	0	0	0	0	0	0	0	0	0	0	0	0	0	0	0	0	0	0	0	0	0	0	0	0	0	0	0	0	0	0	0	0	0	0	0
chrII	249662	250758	HTB2_chrII:236053-237150	60	+	0.142266	0.142266	0.142266	0.142266	0.142266	0.142266	0.142266	0.142266	0.142266	0.142266	0.142266	0.142266	0.142266	0.142266	0.142266	0.142266	0.142266	0.142266	0.142266	0.142266	0.142266	0.142266	0.142266	0.142266	0.142266	0.142266	0.142266	0.142266	0.142266	0.142266	0.142266	0.142266	0.142266	0.142266	0.142266	0.142266	0.142266	0.142266	0.142266	0.142266	0.142266	0.142266	0.142266	0.142266
chrX	615080	616032	YUH1_chrX:615487-616439	60	+	0	0	0	0	0	0	0	0	0	0	0	0	0	0	0	0	0	0	0	0	0	0	0	0	0	0	0	0	0	0	0	0	0	0	0	0	0	0	0	0	0	0	0	0
chrXVI	255986	256930	PRM4_chrXVI:255886-256830	60	-	51.314899	51.436501	50.9501	51.922901	51.679699	52.044498	51.922901	52.044498	52.287701	51.8013	47.302101	52.1661	52.287701	52.044498	52.287701	52.287701	52.409302	52.287701	52.1661	52.044498	52.287701	52.530899	48.518101	52.409302	52.409302	52.287701	52.774101	52.6525	52.409302	52.287701	52.530899	52.409302	52.6525	52.6525	53.0173	53.0173	52.774101	52.895699	53.260502	52.6525	52.409302	53.0173	53.0173	52.6525
chrIII	51421	53167	YCL042W_GLK1_chrIII:50793-52537	60	+	0.711328	0.711328	0.711328	0.711328	0.711328	0.711328	0.711328	0.569063	0.569063	0.569063	0.711328	0.711328	0.711328	0.711328	0.711328	0.711328	0.711328	0.711328	0.569063	0.426797	0.426797	0.569063	0.569063	0.569063	0.711328	0.711328	0.711328	0.711328	0.711328	0.711328	0.711328	0.711328	0.711328	0.284531	0.284531	0.711328	0.711328	0.711328	0.711328	0.711328	0.711328	0.711328	0.711328	0.711328
chrXII	226366	226942	TRX1_chrXII:231516-232092	60	-	112.236	112.844002	111.871002	111.75	112.723	110.412003	109.195999	107.007004	112.478996	113.695	114.303001	113.573997	114.790001	114.546997	115.518997	111.75	111.385002	115.154999	116.249001	102.750999	116.371002	117.099998	116.978996	116.857002	116.126999	116.613998	117.830002	119.410004	119.045998	120.017998	120.139999	120.383003	120.139999	118.558998	119.897003	119.653999	119.897003	121.598999	121.477997	120.870003	121.356003	120.990997	120.262001	120.017998
chrXVI	534614	535430	RET3_chrXVI:534950-535766	60	+	0	0	0	0	0	0	0	0	0	0	0	0	0	0	0	0	0	0	0	0	0	0	0	0	0	0	0	0	0	0	0	0	0	0	0	0	0	0	0	0	0	0	0	0
chrX	343570	344450	YJL055W_chrX:333333-334213	60	+	0.711328	0.711328	0.711328	0.711328	0.711328	0.711328	0.711328	0.711328	0.711328	0.711328	0.711328	0.711328	0.711328	0.711328	0.711328	0.711328	0.569063	0.569063	0.569063	0.711328	0.711328	0.711328	0.711328	0.711328	0.569063	0.711328	0.711328	0.711328	0.711328	0.711328	0.711328	0.711328	0.711328	0.711328	0.711328	0.711328	0.711328	0.711328	0.711328	0.711328	0.711328	0.711328	0.711328	0.711328
chrXII	202615	203437	RPL15A_chrXII:201820-202644	60	-	2.31039	2.31039	2.31039	2.31039	2.31039	2.31039	2.31039	2.31039	2.31039	2.31039	2.31039	2.31039	2.31039	1.58079	2.31039	2.31039	2.18879	1.58079	2.31039	2.31039	2.31039	2.31039	2.31039	2.06719	1.82399	1.82399	1.70239	1.82399	1.94559	1.82399	2.06719	2.06719	1.82399	1.82399	1.94559	1.70239	2.06719	2.06719	2.06719	2.06719	2.18879	2.06719	2.06719	2.18879
chrII	610578	611730	GDT1_chrII:602509-603661	60	+	446.144989	467.484985	468.480988	468.90799	469.049988	469.334015	445.148987	444.010986	464.924011	463.359009	462.221008	320.80899	331.479004	315.545013	248.964996	299.753998	340.584015	427.651001	434.195007	422.386993	432.772003	432.772003	427.223999	459.376007	456.104004	471.752991	472.890991	463.502014	463.359009	450.128998	459.518005	468.196014	470.898987	473.175995	472.890991	474.740997	474.028992	474.17099	473.459991	472.890991	467.769012	473.317993	472.463989	433.768005
chrV	458890	460625	GDI1_chrV:439493-441229	60	+	0.569063	0.569063	0.569063	0.569063	0.569063	0.569063	0.569063	0.569063	0.426797	0.426797	0.426797	0.426797	0.426797	0.569063	0.569063	0.569063	0.569063	0.426797	0.284531	0.426797	0.426797	0.569063	0.569063	0.569063	0.569063	0.569063	0.569063	0.569063	0.569063	0.569063	0.569063	0.569063	0.569063	0.569063	0.569063	0.569063	0.569063	0.569063	0.569063	0.569063	0.569063	0.569063	0.569063	0.569063
chrXVI	106841	107945	SSO1_chrXVI:107113-108217	60	+	57.333099	57.333099	57.0485	45.809502	44.529202	42.1106	56.0527	57.0485	56.6217	56.764	57.1908	56.6217	57.333099	56.764	58.044399	58.186699	57.759899	57.4753	57.4753	58.186699	58.186699	58.328899	58.613499	58.613499	58.613499	58.613499	58.328899	58.328899	58.328899	58.613499	58.471199	58.471199	58.044399	58.044399	58.328899	57.759899	57.9021	58.328899	58.328899	57.759899	58.044399	58.328899	58.328899	58.613499
chrXII	924633	925425	RPN13_chrXII:964831-965623	60	-	0.243199	0.243199	0.243199	0.243199	0.243199	0.243199	0.243199	0.243199	0.243199	0.243199	0.243199	0.243199	0.243199	0.243199	0.243199	0.243199	0.243199	0.243199	0.243199	0.243199	0.243199	0.243199	0.243199	0.243199	0.243199	0.243199	0.243199	0.243199	0.243199	0.243199	0.243199	0.243199	0.243199	0.243199	0.243199	0.243199	0.243199	0.243199	0.243199	0.243199	0.243199	0.243199	0.243199	0.243199
chrVII	123827	124579	EMP24_chrVII:122618-123370	60	-	1.70239	1.45919	1.45919	1.45919	1.45919	1.45919	1.70239	1.70239	1.70239	1.70239	1.70239	1.70239	1.70239	1.70239	1.58079	1.70239	1.70239	1.70239	1.70239	1.70239	1.70239	1.70239	1.70239	1.70239	1.70239	1.70239	1.70239	1.70239	1.70239	1.70239	1.58079	1.70239	1.70239	1.70239	1.70239	1.70239	1.70239	1.70239	1.70239	1.70239	1.70239	1.70239	1.70239	1.58079
chrXV	625174	625606	RPS28A_chrXV:648637-649069	60	-	0	0	0	0	0	0	0	0	0	0	0	0	0	0	0	0	0	0	0	0	0	0	0	0	0	0	0	0	0	0	0	0	0	0	0	0	0	0	0	0	0	0	0	0
chrXIV	605004	606061	SIW14_chrXIV:574378-575435	60	+	5666.580078	5640.410156	5518.200195	5686.359863	5778.259766	5799.459961	5800.029785	5644.390137	5648.089844	5754.790039	5787.509766	5754.5	5777.549805	5796.189941	5742.839844	5808.279785	5818.100098	5805.290039	5811.689941	5783.100098	5772	5772.709961	5766.450195	5785.660156	5776.549805	5817.529785	5808.279785	5811.27002	5819.22998	5738.850098	5821.509766	5654.629883	5666.72998	5850.959961	5853.660156	5846.97998	5746.109863	5855.939941	5862.77002	5854.660156	5867.890137	5818.379883	5873.149902	5870.310059
chrXIV	344200	345400	NSG2_chrXIV:340981-342181	60	-	0.121599	0.121599	0.121599	0.121599	0.121599	0.121599	0.121599	0.121599	0.121599	0.121599	0.121599	0.121599	0.121599	0.121599	0.121599	0.121599	0.121599	0.121599	0.121599	0.121599	0.121599	0.121599	0.121599	0.121599	0.121599	0.121599	0.121599	0.121599	0	0	0	0.121599	0.121599	0.121599	0.121599	0.121599	0.121599	0.121599	0.121599	0.121599	0.121599	0.121599	0.121599	0.121599
chrIV	443488	444481	GRX7_chrIV:432284-433276	60	+	1.56492	1.56492	1.84945	1.84945	1.84945	1.84945	1.84945	1.84945	1.84945	1.84945	1.84945	1.84945	1.84945	1.70719	1.42266	1.84945	1.84945	1.84945	1.84945	1.84945	1.84945	1.84945	1.84945	1.84945	1.84945	1.84945	1.84945	1.84945	1.84945	1.84945	1.84945	1.84945	1.84945	1.84945	1.84945	1.70719	1.70719	1.70719	1.56492	1.70719	1.84945	1.84945	1.84945	1.84945
chrXV	914105	914881	VMA4_chrXV:943622-944398	60	+	0	0	0	0	0	0	0	0	0	0	0	0	0	0	0	0	0	0	0	0	0	0	0	0	0	0	0	0	0	0	0	0	0	0	0	0	0	0	0	0	0	0	0	0
chrIII	25322	27602	PRD1_chrIII:24753-27033	60	+	0.569063	0.569063	0.569063	0.569063	0.569063	0.569063	0.569063	0.569063	0.569063	0.569063	0.569063	0.569063	0.569063	0.569063	0.569063	0.569063	0.569063	0.569063	0.569063	0.569063	0.569063	0.569063	0.569063	0.569063	0.569063	0.569063	0.569063	0.569063	0.569063	0.569063	0.569063	0.569063	0.569063	0.569063	0.569063	0.569063	0.569063	0.569063	0.569063	0.569063	0.569063	0.569063	0.569063	0.569063
chrXII	717188	718612	QNQ1_chrXII:757619-759043	60	-	0.243199	0.243199	0.243199	0.243199	0.243199	0.243199	0.243199	0.243199	0.243199	0.243199	0.243199	0.243199	0.243199	0.243199	0.243199	0.243199	0.243199	0.243199	0.243199	0.243199	0.243199	0.243199	0.243199	0.243199	0.243199	0.243199	0.243199	0.243199	0.243199	0.243199	0.243199	0.243199	0.243199	0.243199	0.243199	0.243199	0.243199	0.243199	0.243199	0.243199	0.243199	0.243199	0.243199	0.243199
chrII	469238	469966	YSA1_chrII:461122-461850	60	-	0.729596	0.729596	0.729596	0.729596	0.729596	0.729596	0.729596	0.729596	0.729596	0.729596	0.729596	0.729596	0.729596	0.607996	0.607996	0.607996	0.607996	0.607996	0.607996	0.607996	0.607996	0.607996	0.607996	0.607996	0.607996	0.607996	0.607996	0.607996	0.607996	0.607996	0.607996	0.607996	0.607996	0.607996	0.607996	0.607996	0.607996	0.607996	0.607996	0.607996	0.607996	0.607996	0.607996	0.607996
chrXV	428139	429846	CYT1_chrXV:447096-448800	60	+	4.83703	4.83703	4.83703	4.83703	4.83703	4.83703	4.5525	4.41024	4.26797	4.1257	4.41024	4.26797	4.69477	4.69477	4.41024	3.84117	4.5525	4.26797	4.41024	4.69477	4.5525	4.69477	4.83703	4.83703	4.83703	4.83703	4.69477	4.83703	4.83703	4.69477	4.69477	4.69477	4.69477	4.69477	4.69477	4.83703	4.83703	4.83703	4.83703	4.83703	4.83703	4.83703	4.83703	4.83703
chrVII	512296	512799	STF2_chrVII:507971-508475	60	-	74.4188	74.540398	74.905197	74.905197	74.7836	74.175598	75.148399	74.7836	72.959602	74.905197	74.7836	74.905197	74.905197	74.905197	74.905197	75.148399	75.269997	74.7836	75.148399	75.026802	74.905197	74.905197	75.026802	74.297203	73.810799	74.054001	73.567596	73.810799	73.810799	73.932404	73.445999	71.986801	73.445999	73.445999	73.202797	73.0812	72.108398	69.676399	62.380402	61.285999	62.745201	61.285999	62.745201	62.866798
chrXIV	50314	51442	RFA2_chrXIV:48258-49386	60	+	0	0	0	0	0	0	0	0	0	0	0	0	0	0	0	0	0	0	0	0	0	0	0	0	0	0	0	0	0	0	0	0	0	0	0	0	0	0	0	0	0	0	0	0
chrXVI	665505	665969	NHP6A_YPR053C_chrXVI:665578-666042	60	-	11.1871	11.5519	11.3087	11.4303	11.5519	11.5519	11.4303	11.6735	11.6735	11.5519	11.6735	11.6735	11.6735	11.6735	11.6735	9.36314	11.0655	10.8223	10.3359	8.87675	10.9439	11.1871	11.4303	11.4303	10.2143	11.5519	11.3087	11.3087	11.4303	10.2143	9.36314	9.72794	11.0655	11.0655	10.9439	11.4303	11.3087	10.7007	11.3087	11.5519	11.5519	11.5519	11.5519	11.5519
chrXI	161709	165164	APE2_chrXI:154959-158414	60	+	7.96688	8.39367	8.53594	8.67821	8.67821	8.10914	8.53594	8.53594	8.39367	8.39367	8.25141	8.39367	8.39367	8.53594	8.53594	8.53594	8.25141	8.39367	8.25141	8.39367	8.39367	8.53594	8.25141	8.25141	8.25141	8.25141	8.53594	8.39367	8.39367	8.10914	8.25141	8.25141	8.10914	8.10914	7.54008	6.40195	7.39781	7.68235	7.82461	7.82461	7.82461	7.82461	7.68235	6.40195
chrV	178465	179617	FMP52_chrV:159338-160490	60	+	0.284531	0.284531	0.284531	0.284531	0.284531	0.284531	0.284531	0.284531	0.284531	0.284531	0.284531	0.284531	0.284531	0.284531	0.284531	0.284531	0.284531	0.284531	0.284531	0.284531	0.284531	0.284531	0.284531	0.284531	0.284531	0.284531	0.284531	0.284531	0.284531	0.284531	0.284531	0.284531	0.284531	0.284531	0.284531	0.284531	0.284531	0.284531	0.284531	0.284531	0.284531	0.284531	0.284531	0.284531
chrXVI	677066	677678	FCY1_chrXVI:677134-677750	60	+	1.42266	1.42266	1.42266	1.42266	1.28039	1.28039	1.42266	1.13813	1.28039	0.99586	1.13813	1.42266	1.42266	1.42266	1.42266	1.42266	1.42266	1.42266	1.42266	1.42266	1.42266	1.42266	1.42266	1.42266	1.42266	1.42266	1.28039	1.42266	1.42266	1.42266	1.42266	1.42266	1.42266	1.42266	1.42266	1.42266	1.42266	1.42266	1.42266	1.42266	1.42266	1.42266	1.56492	1.56492
chrX	146245	146701	SNA3_chrX:136351-136807	60	-	0.121599	0.121599	0.121599	0.121599	0.121599	0.121599	0.121599	0.121599	0.121599	0.121599	0.121599	0.121599	0.121599	0.121599	0.121599	0.121599	0.121599	0.121599	0.121599	0.121599	0.121599	0.121599	0.121599	0.121599	0.121599	0.121599	0.121599	0.121599	0.121599	0.121599	0.121599	0.121599	0.121599	0.121599	0.121599	0.121599	0.121599	0.121599	0.121599	0.121599	0.121599	0.121599	0.121599	0.121599
chrII	749755	750235	MRPL37_chrII:741277-741757	60	+	53.634201	53.776402	53.349602	53.634201	52.638302	52.922798	52.922798	53.776402	54.061001	54.203201	54.203201	54.345501	54.061001	52.780602	51.500198	52.780602	52.211498	53.918701	53.918701	55.056801	55.056801	55.1991	54.630001	54.061001	51.500198	51.926998	52.638302	53.065102	52.780602	54.630001	54.630001	54.914501	55.483601	55.056801	55.768101	55.768101	55.6259	55.483601	55.056801	55.6259	55.6259	56.764	56.764	57.0485
chrIV	1195343	1195766	YDR379C-A_chrIV:1233137-1233561	60	-	0.607996	0.486397	0.486397	0.486397	0.486397	0.486397	0.486397	0.486397	0.486397	0.486397	0.486397	0.486397	0.486397	0.364798	0.364798	0.364798	0.364798	0.364798	0.364798	0.364798	0.364798	0.364798	0.243199	0.243199	0.243199	0.243199	0.121599	0.121599	0.121599	0.121599	0.121599	0.121599	0.121599	0.121599	0.121599	0.121599	0.121599	0.121599	0.121599	0.121599	0.121599	0.121599	0.121599	0.121599
chrIII	131666	133050	PGK1_chrIII:137676-139060	60	+	0	0	0	0	0	0	0	0	0	0	0	0	0	0	0	0	0	0	0	0	0	0	0	0	0	0	0	0	0	0	0	0	0	0	0	0	0	0	0	0	0	0	0	0
chrXI	91313	92889	HYM1_chrXI:84575-86151	60	+	9.81633	6.68649	6.68649	6.40195	5.26383	4.83703	4.69477	3.55664	3.12984	3.27211	3.27211	2.84531	2.84531	1.56492	1.56492	1.42266	1.42266	0.99586	1.42266	1.56492	1.42266	1.28039	1.28039	0.711328	0.99586	0.99586	0.853594	0.99586	1.28039	1.28039	1.42266	1.42266	1.28039	1.28039	1.28039	1.28039	1.42266	1.42266	1.42266	1.42266	1.42266	1.42266	1.42266	1.42266
chrXIV	674111	676103	ARE2_chrXIV:665298-667290	60	+	415.558014	408.872009	405.029999	403.322998	404.604004	410.57901	416.411987	416.980988	417.265015	403.608002	419.256989	421.248993	420.821991	420.821991	423.097992	421.390991	418.687988	419.540985	420.821991	421.390991	418.54599	399.623993	421.105988	421.817993	420.110992	408.872009	403.891998	411.14801	409.44101	415.984985	413.282013	409.867004	417.97699	413.56601	419.68399	416.411987	341.864014	417.549988	419.398987	419.398987	416.553986	415.984985	398.912994	385.540009
chrXVI	323945	324471	YPL119C-A_chrXVI:323862-324390	60	-	361.270996	357.259003	359.93399	361.878998	359.325989	359.93399	360.420013	360.907013	358.596008	359.569	361.149994	361.515015	362.487	363.703003	362.85199	356.772003	357.136993	360.662994	358.475006	363.582001	365.527008	364.190002	364.675995	362.001007	362.609009	362.365997	364.675995	362.973999	363.21701	363.703003	366.13501	366.014008	365.770996	362.973999	360.541992	362.85199	364.190002	364.311005	359.812012	360.054993	357.988007	362.609009	364.190002	364.433014
chrX	462153	463377	SUI2_chrX:450911-452135	60	+	147.671997	147.671997	147.955994	145.964996	146.248993	146.817993	129.604004	146.817993	146.817993	146.248993	146.391006	143.973007	146.391006	141.554001	141.839005	141.697006	142.123001	132.307007	136.860001	137.712997	135.151993	140.985001	144.257004	142.835007	143.119003	146.817993	147.813995	148.809998	148.098999	149.520996	149.806	150.089996	144.968994	148.240997	149.806	145.253006	147.671997	150.233002	151.085999	151.085999	151.513	151.227997	151.796997	150.802002
chrXI	82173	83581	MIA40_chrXI:75783-77191	60	+	0	0	0	0	0	0	0	0	0	0	0	0	0	0	0	0	0	0	0	0	0	0	0	0	0	0	0	0	0	0	0	0	0	0	0	0	0	0	0	0	0	0	0	0
chrVIII	416790	417742	YHR162W_chrVIII:422631-423575	60	+	0.569063	0.569063	0.711328	0.711328	0.711328	0.711328	0.711328	0.711328	0.711328	0.711328	0.711328	0.711328	0.711328	0.711328	0.711328	0.711328	0.711328	0.711328	0.711328	0.711328	0.711328	0.711328	0.711328	0.711328	0.711328	0.711328	0.711328	0.284531	0.711328	0.711328	0.711328	0.711328	0.711328	0.711328	0.711328	0.711328	0.711328	0.711328	0.711328	0.711328	0.711328	0.711328	0.711328	0.711328
chrXVI	138447	139342	SAR1_chrXVI:138634-139530	60	+	117.938004	117.653999	118.507004	117.938004	118.507004	104.991997	117.653999	119.219002	118.364998	118.507004	119.219002	118.933998	118.507004	119.361	119.075996	118.080002	119.219002	118.364998	119.219002	119.502998	119.502998	119.502998	118.080002	118.507004	118.507004	118.223	118.792	119.788002	119.502998	120.071999	120.071999	103.285004	118.507004	119.644997	120.071999	120.071999	120.071999	120.071999	119.93	120.071999	88.6315	114.666	119.219002	119.93
chrXV	199442	200898	ARG1_chrXV:219147-220603	60	+	93.326302	92.472702	90.765503	88.6315	90.338699	90.481003	88.347	76.112099	75.969902	71.986397	69.425598	67.860703	65.015404	66.864899	56.194901	56.194901	54.772301	53.918701	54.345501	53.776402	55.056801	54.487701	53.776402	54.772301	55.483601	55.768101	55.483601	55.1991	55.056801	55.483601	55.6259	54.914501	54.630001	54.772301	54.203201	54.061001	53.491901	51.642399	51.784698	53.207401	47.232201	53.349602	52.922798	51.784698
chrVII	946808	947688	YGR235C_chrVII:961251-962131	60	-	380.605988	380.118988	380.72699	381.334991	379.268005	381.821991	382.065002	382.308014	382.673004	382.915985	382.915985	381.213989	381.457001	381.700012	381.09201	381.213989	381.942993	371.729004	371.971985	379.997986	379.876007	378.660004	379.390015	381.57901	381.57901	381.457001	383.281006	382.795013	381.457001	378.174011	382.065002	375.742004	380.971008	381.942993	369.419006	382.915985	383.281006	382.795013	383.523987	374.647003	373.79599	384.131989	379.510986	375.377014
chrIV	952342	953302	SWM1_chrIV:976317-977277	60	-	40.492599	40.979	33.682999	42.194901	42.438099	42.5597	42.802898	42.5597	40.857399	41.222198	42.438099	42.5597	42.194901	41.465401	41.587002	40.614201	39.763	38.668598	41.222198	41.8302	41.3438	42.438099	42.681301	42.802898	42.5597	43.289299	42.9245	43.046101	43.167702	43.532501	43.532501	43.167702	43.167702	43.167702	43.167702	43.532501	43.046101	43.046101	42.9245	43.167702	42.9245	43.289299	43.532501	43.654099
chrXV	820758	821446	FMP31_chrXV:850252-850940	60	+	926.148987	927.999023	927.999023	925.153992	925.153992	926.007019	867.820984	919.320984	926.434021	928.140991	924.15802	930.986023	930.416992	931.55603	933.690002	933.546997	932.125	931.697998	928.710022	931.840027	908.508972	923.161987	931.413025	933.546997	929.991028	930.843994	928.567993	930.416992	929.848022	932.267029	929.564026	933.973999	935.112	929.278992	928.567993	918.752014	907.085999	906.94397	929.564026	926.861023	931.55603	929.421997	926.007019	928.28302
chrXVI	804169	804521	TOM5_chrXVI:797503-797855	60	+	0.426797	0.426797	0.426797	0.426797	0.426797	0.426797	0.426797	0.426797	0.426797	0.426797	0.426797	0.426797	0.426797	0.426797	0.426797	0.426797	0.426797	0.426797	0.426797	0.426797	0.426797	0.426797	0.284531	0.426797	0.426797	0.284531	0.142266	0.284531	0.284531	0.284531	0.426797	0.284531	0.426797	0.426797	0.426797	0.284531	0.426797	0.426797	0.426797	0.426797	0.426797	0.426797	0.426797	0.426797
chrVII	211511	214973	AMS1_chrVII:210334-213798	60	+	34.712799	34.712799	33.4324	34.570599	34.428299	34.285999	34.001499	34.001499	33.4324	34.001499	34.143799	33.716999	32.8634	32.2943	32.0098	33.716999	34.285999	34.712799	34.997398	34.997398	34.570599	34.570599	34.712799	34.712799	34.570599	34.712799	34.570599	34.712799	33.716999	33.290199	32.5788	33.4324	34.143799	34.285999	34.855099	33.574699	34.001499	34.143799	34.997398	33.8592	34.997398	34.855099	34.428299	35.281898
chrXV	741173	742749	WTM1_chrXV:770665-772241	60	+	2.56078	2.56078	2.56078	2.27625	2.41852	2.56078	2.84531	2.70305	2.41852	2.56078	1.70719	2.41852	2.98758	2.84531	2.84531	2.98758	2.98758	2.98758	3.12984	3.12984	3.12984	3.27211	3.27211	3.27211	3.27211	3.27211	3.27211	3.12984	3.27211	3.55664	3.41438	3.55664	4.26797	4.69477	4.69477	4.83703	4.83703	5.4061	5.4061	5.4061	5.4061	5.4061	5.4061	5.12156
chrXIV	305875	306754	RPS3_chrXIV:302649-303529	60	+	1.56492	1.42266	1.42266	1.56492	1.56492	1.42266	1.56492	1.56492	1.56492	1.42266	1.42266	1.42266	1.42266	1.42266	1.28039	1.42266	1.42266	1.56492	1.56492	1.56492	1.56492	1.56492	1.56492	1.56492	1.56492	1.56492	1.56492	1.56492	1.56492	1.56492	1.56492	1.56492	1.56492	1.56492	1.56492	1.42266	1.42266	1.56492	1.56492	1.56492	1.56492	1.56492	1.56492	1.56492
chrXII	436591	437976	PCD1_chrXII:441348-442732	60	-	135.218002	137.285995	138.380005	139.352997	139.110001	139.110001	138.865997	137.649994	136.921005	137.649994	137.529007	137.406998	136.070007	137.893997	137.406998	138.136993	138.988007	139.110001	137.772003	134.610001	134.488998	134.488998	140.082001	139.352997	138.988007	138.380005	138.988007	140.326004	140.326004	139.473999	140.690002	140.690002	141.054993	140.690002	140.934006	141.298004	140.934006	140.690002	139.595993	139.960999	140.203995	139.839005	139.110001	139.352997
chrXIII	250062	250886	YPT7_chrXIII:267081-267905	60	+	110.824997	111.109001	111.109001	110.967003	109.117996	99.159203	97.878799	109.544998	104.708	110.255997	110.967003	92.614899	107.267998	111.536003	112.248001	112.105003	111.962997	110.967003	110.398003	111.251999	109.544998	109.260002	112.105003	112.248001	112.817001	111.962997	112.674004	112.248001	112.105003	112.105003	109.829002	112.674004	112.674004	112.817001	112.817001	112.817001	112.531998	110.967003	112.248001	110.967003	89.058296	107.125999	111.962997	112.248001
chrIV	947798	950334	HSP78_chrIV:971773-974309	60	-	110.046997	110.168999	110.168999	93.023399	110.654999	110.654999	110.777	110.777	110.533997	102.629997	110.654999	110.046997	110.533997	110.899002	110.899002	110.654999	107.494003	110.533997	110.899002	110.412003	110.777	111.263	111.141998	111.263	111.507004	111.141998	111.141998	111.385002	110.654999	110.654999	110.533997	103.359001	110.533997	109.195999	109.682999	110.533997	111.019997	110.654999	110.412003	109.318001	112.236	112.600998	112.844002	112.844002
chrX	421930	424202	VTC4_chrX:411170-413442	60	-	2.67518	2.67518	2.67518	2.67518	2.67518	2.67518	2.67518	2.67518	2.67518	2.67518	2.55358	2.67518	2.31039	2.67518	2.67518	2.67518	2.67518	2.67518	2.67518	2.67518	2.67518	2.67518	2.67518	2.55358	2.67518	2.67518	2.79678	2.79678	2.79678	2.79678	2.79678	2.79678	2.79678	2.79678	2.79678	2.79678	2.67518	2.67518	2.67518	2.79678	2.18879	2.18879	2.79678	2.79678
chrII	568053	569149	CDC28_chrII:559966-561062	60	+	289.653015	291.217987	290.933014	290.790985	290.648987	291.644989	291.786987	291.359985	291.928986	291.928986	289.937012	289.510986	288.088013	288.230011	285.812012	285.669006	269.450989	286.239014	289.653015	290.221985	291.928986	293.635986	293.209991	292.924988	292.78299	291.075989	293.493988	291.217987	278.556	291.502014	292.213989	291.359985	290.364014	254.656006	252.522003	288.088013	288.941986	292.071014	293.35199	294.062988	292.78299	290.506012	291.359985	289.368011
chrIV	341690	342593	YET3_chrIV:329618-330517	60	-	0.364798	0.364798	0.364798	0.486397	0.364798	0.364798	0.364798	0.364798	0.364798	0.364798	0.364798	0.243199	0.364798	0.364798	0.364798	0.364798	0.364798	0.364798	0.364798	0.364798	0.364798	0.364798	0.364798	0.364798	0.364798	0.364798	0.364798	0.364798	0.364798	0.243199	0.364798	0.364798	0.364798	0.364798	0.364798	0.364798	0.364798	0.243199	0.364798	0.364798	0.243199	0.243199	0.243199	0.364798
chrV	451745	453602	GLC7_chrV:432421-434277	60	+	0.711328	0.711328	0.711328	0.711328	0.711328	0.711328	0.711328	0.711328	0.711328	0.711328	0.711328	0.711328	0.711328	0.711328	0.711328	0.711328	0.711328	0.711328	0.711328	0.711328	0.711328	0.711328	0.569063	0.426797	0.711328	0.711328	0.711328	0.711328	0.711328	0.711328	0.711328	0.711328	0.711328	0.711328	0.711328	0.711328	0.711328	0.711328	0.711328	0.711328	0.711328	0.711328	0.711328	0.711328
chrII	496793	498497	TPS1_chrII:488786-490490	60	-	3.76958	3.89118	3.89118	3.89118	3.89118	3.89118	3.89118	3.89118	3.89118	3.89118	3.89118	3.76958	3.76958	3.76958	3.89118	3.89118	3.89118	4.25597	4.25597	4.25597	4.01278	4.25597	4.25597	4.25597	4.49917	4.37757	4.13438	4.25597	4.25597	4.25597	4.37757	4.62077	4.49917	4.25597	4.37757	3.64798	3.76958	4.01278	4.49917	4.49917	4.49917	4.49917	4.62077	4.62077
chrVII	62735	64621	SHE10_chrVII:67546-69426	60	+	1.13813	1.13813	1.13813	1.13813	1.13813	1.13813	1.13813	1.13813	1.13813	1.13813	1.13813	1.13813	1.13813	1.13813	1.13813	1.13813	1.13813	0.99586	0.99586	0.853594	0.711328	0.99586	0.853594	0.853594	0.99586	0.853594	1.13813	0.99586	0.99586	0.99586	0.99586	1.13813	0.853594	0.853594	1.13813	1.13813	1.13813	1.13813	1.13813	1.13813	1.13813	1.13813	1.13813	0.853594
chrIV	426180	428164	RPN4_chrIV:414976-416960	60	-	4.98557	4.86397	4.86397	4.74237	4.74237	4.74237	4.62077	4.62077	4.62077	4.62077	4.62077	4.62077	4.74237	4.74237	4.74237	4.62077	4.62077	4.74237	4.74237	4.74237	4.86397	4.86397	4.86397	4.86397	4.86397	4.74237	4.25597	4.49917	4.62077	4.62077	4.62077	4.62077	4.62077	4.01278	4.01278	4.62077	4.74237	4.62077	4.62077	4.49917	4.62077	4.74237	4.74237	4.62077
chrVI	64411	65419	SEC53_chrVI:43469-44477	60	-	215.839005	216.567993	217.054993	215.960007	216.324997	214.988007	217.662994	217.541	217.662994	217.054993	216.567993	216.690002	214.623001	216.567993	215.716995	216.811996	216.811996	217.783997	216.690002	214.014999	208.056	216.447006	214.380005	214.014999	215.960007	215.231003	214.257996	207.692001	219.244003	219.121994	214.988007	218.514008	218.270996	218.514008	219.487	219.850998	219.973007	220.095001	219.850998	219.729996	219.121994	219.244003	218.878998	219.365005
chrI	34304	36161	GDH3_chrI:31152-32984	60	+	0.99586	0.99586	0.99586	0.99586	0.99586	0.99586	0.99586	0.99586	0.99586	0.99586	0.99586	0.99586	0.99586	0.99586	0.99586	0.99586	0.99586	0.99586	0.99586	0.99586	0.99586	0.99586	0.99586	0.99586	0.99586	0.99586	0.99586	0.99586	0.99586	0.99586	0.99586	0.99586	0.99586	0.99586	0.99586	0.99586	0.99586	0.99586	0.99586	0.99586	0.99586	0.99586	0.99586	0.99586
chrIV	1263742	1264406	RPL12B_chrIV:1301565-1302229	60	+	7.11328	6.40195	6.11742	5.97516	5.69063	5.4061	5.54836	5.12156	4.69477	4.9793	4.83703	4.83703	4.83703	4.83703	3.69891	3.27211	3.12984	2.27625	2.27625	2.27625	2.27625	2.27625	2.27625	1.99172	2.13398	2.13398	2.13398	1.99172	1.70719	1.70719	1.84945	1.56492	0.569063	0.853594	0.853594	0.853594	0.853594	0.853594	0.853594	0.569063	0.569063	0.569063	0.426797	0.426797
chrII	355471	357111	YBR056W_chrII:347818-349458	60	+	0	0	0	0	0	0	0	0	0	0	0	0	0	0	0	0	0	0	0	0	0	0	0	0	0	0	0	0	0	0	0	0	0	0	0	0	0	0	0	0	0	0	0	0
chrXII	605877	606765	SSP120_chrXII:640263-641151	60	+	953.606995	950.760986	881.905029	953.463989	962.56897	941.22998	965.414978	963.565002	963.992004	956.16803	954.033997	953.322021	955.028992	957.590027	965.84198	965.698975	963.708008	969.539978	971.531982	969.682983	965.27301	971.390015	969.539978	970.252014	974.234985	974.661987	974.52002	971.390015	959.58197	942.224976	934.684998	957.163025	965.84198	969.825012	971.10498	972.528015	972.101013	970.820984	909.219971	912.633972	916.190979	970.679016	976.369019	976.796021
chrII	688901	690365	LSR1_chrII:680401-681865	60	-	239.063995	240.645004	241.253006	242.712006	242.225998	242.834	243.684998	244.050003	244.171005	244.535995	242.834	244.779007	244.779007	242.834	244.050003	244.414993	241.983002	244.414993	244.779007	245.022995	244.292999	245.386993	245.266006	245.630997	245.873993	245.630997	243.076996	243.199005	242.591003	245.386993	246.360001	247.697998	247.697998	247.576004	247.332993	247.210999	246.360001	249.156998	248.548996	248.914001	249.279007	249.643005	247.697998	247.455002
chrXII	195179	196200	SNF7_chrXII:194376-195400	60	+	32.8634	32.8634	31.1562	32.8634	32.8634	32.7211	32.8634	32.7211	32.7211	32.2943	32.7211	32.4366	32.7211	32.7211	32.2943	32.0098	32.2943	32.0098	32.4366	32.0098	32.2943	32.2943	32.152	31.440701	31.583	32.152	32.152	31.8675	31.725201	31.440701	32.0098	31.298401	31.298401	29.875799	31.8675	32.152	32.152	30.587099	30.444901	30.160299	30.018101	29.875799	30.018101	29.0222
chrIII	24486	24942	FYV5_YCL057C-A_chrIII:23917-24373	60	-	0.486397	0.486397	0.486397	0.486397	0.486397	0.486397	0.486397	0.486397	0.486397	0.486397	0.364798	0.486397	0.486397	0.486397	0.486397	0.486397	0.486397	0.486397	0.486397	0.486397	0.486397	0.486397	0.486397	0.486397	0.486397	0.486397	0.486397	0.486397	0.486397	0.486397	0.486397	0.486397	0.243199	0.364798	0.243199	0.364798	0.486397	0.486397	0.486397	0.486397	0.486397	0.486397	0.486397	0.364798
chrXIV	542489	543305	YIP3_chrXIV:545195-546011	60	+	109.544998	108.691002	105.987999	108.405998	108.974998	110.398003	110.682999	110.682999	110.540001	109.971001	110.255997	110.255997	110.682999	110.255997	110.540001	110.682999	111.109001	109.829002	109.117996	109.686996	110.255997	110.113998	111.109001	111.536003	111.251999	111.393997	111.679001	111.820999	111.962997	111.536003	111.820999	110.398003	110.824997	110.824997	110.255997	110.682999	111.962997	112.105003	111.536003	112.674004	104.849998	111.393997	111.820999	112.105003
chrVII	573447	574607	NQM1_chrVII:580267-581427	60	-	0.607996	0.607996	0.607996	0.607996	0.607996	0.607996	0.607996	0.486397	0.486397	0.364798	0.607996	0.607996	0.607996	0.607996	0.486397	0.607996	0.607996	0.607996	0.607996	0.607996	0.607996	0.486397	0.364798	0.364798	0.364798	0.486397	0.486397	0.486397	0.486397	0.486397	0.607996	0.607996	0.607996	0.486397	0.607996	0.607996	0.607996	0.607996	0.607996	0.486397	0.607996	0.607996	0.607996	0.607996
chrXVI	335800	337240	YPL113C_chrXVI:335718-337158	60	-	169.022995	169.509003	169.630997	168.050003	167.442001	167.807007	169.873993	167.684998	168.901001	168.171997	169.873993	170.238998	164.037003	164.766998	169.388	167.442001	164.281006	164.401993	164.037003	160.996994	165.860992	166.468994	168.171997	164.281006	170.481995	170.360992	171.332993	170.117004	171.576996	169.145004	168.171997	169.996002	171.576996	172.548996	170.847	171.940994	172.063004	171.455002	172.184998	172.063004	171.455002	160.753998	172.427994	172.427994
chrXI	345691	346603	TMA19_chrXI:334147-335059	60	-	33.8046	33.561401	33.926201	33.8046	33.682999	33.4398	33.561401	33.075001	32.223801	33.075001	33.926201	33.682999	33.8046	34.412601	34.291	34.047798	33.8046	33.682999	33.4398	33.196602	34.169399	34.291	34.169399	34.412601	34.412601	34.534199	34.412601	34.412601	34.412601	34.534199	34.412601	34.412601	34.6558	34.777401	34.6558	34.777401	34.777401	34.6558	34.777401	35.263802	34.777401	33.926201	34.534199	35.507
chrVII	937890	939121	PHB2_chrVII:952341-953572	60	-	0.243199	0.364798	0.364798	0.364798	0.364798	0.364798	0.364798	0.364798	0.364798	0.364798	0.364798	0.364798	0.364798	0.364798	0.364798	0.364798	0.364798	0.364798	0.364798	0.364798	0.364798	0.364798	0.364798	0.364798	0.364798	0.364798	0.364798	0.243199	0.243199	0.243199	0.364798	0.364798	0.364798	0.364798	0.364798	0.364798	0.364798	0.364798	0.364798	0.364798	0.364798	0.364798	0.364798	0.364798
chrII	735784	736632	RIB5_chrII:727305-728153	60	-	8.14715	9.72794	10.3359	13.0111	23.347099	26.995001	31.4942	32.345402	32.345402	32.5886	35.628601	47.1805	58.854099	63.4748	69.068398	74.7836	84.511497	87.186699	81.714699	89.010696	92.2939	92.658699	94.361	96.792999	94.7258	96.306602	96.549797	96.549797	97.279404	97.157799	100.441002	99.833	100.683998	100.806	100.806	100.563004	101.778999	101.292	98.373802	102.264999	102.629997	102.264999	102.387001	103.237999
chrXV	348759	351337	YOR019W_chrXV:367842-370418	60	+	0.426797	0.426797	0.426797	0.426797	0.426797	0.426797	0.426797	0.426797	0.426797	0.426797	0.426797	0.426797	0.426797	0.426797	0.426797	0.426797	0.426797	0.426797	0.426797	0.284531	0.569063	0.569063	0.569063	0.569063	0.569063	0.569063	0.569063	0.569063	0.569063	0.569063	0.569063	0.569063	0.569063	0.569063	0.569063	0.569063	0.569063	0.569063	0.569063	0.569063	0.569063	0.569063	0.569063	0.569063
chrV	191675	192519	YER010C_chrV:172550-173390	60	-	1.09439	1.21599	0.972794	0.972794	1.21599	1.21599	1.33759	1.33759	1.33759	1.33759	1.33759	1.33759	1.33759	1.33759	1.33759	1.33759	1.33759	1.33759	1.21599	1.21599	1.21599	1.33759	1.33759	1.45919	1.45919	1.45919	1.45919	1.45919	1.45919	1.45919	1.45919	1.45919	1.45919	1.45919	1.45919	1.45919	1.45919	1.45919	1.33759	1.33759	1.33759	1.33759	1.45919	1.45919
chrX	651435	652324	RPS5_chrX:651854-652742	60	+	11.6658	11.3813	11.3813	10.8122	10.5277	10.6699	10.6699	10.6699	6.40195	5.26383	5.12156	4.5525	4.83703	4.83703	4.83703	4.83703	4.83703	1.42266	1.56492	1.56492	1.56492	1.42266	1.42266	1.13813	1.13813	1.13813	0.99586	0.99586	1.13813	1.13813	1.13813	1.13813	1.13813	1.13813	1.13813	1.13813	1.13813	1.13813	1.13813	1.13813	0.99586	0.853594	0.853594	0.853594
chrV	420467	421411	SCS2_chrV:401101-402045	60	+	1.28039	1.28039	1.28039	1.28039	1.28039	1.28039	1.28039	1.28039	1.28039	0.99586	1.28039	1.28039	1.28039	1.28039	1.28039	1.28039	1.28039	1.28039	1.28039	1.28039	1.28039	1.42266	1.42266	1.42266	1.42266	1.42266	1.42266	1.42266	1.42266	1.42266	1.42266	1.42266	1.42266	1.42266	1.42266	1.42266	1.42266	1.42266	1.42266	1.42266	1.42266	1.42266	1.42266	1.42266
chrXVI	355935	358223	SSE1_chrXVI:350122-352410	60	-	96.914597	97.279404	98.373802	98.616997	98.616997	97.036201	98.981796	99.224998	99.224998	97.157799	84.146698	99.346603	99.833	99.589798	99.833	99.833	99.589798	99.833	98.981796	98.738602	98.495399	96.671402	99.346603	99.954597	100.319	99.954597	98.738602	89.8619	100.197998	100.197998	100.197998	99.103401	99.954597	99.103401	99.346603	99.346603	99.346603	97.157799	89.253899	99.833	99.833	100.075996	99.954597	99.954597
chrIII	62245	63373	LSB5_chrIII:61617-62745	60	+	1.13813	1.28039	1.28039	1.13813	1.28039	1.28039	0.99586	1.28039	1.13813	1.13813	1.13813	1.13813	0.99586	1.13813	1.28039	1.28039	1.28039	1.28039	1.28039	1.28039	1.28039	1.28039	1.28039	1.28039	1.28039	1.28039	1.28039	1.28039	1.28039	1.28039	1.28039	1.28039	1.28039	1.28039	1.28039	1.28039	1.28039	1.28039	1.28039	1.28039	1.28039	1.28039	1.28039	1.28039
chrXIII	510579	511529	ERG29_chrXIII:537786-538754	60	+	317.252014	321.519989	322.942993	324.365997	324.792999	324.649994	325.218994	323.227997	320.950989	321.519989	325.076996	323.938995	326.072998	327.210999	327.352997	327.779999	327.210999	326.925995	326.925995	326.783997	321.804993	321.519989	327.496002	325.787994	325.787994	324.365997	329.203003	328.490997	331.194	330.768005	328.207001	330.625	333.471008	333.471008	333.186005	333.613007	332.333008	333.044006	332.190002	330.483002	332.048004	333.328003	334.182007	333.471008
chrXV	1024733	1025241	FIT3_chrXV:1060241-1061113	60	-	12.2815	12.5247	11.9167	11.7951	12.2815	12.2815	12.4031	11.9167	12.6463	12.1599	12.4031	12.6463	12.7679	12.8895	13.0111	12.4031	13.0111	13.0111	13.1327	13.1327	13.1327	13.2543	13.2543	13.1327	12.8895	11.7951	13.3759	13.3759	13.4975	13.3759	13.3759	12.8895	13.2543	13.1327	12.7679	12.7679	13.1327	13.1327	13.4975	13.3759	12.7679	11.3087	13.4975	13.6191
chrIX	228740	229400	ARC15_chrIX:243864-244496	60	-	33.075001	33.318199	33.318199	33.318199	33.318199	33.196602	33.075001	32.710201	32.831799	32.345402	33.196602	32.9534	31.858999	32.831799	31.1294	31.250999	31.250999	28.5758	32.5886	32.831799	32.5886	33.318199	33.196602	32.831799	33.196602	32.9534	33.075001	33.4398	32.710201	32.710201	32.831799	33.196602	32.831799	33.196602	33.196602	31.007799	32.345402	32.345402	32.710201	33.075001	31.858999	31.615801	31.9806	32.9534
chrIV	228141	229350	ARF2_chrIV:216009-217217	60	+	75.827599	76.112099	74.547203	74.831703	74.689499	74.689499	74.831703	74.831703	73.693604	73.978104	73.835899	72.839996	72.839996	72.271004	72.6978	70.848297	69.567902	73.2668	74.262703	75.543098	75.685303	75.969902	75.827599	75.827599	75.827599	75.258499	74.973999	74.262703	74.120399	74.262703	74.547203	73.693604	74.4049	74.547203	75.116302	74.689499	72.839996	72.271004	72.839996	72.555496	55.056801	51.642399	67.007103	67.007103
chrIX	68343	70607	TID3_chrIX:77985-80249	60	+	0.569063	0.569063	0.569063	0.569063	0.569063	0.569063	0.569063	0.426797	0.569063	0.569063	0.711328	0.711328	0.711328	0.711328	0.711328	0.569063	0.711328	0.711328	0.711328	0.711328	0.711328	0.711328	0.711328	0.711328	0.711328	0.711328	0.711328	0.711328	0.711328	0.711328	0.711328	0.711328	0.711328	0.711328	0.569063	0.711328	0.711328	0.711328	0.711328	0.711328	0.711328	0.569063	0.569063	0.426797
chrXII	81936	84448	YLL029W_chrXII:81322-83834	60	+	5.97516	6.25969	6.25969	6.25969	6.25969	6.25969	6.25969	6.25969	6.25969	6.25969	6.25969	5.54836	5.97516	6.11742	6.11742	6.25969	6.25969	5.97516	6.11742	6.11742	6.11742	5.97516	5.83289	5.83289	5.83289	5.97516	6.11742	6.11742	5.54836	6.11742	6.11742	6.11742	6.11742	6.11742	6.11742	5.83289	5.83289	6.11742	5.97516	5.97516	5.97516	6.11742	6.11742	6.11742
chrV	151103	152129	UBC8_chrV:131641-132657	60	+	0.142266	0.142266	0.142266	0.142266	0.142266	0.142266	0.142266	0.142266	0.142266	0.142266	0.142266	0.142266	0.142266	0.142266	0.142266	0.142266	0.142266	0.142266	0.142266	0.142266	0.142266	0.142266	0.142266	0.142266	0.142266	0.142266	0.142266	0.142266	0.142266	0.142266	0.142266	0.142266	0.142266	0.142266	0.142266	0.142266	0.142266	0.142266	0.142266	0.142266	0.142266	0.142266	0.142266	0.142266
chrXIII	640554	641381	ERG2_chrXIII:667474-668322	60	+	0.569063	0.569063	0.569063	0.569063	0.569063	0.569063	0.569063	0.569063	0.569063	0.569063	0.711328	0.711328	0.711328	0.711328	0.711328	0.711328	0.711328	0.711328	0.711328	0.711328	0.711328	0.711328	0.711328	0.711328	0.711328	0.711328	0.711328	0.711328	0.711328	0.711328	0.711328	0.711328	0.711328	0.711328	0.711328	0.711328	0.142266	0.426797	0.569063	0.711328	0.711328	0.711328	0.711328	0.711328
chrII	129586	131005	SHP1_chrII:111405-112821	60	+	14.3688	13.5152	14.3688	14.3688	13.7998	13.2307	13.7998	14.3688	14.3688	14.2266	14.5111	14.3688	14.3688	14.5111	14.3688	14.5111	14.3688	14.5111	14.3688	14.0843	14.0843	13.6575	13.5152	14.0843	13.942	13.6575	14.0843	14.2266	13.5152	13.5152	13.5152	13.6575	13.7998	13.373	14.5111	14.6534	14.6534	14.7956	14.7956	15.0802	15.0802	15.0802	15.0802	17.498699
chrXII	981549	982796	VMA6_chrXII:1026711-1027959	60	-	0	0	0	0	0	0	0	0	0	0	0	0	0	0	0	0	0	0	0	0	0	0	0	0	0	0	0	0	0	0	0	0	0	0	0	0	0	0	0	0	0	0	0	0
chrIV	644184	646116	BMH2_chrIV:652663-654599	60	+	2.27625	2.27625	2.27625	2.27625	2.27625	2.27625	2.27625	2.56078	2.41852	2.56078	2.56078	2.56078	2.56078	2.56078	2.56078	2.41852	2.41852	2.41852	2.56078	2.56078	2.41852	2.56078	2.56078	2.56078	2.56078	2.56078	2.56078	2.56078	2.41852	2.41852	2.56078	2.56078	2.56078	2.56078	2.56078	2.56078	2.56078	2.56078	2.41852	2.56078	2.56078	2.56078	2.56078	2.56078
chrXIII	199059	199803	YML030W_chrXIII:216401-217145	60	+	116.942001	116.657997	117.084999	116.942001	116.373001	115.946999	115.946999	116.373001	111.820999	113.386002	114.524002	116.515999	116.800003	116.088997	113.528	113.100998	107.267998	112.674004	114.950996	115.662003	115.093002	115.662003	112.105003	112.959	116.088997	117.226997	116.373001	117.226997	117.369003	117.084999	116.942001	115.093002	114.950996	116.515999	117.226997	116.373001	118.507004	119.219002	118.792	119.502998	119.502998	119.361	119.361	119.219002
chrVII	155861	157631	STR3_chrVII:154657-156449	60	-	820.309021	822.741028	822.375977	822.010986	823.348999	758.414978	824.929993	827.117981	825.294006	826.875	825.172974	820.309021	824.807983	823.95697	826.145996	822.132996	823.713989	826.023987	823.348999	826.388977	828.333984	829.307007	829.307007	828.333984	824.200012	801.703979	724.367004	439.580994	829.184998	827.968994	829.914978	805.109009	803.770996	810.216003	833.440979	833.077026	835.752014	835.630005	836.117004	835.387024	834.778992	834.29303	820.429993	835.265015
chrXIV	647664	648984	ATG3_chrXIV:638846-640166	60	-	0	0	0	0	0	0	0	0	0	0	0	0	0	0	0	0	0	0	0	0	0	0	0	0	0	0	0	0	0	0	0	0	0	0	0	0	0	0	0	0	0	0	0	0
chrXV	386659	387843	CKB2_chrXV:405610-406794	60	+	0.142266	0.142266	0.142266	0.142266	0.142266	0.142266	0.142266	0.142266	0.142266	0.142266	0.142266	0.142266	0.142266	0.142266	0.142266	0.142266	0.142266	0.142266	0.142266	0.142266	0.142266	0.142266	0.142266	0.142266	0.142266	0.142266	0.142266	0.142266	0.142266	0.142266	0.142266	0.142266	0.142266	0.142266	0.142266	0.142266	0.142266	0.142266	0.142266	0.142266	0.142266	0.142266	0.142266	0.142266
chrII	552974	554261	APD1_chrII:544886-546174	60	+	0.142266	0.142266	0.142266	0.142266	0.142266	0.142266	0.142266	0.142266	0.142266	0.142266	0.142266	0.142266	0.142266	0.142266	0.142266	0.142266	0.142266	0.142266	0	0	0	0	0	0	0	0	0	0	0	0	0	0	0	0	0	0	0	0	0	0	0	0	0	0
chrVII	971515	972355	SOL4_chrVII:985949-986789	60	+	144.684006	145.395996	145.679993	145.822006	145.679993	145.537994	144.542007	144.399994	144.257004	144.542007	145.964996	145.395996	145.537994	145.679993	145.253006	145.253006	145.110992	145.110992	146.106995	144.257004	145.537994	144.968994	144.826004	145.537994	146.248993	145.253006	146.533997	146.675995	146.533997	145.537994	146.533997	145.964996	146.391006	146.248993	146.106995	147.102997	146.817993	146.960007	147.102997	147.102997	146.675995	147.386993	147.244995	147.529007
chrIV	190358	192166	MSH5_chrIV:178200-180008	60	+	487.687012	487.687012	488.683014	489.109009	489.821014	488.825012	489.109009	489.678009	489.536011	487.971008	489.394012	489.678009	489.821014	489.963013	489.821014	489.821014	489.252014	489.963013	487.687012	488.96701	489.536011	488.683014	484.415009	475.166992	476.447998	484.272003	490.674011	491.670013	489.394012	485.837006	485.695007	489.963013	490.105011	490.390015	489.963013	490.105011	490.959015	491.385986	475.593994	490.247009	486.406006	485.553009	488.683014	488.113007
chrXV	619655	620911	YOR164C_chrXV:643117-644373	60	-	0.121599	0.121599	0.121599	0.121599	0.121599	0.121599	0.121599	0.121599	0.121599	0.121599	0.121599	0.121599	0.121599	0.121599	0.121599	0.121599	0.121599	0.121599	0.121599	0.121599	0.121599	0.121599	0.121599	0.121599	0.121599	0.121599	0.121599	0.121599	0.121599	0.121599	0.121599	0.121599	0.121599	0.121599	0.121599	0.121599	0.121599	0.121599	0.121599	0.121599	0.121599	0.121599	0.121599	0.121599
chrXI	211907	214195	YPK1_chrXI:205494-207782	60	+	55.483601	56.0527	56.194901	56.9063	56.9063	56.9063	56.9063	56.194901	56.6217	56.9063	57.0485	57.0485	57.1908	56.764	56.9063	56.764	56.9063	56.3372	56.9063	56.764	54.345501	54.487701	57.1908	55.483601	57.333099	57.333099	54.061001	57.0485	57.4753	57.617599	57.4753	56.9063	57.4753	57.759899	57.9021	57.9021	57.759899	58.186699	52.353802	57.617599	58.044399	58.044399	57.9021	58.044399
chrXVI	162260	163479	YPL206C_chrXVI:162454-163670	60	-	0.243199	0.243199	0.243199	0.243199	0.243199	0.243199	0.243199	0.121599	0	0.121599	0.121599	0.364798	0.364798	0.364798	0.364798	0.364798	0.364798	0.364798	0.364798	0.364798	0.364798	0.364798	0.364798	0.364798	0.364798	0.364798	0.364798	0.364798	0.364798	0.364798	0.607996	0.607996	0.607996	0.607996	0.607996	0.607996	0.607996	0.607996	0.607996	0.607996	0.607996	0.607996	0.729596	0.729596
chrII	573274	573618	YSY6_chrII:565181-565525	60	+	13.0884	13.0884	13.0884	13.0884	13.0884	13.0884	13.0884	13.0884	13.0884	13.373	13.5152	13.373	13.373	13.5152	13.373	12.3771	13.373	13.373	13.373	13.373	13.5152	13.2307	13.2307	13.2307	13.373	13.373	13.373	13.5152	13.5152	12.9462	12.6616	12.8039	12.9462	12.9462	13.0884	13.5152	13.5152	13.6575	13.6575	13.6575	13.6575	13.2307	13.6575	13.6575
chrII	373805	374556	YBR062C_chrII:365854-366605	60	-	417.937012	418.058014	419.031006	401.885986	405.777008	398.359009	396.049011	413.55899	414.289001	417.937012	419.760986	418.545013	419.031006	418.179993	419.153015	419.518005	412.708008	421.34201	422.192993	415.382996	420.734009	419.518005	421.949005	419.639008	415.869995	400.790985	421.34201	421.828003	420.855011	421.584991	423.286987	422.436005	418.302002	423.044006	423.044006	423.044006	422.557007	418.302002	418.302002	418.545013	411.248993	421.828003	403.10199	423.286987
chrIV	585708	586116	FMP16_chrIV:588041-588449	60	-	455.631989	507.312012	506.460999	507.312012	510.595001	508.649994	501.839996	509.622986	505.122986	507.554993	512.906006	508.528015	511.690002	506.217987	510.109009	509.622986	472.656006	511.811005	514.973022	513.879028	516.189026	515.823975	516.189026	511.690002	508.285004	514.607971	515.580994	514	505.730988	510.109009	508.162994	516.919006	513.63501	514.122009	513.879028	515.094971	510.230988	513.026978	517.039978	517.28302	516.674988	518.255981	518.620972	515.945984
chrXI	170223	171199	GPM1_chrXI:163475-164451	60	-	195.774994	192.248001	192.126999	191.276001	194.559006	196.018005	195.774994	195.895996	192.492004	194.436996	193.828995	193.464005	181.182999	193.343002	192.126999	187.628006	187.505997	187.628006	188.235992	193.951004	190.789001	191.639999	194.194	195.167007	195.287994	196.139999	196.139999	195.531998	195.653	196.990997	197.112	196.503998	196.261002	194.194	196.503998	194.436996	194.923996	195.167007	197.233994	197.233994	181.912994	181.182999	193.828995	192.005005
chrV	176582	178285	PMI40_chrV:157454-159158	60	-	0.121599	0.121599	0.121599	0.121599	0.121599	0.121599	0.121599	0.121599	0.121599	0.121599	0.121599	0.121599	0.121599	0.121599	0.121599	0.121599	0.121599	0.121599	0.121599	0.121599	0.121599	0.121599	0.121599	0.121599	0.121599	0.121599	0.121599	0.121599	0.121599	0.121599	0.121599	0.121599	0.121599	0.121599	0.121599	0.121599	0.121599	0.121599	0.121599	0.121599	0.121599	0.121599	0.121599	0.121599
chrXII	569334	570286	CDC42_chrXII:604059-605011	60	-	0.243199	0.243199	0.243199	0.243199	0.243199	0.243199	0.121599	0.243199	0.243199	0.243199	0.243199	0.243199	0.121599	0.243199	0.121599	0.121599	0.121599	0.121599	0.121599	0.121599	0.121599	0.121599	0.121599	0.121599	0.121599	0.121599	0.121599	0.121599	0.121599	0.121599	0.121599	0.121599	0.121599	0.121599	0.121599	0.121599	0.121599	0.121599	0.121599	0.121599	0.121599	0.121599	0.121599	0.121599
chrVI	155911	157199	MSH4_chrVI:134554-135842	60	-	333.182007	336.708008	336.221985	335.979004	336.343994	335.735992	337.559998	338.04599	335.735992	338.167999	338.289001	338.532013	337.195007	337.31601	338.653992	336.100006	337.924011	337.437988	337.803009	339.505005	339.869995	339.869995	333.303986	318.225006	338.776001	334.154999	333.667999	324.427002	336.100006	337.924011	339.869995	336.587006	340.842987	340.234985	341.32901	340.963989	340.842987	340.963989	341.085999	341.571991	340.600006	340.721008	341.085999	340.477997
chrXV	607388	608372	PUP1_chrXV:630853-631837	60	-	0.364798	0.364798	0.364798	0.364798	0.364798	0.364798	0.364798	0.364798	0.364798	0.364798	0.364798	0.364798	0.364798	0.364798	0.364798	0.364798	0.364798	0.364798	0.364798	0.364798	0.364798	0.364798	0.364798	0.364798	0.364798	0.243199	0.364798	0.364798	0.364798	0.364798	0.364798	0.364798	0.364798	0.243199	0.243199	0.364798	0.364798	0.364798	0.364798	0.364798	0.364798	0.364798	0.364798	0.364798
chrXVI	213042	214210	CUP9_chrXVI:212958-214126	60	-	5.10717	4.86397	5.22877	5.22877	5.10717	5.22877	5.22877	5.35037	5.35037	5.35037	4.98557	5.35037	5.35037	5.35037	5.35037	5.22877	4.86397	4.49917	5.22877	5.22877	5.22877	5.22877	5.10717	4.74237	4.86397	5.47197	5.10717	4.86397	5.59357	5.59357	5.59357	5.59357	5.59357	5.59357	5.59357	5.47197	5.35037	5.47197	5.47197	5.47197	5.59357	5.47197	5.47197	5.35037
chrIV	671615	672871	PDS1_chrIV:680475-681731	60	-	1.09439	1.09439	1.09439	1.09439	0.851195	1.09439	1.09439	1.09439	1.09439	1.09439	0.972794	0.729596	0.729596	0.729596	0.607996	1.09439	1.09439	1.09439	1.09439	1.09439	1.09439	1.09439	1.09439	1.09439	1.09439	1.09439	1.09439	1.09439	1.09439	1.09439	1.09439	1.09439	1.09439	1.09439	1.09439	1.09439	1.09439	1.09439	1.09439	1.09439	1.09439	1.09439	1.09439	1.09439
chrXVI	691939	692779	LTP1_chrXVI:691650-692490	60	-	95.090599	95.090599	94.847397	93.631401	90.956299	93.996201	93.631401	94.482597	93.996201	93.996201	94.482597	91.321098	92.658699	87.186699	87.551498	94.482597	94.847397	95.212196	94.361	95.090599	95.212196	94.7258	89.740303	95.212196	95.577003	95.941803	89.983498	96.184998	96.0634	95.455399	94.239403	93.144997	92.780197	91.077904	92.537102	91.442703	91.077904	90.348297	93.023399	94.361	95.212196	94.117798	92.658699	89.375504
chrXII	681650	682417	YLR294C_ATP14_chrXII:721731-722499	60	-	1.45919	1.45919	1.45919	1.45919	1.45919	1.45919	1.45919	1.45919	1.45919	1.45919	1.45919	1.45919	1.45919	1.45919	1.45919	1.45919	1.45919	1.45919	1.45919	1.45919	1.45919	1.45919	1.45919	1.45919	1.45919	1.45919	1.45919	1.45919	1.45919	1.45919	1.45919	1.45919	1.45919	1.45919	1.21599	1.21599	1.21599	1.45919	1.45919	1.33759	1.45919	1.33759	1.45919	1.45919
chrII	750479	751083	FMP21_chrII:742001-742601	60	-	40.492599	40.492599	40.249401	40.249401	40.1278	40.614201	40.614201	40.614201	39.763	39.763	39.154999	39.763	40.614201	40.735802	40.614201	40.857399	40.614201	40.614201	39.154999	41.100601	40.735802	40.979	40.249401	40.979	40.735802	40.735802	40.979	41.3438	41.3438	39.884602	34.047798	24.0767	41.100601	40.979	41.100601	40.857399	41.222198	40.370998	40.370998	41.100601	39.398201	39.033401	40.492599	41.465401
chrXII	912672	913744	YLR414C_YLR415C_chrXII:953207-954279	60	-	10.2143	10.0927	9.97114	10.4575	11.6735	14.2271	19.942301	21.036699	22.252701	24.9279	26.751801	26.751801	27.9678	28.940599	29.062201	28.940599	30.035	30.5214	30.643	30.8862	30.643	30.764601	32.345402	32.466999	33.075001	33.075001	31.9806	32.9534	32.9534	33.318199	33.318199	33.318199	33.075001	33.196602	32.466999	33.075001	33.561401	33.8046	33.8046	35.385399	35.871799	36.236599	36.3582	35.1422
chrXVI	303163	304206	RPL5_chrXVI:303074-304114	60	+	106.556999	107.125999	106.272003	105.846001	107.125999	96.882896	107.125999	107.411003	107.267998	107.125999	107.125999	106.842003	107.411003	107.411003	106.556999	105.277	105.418999	106.556999	106.984001	107.125999	104.422997	104.422997	105.418999	105.134003	105.134003	105.846001	105.560997	105.134003	105.277	105.703003	105.703003	106.272003	105.987999	106.129997	105.703003	105.560997	105.418999	105.560997	105.703003	105.560997	103.569	103.569	102.716003	103.711998
chrVII	751914	752850	LSB1_YGR137W_chrVII:762414-763350	60	+	1218.930054	1199.439941	1211.680054	1203	1170.420044	1225.329956	1234.300049	1232.449951	1238.709961	1241.689941	1241.839966	1236.290039	1239.560059	1212.390015	1197.589966	1200.150024	1207.689941	1225.619995	1228.459961	1248.810059	1248.949951	1243.119995	1238.280029	1238.709961	1246.099976	1241.410034	1241.410034	1243.689941	1245.959961	1245.540039	1243.540039	1250.369995	1253.359985	1253.5	1253.079956	1252.930054	1249.52002	1250.089966	1251.369995	1257.48999	1256.349976	1256.209961	1256.77002	1256.630005
chrX	500364	503404	HUL4_chrX:500643-503683	60	-	0	0	0	0	0	0	0	0	0	0	0	0	0	0	0	0	0	0	0	0	0	0	0	0	0	0	0	0	0	0	0	0	0	0	0	0	0	0	0	0	0	0	0	0
chrVII	479822	480550	YGL010W_chrVII:475478-476206	60	+	0	0	0	0	0	0	0	0	0	0	0	0	0	0	0	0	0	0	0	0	0	0	0	0	0	0	0	0	0	0	0	0	0	0	0	0	0	0	0	0	0	0	0	0
chrII	143229	144365	SEC17_chrII:125052-126188	60	+	0	0	0	0	0	0	0	0	0	0	0	0	0	0	0	0	0	0	0	0	0	0	0	0	0	0	0	0	0	0	0	0	0	0	0	0	0	0	0	0	0	0	0	0
chrI	159910	161862	RFA1_chrI:156745-158697	60	-	0.121599	0.121599	0.121599	0.121599	0.121599	0.121599	0.121599	0.121599	0.121599	0.121599	0.121599	0.121599	0.121599	0.121599	0.121599	0.121599	0.121599	0.121599	0.121599	0.121599	0.121599	0.121599	0.121599	0.121599	0.121599	0.121599	0.121599	0.121599	0.121599	0.121599	0	0	0.121599	0	0.121599	0.121599	0.121599	0.121599	0.121599	0	0	0.121599	0.121599	0.121599
chrX	604014	605406	IME1_chrX:604416-605808	60	-	49.855701	49.977299	50.220501	50.220501	51.193298	50.9501	50.828499	50.463699	50.463699	51.193298	51.071701	50.706902	48.0317	50.706902	50.463699	50.828499	50.0989	49.490898	49.490898	50.828499	50.828499	51.193298	51.436501	51.558102	51.558102	51.314899	50.828499	50.828499	51.071701	50.463699	51.314899	51.193298	51.679699	51.8013	51.922901	51.922901	51.922901	51.314899	51.436501	51.922901	51.679699	51.314899	52.044498	52.044498
chrIII	113757	114853	YCP4_chrIII:119432-120528	60	-	9088.69043	8469.019531	9129.30957	9107.179688	9168.709961	9114.469727	8912.129883	8995.30957	8635.740234	9073.129883	8928.179688	8624.549805	8884.040039	9107.419922	9141.589844	9208.230469	9178.44043	9040.910156	9232.669922	9243.980469	9247.990234	9146.820312	9215.519531	9231.820312	8992.75	9243.860352	9246.410156	9239.719727	9113.5	9113.009766	9071.910156	8992.269531	8813.879883	8808.410156	8766.459961	9059.509766	8839.169922	8685.589844	8710.400391	9273.280273	9259.540039	9285.929688	9254.30957	8446.040039
chrXIII	244506	245678	GLO1_chrXIII:261525-262701	60	-	6.56636	6.56636	6.56636	6.56636	6.56636	6.44476	6.32316	6.44476	6.44476	6.44476	6.44476	6.44476	6.44476	6.44476	6.44476	6.44476	6.44476	6.44476	6.44476	6.44476	6.44476	6.44476	6.44476	6.44476	6.44476	6.32316	6.32316	6.20156	6.07996	6.44476	6.44476	6.44476	6.44476	6.44476	6.44476	6.56636	6.56636	6.56636	6.56636	6.56636	6.56636	6.44476	6.44476	6.44476
chrVII	150669	151869	YGL188C_COX4_chrVII:149465-150665	60	-	103.723999	104.088997	103.237999	104.454002	104.332001	104.332001	104.332001	102.750999	104.574997	104.696999	104.332001	104.574997	104.088997	104.696999	103.846001	104.696999	104.332001	103.967003	102.629997	102.873001	103.237999	104.819	104.940002	104.332001	105.061996	105.182999	98.981796	105.061996	104.454002	104.332001	104.332001	104.574997	103.481003	104.210999	102.629997	103.481003	105.061996	104.819	105.427002	105.547997	104.088997	103.846001	103.481003	105.182999
chrXIII	724773	725949	YHM2_chrXIII:751738-752914	60	+	0	0	0	0	0	0	0	0	0	0	0	0	0	0	0	0	0	0	0	0	0	0	0	0	0	0	0	0	0	0	0	0	0	0	0	0	0	0	0	0	0	0	0	0
chrXV	693335	695945	YOR203W_DED1_chrXV:722817-725417	60	+	123.059998	123.487	123.628998	122.775002	122.206001	122.348	123.344002	121.495003	120.357002	117.084999	110.113998	122.633003	123.771004	124.197998	124.625	124.625	124.482002	124.625	124.482002	124.482002	123.487	123.487	123.771004	124.197998	124.056	123.628998	123.344002	124.056	123.628998	113.100998	111.536003	102.289001	123.202003	124.339996	124.625	125.335999	122.633003	125.477997	125.477997	125.194	125.335999	125.477997	125.194	125.194
chrXV	774863	775528	NAT5_chrXV:804354-805018	60	+	89.627403	89.7696	89.7696	89.2006	89.7696	90.054199	90.054199	89.911903	90.054199	90.054199	90.054199	90.196404	89.2006	90.196404	89.7696	90.481003	89.911903	90.054199	89.4851	89.4851	85.643898	90.054199	90.623199	89.911903	89.911903	88.916	87.635597	85.074898	80.949203	87.635597	83.083099	87.351097	90.338699	91.050003	90.196404	90.907799	91.050003	90.054199	89.627403	90.196404	90.196404	90.907799	90.481003	90.054199
chrXIV	494645	496270	LAT1_chrXIV:491482-493106	60	+	53.065102	53.491901	52.638302	52.638302	52.922798	53.634201	53.634201	53.634201	53.491901	53.491901	53.349602	53.207401	53.349602	53.776402	53.349602	53.634201	53.207401	54.061001	53.918701	54.487701	54.487701	54.061001	54.487701	54.630001	54.630001	54.630001	54.772301	53.491901	54.203201	54.061001	54.345501	54.772301	54.772301	54.630001	54.630001	54.203201	54.487701	54.487701	54.061001	52.495998	48.9394	53.634201	54.345501	54.345501
chrX	323179	324219	YJL068C_chrX:312921-313961	60	-	193.951004	195.167007	194.436996	194.679993	192.856003	193.464005	193.707993	193.464005	195.167007	192.977997	194.559006	194.802002	189.815994	194.679993	195.167007	196.018005	196.139999	196.748001	195.410004	195.044998	195.167007	196.139999	196.018005	196.382996	192.977997	193.707993	193.343002	196.261002	196.869003	197.598999	195.531998	187.748993	196.869003	197.233994	197.112	194.923996	196.990997	196.990997	196.748001	196.503998	196.748001	197.112	195.774994	197.720001
chrVII	816939	817913	CLC1_chrVII:832382-833350	60	+	27.7418	28.0263	27.172701	27.0305	27.315001	27.0305	26.603701	26.034599	26.034599	26.319099	26.603701	26.745899	26.888201	26.745899	26.745899	26.603701	26.888201	26.888201	27.0305	27.0305	27.0305	26.603701	26.745899	26.745899	27.172701	27.172701	26.603701	26.603701	27.315001	26.461399	27.172701	27.4573	27.4573	27.599501	27.599501	27.599501	27.4573	27.599501	27.599501	27.599501	27.599501	27.599501	27.315001	27.315001
chrII	182682	183074	YBL029C-A_chrII:164488-164880	60	-	20.428699	20.550301	20.9151	21.401501	21.2799	21.401501	21.401501	18.8479	20.793501	20.6719	20.185499	17.7535	18.3615	18.8479	15.9295	13.8623	16.0511	16.5375	21.401501	21.401501	21.401501	21.5231	21.5231	21.5231	21.1583	20.9151	20.9151	21.1583	21.1583	21.2799	21.2799	21.2799	21.2799	21.1583	21.2799	21.401501	21.5231	21.5231	21.1583	20.6719	20.793501	20.550301	21.1583	21.5231
chrVII	889260	890700	PCT1_chrVII:903354-904794	60	-	23.5903	24.319901	24.4415	24.6847	24.6847	24.9279	24.806299	24.4415	23.347099	22.252701	23.8335	23.347099	25.0495	24.806299	24.6847	25.2927	24.9279	25.171101	25.4142	25.6574	26.751801	26.8734	26.630199	26.8734	26.995001	27.1166	26.995001	27.238199	27.4814	27.603001	27.603001	27.4814	28.089399	28.3326	28.454201	28.697399	28.940599	28.819	28.697399	28.697399	28.5758	28.940599	28.819	28.697399
chrXV	394849	395424	TOM6_chrXV:413802-414377	60	+	313.411011	318.105988	318.105988	313.696014	312.84201	316.825989	316.540985	308.290009	313.553986	293.493988	299.895996	308.432007	314.834015	314.691986	317.821014	317.821014	317.963989	317.394989	312.27301	314.407013	315.829987	318.53299	314.265015	318.959991	321.235992	321.377991	321.662994	321.235992	309.286011	305.444	298.899994	255.651001	271.869995	267.316986	291.786987	282.397003	315.545013	321.519989	321.804993	321.377991	322.658997	322.800995	322.515991	302.740997
chrIV	367528	368968	PSA1_chrIV:355469-356909	60	-	0.607996	0.486397	0.607996	0.607996	0.607996	0.607996	0.607996	0.607996	0.607996	0.486397	0.607996	0.607996	0.607996	0.607996	0.607996	0.364798	0.486397	0.607996	0.486397	0.607996	0.607996	0.486397	0.486397	0.486397	0.607996	0.607996	0.607996	0.607996	0.607996	0.607996	0.607996	0.607996	0.607996	0.607996	0.607996	0.607996	0.607996	0.607996	0.607996	0.607996	0.607996	0.607996	0.607996	0.607996
chrXV	901088	901704	SNC2_chrXV:930610-931226	60	-	3.40478	3.40478	3.40478	3.40478	3.28318	3.40478	3.64798	3.52638	3.52638	3.76958	3.64798	3.76958	3.52638	3.76958	3.40478	3.28318	3.52638	4.13438	4.13438	4.13438	4.01278	4.13438	4.01278	3.89118	3.89118	3.89118	3.89118	3.89118	4.01278	3.89118	3.89118	4.01278	4.01278	3.89118	4.13438	4.01278	4.13438	4.01278	4.01278	4.13438	4.13438	3.03998	3.03998	4.13438
chrVII	692091	692507	VMA21_chrVII:698551-698967	60	+	0.711328	0.711328	0.711328	0.711328	0.711328	0.569063	0.569063	0.711328	0.711328	0.711328	0.569063	0.569063	0.711328	0.711328	0.711328	0.711328	0.569063	0.711328	0.711328	0.711328	0.711328	0.711328	0.711328	0.711328	0.711328	0.711328	0.711328	0.711328	0.711328	0.711328	0.853594	0.853594	0.853594	0.853594	0.853594	0.853594	0.853594	0.853594	0.853594	0.853594	0.853594	0.853594	0.853594	0.853594
chrXIV	381908	382676	TOM22_chrXIV:378705-379473	60	+	27.599501	27.8841	27.4573	28.0263	28.1686	28.1686	28.3109	27.4573	27.315001	27.0305	27.8841	27.8841	28.3109	28.3109	28.3109	27.172701	28.3109	28.3109	27.7418	28.0263	27.8841	28.1686	28.3109	28.1686	28.3109	28.3109	28.1686	28.3109	28.3109	28.3109	27.4573	28.0263	26.888201	28.1686	28.3109	28.3109	28.3109	28.1686	28.1686	28.3109	28.3109	28.3109	28.4531	28.4531
chrIV	586484	587204	PAA1_chrIV:588817-589537	60	-	120.139999	121.598999	121.356003	120.625999	122.815002	122.815002	123.057999	123.057999	122.571999	120.870003	123.057999	120.870003	120.748001	121.598999	122.329002	122.207001	120.870003	121.963997	123.302002	123.422997	122.085999	122.449997	120.870003	120.383003	121.112999	121.842003	121.477997	114.667999	114.181999	99.833	99.833	107.737	112.723	107.007004	109.804001	117.464996	118.072998	119.167	123.302002	124.030998	124.882004	125.369003	125.489998	123.910004
chrVII	44718	47710	CSE1_chrVII:49545-52537	60	+	337.881012	338.308014	338.450012	338.59201	339.019012	338.734985	338.734985	338.02301	338.59201	337.45401	338.450012	338.165009	338.308014	337.170013	339.161011	338.02301	339.303986	337.596008	339.446014	339.303986	339.446014	338.165009	339.588013	335.747009	338.734985	339.446014	338.734985	336.601013	338.734985	340.441986	340.299011	332.190002	336.743011	335.036011	330.625	332.475006	327.496002	330.625	334.609009	344.85199	345.135986	344.709991	344.140991	339.019012
chrVII	94927	95736	YPT32_chrVII:93757-94566	60	+	141.412003	142.123001	142.977005	141.554001	142.123001	144.257004	145.253006	144.826004	145.964996	146.533997	146.817993	136.716995	144.826004	146.675995	146.675995	146.106995	146.106995	144.968994	146.391006	146.391006	146.817993	144.684006	135.436996	145.679993	146.675995	146.391006	144.968994	147.813995	148.098999	148.240997	147.671997	147.529007	147.529007	147.955994	146.817993	147.244995	137.285995	138.139999	148.524994	148.951996	144.115005	147.955994	148.809998	148.524994
chrXII	640755	642116	DCS1_chrXII:681087-682447	60	+	110.113998	110.682999	110.682999	110.824997	110.824997	110.682999	110.540001	110.682999	109.829002	110.255997	110.255997	108.974998	110.540001	109.260002	108.974998	109.402	107.125999	107.267998	107.267998	109.260002	106.556999	110.255997	110.967003	109.686996	111.679001	110.967003	111.820999	111.820999	111.962997	111.820999	111.820999	108.691002	110.255997	110.113998	111.393997	111.962997	111.820999	111.820999	111.393997	111.962997	111.820999	111.251999	110.824997	110.824997
chrXV	992658	993274	RPS12_chrXV:1028089-1028705	60	-	159.660004	162.335007	161.240997	162.091995	162.942993	162.335007	164.037003	163.550995	164.158997	163.673004	156.863007	162.699997	163.429001	163.673004	164.645004	164.645004	164.037003	164.281006	161.240997	161.970001	164.158997	164.158997	164.158997	164.158997	163.429001	163.307999	163.065002	163.550995	163.186005	163.794006	163.065002	162.335007	162.091995	161.119003	160.145996	159.903	159.173004	155.039001	158.322006	160.876007	161.362	160.996994	156.985001	161.848999
chrV	99984	101556	RAD23_chrV:81198-82781	60	-	40.735802	40.735802	40.857399	40.492599	40.857399	40.857399	40.979	40.979	40.979	41.465401	41.587002	41.465401	41.100601	40.492599	40.1278	41.222198	40.735802	41.3438	41.708599	41.708599	41.587002	41.587002	41.587002	41.587002	41.8302	41.8302	41.8302	41.951801	41.8302	42.073399	42.194901	42.194901	41.8302	41.8302	40.857399	41.222198	39.2766	37.331001	39.763	41.3438	41.100601	39.763	41.587002	41.587002
chrXV	212031	212526	DDR2_chrXV:231303-231799	60	-	4.98557	5.10717	4.86397	4.86397	4.49917	5.22877	5.10717	5.35037	5.35037	5.35037	5.35037	5.10717	4.13438	5.35037	5.35037	5.22877	5.22877	5.35037	5.35037	5.35037	5.35037	5.35037	5.35037	5.22877	5.22877	5.22877	5.22877	5.22877	5.10717	5.22877	5.22877	5.35037	5.22877	5.22877	5.22877	5.22877	5.10717	4.98557	4.98557	5.22877	5.35037	5.35037	5.35037	5.35037
chrX	138963	140706	FBP26_chrX:129063-130807	60	-	192.005005	192.248001	191.884003	191.397003	189.087006	189.087006	187.505997	189.695007	189.572998	190.910995	193.100006	193.220993	193.220993	193.464005	192.369995	192.977997	191.884003	192.977997	192.735001	193.100006	192.613007	192.856003	192.735001	192.492004	192.613007	192.492004	193.100006	192.369995	182.641998	182.764008	188.964996	192.126999	192.248001	191.397003	192.735001	188.479004	191.639999	190.910995	184.100998	190.546005	190.059998	191.518997	186.533005	188.113998
chrXIII	127900	129732	DAK1_chrXIII:133417-135249	60	+	43.533298	45.098202	45.098202	45.098202	45.525002	44.813702	45.098202	45.098202	40.4034	45.382702	44.813702	43.960098	44.386902	45.098202	43.390999	43.675598	45.098202	45.382702	45.667301	44.813702	44.813702	45.525002	45.525002	45.667301	45.525002	43.960098	44.386902	42.821999	45.382702	45.525002	45.667301	45.951801	46.236301	46.236301	46.663101	46.663101	46.663101	46.520901	46.805401	46.805401	46.947701	46.947701	46.805401	46.805401
chrXII	337677	338637	YLR101C_APC9_chrXII:342836-343796	60	-	58.854099	58.610901	56.178902	58.732498	57.881302	58.610901	58.9757	59.2188	59.097198	58.732498	58.1245	59.097198	59.462002	59.462002	59.462002	59.462002	59.340401	59.2188	58.9757	59.2188	59.2188	59.462002	59.340401	59.340401	59.583599	59.462002	59.462002	59.462002	59.583599	59.462002	59.462002	59.462002	59.462002	59.340401	59.462002	59.462002	59.583599	59.826801	59.826801	59.7052	59.7052	59.7052	59.7052	59.826801
chrX	156224	156776	YJL144W_chrX:146331-146883	60	+	51.073399	51.500198	50.646599	49.2239	51.926998	52.069199	52.069199	51.926998	51.784698	51.784698	51.926998	51.500198	51.500198	50.504299	52.780602	52.922798	52.922798	53.065102	52.922798	50.931099	51.926998	51.215599	50.077499	50.646599	52.495998	52.780602	52.780602	52.069199	51.926998	50.788799	49.508499	50.362	50.077499	51.215599	52.069199	51.784698	51.073399	53.207401	51.357899	50.788799	52.211498	52.495998	52.211498	51.215599
chrXII	96065	98200	SSA2_chrXII:95446-97582	60	-	125.734001	125.003998	121.963997	123.057999	121.721001	123.057999	124.153	124.517998	125.855003	125.734001	122.815002	121.963997	121.842003	118.681	122.449997	124.882004	126.220001	119.289001	127.435997	127.314003	127.070999	127.070999	127.557999	128.044006	124.517998	126.949997	127.070999	127.557999	127.801003	125.734001	124.639	118.924004	126.098	84.025101	127.070999	127.801003	124.396004	127.801003	125.489998	129.990005	129.867996	129.867996	128.529999	129.382004
chrX	389268	390940	SNX4_chrX:378573-380245	60	+	0.426797	0.426797	0.426797	0.426797	0.426797	0.426797	0.426797	0.426797	0.426797	0.426797	0.426797	0.426797	0.426797	0.426797	0.426797	0.426797	0.426797	0.426797	0.426797	0.426797	0.426797	0.426797	0.426797	0.426797	0.426797	0.426797	0.426797	0.426797	0.426797	0.426797	0.426797	0.426797	0.426797	0.426797	0.284531	0.284531	0.284531	0.142266	0.426797	0.426797	0.426797	0.426797	0.426797	0.426797
chrII	389952	390810	HSP26_chrII:381946-382804	60	+	18.494499	18.494499	18.352301	18.352301	18.352301	18.494499	18.067699	18.067699	18.494499	18.494499	18.494499	18.352301	18.067699	18.209999	18.209999	17.925501	17.925501	18.209999	18.494499	18.352301	18.352301	16.6451	16.3606	15.9338	17.498699	15.507	15.6492	15.9338	16.7873	17.3564	17.925501	17.071899	18.352301	18.352301	17.925501	19.2059	19.063601	19.063601	19.2059	19.348101	19.4904	19.4904	19.4904	19.348101
chrXIII	511400	512882	GID8_chrXIII:538614-540110	60	-	2.79678	2.91838	2.79678	3.16158	3.16158	3.28318	3.28318	3.28318	3.16158	3.16158	3.16158	3.28318	3.16158	3.28318	3.16158	3.16158	3.40478	3.28318	2.43199	3.40478	3.28318	3.40478	3.40478	3.40478	3.40478	3.28318	3.40478	3.40478	3.40478	3.40478	3.40478	3.40478	3.52638	3.52638	3.52638	3.52638	3.52638	3.52638	3.52638	3.52638	3.52638	3.52638	3.52638	3.52638
chrXII	199564	200331	SNR30_chrXII:198768-199536	60	+	0	0	0	0	0	0	0	0	0	0	0	0	0	0	0	0	0	0	0	0	0	0	0	0	0	0	0	0	0	0	0	0	0	0	0	0	0	0	0	0	0	0	0	0
chrXIII	781722	783098	SCS7_chrXIII:809446-810822	60	-	23.4687	23.8335	23.8335	23.955099	23.955099	24.4415	24.319901	24.319901	24.4415	24.4415	24.4415	24.4415	24.319901	24.4415	24.4415	24.4415	24.4415	24.4415	22.860701	24.319901	22.9823	24.4415	24.198299	22.7391	21.1583	24.6847	21.036699	22.860701	24.9279	24.563101	24.6847	24.563101	23.955099	24.806299	24.6847	24.6847	24.563101	24.6847	24.806299	24.806299	24.9279	24.4415	24.806299	24.6847
chrVII	552685	558756	GSC2_chrVII:547927-553999	60	+	99.870499	99.728203	96.029297	98.4478	99.585999	99.585999	99.443703	98.1633	98.305603	97.5942	97.5942	97.5942	99.443703	99.870499	99.585999	92.757202	98.021004	100.723999	100.723999	100.723999	99.870499	100.723999	101.009003	101.151001	101.009003	100.723999	100.440002	100.296997	99.016899	99.159203	101.009003	100.865997	101.009003	101.292999	101.151001	100.723999	100.440002	101.151001	97.0252	101.292999	101.862	101.862	101.434998	101.292999
chrX	104613	105877	KRE9_chrX:94963-96227	60	+	0	0	0	0	0	0	0	0	0	0	0	0	0	0	0	0	0	0	0	0	0	0	0	0	0	0	0	0	0	0	0	0	0	0	0	0	0	0	0	0	0	0	0	0
chrIV	1043928	1044680	CPR5_chrIV:1071853-1072605	60	-	168.658005	167.320999	169.873993	169.996002	169.630997	170.481995	170.604004	170.481995	170.117004	170.847	170.481995	170.968994	170.481995	170.604004	170.604004	170.238998	168.779999	168.414993	167.684998	169.266006	169.145004	169.996002	169.753006	167.563995	164.766998	168.050003	166.712997	168.537003	166.348007	165.132004	165.740005	166.712997	166.712997	164.889008	167.684998	164.766998	165.253006	162.820999	155.524994	153.214996	165.740005	168.658005	167.807007	167.807007
chrIV	846293	847437	COQ4_chrIV:858096-859240	60	+	0.284531	0.284531	0.284531	0.284531	0.284531	0.284531	0.284531	0.284531	0.284531	0.284531	0.284531	0.284531	0.284531	0.284531	0.284531	0.284531	0.284531	0.284531	0.284531	0.284531	0.284531	0.284531	0.284531	0.284531	0.284531	0.284531	0.284531	0.284531	0.284531	0.284531	0.284531	0.284531	0.284531	0.284531	0.284531	0.284531	0.284531	0.284531	0.284531	0.284531	0.284531	0.284531	0.284531	0.284531
chrIX	38021	38405	YIL156W-A_YIL156W-B_chrIX:47673-48057	60	+	0.142266	0.284531	0.284531	0.284531	0.284531	0.284531	0.284531	0.284531	0.142266	0.142266	0.284531	0.284531	0.284531	0.284531	0.284531	0.284531	0.284531	0.284531	0.284531	0.284531	0.284531	0.426797	0.426797	0.426797	0.426797	0.426797	0.426797	0.426797	0.426797	0.426797	0.426797	0.426797	0.426797	0.426797	0.426797	0.426797	0.426797	0.426797	0.426797	0.426797	0.426797	0.426797	0.426797	0.426797
chrIV	1379775	1381616	PHO8_chrIV:1418449-1420297	60	-	88.767502	83.538696	86.335503	85.727501	86.0923	86.578697	86.4571	88.402702	89.132301	91.321098	91.442703	91.442703	91.685898	91.564301	91.199501	90.834702	90.956299	91.077904	90.956299	91.321098	91.199501	91.077904	91.077904	90.469902	91.321098	91.9291	90.2267	88.281097	87.673103	91.564301	88.1595	91.321098	91.321098	91.077904	91.9291	92.2939	92.2939	92.780197	92.2939	91.077904	91.442703	91.685898	93.023399	92.780197
chrIX	389733	390382	YIR021W-A_SEC11_chrIX:398692-399340	60	+	12.2348	11.5235	10.6699	9.24727	8.53594	11.5235	11.808	11.6658	11.0967	10.9545	11.0967	12.0926	12.2348	12.2348	12.2348	11.9503	12.0926	12.0926	12.2348	12.2348	12.2348	12.2348	12.3771	12.3771	12.3771	11.808	12.3771	12.3771	12.3771	12.2348	11.9503	11.0967	11.3813	12.0926	11.9503	12.2348	11.5235	11.6658	11.9503	12.2348	11.0967	10.9545	12.3771	12.0926
chrII	499152	500913	VMA2_chrII:491122-492890	60	-	74.662003	74.905197	74.905197	74.7836	74.7836	75.026802	75.148399	75.148399	74.7836	75.269997	75.148399	75.026802	75.269997	74.662003	73.445999	74.540398	74.540398	75.391602	75.148399	75.269997	74.905197	74.4188	74.175598	73.0812	73.445999	68.825203	71.257202	74.297203	72.837997	74.4188	72.959602	73.324402	74.297203	74.054001	72.7164	74.175598	75.026802	75.269997	75.391602	75.391602	75.391602	74.540398	74.4188	73.810799
chrXIV	632826	634146	PET8_chrXIV:624574-625894	60	-	87.673103	89.497101	89.010696	89.132301	84.511497	85.119499	78.066704	83.295502	89.618698	90.2267	90.591499	90.469902	90.591499	89.8619	89.253899	89.983498	88.281097	90.105103	89.497101	90.591499	90.591499	90.2267	90.469902	90.469902	89.618698	90.348297	89.8619	90.105103	89.497101	89.253899	85.362701	87.794701	87.551498	83.903503	71.743599	63.8396	73.810799	74.297203	89.618698	90.591499	90.2267	89.375504	90.469902	90.591499
chrXI	531029	532557	UTH1_chrXI:519314-520842	60	+	13.5152	13.5152	13.6575	13.6575	13.6575	13.6575	13.6575	13.6575	13.6575	13.373	13.5152	13.5152	13.6575	13.5152	13.5152	13.5152	13.6575	12.0926	13.373	13.0884	13.0884	13.2307	12.6616	12.6616	13.6575	13.373	13.0884	12.9462	13.2307	13.7998	13.373	13.7998	13.6575	13.5152	13.6575	13.7998	13.942	13.942	13.942	13.942	13.942	13.942	13.942	13.942
chrXII	533142	534684	CLB4_chrXII:561951-563493	60	+	0	0	0	0	0	0	0	0	0	0	0	0	0	0	0	0	0	0	0	0	0	0	0	0.142266	0.142266	0.142266	0.142266	0.142266	0.142266	0.142266	0.142266	0.142266	0.142266	0.142266	0.142266	0.142266	0.142266	0.142266	0.142266	0.142266	0.142266	0.142266	0.142266	0.142266
chrVIII	156761	157745	PPA1_chrVIII:160705-161689	60	+	36.562302	36.419998	36.419998	36.135502	35.424099	36.704498	36.989101	36.989101	37.131302	37.131302	35.139599	34.712799	34.997398	34.712799	36.562302	36.989101	36.846802	36.135502	36.419998	36.419998	37.131302	37.131302	36.704498	36.846802	36.846802	36.989101	36.989101	36.989101	37.131302	36.277699	36.419998	36.989101	36.277699	36.277699	35.708698	35.139599	36.704498	37.131302	37.415901	37.415901	37.415901	37.415901	37.415901	37.415901
chrXII	537652	539140	CRR1_chrXII:566475-567963	60	-	2.79678	2.79678	2.79678	2.55358	2.91838	2.91838	2.91838	2.91838	2.79678	2.67518	2.91838	2.91838	2.91838	2.91838	2.91838	2.91838	2.91838	2.91838	2.91838	2.91838	2.91838	2.91838	2.91838	2.91838	2.91838	2.91838	2.91838	2.91838	3.03998	3.03998	3.03998	3.03998	2.91838	3.03998	3.03998	3.03998	3.03998	3.03998	2.91838	2.91838	3.16158	3.16158	3.16158	3.16158
chrVI	140746	144602	SMC1_chrVI:119390-123246	60	+	0.426797	0.426797	0.426797	0.426797	0.426797	0.426797	0.426797	0.426797	0.426797	0.426797	0.426797	0.426797	0.426797	0.426797	0.426797	0.426797	0.426797	0.426797	0.426797	0.426797	0.426797	0.284531	0.284531	0.426797	0.426797	0.426797	0.426797	0.426797	0.426797	0.426797	0.426797	0.426797	0.426797	0.426797	0.426797	0.426797	0.426797	0.426797	0.426797	0.426797	0.426797	0.426797	0.426797	0.426797
chrXV	823870	824622	YOR289W_chrXV:853364-854116	60	+	8.96274	8.67821	8.82047	8.67821	8.96274	9.105	8.82047	8.67821	8.82047	8.82047	8.96274	8.96274	8.53594	8.82047	8.67821	8.96274	8.82047	8.96274	8.96274	8.82047	8.82047	8.25141	7.25555	8.39367	8.10914	8.10914	8.10914	8.53594	8.82047	8.82047	8.82047	8.82047	8.67821	8.53594	8.53594	8.53594	8.53594	7.54008	7.54008	7.96688	8.25141	8.10914	8.39367	8.25141
chrVII	704970	706314	YGR111W_chrVII:715759-717103	60	+	17.2141	17.3564	17.3564	16.6451	15.9338	15.3647	15.2224	16.5028	16.2183	15.9338	16.076	14.9379	14.9379	14.9379	15.6492	17.071899	16.7873	17.071899	16.6451	16.7873	16.9296	16.3606	16.2183	15.9338	15.7915	15.9338	16.076	15.9338	16.076	16.076	15.2224	15.2224	14.0843	15.507	15.9338	15.9338	14.0843	16.2183	16.3606	16.2183	16.076	15.3647	15.0802	15.0802
chrIV	1290396	1292316	NPL3_YDR433W_chrIV:1328765-1330685	60	+	0.142266	0.142266	0.142266	0.142266	0.142266	0.142266	0.142266	0.142266	0.142266	0.142266	0.142266	0.142266	0.142266	0.142266	0.142266	0.142266	0.142266	0.142266	0.142266	0.142266	0.142266	0.142266	0.142266	0.142266	0.142266	0.142266	0.142266	0.142266	0.142266	0.142266	0.142266	0.142266	0.142266	0.142266	0.142266	0.142266	0.142266	0.142266	0.142266	0.142266	0.142266	0.142266	0.142266	0.142266
chrXII	618317	619605	YLR257W_chrXII:658615-659903	60	+	1.84945	1.84945	1.84945	1.84945	1.84945	1.84945	1.84945	1.84945	1.84945	1.84945	1.84945	1.84945	1.84945	1.84945	1.84945	1.84945	1.84945	1.84945	1.84945	1.84945	1.84945	1.84945	1.84945	1.84945	1.84945	1.84945	1.84945	0.99586	1.42266	1.84945	1.84945	1.84945	1.84945	1.84945	1.84945	1.84945	1.84945	1.84945	1.84945	1.84945	1.84945	1.84945	1.70719	1.70719
chrXV	660432	662049	TUF1_chrXV:683913-685529	60	+	21.4821	21.197599	21.7666	22.051201	21.7666	21.624399	19.7749	22.478001	22.620199	22.620199	22.335699	22.620199	22.762501	22.620199	23.047001	22.9048	23.047001	22.9048	22.9048	23.3316	22.9048	23.189301	23.047001	23.047001	23.3316	22.762501	22.9048	22.9048	22.762501	22.762501	22.762501	22.762501	22.9048	23.3316	22.9048	23.047001	23.047001	23.047001	23.047001	23.3316	23.3316	22.9048	23.047001	23.3316
chrII	547928	549371	ARA1_chrII:539822-541262	60	+	1362.76001	1361.77002	1325.060059	1357.209961	1357.780029	1352.949951	1343.839966	1347.400024	1332.73999	1342.130005	1343.410034	1352.660034	1339.569946	1317.810059	1300.880005	1345.26001	1337.869995	1349.25	1350.099976	1353.52002	1342.280029	1352.380005	1335.160034	1332.73999	1359.349976	1353.939941	1363.469971	1365.469971	1358.069946	1363.76001	1364.609985	1366.319946	1366.599976	1363.050049	1371.01001	1370.869995	1361.47998	1350.810059	1365.469971	1370.02002	1375.569946	1218.650024	1376.140015	1373.290039
chrXIII	535855	536991	YIM1_chrXIII:563058-564194	60	+	3.41438	3.41438	3.41438	3.12984	3.27211	3.41438	3.41438	3.41438	3.41438	3.41438	3.41438	3.41438	3.41438	3.41438	3.12984	3.27211	3.41438	3.41438	3.41438	3.41438	3.41438	3.41438	3.41438	3.41438	3.41438	3.27211	3.27211	3.27211	3.27211	3.41438	3.41438	3.41438	3.41438	3.41438	3.41438	3.41438	3.27211	3.41438	3.41438	3.41438	3.41438	3.41438	2.70305	3.27211
chrX	163198	164710	TIF2_chrX:153295-154807	60	-	341.32901	341.694	342.302002	342.302002	342.424011	339.992004	339.869995	342.910004	343.032013	342.302002	342.545013	341.571991	342.666992	337.924011	338.289001	341.937012	342.302002	327.953003	344.003998	338.532013	340.721008	345.098999	345.220001	345.463989	342.666992	340.477997	342.545013	343.274994	345.828003	342.666992	341.694	335.248993	343.882996	341.208008	343.518005	340.600006	344.247986	343.153015	343.274994	323.210999	322.967987	306.673004	305.092987	302.416992
chrII	144780	145835	MOH1_YBL048W_chrII:126604-127660	60	+	595.23999	591.682983	590.828979	589.122009	591.825012	589.122009	585.565002	589.976013	590.401978	590.26001	587.414978	590.401978	589.406982	589.833008	589.263977	586.560974	588.838013	587.27301	586.846008	586.987976	586.846008	562.09198	562.661011	579.30603	576.460022	583.005005	579.875	581.296997	585.138977	584.570007	565.791016	566.21698	583.289001	583.43103	581.155029	562.234009	567.070984	556.685974	558.107971	575.179993	580.017029	544.877014	544.734985	582.719971
chrXIV	673039	673871	YNR018W_chrXIV:664226-665058	60	+	100.582001	102.716003	102.573997	102.003998	103.142998	103	103	94.464401	94.891197	92.899498	92.614899	92.472702	70.848297	91.903603	94.179901	94.179901	94.037598	93.610802	92.045898	89.2006	68.714302	81.6605	87.493401	91.619102	92.614899	92.614899	92.614899	92.472702	92.188103	91.761398	90.338699	90.481003	90.338699	89.2006	89.7696	88.204697	89.911903	90.623199	89.911903	90.338699	89.2006	89.2006	89.7696	89.7696
chrX	584623	585167	YJR085C_chrX:585027-585571	60	-	1.09439	1.09439	1.09439	1.09439	1.09439	1.09439	1.09439	1.09439	1.09439	1.09439	1.09439	1.09439	1.09439	1.09439	1.09439	1.09439	1.09439	1.09439	1.09439	0.972794	0.972794	0.972794	0.972794	0.972794	0.972794	0.972794	0.972794	0.972794	0.972794	0.972794	0.972794	0.972794	0.972794	0.972794	0.972794	0.972794	0.972794	0.729596	0.729596	0.729596	0.972794	0.972794	0.972794	0.972794
chrXV	275376	276896	CMK2_chrXV:294693-296213	60	-	10.3359	9.97114	10.0927	10.3359	10.3359	10.3359	10.3359	9.48474	10.5791	10.5791	10.5791	10.5791	10.5791	10.5791	10.5791	10.4575	10.5791	10.5791	10.4575	10.3359	9.97114	8.14715	9.48474	9.36314	9.72794	9.72794	9.97114	10.3359	9.72794	9.97114	10.0927	9.97114	9.84954	8.63355	9.11995	8.87675	8.26875	8.87675	7.66075	8.26875	8.87675	10.2143	10.3359	10.4575
chrX	571805	572565	OPI3_chrX:572211-572971	60	-	0.972794	0.972794	0.972794	0.972794	0.972794	0.972794	0.851195	0.972794	0.972794	0.972794	0.972794	0.972794	0.972794	0.972794	0.972794	0.972794	0.972794	0.972794	0.851195	0.972794	0.972794	0.972794	1.09439	1.09439	1.09439	1.09439	1.09439	1.09439	1.09439	1.09439	1.09439	1.09439	1.09439	0.972794	0.972794	1.09439	1.09439	1.09439	1.09439	1.33759	1.33759	1.33759	1.33759	1.33759
chrX	238142	238693	SNR37_chrX:227920-228472	60	-	216.690002	218.636002	213.528	198.449997	192.856003	198.692993	204.287003	197.477005	219.365005	219.729996	220.824005	220.459	219.244003	213.406998	217.662994	217.054993	216.932999	211.095993	208.177994	215.595993	215.108994	217.662994	219	219.729996	219	217.906006	215.231003	165.496994	215.716995	218.270996	218.636002	216.082001	222.404999	222.526993	220.095001	221.188995	220.580994	220.824005	218.391998	220.703003	221.311005	219.121994	221.796997	211.460999
chrIX	167860	169978	YIL100W_SGA1_chrIX:177564-179684	60	+	9.9586	10.1009	10.6699	10.6699	10.9545	11.239	11.239	10.6699	11.0967	11.3813	11.3813	11.5235	11.6658	11.808	11.6658	11.6658	11.6658	10.6699	10.2431	10.3854	9.105	10.2431	10.6699	10.2431	11.0967	11.3813	10.5277	10.6699	11.9503	12.0926	12.5194	12.5194	12.5194	12.5194	12.5194	12.5194	12.5194	12.8039	12.8039	12.8039	12.8039	12.5194	12.8039	13.0884
chrV	472809	474529	COX15_chrV:453406-455126	60	+	55.9104	55.341301	55.483601	55.483601	55.056801	55.768101	56.0527	56.194901	56.194901	55.768101	56.0527	53.065102	52.495998	51.926998	51.073399	54.772301	54.772301	54.772301	54.345501	55.341301	55.768101	55.6259	56.6217	56.4795	56.6217	56.764	56.6217	56.3372	56.6217	56.764	56.9063	56.9063	56.9063	56.9063	57.0485	56.4795	56.4795	57.0485	57.0485	57.0485	57.0485	56.9063	56.6217	56.9063
chrI	54918	55838	YAL049C_chrI:51738-52658	60	-	31.1294	31.1294	31.250999	31.372601	31.372601	31.372601	30.643	31.250999	28.697399	30.643	29.913401	30.5214	30.764601	30.035	30.035	30.156601	29.7918	29.7918	31.250999	31.4942	31.615801	31.615801	31.4942	31.372601	31.372601	31.007799	31.1294	31.4942	31.4942	31.372601	31.615801	31.858999	31.7374	31.858999	31.7374	31.858999	31.9806	31.9806	32.1022	31.007799	31.7374	31.858999	32.1022	32.466999
chrII	523713	525417	YBR139W_chrII:515654-517358	60	+	5.4061	5.4061	5.4061	5.4061	5.4061	5.26383	5.26383	5.26383	5.4061	4.69477	4.9793	4.9793	5.4061	5.26383	5.26383	5.54836	5.54836	5.54836	5.54836	5.54836	5.54836	5.54836	5.54836	5.54836	5.54836	5.54836	5.54836	5.54836	5.4061	5.4061	5.54836	5.54836	5.4061	5.54836	5.54836	5.54836	5.54836	5.54836	5.4061	4.9793	5.26383	5.4061	5.54836	5.4061
chrX	338301	340461	IKS1_chrX:328049-330209	60	-	17.267099	17.1455	17.3887	17.267099	16.780701	16.6591	17.1455	15.5647	16.780701	17.5103	17.267099	17.1455	17.3887	17.631901	17.875099	17.875099	17.1455	13.3759	17.7535	18.118299	17.9967	17.7535	17.9967	18.118299	18.118299	18.118299	17.9967	18.118299	17.9967	17.1455	17.631901	17.5103	17.875099	17.267099	17.7535	17.9967	17.5103	18.118299	18.118299	18.118299	18.239901	17.7535	18.118299	18.118299
chrVII	692439	693391	YGR106C_chrVII:698899-699851	60	-	12.0383	11.9167	12.0383	11.9167	12.0383	12.0383	12.0383	11.9167	11.9167	11.9167	12.0383	12.0383	12.0383	12.0383	12.0383	11.9167	11.9167	11.9167	11.9167	11.9167	11.7951	11.9167	11.9167	11.9167	11.9167	11.9167	11.9167	11.7951	11.7951	11.6735	11.9167	11.7951	11.7951	11.7951	11.9167	11.7951	11.7951	11.7951	11.3087	11.3087	11.7951	11.7951	11.7951	11.3087
chrIV	315240	317168	NDE2_chrIV:303145-305073	60	+	0.142266	0.142266	0.142266	0.142266	0.142266	0.142266	0.142266	0.142266	0.142266	0.142266	0.142266	0.142266	0.142266	0.142266	0.142266	0.142266	0.142266	0.142266	0.142266	0.142266	0.142266	0.142266	0.142266	0.142266	0.142266	0.142266	0.142266	0.142266	0.142266	0.142266	0.142266	0.142266	0.142266	0.142266	0.142266	0.142266	0.142266	0.142266	0.142266	0.142266	0.142266	0.142266	0.142266	0.142266
chrVII	1046086	1047230	ERV29_chrVII:1060488-1061632	60	-	137.649994	145.432999	145.311005	145.067993	146.649002	147.014008	146.891998	146.649002	146.406006	146.283997	147.621994	147.865005	148.959	148.229996	149.080994	149.201996	148.959	146.162003	146.649002	146.770004	149.080994	148.593994	149.080994	149.080994	149.324005	148.473007	138.865997	138.865997	137.285995	148.959	149.324005	149.324005	149.445999	148.959	146.891998	141.298004	135.826004	148.108002	147.985992	147.742996	149.809998	149.809998	149.809998	149.932007
chrVII	531062	531630	VMA7_chrVII:526843-527411	60	-	0.121599	0.121599	0.121599	0.121599	0.121599	0.121599	0.121599	0.121599	0.121599	0.121599	0.121599	0.121599	0	0	0.121599	0.121599	0.121599	0.121599	0.121599	0.121599	0.121599	0.121599	0.121599	0.121599	0.121599	0.121599	0.121599	0.121599	0.121599	0.121599	0.121599	0.121599	0.121599	0.121599	0.121599	0.121599	0.121599	0.121599	0.121599	0.121599	0.121599	0.121599	0.121599	0.121599
chrIV	838479	839247	YDR196C_chrIV:850276-851044	60	-	1.82399	1.82399	1.82399	1.82399	1.82399	1.70239	1.82399	1.82399	1.82399	1.82399	1.82399	1.70239	1.82399	1.82399	1.82399	1.82399	1.82399	1.82399	1.82399	1.82399	1.82399	1.82399	1.82399	1.82399	1.70239	1.82399	1.82399	1.82399	1.82399	1.82399	1.70239	1.70239	1.70239	1.82399	1.82399	1.82399	1.70239	1.82399	1.82399	1.82399	1.70239	1.70239	1.82399	1.82399
chrXVI	827518	828998	YPR148C_chrXVI:826731-828211	60	-	92.658699	93.023399	93.266602	88.037903	88.281097	92.2939	92.172302	92.172302	92.2939	93.023399	92.901802	91.199501	63.110001	92.537102	90.2267	91.685898	91.442703	92.050697	92.901802	89.132301	85.241096	86.0923	92.172302	88.1595	88.1595	93.631401	93.388199	91.077904	91.685898	92.537102	92.901802	92.2939	92.658699	92.780197	93.388199	94.117798	93.388199	93.144997	93.874603	93.509804	85.849098	93.266602	93.874603	93.996201
chrXIII	628127	631527	YMR196W_chrXIII:655042-658442	60	+	46.520901	46.520901	45.809502	45.525002	44.671398	45.098202	44.955898	44.813702	44.102402	43.390999	13.5152	13.0884	11.9503	11.5235	11.3813	11.0967	6.82875	6.82875	6.82875	6.68649	5.4061	5.4061	5.4061	5.4061	4.1257	4.69477	4.69477	4.26797	4.1257	3.98344	4.1257	2.84531	3.98344	3.98344	4.1257	3.84117	3.69891	3.55664	3.55664	3.41438	3.27211	3.12984	3.27211	3.41438
chrIX	261101	262231	GVP36_chrIX:276506-277634	60	+	0	0	0	0	0	0	0	0	0	0	0	0	0	0	0	0	0	0	0	0	0	0	0	0	0	0	0	0	0	0	0	0	0	0	0	0	0	0	0	0	0	0	0	0
chrXVI	389151	390367	YDC1_chrXVI:383326-384542	60	+	189.639999	188.501999	189.925003	189.212997	190.350998	177.121002	174.132996	186.225998	187.791	187.647995	181.673004	183.949997	190.350998	190.067001	190.067001	188.074997	190.778	188.787003	189.925003	191.632004	170.292007	191.490005	191.490005	191.205002	189.070999	190.209	188.501999	188.501999	192.059006	193.766006	193.197006	190.778	192.628006	193.339005	192.485001	192.485001	188.216995	182.669006	188.929001	173.563995	194.477005	193.623993	191.916	191.774002
chrVII	830660	831271	CBP4_chrVII:845754-846370	60	-	321.630005	321.994995	322.238007	320.049011	317.860992	319.320007	319.684998	316.52301	314.821014	313.726013	313.605011	321.022003	318.712006	320.778992	319.197998	323.088989	322.480988	323.332001	323.575989	323.332001	324.427002	318.954987	322.846008	323.940002	324.062012	322.359985	323.332001	324.304993	324.548004	320.657013	320.414001	311.536987	315.184998	321.630005	322.115997	322.602997	323.210999	323.819	321.630005	321.872986	318.589996	314.699005	319.562988	316.888
chrI	157062	157926	ERP1_chrI:153897-154761	60	-	0.729596	0.729596	0.607996	0.607996	0.607996	0.729596	0.729596	0.729596	0.729596	0.729596	0.729596	0.729596	0.729596	0.729596	0.729596	0.729596	0.729596	0.729596	0.729596	0.729596	0.729596	0.729596	0.729596	0.729596	0.729596	0.729596	0.729596	0.729596	0.729596	0.729596	0.729596	0.729596	0.729596	0.729596	0.729596	0.729596	0.729596	0.729596	0.729596	0.729596	0.729596	0.729596	0.729596	0.729596
chrXIII	18514	20426	PHO84_chrXIII:23940-25852	60	-	7.05276	7.05276	6.93116	6.93116	7.17436	7.05276	7.05276	7.05276	7.05276	7.17436	7.17436	7.17436	7.17436	7.17436	7.17436	7.29596	7.17436	7.29596	7.29596	6.32316	6.93116	6.93116	5.83677	6.93116	7.17436	6.93116	6.93116	7.17436	6.93116	6.56636	6.56636	6.56636	7.05276	7.29596	7.29596	7.29596	7.29596	7.29596	7.29596	7.29596	7.29596	7.29596	7.29596	7.29596
chrV	566103	566955	FMP10_chrV:552486-553342	60	+	1.84945	1.84945	1.84945	1.84945	1.84945	1.84945	1.84945	1.84945	1.84945	1.84945	1.84945	1.84945	1.84945	1.84945	1.84945	1.70719	1.99172	1.99172	1.99172	1.99172	1.99172	1.84945	2.13398	2.13398	2.13398	2.13398	2.13398	2.13398	2.13398	2.13398	1.56492	1.70719	2.13398	1.99172	2.13398	2.13398	2.13398	2.13398	1.99172	1.99172	2.13398	2.13398	2.13398	2.13398
chrXIII	836038	836662	LIP1_chrXIII:863786-864410	60	+	1581.140015	1594.369995	1590.25	1580.709961	1592.660034	1596.790039	1598.640015	1600.77002	1601.77002	1603.329956	1604.469971	1602.050049	1600.920044	1567.630005	1603.47998	1603.900024	1604.76001	1603.329956	1601.910034	1600.630005	1596.930054	1596.51001	1530.920044	1521.959961	1554.25	1587.400024	1578.719971	1583.130005	1600.349976	1592.810059	1586.26001	1590.25	1603.050049	1599.920044	1605.040039	1602.619995	1600.48999	1593.22998	1594.369995	1598.349976	1606.609985	1606.609985	1606.609985	1601.910034
chrXV	462292	463580	YOR084W_chrXV:480552-481840	60	+	94.464401	94.179901	93.610802	93.895302	94.748901	94.464401	94.322098	94.322098	94.322098	82.514099	93.753098	93.326302	93.468498	92.899498	91.761398	87.2089	90.338699	92.045898	90.765503	89.058296	87.635597	91.334602	86.639801	93.326302	93.468498	91.050003	92.188103	93.183998	91.761398	92.188103	95.033501	95.460297	95.602501	95.744797	95.744797	95.602501	95.033501	95.460297	93.753098	94.748901	94.037598	95.460297	95.460297	95.175697
chrV	254612	255308	MXR1_chrV:234850-235546	60	+	34.143799	34.570599	34.428299	34.428299	34.143799	34.428299	34.570599	34.428299	34.570599	34.285999	34.570599	34.570599	34.001499	34.001499	33.8592	34.428299	34.570599	34.428299	34.712799	34.001499	33.4324	34.855099	34.428299	34.570599	33.1479	34.855099	34.855099	34.855099	25.181	34.143799	34.997398	35.281898	35.139599	35.139599	35.281898	35.139599	35.281898	35.281898	35.281898	34.997398	34.855099	35.139599	35.139599	34.997398
chrVII	582943	584144	UFD1_chrVII:589759-590959	60	+	0	0	0	0	0	0	0	0	0	0	0	0	0	0	0	0	0	0	0	0	0	0	0	0	0	0	0	0	0	0	0	0	0	0	0	0	0	0	0	0	0	0	0	0
chrIX	414652	415562	GTT1_chrIX:423632-424552	60	-	2.67518	2.67518	2.67518	2.67518	2.67518	2.67518	2.67518	2.67518	2.67518	2.67518	2.67518	2.67518	2.67518	2.18879	2.67518	2.67518	2.67518	2.67518	2.43199	2.67518	2.67518	2.67518	2.67518	2.67518	2.67518	2.67518	2.67518	2.67518	2.67518	2.67518	2.67518	2.67518	2.67518	2.67518	2.67518	2.31039	2.67518	2.67518	2.67518	2.67518	2.67518	2.43199	2.67518	2.55358
chrXIII	830358	831214	YMR295C_chrXIII:858102-858958	60	-	111.019997	110.777	110.899002	111.019997	110.046997	109.318001	109.560997	109.439003	107.128998	110.046997	103.481003	105.669998	105.305	106.764	108.831001	110.777	110.899002	111.507004	111.627998	111.385002	111.507004	107.128998	111.75	111.992996	112.358002	112.600998	110.777	111.263	110.899002	112.358002	112.600998	112.723	102.022003	101.535004	104.088997	111.019997	112.236	111.75	99.954597	109.318001	112.358002	98.738602	77.580299	105.427002
chrXII	685811	688235	ECM38_chrXII:725895-728319	60	+	3.69891	3.69891	3.69891	3.69891	3.69891	3.55664	3.55664	3.69891	3.69891	3.69891	3.69891	3.55664	3.41438	3.41438	3.69891	3.69891	3.69891	3.69891	3.69891	3.69891	3.41438	3.27211	3.27211	3.27211	3.27211	3.27211	3.27211	2.27625	2.13398	2.70305	2.41852	2.56078	2.84531	2.98758	2.56078	3.12984	3.12984	3.12984	2.70305	3.27211	3.27211	3.27211	3.27211	3.27211
chrX	105625	106201	RFA3_chrX:95975-96551	60	-	6.44476	6.20156	6.44476	6.20156	6.32316	6.32316	6.32316	6.32316	6.32316	6.32316	6.32316	6.44476	6.56636	6.56636	6.56636	6.56636	6.56636	6.44476	6.44476	5.95836	6.32316	6.20156	5.35037	5.59357	5.95836	4.25597	4.37757	4.13438	5.35037	6.44476	6.56636	6.56636	5.47197	5.47197	5.47197	6.56636	6.44476	6.56636	6.56636	6.56636	6.56636	6.56636	6.56636	6.44476
chrII	605419	607010	YBR184W_chrII:597349-598941	60	+	72.555496	73.2668	74.547203	74.120399	74.547203	73.409103	74.262703	74.262703	74.689499	74.973999	75.400803	75.543098	75.258499	75.258499	70.706001	75.116302	75.400803	74.973999	74.4049	72.9823	74.120399	73.835899	73.978104	70.137001	72.271004	66.864899	54.772301	72.839996	73.409103	74.262703	71.275101	70.848297	74.547203	74.4049	65.869003	68.714302	68.571999	67.576202	68.429802	73.409103	74.120399	73.835899	76.112099	74.4049
chrXIII	194877	196637	RAD52_chrXIII:212221-213981	60	-	0	0	0	0	0	0	0	0	0	0	0	0	0	0	0	0	0	0	0	0	0	0	0	0	0	0	0	0	0	0	0	0	0	0	0	0	0	0	0	0	0	0	0	0
chrXII	484225	485191	TFS1_chrXII:513059-514027	60	-	31.7374	31.858999	31.4942	31.9806	31.9806	31.858999	29.427	32.1022	32.1022	32.1022	31.9806	31.615801	31.9806	31.9806	31.9806	31.9806	31.9806	31.9806	31.858999	31.858999	31.615801	32.1022	32.223801	32.223801	32.223801	32.223801	31.858999	31.858999	31.9806	31.1294	31.1294	32.1022	32.1022	31.9806	31.858999	31.9806	32.1022	31.7374	32.345402	32.345402	32.223801	32.345402	32.345402	32.1022
chrIV	212109	213846	CCT4_chrIV:199960-201696	60	+	0.284531	0.284531	0.284531	0.284531	0.284531	0.284531	0.284531	0.284531	0.284531	0.284531	0.284531	0.284531	0.142266	0.142266	0.142266	0.284531	0.284531	0.284531	0.284531	0.284531	0.284531	0.284531	0.284531	0.284531	0.284531	0.284531	0.284531	0.284531	0.284531	0.284531	0.284531	0.284531	0.284531	0.284531	0.284531	0.284531	0.284531	0.284531	0.284531	0.142266	0.142266	0.142266	0.284531	0.142266
chrV	383880	385912	SSA4_chrV:364517-366549	60	+	0.853594	1.28039	1.28039	1.28039	1.56492	1.70719	1.70719	1.70719	1.70719	1.56492	1.70719	1.84945	1.84945	1.84945	1.84945	1.84945	1.56492	1.70719	1.84945	1.84945	1.70719	1.70719	1.42266	1.70719	1.84945	1.84945	1.84945	2.13398	2.13398	2.13398	2.13398	2.13398	2.13398	1.99172	2.13398	2.13398	2.13398	2.27625	2.27625	2.13398	2.13398	2.13398	2.13398	2.27625
chrII	581750	584139	SSE2_chrII:573673-576065	60	-	235.173004	224.959	231.403	231.524994	216.690002	236.145996	236.753998	236.753998	236.996994	236.511002	233.348999	233.835007	234.199997	231.889999	233.957001	225.809998	234.322006	237.362	236.632004	237.604996	238.699005	238.578003	236.753998	239.429001	238.942993	237.848007	237.848007	237.240005	230.794998	237.240005	236.266998	235.537994	236.511002	220.703003	224.593994	235.537994	229.578995	189.815994	231.403	231.281998	236.511002	236.875	237.362	237.848007
chrXVI	549910	551470	LSP1_chrXVI:550290-551850	60	-	1.58079	1.58079	1.70239	1.70239	1.58079	1.58079	1.70239	1.70239	1.70239	1.70239	1.70239	1.70239	1.70239	1.70239	1.70239	1.58079	1.70239	1.70239	1.70239	1.58079	1.70239	1.70239	1.82399	1.58079	1.58079	1.58079	1.82399	1.82399	1.82399	1.82399	1.82399	1.82399	1.82399	1.82399	1.94559	1.82399	2.06719	2.18879	2.18879	2.18879	2.18879	2.06719	2.18879	2.18879
chrXII	530630	532014	SEC13_chrXII:559439-560823	60	+	85.501701	86.212997	87.2089	85.786201	84.505798	89.4851	88.6315	89.7696	89.7696	89.7696	89.627403	89.7696	89.627403	87.920197	88.062401	89.4851	88.773804	89.058296	85.501701	88.6315	89.058296	89.911903	89.4851	90.196404	90.338699	90.338699	90.054199	89.627403	90.338699	90.481003	90.481003	90.765503	90.623199	90.623199	90.623199	89.4851	90.623199	90.765503	90.765503	91.050003	91.050003	90.338699	90.196404	90.623199
chrX	555446	557286	CCT5_chrX:555855-557695	60	+	15.9338	15.6492	16.6451	16.7873	15.7915	16.5028	16.5028	16.3606	16.3606	16.076	13.6575	12.8039	13.7998	15.507	15.0802	16.6451	15.6492	16.7873	16.9296	17.071899	17.071899	17.071899	17.071899	17.071899	17.071899	17.071899	17.071899	17.071899	16.076	16.9296	16.9296	16.9296	16.3606	16.6451	16.3606	16.7873	16.9296	16.7873	16.7873	16.9296	16.2183	17.071899	16.7873	16.7873
chrVIII	177977	179905	PUT2_chrVIII:181945-183873	60	+	43.390999	42.964199	43.533298	42.537399	43.675598	43.675598	43.675598	43.817799	43.817799	43.817799	43.817799	43.675598	43.106499	43.817799	43.675598	43.675598	43.675598	43.675598	43.817799	43.960098	41.541599	43.960098	43.960098	43.817799	43.533298	43.675598	43.817799	43.817799	43.817799	43.390999	43.106499	41.257	41.968399	30.729401	33.1479	40.5457	42.821999	43.533298	43.675598	44.244598	43.960098	43.960098	43.960098	44.102402
chrXII	87835	88907	ISA1_chrXII:87194-88266	60	+	81.518204	81.945	82.087303	82.087303	82.514099	82.514099	82.514099	82.798599	82.656303	82.229599	81.945	82.087303	82.371803	82.514099	82.940903	82.940903	82.798599	81.233704	82.940903	82.514099	81.945	82.656303	81.6605	82.371803	34.855099	51.784698	61.601002	78.957397	81.6605	81.945	81.0914	80.095596	79.6688	79.099701	81.0914	11.808	21.908899	41.968399	61.885601	72.9823	78.530602	80.8069	80.664597	79.810997
chrX	98846	99774	ATG27_chrX:89199-90127	60	-	0	0	0	0	0	0	0	0	0	0	0	0	0	0	0	0	0	0	0	0	0	0	0	0	0	0	0	0	0	0	0	0	0	0	0	0	0	0	0	0	0	0	0	0
chrXIV	484427	486099	APJ1_chrXIV:481266-482938	60	+	23.3316	23.473801	23.3316	23.473801	23.3316	23.473801	22.335699	23.189301	23.189301	23.3316	22.762501	23.047001	23.3316	23.473801	23.7584	23.6161	23.6161	23.6161	23.7584	23.7584	23.6161	23.3316	23.473801	23.7584	23.7584	23.473801	23.473801	23.473801	23.6161	23.473801	23.6161	23.6161	23.7584	23.7584	23.6161	23.6161	23.189301	22.620199	23.189301	23.473801	23.473801	23.6161	23.189301	23.6161
chrIV	500537	502105	SES1_FYV1_chrIV:489469-491037	60	+	0.142266	0.142266	0.142266	0.142266	0.142266	0.142266	0.142266	0.142266	0.142266	0.142266	0.142266	0.142266	0.142266	0.142266	0.142266	0.142266	0.142266	0.284531	0.284531	0.284531	0.284531	0.284531	0.284531	0.284531	0.284531	0.284531	0.284531	0.284531	0.284531	0.284531	0.284531	0.284531	0.284531	0.284531	0.284531	0.284531	0.284531	0.284531	0.284531	0.284531	0.284531	0.284531	0.284531	0.284531
chrVII	307636	308267	MLC1_chrVII:306512-307144	60	+	0	0	0	0	0	0	0	0	0	0	0	0	0	0	0	0	0	0	0	0	0	0	0	0	0	0	0	0	0	0	0	0	0	0	0	0	0	0	0	0	0	0	0	0
chrXV	381395	382283	PEP12_chrXV:400346-401234	60	+	0.142266	0.142266	0.142266	0.142266	0.142266	0.142266	0.142266	0.142266	0.142266	0.142266	0.142266	0.142266	0.142266	0.142266	0.142266	0.142266	0.142266	0.142266	0.142266	0.142266	0.142266	0.142266	0.142266	0.142266	0.142266	0.142266	0.142266	0.142266	0.142266	0.142266	0.142266	0.142266	0.142266	0.142266	0.142266	0.142266	0.142266	0.142266	0.142266	0.142266	0.142266	0.142266	0.142266	0.142266
chrXII	432666	435146	YLR149C_chrXII:437420-439900	60	-	0	0	0	0	0	0	0	0	0	0	0	0	0	0	0	0	0	0	0	0	0	0	0	0	0	0	0	0	0	0	0	0	0	0	0	0	0	0	0	0	0	0	0	0
chrV	475680	477208	DDI1_chrV:456278-457806	60	+	0	0	0	0	0	0	0	0	0	0	0	0	0	0	0	0	0	0	0	0	0	0	0	0	0	0	0	0	0	0	0	0	0	0	0	0	0	0	0	0	0	0	0	0
chrXVI	104443	105252	TFP3_chrXVI:104717-105525	60	-	0.121599	0.121599	0.121599	0.121599	0.121599	0.121599	0.121599	0.121599	0.121599	0.121599	0.121599	0.121599	0.121599	0.121599	0.121599	0.121599	0.121599	0.121599	0.121599	0.121599	0.121599	0.121599	0.121599	0.121599	0.121599	0.121599	0.121599	0.121599	0.121599	0.121599	0.121599	0.121599	0.121599	0.121599	0.121599	0.121599	0.121599	0.121599	0.121599	0.121599	0.121599	0.121599	0.121599	0.121599
chrXVI	444126	444815	GRX5_chrXVI:444526-445214	60	+	9.24727	9.24727	9.81633	10.1009	10.1009	10.5277	10.3854	10.6699	10.9545	10.6699	10.8122	10.8122	10.8122	11.239	10.9545	10.9545	11.0967	11.239	11.239	11.0967	11.0967	10.9545	10.9545	10.9545	10.8122	10.8122	10.6699	10.3854	10.6699	10.5277	10.5277	10.5277	10.3854	10.3854	10.1009	9.9586	10.2431	9.81633	5.4061	6.11742	9.67407	10.3854	10.3854	10.2431
chrV	127148	129840	YEL023C_chrV:108429-111117	60	-	0	0	0	0	0	0	0	0	0	0	0	0	0	0	0	0	0	0	0	0	0	0	0	0	0	0	0	0	0	0	0	0	0	0	0	0	0	0	0	0	0	0	0	0
chrV	56385	58161	PCM1_chrV:43217-44993	60	+	29.0222	29.0222	29.0222	28.8799	29.3067	29.0222	29.3067	29.3067	29.3067	29.164499	28.4531	29.0222	29.3067	29.3067	29.448999	29.164499	29.3067	29.591299	29.591299	29.591299	29.448999	29.164499	29.0222	29.0222	11.9503	18.494499	24.7542	27.0305	27.8841	28.1686	29.0222	28.3109	27.599501	27.172701	28.0263	26.461399	17.783199	21.0553	26.888201	26.603701	28.3109	28.5954	29.0222	28.7377
chrXV	56083	56892	HRT1_chrXV:70282-71090	60	+	0.142266	0.142266	0.142266	0.142266	0.142266	0	0	0	0.142266	0.142266	0.142266	0.142266	0.284531	0.284531	0.284531	0.284531	0.142266	0.142266	0.142266	0.284531	0.284531	0.284531	0.284531	0.284531	0.284531	0.284531	0.284531	0.284531	0.284531	0.284531	0.284531	0.284531	0.284531	0.284531	0.284531	0.284531	0.284531	0.284531	0.284531	0.284531	0.284531	0.284531	0.284531	0.284531
chrXI	629016	630106	SRL3_chrXI:611379-612468	60	+	155.781006	154.643005	156.065002	155.496002	156.207993	156.207993	157.061005	156.919006	156.919006	150.233002	153.362	138.850998	136.005997	149.093994	155.923004	157.488007	157.488007	156.776993	157.203995	156.492004	158.057007	158.341995	157.914993	155.923004	154.216003	152.792999	152.651001	154.501007	153.505005	153.220001	149.378998	150.944	150.516998	156.207993	156.207993	156.776993	157.061005	157.203995	143.546005	131.880005	139.419998	152.367004	139.847	132.022995
chrXVI	451068	452873	SUR1_chrXVI:451466-453274	60	-	22.860701	23.2255	23.2255	23.347099	22.7391	23.2255	22.9823	23.2255	23.2255	23.103901	22.860701	22.7391	22.9823	22.9823	22.860701	23.2255	22.9823	22.6175	22.7391	22.495899	22.495899	22.9823	23.103901	23.103901	22.860701	23.103901	22.9823	22.009501	22.7391	22.7391	20.9151	21.1583	21.036699	20.793501	18.483101	20.428699	18.3615	17.9967	21.036699	21.036699	20.793501	20.793501	20.6719	20.6719
chrXI	577722	578946	CCP1_chrXI:566006-567230	60	-	7.90395	7.78235	7.29596	7.90395	7.78235	7.66075	7.41756	7.05276	5.35037	7.66075	7.41756	7.17436	7.29596	7.66075	7.78235	7.90395	7.90395	8.02555	8.02555	8.02555	8.02555	7.90395	7.66075	7.66075	7.53916	7.90395	7.90395	8.02555	7.53916	7.41756	7.66075	7.90395	7.90395	7.90395	7.90395	7.90395	7.78235	7.90395	7.90395	8.02555	8.14715	8.02555	8.14715	8.02555
chrXV	285266	286027	PLB3_chrXV:304593-305353	60	+	27.599501	27.4573	28.0263	28.0263	28.1686	28.3109	27.172701	27.599501	28.3109	28.3109	28.5954	28.3109	28.4531	28.0263	28.0263	27.8841	28.5954	28.5954	28.5954	28.5954	28.4531	28.5954	28.4531	28.7377	28.7377	28.7377	28.5954	28.5954	28.4531	28.7377	28.4531	28.7377	28.7377	28.7377	28.8799	28.8799	28.8799	28.8799	28.8799	28.7377	28.7377	28.7377	28.7377	28.8799
chrXIII	436035	437227	YMR099C_chrXIII:463670-464862	60	-	8.14715	7.90395	8.75515	9.48474	9.60634	9.48474	9.72794	9.84954	9.72794	9.48474	9.24155	9.72794	10.3359	10.4575	10.9439	10.9439	10.9439	10.8223	10.9439	10.9439	11.0655	11.1871	11.1871	11.3087	11.4303	11.4303	11.5519	11.6735	11.5519	11.4303	10.4575	11.5519	11.5519	11.6735	11.7951	12.1599	12.1599	12.0383	11.9167	12.0383	11.9167	11.0655	11.6735	10.8223
chrII	626887	628495	KTR4_chrII:618821-620429	60	+	0	0	0	0	0	0	0	0	0	0	0	0	0	0	0	0	0	0	0	0	0	0	0	0	0	0	0	0	0	0	0	0	0	0	0	0	0	0	0	0	0	0	0	0
chrII	432898	433817	POL30_chrII:424897-425817	60	-	2249.340088	2251.409912	2250.800049	2248.370117	2241.679932	2245.090088	2243.629883	2251.780029	2230.5	2244.600098	2252.139893	2253.959961	2242.530029	2210.800049	2264.060059	2258.830078	2265.27002	2246.429932	2246.429932	2263.810059	2267.100098	2225.75	2222.959961	2193.649902	2267.340088	2255.550049	2269.889893	2273.659912	2277.679932	2270.73999	2265.149902	2243.26001	2259.189941	2246.669922	2260.290039	2267.459961	2273.179932	2266.48999	2276.699951	2277.070068	2286.669922	2275.120117	2278.280029	2281.320068
chrII	259439	260280	RCR1_chrII:245830-246670	60	+	0.142266	0.142266	0.284531	0.284531	0.284531	0.284531	0.284531	0.284531	0.284531	0.284531	0.284531	0.284531	0.284531	0.284531	0.284531	0.284531	0.284531	0.284531	0.284531	0.284531	0.284531	0.284531	0.284531	0.284531	0.284531	0.284531	0.284531	0.284531	0.284531	0.284531	0.284531	0.284531	0.284531	0.284531	0.284531	0.284531	0.284531	0.284531	0.284531	0.284531	0.284531	0.284531	0.284531	0.284531
chrXII	785922	787651	YLR345W_chrXII:820415-822143	60	+	247.684998	247.684998	249.675995	249.960999	250.244995	250.102997	247.684998	249.960999	250.529999	237.867996	250.813995	250.813995	251.240997	249.960999	250.671997	248.537994	250.671997	250.388	241.852005	251.382996	247.542007	249.391998	250.671997	251.382996	251.382996	249.391998	247.684998	230.613007	250.244995	249.106995	251.098999	251.240997	249.391998	249.391998	237.298996	249.391998	249.675995	245.692993	236.729996	249.675995	252.095001	252.664001	252.664001	252.806
chrIX	290519	294159	IRR1_chrIX:304351-307991	60	-	380.484009	373.917999	222.770004	219.729996	214.380005	209.393997	46.694099	45.599701	28.211	26.8734	26.2654	7.05276	6.93116	6.68796	5.22877	4.98557	5.22877	5.22877	5.10717	4.74237	4.86397	4.49917	4.62077	4.25597	4.25597	4.37757	4.25597	2.55358	2.43199	2.18879	2.06719	2.18879	2.43199	2.55358	2.55358	2.55358	2.55358	2.43199	2.31039	2.31039	1.94559	1.70239	1.70239	1.33759
chrVII	805922	806658	YGR161W-C_chrVII:809998-810734	60	+	1.13813	1.13813	0.99586	0.853594	0.853594	0.853594	0.711328	0.711328	0.711328	0.711328	0.711328	0.711328	0.711328	0.569063	0.569063	0.569063	0.569063	0.711328	0.569063	0.569063	0.569063	0.426797	0.569063	0.569063	0.569063	0.569063	0.569063	0.569063	0.569063	0.569063	0.569063	0.569063	0.569063	0.569063	0.569063	0.426797	0.569063	0.569063	0.569063	0.569063	0.569063	0.569063	0.569063	0.569063
chrXIII	869063	869911	GLC8_chrXIII:896806-897654	60	-	10.0927	9.11995	10.0927	10.0927	10.0927	10.0927	10.2143	10.3359	10.3359	10.2143	9.97114	9.84954	9.97114	9.84954	8.87675	9.84954	9.84954	9.84954	9.97114	9.97114	10.0927	10.0927	9.97114	10.0927	10.0927	9.84954	10.0927	10.0927	10.0927	10.0927	10.0927	10.0927	9.97114	9.84954	9.24155	8.63355	9.84954	9.36314	9.84954	9.97114	10.0927	10.0927	10.0927	10.0927
chrV	29360	31064	DLD3_chrV:16177-17881	60	+	7.25555	7.25555	7.25555	7.39781	7.39781	7.39781	7.39781	5.12156	7.25555	7.25555	6.97102	6.68649	7.39781	7.39781	7.39781	7.39781	7.11328	7.25555	7.25555	7.25555	7.25555	7.25555	6.97102	7.39781	7.25555	7.25555	7.25555	7.11328	7.11328	6.97102	7.11328	7.11328	7.25555	7.25555	7.25555	7.25555	7.25555	7.25555	7.25555	7.25555	7.25555	7.25555	7.25555	7.25555
chrXIV	699024	700359	SOL1_chrXIV:690218-691554	60	+	58.613499	58.471199	58.328899	58.328899	58.328899	57.617599	58.328899	58.471199	57.9021	56.6217	56.3372	55.768101	56.0527	58.613499	58.755699	58.897999	58.897999	58.897999	58.471199	57.333099	56.6217	57.1908	58.755699	58.755699	58.613499	58.471199	58.186699	58.328899	58.755699	58.613499	58.755699	58.755699	58.471199	58.613499	59.040199	59.040199	59.040199	59.040199	59.040199	58.044399	58.328899	58.613499	58.613499	58.613499
chrXVI	202889	204745	CTI6_chrXVI:203186-205042	60	+	0	0	0	0	0	0	0	0	0	0	0	0	0	0	0	0	0	0	0	0	0	0	0	0	0	0	0	0	0	0	0	0.142266	0.142266	0.142266	0.142266	0.142266	0.142266	0.142266	0.142266	0.142266	0.142266	0.142266	0.142266	0.142266
chrXIII	283699	285563	ERG5_chrXIII:300686-302550	60	-	3.28318	2.55358	3.28318	3.28318	3.28318	3.28318	3.28318	3.16158	3.16158	3.16158	3.16158	3.16158	3.16158	3.16158	3.28318	3.40478	3.40478	3.40478	3.40478	3.40478	3.40478	3.40478	3.40478	3.40478	3.16158	2.91838	3.16158	3.16158	3.16158	3.28318	3.28318	3.28318	3.28318	3.28318	3.16158	3.28318	3.28318	3.28318	3.28318	3.28318	3.16158	3.28318	3.03998	3.03998
chrIV	299090	301698	PMT1_chrIV:286993-289601	60	+	0	0	0	0	0	0	0	0	0	0	0	0	0	0	0	0	0	0	0	0	0	0	0	0	0	0	0	0	0	0	0	0	0	0	0	0	0	0	0	0	0	0	0	0
chrXV	180414	182800	HST1_RTG1_chrXV:200158-202550	60	-	48.761299	48.3965	48.518101	48.761299	48.8829	47.058899	46.572498	48.274899	48.274899	47.666901	48.639702	48.639702	49.004501	49.004501	48.761299	48.8829	48.761299	46.450901	47.302101	46.450901	45.599701	46.694099	47.058899	48.639702	48.518101	48.639702	48.3965	49.126099	49.612499	49.612499	49.2477	49.369301	49.126099	49.369301	49.612499	49.612499	49.369301	48.761299	49.369301	49.7341	49.612499	48.518101	49.855701	50.0989
chrVII	34158	36366	GUS1_chrVII:39001-41209	60	+	0.142266	0.142266	0.142266	0.142266	0.142266	0.142266	0.142266	0.142266	0	0.142266	0.142266	0.142266	0.142266	0.142266	0.142266	0.142266	0.142266	0	0.142266	0.142266	0.142266	0.142266	0.142266	0.142266	0.142266	0.142266	0.142266	0.142266	0.142266	0.142266	0.142266	0.142266	0.142266	0.142266	0.142266	0.142266	0.142266	0.142266	0.142266	0.142266	0	0	0	0
chrVII	586302	588003	FMP48_chrVII:593119-594831	60	+	28.3109	28.1686	27.599501	27.4573	27.599501	28.3109	28.4531	29.164499	29.3067	29.3067	29.3067	29.448999	29.3067	29.448999	29.164499	28.8799	28.7377	29.0222	29.3067	28.0263	29.164499	29.0222	29.164499	29.448999	29.0222	28.5954	28.7377	29.164499	29.448999	28.4531	29.3067	29.3067	29.0222	28.3109	28.1686	29.3067	29.448999	29.3067	29.0222	29.3067	29.3067	29.7335	29.875799	29.875799
chrV	98341	98969	CYC7_chrV:79549-80173	60	-	0.243199	0.243199	0.243199	0.243199	0.243199	0.243199	0.243199	0.243199	0.243199	0.243199	0.243199	0.243199	0.243199	0.243199	0.243199	0.243199	0.243199	0.243199	0.243199	0.243199	0.243199	0.243199	0.243199	0.243199	0.243199	0.243199	0.243199	0.243199	0.243199	0.243199	0.243199	0.243199	0.243199	0.243199	0.243199	0.243199	0.243199	0.243199	0.243199	0.243199	0.243199	0.243199	0.243199	0.243199
chrVII	43767	44718	DOC1_chrVII:48593-49545	60	+	48.3703	48.2281	49.081699	48.3703	49.081699	49.6507	49.366199	49.366199	49.366199	47.943501	49.508499	49.366199	49.366199	46.805401	48.2281	48.5126	47.232201	48.9394	48.7971	49.2239	49.2239	48.2281	48.3703	46.947701	48.0858	48.5126	48.2281	48.7971	48.6549	48.2281	48.9394	46.236301	48.7971	48.9394	49.081699	48.7971	46.236301	45.525002	45.667301	45.667301	48.2281	47.089901	47.3745	48.6549
chrXIII	236301	238645	YAP1_chrXIII:253657-256001	60	+	1.42266	1.42266	1.42266	1.42266	1.42266	0.99586	0.99586	1.42266	1.42266	1.42266	1.56492	1.56492	1.56492	1.84945	1.84945	1.99172	1.99172	1.99172	1.99172	1.99172	1.99172	1.99172	1.99172	1.99172	1.99172	1.99172	1.99172	1.84945	1.99172	2.13398	2.13398	1.99172	2.13398	2.13398	2.13398	2.13398	2.13398	2.13398	2.13398	2.13398	2.13398	2.13398	2.13398	2.13398
chrXII	389181	390147	YLR126C_chrXII:394628-395596	60	-	155.524994	156.740997	156.863007	157.227997	157.106003	156.498001	156.498001	157.106003	156.863007	155.524994	156.255005	156.740997	157.106003	156.985001	150.662003	157.348999	157.470993	156.985001	156.498001	156.985001	156.740997	156.376999	156.132996	155.889999	152.363998	152.485001	155.889999	156.376999	154.552994	156.132996	155.647003	155.768997	153.214996	150.175003	151.026001	151.513	153.093002	148.837997	157.106003	156.740997	157.593002	157.714005	157.106003	158.201004
chrX	418270	420206	CCT3_chrX:407510-409446	60	+	101.720001	101.720001	101.862	98.874603	101.862	102.147003	102.573997	102.431	99.159203	98.590103	101.578003	101.578003	103.142998	102.573997	101.292999	101.578003	103.285004	103.285004	101.434998	103.142998	101.578003	101.434998	103.142998	103.996002	103.569	103.996002	101.434998	100.440002	98.590103	97.0252	99.016899	99.870499	98.874603	97.3097	97.736504	104.849998	105.418999	105.134003	105.134003	105.418999	103.853996	103	103.853996	102.858002
chrXIII	859173	861150	GAS1_chrXIII:886914-888890	60	+	1047.930054	1044.660034	1004.820007	884.322998	1008.950012	1033.699951	1024.459961	1035.27002	1030.430054	1033.839966	1037.969971	1036.969971	1034.839966	993.440979	996.143982	996.143982	1019.900024	1027.579956	1022.320007	1033.98999	985.758972	1026.449951	1001.830017	1002.119995	1000.27002	1049.640015	1051.630005	1051.339966	1042.810059	1048.780029	1048.5	1044.369995	1046.930054	1046.930054	1006.809998	1036.410034	1054.050049	1054.900024	1061.160034	1062.300049	1064.569946	1068.560059	1064.290039	1068.420044
chrXV	588497	589113	MRPL23_chrXV:611961-612577	60	+	2.56078	2.56078	2.56078	2.27625	2.56078	2.56078	2.56078	2.56078	2.56078	2.56078	2.56078	2.56078	2.56078	2.56078	2.56078	0.99586	2.56078	2.41852	2.41852	2.41852	2.41852	1.99172	1.84945	1.56492	1.84945	1.84945	1.70719	1.99172	2.13398	2.27625	2.41852	2.27625	2.41852	2.41852	2.41852	2.41852	2.41852	2.41852	2.41852	2.41852	2.41852	2.41852	2.41852	2.27625
chrIX	381502	382402	MUC1_chrIX:389352-392928	60	-	35.1422	48.153301	45.356499	46.207699	46.207699	47.666901	48.761299	49.004501	49.490898	49.7341	47.910099	49.490898	49.490898	49.126099	48.518101	49.126099	48.3965	49.126099	49.369301	50.0989	51.558102	51.922901	49.977299	51.922901	51.8013	51.679699	51.922901	52.1661	52.1661	51.679699	51.679699	50.706902	51.679699	51.193298	53.260502	52.530899	52.530899	52.895699	53.0173	53.138901	52.6525	53.0173	53.382099	53.5037
chrIV	1414576	1415976	SAM2_chrIV:1453105-1454505	60	-	99.103401	98.373802	98.738602	99.346603	98.738602	97.7658	99.468201	99.103401	99.346603	98.738602	98.616997	86.335503	98.1306	98.495399	98.981796	96.184998	96.671402	88.037903	97.036201	98.616997	99.468201	99.346603	99.346603	99.468201	99.346603	99.954597	98.1306	97.036201	97.157799	100.197998	100.197998	99.833	100.319	99.833	99.711403	99.224998	98.616997	99.954597	100.683998	100.197998	99.954597	99.833	100.563004	99.224998
chrXV	233735	234287	RPS15_chrXV:253087-253639	60	-	0.121599	0.121599	0.121599	0.121599	0.121599	0.121599	0.121599	0.121599	0.121599	0.121599	0.121599	0.121599	0.121599	0.121599	0.121599	0.121599	0.121599	0.121599	0.121599	0.121599	0.121599	0.121599	0.121599	0.121599	0.121599	0.121599	0.121599	0.121599	0.121599	0.121599	0.121599	0.121599	0.121599	0.121599	0.121599	0.121599	0.121599	0.121599	0.121599	0.121599	0.121599	0.121599	0.121599	0.121599
chrXIV	287319	289127	SRP1_chrXIV:284058-285866	60	+	216.671005	220.511993	221.365005	207.139008	154.927002	157.488007	128.75	98.1633	171.003006	188.929001	197.891998	197.179993	193.481003	188.643997	183.380005	174.559998	170.149994	163.320999	146.248993	144.257004	158.768005	160.617996	159.195007	158.626007	158.626007	160.048996	162.751999	172.852997	172.852997	172.710999	171.003006	171.145996	172.852997	174.987	174.417999	174.843994	174.987	174.132996	173.990997	171.287994	167.020004	166.878006	139.136002	171.998993
chrXIV	266927	267855	YNL200C_chrXIV:263654-264582	60	-	60.9212	63.353199	62.745201	61.4076	63.231602	63.717999	63.717999	63.4748	63.961201	64.082802	63.961201	63.8396	63.961201	63.8396	63.961201	63.8396	63.231602	63.8396	63.231602	63.4748	63.4748	61.894001	56.7869	62.380402	62.137199	63.961201	64.690804	64.690804	64.933998	64.933998	64.082802	65.1772	65.1772	65.298798	65.1772	65.420403	65.420403	65.1772	65.420403	65.663597	65.542	65.542	65.542	65.420403
chrVII	59000	59568	YGL230C_chrVII:63814-64382	60	-	32.9534	32.9534	32.831799	32.9534	32.710201	32.466999	32.710201	32.831799	32.9534	33.075001	33.075001	33.075001	33.075001	33.075001	32.9534	33.196602	32.710201	33.075001	33.075001	32.9534	31.615801	33.196602	33.196602	32.345402	33.075001	32.831799	32.831799	32.9534	32.9534	33.075001	33.075001	32.9534	33.075001	32.9534	32.9534	32.5886	32.831799	32.710201	32.831799	32.9534	32.831799	32.466999	32.5886	32.9534
chrVII	255712	256584	RPL1B_chrVII:254534-255406	60	+	1.99172	1.70719	1.70719	2.13398	2.13398	1.99172	2.13398	2.13398	2.13398	2.13398	2.13398	2.13398	2.13398	1.99172	1.99172	2.13398	1.99172	1.99172	1.99172	1.99172	1.56492	2.13398	2.41852	2.13398	2.41852	2.41852	2.41852	2.41852	2.41852	2.41852	2.41852	2.13398	2.27625	2.27625	2.27625	2.13398	2.13398	2.27625	2.27625	2.27625	2.27625	2.27625	2.27625	2.27625
chrII	791115	792227	BSD2_chrII:782564-783676	60	+	70.706001	72.9823	72.9823	70.706001	72.4132	71.417397	72.1287	73.2668	73.5513	73.978104	74.120399	73.835899	74.120399	74.120399	73.693604	73.5513	74.120399	73.978104	73.978104	73.835899	73.978104	74.120399	73.124603	73.409103	73.693604	74.120399	74.120399	74.4049	74.262703	74.547203	74.689499	74.4049	74.547203	74.120399	74.689499	74.4049	74.831703	75.116302	74.262703	74.4049	74.547203	74.689499	74.831703	76.396698
chrIV	1327471	1328175	GUK1_chrIV:1366161-1366865	60	-	0.364798	0.364798	0.364798	0.243199	0.243199	0.243199	0.364798	0.364798	0.364798	0.364798	0.364798	0.364798	0.364798	0.364798	0.364798	0.364798	0.364798	0.364798	0.364798	0.364798	0.364798	0.364798	0.364798	0.364798	0.364798	0.364798	0.364798	0.364798	0.364798	0.364798	0.364798	0.364798	0.364798	0.364798	0.364798	0.364798	0.364798	0.364798	0.364798	0.364798	0.364798	0.364798	0.364798	0.364798
chrX	430839	432823	CCT8_chrX:419722-421706	60	-	0.364798	0.486397	0.486397	0.486397	0.486397	0.486397	0.486397	0.486397	0.486397	0.486397	0.486397	0.486397	0.364798	0.486397	0.486397	0.486397	0.486397	0.486397	0.486397	0.486397	0.486397	0.486397	0.486397	0.486397	0.486397	0.486397	0.486397	0.486397	0.486397	0.486397	0.486397	0.486397	0.486397	0.486397	0.486397	0.486397	0.486397	0.486397	0.486397	0.486397	0.486397	0.486397	0.486397	0.486397
chrXV	104055	106200	ITR2_chrXV:123802-125946	60	+	1.56492	1.56492	1.56492	1.56492	1.56492	1.56492	1.56492	1.56492	1.56492	1.56492	1.56492	1.42266	1.56492	1.56492	1.56492	1.56492	1.56492	1.56492	1.56492	1.56492	1.56492	1.56492	1.56492	1.56492	1.56492	1.56492	1.56492	1.56492	1.56492	1.56492	1.56492	1.56492	1.56492	1.56492	1.56492	1.56492	1.56492	1.56492	1.56492	1.56492	1.56492	1.56492	1.56492	1.56492
chrIV	1075705	1076058	DAD4_chrIV:1108180-1108532	60	-	0.121599	0.121599	0.121599	0.121599	0.121599	0.121599	0.121599	0.121599	0.121599	0.121599	0.121599	0.121599	0.121599	0.121599	0.121599	0.121599	0.121599	0.121599	0.121599	0.121599	0.121599	0.121599	0.121599	0.121599	0.121599	0.121599	0.121599	0.121599	0.121599	0.121599	0.121599	0.121599	0.121599	0.121599	0.121599	0.121599	0.121599	0.121599	0.121599	0.121599	0.121599	0.121599	0.121599	0.121599
chrIII	28466	29514	KAR4_chrIII:27897-28945	60	+	0	0	0	0	0	0	0	0	0	0	0	0	0	0	0	0	0	0	0	0	0	0	0	0	0	0	0	0	0	0	0	0	0	0	0	0	0	0	0	0	0	0	0	0
chrVII	702265	702689	YGRCdelta20_chrVII:713051-713475	60	-	2.67518	2.67518	2.67518	2.67518	2.67518	2.67518	2.67518	2.67518	2.67518	2.67518	2.67518	2.67518	2.55358	2.67518	2.67518	2.31039	2.43199	2.55358	2.67518	2.67518	2.55358	2.67518	2.67518	2.67518	2.43199	2.67518	2.43199	2.67518	2.67518	2.67518	2.67518	2.67518	2.67518	2.67518	2.67518	2.67518	2.67518	2.67518	2.67518	2.67518	2.67518	2.67518	2.67518	2.67518
chrXI	485044	487373	YKR018C_chrXI:473621-475949	60	-	76.972298	67.365997	75.269997	68.9468	73.445999	75.756401	72.594803	61.042801	77.458702	77.458702	77.458702	78.796303	78.796303	78.9179	78.188301	77.458702	78.553101	78.553101	78.674698	78.674698	78.188301	78.188301	77.945099	77.823502	78.553101	78.431503	77.823502	78.188301	78.674698	78.9179	79.039497	78.431503	77.945099	79.2827	79.404297	79.525902	79.039497	78.9179	79.2827	79.404297	79.769096	79.404297	78.674698	79.404297
chrIV	114680	117011	YDL199C_chrIV:101108-103436	60	-	114.911003	113.452003	115.154999	110.533997	111.75	116.735001	116.371002	116.371002	116.371002	116.126999	116.978996	116.613998	117.222	116.005997	117.222	116.491997	116.857002	117.222	117.343002	116.249001	117.464996	117.464996	114.911003	100.927002	111.141998	110.533997	103.967003	107.007004	104.088997	106.886002	109.318001	107.250999	108.709999	114.425003	108.467003	108.953003	109.318001	112.236	114.303001	113.939003	116.371002	116.249001	115.518997	116.249001
chrXVI	695985	697176	OPY2_chrXVI:695698-696874	60	-	1664.819946	1664.689941	1665.060059	1635.630005	1642.199951	1648.400024	1612.530029	1650.219971	1647.910034	1644.27002	1639.890015	1561.699951	1430.130005	1619.819946	1612.530029	1647.310059	1662.75	1664.689941	1667.859985	1604.140015	1667.97998	1657.52002	1650.829956	1663.599976	1669.920044	1636.72998	1664.819946	1650.469971	1607.420044	1662.869995	1658.609985	1654.969971	1658.859985	1404.709961	1659.099976	1667.72998	1632.109985	1674.910034	1673.079956	1672.959961	1668.219971	1666.150024	1643.170044	1649.48999
chrVII	577960	579567	TAM41_chrVII:584775-586383	60	+	2.56078	2.56078	2.56078	2.56078	2.56078	2.56078	2.56078	2.56078	2.41852	2.41852	2.41852	2.56078	2.41852	2.56078	2.56078	2.56078	2.56078	2.56078	2.56078	2.56078	2.41852	2.41852	2.41852	2.41852	2.56078	2.41852	2.56078	2.56078	2.56078	2.56078	2.56078	2.56078	2.56078	2.56078	2.70305	2.70305	2.70305	2.56078	2.70305	2.70305	2.70305	2.70305	2.70305	2.70305
chrIV	170267	170907	UGX2_chrIV:158108-158748	60	-	0.851195	0.851195	0.851195	0.851195	0.851195	0.851195	0.729596	0.729596	0.851195	0.851195	0.851195	0.851195	0.851195	0.851195	0.851195	0.851195	0.851195	0.851195	0.851195	0.851195	0.851195	0.851195	0.851195	0.851195	0.851195	0.851195	0.851195	0.851195	0.851195	0.851195	0.851195	0.851195	0.851195	0.851195	0.851195	0.851195	0.729596	0.729596	0.729596	0.607996	0.607996	0.607996	0.486397	0.607996
chrIV	266016	267264	IWR1_chrIV:253925-255173	60	-	1.94559	1.94559	1.94559	1.82399	1.82399	1.82399	1.94559	1.94559	1.94559	1.94559	1.94559	1.94559	1.94559	1.94559	1.82399	1.82399	1.82399	1.82399	1.82399	1.70239	1.94559	1.94559	1.94559	1.94559	1.94559	1.94559	1.94559	1.94559	1.94559	1.58079	1.94559	1.94559	1.94559	1.94559	1.94559	1.94559	1.94559	1.94559	1.70239	1.70239	1.82399	1.82399	1.94559	1.94559
chrXV	493399	494937	KTR1_chrXV:511641-513177	60	+	0.99586	0.99586	0.99586	0.853594	0.99586	0.853594	0.853594	0.853594	0.99586	0.99586	0.99586	0.99586	0.99586	0.99586	0.99586	0.99586	0.99586	0.853594	0.853594	0.853594	0.99586	0.99586	0.99586	0.99586	0.99586	0.99586	0.99586	0.99586	0.99586	0.99586	0.99586	0.99586	0.99586	0.99586	0.99586	0.99586	0.99586	0.99586	0.99586	0.99586	0.99586	0.99586	0.99586	0.99586
chrIV	108181	109357	RTN2_chrIV:94608-95784	60	+	3.98344	4.1257	4.83703	5.4061	5.26383	5.4061	5.4061	6.40195	7.68235	11.808	21.0553	21.7666	22.478001	22.620199	22.762501	23.6161	25.323299	25.465599	25.465599	25.465599	26.176901	26.176901	26.745899	26.745899	26.603701	26.461399	26.745899	26.461399	26.319099	26.319099	27.0305	26.461399	27.172701	26.888201	27.599501	27.599501	27.4573	27.599501	27.599501	27.315001	27.315001	27.315001	27.8841	27.8841
chrVII	22907	25427	HFM1_chrVII:27749-30269	60	-	262.167999	265.329987	266.181	266.910004	261.682007	264.964996	263.748993	254.75	263.748993	264.356995	268.126007	268.369995	268.734009	269.098999	268.855988	261.682007	233.106003	267.882996	269.098999	268.126007	265.81601	269.34201	269.463989	269.585999	259.979004	268.855988	269.098999	266.666992	270.437012	270.558014	270.802002	271.045013	270.679993	271.531006	271.410004	270.437012	270.802002	269.950012	269.950012	267.640015	266.424011	268.490997	271.410004	270.071991
chrXII	839136	840332	FBP1_chrXII:873636-874828	60	-	0.607996	0.729596	0.729596	0.729596	0.729596	0.729596	0.851195	0.851195	0.851195	0.851195	0.851195	0.851195	0.851195	0.851195	0.851195	0.851195	0.851195	0.851195	0.729596	0.729596	0.851195	0.851195	0.851195	0.607996	0.851195	0.729596	0.607996	0.607996	0.607996	0.486397	0.851195	0.851195	0.851195	0.851195	0.851195	0.851195	0.851195	0.851195	0.851195	0.851195	0.851195	0.851195	0.851195	0.851195
chrXIII	172519	173977	GSF2_chrXIII:178385-179889	60	+	0.142266	0.142266	0.142266	0.142266	0.142266	0.142266	0.142266	0.142266	0.142266	0.142266	0.142266	0.142266	0.142266	0.142266	0.142266	0.142266	0.142266	0.142266	0.142266	0.142266	0.142266	0.142266	0.142266	0.142266	0.142266	0.142266	0.142266	0.142266	0.142266	0.142266	0.142266	0.142266	0.142266	0.142266	0.142266	0.142266	0.142266	0.142266	0.142266	0.142266	0.142266	0.142266	0.142266	0.142266
chrXIII	601228	601924	ADD37_chrXIII:628138-628834	60	+	0	0	0	0	0	0	0	0	0	0	0	0	0	0	0	0	0	0	0	0	0	0	0	0	0	0	0	0	0	0	0	0	0	0	0	0	0	0	0	0	0	0	0	0
chrIV	1196326	1198454	ARO10_chrIV:1234125-1236253	60	+	0.99586	0.99586	0.99586	0.99586	0.99586	0.99586	0.99586	0.99586	0.99586	0.99586	0.99586	0.99586	0.99586	0.99586	0.99586	0.853594	0.99586	0.99586	0.99586	0.99586	0.99586	0.99586	0.99586	0.99586	0.99586	0.99586	0.99586	0.99586	0.99586	0.99586	0.99586	0.99586	0.99586	0.99586	0.99586	0.99586	0.99586	0.99586	0.99586	0.99586	0.99586	0.99586	0.99586	0.99586
chrVIII	439878	441846	ATG7_chrVIII:445714-447682	60	+	56.9063	56.0527	56.3372	55.9104	56.6217	56.6217	56.764	56.194901	56.6217	56.194901	56.4795	56.764	49.2239	54.487701	56.0527	57.1908	56.764	56.194901	55.6259	55.768101	57.1908	56.9063	56.9063	57.4753	57.4753	57.617599	56.764	57.617599	57.617599	57.4753	57.4753	56.6217	56.4795	52.780602	53.349602	53.491901	57.4753	57.617599	57.1908	57.9021	57.333099	57.617599	57.759899	57.759899
chrXI	441013	441997	CAP1_chrXI:429265-430249	60	+	6.40195	6.54422	6.54422	6.54422	6.54422	6.54422	6.54422	6.54422	6.40195	6.54422	6.54422	6.54422	6.54422	6.68649	6.68649	6.54422	6.54422	6.54422	6.40195	2.84531	3.98344	5.69063	6.54422	6.54422	6.54422	6.54422	6.54422	6.54422	6.54422	6.40195	4.69477	4.69477	4.5525	4.69477	4.69477	4.5525	4.26797	4.69477	4.69477	4.69477	4.26797	4.69477	4.69477	4.69477
chrXVI	855970	858889	GPH1_YPR160W-A_chrXVI:861151-864071	60	+	21.624399	21.624399	21.7666	21.7666	21.624399	21.7666	21.7666	21.624399	22.051201	22.051201	22.193399	22.193399	22.193399	21.624399	22.193399	22.193399	22.193399	22.051201	16.9296	15.9338	17.3564	16.9296	17.925501	21.624399	21.197599	22.051201	21.7666	22.193399	22.193399	22.051201	21.7666	21.908899	21.908899	22.335699	22.193399	22.335699	22.335699	22.335699	22.335699	22.335699	21.4821	22.335699	22.335699	22.335699
chrXII	706166	707182	YLR307C-A_chrXII:746587-747603	60	-	2.67518	2.31039	2.79678	2.79678	2.79678	2.79678	2.79678	2.79678	3.03998	3.03998	3.03998	3.03998	3.03998	3.16158	3.16158	2.91838	3.16158	3.16158	3.28318	3.28318	3.28318	3.28318	3.28318	2.79678	1.94559	3.28318	3.28318	3.28318	3.28318	3.28318	3.16158	3.28318	3.28318	3.28318	2.91838	3.03998	3.16158	3.16158	3.28318	3.03998	3.28318	3.28318	3.28318	3.28318
chrXVI	316808	317600	SPC29_chrXVI:316722-317514	60	+	249.391998	244.697006	243.417007	243.559006	242.705002	249.106995	248.537994	249.106995	248.253998	247.826996	246.261993	247.826996	246.973007	235.733994	233.884995	248.822998	249.391998	250.102997	250.102997	251.240997	252.522003	252.522003	252.947998	252.522003	252.378998	252.378998	252.095001	248.822998	249.106995	250.244995	249.960999	251.667999	251.240997	250.813995	250.388	251.098999	249.106995	249.248993	250.388	249.533997	252.095001	251.098999	252.378998	250.813995
chrIII	86760	88703	NFS1_chrIII:92438-94382	60	-	61.529202	63.353199	62.866798	62.380402	62.866798	63.110001	60.5564	61.894001	63.110001	62.9884	62.380402	62.866798	61.650799	62.6236	62.866798	62.6236	62.6236	61.894001	62.745201	63.110001	63.4748	63.4748	63.596401	63.596401	63.596401	63.8396	63.8396	63.8396	63.596401	63.4748	63.8396	63.961201	63.8396	63.231602	63.961201	62.745201	59.340401	47.058899	62.6236	63.110001	64.325996	64.447601	64.204399	63.717999
chrXIII	140917	141845	RPS1B_chrXIII:146433-147361	60	+	1.42266	1.13813	1.56492	1.56492	1.56492	0.853594	1.28039	1.56492	1.56492	1.56492	1.42266	1.42266	1.42266	1.42266	1.42266	1.56492	1.42266	1.42266	1.42266	1.56492	1.56492	1.56492	1.56492	1.56492	1.56492	1.56492	1.56492	1.56492	1.56492	1.56492	1.56492	1.56492	1.56492	1.56492	1.28039	1.28039	1.56492	1.56492	1.42266	1.56492	1.56492	1.56492	1.42266	1.56492
chrVIII	456581	457981	OYE2_chrVIII:462404-463804	60	+	4.26797	4.5525	4.5525	4.5525	4.26797	4.5525	4.5525	4.5525	4.5525	4.5525	4.5525	4.5525	4.5525	4.41024	4.41024	4.41024	4.41024	4.41024	4.5525	4.26797	4.26797	4.26797	4.26797	4.26797	4.26797	4.26797	4.26797	4.26797	2.56078	3.41438	3.84117	3.84117	3.84117	3.84117	3.55664	3.41438	3.41438	3.69891	3.69891	3.55664	3.55664	3.55664	3.55664	3.55664
chrVII	160724	164212	ATG1_chrVII:159517-163005	60	+	201.020996	201.589996	202.302002	202.585999	202.871002	202.444	203.154999	203.867004	203.723999	204.009003	202.871002	199.740997	200.595001	199.740997	203.154999	201.733002	197.891998	202.444	203.013	167.020004	161.897995	156.350006	176.408997	197.037994	204.009003	204.578003	205.574005	204.578003	205.147003	201.020996	204.292999	204.292999	203.723999	201.306	201.164001	193.481003	197.606995	202.160004	200.451996	202.585999	202.585999	203.723999	205.858002	206.854004
chrVII	58094	58838	YGL231C_chrVII:62910-63654	60	-	409.424988	413.802002	410.761993	416.598999	416.84201	413.55899	416.234009	415.261993	416.234009	415.018005	416.113007	416.355988	393.859985	401.641998	403.222992	407.843994	417.085999	417.694	417.815002	418.058014	418.423004	418.910004	419.031006	417.815002	418.058014	415.747986	413.072998	414.897003	410.640991	410.640991	413.437988	416.355988	416.598999	416.355988	417.571991	417.571991	418.423004	415.018005	419.518005	418.665985	419.518005	419.639008	402.858002	415.626007
chrXVI	624140	626908	APL4_chrXVI:624250-627018	60	-	1.09439	1.09439	1.21599	1.21599	1.21599	1.21599	1.21599	1.09439	0.972794	1.09439	1.09439	1.09439	1.09439	0.851195	1.09439	1.21599	1.09439	1.09439	1.09439	1.21599	1.21599	1.09439	1.21599	1.21599	1.09439	1.09439	1.21599	1.21599	1.21599	1.21599	1.21599	1.09439	0.851195	0.972794	0.972794	0.972794	1.21599	1.21599	0.972794	1.21599	1.21599	1.21599	1.21599	1.21599
chrVI	205777	207040	YFR018C_chrVI:183025-184297	60	-	0	0	0	0	0	0	0	0	0	0	0	0	0	0	0	0	0	0	0	0	0	0	0	0	0	0	0	0	0	0	0	0	0	0	0	0	0	0	0	0	0	0	0	0
chrXI	54552	55440	YKL207W_chrXI:48160-49048	60	+	75.258499	67.860703	67.291702	76.538902	75.258499	74.262703	77.250298	76.965698	67.149399	77.108002	77.250298	74.4049	74.973999	75.400803	76.396698	76.681198	77.677101	77.534798	76.823502	77.108002	75.543098	75.258499	74.4049	74.262703	75.969902	74.547203	77.961601	78.246101	78.103798	78.246101	78.246101	78.246101	77.677101	77.677101	77.819298	77.677101	77.677101	78.246101	78.388397	77.961601	78.246101	78.103798	78.530602	78.672897
chrXIII	761860	762508	TIF11_chrXIII:789230-789878	60	-	41.951801	41.8302	42.5597	42.073399	42.802898	43.167702	43.289299	43.167702	43.167702	43.046101	41.465401	41.3438	41.100601	42.802898	42.9245	42.194901	42.681301	40.249401	41.951801	42.438099	42.802898	43.167702	43.046101	43.167702	42.438099	43.289299	42.194901	40.249401	41.3438	41.222198	42.316502	44.018902	44.140499	44.2621	44.140499	43.897301	44.018902	44.018902	44.2621	44.2621	44.2621	43.7757	43.897301	44.018902
chrX	309300	313148	SMC3_chrX:299041-302889	60	-	0	0	0	0	0	0	0	0	0	0	0	0	0	0	0	0	0	0	0	0	0	0	0	0	0	0	0	0	0	0	0	0	0	0	0	0	0	0	0	0	0	0	0	0
chrVI	153019	155851	VTC2_chrVI:131662-134494	60	+	575.038025	597.231018	600.077026	584.000977	397.632996	563.656982	568.067017	547.296021	542.458984	552.987	551.705994	542.744019	548.150024	523.822021	491.385986	487.544006	509.596008	500.347992	502.339996	500.632996	453.257996	453.257996	452.404999	422.243988	434.195007	430.210999	424.804993	424.662994	400.050995	343.855988	346.55899	336.31601	303.309998	291.644989	289.226013	281.544006	135.578995	135.578995	113.669998	107.980003	105.703003	99.728203	17.2141	16.9296
chrXV	613372	615254	PNS1_chrXV:636837-638717	60	-	13.4975	13.4975	13.6191	13.6191	13.7407	13.7407	13.7407	13.6191	13.6191	13.7407	13.7407	13.2543	13.6191	13.7407	13.7407	13.6191	13.6191	13.6191	13.6191	13.7407	13.6191	13.4975	13.6191	13.8623	13.3759	13.4975	13.6191	13.3759	10.8223	10.2143	13.8623	13.8623	13.7407	13.6191	13.6191	13.2543	13.6191	13.4975	13.3759	13.3759	13.2543	13.2543	12.8895	13.1327
chrXI	242368	243560	YKL107W_chrXI:235958-237150	60	+	46.805401	46.378601	47.089901	46.663101	46.520901	47.089901	47.232201	46.805401	46.520901	46.663101	46.947701	45.809502	47.3745	47.516701	47.659	48.2281	47.659	47.8013	47.943501	47.516701	49.081699	49.081699	49.081699	49.081699	48.6549	48.7971	48.9394	49.2239	48.7971	49.2239	49.2239	49.081699	49.366199	49.366199	49.366199	49.081699	49.081699	49.081699	49.366199	49.2239	49.508499	49.6507	49.792999	49.792999
chrV	257233	257905	ERG28_chrV:237470-238142	60	-	239.063995	240.037003	242.712006	240.158997	239.550995	233.348999	239.914993	241.009995	232.740997	240.037003	242.955002	242.225998	238.699005	242.225998	242.347	240.158997	240.522995	242.591003	242.468994	243.199005	242.347	243.563004	242.468994	242.834	242.955002	243.442001	243.442001	242.834	240.888	239.186005	243.076996	239.794006	242.712006	240.279999	234.686996	210.731995	223.134995	206.839996	211.582993	202.341003	197.720001	213.649994	222.770004	222.770004
chrIV	994184	994873	PHM6_chrIV:1021741-1022429	60	-	8.14715	7.78235	7.53916	6.93116	7.17436	7.66075	8.02555	8.02555	7.41756	6.93116	7.90395	8.02555	8.02555	8.02555	7.90395	6.56636	6.56636	6.32316	6.44476	6.56636	6.32316	6.56636	6.44476	6.44476	6.44476	6.32316	6.20156	6.20156	6.20156	6.07996	6.07996	6.20156	6.20156	6.07996	6.07996	4.86397	5.83677	5.59357	5.59357	5.59357	6.07996	6.07996	6.07996	6.07996
chrV	523850	525889	PAB1_chrV:510230-512270	60	+	156.634003	157.203995	155.639008	155.923004	156.065002	156.065002	157.203995	157.203995	156.207993	155.354004	157.345993	157.488007	157.772995	157.914993	158.483994	158.199005	158.199005	157.914993	157.914993	156.207993	158.199005	158.626007	158.483994	158.910995	158.483994	158.626007	158.910995	159.195007	159.052994	159.195007	159.195007	158.199005	158.483994	158.768005	158.626007	159.195007	157.772995	157.630005	158.199005	155.070007	155.212006	155.781006	159.906998	159.621994
chrV	255312	256961	SAH1_chrV:235550-237198	60	-	296.093994	295.729004	295.121002	298.161011	281.623993	297.796997	300.714996	301.56601	300.471985	300.837006	297.309998	296.216003	295.485992	295.851013	299.621002	298.526001	300.714996	270.071991	296.216003	300.229004	283.083008	302.29599	302.661011	303.269012	300.714996	301.56601	304.363007	298.890991	301.445007	301.445007	302.174011	303.632996	305.57901	305.213989	302.903992	304.727997	305.213989	303.024994	305.57901	305.700989	302.174011	304.605988	305.700989	289.770996
chrVII	934733	936786	SMI1_chrVII:949197-951237	60	-	7.90395	7.90395	8.02555	8.02555	8.02555	8.02555	7.90395	8.26875	8.39035	8.14715	8.51195	8.39035	8.39035	8.51195	8.51195	8.51195	8.51195	8.51195	8.63355	8.87675	8.87675	8.87675	8.87675	8.87675	7.90395	8.87675	8.87675	8.63355	8.75515	8.75515	8.63355	8.63355	8.75515	8.75515	8.87675	8.75515	8.63355	8.75515	8.75515	8.14715	8.87675	8.87675	8.87675	8.87675
chrIV	558736	560161	CDC34_chrIV:561089-562513	60	-	1.33759	1.21599	1.21599	1.21599	1.33759	1.33759	1.33759	1.33759	1.33759	1.33759	0.972794	0.851195	1.21599	1.09439	1.09439	1.21599	1.21599	1.09439	1.09439	1.09439	1.21599	1.09439	1.09439	1.09439	1.09439	1.21599	1.21599	1.21599	1.21599	1.21599	1.21599	1.21599	1.21599	1.21599	1.21599	1.21599	1.09439	0.851195	0.972794	0.972794	1.21599	1.21599	1.21599	1.21599
chrXI	472858	474194	YKR011C_chrXI:461469-462805	60	-	144.945999	145.067993	143.001007	144.703003	144.460007	145.067993	143.729996	143.729996	142.757996	144.703003	143.852005	146.406006	146.891998	146.770004	145.554001	146.770004	147.134995	146.891998	137.529007	139.231003	140.326004	140.934006	142.149994	143.852005	145.432999	146.406006	147.014008	147.378006	147.378006	147.621994	147.742996	147.5	146.649002	145.554001	143.608994	139.110001	132.421997	121.598999	107.980003	90.348297	69.919601	52.287701	40.006199	29.6702
chrXII	248601	249985	ERG3_chrXII:253784-255168	60	+	0.284531	0.284531	0.284531	0.284531	0.284531	0.284531	0.284531	0.284531	0.284531	0.142266	0.284531	0.284531	0.284531	0.284531	0.284531	0.284531	0.284531	0.284531	0.284531	0.284531	0.284531	0.284531	0.284531	0.284531	0.284531	0.284531	0.284531	0.284531	0.284531	0.284531	0.284531	0.284531	0.284531	0.284531	0.284531	0.284531	0.284531	0.284531	0.284531	0.142266	0.284531	0.284531	0.284531	0.284531
chrXIII	64303	64727	YML101C-A_CUE4_chrXIII:69725-70149	60	-	73.445999	77.2155	77.2155	77.337097	75.999496	78.309898	77.701897	78.188301	78.066704	78.431503	76.364304	76.607498	76.729103	77.823502	78.553101	78.066704	78.431503	78.796303	78.796303	78.674698	78.431503	78.553101	77.580299	77.093903	77.2155	79.039497	78.674698	79.161102	78.188301	77.823502	77.823502	76.607498	76.607498	77.337097	77.945099	79.525902	77.823502	79.039497	79.647499	78.674698	78.674698	79.161102	78.674698	77.701897
chrXIII	309137	310681	YMR027W_chrXIII:325802-327346	60	+	0	0	0	0	0	0	0	0	0	0	0	0	0	0	0	0	0	0	0	0	0	0	0	0	0	0	0	0	0	0	0	0	0	0	0	0	0	0	0	0	0	0	0	0
chrVIII	395505	396225	SPO12_chrVIII:401335-402055	60	+	0	0	0	0	0	0	0	0	0	0	0	0	0	0	0	0	0	0	0	0	0	0	0	0	0	0	0	0	0	0	0	0	0	0	0	0	0	0	0	0	0	0	0	0
chrV	148049	150409	VAC8_chrV:128585-130945	60	+	131.880005	131.595993	131.738007	132.307007	131.169006	130.600006	131.595993	131.595993	131.453003	132.022995	132.449005	132.733994	132.733994	132.876007	133.018005	132.449005	130.884003	127.042999	130.600006	130.315002	131.169006	133.018005	132.876007	132.876007	125.621002	133.302994	129.746002	132.022995	132.022995	132.591995	133.302994	134.014008	133.160995	133.871994	133.018005	134.014008	129.035004	133.729996	134.014008	134.014008	133.729996	133.729996	133.729996	132.876007
chrXV	389429	390837	CUE5_chrXV:408378-409786	60	+	256.220001	252.947998	253.233002	254.513	256.647003	257.928009	258.354004	258.354004	258.212006	257.928009	255.794006	254.940002	256.790009	257.074005	258.781006	258.781006	257.928009	258.639008	256.932007	258.497009	258.781006	258.212006	259.06601	259.63501	259.493011	259.350006	258.354004	258.924011	226.201996	258.070007	258.497009	258.354004	257.643005	255.651001	255.509003	249.391998	257.785004	259.350006	259.350006	259.63501	259.06601	259.208008	260.062012	260.062012
chrXII	679506	680354	SEC72_chrXII:719587-720435	60	-	165.860992	165.375	166.468994	166.591003	166.955994	165.132004	167.442001	167.320999	167.563995	167.684998	166.955994	163.065002	166.955994	165.983002	164.889008	163.916	160.389008	163.794006	163.916	163.429001	167.076996	167.442001	166.591003	166.712997	166.591003	164.401993	165.496994	165.860992	166.348007	165.740005	167.442001	165.132004	167.199005	168.171997	167.929001	167.199005	167.929001	167.684998	165.740005	168.292999	168.171997	167.076996	167.684998	166.955994
chrXVI	165872	167455	TPK2_chrXVI:166058-167642	60	+	628.103027	631.232971	628.955994	648.304993	642.044983	639.34198	642.755981	642.755981	655.559998	655.41803	656.271973	634.646973	627.533997	627.392029	650.723022	647.593018	654.564026	652.572998	650.723022	657.267029	654.138	651.434021	617.291016	602.353027	584.995972	657.125	659.258972	664.380981	665.234009	664.950012	663.526978	665.09198	663.38501	662.247009	664.096008	662.388977	662.958008	662.815979	665.802979	663.38501	663.669006	662.815979	655.987	666.088013
chrXIV	230625	232065	ATG4_chrXIV:227370-228810	60	+	0	0	0	0	0	0	0	0	0	0	0	0	0	0	0	0	0	0	0	0	0	0	0	0	0	0	0	0	0	0	0	0	0	0	0	0	0	0	0	0	0	0	0	0
chrXIII	315362	318188	YMR031C_chrXIII:332022-334846	60	-	0	0	0	0	0	0	0.121599	0.121599	0.121599	0.121599	0.121599	0.121599	0.121599	0.121599	0.121599	0.121599	0.121599	0.121599	0.121599	0.121599	0.121599	0.121599	0.121599	0.121599	0.121599	0.121599	0.121599	0.121599	0.121599	0.121599	0.121599	0.121599	0.121599	0.121599	0.121599	0.121599	0.121599	0.121599	0.121599	0.121599	0.121599	0.121599	0.121599	0.121599
chrXIII	609311	610183	MRPS17_chrXIII:636222-637094	60	-	0.607996	0.607996	0.607996	0.607996	0.607996	0.607996	0.607996	0.607996	0.607996	0.607996	0.607996	0.607996	0.607996	0.607996	0.607996	0.607996	0.607996	0.607996	0.607996	0.607996	0.607996	0.607996	0.607996	0.607996	0.607996	0.607996	0.607996	0.607996	0.607996	0.607996	0.607996	0.607996	0.607996	0.607996	0.607996	0.607996	0.607996	0.607996	0.607996	0.607996	0.607996	0.607996	0.607996	0.607996
chrXII	805744	806640	YLR356W_chrXII:840256-841152	60	+	1.13813	1.28039	1.42266	1.84945	1.84945	1.84945	1.84945	1.84945	1.99172	1.84945	1.99172	1.99172	1.99172	1.99172	1.99172	1.99172	2.13398	2.13398	2.13398	2.13398	2.13398	1.28039	0.99586	2.13398	1.99172	2.13398	2.13398	2.13398	2.13398	2.13398	2.13398	2.13398	2.13398	2.13398	2.13398	2.13398	2.13398	2.13398	2.13398	2.13398	2.13398	2.13398	2.13398	2.13398
chrX	164710	166094	GLG2_chrX:154807-156191	60	-	241.738998	242.834	240.766998	240.037003	240.037003	241.983002	242.347	240.645004	239.429001	238.820999	236.145996	236.145996	238.578003	242.712006	241.860992	239.429001	241.983002	242.468994	243.320007	244.292999	243.927994	243.927994	243.684998	243.320007	240.522995	240.158997	234.078995	238.699005	233.835007	223.378006	222.891006	214.136002	227.147003	226.904007	229.093002	231.647003	233.470993	237.604996	236.145996	239.186005	238.942993	234.322006	241.253006	240.037003
chrXV	557075	559867	EFT1_chrXV:575017-577809	60	+	138.567001	137.854996	137.570999	138.281998	138.567001	139.136002	138.994003	137.998001	137.570999	137.429001	138.423996	138.850998	138.850998	138.423996	138.281998	138.423996	138.423996	137.998001	137.429001	136.716995	137.998001	137.570999	131.311005	133.302994	138.709	138.994003	138.994003	138.994003	138.850998	138.850998	138.709	138.139999	137.285995	138.423996	138.281998	138.709	135.436996	138.709	137.570999	139.563004	139.563004	136.574997	136.574997	138.994003
chrXIII	531926	532574	YMR147W_chrXIII:559130-559778	60	+	0	0	0	0	0	0	0	0	0	0	0	0	0	0	0	0	0	0	0	0	0	0	0	0	0	0	0	0	0	0	0	0	0	0	0	0	0	0	0	0	0	0	0	0
chrXI	481096	483008	FMP13_chrXI:469673-471585	60	+	62.027802	61.743301	59.893799	61.458801	59.040199	61.601002	61.743301	61.601002	60.889702	56.0527	60.178398	59.609299	60.320599	60.889702	59.182499	59.182499	60.320599	58.897999	59.182499	60.036098	51.357899	48.3703	50.219799	60.320599	58.613499	60.889702	61.458801	60.889702	61.743301	61.458801	61.885601	61.743301	61.316502	61.316502	61.458801	61.032001	62.312401	62.027802	62.312401	62.312401	62.312401	61.174198	62.312401	61.174198
chrXV	94918	95790	SHR5_chrXV:109114-109986	60	+	17.2141	17.2141	17.2141	17.2141	17.071899	17.071899	17.3564	17.071899	17.3564	17.3564	17.2141	17.3564	17.498699	17.3564	16.9296	16.9296	17.3564	17.071899	17.3564	17.2141	17.071899	16.9296	17.498699	17.498699	17.498699	17.498699	17.3564	17.3564	17.498699	17.2141	16.7873	17.071899	17.3564	17.3564	17.3564	17.3564	16.076	17.3564	17.2141	17.2141	17.071899	11.239	16.2183	15.7915
chrIV	598385	599725	SED1_chrIV:600750-602134	60	+	6.97102	7.25555	7.11328	7.11328	7.25555	7.39781	7.39781	7.39781	7.39781	7.39781	7.39781	7.25555	7.11328	6.82875	6.68649	6.68649	7.25555	6.82875	7.39781	7.54008	7.54008	7.25555	7.11328	7.54008	7.25555	7.25555	7.39781	7.68235	7.39781	7.82461	7.82461	7.54008	6.54422	7.39781	7.54008	5.69063	7.68235	7.96688	7.82461	7.96688	7.96688	8.10914	8.25141	7.96688
chrXII	148469	150949	DNM1_chrXII:147850-150330	60	+	62.312401	62.170101	62.170101	61.885601	62.312401	62.312401	62.454601	62.454601	62.312401	62.454601	62.454601	61.032001	62.454601	62.454601	62.454601	62.739201	62.739201	62.881401	62.881401	62.739201	63.023701	62.739201	63.166	62.170101	63.166	63.166	63.166	63.166	63.4505	61.174198	60.178398	60.889702	59.609299	61.316502	63.4505	63.023701	61.316502	62.027802	60.036098	60.889702	64.3041	64.3041	64.5886	64.3041
chrV	227275	228315	CHO1_chrV:207518-208558	60	-	222.162003	221.311005	221.432007	220.945999	222.526993	215.231003	217.419998	212.677002	218.270996	221.188995	222.404999	223.498993	224.837006	225.201996	223.498993	222.770004	222.526993	223.013	223.255997	223.255997	224.959	225.931	226.296005	223.863998	227.026001	227.511993	227.511993	227.998993	227.147003	228.363007	228.485001	227.998993	228.363007	228.850006	225.809998	226.539001	229.093002	227.147003	223.255997	223.863998	224.959	223.621002	224.229004	192.248001
chrIV	902580	903292	COX20_chrIV:926237-926949	60	-	1.33759	1.33759	1.33759	1.33759	1.33759	1.33759	1.33759	1.21599	1.21599	1.09439	0.607996	0.243199	1.33759	1.33759	1.33759	1.33759	1.33759	1.33759	1.33759	1.33759	1.33759	1.33759	1.21599	1.21599	1.21599	1.33759	1.33759	1.33759	1.33759	1.33759	1.33759	1.33759	1.33759	1.33759	1.33759	1.33759	1.33759	1.33759	1.21599	1.33759	1.33759	1.33759	1.33759	1.21599
chrXIII	438318	440725	MUB1_chrXIII:465954-468362	60	+	31.1562	31.013901	30.444901	30.160299	30.018101	29.448999	29.591299	30.444901	30.018101	31.1562	31.298401	29.591299	29.875799	29.875799	31.013901	31.583	31.725201	31.8675	32.152	32.0098	31.725201	31.440701	31.725201	29.7335	29.591299	31.013901	32.0098	31.583	32.2943	32.4366	33.0056	33.0056	33.0056	32.5788	32.7211	32.152	34.001499	34.143799	34.428299	34.428299	34.285999	34.428299	34.428299	34.428299
chrXI	191252	191800	HSK3_chrXI:184491-185051	60	-	169.873993	169.388	168.050003	168.658005	168.779999	167.563995	168.901001	170.481995	169.873993	165.860992	170.968994	172.548996	172.671005	172.427994	166.834	155.404007	155.768997	164.766998	167.442001	166.591003	169.509003	169.509003	171.820007	172.671005	172.671005	173.522003	170.968994	173.522003	173.401001	173.886993	172.306	170.360992	172.914001	173.522003	174.251999	174.373001	174.373001	174.494995	174.738007	174.860001	173.279007	174.738007	174.251999	174.009003
chrIV	796439	798731	SUP35_chrIV:808263-810551	60	+	1080.369995	1156.189941	1157.050049	1105.26001	1106.680054	1097.439941	1097.719971	1166.150024	1175.400024	1153.349976	1148.22998	1132.859985	1167.719971	1116.069946	1104.550049	1128.880005	1082.930054	1073.25	1154.630005	1162.589966	1153.060059	1168.569946	1162.449951	1149.930054	1159.040039	1163.72998	1171.699951	1170.140015	1162.449951	1154.339966	1139.410034	1150.640015	1097.579956	1110.23999	1154.339966	1138.410034	1163.160034	1164.589966	1154.48999	957.30603	1083.640015	1074.530029	1051.77002	1043.52002
chrXVI	643711	645279	VMA13_chrXVI:643790-645358	60	+	1572.040039	1567.630005	1581.430054	1581.280029	1581.280029	1580	1569.189941	1557.23999	1580.140015	1575.880005	1585.119995	1585.839966	1587.969971	1563.930054	1585.689941	1588.540039	1579.719971	1567.630005	1579.290039	1494.219971	1488.949951	1592.099976	1583.27002	1581.849976	1576.160034	1471.030029	1435.459961	1294.619995	1543.869995	1526.079956	1442.290039	1463.630005	1572.599976	1581.709961	1578.859985	1577.579956	1507.589966	1515.130005	1545.719971	1567.47998	1582.280029	1571.040039	1583.420044	1578.150024
chrII	307759	309045	RPL4A_chrII:300104-301392	60	+	28.5954	28.1686	28.0263	28.7377	28.8799	28.5954	28.8799	28.8799	27.172701	27.4573	27.0305	26.461399	27.599501	26.888201	28.1686	28.8799	29.0222	28.8799	28.3109	28.7377	28.7377	28.1686	29.0222	29.0222	28.8799	29.0222	28.7377	28.7377	28.7377	28.3109	28.5954	28.3109	28.0263	26.603701	28.1686	26.745899	27.172701	24.4697	29.0222	29.164499	28.8799	28.8799	29.0222	29.3067
chrVIII	210863	211623	CPR2_chrVIII:218107-218867	60	-	30.399799	30.035	30.156601	30.399799	30.5214	30.399799	30.2782	30.2782	29.6702	29.913401	30.2782	30.399799	30.035	30.035	30.156601	30.5214	30.5214	30.5214	30.156601	30.2782	30.156601	30.2782	30.156601	29.305401	29.7918	30.156601	30.643	29.6702	30.399799	30.399799	31.007799	31.007799	30.2782	30.2782	29.548599	30.643	30.643	30.5214	30.035	31.250999	31.372601	31.1294	31.1294	31.372601
chrIV	373577	374504	PBP4_chrIV:361517-362445	60	-	50.220501	50.0989	49.369301	50.220501	50.220501	50.220501	48.639702	49.977299	49.977299	50.0989	49.977299	50.0989	50.0989	42.073399	49.369301	49.612499	49.490898	49.490898	48.761299	50.0989	50.342098	50.463699	50.463699	49.977299	49.490898	49.369301	49.004501	49.7341	50.0989	49.977299	50.463699	50.5853	50.342098	50.463699	50.342098	50.342098	50.463699	50.342098	50.220501	49.612499	49.004501	50.220501	50.220501	50.342098
chrX	370590	371375	YJL043W_chrX:360229-361013	60	+	0.426797	0.426797	0.426797	0.426797	0.426797	0.426797	0.426797	0.426797	0.426797	0.284531	0.426797	0.426797	0.426797	0.426797	0.426797	0.426797	0.426797	0.426797	0.426797	0.426797	0.426797	0	0.426797	0.426797	0.426797	0.426797	0.426797	0.426797	0.426797	0.426797	0.426797	0.426797	0.426797	0.426797	0.426797	0.426797	0.426797	0.426797	0.426797	0.426797	0.426797	0.426797	0.426797	0.426797
chrV	352118	352630	SBH1_chrV:332369-332881	60	-	35.993401	35.263802	33.196602	37.087799	36.966202	36.844601	36.723	34.777401	37.087799	36.966202	37.087799	37.087799	37.331001	36.601398	31.615801	37.2094	37.452599	37.331001	36.723	36.601398	37.2094	37.452599	37.817402	37.817402	37.938999	36.966202	36.966202	38.547001	38.0606	37.817402	37.938999	38.303799	36.236599	38.182201	38.182201	36.966202	38.303799	38.303799	37.2094	37.695801	37.452599	37.2094	37.817402	37.938999
chrXVI	846175	848870	KRE6_chrXVI:857287-860007	60	+	7.11328	6.97102	6.97102	7.11328	6.82875	6.82875	6.82875	6.68649	6.68649	6.54422	6.68649	6.68649	6.82875	6.54422	6.40195	5.54836	6.82875	6.82875	6.68649	6.68649	6.68649	6.54422	6.40195	6.25969	5.83289	5.69063	5.83289	6.11742	5.69063	5.69063	5.83289	6.40195	6.40195	6.40195	6.25969	6.25969	6.25969	6.11742	6.11742	5.97516	5.83289	5.83289	5.69063	5.69063
chrVII	697975	699751	CLB1_chrVII:703407-705183	60	+	19.7749	19.9172	19.9172	19.9172	19.4904	19.4904	19.6327	19.4904	19.2059	18.067699	19.9172	19.7749	20.0595	20.2017	20.2017	20.344	20.2017	20.6285	12.8039	19.6327	20.2017	20.344	20.2017	18.7791	19.6327	20.2017	20.344	20.6285	20.344	20.913099	21.0553	21.0553	21.0553	21.0553	19.9172	19.348101	20.4863	20.4863	20.2017	19.7749	20.6285	20.913099	20.6285	20.913099
chrXII	531762	532954	PNP1_chrXII:560571-561763	60	-	0	0	0	0	0	0	0	0	0	0	0	0	0	0	0	0	0	0	0	0	0	0	0	0	0	0	0	0	0	0	0	0	0	0	0	0	0	0	0	0	0	0	0	0
chrVII	945396	946940	YHB1_chrVII:959839-961383	60	+	6.82875	6.82875	6.97102	6.82875	6.82875	6.54422	6.82875	6.82875	6.68649	6.82875	6.82875	6.82875	6.82875	6.97102	6.97102	6.68649	6.54422	7.11328	7.11328	7.11328	7.11328	7.11328	7.11328	7.11328	6.97102	6.68649	6.82875	7.11328	6.97102	7.11328	7.11328	7.11328	7.11328	7.11328	7.11328	7.11328	6.97102	7.11328	6.97102	6.68649	6.82875	6.82875	6.97102	6.97102
chrXIII	251849	254489	CDC5_YMR001C-A_chrXIII:268877-271517	60	-	0.607996	0.607996	0.607996	0.607996	0.607996	0.607996	0.607996	0.607996	0.607996	0.607996	0.607996	0.607996	0.607996	0.607996	0.607996	0.729596	0.729596	0.729596	0.729596	0.729596	0.729596	0.729596	0.729596	0.972794	0.972794	0.972794	0.972794	0.972794	0.972794	0.972794	0.972794	0.972794	0.972794	0.972794	0.972794	0.972794	0.972794	0.972794	0.972794	0.972794	0.972794	0.972794	0.972794	0.972794
chrIX	42082	44098	GUT2_chrIX:51725-53741	60	-	303.755005	303.877014	300.958008	305.092987	305.213989	304.971008	304.363007	305.092987	304.727997	305.457001	305.821991	305.821991	303.877014	300.471985	304.605988	303.997986	303.632996	303.147003	300.471985	297.674988	299.498993	299.377014	299.984985	300.471985	301.80899	297.917999	300.471985	299.498993	302.903992	304.119995	303.632996	302.174011	294.269989	302.903992	302.29599	303.390015	303.269012	304.605988	303.632996	301.445007	297.553009	292.688995	298.404999	286.609985
chrV	318152	321390	RNR1_chrV:298739-301979	60	+	0.569063	0.569063	0.569063	0.426797	0.569063	0.569063	0.569063	0.569063	0.569063	0.569063	0.569063	0.569063	0.569063	0.569063	0.569063	0.569063	0.569063	0.569063	0.569063	0.569063	0.569063	0.569063	0.569063	0.569063	0.569063	0.569063	0.569063	0.569063	0.569063	0.569063	0.569063	0.569063	0.569063	0.569063	0.569063	0.569063	0.569063	0.569063	0.569063	0.569063	0.569063	0.711328	0.711328	0.711328
chrXVI	774333	775914	CLB5_chrXVI:773721-775305	60	-	0	0	0	0	0	0	0	0	0	0	0	0	0	0	0	0	0	0	0	0	0	0	0	0	0	0	0	0	0	0	0	0	0	0	0	0	0	0	0	0	0	0	0	0
chrVIII	235379	235811	NOP10_chrVIII:241591-242023	60	+	127.897003	128.324005	125.763	124.625	123.344002	124.339996	124.056	123.628998	126.473999	126.332001	126.190002	128.181	127.897003	124.625	125.763	126.615997	126.901001	129.177002	129.604004	130.031006	127.328003	127.042999	126.332001	130.600006	126.046997	129.604004	129.604004	124.908997	129.177002	129.177002	130.173004	129.319	129.604004	117.653999	116.373001	127.470001	128.608002	130.031006	127.754997	126.473999	127.185997	114.666	129.177002	131.169006
chrXV	454409	455145	BUD21_chrXV:472672-473408	60	+	201.733002	201.306	200.737	200.309998	200.878998	201.447998	194.761993	202.585999	202.729004	202.160004	202.729004	202.016998	202.016998	202.016998	198.317993	200.878998	198.886993	199.455994	199.740997	201.447998	199.598999	199.455994	200.026001	201.164001	198.033997	188.929001	198.602997	177.548004	186.082993	198.460999	201.733002	202.160004	198.744995	200.309998	199.882996	202.016998	194.761993	196.895996	197.322006	200.737	201.306	201.447998	201.164001	200.595001
chrXVI	675903	676847	JID1_chrXVI:675978-676922	60	-	0.486397	0.486397	0.486397	0.486397	0.486397	0.486397	0.486397	0.486397	0.486397	0.486397	0.486397	0.486397	0.486397	0.486397	0.486397	0.486397	0.486397	0.486397	0.486397	0.486397	0.486397	0.486397	0.486397	0.486397	0.486397	0.486397	0.486397	0.486397	0.486397	0.486397	0.486397	0.364798	0.364798	0.364798	0.364798	0.364798	0.364798	0.364798	0.364798	0.364798	0.364798	0.243199	0.364798	0.364798
chrII	451739	452754	FES1_chrII:443745-444761	60	-	73.810799	77.337097	77.093903	76.972298	77.337097	77.580299	77.458702	77.580299	77.458702	77.458702	77.337097	77.823502	77.580299	77.701897	77.2155	77.701897	76.729103	77.2155	76.607498	76.729103	77.823502	78.188301	77.823502	77.701897	78.309898	78.066704	77.945099	78.066704	76.8507	78.309898	78.188301	78.309898	77.945099	78.431503	78.188301	77.823502	77.580299	77.458702	75.513199	74.662003	75.026802	75.513199	74.297203	77.945099
chrVIII	135103	136300	YSC83_chrVIII:138697-139897	60	+	0.711328	0.711328	0.711328	0.711328	0.711328	0.711328	0.711328	0.711328	0.711328	0.711328	0.711328	0.711328	0.711328	0.711328	0.711328	0.711328	0.711328	0.711328	0.711328	0.711328	0.711328	0.711328	0.711328	0.711328	0.711328	0.711328	0.711328	0.711328	0.711328	0.569063	0.711328	0.711328	0.711328	0.711328	0.711328	0.853594	0.853594	0.853594	0.853594	0.853594	0.853594	0.853594	0.853594	0.853594
chrI	140024	140800	FUN14_chrI:136861-137637	60	+	65.869003	65.4422	65.1577	65.869003	65.869003	65.584503	65.869003	65.7267	65.7267	65.7267	65.4422	65.584503	65.584503	65.869003	65.7267	65.015404	64.5886	64.019501	64.161797	64.3041	65.015404	64.8731	65.584503	65.7267	65.584503	65.015404	64.161797	63.5928	62.454601	62.739201	62.312401	61.458801	61.743301	62.027802	64.5886	63.8773	63.8773	64.730904	65.7267	65.7267	65.7267	46.094101	60.320599	65.015404
chrXV	220829	222045	YOL048C_chrXV:240183-241399	60	-	2107.919922	2107.439941	2093.209961	2066.820068	2057.219971	2066.939941	2014.540039	2084.580078	2030.829956	2055.389893	2111.570068	2084.939941	2125.919922	2117.530029	2127.73999	2129.810059	2024.02002	2122.52002	2121.540039	2124.699951	2102.689941	2104.399902	2132.120117	2127.379883	2042.02002	2037.030029	2057.580078	2060.860107	1969.790039	2105.48999	2095.889893	2098.560059	2116.439941	1941.819946	2131.27002	2125.429932	2090.169922	2032.290039	2054.659912	2029.01001	1901.569946	1975.869995	1999.819946	2136.379883
chrXV	254613	255075	MIM1_chrXV:273925-274389	60	-	3.64798	3.76958	3.52638	3.76958	3.76958	3.76958	3.76958	3.76958	3.76958	3.76958	3.76958	3.76958	3.76958	3.76958	3.76958	3.76958	3.76958	3.76958	3.76958	3.76958	3.76958	3.76958	3.76958	3.76958	3.64798	3.76958	3.76958	3.76958	3.76958	3.76958	3.76958	3.76958	3.76958	3.64798	3.64798	3.52638	3.52638	3.64798	3.64798	3.64798	3.03998	3.64798	3.64798	3.64798
chrVIII	53041	55250	RIM101_chrVIII:50995-53195	60	+	35.281898	34.997398	35.139599	35.424099	35.850899	35.993198	35.850899	35.708698	34.855099	34.712799	34.285999	34.855099	34.712799	35.139599	34.285999	33.0056	34.570599	35.139599	28.5954	31.440701	31.1562	33.1479	34.428299	34.001499	34.285999	33.716999	28.8799	34.143799	35.993198	35.139599	34.712799	35.139599	36.419998	36.419998	36.419998	36.135502	36.846802	36.846802	36.704498	36.704498	36.277699	36.419998	35.993198	34.997398
chrIV	410510	412110	ARP2_chrIV:399300-400900	60	+	59.609299	59.609299	59.893799	60.036098	60.462898	60.178398	59.182499	60.036098	59.893799	54.914501	60.462898	60.605202	60.747398	60.747398	61.174198	61.032001	61.032001	60.889702	60.889702	61.032001	60.605202	61.174198	61.174198	61.032001	60.178398	61.032001	60.605202	60.462898	61.174198	60.889702	61.458801	61.458801	60.747398	61.458801	61.458801	61.458801	61.174198	61.458801	61.174198	61.174198	61.174198	60.605202	59.751598	52.069199
chrIV	869079	870319	AHA1_chrIV:892752-893992	60	+	108.833	109.117996	109.260002	109.402	109.544998	109.829002	109.402	109.544998	109.117996	109.971001	109.971001	110.255997	110.540001	110.540001	109.260002	110.967003	111.251999	111.251999	111.109001	111.109001	110.824997	111.109001	111.109001	111.109001	111.251999	110.682999	110.967003	111.393997	111.393997	110.824997	110.682999	108.974998	110.824997	110.824997	111.251999	111.536003	111.962997	112.248001	111.109001	111.109001	108.122002	100.582001	100.865997	108.549004
chrII	313793	314641	PDX3_chrII:306140-306988	60	-	79.525902	82.322701	81.957901	83.660301	83.903503	83.660301	79.647499	82.322701	81.349899	83.295502	82.565903	82.930702	75.269997	75.269997	83.417099	83.173897	83.538696	82.6875	80.498703	62.380402	80.741898	81.228302	80.6203	77.2155	59.826801	74.297203	70.162804	75.513199	78.674698	75.877998	82.079498	81.714699	74.905197	63.353199	81.957901	79.890701	80.133904	80.377098	80.498703	79.647499	79.769096	79.647499	78.066704	74.175598
chrXV	341155	342139	ERP4_chrXV:360238-361222	60	-	0	0	0	0	0	0	0	0	0	0	0	0	0	0	0	0	0	0	0	0	0	0	0	0	0	0	0	0	0	0	0	0	0	0	0	0	0	0	0	0	0	0	0	0
chrIV	1184900	1185595	FRQ1_chrIV:1222685-1223381	60	+	0.569063	0.569063	0.569063	0.569063	0.426797	0.569063	0.569063	0.284531	0.426797	0.569063	0.569063	0.569063	0.569063	0.569063	0.569063	0.569063	0.569063	0.569063	0.569063	0.569063	0.569063	0.569063	0.569063	0.569063	0.569063	0.569063	0.569063	0.569063	0.569063	0.569063	0.569063	0.569063	0.569063	0.569063	0.569063	0.569063	0.569063	0.569063	0.569063	0.569063	0.569063	0.569063	0.569063	0.569063
chrXII	200207	202327	ADE16_chrXII:199412-201532	60	-	567.504028	568.841003	573.461975	579.05603	582.096008	582.460999	582.21698	582.703979	581.853027	580.150024	583.312012	582.703979	583.432983	582.096008	583.190002	583.190002	580.637024	583.554993	582.825012	583.919983	583.797974	579.784973	579.421021	579.906982	580.757996	582.825012	581.122986	548.047974	570.908997	565.801025	569.205994	578.325989	578.083008	558.869995	574.677979	570.908997	579.177002	571.151978	569.328003	558.383972	578.812988	578.205017	579.177002	578.325989
chrIV	527274	528623	ARO3_chrIV:521782-523134	60	+	738.21698	747.606018	767.239014	781.892029	746.468018	800.812988	813.190979	819.59198	823.718018	846.338013	850.890991	857.29303	899.546021	907.228027	931.270996	947.773987	957.163025	956.025024	970.679016	960.29303	959.013	960.151001	970.536011	979.499023	1001.830017	1036.410034	1077.660034	1090.75	1072.969971	1106.119995	1109.390015	1112.800049	1114.790039	1115.079956	1118.349976	1121.199951	1124.180054	1064.569946	1062.869995	1067.560059	1135.560059	1136.130005	1135.560059	1128.310059
chrXVI	324471	326417	DBP1_chrXVI:324390-326334	60	-	0	0	0	0	0	0	0	0	0	0	0	0	0	0	0	0	0	0	0	0	0	0	0	0	0	0	0	0	0	0	0	0	0	0	0	0	0	0	0	0	0	0	0	0
chrIV	983992	985616	BSC2_chrIV:1011593-1013201	60	+	1492.219971	1490.380005	1486.819946	1493.359985	1493.079956	1492.219971	1490.660034	1489.52002	1472.589966	1433.180054	1466.050049	1473.589966	1456.939941	1476.430054	1494.219971	1492.939941	1492.369995	1501.050049	1499.050049	1496.920044	1488.530029	1464.619995	1494.790039	1491.089966	1502.040039	1502.75	1501.189941	1500.47998	1496.209961	1494.069946	1499.47998	1502.180054	1504.459961	1505.030029	1505.170044	1507.160034	1508.300049	1507.02002	1499.47998	1501.329956	1496.920044	1502.75	1507.449951	1510.579956
chrI	90423	90943	SNC1_chrI:87262-87782	60	+	0.426797	0.426797	0.426797	0.426797	0.426797	0.426797	0.426797	0.426797	0.426797	0.569063	0.569063	0.426797	0.569063	0.569063	0.569063	0.569063	0.569063	0.569063	0.569063	0.569063	0.569063	0.569063	0.569063	0.569063	0.569063	0.569063	0.569063	0.569063	0.569063	0.569063	0.569063	0.569063	0.569063	0.569063	0.569063	0.569063	0.569063	0.569063	0.569063	0.569063	0.569063	0.569063	0.569063	0.569063
chrIX	64331	66396	ECM37_chrIX:73973-76037	60	-	44.505299	44.6269	44.870098	44.2621	45.356499	45.356499	45.234901	42.194901	45.1133	45.599701	44.991699	45.234901	45.1133	45.356499	45.356499	45.234901	45.1133	35.385399	45.234901	45.599701	45.599701	45.842899	43.897301	45.599701	45.356499	44.748501	44.748501	44.991699	44.991699	45.721298	45.234901	45.234901	45.356499	45.599701	44.140499	45.356499	45.234901	44.6269	43.167702	44.748501	45.234901	44.991699	45.842899	45.842899
chrXII	364449	365056	CCW12_chrXII:369548-370156	60	-	3.03998	3.03998	3.03998	3.03998	3.03998	3.03998	3.03998	2.79678	2.91838	3.03998	2.91838	2.91838	3.03998	3.03998	3.03998	3.03998	3.03998	3.03998	3.03998	3.03998	3.03998	3.03998	3.03998	3.03998	2.79678	2.55358	3.03998	3.16158	3.03998	3.03998	3.03998	3.03998	3.16158	3.16158	3.16158	3.03998	3.16158	3.16158	3.16158	3.16158	3.16158	3.16158	3.16158	3.28318
chrXV	1025164	1025356	FIT3_chrXV:1060241-1061113_r1	60	-	12.1599	12.1599	12.1599	12.1599	12.1599	12.1599	12.2815	12.2815	12.2815	12.2815	12.2815	12.4031	12.4031	12.4031	12.5247	12.5247	11.9167	12.1599	12.2815	12.4031	12.4031	12.5247	12.5247	12.5247	12.5247	12.4031	12.5247	12.5247	12.5247	12.2815	11.9167	12.0383	11.7951	12.2815	12.1599	12.4031	12.5247	12.5247	12.4031	12.2815	12.2815	12.4031	12.2815	12.2815
chrIV	1382446	1383918	KRE2_chrIV:1421125-1422597	60	+	0.853594	0.853594	0.853594	0.99586	0.99586	0.99586	0.99586	0.99586	0.711328	0.711328	0.99586	0.99586	0.99586	0.99586	0.99586	0.99586	0.99586	0.99586	0.99586	1.13813	1.13813	1.13813	1.13813	1.13813	1.13813	0.99586	1.13813	0.853594	0.853594	1.13813	1.13813	0.99586	0.99586	1.13813	1.13813	1.13813	0.99586	0.99586	1.13813	1.13813	1.13813	1.13813	1.13813	1.13813
chrXVI	51420	53300	YPL260W_chrXVI:49217-51097	60	+	2851.429932	2902.790039	2869.929932	2894.679932	2910.040039	2906.060059	2903.780029	2897.52002	2898.659912	2783.570068	2783.570068	2909.330078	2860.25	2917.439941	2918.719971	2920.570068	2917.439941	2912.459961	2772.050049	2913.320068	2912.320068	2910.330078	2913.600098	2837.48999	2828.949951	2877.040039	2849.01001	2863.100098	2841.469971	2855.560059	2914.879883	2910.76001	2733.350098	2918.01001	2928.399902	2925.97998	2924.560059	2928.679932	2918.300049	2920.570068	2875.330078	2933.659912	2935.51001	2937.360107
chrXII	861521	863225	REH1_chrXII:896067-897771	60	-	9.11995	8.99835	8.87675	8.87675	8.99835	8.99835	8.99835	8.87675	9.11995	9.11995	9.11995	9.11995	7.90395	7.29596	8.39035	8.75515	8.99835	8.87675	8.75515	8.75515	8.63355	7.66075	7.78235	7.90395	7.90395	7.41756	8.99835	8.99835	8.99835	8.99835	8.99835	8.99835	8.99835	8.87675	8.87675	8.99835	8.63355	8.75515	8.63355	8.63355	7.41756	8.87675	8.87675	8.87675
chrXVI	815027	816325	TAZ1_chrXVI:814287-815575	60	+	0	0	0	0	0	0	0	0	0	0	0	0	0	0	0	0	0	0	0	0	0	0	0	0	0	0	0	0	0	0	0	0	0	0	0	0	0	0	0	0	0	0	0	0
chrXV	772954	774018	YOR251C_chrXV:802445-803509	60	-	0	0	0	0	0	0	0	0	0	0	0	0	0	0	0	0	0	0	0	0	0	0	0	0	0	0	0	0	0	0	0	0	0	0	0	0	0	0	0	0	0	0	0	0
chrIV	230514	231498	RDI1_chrIV:218381-219365	60	-	288.433014	287.825012	287.946991	286.002014	286.244995	286.002014	281.867004	283.447998	285.880005	287.582001	290.378998	290.501007	290.987	290.501007	289.648987	289.648987	290.378998	290.135986	290.256989	290.501007	291.71701	288.920013	291.35199	290.135986	288.190002	281.381012	274.084991	274.328003	287.946991	279.799988	268.734009	282.596985	291.472992	291.71701	291.595001	291.838013	289.770996	265.81601	292.080994	292.080994	291.71701	289.770996	289.040985	287.460999
chrII	48566	49461	SFT2_chrII:23993-24889	60	+	0.426797	0.426797	0.284531	0.426797	0.569063	0.569063	0.569063	0.569063	0.569063	0.569063	0.569063	0.569063	0.569063	0.426797	0.426797	0.426797	0.426797	0.426797	0.426797	0.426797	0.426797	0.569063	0.569063	0.569063	0.569063	0.569063	0.569063	0.569063	0.569063	0.569063	0.569063	0.569063	0.569063	0.569063	0.569063	0.569063	0.569063	0.569063	0.569063	0.569063	0.569063	0.569063	0.569063	0.569063
chrI	36537	38073	BDH2_chrI:33360-34896	60	+	989.742004	977.223022	963.708008	969.825012	990.026978	1012.789978	1026.02002	1013.359985	1023.460022	1017.909973	1016.77002	1026.72998	1032.849976	961.146973	1033.420044	1039.819946	1040.819946	1035.689941	1029.859985	1035.410034	1013.640015	1025.02002	1018.76001	1036.26001	1031.849976	1031.140015	1022.320007	1011.369995	1030.430054	1034.699951	1036.689941	1033.420044	930.132996	1030	1027.869995	1022.320007	1023.030029	1032.849976	1011.650024	1022.179993	1036.550049	1043.949951	1041.810059	1038.680054
chrXI	429010	429817	ARC19_chrXI:417261-418069	60	-	0	0	0	0	0	0	0	0	0	0	0	0	0	0	0	0	0	0	0	0	0	0	0	0	0	0	0	0	0	0	0	0	0	0	0	0	0	0	0	0	0	0	0	0
chrIX	44274	45426	IMP2'_chrIX:53917-55069	60	-	0.364798	0.243199	0.243199	0.364798	0.364798	0.364798	0.364798	0.364798	0.364798	0.364798	0.364798	0.364798	0.364798	0.364798	0.364798	0.364798	0.364798	0.364798	0.364798	0.364798	0.364798	0.364798	0.364798	0.364798	0.364798	0.364798	0.364798	0.364798	0.364798	0.364798	0.364798	0.364798	0.364798	0.364798	0.364798	0.364798	0.364798	0.364798	0.364798	0.364798	0.364798	0.364798	0.364798	0.364798
chrXIII	163104	163998	YML053C_chrXIII:168949-169853	60	-	4.74237	4.74237	4.62077	4.74237	4.74237	4.62077	4.62077	4.62077	4.49917	4.62077	4.62077	4.62077	4.62077	4.62077	4.62077	4.49917	4.49917	4.49917	4.62077	4.62077	4.49917	4.49917	3.52638	4.49917	4.13438	4.62077	4.37757	4.01278	4.13438	3.76958	4.49917	4.37757	4.37757	4.62077	4.62077	4.49917	4.37757	4.49917	4.49917	4.49917	4.62077	4.37757	4.25597	4.37757
chrI	127960	130024	TPD3_chrI:124798-126862	60	+	286.096008	286.665009	286.808014	284.247009	286.381012	286.950012	285.812012	285.38501	284.105011	276.990997	279.694	278.697998	274.572998	269.023987	285.38501	286.239014	287.234009	286.950012	281.117004	286.950012	278.128998	279.552002	288.799011	287.09201	289.084015	288.941986	288.515015	288.941986	288.941986	288.515015	286.239014	288.799011	273.434998	287.946014	288.088013	288.230011	288.088013	200.595001	286.381012	289.084015	288.657013	288.372009	287.803009	288.230011
chrXI	476556	477642	YPT52_chrXI:465141-466221	60	-	50.706902	50.828499	50.706902	50.463699	50.9501	50.828499	51.071701	51.071701	51.193298	51.193298	49.2477	50.9501	50.9501	50.9501	51.071701	50.463699	32.710201	50.9501	50.828499	51.071701	50.9501	50.828499	50.463699	50.5853	50.463699	50.463699	49.126099	47.788502	48.274899	47.788502	48.518101	48.761299	49.004501	49.004501	47.423698	46.3293	47.5453	48.8829	49.126099	49.004501	49.004501	49.126099	48.8829	48.3965
chrXV	655777	657169	FYV12_SER1_chrXV:679249-680641	60	+	0	0	0	0	0	0	0	0	0	0	0	0	0	0	0	0	0	0	0	0	0	0	0	0	0	0	0	0	0	0	0	0	0	0	0	0	0	0	0	0	0	0	0	0
chrXV	633593	634914	DCS2_chrXV:657057-658377	60	+	124.197998	123.771004	123.487	122.917999	122.775002	122.490997	121.778999	125.052002	123.913002	124.056	124.197998	124.197998	123.344002	123.771004	124.197998	121.352997	120.926003	125.477997	125.194	125.194	124.056	114.382004	112.817001	105.846001	70.848297	105.560997	115.662003	115.946999	120.213997	122.775002	59.893799	104.280998	118.933998	123.202003	122.775002	121.352997	120.213997	111.679001	110.967003	110.682999	109.117996	111.820999	109.117996	113.100998
chrXIV	502804	503724	RPL9B_chrXIV:499634-500554	60	+	10.2431	10.2431	10.2431	10.2431	10.2431	10.2431	10.2431	10.1009	10.1009	8.10914	8.10914	7.39781	7.25555	7.82461	7.82461	7.68235	7.39781	6.82875	7.39781	6.97102	6.97102	6.97102	6.97102	6.82875	6.68649	6.40195	6.11742	5.83289	5.83289	5.83289	5.83289	5.69063	5.54836	5.26383	5.26383	5.26383	4.9793	4.9793	4.83703	4.69477	4.26797	4.5525	4.5525	4.5525
chrVII	280022	281694	NAB2_chrVII:278833-280553	60	-	160.876007	165.860992	163.186005	171.455002	172.063004	171.089996	172.792999	172.306	172.427994	170.117004	170.117004	173.764999	173.886993	167.442001	167.442001	173.643997	173.279007	172.427994	171.940994	168.537003	169.022995	164.524002	164.037003	156.619995	154.917007	151.634003	145.554001	151.391006	152.121002	167.076996	171.455002	170.604004	171.697998	170.604004	171.089996	173.643997	173.886993	171.332993	170.117004	170.360992	170.968994	166.468994	171.455002	169.022995
chrXIV	343508	344132	IGO1_chrXIV:340289-340913	60	+	32.0098	34.001499	34.997398	33.716999	33.1479	34.855099	34.997398	35.139599	34.855099	34.997398	35.281898	35.708698	35.850899	35.850899	35.850899	35.850899	35.566399	35.566399	35.566399	35.566399	35.424099	35.708698	35.424099	34.712799	35.281898	35.566399	35.566399	35.850899	35.424099	35.566399	35.566399	35.850899	36.135502	35.850899	35.708698	35.850899	35.993198	35.708698	35.850899	35.850899	35.993198	35.993198	35.708698	35.708698
chrX	610641	611742	YJR096W_chrX:611044-612148	60	+	880.481995	887.880005	886.315002	884.607971	863.552979	852.455994	862.130005	850.036987	854.590027	845.057983	873.796021	867.677979	879.486023	898.40802	875.502991	894.851013	896.130981	893.570984	870.523987	882.757996	876.072021	876.499023	856.296997	864.690979	872.65802	888.021973	887.169006	896.700012	890.583008	876.072021	885.745972	889.445007	890.156006	908.366028	909.219971	908.508972	905.947998	907.513	908.223999	910.072998	790.570007	906.231995	912.065002	913.060974
chrXIV	416802	419618	DBP2_chrXIV:413601-416417	60	+	77.250298	79.526497	79.099701	79.099701	79.384201	79.526497	76.681198	77.108002	76.681198	79.241997	79.384201	80.664597	80.8069	79.6688	80.8069	80.664597	79.6688	79.810997	74.547203	72.1287	70.279198	68.145302	78.246101	75.827599	57.759899	74.831703	76.965698	80.095596	80.380096	79.6688	80.664597	80.8069	80.095596	80.095596	80.5224	81.518204	81.6605	81.6605	81.802803	81.518204	81.375999	81.518204	81.802803	81.945
chrIII	106175	106847	RER1_chrIII:111844-112516	60	+	9.5318	9.38953	9.24727	9.38953	9.105	9.5318	9.67407	9.67407	9.67407	9.5318	9.67407	9.5318	9.5318	9.5318	9.67407	9.67407	9.67407	9.67407	9.67407	9.5318	9.5318	9.5318	9.24727	9.38953	9.105	8.82047	9.67407	9.5318	9.67407	9.81633	9.81633	9.81633	9.9586	9.81633	9.81633	8.10914	9.5318	9.9586	9.9586	9.9586	9.9586	9.81633	9.9586	9.9586
chrV	233128	233784	CHZ1_chrV:213370-214026	60	+	0.284531	0.284531	0.284531	0.284531	0.284531	0.284531	0.284531	0.284531	0.284531	0.284531	0.284531	0.142266	0.142266	0	0.142266	0.142266	0.142266	0.142266	0.284531	0.284531	0.284531	0.284531	0.284531	0.284531	0.284531	0.284531	0.284531	0.284531	0.284531	0.284531	0.284531	0.284531	0.284531	0.284531	0.284531	0.284531	0.284531	0.284531	0.284531	0.284531	0.284531	0.284531	0.284531	0.284531
chrXIII	44328	45588	COQ5_chrXIII:49749-51005	60	-	0	0	0	0	0	0	0	0	0	0	0	0	0	0	0	0	0	0	0	0	0	0	0	0.121599	0.121599	0.121599	0.121599	0.121599	0.121599	0.121599	0.121599	0.121599	0.121599	0.121599	0.121599	0.121599	0.121599	0.121599	0.121599	0.121599	0.121599	0.121599	0.121599	0.121599
chrXVI	129835	132121	FMP40_chrXVI:130042-132314	60	+	12.6616	12.3771	12.3771	12.6616	12.6616	12.6616	12.5194	12.6616	12.8039	12.8039	12.8039	12.8039	12.6616	12.8039	12.9462	12.6616	12.6616	12.5194	12.6616	12.6616	10.3854	12.6616	12.6616	12.9462	12.6616	12.8039	12.6616	12.6616	12.3771	12.2348	11.6658	12.8039	12.9462	12.6616	12.9462	13.0884	13.0884	13.0884	13.0884	13.0884	12.9462	12.9462	12.9462	12.8039
chrIV	465129	466081	RCR2_YDR003W-A_chrIV:454068-455020	60	+	1383.819946	1393.630005	1411.839966	1410.420044	1419.530029	1420.660034	1419.670044	1394.630005	1416.969971	1413.689941	1394.349976	1410.849976	1416.109985	1422.089966	1423.650024	1424.359985	1420.949951	1424.790039	1422.939941	1425.359985	1393.349976	1423.650024	1429.060059	1428.920044	1427.920044	1424.219971	1420.52002	1427.48999	1429.199951	1421.380005	1417.959961	1408.150024	1424.359985	1424.079956	1402.310059	1426.209961	1432.329956	1408.569946	1407.859985	1409.98999	1410.98999	1432.619995	1435.459961	1434.319946
chrXIV	225957	227765	CNM67_chrXIV:222702-224510	60	-	123.422997	122.815002	116.371002	123.544998	124.030998	124.030998	124.517998	124.761002	125.003998	124.517998	125.003998	124.882004	125.489998	121.963997	124.882004	125.369003	122.329002	123.788002	119.653999	124.396004	124.030998	117.586998	118.681	121.963997	123.302002	119.653999	124.639	124.030998	120.625999	122.571999	121.598999	121.356003	124.030998	124.517998	125.612	125.734001	125.612	125.855003	125.734001	125.612	125.489998	125.612	125.125999	124.761002
chrVI	224419	226163	LSB3_chrVI:201721-203465	60	-	95.820198	95.820198	95.698601	95.941803	95.090599	95.820198	95.698601	95.577003	95.577003	95.333801	95.212196	95.212196	95.820198	95.577003	95.941803	96.306602	95.455399	96.4282	96.306602	96.671402	96.671402	97.157799	97.279404	97.157799	96.914597	97.036201	96.549797	96.0634	95.820198	93.023399	92.172302	93.388199	96.549797	96.184998	96.914597	97.036201	97.036201	96.914597	96.914597	96.671402	95.941803	95.698601	93.874603	94.361
chrXVI	100167	101119	SUI3_chrXVI:100441-101393	60	+	103.711998	104.565002	104.422997	104.422997	104.422997	104.422997	104.422997	104.565002	104.708	104.849998	104.708	104.849998	104.849998	105.703003	105.560997	105.418999	105.418999	105.560997	105.703003	105.703003	96.598396	96.882896	104.991997	105.560997	104.991997	103.569	105.134003	105.846001	105.703003	105.560997	105.846001	103.711998	103.853996	104.422997	105.418999	106.129997	105.987999	106.698997	106.842003	106.984001	106.842003	106.272003	101.720001	105.703003
chrXIII	153811	154467	SML1_chrXIII:159329-159977	60	+	42.679699	42.395199	41.6838	41.6838	42.395199	42.395199	42.821999	42.964199	42.679699	42.679699	42.821999	42.821999	41.114799	42.1106	42.252899	42.252899	42.252899	42.395199	42.537399	42.537399	42.395199	42.1106	42.252899	42.537399	42.537399	42.964199	42.964199	42.821999	42.821999	42.964199	42.964199	42.964199	43.390999	43.533298	43.533298	43.533298	43.533298	43.533298	43.390999	43.248798	43.248798	42.821999	42.679699	41.826099
chrXVI	711702	713374	SRP54_chrXVI:711401-713073	60	-	0.851195	0.851195	0.851195	0.851195	0.851195	0.851195	0.851195	0.851195	0.851195	0.851195	0.851195	0.851195	0.851195	0.851195	0.851195	0.851195	0.851195	0.851195	0.851195	0.851195	0.851195	0.851195	0.851195	0.851195	0.851195	0.851195	0.729596	0.851195	0.851195	0.851195	0.851195	0.851195	0.851195	0.851195	0.851195	0.851195	0.851195	0.851195	0.851195	0.851195	0.851195	0.851195	0.851195	0.851195
chrXI	291352	292729	VMA5_chrXI:284919-286295	60	+	151.227997	152.651001	152.792999	152.792999	152.367004	152.367004	152.367004	152.509003	152.792999	150.802002	153.220001	153.505005	152.509003	153.078003	153.078003	152.936005	153.220001	152.936005	153.220001	152.792999	153.078003	153.647003	153.789001	153.362	153.647003	153.362	153.505005	150.802002	153.647003	153.505005	153.789001	153.505005	149.520996	152.936005	153.078003	153.362	153.647003	154.216003	153.931	152.936005	154.358002	154.927002	153.789001	153.789001
chrIX	226067	226699	FIS1_chrIX:241192-241824	60	-	5.71517	5.71517	5.59357	5.59357	5.59357	5.71517	5.71517	5.59357	5.59357	5.59357	5.71517	5.59357	5.47197	5.59357	5.59357	5.59357	5.71517	5.71517	5.59357	5.71517	5.71517	5.71517	5.71517	5.71517	5.71517	5.71517	5.71517	5.71517	5.71517	5.71517	5.71517	5.71517	5.71517	5.71517	5.47197	5.71517	5.71517	5.71517	5.35037	5.71517	5.83677	5.71517	5.83677	5.83677
chrIV	51728	52152	OST4_chrIV:38464-38888	60	+	157.914993	152.651001	158.057007	158.768005	158.057007	158.341995	160.475998	160.759995	160.759995	159.906998	159.052994	158.341995	157.345993	153.078003	159.621994	155.923004	157.061005	161.328995	161.472	161.186996	160.759995	161.044998	161.186996	161.472	161.472	161.044998	161.613998	160.901993	160.475998	160.475998	159.906998	161.044998	160.475998	162.324997	162.041	162.466995	162.893997	163.035995	162.893997	162.466995	163.462997	163.606003	163.320999	163.035995
chrXIII	631515	632331	VTI1_chrXIII:658430-659246	60	-	0	0	0	0	0	0	0	0	0	0	0	0	0	0	0	0	0	0	0	0	0	0	0	0	0	0	0	0	0	0	0	0	0	0	0	0	0	0	0	0	0	0	0	0
chrVII	278675	279659	RPS2_chrVII:277485-278469	60	+	1.13813	1.13813	1.13813	1.13813	1.13813	1.13813	1.13813	1.13813	1.13813	1.13813	1.13813	1.13813	1.13813	1.13813	1.13813	1.13813	1.13813	1.13813	1.13813	1.13813	1.13813	1.13813	1.13813	1.13813	1.13813	1.13813	1.13813	1.13813	1.13813	1.13813	1.13813	1.13813	1.13813	1.13813	0.99586	1.13813	1.13813	1.13813	1.13813	0.99586	1.13813	1.13813	1.13813	0.99586
chrXIII	8937	9360	COX14_chrXIII:14348-14772	60	-	1141.939941	1137.319946	1132.449951	1140.969971	1111.540039	1065.329956	1086.48999	1137.319946	1130.869995	1122.599976	1136.709961	1137.930054	1145.709961	1144.130005	1142.430054	1141.819946	1136.469971	1128.439941	1117.5	1133.550049	1130.98999	1140.839966	1123.939941	1116.650024	1098.040039	1108.619995	1110.319946	1125.52002	1140.359985	1130.869995	1142.300049	1136.709961	1146.439941	1143.880005	1150.089966	1145.589966	1147.410034	1147.290039	1154.099976	1156.040039	1158.47998	1153.609985	1149.109985	1148.869995
chrIX	401699	402867	DAL2_chrIX:410676-411844	60	+	104.138	103.853996	104.280998	103.711998	104.849998	103.142998	102.147003	103.427002	100.296997	103.285004	97.0252	96.4561	102.147003	101.009003	102.573997	103	102.431	102.289001	99.301399	101.578003	103.142998	101.720001	74.547203	84.790298	90.765503	99.728203	101.292999	101.151001	100.723999	102.716003	103	102.573997	102.289001	91.903603	104.708	104.991997	104.565002	104.565002	104.849998	103.996002	104.708	103.285004	103.285004	103.285004
chrXV	176778	177434	EMI5_chrXV:196522-197178	60	+	22.762501	23.3316	23.6161	23.3316	23.6161	23.7584	23.6161	23.7584	23.7584	20.2017	23.473801	23.9006	23.9006	23.9006	23.9006	23.9006	24.0429	23.9006	24.0429	24.1852	23.9006	24.1852	23.7584	23.6161	23.7584	24.0429	23.189301	23.6161	23.3316	22.335699	22.478001	23.047001	23.047001	23.9006	24.0429	23.3316	24.3274	24.4697	24.4697	24.4697	24.1852	24.3274	24.1852	24.3274
chrXI	374181	376172	PTM1_chrXI:362456-364433	60	+	0	0	0	0	0	0	0	0	0	0	0	0	0	0	0	0	0	0	0	0	0	0	0	0	0	0	0	0	0	0	0	0	0	0	0	0	0	0	0	0	0	0	0	0
chrV	371321	372960	SHC1_chrV:351581-353229	60	+	753.012024	756.283997	756.283997	751.874023	746.041016	746.325989	746.182983	748.60199	747.322021	747.606018	745.614014	751.304993	752.585022	749.882019	748.317017	749.73999	752.158997	745.898987	748.174988	740.208008	702.223022	660.396973	657.125	628.671997	685.578003	700.374023	664.950012	639.625977	732.383972	732.526001	730.25	733.237	743.765015	730.960999	746.752014	761.406006	760.979004	755.288025	760.268005	759.414001	759.841003	758.560974	758.560974	759.130005
chrXIV	255251	257267	SSB2_chrXIV:252002-254018	60	+	105.987999	103.853996	105.560997	105.703003	105.418999	99.870499	105.560997	105.560997	105.560997	105.277	105.418999	105.134003	105.560997	105.418999	105.277	103.996002	105.703003	105.560997	103.996002	103.569	105.277	104.991997	103	105.277	103.853996	99.159203	95.318001	95.602501	93.041702	81.802803	97.452003	99.443703	103.853996	104.565002	102.573997	101.862	98.021004	101.292999	105.277	101.862	105.987999	105.703003	104.991997	105.134003
chrXVI	480654	481595	EGD1_chrXVI:481066-482010	60	-	14.2271	14.2271	13.4975	13.8623	13.7407	14.5919	14.7135	14.4703	14.3487	14.2271	14.3487	14.1055	14.3487	14.2271	14.1055	14.4703	13.7407	14.4703	13.9839	13.8623	13.8623	14.2271	14.2271	13.8623	14.2271	14.3487	14.2271	14.1055	14.5919	14.7135	14.7135	14.5919	14.7135	14.7135	14.7135	14.7135	14.5919	14.1055	12.4031	9.60634	5.83677	10.4575	9.24155	12.2815
chrXIV	262822	263662	SPS19_chrXIV:259546-260386	60	+	0	0	0	0	0	0	0	0	0	0	0	0	0	0	0	0	0	0	0	0	0	0	0	0	0	0	0	0	0	0	0	0	0	0	0	0	0	0	0	0	0	0	0	0
chrXII	632741	634044	RPS28B_chrXII:673071-674375	60	+	419.967987	421.105988	420.963989	410.436005	425.089996	424.947998	413.709015	411.432007	410.721008	413.139008	421.390991	414.420013	407.733002	399.908997	410.721008	325.218994	394.928986	416.838013	411.290009	354.667999	304.591003	430.638	432.345001	434.479004	435.048004	434.053009	428.220001	434.622009	433.199005	435.048004	430.210999	433.768005	433.768005	432.345001	438.890015	439.174011	403.891998	438.890015	442.588013	442.588013	437.182007	401.473999	445.148987	447.140991
chrXIV	382640	384072	CPT1_chrXIV:379437-380869	60	-	60.07	60.07	60.07	59.2188	59.340401	58.9757	56.543701	59.7052	59.826801	59.340401	58.246101	57.881302	58.367699	58.002899	59.462002	59.583599	59.948399	58.002899	55.2061	59.948399	60.191601	60.191601	60.9212	61.285999	61.164398	61.164398	60.799599	60.5564	61.164398	61.042801	61.4076	61.042801	61.042801	61.529202	60.191601	52.409302	36.966202	49.004501	49.855701	60.313202	61.042801	60.191601	47.058899	61.4076
chrVIII	116173	118196	ERG11_chrVIII:119827-121851	60	-	22.860701	22.860701	22.860701	22.860701	22.860701	21.887899	22.860701	23.103901	22.9823	23.103901	23.103901	23.103901	23.103901	23.103901	22.6175	22.495899	22.252701	22.252701	22.6175	22.495899	22.3743	22.495899	22.860701	22.860701	22.9823	22.9823	22.3743	22.860701	22.495899	22.860701	22.009501	22.495899	23.2255	22.9823	23.103901	22.6175	23.103901	22.7391	22.9823	21.887899	22.3743	22.252701	22.860701	22.7391
chrIX	201499	202587	SEC28_chrIX:216628-217716	60	+	0.284531	0.284531	0.284531	0.284531	0.284531	0.284531	0.284531	0.284531	0.284531	0.284531	0.284531	0.284531	0.284531	0.284531	0.284531	0.284531	0.284531	0.284531	0.284531	0.284531	0.142266	0.142266	0.284531	0.426797	0.426797	0.426797	0.426797	0.426797	0.426797	0.426797	0.426797	0.426797	0.426797	0.426797	0.426797	0.426797	0.426797	0.426797	0.426797	0.426797	0.426797	0.426797	0.426797	0.426797
chrIV	646495	647095	TVP15_chrIV:654983-655583	60	+	3207.949951	3193.580078	3207.52002	3239.389893	3234.550049	3235.830078	3236.399902	3220.179932	3018.590088	3222.030029	3226.02002	3227.580078	3229.570068	3234.689941	3235.550049	3251.340088	3253.050049	3252.189941	3248.070068	3221.040039	3226.159912	3224.310059	3248.48999	3252.189941	3251.340088	3252.620117	2877.320068	3196.280029	3225.590088	3227.719971	3229.570068	3195.860107	2799.790039	2693.800049	2697.360107	1433.329956	2026.430054	2704.040039	3055.580078	3218.899902	3223.73999	3205.810059	3185.469971	3226.300049
chrIII	244468	245676	CPR4_chrIII:238894-240102	60	+	74.831703	74.973999	75.116302	75.116302	74.973999	74.973999	75.258499	75.116302	75.258499	74.547203	71.559601	74.120399	73.2668	75.116302	74.120399	74.547203	75.116302	75.400803	73.2668	75.258499	74.973999	72.555496	72.4132	64.8731	67.291702	75.400803	75.685303	75.685303	75.969902	76.112099	75.400803	74.4049	74.831703	73.835899	74.689499	74.831703	75.543098	74.831703	74.831703	74.547203	75.827599	76.254402	76.254402	76.112099
chrXV	201025	203313	YOL057W_chrXV:220731-223019	60	+	545.447021	548.007019	548.718994	546.869019	548.150024	528.375	529.370972	510.022003	527.520996	538.190979	542.458984	542.317017	543.028015	544.023987	549.429993	548.434021	535.487976	549.002991	550.710022	550.994995	545.304016	542.317017	540.039978	544.023987	530.366028	529.085999	547.580994	552.275024	553.55603	553.840027	554.552002	555.120972	554.978027	544.877014	552.41803	554.267029	554.978027	555.690002	554.125	555.546997	554.835999	557.396973	556.401001	554.552002
chrIX	277078	280590	ULP2_YIL030W-A_chrIX:292466-295978	60	+	15.6492	15.507	15.6492	15.6492	15.0802	17.2141	16.9296	19.2059	19.348101	19.7749	20.4863	21.0553	21.0553	20.6285	21.197599	21.197599	21.197599	21.3398	21.3398	21.624399	22.193399	22.620199	23.047001	23.3316	24.7542	25.465599	25.750099	26.034599	26.034599	27.0305	28.4531	29.164499	29.591299	29.875799	30.018101	31.013901	38.980801	43.390999	44.813702	45.240501	45.667301	45.382702	46.094101	46.947701
chrII	784998	786518	ZSP1_chrII:776500-778020	60	+	927.288025	931.55603	938.953003	937.388	942.794983	945.781982	945.213013	944.502014	940.661011	943.364014	946.067017	941.372009	943.64801	945.781982	946.208984	947.346985	943.078979	943.221008	943.364014	943.364014	948.911987	948.343018	941.22998	940.518005	942.937012	933.263	938.810974	925.86499	919.036011	931.697998	946.067017	937.245972	936.107971	936.534973	938.099976	920.174011	820.445984	886.172974	836.380005	927.999023	911.638	938.242004	936.107971	943.932983
chrII	61366	62422	YBL095W_chrII:43148-44204	60	+	40.688	40.5457	40.688	40.5457	40.4034	40.4034	40.4034	39.692101	39.692101	39.5499	39.9767	39.9767	40.1189	40.2612	40.2612	40.688	40.4034	40.688	40.688	40.4034	40.8302	40.8302	40.5457	40.688	40.8302	40.8302	40.8302	39.9767	40.688	40.4034	39.9767	39.8344	40.5457	40.8302	40.688	40.688	40.688	40.8302	40.688	40.9725	40.9725	41.114799	40.9725	40.9725
chrIV	537552	538352	RSM10_chrIV:539774-540574	60	+	0.853594	0.853594	0.853594	0.853594	0.853594	0.853594	0.853594	0.853594	0.853594	0.853594	0.853594	0.853594	0.853594	0.853594	0.853594	0.853594	0.853594	0.853594	0.853594	0.853594	0.853594	0.853594	0.853594	0.853594	0.853594	0.853594	0.853594	0.853594	0.853594	0.853594	0.853594	0.853594	0.853594	0.853594	0.853594	0.853594	0.853594	0.853594	0.853594	0.853594	0.853594	0.853594	0.853594	0.853594
chrVI	174930	175594	YPI1_chrVI:152530-153194	60	-	0	0	0	0	0	0	0	0	0	0	0	0	0	0	0	0	0	0	0	0	0	0	0	0	0	0	0	0	0	0	0	0	0	0	0	0	0	0	0	0	0	0	0	0
chrIV	348272	349388	PEX19_chrIV:336197-337317	60	-	0.364798	0.364798	0.364798	0.364798	0.364798	0.364798	0.364798	0.364798	0.364798	0.364798	0.364798	0.364798	0.364798	0.364798	0.364798	0.364798	0.364798	0.364798	0.364798	0.364798	0.364798	0.364798	0.364798	0.364798	0.364798	0.364798	0.364798	0.364798	0.364798	0.364798	0.364798	0.364798	0.364798	0.364798	0.364798	0.364798	0.364798	0.364798	0.364798	0.364798	0.364798	0.364798	0.364798	0.364798
chrV	338598	339469	YER079W_chrV:318853-319725	60	+	1.28039	1.28039	1.13813	1.28039	1.28039	1.28039	1.28039	0.99586	0.853594	1.13813	1.28039	1.28039	1.28039	1.28039	1.28039	1.28039	1.28039	1.13813	0.99586	0.99586	0.853594	0.99586	0.99586	0.99586	0.99586	0.711328	0.426797	0.99586	0.99586	0.99586	0.99586	0.99586	0.99586	0.99586	0.99586	0.99586	0.99586	0.99586	0.99586	0.99586	0.99586	0.99586	0.99586	0.99586
chrIV	1212325	1213914	RVS167_chrIV:1250141-1251757	60	+	1.70719	1.70719	1.70719	1.70719	1.70719	1.70719	1.70719	1.70719	1.70719	1.70719	1.70719	1.70719	1.70719	1.70719	1.70719	1.56492	1.42266	1.70719	1.70719	1.70719	1.70719	1.70719	1.42266	1.42266	1.42266	1.56492	1.70719	1.70719	1.70719	1.70719	1.70719	1.70719	1.70719	1.70719	1.70719	1.70719	1.70719	1.70719	1.70719	1.70719	1.70719	1.70719	1.70719	1.70719
chrXIII	714370	715810	RNA1_chrXIII:741334-742774	60	-	0	0	0	0	0	0	0	0	0	0	0	0	0	0	0	0	0	0	0	0	0	0	0	0	0	0	0	0	0	0	0	0	0	0	0	0	0	0	0	0	0	0	0	0
chrXI	571328	572600	TFA2_chrXI:559618-560890	60	+	22.051201	21.908899	21.624399	21.3398	21.197599	19.4904	19.6327	19.6327	19.4904	19.4904	19.063601	18.921301	18.7791	18.921301	19.063601	19.063601	18.494499	18.921301	18.921301	18.7791	18.7791	18.636801	18.7791	16.2183	16.076	16.076	16.076	16.076	16.076	15.9338	15.6492	15.7915	15.7915	15.9338	15.3647	15.3647	15.2224	15.6492	15.2224	15.0802	15.0802	13.0884	12.5194	10.6699
chrX	169370	169792	YJL133C-A_chrX:159463-159887	60	-	10.8223	10.9439	10.7007	10.8223	10.8223	10.8223	10.8223	10.8223	10.7007	10.7007	10.0927	10.0927	10.4575	10.4575	10.8223	10.8223	10.8223	10.8223	10.9439	10.4575	10.2143	10.4575	9.97114	10.2143	10.5791	10.8223	10.7007	10.9439	10.9439	10.8223	10.7007	10.7007	10.2143	10.3359	10.8223	10.9439	10.9439	10.8223	10.8223	10.8223	10.7007	10.8223	10.8223	10.8223
chrII	346335	347087	RFS1_chrII:338670-339422	60	-	230.186996	230.065994	230.065994	229.701004	229.457993	228.970993	229.335999	226.660995	229.335999	229.701004	229.701004	228.970993	230.186996	229.944	229.701004	227.147003	229.335999	227.634003	225.322998	228.970993	226.539001	226.296005	229.335999	228.606995	227.147003	218.514008	219.608002	220.459	220.703003	231.647003	231.403	231.524994	232.255005	231.403	217.298004	232.132996	231.524994	231.403	228.606995	229.457993	228.363007	229.822998	227.268997	229.335999
chrXV	798379	801275	VPH1_chrXV:827872-830768	60	-	114.911003	112.844002	113.086998	113.452003	114.911003	113.452003	113.086998	113.573997	113.573997	104.940002	104.696999	115.276001	116.005997	114.667999	116.371002	115.884003	115.276001	114.425003	113.939003	115.154999	114.667999	114.790001	115.398003	114.667999	110.046997	108.953003	113.695	115.276001	116.126999	116.005997	116.249001	116.126999	116.371002	116.371002	114.546997	113.086998	114.667999	116.613998	116.371002	113.573997	116.371002	115.640999	115.884003	116.371002
chrIV	977958	981102	CCC2_chrIV:1005585-1008729	60	+	63.166	63.4505	63.023701	63.166	59.893799	60.036098	63.308201	59.751598	56.9063	48.6549	57.759899	61.601002	61.885601	62.596901	62.596901	63.4505	63.166	63.166	63.308201	59.893799	62.739201	63.5928	63.5928	63.308201	63.166	62.881401	62.739201	62.739201	63.023701	63.4505	64.019501	63.4505	63.4505	62.881401	63.308201	62.881401	58.613499	61.743301	60.889702	59.324799	59.893799	57.9021	64.019501	64.3041
chrII	154757	155788	ECM13_chrII:136564-137596	60	+	0.284531	0.284531	0.284531	0.284531	0.284531	0.284531	0.284531	0.284531	0.284531	0.284531	0.284531	0.284531	0.284531	0.284531	0.284531	0.284531	0.284531	0.284531	0.284531	0.284531	0.284531	0.284531	0.284531	0.853594	0.853594	0.99586	1.13813	1.13813	1.13813	1.28039	1.28039	1.28039	1.28039	1.42266	1.42266	1.42266	1.42266	1.42266	1.56492	1.70719	1.84945	1.84945	1.84945	1.70719
chrII	57345	58785	BNA4_chrII:39124-40564	60	+	2729.649902	2759.23999	2752.840088	2757.389893	2755.689941	2754.689941	2747.719971	2752.27002	2709.590088	2774.320068	2782.860107	2783	2778.590088	2781.149902	2750.850098	2755.120117	2755.689941	2762.659912	2776.879883	2780.159912	2782.429932	2760.100098	2738.610107	2537.590088	2547.409912	2786.699951	2729.370117	2767.48999	2760.100098	2796.659912	2789.830078	2784.850098	2800.070068	2793.959961	2784.419922	2768.629883	2740.610107	2758.820068	2755.540039	2785.419922	2803.199951	2809.179932	2806.050049	2807.040039
chrXIV	199396	201373	ZWF1_chrXIV:196126-198110	60	-	117.222	113.452003	116.005997	116.126999	114.790001	113.695	117.099998	116.857002	117.708	116.735001	117.099998	115.154999	117.222	117.222	115.032997	116.491997	116.613998	118.924004	119.045998	118.681	117.222	117.222	117.343002	117.464996	117.708	118.072998	118.924004	118.681	118.438004	117.950996	115.884003	113.817001	114.303001	108.587997	111.385002	105.182999	69.554802	103.846001	110.899002	101.656998	107.007004	117.222	119.167	119.531998
chrXI	45513	48761	UBA1_chrXI:39120-42368	60	+	1.28039	1.42266	1.42266	1.42266	1.42266	1.42266	1.42266	1.42266	1.56492	1.56492	1.70719	1.99172	2.13398	2.27625	2.56078	2.70305	3.69891	5.12156	6.11742	6.97102	7.25555	7.96688	7.96688	7.96688	8.39367	8.67821	8.53594	8.67821	8.82047	8.82047	8.82047	8.96274	8.96274	9.105	9.105	9.105	9.105	9.105	9.105	8.96274	8.96274	8.53594	9.105	9.38953
chrIV	562685	563365	YDR056C_chrIV:565041-565721	60	-	1.70239	1.70239	1.70239	1.70239	1.70239	1.70239	1.58079	1.70239	1.70239	1.70239	1.70239	1.70239	1.33759	1.70239	1.45919	1.45919	1.21599	0.972794	1.33759	1.45919	1.58079	1.58079	1.58079	1.45919	1.45919	1.45919	1.45919	1.45919	1.33759	1.45919	1.45919	1.45919	1.45919	1.33759	1.33759	1.33759	1.33759	1.45919	1.45919	1.45919	1.45919	1.45919	1.45919	1.45919
chrXI	623078	626078	TGL4_chrXI:605439-608439	60	-	3.76958	3.76958	3.76958	3.76958	3.76958	3.76958	3.76958	3.76958	3.76958	3.76958	3.64798	3.76958	3.76958	3.64798	3.03998	3.28318	3.28318	3.28318	3.76958	3.89118	3.76958	3.89118	3.89118	3.89118	3.89118	3.89118	3.76958	3.76958	3.76958	3.64798	3.76958	3.76958	3.76958	3.64798	3.64798	2.91838	3.52638	3.64798	3.64798	2.91838	3.03998	2.79678	3.64798	3.52638
chrXVI	460220	461772	MNN9_chrXVI:460626-462178	60	-	53.382099	53.5037	53.746899	54.476501	54.598099	54.476501	54.476501	54.7197	53.5037	54.476501	53.990101	54.111698	54.476501	54.962898	54.962898	54.598099	54.598099	54.598099	54.841301	54.7197	54.841301	54.598099	52.409302	52.6525	52.774101	54.233299	54.233299	54.598099	52.409302	53.990101	54.7197	54.598099	54.233299	54.841301	54.233299	49.004501	50.220501	51.314899	49.004501	39.033401	42.438099	44.140499	55.2061	55.327702
chrXII	771330	772402	RPP0_chrXII:805823-806895	60	+	0	0	0.142266	0.142266	0.142266	0.142266	0.142266	0.142266	0.142266	0.142266	0.142266	0.142266	0.142266	0.142266	0.142266	0.142266	0.142266	0.142266	0.142266	0.142266	0.142266	0.142266	0.142266	0.142266	0.142266	0.142266	0.142266	0.142266	0.142266	0.142266	0.142266	0.142266	0.142266	0.142266	0.142266	0.142266	0.142266	0.142266	0.142266	0.142266	0.142266	0.142266	0.142266	0.142266
chrXIII	360573	362669	FET3_chrXIII:388770-390866	60	+	6.11742	6.11742	4.5525	6.11742	6.25969	6.25969	6.11742	6.11742	6.25969	6.25969	5.83289	6.54422	6.40195	6.40195	6.40195	6.40195	6.25969	6.25969	6.25969	6.25969	6.25969	6.25969	6.25969	6.25969	6.25969	6.25969	6.40195	6.40195	6.40195	6.40195	6.40195	6.40195	6.40195	6.40195	6.40195	6.40195	6.40195	6.40195	6.40195	6.40195	6.40195	6.40195	6.40195	5.4061
chrIV	573721	576008	LCB2_chrIV:576078-578365	60	+	148.809998	155.070007	155.070007	155.496002	154.927002	155.354004	155.496002	155.496002	154.927002	153.362	152.936005	146.960007	146.391006	150.658997	150.658997	153.647003	132.307007	128.039001	152.792999	152.651001	152.792999	151.654999	152.651001	145.110992	145.679993	133.302994	154.358002	154.358002	154.643005	154.785004	154.927002	154.501007	154.785004	154.785004	155.070007	154.643005	153.647003	124.482002	151.513	148.809998	146.817993	144.257004	153.931	153.505005
chrX	218044	219955	CCT7_chrX:207820-209732	60	+	54.772301	53.349602	55.1991	55.1991	55.056801	55.1991	55.6259	56.194901	55.768101	56.0527	55.9104	53.349602	55.056801	56.194901	56.194901	56.194901	56.6217	56.0527	56.0527	56.4795	52.211498	55.341301	56.6217	56.764	56.9063	56.9063	56.9063	57.0485	56.6217	56.764	55.341301	56.9063	56.9063	57.333099	57.617599	57.333099	57.617599	58.186699	58.044399	58.328899	58.328899	58.328899	58.471199	58.471199
chrIV	1459684	1460924	YDR531W_chrIV:1498173-1499413	60	+	1.28039	1.42266	1.42266	1.42266	1.28039	1.28039	1.42266	1.42266	1.42266	1.42266	1.42266	1.42266	1.42266	1.42266	1.28039	1.28039	1.42266	1.42266	1.42266	1.42266	1.42266	1.42266	1.42266	0.99586	1.42266	1.42266	1.42266	1.42266	1.42266	1.42266	1.42266	1.42266	1.42266	1.42266	1.42266	1.42266	1.28039	1.28039	0.99586	0.853594	0.99586	1.28039	1.42266	1.42266
chrV	281464	283583	GIP2_chrV:262022-264142	60	-	0.729596	0.729596	0.729596	0.729596	0.729596	0.851195	0.851195	0.851195	0.851195	0.851195	0.851195	0.851195	0.729596	0.607996	0.851195	0.851195	0.851195	0.972794	0.972794	0.972794	0.972794	0.972794	0.972794	0.972794	0.972794	0.972794	0.972794	0.972794	0.851195	0.851195	0.972794	1.09439	0.972794	1.09439	1.21599	1.33759	1.33759	1.33759	1.33759	1.33759	1.33759	1.33759	1.33759	1.33759
chrXIV	601640	603312	KTR5_chrXIV:577143-578815	60	-	25.778999	25.6574	25.4142	25.2927	25.171101	25.171101	24.563101	24.198299	23.711901	23.347099	22.495899	19.091101	14.4703	7.17436	3.40478	21.2799	21.644699	22.009501	21.887899	22.009501	22.3743	21.644699	19.4559	19.091101	18.726299	18.239901	17.9967	17.7535	16.172701	17.9967	16.780701	15.4431	12.2815	13.6191	13.7407	13.4975	13.1327	16.2943	15.3215	14.3487	15.4431	15.4431	15.9295	14.8351
chrVII	794377	796088	CYS4_chrVII:798478-800190	60	+	5.12156	5.54836	5.97516	5.97516	5.97516	4.41024	5.54836	5.26383	4.5525	4.26797	5.83289	5.83289	5.97516	5.69063	5.97516	5.97516	5.97516	5.97516	5.97516	5.97516	5.97516	5.97516	5.97516	5.97516	5.97516	5.97516	5.97516	5.97516	5.97516	5.97516	5.97516	5.97516	5.97516	5.97516	5.97516	5.97516	5.83289	5.69063	5.83289	5.83289	5.83289	5.97516	5.97516	5.97516
chrIX	289741	290327	KRE27_chrIX:303503-304159	60	-	621.859009	617.968018	613.711975	621.007996	619.669983	621.372009	626.11499	626.357971	626.357971	626.357971	627.330994	624.655029	620.520996	624.047974	628.66803	629.763	630.492004	630.614014	626.11499	628.182007	621.129028	626.11499	624.776978	625.507019	611.888	629.518982	628.302979	628.66803	627.330994	628.424988	629.883972	611.15802	631.099976	627.573975	629.276001	631.586975	632.559021	633.289001	633.411011	631.465027	618.697021	632.924011	631.465027	629.39801
chrXV	33623	34511	PEX11_chrXV:47791-48679	60	-	0.486397	0.486397	0.486397	0.486397	0.486397	0.486397	0.486397	0.486397	0.486397	0.486397	0.486397	0.486397	0.486397	0.486397	0.486397	0.486397	0.364798	0.486397	0.486397	0.486397	0.486397	0.486397	0.486397	0.486397	0.486397	0.486397	0.486397	0.486397	0.486397	0.486397	0.486397	0.486397	0.486397	0.486397	0.486397	0.486397	0.486397	0.486397	0.486397	0.486397	0.486397	0.486397	0.486397	0.486397
chrI	145285	146600	EFB1_SNR18_chrI:142125-143437	60	+	0.284531	0.284531	0.284531	0.284531	0.142266	0.284531	0.284531	0.284531	0.284531	0.284531	0	0.142266	0.284531	0.284531	0.284531	0.284531	0.284531	0.284531	0.284531	0.284531	0.284531	0.284531	0.284531	0.284531	0.142266	0.142266	0.142266	0.142266	0.142266	0.142266	0.142266	0.142266	0.142266	0.142266	0.284531	0.284531	0.284531	0.284531	0.284531	0.284531	0.284531	0.284531	0.284531	0.284531
chrV	327005	327578	YOS1_chrV:307597-308173	60	+	380.703003	379.992004	385.540009	384.971008	385.39801	383.406006	383.833008	381.983002	384.117004	384.117004	375.865997	382.552002	383.406006	383.690002	375.865997	381.272003	382.552002	382.837006	382.552002	374.584991	385.824005	385.39801	385.540009	385.255005	387.81601	386.963013	387.247009	384.402008	386.394012	386.963013	387.105011	386.963013	390.234985	389.808014	389.096985	388.95401	388.243011	389.808014	390.234985	389.808014	390.661987	390.377014	388.528015	355.806
chrIV	913981	917197	SEC26_chrIV:937645-940861	60	-	47.666901	47.910099	48.274899	48.274899	48.3965	47.5453	47.5453	47.058899	46.815701	46.694099	44.383701	48.8829	48.639702	48.761299	49.004501	48.761299	48.8829	49.126099	49.004501	44.6269	42.073399	36.115002	48.153301	47.788502	48.639702	49.126099	48.8829	49.2477	49.612499	49.490898	49.369301	47.1805	49.2477	49.490898	49.369301	49.612499	49.490898	47.788502	49.126099	49.490898	49.7341	49.369301	49.7341	49.977299
chrXIII	574264	575984	ALD2_chrXIII:601494-603214	60	-	200.151993	199.544006	193.828995	193.951004	194.679993	187.992004	187.505997	199.423004	201.125	201.003998	200.639008	200.759995	201.125	200.151993	199.908997	198.815002	200.151993	200.151993	198.207001	198.328003	201.003998	200.882004	200.882004	194.194	194.679993	194.923996	195.044998	197.598999	200.031006	199.908997	198.815002	198.692993	194.315994	193.707993	194.802002	192.613007	195.653	191.884003	177.412994	174.738007	194.315994	191.639999	194.436996	187.992004
chrXV	393754	394673	IRC23_chrXV:412706-413626	60	+	165.597	165.455002	165.313004	164.459	164.317001	160.332993	161.472	162.466995	163.035995	164.459	167.162003	167.304001	166.735001	166.166	166.593002	165.313004	163.889999	168.158005	170.149994	167.873001	168.585007	169.296005	169.865005	170.576996	171.429993	170.718994	171.714996	171.003006	170.576996	170.149994	168.869003	171.287994	171.145996	170.718994	171.287994	168.869003	173.563995	172.710999	172.852997	171.572006	171.714996	171.998993	171.429993	171.714996
chrIV	1438622	1439948	GRH1_chrIV:1477125-1478445	60	+	0.853594	0.853594	0.853594	0.853594	0.853594	0.853594	0.711328	0.711328	0.711328	0.711328	0.711328	0.711328	0.711328	0.711328	0.711328	0.569063	0.569063	0.711328	0.711328	0.569063	0.569063	0.569063	0.426797	0.426797	0.426797	0.426797	0.426797	0.426797	0.426797	0.426797	0.426797	0.426797	0.426797	0.426797	0.426797	0.426797	0.426797	0.711328	0.853594	0.853594	0.853594	0.853594	0.853594	0.853594
chrXIV	170254	171094	GIS2_chrXIV:166982-167822	60	-	41.3438	41.222198	40.370998	40.979	41.100601	41.222198	41.222198	40.735802	40.979	40.979	41.3438	40.492599	39.033401	39.884602	39.763	39.884602	38.668598	36.236599	36.966202	41.465401	41.708599	41.465401	41.100601	40.857399	40.735802	39.398201	40.614201	35.263802	40.614201	40.370998	40.1278	39.763	40.614201	40.370998	40.735802	40.249401	40.492599	40.979	41.3438	41.222198	40.979	40.979	40.857399	40.614201
chrV	423997	426152	YCK3_chrV:404629-406781	60	+	0	0	0	0	0	0	0	0	0	0	0	0	0	0	0	0	0	0	0	0	0	0	0	0	0	0	0	0	0	0	0	0	0	0	0	0	0	0	0	0	0	0	0	0
chrVIII	133082	134914	YSC84_chrVIII:136677-138509	60	-	0.607996	0.607996	0.607996	0.607996	0.607996	0.607996	0.607996	0.607996	0.607996	0.607996	0.607996	0.607996	0.607996	0.607996	0.607996	0.607996	0.607996	0.607996	0.607996	0.607996	0.607996	0.607996	0.607996	0.607996	0.607996	0.607996	0.607996	0.607996	0.607996	0.486397	0.607996	0.607996	0.607996	0.607996	0.607996	0.607996	0.607996	0.607996	0.607996	0.607996	0.607996	0.607996	0.607996	0.607996
chrIV	346757	348260	IDP1_chrIV:334681-336185	60	+	0.142266	0.142266	0.142266	0.142266	0.142266	0.142266	0.142266	0.142266	0.142266	0.142266	0.142266	0	0.142266	0.142266	0.142266	0.142266	0.142266	0.142266	0.142266	0.142266	0.142266	0.142266	0.142266	0.142266	0.142266	0.142266	0.142266	0.142266	0.142266	0.142266	0.142266	0.142266	0.142266	0.142266	0.142266	0.142266	0.142266	0.142266	0.142266	0.142266	0.142266	0.142266	0.142266	0.142266
chrVII	489820	493850	YGL006W-A_PMC1_chrVII:485486-489519	60	+	1.70719	1.70719	1.70719	1.56492	1.56492	1.56492	1.56492	1.28039	1.13813	1.13813	1.13813	1.28039	1.28039	1.28039	1.13813	1.13813	1.28039	1.28039	1.28039	1.28039	1.28039	1.28039	1.28039	1.28039	1.28039	1.28039	1.28039	1.28039	1.28039	1.28039	1.28039	1.28039	1.13813	1.13813	1.28039	1.28039	0.99586	1.13813	1.13813	1.13813	1.13813	1.13813	1.13813	1.13813
chrIV	313489	314401	YDL086W_chrIV:301393-302305	60	+	0	0	0	0	0	0	0	0	0	0	0	0	0	0	0	0	0	0	0	0	0	0	0	0	0	0	0	0	0	0	0	0	0	0	0	0	0	0	0	0	0	0	0	0
chrIV	1388678	1389486	VPS60_chrIV:1427353-1428161	60	-	204.044006	208.177994	207.570007	208.177994	207.692001	208.300003	209.151001	208.664001	206.475998	207.692001	208.300003	208.421005	208.177994	206.839996	207.084	209.029007	204.408005	209.516006	209.029007	208.664001	209.636993	209.759003	209.151001	209.636993	210.367004	207.205002	208.785995	206.110992	208.056	206.718994	210.975006	210.975006	210.367004	210.123993	209.880005	202.462997	202.828003	197.720001	203.070999	204.287003	203.070999	200.274002	203.921997	209.272003
chrXIV	111161	111841	HCH1_chrXIV:108427-109107	60	+	11.5235	11.5235	11.6658	11.808	11.5235	11.6658	11.6658	11.6658	11.6658	11.808	11.808	11.6658	11.808	11.808	11.9503	12.0926	12.0926	11.9503	11.9503	12.0926	12.0926	12.0926	12.0926	12.0926	12.2348	12.2348	12.2348	12.3771	12.3771	12.3771	11.9503	11.9503	12.0926	12.0926	11.9503	11.808	12.3771	12.3771	12.3771	12.2348	12.3771	12.3771	12.3771	12.3771
chrXIII	518702	520078	RIM11_chrXIII:545906-547282	60	+	19.4904	19.4904	19.4904	19.4904	19.4904	19.348101	19.2059	19.063601	19.348101	19.4904	19.2059	19.348101	19.348101	19.4904	19.2059	18.921301	18.921301	19.2059	18.921301	19.063601	19.348101	19.348101	19.348101	19.348101	19.348101	19.348101	19.4904	19.4904	19.348101	19.4904	19.6327	19.6327	19.4904	19.348101	19.4904	19.348101	19.063601	19.063601	18.921301	19.348101	18.352301	19.348101	19.6327	19.348101
chrIII	124534	125605	RVS161_chrIII:130544-131616	60	-	16052.90039	16077.2002	15839.29981	15791.40039	15819.2002	15712	15200.2002	15146.29981	14816.59961	14551.2002	14379.5	14405.5	14533.79981	14499.09961	14469	14421.79981	14246.79981	14184.29981	14132.79981	13739.90039	13594.59961	10090.7002	13090.29981	12743.79981	12669.40039	12531.90039	12057.09961	730.812012	718.530029	717.314026	703.086975	700.169006	243.807007	236.996994	234.322006	232.863007	217.298004	198.692993	148.593994	197.841995	200.151993	198.207001	196.261002	156.376999
chrVIII	447073	447875	CTR2_YHR175W-A_chrVIII:452906-453706	60	+	96374.29688	95908.39844	96818.60156	96817.89844	96170	90220.5	83319.29688	87166	68255.70313	87555.29688	92180.29688	89742.60156	90677.70313	91329.89844	93449	92109.20313	91868.5	93457	87795.10156	90421.20313	90897.20313	95452.89844	89350.20313	94727.29688	95562.5	95621.70313	95679.79688	95793	96083.70313	92160.79688	94957.79688	96485.60156	96530	96735.70313	91576	96646	95953.39844	94740	95951.89844	96664.29688	96850.10156	97104.10156	97408.29688	97400.20313
chrII	566723	567940	IFA38_chrII:558638-559854	60	+	26.745899	27.0305	25.750099	27.0305	27.172701	27.172701	27.172701	27.172701	27.172701	26.888201	27.0305	26.603701	26.603701	26.888201	26.888201	27.172701	27.0305	27.172701	27.172701	26.888201	27.0305	27.0305	26.888201	26.888201	26.603701	27.0305	27.172701	27.0305	27.0305	27.315001	25.181	25.181	25.323299	27.4573	27.315001	27.0305	26.888201	25.323299	26.461399	26.745899	26.745899	26.034599	26.461399	26.745899
chrX	469079	469620	SPC1_chrX:457859-458419	60	-	65.906799	65.785202	65.542	53.746899	65.785202	66.028397	65.663597	65.906799	65.906799	65.542	65.906799	65.663597	65.542	65.420403	65.298798	65.055603	65.055603	65.298798	65.542	65.906799	66.028397	65.663597	65.663597	66.028397	66.028397	64.690804	65.420403	65.420403	63.596401	64.325996	64.082802	66.028397	66.028397	65.1772	65.906799	65.542	65.663597	66.271599	66.393204	66.393204	66.150002	66.514801	65.298798	65.1772
chrX	688874	690218	HOM6_chrX:689282-690626	60	-	47.1805	46.450901	45.721298	42.681301	39.398201	43.897301	43.897301	47.302101	47.423698	47.5453	47.423698	47.5453	47.1805	47.5453	47.666901	46.3293	46.572498	46.086102	46.207699	46.450901	47.666901	47.910099	47.666901	48.0317	47.788502	47.666901	47.788502	45.721298	43.289299	46.450901	46.815701	47.910099	48.0317	48.0317	48.153301	47.910099	48.153301	47.788502	47.666901	48.274899	48.274899	48.3965	48.3965	48.0317
chrXII	637580	639628	BOP2_chrXII:677911-679959	60	+	0	0	0	0	0	0	0	0	0	0	0	0	0	0	0	0	0	0	0	0	0	0	0	0	0	0	0	0	0	0	0	0	0	0	0	0	0	0	0	0	0	0	0	0
chrXVI	896768	901897	GDB1_chrXVI:901647-906775	60	+	40.1189	40.1189	40.1189	40.1189	40.1189	39.9767	40.4034	40.4034	40.5457	40.688	40.688	40.5457	39.9767	40.5457	40.688	40.688	40.688	40.1189	40.1189	40.4034	40.4034	39.265301	39.5499	39.5499	37.558102	39.1231	38.127201	37.558102	36.846802	37.984901	39.265301	39.8344	38.554001	39.692101	39.692101	39.5499	39.8344	40.2612	40.8302	40.688	40.8302	40.9725	40.8302	41.257
chrXVI	591781	592789	TIF6_chrXVI:592186-593194	60	-	107.128998	106.642998	108.345001	108.587997	107.614998	102.995003	108.467003	109.195999	109.439003	106.642998	108.709999	109.804001	109.926003	109.926003	110.291	110.291	110.533997	110.654999	110.533997	110.533997	110.777	110.654999	110.533997	110.291	109.804001	110.168999	110.412003	109.682999	105.791	110.291	110.291	106.642998	109.195999	109.926003	104.696999	110.412003	110.533997	110.654999	110.654999	107.737	110.291	110.412003	109.560997	110.291
chrII	771135	773215	SAF1_chrII:762640-764720	60	-	164.158997	163.916	163.794006	163.065002	164.524002	164.037003	163.916	164.037003	164.281006	163.794006	164.401993	163.186005	162.942993	163.307999	163.186005	163.065002	161.483994	160.268005	159.903	162.699997	164.037003	164.645004	165.009995	163.307999	163.916	160.753998	161.240997	164.524002	164.889008	164.889008	160.753998	165.496994	164.524002	165.496994	165.617996	165.009995	165.496994	160.632996	137.042007	158.444	159.173004	159.660004	162.820999	162.091995
chrII	640039	641487	YBR204C_chrII:631977-633425	60	-	14.1055	14.1055	14.1055	14.1055	14.1055	13.6191	14.1055	12.7679	13.0111	14.1055	13.3759	14.1055	13.7407	13.9839	13.8623	13.9839	13.7407	13.7407	13.8623	13.8623	13.8623	13.8623	13.8623	13.8623	13.8623	13.8623	13.7407	13.6191	13.8623	13.7407	13.8623	13.8623	13.8623	13.8623	13.0111	13.7407	12.2815	12.0383	13.1327	12.8895	12.8895	13.2543	13.3759	11.5519
chrXVI	609858	612762	YME1_chrXVI:610310-613214	60	+	0.426797	0.426797	0.426797	0.426797	0.426797	0.426797	0.426797	0.426797	0.426797	0.426797	0.426797	0.426797	0.426797	0.426797	0.426797	0.426797	0.426797	0.426797	0.426797	0.426797	0.426797	0.426797	0.426797	0.426797	0.426797	0.284531	0.426797	0.426797	0.284531	0.426797	0.284531	0.284531	0.426797	0.426797	0.284531	0.426797	0.426797	0.426797	0.426797	0.426797	0.426797	0.426797	0.426797	0.426797
chrVIII	374662	375390	YHR140W_chrVIII:380559-381287	60	+	29.448999	27.599501	29.164499	28.5954	29.3067	29.164499	29.0222	29.3067	29.448999	29.448999	29.0222	29.0222	26.888201	26.603701	28.7377	28.7377	29.7335	29.591299	29.591299	29.448999	29.875799	29.875799	29.875799	29.7335	29.7335	29.875799	29.591299	29.875799	30.160299	30.160299	30.160299	30.160299	30.018101	30.018101	29.875799	29.7335	29.591299	29.7335	29.875799	30.018101	30.018101	30.018101	29.448999	29.875799
chrVIII	277333	278454	YNG2_chrVIII:283539-284659	60	-	45.356499	45.1133	44.748501	43.046101	43.532501	44.748501	45.721298	45.599701	45.721298	45.4781	45.4781	44.505299	44.870098	45.356499	44.991699	45.721298	45.842899	45.9645	45.721298	45.721298	45.599701	45.842899	45.599701	45.4781	45.599701	45.356499	45.234901	45.1133	45.356499	45.599701	44.991699	45.4781	45.599701	45.842899	45.234901	45.234901	45.721298	45.721298	45.842899	46.207699	46.086102	46.086102	45.599701	43.046101
chrXV	683326	686064	SLK19_chrXV:712809-715545	60	+	0.569063	0.569063	0.569063	0.569063	0.569063	0.569063	0.569063	0.569063	0.569063	0.569063	0.569063	0.569063	0.569063	0.569063	0.569063	0.569063	0.569063	0.569063	0.569063	0.569063	0.569063	0.569063	0.569063	0.569063	0.569063	0.569063	0.569063	0.569063	0.569063	0.569063	0.569063	0.426797	0.426797	0.426797	0.569063	0.569063	0.569063	0.569063	0.569063	0.569063	0.569063	0.569063	0.569063	0.569063
chrXII	801701	802901	TAL1_chrXII:836212-837412	60	-	267.882996	267.640015	267.032013	267.032013	265.208008	263.506012	264.600006	265.329987	240.279999	266.181	267.640015	266.910004	265.450989	262.89801	265.450989	266.910004	264.234985	264.234985	250.738007	251.832001	198.328003	204.895004	236.875	254.507004	257.546997	247.940994	193.100006	257.546997	262.167999	259.979004	259.858002	261.316986	258.39801	258.277008	249.399994	255.237	249.886993	244.414993	249.764999	249.764999	251.953995	251.589005	251.102997	233.470993
chrXV	248780	250511	GAS5_chrXV:268137-269833	60	+	2.41852	2.56078	2.56078	2.56078	2.56078	2.56078	2.56078	2.56078	2.56078	2.56078	2.56078	2.56078	2.41852	2.41852	2.41852	1.99172	2.27625	2.27625	2.13398	2.13398	2.41852	2.41852	2.41852	2.41852	2.41852	2.41852	2.41852	2.41852	2.41852	2.41852	2.41852	2.41852	2.41852	2.41852	2.41852	2.41852	2.27625	2.27625	2.41852	2.27625	2.27625	2.41852	2.41852	2.41852
chrXI	519672	520424	DID2_chrXI:507914-508666	60	+	128.324005	128.75	129.319	129.746002	129.746002	129.319	129.319	127.328003	128.75	129.319	128.893005	128.893005	129.319	129.035004	130.173004	130.457993	130.315002	130.315002	127.042999	127.042999	129.035004	129.462006	128.608002	128.466003	121.209999	121.637001	128.466003	126.901001	128.608002	124.339996	127.754997	127.612	129.035004	126.473999	127.042999	130.173004	130.884003	131.453003	132.022995	132.164993	131.595993	131.880005	132.022995	132.022995
chrX	700405	701332	MGM101_chrX:700814-701742	60	+	0.284531	0.284531	0.284531	0.284531	0.284531	0.284531	0.284531	0.284531	0.284531	0.284531	0.284531	0.284531	0.284531	0.284531	0.284531	0.284531	0.284531	0.284531	0.284531	0.284531	0.284531	0.142266	0.142266	0.142266	0.284531	0.284531	0.284531	0.284531	0.284531	0.284531	0.284531	0.284531	0.284531	0.284531	0.284531	0.284531	0.284531	0.284531	0.284531	0.284531	0.284531	0.284531	0.284531	0.284531
chrXV	781472	782056	CDC31_chrXV:810979-811563	60	+	0.426797	0.426797	0.426797	0.284531	0.284531	0.426797	0.426797	0.426797	0.426797	0.426797	0.426797	0.426797	0.426797	0.426797	0.426797	0.426797	0.426797	0.426797	0.426797	0.426797	0.426797	0.426797	0.426797	0.426797	0.426797	0.426797	0.426797	0.284531	0.426797	0.284531	0.284531	0.284531	0.426797	0.426797	0.426797	0.426797	0.426797	0.426797	0.426797	0.426797	0.426797	0.426797	0.426797	0.426797
chrIV	870840	875782	ADR1_chrIV:894513-899457	60	+	255.509003	246.546005	246.119995	238.580002	208.276993	205.716003	163.179001	162.182999	94.322098	86.355301	85.928497	57.617599	56.3372	42.821999	42.395199	41.3993	41.826099	42.679699	42.537399	42.679699	42.252899	42.1106	41.968399	41.968399	41.968399	42.1106	41.968399	41.826099	41.826099	41.3993	41.257	40.8302	40.9725	40.5457	40.4034	39.8344	40.5457	40.4034	38.980801	40.1189	39.1231	23.7584	36.135502	39.1231
chrXIII	470346	471970	FMP24_chrXIII:497658-499282	60	+	0.142266	0.142266	0.142266	0.142266	0.142266	0.142266	0.142266	0.142266	0.142266	0.142266	0.142266	0.142266	0.142266	0.142266	0.142266	0.142266	0.142266	0.142266	0.142266	0.142266	0.142266	0.142266	0.142266	0.142266	0.142266	0.142266	0.142266	0.142266	0.142266	0.142266	0.142266	0.142266	0.142266	0.142266	0.142266	0.142266	0.142266	0.142266	0.142266	0.142266	0.142266	0.142266	0.142266	0.142266
chrXII	321098	322314	NYV1_chrXII:326284-327500	60	-	82.444298	82.322701	82.809097	81.471497	82.201103	83.660301	80.498703	74.540398	54.841301	84.997902	84.997902	81.471497	85.362701	84.633102	84.633102	84.511497	82.809097	83.660301	85.119499	85.605904	85.241096	85.970703	85.970703	82.444298	86.578697	86.578697	86.213898	85.362701	85.727501	86.700302	86.700302	86.943497	87.186699	87.673103	87.186699	86.943497	86.821899	87.308296	86.578697	86.943497	87.308296	87.673103	87.308296	87.794701
chrII	538677	540334	SUP45_chrII:530610-532266	60	-	0.486397	0.364798	0.364798	0.364798	0.364798	0.364798	0.364798	0.364798	0.364798	0.243199	0.364798	0.243199	0.243199	0.121599	0.243199	0.364798	0.243199	0.243199	0.243199	0.364798	0.364798	0.364798	0.364798	0.364798	0.364798	0.243199	0.364798	0.364798	0.364798	0.364798	0.364798	0.364798	0.364798	0.364798	0.364798	0.364798	0.364798	0.364798	0.364798	0.364798	0.364798	0.364798	0.364798	0.364798
chrXIV	702991	703651	YNR036C_chrXIV:694190-694846	60	-	22.7391	23.5903	24.6847	26.2654	26.143801	27.9678	28.940599	29.6702	31.007799	31.858999	35.750198	39.763	46.086102	55.5709	64.204399	101.535004	111.263	143.121994	155.039001	164.158997	179.237	189.695007	201.367996	206.354004	209.516006	212.434006	214.744003	222.647995	231.524994	236.145996	238.212997	239.671997	239.307007	241.738998	249.522003	251.102997	252.074997	244.901001	253.048004	257.303986	255.723007	222.039993	262.04599	263.261993
chrIV	251007	251911	HNT1_chrIV:238909-239813	60	-	3.40478	3.40478	3.28318	3.28318	3.28318	3.28318	3.28318	3.28318	3.28318	3.16158	3.28318	3.28318	3.28318	3.28318	3.28318	3.28318	3.28318	3.16158	3.16158	3.28318	3.16158	3.03998	2.79678	2.91838	2.91838	2.91838	2.91838	2.91838	2.91838	2.91838	2.91838	2.79678	3.03998	3.03998	2.91838	3.03998	3.03998	3.03998	3.03998	3.03998	3.03998	3.03998	3.03998	3.03998
chrX	443635	444363	COX16_chrX:432494-433222	60	+	0.142266	0.142266	0.142266	0.142266	0.142266	0.142266	0.142266	0.142266	0.142266	0.142266	0.142266	0.142266	0.142266	0.142266	0.142266	0.142266	0.142266	0.142266	0.142266	0.142266	0.142266	0.142266	0.142266	0.142266	0.142266	0.142266	0.142266	0.142266	0.142266	0.142266	0.142266	0.142266	0.142266	0.142266	0.142266	0.142266	0.142266	0.142266	0.142266	0.142266	0.142266	0.142266	0.142266	0.142266
chrXII	336097	336497	YLR099W-A_chrXII:341256-341656	60	+	5.97516	6.25969	6.40195	6.25969	6.40195	6.40195	6.40195	6.40195	6.40195	6.40195	6.11742	6.40195	6.40195	6.40195	5.97516	6.25969	6.25969	6.40195	6.40195	6.40195	6.40195	6.40195	6.25969	6.25969	6.25969	6.40195	6.25969	6.25969	6.11742	6.11742	6.25969	6.25969	6.40195	5.69063	5.69063	6.40195	6.40195	6.40195	6.40195	6.40195	6.40195	6.40195	6.40195	6.40195
[truncated: 4,581 more rows]
[truncated: 1,956 more columns]
