# Supplementary material for: The conserved SEN1 DNA/RNA helicase has multiple functions during yeast meiosis
Source: PLoS Genet. 2025 Dec 11;21(12):e1011684. doi: 10.1371/journal.pgen.1011684 (PMC12714266; doi:10.1371/journal.pgen.1011684)
Supplement: S7 Data — (GZ) [file pgen.1011684.s007.gz › S3C_Fig_sen1-md_ORF-T.txt]

@{"upstream":[500],"downstream":[500],"body":[1000],"bin size":[1],"ref point":[null],"verbose":false,"bin avg type":"mean","missing data as zero":false,"min threshold":null,"max threshold":null,"scale":1,"skip zeros":false,"nan after end":false,"proc number":12,"sort regions":"descend","sort using":"mean","unscaled 5 prime":[0],"unscaled 3 prime":[0],"sample_labels":["sen1-md_ORF-T"],"group_labe…
chrVIII	445465	446929	ENO2_chrVIII:451298-452762	60	+	60.229401	60.229401	60.5532	60.3913	60.3913	60.3913	60.229401	59.581699	56.505501	58.934101	58.610298	58.610298	59.581699	60.067402	61.200802	61.200802	60.876999	59.743599	60.876999	60.876999	61.038898	61.038898	60.229401	58.448399	57.153099	60.067402	60.3913	60.715099	61.038898	61.038898	61.038898	61.362701	58.772202	58.286499	60.3913	60.067402	58.934101	57.9627	59.581699	60.715099	60.067402	58.124599	57.476898	58.610298
chrV	461392	461896	SCR1_chrV:441997-442501	60	+	0.161907	0.161907	0.161907	0.161907	0.161907	0.161907	0.161907	0.161907	0.161907	0.161907	0.161907	0.161907	0.161907	0.161907	0.161907	0.161907	0.161907	0.161907	0.161907	0.161907	0.161907	0.161907	0.161907	0.161907	0.161907	0.161907	0.161907	0.161907	0.161907	0.161907	0.161907	0.161907	0	0	0	0.161907	0.161907	0.161907	0	0.161907	0.161907	0.161907	0.161907	0.161907
chrXII	199564	200331	SNR30_chrXII:198768-199536	60	+	14.2478	15.3812	15.705	15.3812	15.2192	15.2192	14.7335	14.7335	14.5716	14.7335	15.2192	15.2192	15.2192	15.2192	15.2192	15.2192	15.2192	15.0573	15.0573	15.0573	15.2192	15.2192	15.2192	15.2192	15.0573	15.2192	15.0573	14.8954	15.0573	15.2192	15.0573	15.0573	15.0573	15.0573	15.0573	14.8954	14.8954	15.0573	15.2192	15.0573	15.0573	15.2192	15.2192	15.0573
chrX	238142	238693	SNR37_chrX:227920-228472	60	-	230.132996	231.526001	224.251999	206.764008	210.477997	216.050003	220.692001	205.990005	233.692993	234.001999	234.621002	234.931	232.608994	227.811996	231.526001	231.216003	231.681	225.953995	224.097	229.203995	228.740005	230.597	232.608994	232.608994	231.371002	230.132996	225.181	173.335007	226.882996	229.050003	229.669006	227.966003	234.776001	235.550003	232.453995	234.466003	232.764008	233.847	231.216003	232.145004	233.537994	230.132996	233.847	229.050003
chrIII	126086	127230	ADY2_chrIII:132096-133240	60	-	291.884003	290.954987	290.954987	290.799988	292.037994	290.181	291.729004	291.884003	290.645996	290.490997	290.645996	291.109985	286.46701	291.884003	290.799988	291.265015	291.109985	290.335999	290.181	290.490997	290.645996	291.729004	291.265015	290.645996	290.954987	290.026001	290.490997	290.490997	291.109985	291.729004	288.015015	288.169006	287.240997	290.954987	290.645996	284.299988	284.919006	200.417999	207.382996	253.966995	237.716003	231.371002	226.419006	237.871002
chrXIII	845359	846639	ADH2_chrXIII:873110-874390	60	-	0	0	0	0	0	0	0	0	0	0	0	0	0	0	0	0	0	0	0	0	0	0	0	0	0	0	0	0	0	0	0	0	0	0	0	0	0	0	0	0	0	0	0	0
chrXI	337810	339074	FBA1_chrXI:326267-327531	60	-	17.7978	16.4049	14.8573	14.8573	13.0001	12.8454	12.8454	12.2263	12.3811	12.3811	12.3811	12.2263	12.0715	9.44056	9.44056	8.51198	8.20246	8.20246	8.20246	7.42864	7.73817	7.73817	7.73817	7.5834	7.27388	7.42864	7.42864	7.5834	6.80959	6.65482	7.42864	7.42864	7.42864	7.11911	7.27388	7.42864	7.42864	7.42864	6.96435	6.65482	6.65482	6.65482	6.65482	5.72624
chrIII	115173	116725	CIT2_chrIII:120848-122400	60	-	125.049004	125.204002	125.204002	124.275002	123.192001	126.287003	125.822998	126.596001	126.287003	126.132004	126.132004	126.132004	126.287003	125.358002	125.667999	126.442001	126.132004	115.299004	125.049004	125.358002	125.667999	127.060997	127.834	124.43	124.893997	107.714996	106.476997	126.132004	129.072998	128.453995	128.298996	127.988998	129.692001	130.619995	128.917999	130.619995	130.311005	130.619995	127.370003	129.845993	129.845993	126.750999	129.227005	124.584
chrXIII	747355	747846	HOR7_chrXIII:774722-775218	60	+	98.601303	99.8965	100.057999	100.220001	73.829498	91.315498	98.4394	97.791702	93.744102	88.239197	92.125	82.896301	80.629601	81.439201	98.277496	100.057999	102.163002	79.820099	98.601303	98.925102	101.192001	101.678001	100.057999	102.000999	101.192001	103.135002	100.706001	100.057999	104.592003	102.324997	106.049004	105.724998	105.563004	104.916	105.887001	105.724998	105.401001	105.401001	105.401001	104.753998	103.135002	102.487	103.135002	102.649002
chrXVI	557991	559751	PDH1_chrXVI:558374-560134	60	+	5380.970215	5364.140137	5397.970215	5388.100098	5388.580078	5365.589844	5115.450195	5112.209961	5390.529785	5394.569824	5400.569824	5398.620117	5252.259766	5348.109863	5256.140137	5245.299805	5342.120117	5332.080078	5239.310059	5339.040039	5369.319824	5364.950195	5049.22998	5357.97998	5380.490234	5340.97998	5271.359863	5341.149902	5324.629883	5350.540039	5290.470215	5303.75	5376.439941	5405.100098	5410.439941	5396.52002	5409.149902	5370.450195	5337.419922	5344.220215	5377.569824	5357.5	5379.680176	5354.910156
chrXIV	637723	639507	CIT1_chrXIV:629462-631246	60	-	3.40479	3.40479	3.40479	3.40479	3.40479	3.40479	3.40479	3.40479	3.40479	3.40479	3.40479	3.40479	3.40479	3.40479	3.25003	3.09527	3.09527	3.25003	3.40479	3.40479	3.40479	3.40479	3.40479	3.40479	3.25003	3.25003	3.40479	3.40479	3.40479	3.40479	3.40479	3.25003	3.25003	2.78574	3.40479	3.40479	3.40479	3.40479	3.40479	3.40479	3.25003	3.25003	3.40479	3.40479
chrVII	868618	869802	TDH3_chrVII:882714-883898	60	-	72.274498	72.274498	71.191101	70.262497	70.417297	69.798302	70.417297	69.953003	69.953003	59.2743	59.119598	58.345798	11.9168	10.9882	10.8334	9.90485	9.90485	8.82151	5.41672	5.41672	4.33337	4.33337	4.33337	3.25003	3.09527	2.9405	3.09527	3.09527	3.09527	3.09527	3.09527	3.09527	3.09527	3.09527	3.09527	3.09527	3.09527	3.09527	3.09527	2.63098	2.9405	2.78574	2.9405	2.9405
chrXIV	409508	411292	MLS1_chrXIV:406305-408089	60	+	0	0	0	0	0	0	0	0	0	0	0	0	0	0	0	0	0	0	0	0	0	0	0	0	0	0	0	0	0	0	0	0	0	0	0	0	0.161907	0.161907	0.161907	0.161907	0.161907	0.161907	0.161907	0.161907
chrIV	233650	234034	RPL41B_chrIV:221517-221901	60	-	2.16669	2.16669	2.16669	2.16669	2.16669	2.16669	2.16669	2.16669	2.16669	2.16669	2.16669	2.16669	2.16669	2.01192	2.16669	2.16669	2.16669	2.16669	2.16669	2.16669	2.16669	2.16669	2.01192	1.54763	2.16669	2.16669	2.16669	2.16669	2.16669	2.16669	2.01192	2.16669	1.7024	1.7024	1.7024	1.7024	2.01192	2.01192	2.01192	2.01192	2.01192	1.85716	2.16669	1.85716
chrXII	694574	697174	ACO1_chrXII:734995-737595	60	-	33.583599	33.7384	33.7384	33.8932	33.7384	33.8932	30.4884	33.583599	32.9646	33.274101	33.119301	32.345501	32.035999	31.262199	30.178801	29.250299	23.9883	27.7026	28.940701	26.4645	27.083599	24.916901	25.381201	27.547899	27.393101	26.155001	26.928801	31.7265	31.7265	32.345501	32.500301	31.7265	32.035999	32.500301	31.881201	31.881201	32.1908	32.1908	32.1908	32.655102	32.1908	31.7265	31.881201	32.1908
chrI	45916	46724	ACS1_chrI:42740-43548	60	-	3243.840088	3233.929932	3241.669922	3246.469971	3212.110107	3119.409912	2749.530029	3245.22998	3241.830078	3258.699951	3253.73999	3192.300049	3245.389893	3221.23999	3226.969971	3100.679932	3111.52002	3184.26001	2893.610107	2949.629883	2886.179932	3160.419922	3106.870117	3110.280029	2953.659912	2913.26001	2930.290039	3054.870117	3212.72998	3217.98999	3275.570068	3283.459961	3277.580078	3281.76001	3262.870117	3205.459961	3213.040039	3223.26001	3191.370117	3264.27002	3234.860107	3243.530029	3259.01001	3280.209961
chrII	212211	214042	ACH1_chrII:194028-195860	60	+	103.135002	104.43	104.753998	102.649002	102.649002	103.296997	103.296997	100.382004	102.810997	103.620003	102.810997	106.049004	105.887001	106.049004	106.210999	106.049004	105.887001	105.563004	106.049004	106.049004	105.563004	105.887001	105.724998	105.724998	104.106003	99.734596	99.734596	96.982201	98.763199	99.8965	103.135002	101.838997	102.324997	101.515999	103.620003	104.267998	104.43	105.238998	102.973	105.078003	105.238998	105.238998	104.753998	100.220001
chrII	426543	427279	YBR085C-A_chrII:418537-419273	60	-	6.19053	6.19053	5.88101	6.19053	6.19053	6.50006	6.50006	6.50006	6.50006	6.50006	6.50006	6.50006	6.50006	6.50006	6.50006	6.50006	6.65482	6.65482	6.65482	6.65482	6.65482	6.96435	6.96435	6.96435	6.80959	6.96435	6.96435	6.96435	6.96435	6.19053	6.96435	6.96435	6.96435	6.96435	6.50006	6.96435	6.96435	6.96435	6.96435	6.96435	6.96435	6.96435	6.96435	6.96435
chrVII	986476	987988	ENO1_chrVII:1000885-1002397	60	+	4.20958	4.20958	4.20958	4.20958	4.20958	4.20958	3.88576	4.04767	4.20958	1.61907	2.75242	3.72386	4.04767	4.20958	4.20958	4.20958	4.20958	4.20958	3.72386	2.75242	3.88576	3.88576	3.88576	3.88576	3.88576	3.88576	3.88576	3.88576	3.88576	3.88576	3.72386	3.56195	3.23814	3.88576	3.88576	3.88576	3.88576	4.04767	3.88576	4.04767	4.04767	4.04767	4.04767	3.88576
chrX	149475	149579	SNR128_chrX:139583-139687	60	-	0.773817	0.773817	0.773817	0.773817	0.773817	0.773817	0.773817	0.773817	0.619053	0.773817	0.773817	0.773817	0.619053	0.773817	0.773817	0.773817	0.773817	0.773817	0.773817	0.773817	0.92858	0.92858	0.92858	0.92858	0.92858	1.08334	0.92858	0.92858	0.92858	0.92858	1.23811	1.23811	1.08334	1.23811	1.54763	1.54763	1.54763	1.54763	1.54763	1.54763	1.54763	1.54763	1.39287	1.39287
chrXV	729735	730055	SNR35_chrXV:759205-759525	60	-	0.92858	0.92858	0.92858	0.92858	0.92858	0.92858	0.92858	0.92858	0.92858	0.92858	0.92858	0.92858	0.92858	0.92858	0.773817	0.773817	0.92858	0.92858	0.92858	0.92858	0.92858	0.92858	0.92858	0.92858	0.92858	0.92858	0.92858	0.92858	0.92858	0.92858	0.92858	0.92858	0.92858	0.92858	0.92858	0.773817	0.92858	0.92858	0.619053	0.46429	0.773817	0.773817	0.92858	0.92858
chrXV	96022	96624	ZEO1_chrXV:110218-110839	60	+	248.041	246.584	238.651001	247.878998	247.718002	245.289001	227.479004	243.507996	240.108002	217.279007	178.744995	215.983994	223.593002	172.268997	221.164993	239.621994	233.632004	244.317001	248.526993	248.850998	248.203003	247.878998	247.718002	242.860001	243.832001	246.259995	245.936996	228.126999	245.774994	247.878998	248.203003	248.203003	247.878998	247.718002	247.393997	247.718002	232.498001	229.421997	241.078995	238.488998	238.003006	243.345993	245.289001	246.908005
chrII	485560	487128	TEF2_chrII:477566-479134	60	+	8.58106	8.58106	8.58106	8.58106	8.74297	8.74297	8.74297	8.74297	8.58106	8.58106	8.58106	8.58106	8.58106	8.58106	8.58106	8.58106	8.58106	8.09534	8.09534	7.93344	8.09534	7.77153	7.77153	7.60962	7.60962	7.60962	7.28581	7.60962	7.60962	7.44772	7.44772	7.44772	7.28581	5.66674	5.82865	7.28581	7.28581	7.60962	7.60962	7.44772	7.60962	7.44772	7.60962	7.60962
chrIV	553300	554164	TPI1_chrIV:555649-556513	60	-	142.537003	140.988998	140.369995	139.442001	138.977005	127.060997	107.560997	71.345901	132.632004	132.632004	130.619995	129.692001	127.68	127.525002	96.417503	94.2509	91.155602	36.059898	36.3694	34.821701	5.26195	5.10719	5.10719	4.95243	5.10719	4.33337	4.17861	4.17861	4.17861	4.33337	3.86908	4.02385	4.17861	4.17861	4.17861	4.02385	4.17861	4.17861	4.17861	4.17861	3.86908	3.86908	3.40479	3.40479
chrXVI	555962	557601	CIT3_chrXVI:556342-557982	60	+	4.37149	4.37149	4.37149	4.53339	4.53339	4.53339	4.53339	4.53339	4.53339	4.53339	4.53339	4.53339	4.53339	4.53339	4.53339	4.53339	4.53339	4.53339	3.72386	3.72386	3.72386	3.72386	3.72386	3.72386	3.72386	3.56195	3.56195	3.56195	3.56195	3.56195	3.56195	3.56195	3.40004	3.40004	3.23814	3.23814	3.07623	3.07623	3.23814	3.23814	3.40004	3.56195	3.56195	3.23814
chrII	269914	270506	HHT1_chrII:256306-256898	60	+	4.6953	5.01911	4.53339	4.6953	5.01911	5.01911	5.50483	5.66674	5.82865	5.99055	5.82865	5.99055	5.99055	5.99055	5.82865	5.82865	5.66674	5.82865	5.99055	5.66674	5.82865	5.82865	5.66674	5.82865	5.99055	6.31437	6.31437	6.47627	6.47627	6.63818	6.63818	6.63818	6.63818	6.47627	6.31437	6.47627	6.47627	6.47627	6.31437	6.63818	6.63818	6.63818	6.80009	6.80009
chrXIII	455662	456262	SPG4_chrXIII:482954-483554	60	+	7.93344	7.93344	7.93344	8.09534	8.09534	8.09534	8.09534	7.28581	8.09534	8.09534	8.09534	8.09534	8.09534	8.09534	7.93344	7.93344	7.93344	7.77153	7.77153	7.60962	7.60962	7.60962	7.77153	7.77153	7.77153	7.60962	7.93344	7.93344	7.93344	6.15246	7.28581	7.77153	7.77153	7.77153	7.77153	7.60962	7.44772	7.28581	7.28581	7.1239	7.28581	7.44772	7.44772	7.44772
chrXVI	700859	702403	TEF1_chrXVI:700557-702101	60	+	50.353001	49.381599	50.191101	50.029202	50.029202	48.895901	48.895901	48.410198	45.981499	44.848202	46.143501	46.4673	46.305401	46.305401	46.952999	39.829102	39.991001	45.819599	45.819599	45.4958	44.848202	45.3339	42.9053	43.390999	44.524399	44.848202	41.933899	43.876801	37.7243	42.095798	45.172001	41.933899	43.0672	45.3339	46.4673	47.438702	47.114899	47.114899	46.143501	45.819599	45.819599	45.4958	42.419601	42.095798
chrV	304518	306662	ICL1_chrV:285103-287247	60	-	3.55956	3.55956	3.55956	2.47621	2.47621	2.32145	2.16669	2.01192	2.32145	2.32145	2.32145	2.01192	2.32145	2.32145	2.47621	2.47621	2.47621	2.47621	2.47621	2.47621	2.47621	2.47621	2.47621	2.47621	2.47621	2.47621	2.47621	2.47621	2.47621	2.47621	2.47621	2.47621	1.85716	2.32145	2.32145	2.47621	2.16669	2.16669	2.16669	2.47621	2.47621	2.16669	2.47621	2.47621
chrXV	494797	496077	CRC1_chrXV:513037-514317	60	-	0.154763	0.154763	0.154763	0.154763	0.154763	0.154763	0.154763	0.154763	0.154763	0.154763	0.154763	0.154763	0.154763	0.154763	0.154763	0.154763	0.154763	0.154763	0.154763	0.154763	0.154763	0.154763	0.154763	0.154763	0.154763	0.154763	0.154763	0.154763	0.154763	0.154763	0	0.154763	0.154763	0.154763	0.154763	0.154763	0.154763	0.154763	0.154763	0.154763	0.154763	0.154763	0.154763	0.154763
chrX	622075	622659	SOD1_chrX:622476-623060	60	-	19.9645	19.9645	19.9645	19.6549	19.8097	19.8097	20.1192	20.1192	19.5002	19.6549	19.8097	18.2621	20.274	20.1192	20.1192	19.6549	19.8097	19.5002	19.6549	19.8097	19.9645	19.8097	20.274	20.274	20.274	20.274	20.274	20.274	20.274	20.274	20.274	20.1192	20.428801	20.428801	20.428801	20.5835	20.5835	20.274	20.428801	20.5835	20.428801	20.428801	20.274	20.428801
chrV	136383	136839	RPR1_chrV:117661-118117	60	-	1.23811	1.23811	1.23811	1.23811	1.23811	1.23811	1.08334	1.23811	1.23811	1.39287	1.39287	1.39287	1.39287	1.39287	1.39287	1.39287	1.39287	1.39287	1.39287	1.39287	1.54763	1.54763	1.54763	1.54763	1.54763	1.54763	1.54763	1.7024	2.16669	2.16669	2.16669	2.16669	2.16669	2.16669	2.16669	2.16669	2.32145	2.32145	2.32145	2.47621	2.63098	2.63098	2.9405	3.09527
chrVI	128263	128798	HSP12_chrVI:107215-107751	60	+	1.45716	1.45716	1.45716	1.45716	1.45716	1.45716	1.45716	1.45716	1.45716	1.45716	1.45716	1.45716	1.45716	1.45716	1.45716	1.45716	1.45716	1.29525	1.45716	1.45716	1.45716	1.45716	1.45716	1.45716	1.45716	1.45716	1.45716	1.45716	1.45716	1.45716	1.45716	1.45716	1.45716	1.45716	1.45716	1.45716	1.29525	1.45716	1.45716	1.45716	1.45716	1.45716	1.45716	1.45716
chrIX	232300	232964	YIL057C_chrIX:247728-248392	60	-	37.917	38.0718	38.0718	38.0718	37.762199	37.917	36.833698	33.274101	36.833698	37.1432	37.607498	37.762199	37.607498	37.762199	37.607498	37.452702	36.524101	36.524101	35.4408	35.4408	35.131302	34.512199	33.8932	35.4408	34.667	34.512199	32.809799	33.8932	30.797899	34.667	33.428902	34.512199	35.285999	35.285999	35.285999	35.905102	36.059898	36.3694	35.750301	36.2146	36.2146	36.524101	36.3694	36.059898
chrXIV	556697	557561	NCE103_chrXIV:559747-560611	60	+	1.13335	1.13335	1.13335	1.13335	1.13335	1.13335	1.13335	1.13335	0.971441	0.647627	0.647627	1.13335	1.13335	1.13335	1.13335	1.13335	1.13335	1.13335	1.13335	1.13335	1.13335	1.13335	1.13335	1.13335	0.971441	0.971441	0.809534	1.13335	1.13335	1.13335	1.13335	1.13335	1.13335	1.13335	1.13335	1.13335	1.13335	1.13335	1.13335	1.13335	0.971441	1.13335	1.13335	1.13335
chrVIII	375653	375789	SNR32_chrVIII:381551-381687	60	+	240.755997	238.003006	243.184006	245.126999	244.802994	245.613007	244.802994	244.479004	243.994003	243.507996	242.535995	242.212997	242.050995	243.832001	243.184006	243.669998	241.889008	240.108002	237.031998	228.126999	235.251007	244.641006	244.641006	245.451004	244.802994	245.774994	244.479004	245.289001	245.451004	244.964996	243.669998	244.802994	243.832001	241.727005	240.108002	240.108002	239.783997	189.593002	232.335999	238.651001	239.783997	237.031998	230.878998	236.384003
chrII	268869	269349	HHF1_chrII:255262-255742	60	-	4.33337	4.33337	4.33337	4.17861	4.17861	4.02385	4.02385	3.86908	3.86908	4.02385	4.02385	3.55956	3.86908	4.02385	4.02385	2.78574	4.02385	4.02385	4.02385	3.86908	4.02385	4.02385	4.02385	3.86908	4.02385	4.02385	4.02385	2.9405	3.86908	3.86908	3.86908	4.02385	4.02385	4.02385	4.02385	4.02385	3.86908	4.02385	3.86908	3.40479	3.71432	3.55956	3.86908	4.02385
chrV	40791	42767	SIT1_chrV:27625-29601	60	+	101.515999	104.267998	106.049004	105.238998	106.696999	104.916	96.010803	100.057999	102.649002	101.192001	100.220001	106.373001	106.373001	107.019997	107.344002	107.991997	107.830002	107.344002	106.210999	106.049004	105.238998	105.238998	107.505997	107.344002	107.830002	105.887001	106.210999	106.373001	106.535004	107.505997	101.029999	107.505997	108.153999	107.991997	107.667999	107.667999	106.696999	105.563004	104.43	105.238998	105.401001	107.019997	106.859001	108.153999
chrXI	170223	171199	GPM1_chrXI:163475-164451	60	-	270.372009	266.502014	266.347992	265.264008	268.979004	270.681	270.526001	271.144989	269.132996	268.824005	268.824005	267.585999	257.681	267.894989	268.669006	263.71701	264.335999	264.026001	264.181	268.824005	263.252014	263.71701	268.359985	268.204987	269.442993	269.132996	269.442993	269.287994	268.669006	271.764008	271.454987	270.062012	269.907013	267.894989	270.21701	267.431	268.049988	267.276001	270.681	270.681	252.727997	252.108994	268.824005	265.882996
chrXIII	181826	183122	CAT2_chrXIII:193641-194937	60	+	2198.209961	2202.100098	2171.330078	2179.590088	2162.590088	2153.360107	2084.389893	2178.129883	2210.030029	2218.120117	2214.560059	2222.659912	2220.879883	2220.22998	2210.51001	2214.560059	2210.189941	2212.780029	2185.419922	2213.100098	2214.719971	2209.060059	2224.919922	2217.800049	2207.439941	2231.399902	2229.939941	2221.850098	2217.310059	2222.330078	2213.590088	2196.75	2210.189941	2215.050049	2222.01001	2228.649902	2230.27002	2227.679932	2231.23999	2175.540039	2233.669922	2234.639893	2232.050049	2229.129883
chrXIV	360402	362194	MEP2_chrXIV:357177-358969	60	+	10.2001	10.0382	7.60962	9.3906	9.87632	10.6859	10.8478	11.0097	11.0097	11.0097	11.0097	11.0097	10.8478	11.0097	11.0097	10.362	10.2001	10.362	10.5239	10.6859	10.362	10.5239	10.8478	10.6859	10.5239	10.362	10.8478	10.6859	11.0097	11.0097	10.8478	10.8478	11.0097	11.0097	11.0097	11.0097	10.6859	10.362	10.5239	10.8478	11.1716	11.1716	11.1716	10.5239
chrXV	1004368	1006120	ALD4_chrXV:1039789-1041541	60	+	14.4097	14.4097	13.6002	13.6002	13.1145	13.7621	13.7621	14.2478	14.2478	14.4097	14.2478	13.7621	14.2478	14.2478	13.7621	14.5716	14.5716	14.7335	14.7335	14.5716	14.4097	14.5716	14.5716	15.0573	14.8954	14.5716	15.0573	14.8954	14.5716	14.5716	14.5716	15.2192	15.2192	15.0573	15.0573	15.2192	15.2192	15.0573	14.8954	14.8954	14.5716	14.7335	14.7335	14.7335
chrVII	145919	146652	COX13_chrVII:144709-145445	60	+	3.88576	4.04767	2.59051	3.23814	4.04767	4.04767	4.20958	4.20958	4.20958	4.20958	4.20958	4.20958	4.20958	4.20958	4.20958	4.20958	4.20958	4.20958	4.20958	4.20958	4.04767	4.04767	4.04767	4.04767	4.20958	4.20958	4.20958	4.20958	4.20958	4.20958	4.20958	4.20958	4.20958	4.20958	4.20958	4.04767	4.04767	4.04767	3.88576	4.04767	4.04767	4.04767	4.04767	4.04767
chrV	157960	159509	GCN4_chrV:138829-140365	60	-	6.80959	7.5834	8.04769	7.89293	7.73817	8.04769	8.20246	7.73817	8.97627	8.82151	8.66675	8.82151	8.82151	8.97627	8.97627	9.13104	9.13104	8.66675	9.2858	8.82151	8.82151	9.44056	9.44056	9.44056	9.44056	8.97627	8.97627	8.97627	9.44056	9.44056	9.2858	9.2858	9.2858	9.2858	9.2858	9.2858	9.2858	9.2858	9.59533	9.75009	9.59533	9.2858	9.13104	9.13104
chrX	646989	649052	YJR120W_ATP2_chrX:647406-649470	60	+	4.20958	4.20958	4.20958	4.20958	4.04767	4.20958	4.20958	4.20958	4.20958	4.20958	4.20958	4.20958	4.20958	4.53339	4.6953	5.01911	5.18102	5.34293	5.34293	5.34293	5.18102	5.18102	5.18102	5.18102	5.50483	5.66674	5.99055	5.99055	5.99055	6.15246	6.15246	6.31437	6.31437	6.962	6.962	6.80009	6.63818	6.63818	6.80009	6.31437	6.962	5.99055	6.63818	6.962
chrXV	67423	68809	MDH2_chrXV:81622-83006	60	-	0.154763	0.309527	0.309527	0.309527	0.309527	0.46429	0.46429	0.46429	0.46429	0.46429	0.46429	0.46429	0.46429	0.46429	0.46429	0.46429	0.46429	0.46429	0.46429	0.46429	0.46429	0.46429	0.46429	0.46429	0.46429	0.46429	0.46429	0.46429	0.46429	0.46429	0.46429	0.46429	0.46429	0.46429	0.46429	0.309527	0.46429	0.46429	0.46429	0.46429	0.46429	0.46429	0.46429	0.46429
chrII	688901	690365	LSR1_chrII:680401-681865	60	-	98.738998	98.893799	99.2033	100.287003	100.132004	101.059998	100.596001	100.750999	101.059998	100.750999	99.822304	100.596001	100.905998	100.596001	100.750999	101.214996	99.2033	100.132004	99.512802	100.441002	100.596001	101.525002	101.214996	101.214996	101.525002	101.525002	100.441002	100.750999	99.977097	100.750999	101.059998	100.750999	100.750999	101.059998	100.596001	100.905998	100.287003	101.370003	101.525002	101.214996	101.214996	101.525002	100.905998	100.905998
chrIV	985468	986164	PMP3_chrIV:1013053-1013749	60	-	30.024099	28.940701	29.869301	29.7146	29.869301	30.024099	30.024099	29.869301	29.869301	30.024099	30.024099	29.869301	30.178801	30.024099	30.178801	30.024099	30.024099	30.024099	30.024099	30.024099	30.333599	30.333599	30.178801	30.333599	30.178801	29.559799	26.774099	29.7146	29.559799	29.559799	29.095501	28.4764	28.940701	29.095501	21.3573	21.2026	21.2026	21.0478	21.0478	21.2026	21.0478	20.7383	19.6549	19.6549
chrXIII	751336	751800	COX7_chrXIII:778710-779174	60	-	59.2743	59.4291	59.4291	59.5839	59.4291	59.4291	55.4053	59.5839	59.4291	59.4291	59.4291	59.2743	58.810101	58.964802	59.119598	59.4291	56.643398	44.726601	58.964802	59.5839	59.738602	59.119598	59.738602	52.155201	53.857601	59.4291	56.9529	57.571999	56.9529	57.262402	56.1791	53.238602	56.643398	56.488602	57.571999	58.5005	59.2743	59.2743	59.2743	59.2743	59.119598	59.2743	52.0005	52.155201
chrXIV	233382	233926	SNR19_chrXIV:230126-230670	60	-	47.202801	44.5718	46.119499	45.809898	43.643299	44.262299	44.5718	47.048	46.429001	46.429001	46.583801	46.893299	47.202801	47.048	46.429001	46.893299	46.738499	47.202801	47.202801	47.357601	47.202801	46.893299	46.738499	44.881401	47.357601	47.202801	47.357601	47.667099	47.976601	48.131401	48.131401	48.131401	47.976601	47.512299	47.512299	47.512299	47.512299	47.976601	47.821899	47.976601	47.976601	47.821899	47.667099	48.131401
chrIV	1364541	1365613	TRS31_chrIV:1403213-1404285	60	+	12.7906	12.6287	12.4668	12.4668	11.9811	11.8192	11.8192	11.9811	11.3335	11.4954	11.9811	11.9811	11.1716	10.8478	10.8478	11.1716	11.1716	11.0097	11.1716	10.8478	11.0097	10.8478	10.8478	10.6859	10.5239	10.6859	10.6859	10.6859	10.6859	10.6859	10.6859	10.6859	10.6859	10.2001	10.362	10.362	10.362	9.3906	9.55251	9.71441	10.2001	10.362	10.2001	10.0382
chrIV	1364277	1364389	SNR13_chrIV:1402949-1403061	60	+	213.716995	213.716995	212.421997	212.421997	179.554993	209.992996	212.908005	213.554993	213.878998	209.184006	210.641006	205.136002	204.973999	204.811996	201.897995	208.050003	207.240997	209.507004	208.373993	211.126999	212.259995	211.774002	212.098007	212.421997	210.479004	213.069	210.641006	209.669006	210.641006	214.041	212.259995	214.041	214.526993	212.746002	214.850006	213.716995	215.011993	215.011993	214.365005	214.526993	211.774002	211.936005	209.507004	207.565002
chrXV	388873	389177	SNR9_chrXV:407822-408126	60	-	1.39287	1.39287	1.39287	1.39287	1.23811	1.54763	1.39287	1.23811	1.23811	1.08334	1.39287	1.39287	1.39287	1.54763	1.54763	1.54763	1.23811	1.54763	1.54763	1.39287	1.39287	1.39287	1.39287	1.54763	1.54763	1.54763	1.54763	1.39287	1.54763	1.54763	1.23811	1.39287	1.23811	1.23811	0.92858	1.08334	1.08334	1.08334	1.39287	1.39287	1.54763	1.54763	1.54763	1.54763
chrI	46724	48245	ACS1_chrI:43548-45068	60	-	0.92858	0.92858	0.92858	0.92858	0.92858	0.92858	0.92858	0.92858	0.92858	0.92858	0.92858	0.92858	0.92858	0.92858	0.92858	0.92858	0.92858	0.92858	0.92858	0.92858	0.619053	0.92858	0.92858	0.773817	0.773817	0.773817	0.92858	0.92858	0.92858	0.619053	0.619053	0.92858	0.92858	0.92858	0.92858	0.92858	0.92858	0.92858	0.92858	0.92858	0.92858	0.92858	0.92858	0.92858
chrXVI	297552	298519	ISU1_chrXVI:297458-298426	60	+	1.13335	1.29525	1.29525	1.29525	1.29525	1.29525	1.29525	1.29525	1.29525	1.29525	1.29525	1.29525	1.29525	1.29525	1.29525	1.29525	1.29525	1.29525	1.29525	1.29525	1.29525	1.45716	1.45716	1.45716	1.45716	1.45716	1.61907	1.61907	1.61907	1.29525	1.29525	1.61907	1.61907	1.61907	1.78098	1.78098	1.78098	1.78098	1.78098	1.78098	1.29525	1.78098	1.78098	1.78098
chrIV	682135	682589	YDR119W-A_chrIV:690983-691431	60	+	18.9431	22.667	23.800301	24.1241	23.638399	23.9622	23.9622	23.9622	24.1241	24.1241	23.3146	23.638399	23.638399	23.800301	23.9622	23.9622	23.9622	24.1241	24.1241	23.9622	24.1241	23.638399	23.3146	23.638399	23.9622	23.800301	23.9622	22.990801	24.1241	24.1241	24.1241	24.1241	23.9622	23.9622	23.9622	23.800301	23.638399	23.638399	23.4765	22.828899	22.5051	23.3146	23.9622	23.9622
chrXIV	613538	614012	PBI2_chrXIV:605315-605779	60	+	15.0573	15.3812	15.5431	15.0573	15.705	15.705	15.705	15.5431	15.5431	15.3812	15.3812	15.3812	15.2192	15.3812	15.3812	15.5431	15.3812	15.705	15.2192	15.0573	14.5716	14.4097	13.2764	14.5716	14.0859	14.2478	14.0859	14.4097	14.0859	14.0859	12.4668	12.4668	12.4668	12.3049	12.3049	12.3049	12.4668	12.4668	12.143	12.143	12.143	12.143	12.143	10.2001
chrV	562438	563062	DMC1_chrV:548822-549446	60	+	4.53339	4.53339	4.6953	4.6953	4.6953	4.6953	3.72386	4.53339	4.85721	4.85721	4.85721	4.6953	5.34293	6.47627	6.63818	6.47627	6.962	7.44772	8.41916	8.41916	8.09534	8.90488	9.06678	8.74297	8.25725	9.71441	10.362	10.6859	11.0097	11.0097	11.0097	11.0097	11.0097	11.0097	11.0097	11.0097	10.6859	10.5239	8.74297	10.5239	10.2001	8.41916	8.09534	10.0382
chrXIII	599452	599836	SNR83_chrXIII:626362-626746	60	+	49.0578	48.895901	49.543499	49.381599	49.2197	49.705399	49.543499	49.381599	49.0578	48.734001	48.734001	49.381599	49.867298	50.353001	50.191101	50.029202	50.5149	50.6768	50.838799	49.0578	49.2197	52.781601	53.591202	54.0769	53.429298	53.591202	54.886398	55.372101	53.753101	55.372101	55.048302	55.372101	54.724499	56.181702	55.857899	56.343601	56.6674	57.153099	56.6674	57.314999	57.476898	56.991199	57.9627	57.476898
chrXII	53345	54614	SDH2_chrXII:52742-54014	60	-	225.953995	226.264008	226.572998	225.800003	225.645004	225.490005	225.335007	225.645004	226.264008	226.882996	226.882996	227.037994	226.264008	225.335007	224.871002	226.572998	227.037994	225.490005	225.953995	226.264008	226.108994	226.572998	227.037994	227.037994	221.776001	222.395004	219.453995	226.264008	227.037994	227.037994	227.347	227.501999	227.347	225.953995	224.716003	227.347	227.656998	227.347	227.656998	226.108994	227.192993	226.264008	216.203995	216.050003
chrX	116312	116807	QCR8_chrX:106336-106832	60	+	139.563995	138.916	139.240005	137.945007	140.210999	140.048996	139.888	140.535004	141.020996	140.210999	140.210999	140.535004	136.487	140.535004	140.858994	140.858994	140.535004	141.507004	141.992004	141.507004	139.240005	138.106995	128.391998	140.535004	141.830002	141.507004	142.315994	142.154007	142.154007	142.154007	128.229996	138.268005	141.182999	140.858994	139.401993	141.182999	141.507004	141.507004	141.345001	141.830002	141.992004	141.020996	141.669006	141.669006
chrIV	891757	892413	HTA1_chrIV:915433-916089	60	+	1.78098	1.78098	1.78098	1.78098	1.78098	1.61907	1.61907	1.45716	1.78098	1.78098	1.78098	1.78098	1.78098	1.78098	1.78098	1.78098	1.78098	1.78098	1.61907	1.61907	1.61907	1.78098	1.61907	1.29525	1.45716	1.45716	1.29525	1.78098	1.78098	1.78098	0.971441	0.971441	1.13335	1.78098	1.78098	1.78098	1.78098	1.78098	1.94288	1.94288	1.94288	1.94288	1.94288	1.94288
chrXII	64501	65910	UBI4_chrXII:63902-65310	60	-	28.785999	29.095501	29.250299	29.250299	29.250299	29.405001	28.166901	29.405001	29.095501	29.405001	29.250299	29.095501	28.4764	27.547899	28.321699	28.631201	28.785999	28.631201	29.405001	29.7146	29.559799	29.559799	29.559799	28.631201	29.7146	29.559799	28.940701	29.869301	29.869301	30.178801	30.178801	30.178801	30.178801	29.869301	30.178801	30.178801	30.178801	30.024099	30.024099	30.178801	29.869301	29.869301	30.178801	29.869301
chrXIV	554764	556084	IDH1_chrXIV:557815-559135	60	-	2.32145	2.32145	2.32145	2.32145	2.32145	2.47621	2.47621	2.47621	2.32145	2.32145	2.16669	2.47621	2.47621	2.47621	2.63098	2.63098	2.47621	2.32145	2.32145	2.32145	2.47621	2.47621	2.47621	2.63098	2.63098	2.63098	2.63098	2.63098	2.63098	2.63098	2.63098	2.63098	2.47621	2.16669	2.16669	1.39287	2.78574	2.9405	2.9405	2.9405	2.9405	2.63098	2.9405	2.9405
chrXI	285439	286811	MDH1_chrXI:278999-280375	60	+	25.581301	25.581301	25.419399	25.419399	25.581301	25.419399	25.2575	25.0956	24.285999	18.2955	18.2955	20.562201	22.667	22.828899	24.447901	24.771799	25.581301	25.581301	25.581301	25.7432	20.886	25.2575	25.2575	25.2575	25.581301	25.9051	25.9051	25.9051	25.9051	25.9051	25.581301	25.419399	25.581301	25.581301	26.066999	26.066999	25.581301	24.6098	24.6098	25.2575	25.9051	25.9051	26.066999	26.228901
chrII	98091	98953	ATG8_chrII:79904-80767	60	-	176.740005	172.561005	174.417999	178.597	173.490005	179.061005	178.287003	177.822998	179.679993	180.764008	180.917999	179.371002	179.216003	179.835007	180.143997	180.453995	175.811005	180.453995	178.132996	181.072998	180.608994	180.298996	180.608994	180.453995	180.764008	180.608994	179.371002	180.608994	180.608994	177.358994	177.514008	176.429993	180.298996	180.298996	180.917999	180.608994	179.216003	170.703995	180.608994	181.537003	180.917999	181.692001	180.917999	181.537003
chrXV	139718	140886	ADH1_chrXV:159470-160638	60	-	229.358994	232.145004	231.216003	240.656998	247.776001	249.324005	249.014008	241.121002	235.395004	241.895004	243.906998	229.050003	226.419006	243.442993	245.608994	247.466995	247.931	244.990005	246.537994	248.085999	249.942993	250.251999	251.181	251.490005	251.335999	252.108994	252.108994	252.264008	252.574005	252.574005	252.264008	251.800003	250.871002	250.871002	250.561996	250.716995	251.335999	251.955002	251.955002	251.181	247.931	248.858994	249.632996	248.395004
chrXI	527059	529051	GAP1_chrXI:515002-516994	60	+	3.40004	3.40004	3.40004	3.40004	3.07623	3.07623	3.07623	3.23814	3.23814	3.23814	3.40004	3.40004	3.23814	3.23814	3.40004	3.40004	3.40004	3.40004	3.40004	3.23814	3.40004	3.40004	3.40004	3.40004	3.40004	3.40004	3.40004	3.40004	0.971441	2.10479	3.07623	3.23814	3.40004	3.40004	3.40004	3.40004	3.40004	3.40004	3.40004	3.40004	3.40004	3.40004	3.40004	3.40004
chrVII	963570	964978	LSC2_chrVII:978017-979425	60	-	42.0956	41.786098	42.559898	42.8694	41.786098	41.940899	41.476601	41.786098	41.3218	43.179001	43.333698	43.488499	43.643299	43.643299	43.643299	43.643299	43.643299	43.488499	43.488499	43.643299	43.798	42.559898	42.8694	43.179001	43.488499	41.940899	40.3932	43.179001	43.488499	43.643299	43.488499	43.952801	43.952801	43.798	44.107498	43.643299	43.952801	44.107498	43.798	43.952801	43.798	43.952801	44.262299	44.417099
chrXV	73278	75370	HRP1_chrXV:87466-89554	60	+	1.45716	1.45716	1.45716	1.45716	1.45716	1.45716	1.45716	1.45716	1.45716	1.45716	1.45716	1.45716	1.45716	1.45716	1.45716	1.61907	1.61907	1.61907	1.61907	1.61907	1.61907	1.78098	1.78098	1.78098	1.78098	1.78098	1.78098	1.78098	1.78098	2.59051	2.59051	2.59051	2.59051	2.59051	2.59051	2.59051	2.59051	2.91432	3.23814	3.23814	3.23814	3.23814	3.56195	3.72386
chrV	53053	55189	PRB1_chrV:39877-42013	60	-	79.857903	85.738899	86.357903	86.357903	85.8936	86.048401	85.738899	85.119797	85.584099	85.738899	84.965103	84.655502	85.429298	84.1912	83.881699	82.024597	80.167397	78.774498	82.798401	82.179298	82.024597	83.262703	82.953102	82.798401	83.417397	84.1912	84.1912	84.036499	84.965103	85.584099	85.429298	72.429199	83.262703	83.262703	87.441299	86.667503	87.131699	87.131699	86.822197	87.286499	86.976997	86.976997	82.179298	77.226898
chrVII	399991	401870	OLE1_chrVII:398544-400424	60	+	1.78098	1.78098	1.94288	1.94288	1.94288	1.94288	1.94288	1.94288	1.94288	1.94288	1.94288	1.78098	1.61907	1.78098	1.94288	1.78098	1.78098	1.78098	1.78098	1.94288	1.94288	1.94288	1.94288	1.94288	1.78098	1.78098	1.78098	1.94288	1.94288	1.94288	1.94288	1.94288	1.94288	1.94288	1.94288	1.94288	1.78098	1.94288	1.94288	1.94288	1.94288	1.94288	1.94288	1.94288
chrXVI	49356	51060	FUM1_chrXVI:47153-48857	60	+	1.78098	1.78098	1.78098	1.94288	2.4286	2.4286	2.4286	2.59051	2.59051	2.59051	2.4286	2.4286	2.4286	2.59051	2.59051	2.59051	2.59051	2.59051	2.75242	2.75242	3.07623	3.07623	3.07623	3.07623	3.07623	3.07623	3.23814	3.23814	3.40004	3.07623	3.40004	3.40004	3.56195	3.56195	3.56195	3.56195	3.72386	3.72386	3.72386	3.72386	3.72386	3.72386	3.72386	3.72386
chrXII	219462	220102	COX12_chrXII:224612-225252	60	-	50.143299	50.2981	49.369499	49.833801	50.143299	50.143299	49.833801	50.2981	50.2981	50.2981	50.2981	50.2981	50.2981	50.607601	49.988499	48.595699	50.607601	50.607601	49.833801	50.143299	50.143299	50.2981	50.607601	50.2981	50.452801	50.607601	50.607601	50.607601	50.917099	50.917099	50.762402	50.607601	51.071899	51.071899	51.2267	51.2267	51.2267	51.2267	50.762402	49.833801	51.2267	50.917099	50.917099	50.917099
chrVI	246800	247486	QCR6_chrVI:224193-224881	60	-	172.251999	174.263	176.585007	176.429993	177.048996	177.048996	175.501999	176.121002	176.893997	177.977997	175.811005	176.740005	178.132996	178.132996	178.287003	178.442001	178.597	178.906006	177.822998	179.371002	179.216003	179.061005	178.442001	177.358994	176.429993	177.203995	174.108994	172.406006	173.798996	171.477997	176.893997	176.893997	179.371002	178.597	178.287003	178.132996	177.203995	177.203995	177.203995	177.203995	177.822998	176.893997	178.751999	179.835007
chrXVI	599422	599934	ATP20_chrXVI:599830-600342	60	+	129.201996	130.173004	131.306	131.468002	131.306	131.792007	132.115997	131.630005	131.953995	131.792007	126.934998	131.792007	131.953995	131.468002	131.145004	130.335007	132.115997	132.764008	123.210999	133.572998	132.925995	130.983002	133.897003	133.248993	130.658997	132.764008	132.925995	133.248993	133.248993	132.925995	133.087006	132.764008	132.602005	123.210999	133.735001	134.382996	134.544998	134.544998	134.059006	134.544998	134.059006	134.867996	134.707001	134.707001
chrXIII	271059	272830	HXT2_chrXIII:288050-289818	60	+	10.0382	7.93344	9.3906	9.87632	10.2001	10.2001	10.2001	10.2001	10.0382	10.0382	9.71441	9.71441	9.87632	10.362	10.0382	10.2001	9.55251	10.2001	10.362	10.5239	10.0382	10.362	10.5239	10.362	10.2001	10.5239	10.5239	10.5239	10.2001	10.362	10.362	10.362	8.41916	9.71441	9.3906	9.22869	9.71441	8.25725	9.55251	10.362	10.2001	9.87632	10.362	10.362
chrVI	96042	97556	YFL032W_HAC1_chrVI:75123-76635	60	+	3.56195	3.56195	3.56195	3.56195	3.56195	3.56195	3.40004	3.56195	3.40004	3.56195	3.72386	3.72386	3.56195	3.56195	3.56195	3.72386	3.72386	3.72386	3.56195	3.56195	3.56195	3.56195	3.72386	3.72386	3.72386	3.72386	3.72386	3.72386	3.72386	3.56195	3.56195	3.56195	3.23814	3.23814	3.23814	2.75242	2.59051	2.75242	2.59051	2.4286	2.59051	2.59051	2.2667	2.59051
chrVII	843599	844167	YGR182C_QCR9_chrVII:858690-859258	60	-	2.47621	2.47621	2.32145	2.32145	2.32145	2.32145	2.32145	2.16669	2.32145	2.32145	2.16669	2.32145	2.32145	2.16669	2.16669	2.32145	2.32145	2.16669	2.01192	2.16669	2.16669	2.16669	2.16669	2.32145	2.32145	2.32145	2.32145	2.32145	2.16669	2.32145	2.32145	2.32145	2.32145	2.32145	2.32145	2.32145	2.32145	2.32145	2.01192	2.32145	2.32145	2.01192	2.32145	2.32145
chrXVI	822531	822843	SNR45_chrXVI:821743-822055	60	+	3.23814	3.23814	3.23814	3.23814	3.23814	3.23814	3.23814	3.23814	3.23814	3.23814	3.23814	3.23814	3.07623	3.07623	3.07623	3.23814	3.23814	3.23814	3.23814	3.07623	3.07623	3.07623	3.07623	3.07623	3.07623	3.23814	3.23814	3.23814	1.61907	1.94288	2.91432	3.07623	3.23814	2.91432	2.91432	2.75242	3.23814	3.23814	3.23814	2.59051	3.07623	2.91432	3.07623	2.59051
chrXIV	528989	529653	COX5A_chrXIV:531699-532363	60	+	32.381401	33.676601	33.676601	33.514702	33.514702	33.838501	33.676601	33.514702	33.352798	33.838501	34.000401	33.514702	34.1623	34.1623	34.1623	33.838501	33.838501	33.676601	33.676601	33.028999	33.838501	32.543301	33.676601	33.838501	34.1623	34.324299	33.838501	33.838501	32.7052	33.352798	33.190899	32.8671	34.324299	34.486198	34.486198	34.486198	34.486198	34.486198	34.486198	34.000401	34.1623	33.352798	33.352798	33.838501
chrVII	603685	604977	ERG25_chrVII:610503-611807	60	+	596.950989	603.103027	596.302979	600.351013	598.731995	602.617004	600.513	591.77002	603.427002	604.39801	603.588989	603.265015	599.054993	596.302979	592.741028	576.22699	590.797974	600.351013	598.570007	597.598022	597.921997	597.273987	603.750977	604.236023	604.883972	604.883972	604.559998	604.559998	603.103027	591.607971	594.846008	589.989014	575.741028	594.359985	599.86499	599.054993	602.294006	597.921997	601.969971	601.969971	600.674011	600.351013	598.731995	592.255005
chrII	54952	57152	ATP1_chrII:36732-38932	60	+	15.8669	16.3526	16.3526	16.3526	16.3526	16.3526	16.3526	16.190701	16.028799	16.028799	15.3812	14.4097	14.2478	15.705	16.028799	16.028799	16.028799	14.0859	16.028799	16.028799	16.028799	15.8669	15.705	15.5431	15.8669	16.028799	15.705	16.028799	16.028799	15.8669	15.705	15.8669	15.8669	15.8669	15.8669	15.8669	15.8669	15.8669	15.705	15.3812	15.3812	15.5431	15.5431	15.3812
chrVIII	288266	290570	HXT5_chrVIII:294474-296778	60	-	90.536499	90.691299	90.072197	85.8936	80.7864	76.917397	75.9888	75.060204	75.679298	75.834	76.298302	74.595901	70.417297	77.5364	77.381699	78.000702	77.5364	77.5364	76.762604	77.381699	44.107498	43.179001	43.179001	42.0956	42.559898	41.012299	23.9883	23.9883	23.9883	22.131201	23.833599	23.833599	23.678801	23.524	23.524	23.524	23.524	23.524	23.524	23.524	23.2145	23.524	23.2145	23.369301
chrXVI	259753	261304	PEP4_chrXVI:259654-261206	60	-	77.6912	77.6912	76.298302	66.548203	77.226898	75.524498	75.679298	76.143501	76.453102	76.762604	76.607803	73.357803	69.798302	74.595901	75.834	76.298302	71.0364	64.3815	75.524498	75.524498	76.298302	77.226898	77.5364	77.6912	70.572098	70.572098	77.5364	77.381699	77.072098	77.845901	77.381699	77.226898	78.000702	77.845901	77.845901	77.845901	78.000702	76.298302	78.000702	78.155502	78.155502	78.000702	77.845901	76.917397
chrIII	131666	133050	PGK1_chrIII:137676-139060	60	+	1.94288	2.10479	2.10479	2.10479	2.10479	2.10479	2.10479	2.10479	2.10479	2.10479	2.10479	2.10479	2.10479	2.10479	1.94288	2.10479	2.10479	1.94288	1.94288	1.29525	1.29525	1.61907	1.94288	2.10479	2.10479	2.10479	2.10479	2.10479	2.10479	2.10479	2.10479	2.10479	2.10479	1.94288	1.94288	2.10479	2.10479	2.10479	2.10479	2.10479	2.10479	2.10479	2.10479	2.10479
chrIV	1190741	1191531	ATP17_chrIV:1228533-1229325	60	+	10.5239	10.6859	10.6859	10.8478	10.8478	11.0097	11.0097	11.0097	11.0097	11.4954	11.4954	11.4954	11.6573	11.8192	12.143	11.8192	12.143	11.8192	12.3049	12.3049	12.4668	12.6287	12.4668	12.3049	12.4668	12.6287	12.9525	12.9525	12.9525	12.7906	12.7906	12.4668	13.1145	13.2764	13.1145	13.1145	13.1145	13.1145	13.1145	13.2764	13.2764	13.2764	13.2764	13.1145
chrV	280035	280540	YER053C-A_chrV:260598-261102	60	-	3.25003	3.09527	2.9405	3.09527	3.09527	3.09527	3.25003	3.25003	3.25003	3.25003	3.25003	3.25003	3.25003	3.25003	3.09527	3.25003	3.25003	3.25003	3.25003	3.25003	3.25003	3.25003	3.25003	3.25003	3.25003	3.25003	3.25003	3.25003	3.25003	3.25003	3.25003	3.09527	2.63098	2.63098	3.09527	2.63098	2.32145	2.63098	2.47621	2.63098	2.78574	3.09527	3.09527	3.09527
chrXIII	180873	181826	CAT2_chrXIII:192689-193641	60	+	5.99055	5.99055	5.99055	5.99055	5.99055	5.99055	5.99055	5.82865	5.82865	6.15246	6.31437	6.15246	6.31437	6.31437	6.31437	6.31437	6.47627	6.47627	5.99055	5.99055	5.50483	5.99055	5.99055	5.99055	5.50483	4.6953	4.20958	5.34293	5.34293	4.53339	4.85721	4.37149	6.31437	5.66674	6.47627	6.47627	6.80009	6.80009	6.80009	6.80009	6.80009	6.63818	6.63818	6.63818
chrXIII	605410	607659	HSC82_chrXIII:632322-634570	60	+	86.620201	87.753502	87.591599	87.429703	87.591599	87.591599	87.915398	87.915398	87.915398	88.077301	88.239197	88.4011	88.239197	88.077301	88.239197	88.239197	88.077301	88.077301	88.077301	88.4011	88.239197	87.105904	86.944	87.105904	86.782097	87.429703	86.944	87.591599	87.105904	87.915398	87.429703	85.648697	87.753502	88.077301	87.915398	88.077301	88.077301	88.239197	86.134499	86.296402	86.296402	87.753502	87.915398	87.915398
chrV	444031	444175	SNR4_chrV:424709-424853	60	+	246.584	246.746002	246.584	246.908005	244.156006	246.421997	245.451004	245.451004	246.584	246.584	246.259995	244.802994	244.802994	244.317001	244.802994	246.098007	246.584	246.421997	247.718002	247.556	247.070007	246.746002	247.070007	246.746002	248.203003	247.878998	247.878998	246.421997	227.802994	227.802994	227.479004	242.697998	241.727005	240.755997	236.546005	236.707993	247.231995	242.697998	247.393997	247.556	247.718002	246.746002	245.774994	247.556
chrXIII	584083	584387	SIP18_chrXIII:610978-611282	60	+	27.038401	27.5242	28.3337	29.952801	30.9242	30.9242	30.9242	30.9242	31.409901	32.381401	32.381401	33.028999	34.648102	43.229099	45.172001	45.819599	46.143501	47.438702	47.762501	47.9244	47.9244	47.762501	47.762501	45.981499	46.305401	47.762501	48.0863	48.248199	48.248199	47.438702	47.276798	48.0863	47.9244	47.762501	48.0863	47.762501	48.0863	48.572102	48.734001	48.895901	48.572102	48.410198	48.895901	49.0578
chrXV	812909	813125	SNR5_chrXV:842404-842620	60	+	83.705803	76.581902	73.1819	66.705597	64.924698	46.4673	46.305401	14.7335	14.2478	13.7621	13.7621	13.6002	5.18102	4.85721	4.85721	4.85721	4.85721	4.6953	4.6953	4.20958	4.20958	4.20958	4.20958	4.20958	4.04767	4.20958	4.20958	3.88576	3.88576	4.20958	4.20958	4.20958	4.20958	4.20958	4.20958	4.20958	4.20958	4.20958	4.20958	4.20958	4.20958	4.20958	4.20958	4.20958
chrXII	475690	476978	IDP2_chrXII:504535-505823	60	+	182.630997	174.535995	182.145004	182.145004	181.173996	178.421005	178.582993	182.145004	182.145004	182.145004	182.792999	182.955002	182.792999	182.468994	178.421005	180.039993	180.526001	181.173996	166.925995	182.307007	182.307007	181.173996	182.145004	178.744995	182.955002	183.279007	183.279007	181.335999	130.011002	180.363998	181.011993	181.335999	184.087997	138.268005	183.440002	183.925995	183.764008	183.764008	182.468994	182.630997	182.792999	184.25	182.630997	183.440002
chrVII	317903	318103	SNR82_chrVII:316792-316992	60	+	30.1147	30.1147	29.952801	30.2766	30.438499	30.2766	29.629	30.2766	30.2766	30.2766	30.438499	29.466999	29.629	29.629	28.657499	24.771799	28.819401	29.790899	30.600401	30.600401	30.600401	30.7623	29.952801	30.438499	29.629	29.952801	30.7623	30.600401	31.0861	30.600401	31.0861	31.247999	31.5718	31.5718	31.5718	31.409901	31.5718	31.409901	31.247999	31.247999	30.9242	30.600401	31.5718	28.9813
chrI	142533	144841	SSA1_chrI:139369-141681	60	-	10.0596	10.6787	10.8334	10.8334	10.8334	10.6787	10.6787	10.6787	10.5239	10.6787	10.5239	10.6787	10.6787	10.8334	10.8334	10.0596	10.0596	10.3691	10.3691	10.0596	10.3691	8.51198	8.51198	10.3691	10.3691	10.5239	10.3691	10.5239	10.6787	10.8334	10.6787	10.6787	10.6787	10.5239	9.59533	9.75009	10.2144	10.3691	10.6787	10.6787	10.6787	10.6787	10.5239	10.3691
chrV	221581	224445	YAT2_chrV:202162-205026	60	+	294.02301	293.860992	292.403992	292.56601	290.460999	293.050995	292.890015	294.346985	293.050995	293.699005	293.213013	294.993988	293.375	287.869995	294.832001	295.156006	295.317993	295.480011	294.346985	289.489014	290.299011	295.641998	295.480011	294.832001	294.184998	289.975006	292.242004	294.509003	291.432007	295.641998	294.993988	292.403992	295.156006	295.966003	295.966003	295.480011	292.727997	296.290009	295.641998	293.536987	295.156006	295.966003	291.593994	296.127991
chrII	118503	119399	PRX1_chrII:100321-101217	60	-	3.25003	3.25003	3.40479	3.55956	3.86908	3.86908	3.71432	3.71432	3.71432	4.02385	4.17861	4.02385	4.02385	4.02385	4.17861	4.17861	4.33337	4.6429	5.10719	5.41672	5.41672	5.41672	4.95243	6.19053	6.50006	6.19053	6.65482	6.80959	7.27388	7.42864	7.73817	7.73817	7.73817	7.73817	7.73817	7.73817	7.73817	7.89293	8.04769	8.20246	8.20246	8.35722	8.35722	8.51198
chrVII	962800	963368	FMP43_chrVII:977245-977813	60	+	7.1239	6.962	6.962	7.1239	7.1239	7.1239	6.962	6.962	6.962	6.962	7.1239	6.962	6.962	6.962	6.80009	6.962	6.962	6.962	6.962	6.962	6.962	6.962	6.63818	6.80009	6.80009	6.962	6.80009	6.962	6.962	6.80009	6.80009	6.63818	6.80009	5.50483	3.07623	4.53339	5.50483	6.15246	6.962	6.962	6.962	6.80009	6.962	6.962
chrVII	347463	347600	YGL088W_SNR10_chrVII:345984-346120	60	+	10.8478	10.6859	10.6859	10.8478	11.1716	11.1716	11.1716	11.1716	10.5239	11.0097	11.1716	11.1716	11.1716	11.1716	11.1716	11.1716	11.1716	11.1716	11.1716	11.0097	10.8478	11.0097	11.0097	11.0097	11.0097	11.0097	11.0097	10.5239	11.0097	11.0097	11.0097	11.0097	11.0097	11.0097	11.0097	10.8478	10.8478	11.0097	11.0097	10.6859	11.0097	11.1716	11.1716	11.1716
chrXV	562208	563688	IDH2_chrXV:580145-581625	60	+	68.648499	67.353302	69.296097	69.134201	67.191299	69.296097	68.162804	69.134201	69.296097	70.267601	68.162804	71.400902	72.210503	72.210503	72.534302	72.372398	71.400902	70.5914	72.534302	71.077103	72.696198	72.534302	74.3153	74.639099	73.667603	73.343803	73.343803	74.962898	74.639099	74.639099	75.286697	74.801003	75.124802	74.639099	73.505699	73.1819	76.419998	76.419998	75.7724	70.753304	71.077103	71.077103	75.610497	78.039101
chrXII	874849	875473	COX8_chrXII:909395-910019	60	-	39.309898	39.155102	40.083698	39.4646	39.309898	40.3932	41.012299	41.012299	40.3932	40.702801	40.548	40.238499	40.083698	40.702801	40.702801	40.702801	40.548	40.702801	38.381302	38.6908	40.857498	40.857498	40.857498	40.3932	40.548	40.702801	41.167	41.012299	41.012299	41.167	41.012299	39.6194	40.857498	41.167	40.857498	41.012299	40.857498	40.857498	40.083698	40.238499	39.7742	39.309898	39.928902	40.083698
chrVIII	204311	205365	YHR050W-A_COX6_chrVIII:209552-210608	60	+	101.678001	102.810997	101.678001	90.667801	99.410797	102.649002	102.163002	103.296997	104.267998	104.106003	103.296997	103.135002	102.973	102.487	103.296997	103.296997	104.106003	104.106003	103.781998	103.781998	87.753502	98.115601	103.135002	103.781998	103.944	103.620003	103.458	103.458	102.487	102.324997	104.43	101.838997	102.000999	101.838997	102.324997	104.753998	104.916	103.620003	103.944	103.781998	104.267998	104.106003	103.944	103.944
chrXIII	98394	98810	ATP18_chrXIII:103821-104237	60	-	4.48814	4.33337	4.33337	4.6429	4.48814	4.48814	4.48814	4.6429	4.6429	4.6429	4.6429	4.6429	4.6429	4.48814	4.48814	4.6429	4.6429	4.6429	4.48814	4.48814	4.48814	4.48814	4.48814	4.6429	4.6429	4.6429	4.6429	4.6429	4.6429	4.6429	4.6429	4.17861	3.25003	4.6429	4.6429	4.48814	4.48814	4.48814	4.6429	4.6429	4.6429	4.17861	4.6429	4.6429
chrXV	1006124	1007756	GDH1_chrXV:1041545-1043177	60	-	28.166901	28.166901	28.631201	28.785999	28.940701	29.405001	29.405001	29.405001	29.405001	29.7146	29.559799	29.559799	29.250299	29.7146	29.869301	29.869301	29.250299	29.250299	29.405001	29.250299	29.250299	29.095501	29.095501	28.940701	29.095501	29.250299	29.405001	29.095501	28.940701	27.857401	28.012199	25.845501	19.8097	29.869301	29.869301	29.7146	29.7146	30.178801	30.178801	30.178801	29.250299	29.7146	29.7146	30.024099
chrXI	326259	327025	YNK1_YKL066W_chrXI:314703-315471	60	+	45.819599	46.143501	45.6577	46.305401	45.4958	45.4958	44.524399	44.686298	45.010101	45.010101	45.981499	45.819599	45.6577	46.4673	46.143501	46.143501	45.981499	46.4673	46.305401	46.305401	46.305401	46.4673	46.305401	46.305401	46.952999	46.7911	46.7911	46.6292	46.7911	46.7911	47.114899	47.600601	47.600601	47.114899	47.114899	46.952999	46.305401	46.952999	47.762501	47.600601	47.438702	47.114899	47.600601	47.762501
chrIV	744683	746491	KGD2_chrIV:753515-755323	60	-	0.619053	0.619053	0.619053	0.619053	0.619053	0.619053	0.619053	0.619053	0.619053	0.619053	0.619053	0.619053	0.619053	0.619053	0.619053	0.619053	0.619053	0.619053	0.619053	0.619053	0.619053	0.619053	0.619053	0.619053	0.619053	0.619053	0.619053	0.619053	0.619053	0.619053	0.619053	0.619053	0.619053	0.619053	0.619053	0.46429	0.619053	0.619053	0.619053	0.619053	0.619053	0.619053	0.619053	0.619053
chrXVI	641691	643419	GLN1_chrXVI:641766-643494	60	+	7.60962	7.28581	7.28581	7.1239	7.1239	6.80009	6.47627	6.47627	6.47627	6.962	6.962	6.962	6.962	5.82865	5.82865	6.31437	5.82865	6.15246	5.82865	5.66674	6.15246	7.28581	7.28581	7.28581	7.1239	7.1239	7.1239	7.1239	6.962	6.962	6.962	6.962	6.962	6.962	6.962	6.63818	6.80009	7.1239	6.962	6.962	6.962	6.962	6.63818	6.80009
chrII	248698	249458	HTA2_chrII:235089-235849	60	-	3.86908	3.86908	4.02385	3.55956	3.40479	3.55956	4.02385	3.86908	3.86908	4.02385	4.02385	4.02385	4.02385	4.02385	4.02385	4.02385	3.86908	3.86908	3.86908	3.86908	4.02385	4.02385	4.02385	3.86908	3.86908	3.86908	3.86908	3.71432	3.86908	3.86908	3.86908	3.86908	4.02385	2.9405	2.9405	2.78574	2.78574	2.78574	2.78574	2.78574	2.78574	2.78574	2.78574	2.9405
chrIV	276432	277120	TMA17_chrIV:264341-265029	60	-	26.0002	26.0002	26.0002	26.0002	25.2264	25.071699	25.2264	25.5359	25.690701	25.845501	24.916901	17.178699	25.381201	26.155001	26.155001	26.155001	26.309799	26.155001	23.833599	25.2264	24.916901	25.5359	25.2264	25.2264	25.071699	25.071699	26.0002	26.309799	26.0002	26.0002	26.0002	26.309799	26.309799	26.155001	26.0002	25.845501	25.845501	25.071699	25.845501	26.0002	26.0002	25.690701	24.607401	24.2978
chrV	104342	105110	HYP2_YEL033W_chrV:85593-86361	60	+	17.0002	17.1621	17.0002	16.838301	17.1621	17.1621	17.0002	17.0002	17.0002	16.838301	16.838301	17.1621	17.323999	17.323999	16.838301	17.1621	17.0002	17.1621	17.0002	17.323999	17.323999	17.6478	17.6478	17.6478	17.6478	17.323999	17.6478	17.6478	17.6478	17.809799	17.809799	17.809799	17.809799	17.809799	17.809799	17.809799	17.809799	17.6478	17.6478	17.485901	17.485901	17.6478	17.6478	17.485901
chrV	479773	481181	FTR1_chrV:460370-461778	60	-	26.619301	26.928801	24.916901	25.381201	27.393101	27.393101	27.547899	27.547899	27.547899	27.547899	27.547899	26.619301	25.845501	24.4526	25.845501	26.309799	23.2145	26.774099	26.928801	27.083599	26.774099	26.774099	26.774099	24.916901	23.524	21.9764	15.4763	10.2144	25.5359	25.071699	23.2145	26.155001	26.309799	25.845501	25.5359	26.0002	26.155001	26.155001	25.845501	26.155001	25.5359	24.7621	23.524	25.2264
chrIV	1457474	1458104	QCR7_chrIV:1495961-1496593	60	-	57.8815	57.571999	57.7267	57.8815	54.321899	58.036201	58.191002	58.036201	58.036201	58.036201	58.6553	58.5005	58.6553	58.6553	56.643398	56.333801	57.7267	56.643398	56.333801	56.643398	56.333801	54.631401	57.417198	54.941002	54.631401	55.095699	53.7029	51.381401	41.167	58.191002	58.964802	59.2743	59.4291	59.5839	59.738602	59.738602	59.2743	59.119598	58.191002	58.964802	59.2743	57.8815	59.738602	59.738602
chrXI	286811	287368	HOT13_YKL083W_chrXI:280375-280927	60	+	2546.800049	2571.570068	2561.689941	2396.870117	2568.169922	2539.830078	2542.590088	2563.959961	2569.620117	2585.810059	2592.290039	2595.370117	2592.780029	2579.659912	2567.360107	2566.709961	2394.76001	2563.800049	2587.429932	2591	2592.290039	2567.360107	2589.050049	2605.889893	2608.320068	2601.679932	2340.530029	2591.320068	2584.199951	2536.27002	2594.22998	2607.830078	2610.26001	2611.070068	2613.179932	2612.850098	2608.159912	2557.969971	2594.399902	2583.389893	2578.040039	2613.01001	2611.070068	2604.429932
chrXVI	830520	831595	NCE102_chrXVI:829735-830807	60	+	5.66674	5.66674	5.82865	5.82865	5.82865	5.66674	5.66674	5.50483	5.66674	5.82865	5.82865	5.82865	5.82865	5.82865	5.66674	5.66674	5.82865	5.82865	5.66674	5.01911	5.18102	5.50483	5.18102	5.66674	5.34293	5.50483	5.34293	5.50483	5.82865	5.82865	5.82865	5.66674	5.66674	5.82865	5.82865	5.82865	5.82865	5.50483	5.01911	5.82865	5.82865	5.82865	5.82865	5.50483
chrXVI	32265	32601	ATP15_chrXVI:30049-30385	60	+	19.266899	19.105	18.9431	19.914499	19.914499	19.914499	19.914499	19.914499	20.0765	19.7526	19.7526	19.7526	19.914499	19.914499	19.7526	19.7526	19.428801	18.7812	18.7812	19.266899	18.7812	18.7812	18.619301	18.619301	18.619301	19.266899	19.266899	18.9431	18.7812	19.105	19.105	19.105	19.105	18.9431	18.9431	19.105	19.266899	19.428801	19.428801	19.428801	19.5907	19.5907	19.5907	19.5907
chrXI	535767	536818	PET10_chrXI:524030-525086	60	-	486.730988	490.753998	491.218994	497.255005	498.957001	496.945007	498.493011	498.338013	496.480988	496.17099	493.075989	496.015991	484.563995	497.255005	498.338013	498.183014	494.933014	490.445007	492.765991	492.302002	486.88501	500.195007	502.207001	500.968994	502.825989	503.135986	503.445007	502.980988	502.515991	498.647003	498.493011	497.255005	497.873993	497.255005	493.075989	501.743011	500.350006	502.825989	500.350006	501.588013	497.100006	504.838013	505.302002	505.457001
chrXV	199442	200898	ARG1_chrXV:219147-220603	60	+	56.343601	56.019798	55.857899	53.591202	54.724499	55.695999	55.048302	49.2197	49.0578	46.6292	45.4958	44.686298	41.6101	44.524399	39.829102	40.3148	39.991001	38.371899	39.667198	39.829102	40.638599	40.4767	38.857601	40.638599	40.800499	40.962399	40.800499	40.4767	39.829102	40.4767	40.962399	40.962399	40.638599	40.3148	40.4767	40.4767	40.4767	39.667198	39.505299	39.505299	36.429001	39.667198	39.0196	38.371899
chrIV	1203239	1204325	ATO3_chrIV:1241049-1242137	60	-	3.55956	3.55956	3.55956	3.55956	3.55956	3.55956	3.55956	3.55956	3.71432	3.71432	3.71432	3.55956	3.86908	3.86908	3.86908	3.86908	3.86908	3.71432	3.86908	3.71432	3.25003	3.25003	3.86908	3.86908	3.86908	3.86908	3.71432	3.71432	3.71432	3.86908	3.86908	3.86908	3.71432	3.86908	3.71432	3.86908	3.86908	3.86908	3.86908	3.86908	3.86908	3.86908	3.86908	3.71432
chrXVI	413584	414640	ATP4_chrXVI:407762-408818	60	-	44.417099	44.726601	42.0956	44.881401	44.881401	44.726601	44.5718	44.5718	43.952801	44.881401	44.262299	43.798	44.262299	44.262299	44.726601	44.726601	44.881401	45.036098	44.881401	44.262299	45.345699	44.881401	45.190899	45.345699	45.036098	44.881401	44.726601	44.5718	44.726601	45.036098	43.643299	44.726601	45.036098	45.036098	45.036098	45.036098	44.881401	44.881401	44.881401	44.417099	44.5718	43.952801	43.798	43.333698
chrIV	539396	539476	SNR47_chrIV:541618-541698	60	-	12.0715	12.5358	12.6906	12.5358	12.2263	12.2263	12.2263	12.3811	12.5358	12.8454	12.8454	12.6906	12.5358	12.8454	12.8454	12.8454	13.0001	13.0001	13.0001	13.0001	13.1549	13.1549	13.1549	13.1549	13.1549	13.3096	13.1549	13.1549	13.3096	13.1549	13.3096	12.8454	13.0001	13.1549	13.3096	13.3096	13.3096	13.3096	13.1549	12.3811	13.3096	13.1549	13.3096	13.3096
chrXII	864637	865173	SNR34_chrXII:899183-899719	60	+	99.248901	99.734596	99.410797	100.220001	100.543999	100.057999	100.057999	98.277496	99.086998	99.734596	100.543999	100.057999	100.057999	101.192001	100.867996	100.382004	101.192001	100.057999	100.867996	99.8965	101.029999	101.515999	101.353996	100.867996	101.353996	101.192001	101.515999	101.192001	101.353996	101.192001	101.353996	100.867996	99.410797	99.8965	97.953697	100.867996	101.678001	101.678001	94.067902	94.391701	91.801201	100.057999	101.353996	101.515999
chrX	609201	610625	SFC1_chrX:609604-611028	60	+	9.22869	8.74297	9.22869	9.22869	9.22869	9.22869	9.06678	9.3906	9.3906	9.22869	9.22869	9.22869	9.06678	6.15246	6.63818	9.22869	9.06678	9.22869	9.22869	9.22869	9.22869	9.3906	9.3906	9.3906	9.22869	9.06678	9.3906	9.55251	9.71441	9.71441	7.44772	9.3906	9.71441	9.55251	9.55251	9.71441	9.71441	9.55251	9.55251	9.71441	9.71441	9.71441	9.71441	9.71441
chrXVI	345719	346871	CAR1_chrXVI:339906-341058	60	+	1.61907	1.61907	1.61907	1.61907	1.61907	1.61907	1.61907	1.61907	1.61907	1.61907	1.61907	1.61907	1.61907	1.45716	1.45716	1.45716	1.61907	1.61907	1.61907	1.61907	1.61907	1.61907	1.61907	1.61907	1.61907	1.78098	1.78098	1.78098	1.78098	1.78098	1.78098	1.78098	1.78098	1.78098	1.78098	1.61907	1.61907	1.61907	1.78098	1.78098	1.78098	1.78098	1.78098	1.78098
chrIV	538380	539396	YDR042C_SNR47_chrIV:540602-541618	60	-	13.3096	13.3096	13.6192	11.9168	12.5358	13.3096	12.2263	13.6192	13.6192	13.6192	13.7739	13.7739	13.4644	13.4644	13.4644	13.4644	10.9882	12.0715	13.4644	13.7739	13.7739	13.7739	13.7739	13.7739	13.6192	13.6192	13.7739	13.7739	13.7739	13.7739	13.7739	13.6192	13.6192	13.4644	13.6192	13.6192	13.6192	13.3096	12.8454	13.6192	13.6192	13.7739	13.7739	13.7739
chrVIII	58600	61164	RIM4_chrVIII:56492-59044	60	+	7.60962	7.44772	7.44772	7.28581	6.962	6.80009	7.44772	7.44772	7.28581	7.1239	7.1239	7.1239	7.1239	7.28581	7.28581	7.28581	7.28581	7.28581	7.28581	7.28581	7.28581	7.1239	6.80009	6.80009	6.80009	7.1239	7.1239	7.1239	6.80009	6.80009	7.1239	7.1239	7.1239	7.1239	7.1239	6.80009	6.80009	5.34293	6.63818	6.80009	6.80009	6.80009	6.63818	6.962
chrVIII	104425	105105	QCR10_chrVIII:107759-108439	60	+	85.163002	84.839203	84.839203	84.029701	83.705803	83.867798	84.3535	84.515404	84.839203	84.839203	85.001099	85.001099	84.515404	83.705803	84.029701	83.867798	79.982002	84.677299	84.839203	85.001099	84.515404	84.677299	83.705803	84.677299	84.677299	84.677299	84.677299	84.515404	82.410599	84.839203	85.001099	85.001099	85.324898	85.163002	83.867798	84.3535	84.029701	82.896301	81.115303	83.058197	85.8106	85.8106	85.8106	85.8106
chrXIV	374676	375460	FPR1_chrXIV:371469-372253	60	-	93.631798	84.346001	93.631798	95.179398	95.179398	92.858002	95.488998	95.6437	95.488998	95.488998	95.334198	94.2509	95.024696	95.179398	95.488998	90.8461	91.465103	93.476997	94.0961	95.488998	96.108002	96.262802	95.7985	92.858002	91.155602	92.703201	94.715103	95.488998	96.108002	96.262802	96.108002	96.572304	96.727097	97.036598	96.727097	96.572304	96.727097	96.727097	96.881798	95.9533	93.786598	95.9533	96.262802	95.9533
chrVII	602782	602871	SNR48_chrVII:609599-609687	60	+	42.581501	42.581501	42.257702	42.419601	43.390999	42.581501	42.581501	42.581501	43.390999	43.229099	43.552898	43.552898	43.229099	15.0573	34.810001	40.3148	42.9053	43.390999	43.229099	43.229099	43.229099	43.390999	43.0672	43.229099	43.0672	41.771999	41.124298	41.933899	41.4482	40.962399	40.3148	40.800499	41.124298	36.267101	40.800499	41.286301	39.181499	39.505299	41.6101	41.771999	41.933899	41.933899	41.933899	41.124298
chrVII	642467	643939	PIL1_chrVII:649267-650739	60	-	50.452801	50.2981	49.679001	49.833801	50.452801	50.452801	50.607601	50.143299	50.2981	50.452801	49.833801	50.2981	49.214699	49.369499	49.369499	49.5243	49.369499	49.988499	48.905201	50.143299	50.143299	50.143299	48.905201	48.905201	48.905201	49.060001	49.988499	49.988499	49.988499	49.988499	49.988499	49.988499	49.833801	49.833801	49.833801	49.060001	45.190899	42.8694	43.333698	42.8694	43.488499	40.238499	44.5718	44.726601
chrX	525982	526556	CYC1_chrX:526279-526855	60	+	13.6002	13.6002	1.61907	1.78098	2.4286	2.91432	6.31437	10.0382	12.6287	13.2764	14.0859	14.4097	14.5716	14.8954	14.7335	14.7335	14.8954	14.8954	14.8954	14.8954	14.8954	14.8954	14.8954	15.0573	15.0573	14.8954	15.0573	15.2192	15.2192	15.2192	15.2192	15.2192	15.2192	15.2192	13.4383	14.5716	14.7335	15.0573	15.0573	15.0573	15.0573	15.0573	14.8954	5.34293
chrX	464805	466005	TDH2_chrX:453563-454763	60	-	7.73817	7.89293	7.89293	7.89293	7.89293	7.89293	7.89293	7.89293	7.89293	7.89293	7.89293	7.89293	7.89293	7.5834	6.80959	7.73817	7.73817	7.5834	7.5834	7.73817	7.5834	7.73817	7.73817	7.73817	7.73817	7.73817	7.73817	7.73817	7.73817	7.73817	7.5834	7.5834	7.42864	7.42864	7.11911	7.42864	7.27388	7.27388	7.27388	7.11911	7.11911	6.96435	7.11911	7.11911
chrIV	1079327	1079836	TIM11_chrIV:1111804-1112332	60	-	15.6311	15.9406	15.9406	15.7859	15.9406	15.9406	16.0954	16.0954	16.0954	16.0954	16.0954	15.7859	16.0954	16.250099	16.5597	16.250099	16.0954	15.9406	16.0954	16.4049	15.7859	15.6311	16.0954	15.9406	15.1668	15.7859	16.8692	16.8692	16.8692	16.8692	16.8692	16.8692	16.714399	16.0954	13.9287	8.82151	16.0954	16.4049	16.5597	16.250099	15.9406	16.4049	16.4049	17.178699
chrIV	454006	454774	ATP16_chrIV:442988-443756	60	+	0.647627	0.647627	0.647627	0.647627	0.647627	0.647627	0.647627	0.647627	0.647627	0.647627	0.647627	0.647627	0.647627	0.647627	0.647627	0.647627	0.647627	0.647627	0.647627	0.647627	0.647627	0.647627	0.647627	0.647627	0.647627	0.647627	0.647627	0.647627	0.647627	0.647627	0.647627	0.647627	0.647627	0.647627	0.647627	0.647627	0.647627	0.647627	0.647627	0.647627	0.647627	0.647627	0.647627	0.647627
chrXI	186366	187124	SDH3_chrXI:179631-180391	60	+	1248.459961	1271.130005	1266.599976	1276.469971	1095.790039	1001.070007	1244.420044	1214.949951	1257.689941	1251.219971	1279.869995	1280.199951	1274.530029	1280.359985	1270.319946	1275.829956	1274.689941	1284.25	1283.76001	1283.439941	1283.76001	1285.219971	1271.290039	1281.650024	1280.199951	1280.040039	1274.849976	1240.849976	1286.030029	1282.300049	1281.329956	1275.5	1286.349976	1283.76001	1287.650024	1286.839966	1279.550049	1287.160034	1287	1286.670044	1281.97998	1290.719971	1290.880005	1256.400024
chrXVI	497528	498968	ERG10_chrXVI:497925-499365	60	+	49.543499	49.543499	49.543499	49.867298	50.029202	49.705399	49.867298	49.867298	49.867298	49.0578	49.2197	49.543499	49.543499	49.381599	49.705399	48.248199	48.248199	48.0863	49.2197	49.543499	45.172001	49.381599	50.029202	49.705399	49.543499	50.029202	49.867298	49.381599	49.381599	50.353001	49.867298	50.353001	50.353001	50.6768	49.543499	48.895901	49.0578	49.867298	49.867298	50.5149	50.6768	50.5149	50.029202	48.895901
chrV	119413	120229	CUP5_chrV:100697-101513	60	+	18.2955	18.2955	18.1336	18.1336	18.1336	18.1336	18.2955	17.971701	18.1336	18.1336	16.3526	17.485901	17.6478	18.2955	18.2955	18.2955	18.2955	18.2955	16.838301	16.676399	14.8954	17.0002	17.1621	18.619301	18.457399	18.457399	18.457399	18.457399	18.2955	17.809799	17.6478	18.457399	18.2955	18.2955	18.457399	18.457399	18.2955	18.457399	17.809799	17.809799	17.809799	18.9431	18.7812	18.7812
chrXI	419106	419867	ATP7_chrXI:407357-408117	60	-	0.92858	0.92858	0.92858	0.92858	0.92858	0.92858	0.92858	0.92858	0.92858	0.92858	0.92858	0.92858	0.92858	0.92858	0.92858	0.92858	0.92858	0.92858	0.92858	0.92858	0.92858	0.92858	0.92858	0.92858	0.92858	0.92858	0.92858	0.92858	0.92858	0.92858	0.92858	0.92858	0.92858	0.92858	0.92858	0.92858	0.92858	0.92858	0.92858	0.92858	0.92858	0.92858	0.92858	0.92858
chrIX	83934	85318	OM45_chrIX:93577-94961	60	+	27.200399	28.3337	28.009899	27.5242	28.009899	27.848	28.009899	27.848	28.171801	28.171801	28.171801	28.3337	28.009899	28.3337	28.3337	28.3337	28.4956	28.4956	28.171801	28.009899	28.3337	28.3337	27.848	28.4956	28.3337	28.3337	28.171801	28.4956	28.4956	25.7432	25.7432	28.819401	28.819401	28.819401	28.9813	28.657499	28.657499	28.3337	28.657499	28.009899	25.2575	27.848	27.848	28.171801
chrV	559191	560223	BMH1_chrV:545574-546606	60	+	51.000702	51.486401	51.6483	51.6483	52.619701	52.619701	47.600601	51.000702	52.457802	52.295898	51.972099	51.8102	50.838799	49.867298	51.8102	51.8102	52.457802	50.6768	52.133999	51.972099	52.133999	51.8102	51.486401	49.543499	49.381599	51.972099	52.619701	52.295898	52.781601	52.619701	52.295898	51.486401	51.6483	52.133999	52.133999	51.486401	52.295898	52.295898	51.8102	51.8102	51.324501	51.6483	50.353001	50.6768
chrIV	1030080	1031072	ATP5_chrIV:1058005-1058997	60	-	0.92858	0.92858	0.92858	0.619053	0.92858	0.92858	0.92858	0.92858	0.92858	0.92858	0.92858	0.92858	0.92858	1.08334	1.08334	1.08334	1.08334	1.08334	1.08334	1.08334	1.08334	1.08334	0.773817	1.08334	1.08334	0.92858	1.08334	1.08334	1.08334	1.08334	1.08334	0.92858	1.08334	1.08334	1.08334	1.08334	1.08334	1.08334	1.08334	1.23811	1.23811	1.23811	1.23811	1.23811
chrXIII	255085	255788	MIC17_chrXIII:272113-272817	60	+	3.88576	4.04767	3.88576	2.59051	3.56195	3.72386	3.88576	3.56195	3.07623	3.40004	3.88576	4.04767	4.04767	4.04767	4.04767	4.04767	4.04767	4.04767	4.04767	4.04767	4.04767	3.88576	4.04767	4.04767	4.04767	4.04767	3.56195	4.04767	4.04767	4.04767	4.04767	4.04767	4.04767	4.04767	3.88576	3.40004	3.88576	4.04767	4.04767	4.04767	4.04767	4.04767	4.04767	4.04767
chrXIII	13446	15067	ERG13_chrXIII:18860-20484	60	-	51.536201	51.690899	51.071899	51.381401	49.369499	46.893299	50.452801	50.917099	51.381401	50.917099	51.071899	50.607601	50.762402	50.607601	50.2981	49.060001	49.060001	50.917099	50.917099	50.452801	50.917099	51.071899	49.5243	49.5243	49.679001	49.833801	51.845699	51.845699	52.310001	52.464802	52.464802	52.619499	52.310001	52.464802	51.071899	52.310001	52.0005	51.2267	52.310001	52.155201	52.464802	53.083801	52.7743	52.619499
chrXI	175682	178259	SDH1_chrXI:168955-171531	60	-	13.6192	13.7739	13.6192	13.7739	13.7739	13.9287	13.9287	13.9287	13.9287	13.7739	13.6192	13.6192	13.9287	13.7739	13.6192	13.6192	13.1549	13.9287	13.9287	13.6192	13.0001	13.6192	12.0715	12.2263	12.3811	12.5358	13.3096	13.7739	13.7739	11.4525	11.143	13.4644	13.0001	13.3096	13.9287	13.9287	13.9287	13.4644	13.4644	13.4644	14.0835	14.0835	14.2382	13.4644
chrXVI	831511	832455	SUE1_chrXVI:830723-831667	60	-	102.453003	99.667603	101.525002	102.608002	102.763	101.834	103.537003	102.143997	101.834	102.299004	102.763	102.917999	103.382004	102.299004	103.382004	103.846001	103.382004	103.226997	103.537003	102.143997	103.226997	103.537003	103.226997	101.214996	103.226997	103.226997	103.691002	103.537003	103.691002	104.464996	104.620003	104.464996	104.93	103.226997	102.299004	105.238998	105.084	103.846001	104.620003	103.691002	103.382004	104.464996	105.703003	105.393997
chrXII	277694	278542	RPL10_chrXII:282880-283728	60	+	38.695702	39.0196	39.505299	39.667198	39.667198	39.667198	38.857601	37.8862	39.343399	39.0196	39.343399	39.505299	39.505299	39.667198	39.667198	39.505299	39.667198	39.667198	39.667198	39.667198	39.505299	39.667198	39.181499	39.667198	39.667198	39.0196	38.533798	39.343399	39.343399	39.0196	38.371899	38.533798	37.238602	36.105202	34.971901	38.695702	37.8862	37.400501	29.629	38.533798	39.343399	39.505299	39.343399	39.505299
chrX	144046	145806	INO1_chrX:134151-135911	60	-	880.603027	894.221985	894.687012	894.221985	893.913025	889.734009	893.603027	886.174988	884.007996	884.781982	882.30603	885.86499	881.995972	883.853027	885.55603	885.091003	841.138977	839.127014	833.710022	879.674988	870.697998	881.687012	810.960022	853.52002	770.411987	810.650024	850.578979	791.924011	814.210022	887.103027	885.401001	891.437012	888.031982	886.638977	884.471985	876.578979	873.174988	884.781982	883.853027	881.841003	887.567993	888.495972	888.960022	890.971985
chrXV	847490	848330	MBF1_chrXV:877008-877849	60	-	0.92858	0.92858	0.92858	0.92858	0.92858	0.92858	0.92858	0.92858	0.773817	0.619053	0.619053	0.619053	0.46429	0.92858	0.92858	0.92858	0.773817	0.92858	0.92858	0.92858	0.92858	0.773817	0.773817	0.619053	0.619053	0.619053	0.619053	0.619053	0.619053	0.619053	0.46429	0.46429	0.619053	0.619053	0.619053	0.619053	0.773817	0.773817	0.92858	0.92858	0.92858	0.92858	0.92858	0.92858
chrII	687887	688599	OM14_chrII:679385-680097	60	-	16.250099	15.9406	16.250099	16.5597	16.5597	16.714399	16.4049	16.714399	16.5597	16.5597	16.4049	16.5597	16.4049	16.250099	15.4763	15.7859	16.5597	16.5597	15.3216	15.6311	15.6311	15.9406	15.6311	15.3216	15.6311	15.3216	15.012	15.012	15.012	15.012	15.012	14.2382	14.2382	12.8454	12.6906	13.7739	13.7739	13.3096	13.6192	13.9287	14.0835	11.143	11.143	11.2977
chrXI	465896	467384	FOX2_chrXI:454173-455661	60	-	876.424988	876.888977	877.197998	877.197998	873.947998	869.924988	873.02002	873.638977	860.794006	859.554993	854.29303	863.734009	864.197998	868.841003	874.721985	871.163025	877.353027	875.651001	872.710022	875.651001	876.11499	875.187012	830.460022	752.614014	582.992981	864.507996	860.794006	837.578979	837.888977	840.674011	788.054993	808.79303	829.841003	875.187012	880.294006	880.913025	879.52002	878.901001	879.210022	875.495972	876.578979	878.745972	874.567017	881.531982
chrI	34304	36161	GDH3_chrI:31152-32984	60	+	7.60962	7.77153	7.60962	7.60962	7.77153	7.77153	7.77153	7.77153	7.77153	7.77153	7.77153	7.60962	7.60962	7.60962	7.60962	7.60962	7.60962	7.77153	7.77153	7.60962	7.60962	7.77153	7.77153	7.77153	7.77153	7.60962	7.77153	7.60962	7.77153	7.77153	7.77153	7.93344	7.77153	7.93344	7.93344	7.93344	7.93344	7.93344	7.93344	8.09534	8.09534	8.09534	8.09534	7.93344
chrII	323159	324319	ATP3_chrII:315496-316656	60	+	2.10479	1.94288	2.10479	2.10479	2.10479	2.10479	2.10479	2.10479	2.10479	2.10479	2.10479	2.10479	2.10479	2.10479	2.10479	2.10479	2.10479	2.10479	1.94288	2.10479	2.10479	2.10479	2.10479	2.2667	2.2667	2.2667	2.2667	2.2667	2.2667	2.2667	2.2667	2.2667	2.2667	2.2667	2.2667	2.2667	2.2667	2.2667	2.2667	2.2667	2.2667	2.2667	2.2667	2.2667
chrXV	574904	576320	LSC1_chrXV:592841-594257	60	+	0.809534	1.13335	1.13335	1.13335	0.971441	0.971441	0.809534	1.13335	1.13335	1.13335	1.13335	1.13335	1.13335	1.13335	1.13335	1.13335	1.13335	1.13335	1.13335	0.971441	0.971441	0.971441	1.13335	1.13335	0.971441	0.971441	0.971441	1.13335	1.13335	1.13335	1.13335	1.13335	1.13335	1.13335	1.13335	1.13335	1.13335	1.13335	1.13335	1.13335	1.13335	1.13335	1.13335	1.13335
chrXVI	823275	825243	ASN1_chrXVI:822487-824455	60	+	1281.329956	1286.670044	1287.47998	1287	1290.400024	1289.910034	1294.930054	1294.930054	1293.310059	1275.339966	1296.869995	1296.390015	1296.22998	1288.619995	1281.819946	1290.069946	1287.810059	1295.420044	1293.150024	1272.910034	1275.5	1282.790039	1247.01001	1279.869995	1283.439941	1269.349976	1281.48999	1288.290039	1269.670044	1277.280029	1271.130005	1275.339966	1270.810059	1268.540039	1278.25	1278.73999	1245.709961	1269.51001	1273.560059	1272.26001	1283.920044	1283.109985	1190.180054	1241.180054
chrXI	28451	30563	JEN1_chrXI:22081-24193	60	+	107.019997	105.724998	106.696999	106.859001	105.078003	107.505997	107.830002	109.125	109.287003	108.639999	109.448997	111.554001	112.200996	112.040001	110.259003	111.068001	111.230003	111.554001	112.686996	112.200996	110.259003	110.259003	101.515999	102.000999	100.057999	93.905998	92.286903	90.020203	62.0103	69.781898	69.458	76.9058	83.705803	80.9534	98.277496	73.1819	95.201202	103.458	108.639999	108.153999	110.259003	112.040001	106.696999	111.554001
chrXII	470017	470713	RPS31_chrXII:498863-499559	60	+	50.191101	50.353001	46.143501	51.162601	51.486401	51.486401	50.838799	50.838799	50.6768	50.5149	51.8102	51.162601	50.838799	50.838799	51.324501	50.6768	51.162601	51.162601	51.6483	51.486401	51.486401	51.324501	51.8102	51.6483	51.6483	51.8102	51.972099	51.8102	51.486401	51.162601	51.6483	51.162601	51.6483	51.6483	51.162601	49.867298	48.248199	48.895901	49.0578	51.6483	51.000702	51.324501	51.6483	51.486401
chrXI	649462	650648	PCK1_chrXI:631848-633024	60	+	741.856995	819.572998	845.640015	851.143982	849.202026	839.648987	856.487	855.677979	860.859009	857.94397	861.344971	861.020996	858.429993	808.239014	776.991028	848.067993	848.554016	853.411011	852.440002	861.344971	861.992004	859.23999	861.830017	857.78302	857.458984	848.877991	853.734985	853.734985	855.192017	852.116028	847.421021	848.716003	844.02002	848.716003	852.278015	853.572998	860.210999	859.078003	856.325012	858.754028	860.049011	853.411011	838.030029	830.906006
chrXI	185145	185968	MRP8_chrXI:178415-179239	60	+	39.505299	39.505299	39.505299	39.505299	39.667198	39.667198	36.105202	39.505299	39.505299	39.181499	39.181499	39.343399	38.371899	38.371899	38.533798	38.695702	39.343399	38.695702	39.505299	39.343399	38.857601	39.181499	39.343399	39.343399	39.829102	39.829102	39.829102	39.181499	39.343399	40.3148	40.3148	40.4767	40.638599	40.638599	40.800499	40.800499	40.800499	40.962399	40.962399	40.962399	40.800499	40.962399	40.962399	40.962399
chrXV	407564	408404	YOR052C_chrXV:426516-427356	60	-	193.764008	193.608994	187.727997	193.145004	192.990005	187.572998	190.667999	191.442001	191.751999	192.061005	192.526001	193.298996	193.298996	193.453995	193.453995	193.298996	193.145004	193.145004	192.835007	190.203995	192.526001	186.490005	192.526001	193.608994	189.121002	193.298996	192.526001	193.145004	192.990005	192.835007	192.526001	192.679993	192.371002	188.656006	191.442001	191.597	183.395004	189.121002	188.347	186.953995	186.335007	188.966003	189.276001	189.121002
chrXVI	298573	299627	ODC1_chrXVI:298478-299534	60	-	19.9645	19.8097	19.5002	19.6549	19.9645	19.9645	19.9645	19.9645	19.9645	19.9645	19.9645	19.9645	19.9645	19.9645	19.9645	19.8097	19.8097	19.8097	19.8097	19.5002	18.1073	19.6549	19.8097	19.9645	19.9645	19.9645	19.9645	19.9645	20.1192	19.8097	19.8097	19.5002	19.3454	19.6549	19.190701	19.8097	19.9645	20.274	19.9645	20.1192	20.1192	20.1192	19.8097	20.428801
chrXII	341801	343073	SEN2_chrXII:346956-348228	60	-	0.773817	0.773817	0.773817	0.773817	0.773817	0.773817	0.773817	0.773817	0.773817	0.773817	0.773817	0.773817	0.773817	0.773817	0.773817	0.773817	0.773817	0.773817	0.773817	0.773817	0.773817	0.773817	0.773817	0.773817	0.773817	0.773817	0.773817	0.773817	0.773817	0.773817	0.773817	0.773817	0.619053	0.619053	0.773817	0.773817	0.619053	0.773817	0.619053	0.46429	0.619053	0.773817	0.773817	0.773817
chrXVI	96129	98405	HSP82_chrXVI:96397-98677	60	-	1.39287	1.39287	1.39287	1.39287	1.23811	1.23811	1.23811	1.39287	1.39287	1.39287	1.39287	1.39287	1.39287	1.39287	1.23811	1.23811	1.39287	1.39287	1.39287	1.39287	1.39287	1.39287	1.39287	1.39287	1.39287	1.39287	1.39287	1.39287	1.39287	1.39287	1.39287	1.39287	1.39287	1.54763	1.54763	1.54763	1.54763	1.54763	1.54763	1.54763	1.54763	1.54763	1.54763	1.7024
chrXIII	724773	725949	YHM2_chrXIII:751738-752914	60	+	0.647627	0.647627	0.647627	0.647627	0.647627	0.647627	0.647627	0.647627	0.647627	0.647627	0.647627	0.647627	0.647627	0.647627	0.647627	0.647627	0.647627	0.647627	0.647627	0.647627	0.647627	0.647627	0.647627	0.647627	0.647627	0.647627	0.647627	0.647627	0.647627	0.647627	0.647627	0.647627	0.647627	0.647627	0.647627	0.647627	0.647627	0.647627	0.485721	0.647627	0.647627	0.647627	0.647627	0.647627
chrXII	242918	243214	YLR053C_chrXII:248084-248380	60	-	29.095501	29.095501	29.095501	29.095501	28.940701	29.095501	29.250299	29.095501	29.250299	28.012199	28.012199	27.857401	28.4764	29.095501	29.250299	29.095501	28.940701	26.4645	28.940701	28.785999	28.4764	28.631201	27.857401	28.940701	27.547899	28.940701	27.2383	28.785999	29.405001	28.012199	29.559799	29.559799	29.250299	29.559799	29.405001	29.250299	29.095501	29.250299	29.095501	28.631201	28.631201	28.321699	29.095501	28.166901
chrXVI	645813	646380	YPR036W-A_chrXVI:645878-646446	60	+	4.6953	4.6953	4.6953	4.6953	4.53339	4.53339	4.6953	4.53339	4.6953	4.6953	4.6953	4.6953	4.6953	4.6953	4.6953	4.53339	4.53339	4.53339	4.53339	4.37149	4.37149	4.37149	3.40004	4.53339	4.53339	4.53339	4.53339	4.37149	4.37149	4.37149	4.20958	4.53339	4.53339	4.53339	4.53339	4.53339	4.53339	4.53339	4.53339	4.53339	4.53339	4.37149	4.53339	4.37149
chrXV	165641	166025	ATP19_chrXV:185402-185786	60	+	81.601097	81.601097	81.763	81.924896	81.924896	82.0868	82.0868	81.763	81.763	81.601097	81.277199	81.277199	79.820099	79.982002	81.115303	81.924896	81.601097	82.572502	82.734398	82.410599	82.248703	81.763	81.763	82.572502	82.734398	82.734398	80.791496	80.791496	80.791496	79.820099	83.2201	83.5439	83.382004	81.763	80.9534	80.305801	81.924896	81.439201	82.248703	82.0868	82.734398	82.248703	83.058197	82.896301
chrXIII	694656	695480	TMA29_chrXIII:721622-722446	60	-	48.286201	48.131401	43.798	47.976601	47.976601	47.976601	48.286201	48.440899	48.750401	48.750401	48.750401	47.512299	47.821899	47.512299	46.583801	47.512299	47.357601	48.750401	49.060001	49.060001	49.060001	48.750401	48.750401	48.905201	49.060001	48.905201	49.060001	48.440899	48.905201	49.060001	49.060001	48.595699	48.286201	48.595699	48.595699	48.595699	49.214699	49.060001	48.440899	48.595699	49.060001	48.905201	49.214699	48.905201
chrVI	270964	271610	YMR31_chrVI:248350-248998	60	+	54.562599	54.562599	50.5149	49.381599	55.210201	55.210201	55.695999	54.562599	55.695999	55.5341	55.857899	51.972099	51.6483	52.619701	47.114899	55.695999	55.857899	55.857899	56.505501	56.343601	31.7337	46.7911	56.343601	57.153099	57.314999	57.314999	57.314999	57.314999	57.476898	57.314999	57.314999	57.476898	57.314999	57.476898	56.8293	56.991199	54.4007	57.153099	56.8293	56.991199	56.343601	57.638802	57.638802	57.476898
chrIV	346049	346689	COX9_chrIV:333973-334613	60	-	2.63098	2.63098	2.63098	2.63098	2.63098	2.63098	2.63098	2.63098	2.63098	2.63098	2.63098	2.63098	2.47621	2.63098	2.63098	2.63098	2.63098	2.63098	2.63098	2.63098	2.47621	2.47621	2.47621	2.47621	2.47621	2.47621	2.47621	2.32145	2.47621	2.47621	2.47621	2.47621	2.16669	2.32145	2.63098	2.78574	2.63098	2.63098	2.63098	2.78574	2.78574	2.78574	2.78574	2.78574
chrXVI	581748	582396	YPR010C-A_chrXVI:582170-582818	60	-	19.5002	20.274	21.2026	21.3573	21.0478	21.0478	21.0478	20.428801	20.428801	20.274	20.1192	18.4168	21.0478	21.5121	21.5121	21.666901	21.5121	21.5121	21.666901	21.8216	21.3573	21.2026	21.2026	20.893	21.8216	21.2026	20.274	20.7383	21.0478	21.3573	21.5121	21.2026	21.666901	21.666901	21.666901	21.666901	21.5121	21.0478	21.5121	21.5121	21.2026	21.0478	21.3573	20.7383
chrVII	898779	899219	TRX2_chrVII:912874-913314	60	-	96.262802	96.262802	96.417503	96.727097	96.417503	96.417503	96.881798	97.036598	97.036598	97.3461	93.167503	96.727097	97.5009	97.3461	97.655701	97.5009	95.488998	95.334198	98.119904	97.965202	98.119904	97.965202	96.881798	97.965202	97.5009	97.5009	97.965202	96.881798	96.881798	95.179398	97.965202	97.655701	98.119904	97.810402	98.274696	97.5009	95.7985	96.881798	97.036598	97.655701	97.965202	97.655701	98.119904	98.119904
chrX	149659	149842	SNR190_chrX:139767-139951	60	-	0.773817	0.773817	0.773817	0.773817	0.773817	0.773817	0.773817	0.773817	0.773817	0.773817	0.773817	0.773817	0.773817	0.773817	0.773817	0.773817	0.773817	0.773817	0.773817	0.773817	0.773817	0.773817	0.773817	0.773817	0.773817	0.309527	0.309527	0.309527	0.154763	0.619053	0.619053	0.619053	0.773817	0.773817	0.773817	0.773817	0.773817	0.619053	0.46429	0.46429	0.46429	0.309527	0.46429	0.619053
chrX	357510	359021	UBX6_chrX:347281-348793	60	-	16.4049	16.4049	16.4049	15.9406	13.9287	13.6192	13.6192	10.6787	10.5239	9.13104	6.19053	7.11911	14.393	17.952499	17.178699	17.178699	17.024	18.1073	17.3335	17.7978	14.2382	14.8573	17.952499	17.952499	19.0359	19.3454	19.3454	19.3454	19.5002	19.6549	19.8097	18.2621	19.8097	19.6549	19.6549	19.9645	19.8097	20.274	20.5835	20.5835	20.5835	20.7383	20.7383	20.7383
chrXV	425692	427012	RPL3_chrXV:444648-445968	60	+	13.924	13.6002	13.6002	14.5716	14.7335	14.8954	15.2192	15.2192	15.2192	15.2192	15.2192	15.2192	15.0573	15.0573	15.2192	15.0573	15.0573	15.2192	14.8954	15.2192	15.2192	15.2192	15.2192	15.2192	15.2192	15.2192	15.2192	14.8954	15.0573	14.8954	15.0573	15.2192	15.2192	15.3812	15.2192	15.3812	15.3812	15.3812	15.3812	14.8954	14.8954	15.2192	15.3812	15.3812
chrXVI	914427	915771	QCR2_chrXVI:919311-920655	60	+	0.161907	0.161907	0.485721	0.485721	0.485721	0.485721	0.485721	0.485721	0.485721	0.485721	0.485721	0.485721	0.485721	0.485721	0.485721	0.485721	0.485721	0.485721	0.485721	0.485721	0.485721	0.485721	0.485721	0.485721	0.485721	0.485721	0.485721	0.485721	0.485721	0.485721	0.485721	0.485721	0.485721	0.485721	0.485721	0.485721	0.485721	0.485721	0.485721	0.485721	0.485721	0.485721	0.485721	0.485721
chrXIII	527354	529490	NDE1_chrXIII:554558-556694	60	-	1.23811	1.23811	1.23811	1.08334	1.23811	1.23811	1.08334	1.23811	1.23811	1.23811	1.23811	1.23811	1.23811	1.23811	1.23811	1.23811	1.23811	1.23811	1.23811	1.23811	1.23811	1.23811	1.23811	1.23811	1.23811	1.23811	1.23811	1.08334	1.23811	1.23811	1.23811	1.23811	1.23811	1.23811	1.23811	1.23811	1.23811	1.23811	1.23811	1.23811	1.23811	1.23811	1.23811	1.23811
chrXVI	916874	917947	AQY1_chrXVI:921759-922831	60	+	15.8669	15.705	14.4097	15.705	15.8669	15.5431	15.2192	8.25725	15.3812	15.8669	16.028799	16.028799	16.028799	15.8669	15.0573	15.8669	15.8669	15.705	15.705	15.2192	15.5431	15.5431	15.5431	15.705	15.705	16.028799	16.028799	16.028799	15.705	15.705	13.6002	12.6287	14.2478	14.4097	15.3812	15.3812	15.5431	15.705	15.8669	15.3812	15.8669	15.8669	15.705	15.8669
chrXIII	583137	583513	PAI3_chrXIII:610030-610406	60	-	26.0002	30.024099	29.869301	29.869301	29.559799	29.559799	29.7146	29.7146	29.869301	30.024099	29.559799	29.869301	29.7146	30.333599	29.869301	30.178801	29.559799	28.631201	30.178801	30.178801	29.869301	30.333599	30.4884	29.7146	30.4884	30.4884	30.333599	30.333599	30.333599	30.4884	30.4884	30.4884	30.333599	30.024099	30.024099	30.178801	26.774099	29.869301	29.869301	30.024099	30.178801	30.643101	30.643101	30.9527
chrXI	570372	571084	SNR42_chrXI:558662-559374	60	-	0.619053	0.619053	0.619053	0.619053	0.619053	0.619053	0.619053	0.619053	0.619053	0.619053	0.619053	0.619053	0.619053	0.619053	0.619053	0.619053	0.619053	0.619053	0.46429	0.46429	0.619053	0.619053	0.619053	0.619053	0.619053	0.619053	0.619053	0.619053	0.619053	0.619053	0.619053	0.619053	0.619053	0.619053	0.619053	0.619053	0.619053	0.619053	0.619053	0.46429	0.619053	0.619053	0.46429	0.619053
chrXII	742510	743046	TMA10_chrXII:782947-783483	60	-	17.024	17.3335	17.3335	17.178699	17.178699	17.178699	16.8692	16.4049	17.4883	17.4883	17.3335	17.024	17.024	17.3335	17.024	17.3335	17.3335	16.8692	16.8692	16.5597	16.5597	16.4049	16.4049	16.8692	17.024	17.178699	17.3335	17.3335	17.178699	16.714399	17.178699	16.714399	17.024	17.024	17.4883	17.643	17.643	17.643	17.952499	17.643	17.643	17.4883	17.643	17.952499
chrXVI	566454	567230	ICL2_chrXVI:567178-567954	60	-	761.125977	767.317017	779.232971	780.007019	779.54303	779.54303	778.768982	751.994995	758.184998	770.411987	775.364014	771.650024	753.388	779.54303	777.840027	763.911987	783.875977	783.567017	783.257019	760.04303	776.757019	756.79303	771.031006	770.721008	774.744995	781.708984	781.554993	781.400024	780.935974	782.018982	780.781006	782.482971	785.578979	785.578979	768.400024	779.388	774.590027	774.590027	777.375977	780.781006	782.174011	774.590027	715.934998	772.888
chrIV	422970	424424	GPD1_chrIV:411764-413220	60	+	0.809534	0.809534	0.809534	0.809534	0.809534	0.809534	0.809534	0.647627	0.809534	0.809534	0.809534	0.647627	0.809534	0.809534	0.809534	0.809534	0.809534	0.809534	0.647627	0.647627	0.809534	0.809534	0.809534	0.809534	0.809534	0.809534	0.809534	0.809534	0.809534	0.809534	0.809534	0.809534	0.809534	0.809534	0.809534	0.809534	0.809534	0.809534	0.809534	0.809534	0.809534	0.647627	0.647627	0.647627
chrVI	97652	98924	AGX1_chrVI:76731-78003	60	+	2276.570068	2248.080078	2277.219971	2280.459961	2258.919922	2276.090088	2010.23999	2221.360107	2176.679932	1990.810059	2102.360107	2067.870117	2135.389893	2283.370117	2290.169922	2222.5	2298.75	2193.030029	2293.090088	2300.370117	2285.959961	2268.47998	2327.570068	2322.22998	2337.610107	2339.389893	2340.199951	2334.370117	2334.209961	2324.5	2333.72998	2333.560059	2337.129883	2297.780029	2338.580078	2316.72998	2297.939941	2298.27002	2269.290039	2283.699951	2238.360107	2001.329956	2269.120117	2206.949951
chrIV	585708	586116	FMP16_chrIV:588041-588449	60	-	292.037994	322.372009	321.597992	323.300995	324.074005	323.300995	318.502991	323.145996	318.812012	320.359985	324.692993	322.527008	324.074005	320.670013	323.454987	323.145996	298.229004	325.777008	327.170013	326.395996	327.789001	327.789001	327.479004	324.692993	320.824005	326.395996	327.324005	327.015015	321.90799	324.229004	322.990997	328.252991	327.634003	327.479004	326.085999	327.479004	324.074005	325.932007	326.859985	328.562988	328.872009	329.800995	329.954987	328.097992
chrV	29360	31064	DLD3_chrV:16177-17881	60	+	3.23814	3.23814	3.23814	3.23814	3.23814	3.23814	3.23814	2.75242	3.07623	2.75242	2.75242	2.2667	3.23814	3.23814	3.23814	3.23814	3.23814	3.23814	3.23814	3.23814	3.23814	3.23814	3.23814	3.23814	3.23814	3.23814	3.23814	3.23814	3.23814	3.07623	3.23814	3.23814	3.07623	3.23814	3.23814	3.23814	3.23814	3.40004	3.40004	3.40004	3.40004	3.40004	3.40004	3.40004
chrXI	31514	32826	URA1_chrXI:25144-26456	60	+	4.20958	4.53339	4.53339	4.53339	4.53339	4.53339	4.53339	4.53339	4.53339	4.53339	4.37149	4.37149	4.20958	4.20958	4.53339	4.53339	4.53339	4.53339	4.53339	4.53339	4.53339	4.53339	4.53339	4.53339	4.53339	4.53339	4.37149	4.53339	4.53339	4.37149	4.53339	4.53339	4.20958	4.53339	4.53339	4.53339	4.53339	4.37149	4.53339	4.53339	4.53339	4.53339	4.53339	4.53339
chrIV	203023	204551	RPN5_chrIV:190872-192400	60	+	0.323814	0.323814	0.323814	0.323814	0.323814	0.323814	0.323814	0.323814	0.323814	0.323814	0.323814	0.323814	0.323814	0.323814	0.323814	0.323814	0.323814	0.323814	0.323814	0.323814	0.323814	0.323814	0.323814	0.323814	0.323814	0.323814	0.323814	0.323814	0.323814	0.323814	0.323814	0.323814	0.323814	0.323814	0.323814	0.323814	0.323814	0.323814	0.323814	0.323814	0.323814	0.323814	0.323814	0.323814
chrX	459725	459973	YJR005C-A_chrX:448483-448731	60	-	3.55956	3.55956	3.55956	3.55956	3.55956	3.55956	3.55956	3.55956	3.55956	3.55956	3.55956	3.55956	3.55956	3.55956	3.55956	3.55956	3.55956	3.71432	3.71432	3.71432	3.71432	3.71432	3.71432	3.71432	3.71432	3.71432	3.55956	3.55956	3.71432	3.71432	3.86908	3.86908	3.86908	3.86908	3.25003	3.40479	3.55956	3.40479	3.25003	3.40479	3.55956	3.71432	3.71432	3.86908
chrXII	912672	913744	YLR414C_YLR415C_chrXII:953207-954279	60	-	6.03577	6.19053	6.03577	6.65482	7.11911	9.13104	13.3096	14.7025	16.0954	17.024	18.5716	18.5716	19.5002	20.5835	20.274	20.274	20.893	21.0478	21.0478	21.3573	21.5121	21.666901	21.8216	21.8216	21.9764	21.9764	21.666901	21.9764	21.9764	21.8216	21.9764	21.9764	21.8216	21.666901	20.5835	21.0478	22.131201	21.5121	21.0478	22.131201	23.0597	23.678801	23.833599	22.7502
chrII	180967	182338	PET9_chrII:162768-164144	60	-	280.894989	281.979004	281.514008	272.229004	254.121002	207.227997	262.479004	242.824005	241.121002	266.192993	270.990997	275.014008	276.252991	277.026001	281.049988	279.037994	281.824005	281.359985	263.71701	281.049988	279.502991	272.074005	283.990997	284.454987	284.764008	286.002991	285.074005	283.681	280.276001	281.204987	277.954987	281.514008	272.229004	284.144989	279.812012	284.454987	262.632996	284.609985	275.479004	250.406998	271.144989	284.299988	287.549988	286.931
chrX	169370	169792	YJL133C-A_chrX:159463-159887	60	-	8.82151	8.82151	8.82151	8.66675	8.82151	8.82151	8.82151	8.82151	8.82151	8.82151	8.20246	8.20246	8.66675	8.66675	8.82151	8.66675	8.82151	8.82151	8.82151	8.66675	7.27388	8.04769	7.73817	7.73817	8.66675	8.82151	8.82151	8.82151	8.82151	8.82151	8.82151	8.82151	8.51198	8.66675	8.82151	8.82151	8.82151	8.82151	8.82151	8.82151	8.82151	8.82151	8.82151	8.82151
chrXIII	448137	450025	PGM2_chrXIII:475774-477662	60	-	12.5358	12.6906	12.5358	10.8334	11.6072	11.9168	10.5239	11.143	10.8334	10.3691	10.0596	9.75009	11.2977	11.6072	11.4525	11.762	11.762	11.9168	11.6072	11.6072	12.5358	12.6906	12.8454	12.0715	7.42864	13.1549	13.1549	13.0001	12.8454	12.8454	12.3811	13.0001	12.8454	12.8454	12.6906	13.1549	13.4644	13.4644	13.4644	13.3096	13.4644	13.4644	13.4644	13.4644
chrXVI	869959	871055	RHO1_chrXVI:875143-876239	60	+	73.667603	73.505699	73.667603	73.667603	73.829498	73.667603	73.505699	73.505699	73.667603	73.829498	73.343803	73.343803	73.1819	73.019997	73.343803	73.505699	72.696198	72.696198	71.077103	71.077103	69.620003	72.210503	73.1819	73.019997	71.077103	70.5914	69.620003	69.296097	68.648499	61.362701	59.743599	69.296097	69.620003	70.429497	70.267601	68.972298	69.458	68.972298	68.486603	68.648499	68.648499	68.324699	68.324699	68.324699
chrI	192762	195174	YAT1_chrI:189997-192397	60	+	1.94288	1.94288	1.94288	1.94288	1.94288	1.94288	1.94288	1.94288	1.94288	1.94288	1.94288	1.94288	1.94288	1.94288	1.94288	1.94288	1.94288	1.94288	1.94288	1.94288	1.94288	1.94288	1.94288	1.94288	1.94288	1.78098	1.94288	1.94288	1.94288	1.94288	1.94288	1.94288	1.94288	1.94288	1.94288	1.94288	1.78098	1.13335	1.61907	1.94288	1.94288	1.78098	1.94288	1.94288
chrIV	758464	759128	YDR154C_CPR1_chrIV:768403-769067	60	-	7.11911	7.11911	7.27388	7.11911	7.27388	7.27388	7.11911	6.96435	6.96435	7.27388	7.27388	7.11911	7.11911	7.11911	7.11911	7.11911	6.80959	7.11911	7.27388	7.27388	7.27388	7.42864	7.42864	6.3453	6.96435	6.80959	6.96435	6.96435	7.42864	7.42864	7.42864	7.42864	7.27388	6.96435	7.11911	7.27388	6.3453	7.11911	7.27388	7.27388	7.27388	7.27388	7.27388	7.11911
chrIV	806012	806780	SDH4_chrIV:817839-818607	60	+	157.050003	158.020996	158.669006	158.345001	158.020996	157.858994	147.820999	157.697006	159.315994	160.126007	160.287994	160.287994	160.612	160.449997	158.992996	159.639999	159.315994	159.639999	160.126007	160.774002	159.964005	160.449997	158.669006	160.126007	160.934998	161.097	161.421005	161.421005	161.421005	161.582993	161.097	158.182999	159.964005	159.639999	158.992996	161.582993	160.287994	161.906998	161.259003	162.069	162.393005	161.421005	162.231003	161.744995
chrXIII	618731	620003	SPG5_chrXIII:645642-646914	60	+	36.591	36.914799	36.591	36.752899	37.562401	37.400501	37.562401	37.400501	37.400501	37.238602	36.914799	36.914799	32.381401	33.028999	37.400501	37.7243	37.7243	37.7243	37.562401	37.562401	37.562401	37.238602	37.562401	37.400501	37.400501	37.562401	37.562401	37.400501	37.076698	37.076698	37.076698	36.914799	36.267101	34.810001	37.076698	36.752899	36.267101	33.352798	33.352798	36.591	36.591	36.267101	36.429001	36.429001
chrXVI	568327	569894	REC8_chrXVI:569074-570642	60	-	577.267029	708.35199	710.672974	709.125	709.125	694.887024	700.458984	682.041992	697.054016	694.578003	677.088989	611.159973	661.304016	701.85199	683.280029	688.078003	596.767029	637.780029	699.684998	679.565979	641.802979	686.840027	688.078003	704.637024	700.922974	713.614014	711.137024	713.922974	714.697021	714.232971	714.697021	715.625977	712.375977	714.078003	714.697021	716.244995	712.065979	706.804016	707.114014	705.565979	701.387024	707.422974	706.184998	714.078003
chrIV	321812	322308	RPP1A_chrIV:309717-310213	60	-	64.226799	64.071999	63.762501	63.762501	63.6077	64.226799	64.071999	63.917198	64.226799	64.536301	64.536301	63.298199	63.6077	62.988701	63.298199	63.762501	63.298199	62.369598	60.512501	61.1315	61.286301	62.8339	62.988701	62.524399	63.762501	63.917198	63.762501	64.536301	64.536301	64.691101	63.917198	63.143398	60.512501	62.6791	62.369598	61.595798	59.2743	60.2029	60.9767	61.750599	60.9767	61.595798	50.607601	51.071899
chrIV	1450848	1451415	YDR524C-B_YDR524C-A_chrIV:1489329-1489897	60	-	34.047901	34.202702	34.047901	33.119301	31.881201	33.119301	33.583599	33.583599	34.202702	34.202702	34.357498	30.024099	33.119301	31.262199	31.7265	32.500301	32.035999	33.583599	33.428902	33.274101	33.7384	31.7265	34.202702	34.047901	34.202702	33.8932	33.7384	33.8932	32.345501	33.274101	34.357498	34.357498	33.583599	33.428902	34.357498	34.202702	34.202702	34.202702	34.357498	34.202702	34.047901	33.8932	33.8932	33.7384
chrIV	129880	130656	ARF1_chrIV:116264-117040	60	+	740.400024	738.619019	738.294983	737.323975	734.409973	736.513977	740.237976	741.210022	742.18103	745.419006	746.390991	745.742981	745.742981	743.476013	736.190979	746.067017	748.494995	747.362	749.143005	752.54303	750.437988	751.734009	747.200012	745.419006	749.304993	752.54303	747.848022	753.676025	751.734009	731.656982	753.515015	754.809998	756.10498	754.971985	751.247986	735.057007	731.171021	735.057007	743.314026	754.161987	751.085999	757.723999	757.562012	756.10498
chrIV	443488	444481	GRX7_chrIV:432284-433276	60	+	5.01911	5.18102	5.18102	5.18102	5.18102	5.18102	5.18102	5.01911	5.01911	5.18102	5.01911	5.01911	5.01911	5.18102	5.01911	5.18102	5.18102	5.18102	5.18102	5.01911	5.18102	5.18102	5.18102	4.85721	5.18102	5.18102	5.18102	5.18102	5.18102	5.18102	5.18102	5.01911	5.01911	5.18102	5.18102	5.01911	5.18102	5.18102	5.01911	5.18102	5.18102	5.18102	5.18102	5.18102
chrXI	648631	649462	PCK1_chrXI:631016-631848	60	+	1.45716	1.29525	1.45716	1.45716	1.45716	1.45716	1.45716	1.61907	1.61907	1.61907	1.61907	1.61907	1.61907	1.61907	1.61907	1.61907	1.45716	1.94288	1.94288	1.94288	1.78098	1.78098	1.78098	1.13335	1.61907	1.78098	1.78098	1.78098	1.78098	1.78098	1.61907	1.61907	1.61907	1.61907	1.61907	1.61907	1.61907	1.61907	1.61907	1.61907	1.61907	1.45716	1.45716	1.45716
chrX	391988	394268	KAR2_chrX:381293-383573	60	+	2.75242	3.07623	3.07623	3.07623	3.23814	3.07623	3.56195	3.56195	3.56195	3.56195	3.56195	3.72386	3.72386	3.72386	3.72386	3.72386	3.88576	3.56195	4.04767	4.04767	4.04767	4.04767	4.20958	4.37149	4.37149	4.37149	4.37149	4.37149	4.37149	4.37149	4.20958	4.04767	4.53339	4.53339	4.53339	4.53339	4.53339	4.53339	4.53339	4.37149	4.6953	4.85721	4.85721	4.85721
chrXV	812417	812689	SNR31_chrXV:841912-842184	60	-	0.46429	0.46429	0.46429	0.46429	0.46429	0.619053	0.773817	0.92858	0.92858	0.92858	0.92858	0.92858	0.92858	1.08334	1.08334	1.08334	0.92858	1.08334	1.08334	1.08334	1.08334	1.08334	1.08334	1.08334	1.08334	0.92858	0.92858	0.92858	0.619053	0.92858	1.08334	1.08334	1.08334	0.92858	1.08334	1.08334	1.08334	1.08334	1.08334	1.08334	0.92858	1.08334	1.08334	1.08334
chrIV	142451	142795	RPL41A_chrIV:130204-130548	60	-	159.561005	161.108994	160.643997	156.619995	159.097	159.406006	155.227997	159.716003	159.871002	159.097	159.406006	158.787003	158.322998	157.703995	157.703995	158.167999	158.632004	157.858994	157.240005	156.929993	159.097	159.716003	159.871002	159.097	160.490005	161.417999	161.417999	160.490005	157.548996	159.406006	161.263	161.108994	158.632004	162.656006	162.656006	163.121002	163.274994	163.121002	162.811005	163.121002	162.966003	163.121002	160.024994	163.274994
chrX	146245	146701	SNA3_chrX:136351-136807	60	-	9.90485	8.97627	8.82151	9.90485	9.90485	9.90485	9.90485	10.0596	10.0596	10.0596	9.59533	9.75009	9.44056	9.75009	9.90485	9.90485	9.90485	9.75009	9.90485	9.2858	9.44056	9.90485	9.90485	9.75009	9.59533	9.90485	9.44056	9.90485	9.90485	9.90485	9.75009	9.59533	9.44056	9.59533	9.90485	9.90485	9.44056	9.59533	8.35722	8.35722	10.0596	9.90485	9.90485	9.90485
chrXVI	43149	45367	DIP5_chrXVI:40929-43145	60	+	7.60962	7.77153	7.77153	7.77153	7.77153	7.77153	7.93344	7.93344	2.75242	5.18102	7.44772	7.44772	7.60962	7.60962	7.44772	7.60962	7.60962	7.60962	7.77153	7.93344	7.93344	7.77153	7.60962	7.60962	7.28581	7.44772	7.44772	7.28581	7.28581	6.63818	6.63818	7.1239	7.44772	7.77153	6.962	7.28581	7.77153	7.77153	7.77153	7.93344	8.09534	8.25725	8.41916	9.22869
chrIV	1201599	1202175	RPP2B_chrIV:1239405-1239981	60	+	24.933701	24.771799	24.447901	18.2955	18.457399	18.619301	17.1621	15.705	17.485901	17.485901	17.0002	17.6478	17.323999	17.485901	17.1621	17.323999	17.323999	16.190701	17.6478	17.6478	17.485901	6.31437	12.143	15.3812	17.323999	17.485901	17.323999	17.1621	17.0002	17.323999	17.485901	17.485901	17.0002	17.1621	17.485901	17.323999	17.485901	17.1621	17.6478	17.971701	17.971701	18.1336	17.971701	17.6478
chrVI	122607	124279	LPD1_chrVI:101555-103227	60	-	9.90485	9.13104	9.2858	9.13104	9.13104	6.19053	8.04769	10.2144	10.9882	11.2977	11.4525	11.4525	11.143	11.4525	11.4525	11.4525	11.4525	11.143	9.2858	11.4525	12.2263	12.3811	12.3811	12.3811	12.2263	12.3811	12.0715	11.4525	12.0715	12.2263	12.5358	12.5358	12.5358	12.5358	12.5358	12.8454	13.0001	13.1549	13.6192	14.8573	14.7025	14.7025	14.8573	15.1668
chrXII	839136	840332	FBP1_chrXII:873636-874828	60	-	1.7024	1.85716	1.85716	1.85716	2.01192	2.32145	2.32145	2.32145	2.32145	2.32145	2.32145	2.32145	2.32145	2.32145	2.16669	2.32145	2.32145	2.32145	1.85716	2.16669	2.32145	2.32145	2.32145	2.01192	2.32145	1.7024	1.85716	2.32145	2.01192	1.54763	2.32145	2.32145	2.32145	2.32145	2.32145	2.32145	2.32145	2.32145	2.32145	2.32145	2.32145	2.32145	2.32145	2.32145
chrIV	147256	147780	INH1_chrIV:135008-135536	60	+	42.419601	42.419601	42.9053	42.9053	42.743401	42.743401	42.419601	41.771999	41.933899	41.6101	42.095798	42.257702	42.257702	41.4482	41.933899	41.933899	41.933899	41.771999	42.095798	42.419601	42.257702	42.257702	42.581501	42.257702	42.257702	42.581501	42.581501	42.419601	41.933899	42.095798	42.419601	42.581501	42.581501	42.419601	42.743401	41.4482	41.6101	41.771999	42.581501	42.743401	42.743401	42.581501	42.581501	40.3148
chrIV	1170237	1170797	SEM1_chrIV:1202101-1202661	60	+	2.91432	2.59051	2.75242	2.75242	2.75242	2.75242	2.2667	2.59051	2.59051	2.59051	2.75242	2.91432	2.75242	3.07623	2.91432	3.07623	3.07623	3.07623	3.07623	2.75242	2.75242	2.59051	2.75242	2.75242	2.75242	2.91432	2.75242	2.75242	2.75242	2.59051	2.59051	2.59051	2.75242	2.75242	2.75242	2.59051	2.59051	2.75242	2.91432	2.59051	2.75242	2.75242	2.75242	2.59051
chrIX	112749	116258	KGD1_chrIX:122417-125929	60	+	186.192993	186.354996	186.354996	186.031006	185.059998	185.544998	180.039993	175.345001	180.526001	167.735992	175.507004	182.468994	184.25	159.477997	185.707001	178.098007	177.126007	174.858994	161.906998	186.354996	178.098007	168.869003	180.688004	179.231003	186.516998	187.326004	187.164001	187.973999	187.811996	186.679001	187.811996	188.621002	187.811996	188.136002	187.973999	187.164001	187.811996	187.973999	186.354996	186.841003	176.964005	181.660004	186.192993	187.973999
chrIV	944009	945702	CTA1_chrIV:967989-969677	60	-	90.226997	90.072197	90.072197	89.762703	87.441299	89.917503	89.917503	89.608002	89.453201	90.8461	90.8461	89.917503	89.608002	90.226997	90.072197	90.072197	89.1437	88.834099	88.834099	88.988899	89.298401	88.369904	89.917503	89.917503	88.524597	87.905602	90.536499	90.536499	89.762703	89.298401	89.917503	91.000801	90.8461	78.310204	91.000801	91.310402	90.8461	90.8461	82.334099	91.310402	91.155602	90.691299	90.8461	91.000801
chrXI	45513	48761	UBA1_chrXI:39120-42368	60	+	6.80009	6.962	6.962	6.962	7.1239	7.28581	7.28581	7.28581	7.44772	7.60962	8.41916	9.06678	9.71441	10.2001	10.6859	11.3335	12.3049	12.9525	13.7621	14.4097	14.7335	15.8669	17.323999	17.6478	18.7812	19.105	19.7526	19.7526	19.914499	19.7526	19.914499	20.2384	20.2384	20.886	21.047899	21.047899	21.047899	21.047899	21.047899	20.7241	20.7241	20.0765	20.886	20.886
chrXI	45209	45297	SNR64_chrXI:38816-38904	60	+	3.88576	3.88576	3.88576	3.88576	3.88576	3.88576	3.88576	3.72386	3.88576	3.88576	3.72386	3.88576	3.88576	3.72386	3.88576	3.56195	3.56195	3.40004	3.88576	3.88576	3.88576	3.88576	3.88576	3.88576	3.88576	3.88576	3.88576	3.88576	3.88576	3.72386	3.72386	3.88576	3.88576	3.88576	3.88576	3.88576	3.88576	3.88576	3.88576	3.88576	3.88576	3.88576	3.88576	3.88576
chrVII	564173	564789	ACB1_chrVII:559435-560051	60	-	2.47621	2.47621	2.47621	2.63098	2.63098	2.47621	2.63098	2.63098	2.63098	2.63098	2.63098	2.63098	2.47621	2.47621	2.32145	2.32145	2.47621	2.47621	2.47621	2.63098	2.63098	2.63098	2.01192	2.63098	2.63098	2.63098	2.63098	2.47621	2.16669	2.47621	2.63098	2.63098	2.63098	2.47621	2.63098	2.63098	2.63098	2.47621	2.32145	2.47621	2.63098	2.63098	2.01192	2.32145
chrVII	386611	390267	PYC1_chrVII:385152-388808	60	+	23.4765	23.4765	23.3146	23.3146	22.990801	19.105	22.828899	23.3146	23.3146	23.4765	23.4765	23.4765	23.4765	23.4765	23.3146	23.1527	23.1527	22.828899	23.3146	23.4765	23.4765	23.3146	23.1527	22.3431	22.5051	22.667	22.990801	22.5051	22.667	23.4765	23.3146	23.4765	23.638399	23.638399	23.638399	23.1527	23.1527	22.667	22.667	23.638399	23.638399	23.3146	23.4765	23.638399
chrVIII	371361	371889	YHR138C_chrVIII:377243-377771	60	-	66.238701	66.393501	66.238701	66.393501	66.393501	65.774399	65.774399	65.774399	66.548203	65.774399	66.0839	65.310097	65.464897	65.000603	64.3815	65.310097	65.619598	66.857803	67.941101	66.857803	67.786301	67.321999	66.703003	67.167297	65.464897	66.238701	66.393501	68.095901	67.631599	68.714897	69.179199	69.024399	68.250603	68.869698	68.714897	68.714897	69.179199	68.714897	69.488701	69.024399	69.334	68.714897	68.869698	69.798302
chrIV	1430822	1431286	SMT3_chrIV:1469325-1469789	60	+	12.9525	11.8192	12.4668	12.6287	10.6859	11.6573	12.143	11.9811	12.9525	12.9525	12.7906	12.7906	12.143	12.6287	9.06678	12.4668	13.2764	13.2764	13.1145	13.2764	13.4383	13.4383	13.4383	13.4383	13.4383	13.2764	13.4383	13.4383	13.4383	13.4383	13.2764	13.2764	13.2764	13.2764	13.1145	7.28581	6.962	6.962	6.80009	5.99055	9.3906	11.0097	12.3049	12.6287
chrXIII	202755	203507	TSA1_chrXIII:220097-220849	60	+	64.277	63.953201	64.277	63.791302	64.277	63.305599	55.372101	65.7342	66.219902	66.219902	65.086601	65.086601	62.819901	65.896103	66.057999	65.086601	65.086601	64.438904	65.7342	66.8675	65.896103	66.057999	66.8675	66.381798	64.6008	66.057999	63.1437	64.115097	64.277	65.896103	65.896103	66.057999	65.896103	66.057999	66.057999	66.057999	66.381798	63.629398	66.705597	66.8675	67.029404	67.029404	66.057999	64.438904
chrII	152059	154003	COR1_chrII:133856-135808	60	-	3.25003	3.25003	3.25003	3.25003	3.25003	3.25003	3.25003	3.25003	2.9405	3.25003	3.25003	3.25003	3.25003	3.25003	2.9405	2.9405	3.09527	2.78574	3.25003	3.25003	3.25003	3.25003	3.25003	3.25003	3.25003	3.25003	3.25003	3.09527	2.47621	3.09527	3.09527	3.09527	3.25003	3.25003	2.9405	3.25003	3.25003	2.9405	3.09527	3.09527	2.78574	2.9405	2.78574	3.09527
chrVII	550109	550589	SNR46_chrVII:545351-545831	60	+	1.29525	1.29525	1.29525	1.29525	1.29525	1.29525	1.29525	1.29525	1.29525	1.29525	1.29525	1.29525	1.29525	1.29525	1.29525	1.13335	1.13335	1.13335	1.29525	1.29525	1.29525	1.29525	1.29525	1.13335	1.13335	1.13335	0.971441	1.13335	1.13335	1.29525	1.29525	1.29525	1.29525	1.29525	1.29525	1.29525	1.29525	1.29525	1.29525	1.29525	1.13335	1.29525	1.29525	1.29525
chrXV	786415	787546	RPN8_chrXV:815919-817056	60	-	4.48814	4.48814	4.33337	4.33337	4.33337	4.33337	4.33337	4.17861	4.48814	4.17861	4.48814	4.48814	4.48814	4.33337	4.33337	4.33337	4.33337	4.33337	4.48814	4.33337	4.48814	4.48814	4.48814	4.48814	4.6429	4.6429	4.6429	4.6429	4.6429	4.6429	4.6429	4.48814	4.48814	4.6429	4.6429	4.6429	4.6429	4.48814	4.48814	4.33337	4.17861	4.17861	4.17861	4.48814
chrXI	180865	182489	RPT1_YKL145W-A_chrXI:174135-175759	60	+	282.365997	294.02301	293.699005	297.098999	294.670013	302.928009	298.071014	302.765991	303.898987	302.765991	303.412994	304.546997	304.709015	303.737	303.737	303.412994	305.518005	305.03299	306.165985	306.652008	306.652008	306.165985	305.194	306.975006	306.813995	302.928009	306.975006	306.003998	306.652008	294.832001	307.299011	306.975006	296.450989	304.546997	304.709015	304.061005	299.365997	290.136993	292.079987	283.661011	295.480011	300.984985	305.03299	306.652008
chrII	673421	674981	PDB1_chrII:664921-666481	60	-	162.966003	164.203995	161.263	164.358994	164.358994	164.203995	163.274994	163.429993	162.966003	163.429993	163.893997	164.048996	164.513	164.822998	165.132004	164.358994	164.513	164.203995	163.740005	164.048996	164.358994	162.347	163.274994	164.203995	163.740005	165.442001	165.906006	166.679993	166.216003	165.906006	163.585007	165.751999	165.597	165.442001	166.990005	166.990005	165.751999	165.751999	164.667999	164.358994	163.585007	162.966003	163.585007	162.192001
chrVII	318407	319762	USE1_chrVII:317296-318656	60	+	800.791016	890.650024	959.783997	1038.630005	1044.949951	1044.790039	1017.26001	822.163025	1104.199951	1393.209961	1474.160034	1544.430054	1573.089966	1622.310059	1648.209961	1665.540039	1671.040039	1639.469971	1735.969971	1736.77002	1747.140015	1762.52002	1764.140015	1739.849976	1734.02002	1754.75	1706.170044	1770.290039	1783.079956	1772.390015	1794.089966	1781.949951	1790.369995	1813.52002	1809.469971	1818.540039	1817.72998	1765.430054	1820.160034	1815.619995	1816.430054	1805.420044	1725.280029	1681.23999
chrXIII	228732	229516	ERV25_chrXIII:246089-246873	60	+	127.420998	130.658997	130.983002	130.658997	130.820999	131.468002	131.145004	130.820999	124.667999	130.335007	131.468002	131.792007	131.468002	129.848999	131.468002	131.953995	132.278	132.278	131.630005	131.792007	131.145004	131.953995	131.792007	130.011002	129.201996	131.630005	132.602005	132.440002	132.440002	129.201996	129.524994	129.039993	132.764008	132.764008	132.440002	132.440002	130.496994	130.335007	132.278	131.468002	131.306	131.306	132.115997	126.934998
chrX	276024	278970	SIP4_chrX:265813-268765	60	+	0	0	0	0	0	0	0	0	0	0	0	0	0	0	0	0	0	0	0	0	0	0	0	0	0	0	0	0	0	0	0	0	0	0	0	0	0	0	0	0	0	0	0	0
chrXIII	234393	235649	ERG6_chrXIII:251749-253005	60	-	2.01192	1.85716	2.01192	2.01192	2.01192	2.01192	1.85716	1.85716	1.85716	1.85716	1.85716	1.85716	1.85716	2.01192	2.01192	2.01192	2.01192	2.01192	1.85716	1.85716	1.85716	1.85716	2.01192	2.01192	2.01192	1.85716	2.01192	2.01192	2.01192	2.01192	1.7024	2.01192	2.01192	2.01192	2.01192	2.01192	2.01192	2.01192	2.01192	2.01192	2.01192	2.01192	1.85716	2.01192
chrXIV	520994	522325	POR1_tD(GUC)N_chrXIV:517831-519167	60	-	28.940701	28.785999	28.785999	28.631201	27.857401	28.166901	28.785999	28.012199	28.631201	28.785999	28.785999	28.4764	26.774099	26.4645	26.4645	25.845501	25.845501	25.5359	25.381201	23.524	23.524	19.3454	20.274	25.690701	24.7621	24.143101	26.0002	27.2383	27.393101	27.393101	27.2383	27.2383	27.2383	26.774099	26.774099	26.4645	27.083599	27.083599	27.083599	27.083599	27.083599	27.083599	26.928801	26.928801
chrVIII	77489	78179	RPS20_chrVIII:75373-76069	60	+	148.307007	148.468994	148.630997	148.307007	147.983002	147.496994	148.307007	141.345001	140.535004	147.496994	146.526001	144.582993	149.278	147.496994	148.792007	152.192001	151.220993	150.897003	151.382996	152.031006	152.031006	152.839996	152.839996	152.192001	151.869003	152.354004	152.354004	151.869003	151.869003	151.382996	150.897003	151.382996	152.839996	150.897003	152.677994	149.925995	153.326004	153.326004	152.354004	153.326004	152.839996	151.869003	151.544998	153.811996
chrIV	892751	893615	ADK1_chrIV:916425-917289	60	+	2702.870117	2701.73999	2703.52002	2693.159912	2678.590088	2679.22998	2678.590088	2635.030029	2681.179932	2618.52002	2690.72998	2675.669922	2687.820068	2647.340088	2648.800049	2261.350098	2474.580078	2621.429932	2636.01001	2437.02002	2609.449951	2670.330078	2685.22998	2682.149902	2688.790039	2681.5	2687.97998	2682.310059	2669.030029	2686.199951	2684.419922	2704.649902	2703.840088	2713.23999	2653.01001	2657.699951	2654.790039	2653.169922	2659.639893	2711.449951	2697.209961	2675.030029	2672.27002	2645.070068
chrV	125880	127144	RIP1_chrV:107161-108425	60	+	1.13335	1.13335	1.13335	1.13335	1.13335	1.13335	1.13335	1.13335	1.13335	1.13335	1.13335	1.13335	1.13335	1.13335	1.13335	1.13335	1.13335	1.13335	1.13335	1.13335	1.13335	1.13335	1.13335	1.13335	1.13335	1.13335	1.13335	1.13335	1.13335	1.13335	1.13335	1.13335	1.13335	1.13335	1.13335	0.809534	0.971441	1.13335	1.13335	1.13335	1.13335	1.13335	1.13335	1.13335
chrII	805146	807153	PHO89_chrII:796570-798586	60	-	11.4525	11.6072	9.13104	12.0715	12.0715	12.3811	12.2263	12.3811	12.3811	12.3811	12.5358	12.3811	12.3811	11.6072	11.6072	11.6072	12.3811	12.3811	11.9168	11.9168	11.9168	12.0715	12.2263	12.0715	12.0715	11.4525	10.3691	11.6072	12.2263	12.0715	10.8334	11.6072	11.9168	12.3811	12.0715	12.3811	11.2977	12.5358	12.5358	12.5358	12.3811	12.6906	11.9168	12.2263
chrIV	711934	712746	YDR133C_YDR134C_chrIV:720771-721571	60	-	9.90485	9.75009	9.75009	9.75009	8.82151	6.96435	8.66675	9.2858	8.82151	9.2858	8.51198	9.59533	9.44056	9.75009	9.90485	9.90485	9.90485	9.44056	9.44056	9.90485	9.90485	9.90485	9.59533	9.44056	9.75009	9.75009	9.75009	9.75009	9.75009	9.90485	8.35722	9.90485	10.0596	10.0596	10.2144	10.2144	10.2144	10.0596	10.0596	10.2144	9.90485	9.90485	10.0596	10.0596
chrXVI	567230	568327	ICL2_chrXVI:567954-569074	60	-	966.80603	793.935974	996.984985	1023.76001	1020.200012	1022.98999	1029.329956	988.937988	991.104004	1025.150024	1016.640015	1025.930054	1023.76001	1025.459961	1018.5	1012.929993	1018.5	1021.280029	1021.440002	1014.320007	1023.299988	1023.140015	1025	1016.640015	1023.450012	1027.630005	1024.380005	1013.080017	1024.219971	1021.130005	1010.140015	1003.179993	1009.98999	1027.469971	1013.390015	1027.160034	1026.23999	1026.699951	1026.390015	1007.349976	1001.630005	956.127991	1009.98999	1019.27002
chrVII	512296	512799	STF2_chrVII:507971-508475	60	-	70.107803	70.881599	70.881599	70.881599	71.191101	70.572098	71.0364	70.726799	68.714897	70.572098	70.726799	70.572098	70.572098	70.417297	70.417297	70.572098	70.572098	69.643501	70.726799	70.726799	70.726799	70.726799	70.572098	69.953003	69.488701	69.798302	69.488701	69.488701	69.643501	69.953003	69.798302	68.560097	69.179199	69.488701	69.488701	69.488701	68.095901	66.238701	60.512501	59.119598	60.2029	59.4291	60.048199	60.3577
chrIV	614337	614873	SSS1_chrIV:616739-617275	60	-	30.4884	30.643101	30.024099	30.643101	30.4884	30.333599	30.178801	30.333599	30.643101	30.643101	30.643101	30.643101	30.643101	30.643101	30.643101	30.797899	30.643101	29.7146	30.797899	30.797899	30.797899	30.4884	30.4884	30.643101	30.9527	30.4884	30.178801	30.333599	30.4884	30.9527	30.9527	30.9527	31.107401	31.107401	31.107401	31.107401	30.9527	31.107401	30.9527	30.9527	31.262199	31.262199	31.107401	31.107401
chrXVI	274866	275946	PXA1_chrXVI:274770-275850	60	+	529.434998	529.596985	518.10199	523.606995	521.987976	527.169006	527.169006	529.112	526.682983	518.263977	531.377991	530.56897	527.330994	526.682983	525.226013	525.226013	497.377991	501.748993	493.006012	378.213989	439.576996	506.606995	525.388	520.044983	528.302002	531.216003	522.63501	528.302002	530.893005	530.731018	530.731018	532.674011	531.539978	531.864014	533.807007	529.596985	533.482971	533.320984	532.349976	530.083008	526.844971	529.434998	510.81601	536.396973
chrXV	992658	993274	RPS12_chrXV:1028089-1028705	60	-	152.442001	154.608994	154.298996	155.382004	156.156006	156.466003	156.466003	156.156006	156.466003	156.156006	150.429993	156.311005	155.847	156.156006	157.393997	156.929993	156.774994	157.085007	155.227997	155.382004	156.774994	156.774994	156.774994	156.774994	155.382004	156.156006	156.466003	156.619995	156.001007	156.001007	155.072998	154.453995	154.298996	152.597	152.906006	152.442001	151.358994	146.561005	149.966003	152.751007	153.216003	153.524994	148.263	154.453995
chrIX	239557	240717	RHR2_chrIX:254979-256139	60	+	1.13335	1.13335	1.13335	1.13335	1.13335	1.13335	1.13335	1.13335	1.13335	1.13335	1.13335	1.13335	0.971441	0.971441	1.13335	1.13335	1.13335	1.13335	1.13335	1.13335	1.13335	1.13335	1.13335	1.13335	1.13335	1.13335	1.13335	1.13335	1.13335	0.971441	0.971441	1.13335	1.13335	1.13335	1.13335	1.13335	1.13335	0.971441	0.971441	0.971441	0.971441	0.971441	0.971441	1.13335
chrII	432898	433817	POL30_chrII:424897-425817	60	-	1205.300049	1206.22998	1206.069946	1203.900024	1199.420044	1200.5	1200.959961	1204.209961	1191.98999	1198.800049	1202.97998	1206.069946	1201.27002	1188.579956	1213.339966	1210.560059	1212.880005	1202.050049	1203.280029	1212.72998	1214.73999	1189.819946	1188.73999	1177.900024	1216.439941	1209.939941	1217.829956	1219.530029	1221.079956	1217.98999	1213.5	1200.959961	1213.189941	1207.77002	1212.109985	1215.97998	1217.209961	1215.359985	1219.689941	1220.619995	1223.709961	1217.829956	1216.130005	1217.98999
chrX	359021	359581	YJL047C-A_SNR60_chrX:348793-349353	60	-	47.821899	47.667099	47.512299	47.512299	48.131401	47.976601	33.8932	34.667	47.048	47.512299	48.750401	47.667099	48.905201	48.905201	49.060001	48.905201	49.214699	49.060001	48.286201	48.750401	48.750401	49.369499	49.369499	49.5243	49.679001	49.5243	49.5243	49.369499	49.5243	49.5243	49.679001	49.5243	48.440899	49.5243	49.369499	49.214699	49.5243	49.5243	49.369499	49.369499	49.679001	49.214699	48.440899	48.131401
chrIV	141244	142415	TFP1_chrIV:126680-130168_r1	60	+	585.455017	582.21698	585.455017	582.379028	584.159973	584.645996	583.349976	584.322021	584.484009	578.817017	580.435974	580.76001	578.330994	581.893005	586.427002	580.273987	585.940979	582.703003	577.684021	580.76001	577.036011	575.255005	584.969971	582.541016	585.455017	564.56897	589.179016	588.692993	587.236023	585.455017	584.807983	585.617004	585.778992	584.645996	572.502991	574.122009	586.103027	587.39801	588.85498	567.968994	569.588013	586.588989	576.22699	585.29303
chrIV	526770	527058	YDR034W-B_chrIV:521278-521566	60	+	14.8954	15.0573	14.7335	14.5716	14.5716	14.5716	14.4097	14.4097	14.5716	14.7335	14.7335	14.7335	14.7335	14.7335	11.8192	14.2478	14.4097	14.4097	14.4097	14.4097	13.7621	14.0859	13.924	13.7621	13.1145	13.4383	13.2764	13.1145	13.2764	11.3335	11.0097	11.0097	10.8478	10.8478	10.362	10.6859	10.0382	10.0382	10.2001	9.55251	10.0382	9.87632	9.87632	9.71441
chrII	270510	271638	IPP1_chrII:256902-258030	60	-	8.20246	8.20246	8.04769	8.04769	7.89293	6.80959	8.20246	8.20246	8.20246	8.20246	8.20246	8.20246	8.04769	8.20246	8.20246	8.20246	8.20246	8.20246	8.20246	8.20246	8.04769	8.20246	7.27388	7.27388	8.04769	7.89293	7.89293	7.89293	7.89293	7.73817	7.89293	7.89293	7.89293	8.04769	8.04769	7.89293	7.89293	7.73817	8.04769	8.04769	7.89293	8.04769	8.20246	8.20246
chrXIV	257515	258379	YNL208W_chrXIV:254266-255106	60	+	317.822998	336.928009	336.118988	338.38501	338.546997	338.546997	336.765991	338.709015	337.575989	338.709015	338.871002	339.195007	339.356995	337.089996	335.632996	328.346985	330.776001	333.528015	338.222992	339.681	339.519012	340.328003	328.184998	339.842987	340.165985	339.842987	340.48999	339.681	341.785004	341.622986	341.462006	341.462006	340.165985	339.03299	324.785004	336.281006	335.795013	332.718994	339.03299	338.38501	340.003998	340.003998	341.462006	319.765991
chrII	144780	145835	MOH1_YBL048W_chrII:126604-127660	60	+	389.223999	387.605011	387.118988	386.79599	388.252991	385.5	381.776001	385.661987	385.661987	386.309998	384.042999	386.634003	385.175995	385.661987	383.234009	384.528992	385.5	384.69101	385.015015	384.69101	385.015015	364.451996	365.424011	378.537994	377.566986	381.776001	379.671997	381.128998	383.557007	383.881012	371.575989	371.575989	383.881012	383.557007	381.453003	369.471008	373.356995	367.85199	368.175995	376.919006	379.671997	358.462006	358.947998	381.128998
chrXV	215087	215175	SNR81_chrXV:234363-234451	60	+	7.60962	9.3906	12.143	13.2764	13.2764	13.2764	12.4668	10.5239	9.55251	9.22869	8.90488	10.5239	10.2001	9.55251	10.362	10.362	10.362	10.2001	9.87632	8.25725	10.2001	10.362	10.362	10.362	10.362	10.362	10.362	10.362	10.0382	10.5239	10.5239	10.362	9.22869	9.3906	9.71441	9.71441	9.87632	9.55251	9.71441	9.87632	9.71441	9.22869	9.06678	9.06678
chrXIII	9543	11431	MSC1_chrXIII:14956-16844	60	-	0.619053	0.619053	0.619053	0.619053	0.619053	0.619053	0.619053	0.619053	0.619053	0.619053	0.619053	0.619053	0.619053	0.619053	0.619053	0.619053	0.619053	0.619053	0.619053	0.619053	0.619053	0.619053	0.619053	0.619053	0.619053	0.619053	0.619053	0.619053	0.619053	0.619053	0.619053	0.619053	0.619053	0.773817	0.773817	0.773817	0.773817	0.773817	0.773817	0.773817	0.773817	0.773817	0.773817	0.773817
chrXIV	274818	275674	YNL195C_chrXIV:271542-272398	60	-	483.17099	477.600006	478.683014	480.075989	480.230988	479.612	484.872986	484.100006	483.63501	485.493011	477.290009	475.122986	474.968994	472.183014	480.230988	473.575989	480.850006	481.778015	479.92099	446.183014	471.872986	475.278015	473.42099	477.13501	483.790009	483.17099	486.88501	484.563995	485.957001	485.957001	486.575989	486.265991	483.790009	483.015991	481.778015	478.683014	485.183014	486.265991	486.575989	486.575989	486.730988	487.503998	487.968994	487.503998
chrIV	248140	250839	CDC48_chrIV:236037-238741	60	-	424.050995	422.658997	426.528015	427.302002	430.087006	429.932007	429.622986	429.932007	423.742004	423.122986	426.682007	426.992004	425.753998	422.503998	427.455994	427.610992	430.552002	431.63501	431.790009	431.63501	431.944	430.705994	429.312988	430.087006	431.015991	431.790009	422.812988	432.717987	433.337006	432.562988	430.397003	420.337006	426.992004	430.552002	423.742004	422.658997	429.158997	428.694	431.325012	428.540009	429.158997	430.397003	431.790009	432.872986
chrII	460577	461514	PHO88_chrII:452581-453517	60	+	26.228901	26.3908	26.3908	26.3908	26.228901	24.6098	25.7432	26.3908	26.3908	26.3908	26.228901	26.066999	26.066999	25.9051	26.3908	21.209801	21.209801	24.447901	24.1241	25.419399	24.933701	24.447901	25.419399	26.228901	26.3908	20.7241	26.066999	25.9051	25.7432	25.581301	25.419399	25.419399	20.400299	25.9051	26.3908	26.3908	26.066999	26.228901	25.9051	26.066999	25.9051	26.5527	26.5527	26.228901
chrIV	1263742	1264406	RPL12B_chrIV:1301565-1302229	60	+	5.01911	4.37149	4.37149	4.20958	4.04767	4.04767	4.04767	4.37149	4.37149	4.20958	4.20958	4.20958	4.20958	4.04767	3.40004	3.56195	3.56195	3.40004	3.40004	3.40004	3.56195	3.56195	3.56195	3.56195	3.56195	3.40004	3.40004	3.23814	3.07623	2.91432	2.75242	2.59051	1.45716	1.61907	1.78098	1.78098	1.78098	1.94288	1.61907	1.94288	1.94288	1.94288	1.94288	1.94288
chrIII	162538	163386	YCR024C-B_PMP1_chrIII:162418-163266	60	-	7.11911	6.80959	6.80959	6.3453	6.80959	7.11911	7.11911	7.27388	6.80959	6.50006	7.27388	6.96435	7.11911	6.80959	7.42864	7.73817	7.5834	7.73817	7.73817	7.73817	7.5834	7.73817	7.5834	7.42864	7.42864	7.42864	7.5834	7.5834	7.5834	7.42864	7.42864	7.5834	7.42864	7.42864	7.42864	7.42864	7.27388	7.42864	7.42864	7.42864	6.80959	7.27388	7.42864	7.42864
chrXII	716735	717188	YLR311C_chrXII:757155-757619	60	-	646.911011	645.208008	644.898987	643.815002	641.958008	642.268005	640.719971	642.577026	641.958008	644.588989	647.375	647.219971	634.838989	646.911011	647.994019	648.768005	648.612976	647.375	648.458008	643.815002	648.304016	645.208008	646.601013	645.208008	648.768005	649.231995	644.280029	635.768005	604.041016	641.338989	640.255981	648.148987	645.981995	646.445984	647.219971	644.744019	644.588989	606.208008	607.755981	648.768005	643.041992	644.125	645.052979	645.208008
chrIV	83823	87352	GDH2_chrIV:70572-74108	60	-	43.643299	43.643299	43.952801	43.643299	43.333698	43.798	44.107498	44.262299	44.262299	44.262299	44.417099	44.417099	44.262299	43.952801	44.107498	43.643299	43.333698	43.179001	42.8694	43.643299	43.643299	42.714699	43.952801	44.262299	43.798	44.417099	44.417099	44.5718	43.333698	44.5718	44.726601	44.5718	44.726601	44.5718	44.262299	44.107498	44.262299	43.952801	44.107498	44.107498	44.417099	44.262299	44.417099	44.262299
chrIV	1198660	1200421	YRA1_chrIV:1236453-1238213	60	+	267.145996	278.641998	316.85199	315.880005	319.441986	290.622986	325.919006	329.966003	331.908997	333.041992	333.528015	333.85199	328.184998	326.56601	326.242004	318.795013	317.822998	325.756989	329.480011	327.376007	331.423004	332.394989	327.860992	333.365997	330.127991	333.528015	333.20401	333.528015	333.85199	334.014008	334.5	331.747009	334.5	334.5	334.661011	336.604004	328.346985	335.957001	336.441986	336.118988	336.441986	337.414001	336.604004	335.957001
chrXII	740270	740982	RPL38_chrXII:780707-781419	60	-	13.1549	13.1549	13.1549	13.0001	12.6906	12.8454	12.2263	11.9168	12.2263	12.8454	12.3811	12.5358	12.6906	13.0001	13.3096	13.3096	13.3096	13.3096	13.1549	12.8454	13.1549	13.1549	13.3096	13.4644	13.7739	13.9287	14.0835	14.393	14.0835	14.2382	14.0835	14.0835	14.2382	14.5478	14.0835	14.2382	14.5478	14.5478	14.393	14.0835	13.7739	14.393	15.7859	14.7025
chrXV	853150	854614	YOR302W_CPA1_chrXV:882669-884133	60	+	18.1336	18.2955	18.2955	17.1621	15.8669	16.838301	17.6478	17.809799	17.809799	17.971701	18.2955	18.1336	18.1336	18.2955	18.2955	18.1336	18.2955	18.7812	18.619301	18.7812	18.7812	18.9431	18.9431	18.9431	18.9431	18.9431	18.9431	18.9431	18.7812	18.2955	17.6478	17.6478	17.323999	16.838301	16.676399	16.3526	15.0573	18.619301	18.619301	18.619301	18.7812	18.457399	18.7812	18.7812
chrVI	76203	76979	YPT1_chrVI:55262-56038	60	-	1.7024	1.7024	1.7024	1.54763	1.7024	1.7024	1.54763	1.54763	1.7024	1.7024	1.7024	1.7024	1.7024	1.7024	1.7024	1.7024	1.7024	1.7024	1.54763	1.7024	1.7024	1.7024	1.7024	1.7024	1.7024	1.7024	1.7024	1.7024	1.7024	1.7024	1.7024	1.7024	1.7024	1.7024	1.54763	1.7024	1.7024	1.7024	1.7024	1.7024	1.7024	1.7024	1.7024	1.7024
chrIV	335127	335735	SNR63_chrIV:323045-323653	60	-	137.429993	136.966003	137.274994	137.585007	137.738998	137.893997	137.738998	138.203995	137.585007	137.429993	137.119995	136.811005	135.882004	134.024994	135.263	136.656006	134.643997	129.382004	135.263	130.619995	132.942001	137.893997	137.429993	137.119995	137.585007	138.513	138.203995	138.048996	134.798996	135.417999	135.108002	138.048996	138.977005	138.977005	139.597	139.287003	139.132004	138.977005	138.822998	138.977005	137.738998	138.667999	138.822998	138.977005
chrI	74847	76615	CDC19_chrI:71678-73446	60	+	23.800301	23.3146	25.2575	24.285999	13.7621	12.7906	24.6098	22.5051	24.1241	24.1241	24.285999	25.7432	25.581301	26.228901	26.066999	25.581301	26.066999	26.066999	26.066999	26.066999	26.066999	25.9051	24.285999	25.581301	25.581301	25.2575	24.447901	24.285999	24.933701	26.066999	26.066999	26.228901	26.228901	26.3908	25.581301	25.419399	26.3908	26.066999	26.228901	25.9051	26.3908	26.228901	26.228901	26.228901
chrXV	741173	742749	WTM1_chrXV:770665-772241	60	+	9.71441	9.87632	9.87632	8.74297	9.22869	9.22869	9.22869	9.06678	8.90488	9.06678	7.60962	9.55251	9.71441	9.3906	9.71441	9.55251	9.87632	10.0382	10.0382	10.0382	10.2001	10.2001	10.2001	10.2001	10.2001	10.2001	10.2001	10.2001	10.0382	10.2001	10.2001	10.2001	10.2001	10.0382	10.0382	10.0382	10.2001	10.362	10.362	10.362	10.362	10.2001	10.362	9.71441
chrVII	348648	350920	MAD1_chrVII:347168-349440	60	+	605.69397	605.369995	605.531982	580.273987	589.341003	543.359009	599.86499	611.521973	608.122009	585.455017	497.540009	611.684021	612.007996	610.388977	559.711975	611.036987	611.846008	610.551025	609.255981	610.713013	607.635986	609.741028	601.484009	596.950989	593.551025	592.578979	592.255005	599.054993	606.017029	608.607971	605.369995	594.846008	611.197998	611.036987	602.940979	611.846008	611.197998	609.416992	605.69397	609.416992	611.846008	612.007996	611.521973	608.607971
chrVIII	35095	36247	SBP1_chrVIII:33055-34207	60	-	15.9406	15.9406	15.7859	15.3216	15.1668	15.4763	15.6311	15.3216	15.3216	15.1668	15.1668	15.1668	15.012	14.5478	14.393	14.393	13.0001	12.8454	13.0001	13.3096	13.3096	12.6906	12.5358	12.3811	12.5358	11.762	13.6192	13.7739	13.7739	13.7739	13.7739	13.7739	13.4644	13.3096	13.4644	13.4644	13.4644	10.2144	10.0596	13.7739	13.6192	13.3096	13.3096	13.1549
chrII	300402	301786	ETR1_YBR027C_chrII:292732-294116	60	-	43.0242	43.0242	42.8694	42.250401	42.250401	42.8694	43.0242	43.0242	43.333698	43.179001	43.179001	43.179001	43.179001	42.714699	43.488499	43.333698	43.333698	43.488499	43.333698	43.333698	43.333698	43.333698	43.643299	43.488499	43.643299	43.952801	43.798	43.798	42.714699	43.643299	42.8694	43.333698	42.714699	42.714699	43.0242	42.250401	42.714699	42.714699	43.643299	43.643299	43.798	43.798	43.643299	42.8694
chrXI	467384	468992	FOX2_chrXI:455661-457269	60	-	3.40479	3.71432	3.71432	3.86908	3.86908	4.02385	4.02385	4.02385	4.02385	4.02385	4.33337	4.33337	4.33337	4.33337	4.33337	4.33337	4.33337	4.33337	4.17861	4.17861	4.17861	4.33337	4.33337	4.33337	4.33337	4.33337	4.17861	4.33337	4.33337	4.33337	4.33337	4.33337	4.33337	4.33337	4.33337	4.33337	4.33337	4.33337	4.17861	4.02385	4.02385	3.86908	3.86908	4.48814
chrIV	241212	241692	STF1_chrIV:229113-229593	60	+	69.781898	70.105698	69.943802	70.105698	70.267601	69.943802	70.267601	67.838997	69.781898	70.267601	70.429497	70.429497	69.458	59.743599	69.296097	69.781898	68.162804	63.791302	69.781898	70.105698	70.267601	70.267601	70.5914	70.915199	70.915199	70.915199	70.105698	71.077103	71.238998	71.238998	70.915199	70.915199	70.105698	71.724701	71.562798	71.724701	71.562798	72.048599	72.210503	72.210503	72.210503	72.372398	71.238998	71.077103
chrXV	879743	882107	FAA1_chrXV:909262-911638	60	+	22.990801	22.990801	23.1527	22.990801	22.990801	22.828899	23.1527	23.3146	23.3146	23.1527	23.3146	23.3146	22.990801	23.1527	23.1527	23.3146	23.3146	23.1527	23.3146	23.3146	22.667	22.990801	22.828899	22.828899	22.990801	22.990801	22.990801	22.990801	22.990801	23.1527	23.1527	23.1527	22.828899	22.667	22.667	22.667	21.857401	17.0002	21.047899	20.562201	21.3717	22.667	22.990801	22.990801
chrIV	327283	328531	MDH3_chrIV:315205-316453	60	-	84.500801	84.500801	82.6436	81.869797	81.714996	83.572197	78.310204	77.381699	76.607803	70.726799	69.953003	70.881599	65.155403	64.691101	64.071999	63.143398	62.988701	60.667198	52.155201	54.4767	52.9291	59.893398	61.1315	62.369598	62.988701	62.214901	62.524399	53.857601	54.786201	62.6791	62.214901	61.1315	62.060101	62.8339	62.8339	62.214901	57.8815	56.643398	54.941002	56.333801	54.941002	51.071899	51.690899	57.571999
chrXIII	732583	735096	FAA4_chrXIII:759562-762074	60	+	0.647627	0.647627	0.647627	0.647627	0.647627	0.647627	0.647627	0.647627	0.647627	0.647627	0.647627	0.647627	0.647627	0.647627	0.647627	0.647627	0.647627	0.647627	0.647627	0.647627	0.647627	0.647627	0.647627	0.647627	0.647627	0.647627	0.647627	0.647627	0.647627	0.647627	0.647627	0.647627	0.647627	0.647627	0.647627	0.647627	0.647627	0.647627	0.647627	0.647627	0.647627	0.647627	0.647627	0.647627
chrXV	716935	717847	YOR215C_chrXV:746405-747317	60	-	35.285999	34.976501	34.512199	33.428902	33.7384	33.583599	34.667	35.4408	35.5956	35.750301	35.750301	35.750301	35.905102	35.905102	35.905102	35.750301	35.750301	35.5956	35.4408	35.5956	36.059898	36.059898	36.059898	36.2146	36.2146	36.059898	35.750301	35.750301	35.750301	36.2146	36.059898	36.2146	36.2146	36.3694	36.059898	36.059898	36.059898	35.905102	35.5956	36.059898	36.059898	36.059898	36.059898	36.059898
chrVII	255712	256584	RPL1B_chrVII:254534-255406	60	+	1.45716	1.45716	1.45716	1.61907	1.61907	1.61907	1.78098	1.78098	1.78098	1.78098	1.78098	1.78098	1.78098	1.78098	1.78098	1.78098	1.78098	1.78098	1.78098	1.78098	1.45716	1.78098	1.78098	1.78098	1.94288	2.10479	2.10479	2.10479	2.10479	2.10479	2.10479	2.10479	1.94288	1.94288	1.94288	2.10479	2.10479	2.10479	2.10479	1.94288	1.94288	1.94288	2.10479	1.94288
chrVII	150669	151869	YGL188C_COX4_chrVII:149465-150665	60	-	86.512703	87.286499	86.667503	87.441299	87.750801	87.596001	87.441299	85.119797	87.750801	87.750801	87.131699	87.596001	87.441299	87.596001	87.286499	87.905602	87.286499	86.822197	85.429298	85.584099	86.512703	87.905602	87.905602	87.441299	87.750801	88.215103	83.107903	88.215103	87.441299	87.750801	87.905602	87.905602	87.441299	87.905602	86.357903	87.131699	88.215103	88.215103	88.369904	88.679398	86.822197	86.512703	86.667503	88.369904
chrXIV	593562	594121	YNL024C-A_chrXIV:586343-586902	60	-	460.730011	461.195007	457.17099	449.278015	455.933014	449.122986	454.848999	454.848999	453.610992	460.575989	461.040009	426.372986	460.110992	458.563995	463.052002	462.897003	462.742004	461.658997	458.253998	426.217987	422.967987	414.920013	442.158997	453.302002	391.550995	424.360992	423.278015	419.717987	448.195007	459.028015	455.933014	461.195007	456.552002	453.302002	458.408997	459.338013	461.348999	460.42099	461.195007	459.957001	453.765991	433.802002	462.122986	462.278015
chrXIV	305875	306754	RPS3_chrXIV:302649-303529	60	+	28.819401	28.171801	28.171801	28.819401	28.9813	28.9813	28.9813	28.819401	27.848	27.848	27.5242	27.362301	27.038401	27.848	25.7432	28.009899	28.3337	28.657499	28.9813	28.657499	28.4956	28.3337	28.657499	28.657499	28.819401	28.9813	28.9813	28.819401	28.819401	28.9813	28.9813	28.9813	28.9813	28.9813	29.1432	28.819401	29.305099	29.466999	29.466999	29.629	29.629	29.629	29.629	29.629
chrXV	625174	625606	RPS28A_chrXV:648637-649069	60	-	0	0	0	0	0	0	0	0	0	0	0	0	0	0	0	0	0	0	0	0	0	0	0	0	0	0	0	0	0	0	0	0	0	0	0	0	0	0	0	0	0	0	0	0
chrV	213625	214057	SBH2_chrV:194198-194630	60	-	5.41672	5.41672	5.26195	5.26195	5.26195	5.41672	5.41672	5.57148	5.57148	5.57148	5.57148	5.57148	5.57148	5.57148	5.57148	5.57148	5.57148	5.57148	5.57148	5.57148	5.57148	5.57148	5.57148	5.57148	5.26195	5.26195	5.41672	5.72624	5.88101	6.19053	6.19053	5.88101	5.88101	6.03577	6.19053	6.50006	6.50006	5.10719	6.3453	6.03577	5.88101	6.19053	6.50006	6.3453
chrVII	123827	124579	EMP24_chrVII:122618-123370	60	-	11.6072	11.4525	10.9882	10.8334	10.9882	11.143	11.4525	11.6072	11.4525	11.6072	11.6072	11.4525	11.762	11.762	11.4525	11.762	11.762	11.6072	11.762	11.6072	11.762	11.762	11.4525	11.2977	11.6072	11.762	11.762	11.762	11.762	11.762	11.6072	11.9168	11.9168	11.6072	11.762	11.2977	12.2263	12.2263	12.2263	12.0715	12.2263	12.2263	12.0715	12.0715
chrIX	42082	44098	GUT2_chrIX:51725-53741	60	-	144.548996	144.703995	143.774994	144.858002	144.548996	145.013	144.393997	144.238998	144.085007	144.548996	144.548996	144.703995	143.929993	141.453995	144.393997	144.085007	143.929993	144.393997	142.847	142.072998	142.692001	142.227005	142.692001	143.001007	142.847	138.822998	142.537003	142.847	144.548996	144.858002	145.013	144.548996	140.216003	144.393997	143.929993	143.774994	143.929993	144.703995	144.238998	143.311005	141.608002	140.988998	143.001007	135.572998
chrIV	1452042	1454039	SNA2_RBA50_chrIV:1490525-1492525	60	+	6.47627	6.962	6.80009	6.80009	7.1239	6.63818	6.47627	7.1239	6.962	7.1239	3.40004	6.15246	6.15246	6.15246	4.6953	4.37149	4.20958	5.66674	5.34293	5.01911	5.99055	4.20958	6.31437	5.01911	5.66674	6.63818	5.50483	7.28581	7.44772	7.44772	7.44772	7.44772	7.60962	7.60962	7.60962	7.44772	7.44772	7.28581	7.44772	7.44772	7.44772	7.44772	7.1239	6.63818
chrXII	602307	605667	YEF3_chrXII:636695-640055	60	+	487.178009	490.578003	479.082001	482.806	483.778015	485.072998	474.062988	482.644012	480.377991	479.891998	461.434998	476.329987	484.911011	481.510986	464.673004	490.578003	487.662994	488.472992	487.339996	484.10199	482.967987	453.987	450.424988	451.234009	449.938995	353.442993	352.957001	352.957001	351.338013	350.042999	278.966003	278.156006	276.536987	272.975006	270.222992	256.622009	46.952999	45.6577	44.524399	38.371899	36.267101	36.105202	33.028999	34.648102
chrXIV	701111	701710	YNR034W-A_chrXIV:692306-692906	60	+	18.9431	18.7812	18.7812	18.7812	18.457399	18.9431	18.2955	18.619301	18.7812	18.619301	18.1336	17.971701	18.1336	18.1336	18.619301	18.7812	18.457399	19.105	19.105	19.266899	18.9431	19.266899	17.809799	19.266899	19.428801	19.428801	19.5907	19.428801	19.7526	19.914499	20.0765	20.2384	20.2384	19.7526	20.0765	20.0765	19.914499	20.0765	20.2384	20.400299	20.7241	20.7241	20.562201	20.562201
chrXII	202615	203437	RPL15A_chrXII:201820-202644	60	-	2.01192	2.01192	2.01192	2.01192	2.01192	2.01192	2.01192	2.01192	2.01192	1.85716	2.01192	2.01192	2.16669	1.7024	2.16669	2.32145	1.7024	1.54763	2.47621	2.47621	2.16669	2.16669	2.32145	2.32145	2.16669	2.16669	1.7024	2.01192	2.01192	2.16669	2.47621	2.32145	2.32145	2.32145	2.01192	2.16669	2.32145	2.32145	2.32145	2.32145	2.32145	2.32145	1.85716	2.32145
chrVIII	364108	364838	IGO2_chrVIII:369983-370703	60	+	6.31437	6.31437	5.50483	5.50483	5.50483	6.31437	6.31437	6.31437	6.15246	6.15246	6.15246	6.15246	6.15246	6.31437	6.31437	6.31437	6.31437	6.31437	6.31437	6.31437	6.31437	6.31437	6.47627	6.47627	6.47627	6.31437	6.47627	6.31437	6.47627	6.47627	6.47627	6.47627	6.47627	6.47627	6.47627	6.47627	6.47627	6.31437	5.99055	6.15246	6.15246	6.15246	6.15246	6.15246
chrXIV	160831	161183	ATX1_chrXIV:157558-157910	60	-	126.750999	125.976997	125.822998	126.596001	119.787003	121.334	126.905998	126.750999	127.214996	126.905998	127.68	125.822998	125.667999	123.192001	125.976997	122.572998	126.905998	125.358002	126.596001	126.905998	126.287003	124.584	118.393997	127.060997	127.214996	126.287003	127.370003	127.214996	120.250999	128.298996	127.988998	127.988998	127.834	127.68	128.143997	127.68	128.298996	128.143997	128.143997	128.298996	125.667999	126.132004	123.655998	119.942001
chrXI	226544	227608	SBA1_chrXI:220126-221190	60	+	54.2388	54.562599	55.210201	51.972099	46.4673	56.343601	56.181702	56.019798	56.343601	51.8102	48.0863	55.695999	52.619701	54.886398	56.019798	55.857899	55.695999	54.2388	54.2388	53.915001	56.181702	56.019798	56.505501	56.181702	55.695999	55.048302	55.5341	54.886398	55.857899	56.6674	56.505501	56.505501	56.343601	56.343601	55.857899	55.695999	56.181702	56.991199	56.181702	56.6674	56.8293	57.476898	57.314999	57.314999
chrX	348432	349632	TDH1_chrX:338197-339397	60	+	17.485901	17.485901	17.485901	17.485901	17.485901	17.485901	17.485901	17.323999	17.323999	17.485901	17.0002	16.676399	17.1621	15.5431	15.5431	15.0573	15.3812	15.705	17.1621	17.1621	17.1621	17.1621	17.323999	17.323999	17.0002	17.0002	17.485901	17.323999	17.485901	17.323999	17.1621	16.838301	17.1621	16.838301	17.1621	17.485901	17.485901	17.485901	17.0002	15.3812	15.705	17.323999	17.1621	17.323999
chrXIII	834118	835878	PRC1_chrXIII:861866-863626	60	+	8.41916	8.41916	8.41916	8.41916	5.66674	5.66674	5.50483	5.50483	4.85721	4.85721	4.20958	4.20958	4.20958	2.59051	3.88576	4.20958	4.20958	4.20958	3.88576	3.88576	3.72386	3.72386	3.72386	3.72386	3.40004	3.56195	3.72386	3.23814	3.40004	3.56195	3.56195	3.56195	3.56195	3.23814	3.56195	3.56195	3.56195	3.56195	3.40004	3.40004	3.56195	3.56195	3.56195	3.56195
chrXV	462292	463580	YOR084W_chrXV:480552-481840	60	+	32.219501	32.219501	32.057598	32.057598	32.219501	32.219501	32.219501	32.057598	31.7337	28.3337	31.7337	31.5718	31.5718	31.7337	31.409901	29.952801	29.952801	31.5718	31.5718	30.9242	29.466999	29.952801	29.790899	31.5718	31.5718	30.1147	30.9242	32.219501	31.8957	32.057598	32.381401	32.381401	32.381401	32.381401	32.381401	32.543301	32.381401	32.543301	31.8957	32.381401	32.381401	32.543301	32.381401	32.381401
chrX	651435	652324	RPS5_chrX:651854-652742	60	+	14.2478	13.924	13.4383	13.7621	13.6002	13.1145	12.9525	12.9525	9.22869	7.28581	7.28581	7.28581	7.1239	7.1239	7.1239	7.1239	7.1239	2.75242	3.07623	2.91432	2.59051	2.4286	2.2667	2.10479	2.10479	2.2667	2.2667	2.2667	2.2667	2.2667	2.2667	2.2667	2.2667	2.2667	2.2667	2.2667	2.2667	2.2667	2.2667	2.2667	2.2667	2.2667	2.2667	2.2667
chrV	151103	152129	UBC8_chrV:131641-132657	60	+	1.29525	1.45716	1.45716	1.45716	1.61907	1.45716	1.61907	1.61907	1.29525	1.45716	1.45716	1.45716	1.29525	1.45716	1.29525	1.45716	1.45716	1.45716	1.45716	1.45716	1.45716	1.45716	1.45716	1.45716	1.45716	1.45716	1.45716	1.45716	1.29525	1.29525	1.29525	1.29525	1.29525	1.29525	1.29525	1.29525	1.29525	1.29525	1.29525	1.29525	1.29525	1.29525	1.29525	1.29525
chrIII	79743	82959	KCC4_chrIII:79106-82322	60	+	4.04767	4.04767	4.04767	4.04767	3.72386	3.56195	3.72386	3.88576	3.88576	3.88576	4.04767	3.88576	3.88576	3.88576	3.88576	3.72386	3.72386	3.72386	3.88576	3.72386	4.04767	4.04767	4.20958	4.20958	4.20958	3.72386	3.72386	4.20958	4.04767	4.20958	4.20958	4.20958	4.20958	4.20958	4.20958	4.20958	4.20958	4.20958	4.20958	4.20958	4.20958	4.04767	4.04767	4.20958
chrVII	720517	722545	MEP1_chrVII:731322-733346	60	-	0.92858	0.92858	0.773817	0.773817	0.773817	0.773817	0.92858	0.92858	0.92858	0.92858	0.92858	0.92858	0.92858	0.92858	0.92858	0.92858	0.92858	0.92858	0.92858	1.08334	1.08334	1.08334	1.08334	1.08334	1.08334	1.08334	1.08334	1.08334	1.08334	1.08334	1.08334	1.08334	1.08334	1.23811	1.23811	1.08334	1.23811	1.23811	1.23811	1.23811	1.23811	1.23811	1.23811	1.23811
chrXIV	60873	61883	YNL305C_chrXIV:58821-59829	60	-	4.33337	4.17861	4.17861	4.17861	4.33337	3.86908	4.02385	4.17861	4.02385	4.33337	4.33337	4.33337	4.33337	4.33337	4.33337	4.33337	4.33337	4.17861	3.86908	3.86908	4.02385	3.71432	4.02385	4.02385	3.71432	4.02385	4.33337	4.17861	4.33337	4.33337	4.33337	4.33337	4.33337	3.86908	3.55956	4.17861	4.33337	4.33337	4.33337	4.33337	4.33337	4.33337	4.33337	4.33337
chrX	576580	577832	MIR1_chrX:576987-578235	60	-	5.41672	5.41672	5.41672	5.41672	5.26195	5.26195	5.41672	5.26195	5.26195	5.26195	5.26195	5.26195	5.26195	5.10719	5.41672	5.41672	5.41672	5.41672	5.10719	5.10719	5.10719	5.10719	4.95243	4.95243	4.95243	4.02385	2.16669	5.26195	5.26195	5.41672	5.41672	5.41672	5.26195	5.26195	4.02385	5.57148	5.57148	5.57148	5.57148	5.41672	5.26195	5.26195	5.57148	5.57148
chrXVI	138447	139342	SAR1_chrXVI:138634-139530	60	+	104.592003	103.781998	104.43	104.106003	104.592003	92.934502	104.916	105.724998	105.238998	104.916	104.916	105.078003	105.563004	105.724998	105.563004	105.724998	106.049004	105.724998	105.887001	105.724998	105.724998	105.724998	104.43	104.592003	104.43	104.106003	105.563004	105.887001	105.563004	105.887001	105.724998	90.182098	104.753998	105.724998	106.373001	106.373001	106.373001	106.373001	106.210999	106.049004	81.601097	100.867996	104.753998	105.887001
chrXV	63323	64027	VPS68_chrXV:77522-78226	60	+	164.011993	163.201996	162.554001	162.878006	159.802002	161.421005	161.744995	163.688004	165.468994	165.145004	164.496994	164.335007	163.363998	165.307007	165.145004	164.983002	164.335007	163.526001	164.496994	164.983002	92.772598	156.725998	159.154007	151.382996	156.563995	157.373001	147.496994	105.238998	142.315994	146.201996	147.335007	150.735001	149.764008	141.669006	154.783005	155.591995	163.363998	157.212006	162.716003	155.431	162.554001	162.554001	150.735001	164.011993
chrXIII	360573	362669	FET3_chrXIII:388770-390866	60	+	13.2764	13.2764	10.5239	12.6287	13.1145	13.1145	13.1145	13.1145	13.2764	13.2764	12.3049	13.4383	13.4383	13.6002	13.6002	13.6002	13.6002	13.6002	13.6002	13.6002	13.6002	13.7621	13.7621	13.7621	13.7621	13.7621	13.7621	13.6002	13.7621	13.7621	13.7621	13.7621	13.7621	13.7621	13.6002	13.6002	13.7621	13.6002	13.6002	13.7621	13.7621	13.7621	13.7621	12.143
chrXII	801701	802901	TAL1_chrXII:836212-837412	60	-	257.21701	256.907013	256.442993	256.597992	254.276001	252.264008	254.431	253.811996	231.061996	253.192993	256.287994	256.287994	255.514008	253.037994	255.205002	255.514008	253.811996	254.585999	241.585999	244.061996	189.895004	196.085007	227.966003	241.895004	244.526001	236.787994	186.335007	247.001999	250.561996	248.858994	249.014008	249.169006	248.085999	248.550003	241.121002	247.776001	246.074005	239.727997	245.764008	244.681	246.382996	246.382996	244.990005	224.716003
chrX	230716	233676	IME2_chrX:220492-223452	60	+	0.485721	0.485721	0.485721	0.485721	0.485721	0.485721	0.485721	0.485721	0.485721	0.485721	0.485721	0.485721	0.485721	0.485721	0.485721	0.485721	0.485721	0.485721	0.485721	0.485721	0.485721	0.485721	0.323814	0.323814	0.485721	0.485721	0.485721	0.485721	0.485721	0.485721	0.485721	0.485721	0.485721	0.485721	0.485721	0.485721	0.485721	0.485721	0.323814	0.323814	0.323814	0.485721	0.485721	0.323814
chrV	135867	136299	TIM9_chrV:117145-117577	60	+	0	0	0	0	0	0	0	0	0	0	0	0	0	0	0	0	0	0	0	0	0	0	0	0	0	0	0	0	0	0	0	0	0	0	0	0	0	0	0	0	0	0	0	0
chrIII	61345	61865	GRX1_chrIII:60717-61237	60	-	1.85716	1.85716	2.01192	1.85716	1.85716	2.01192	2.01192	1.85716	1.85716	1.85716	2.01192	2.01192	2.01192	1.85716	1.85716	2.01192	2.01192	2.01192	2.01192	2.01192	1.85716	1.85716	2.01192	2.01192	2.01192	2.01192	2.01192	2.01192	2.16669	2.01192	2.01192	1.85716	2.16669	2.16669	2.16669	2.01192	2.16669	2.16669	2.16669	2.16669	2.32145	2.32145	2.32145	2.32145
chrXV	802845	803085	SNR8_chrXV:832340-832580	60	+	0.971441	0.971441	0.971441	0.971441	0.971441	0.971441	0.971441	0.971441	0.971441	0.971441	0.971441	0.971441	0.971441	0.971441	0.971441	0.971441	0.971441	0.971441	0.971441	0.971441	0.971441	0.971441	0.971441	0.971441	0.971441	0.971441	0.971441	0.971441	0.971441	0.971441	0.971441	0.971441	0.971441	0.971441	0.971441	0.971441	0.971441	0.971441	0.971441	0.971441	0.809534	0.809534	0.971441	0.971441
chrIV	128184	129616	NUS1_chrIV:114568-116000	60	+	125.639999	101.838997	103.135002	121.753998	123.859001	124.021004	127.097	127.097	126.934998	127.097	126.448997	125.963997	126.125	127.259003	127.259003	127.259003	125.477997	125.477997	125.316002	127.583	127.745003	127.745003	127.905998	127.745003	128.229996	127.905998	127.745003	127.745003	127.420998	127.905998	127.583	128.229996	127.259003	127.583	127.097	126.934998	126.611	127.097	126.448997	127.259003	126.448997	127.097	126.934998	126.287003
chrVII	478698	479626	SCL1_chrVII:474354-475282	60	-	13.3096	13.4644	13.6192	13.7739	13.7739	13.7739	13.4644	13.7739	13.7739	13.7739	13.6192	13.9287	13.1549	13.7739	13.7739	13.7739	13.7739	13.7739	13.6192	13.7739	13.7739	13.4644	13.3096	13.6192	13.4644	13.6192	13.6192	13.6192	13.3096	13.6192	13.6192	13.6192	13.6192	13.7739	13.7739	13.9287	13.9287	13.9287	13.9287	13.9287	13.7739	13.9287	13.9287	13.7739
chrVI	271512	272550	PRE4_chrVI:248898-249938	60	-	71.500702	71.345901	70.881599	71.500702	71.810204	71.500702	70.881599	70.107803	71.191101	71.500702	71.345901	71.191101	71.345901	71.964897	72.584	72.584	72.893501	72.893501	72.584	72.893501	72.893501	73.048302	73.048302	73.048302	72.7388	73.048302	73.048302	73.048302	71.810204	73.048302	72.429199	72.429199	73.048302	69.953003	70.262497	71.655403	72.893501	73.048302	73.203003	74.131599	74.2864	74.2864	74.131599	74.2864
chrI	61054	61662	GCV3_chrI:57874-58482	60	-	35.4408	35.5956	34.202702	34.821701	34.667	36.059898	34.976501	36.059898	35.4408	35.131302	35.905102	35.4408	35.5956	34.357498	33.7384	34.667	36.059898	36.2146	36.2146	35.905102	36.2146	33.583599	34.357498	36.2146	36.2146	34.976501	36.2146	36.3694	36.2146	36.2146	36.524101	35.4408	36.3694	36.2146	36.059898	36.3694	36.524101	36.678902	36.524101	36.2146	34.202702	35.750301	35.905102	35.131302
chrIV	140289	141243	TFP1_chrIV:126680-130168	60	+	6.80009	6.80009	6.80009	6.63818	6.80009	6.80009	6.47627	6.63818	6.962	6.80009	6.962	6.962	6.63818	6.63818	6.63818	6.31437	6.80009	6.80009	6.80009	6.80009	6.47627	6.80009	6.962	6.80009	6.63818	6.80009	6.80009	6.962	6.962	6.962	6.962	6.962	6.80009	6.80009	6.80009	6.80009	5.66674	7.1239	7.1239	7.1239	7.1239	6.962	7.1239	6.15246
chrIV	1195343	1195766	YDR379C-A_chrIV:1233137-1233561	60	-	1.39287	1.39287	1.39287	1.39287	1.39287	1.39287	1.39287	1.39287	1.39287	1.39287	1.23811	1.23811	1.39287	1.39287	1.39287	1.39287	1.39287	1.39287	1.39287	1.39287	1.39287	1.39287	1.39287	1.39287	1.23811	1.23811	0.92858	0.92858	0.92858	1.08334	1.08334	1.08334	1.08334	1.08334	1.08334	1.08334	1.08334	1.08334	1.08334	0.92858	0.92858	0.92858	1.08334	1.08334
chrIV	157919	159799	DLD1_chrIV:145748-147628	60	-	13.3096	13.6192	13.7739	13.6192	13.7739	13.4644	13.4644	13.3096	13.3096	13.4644	13.7739	13.7739	13.6192	13.9287	13.9287	13.7739	13.7739	14.0835	14.0835	14.0835	14.0835	14.0835	13.9287	13.9287	14.0835	14.0835	14.0835	14.0835	14.0835	14.0835	14.0835	14.0835	12.6906	13.9287	13.7739	14.0835	13.6192	13.0001	12.8454	12.8454	13.4644	13.6192	13.0001	13.3096
chrXII	197522	198921	AAT2_chrXII:196724-198124	60	-	1.08334	1.08334	1.08334	1.08334	1.08334	1.08334	1.08334	1.08334	1.08334	1.08334	1.08334	1.23811	1.39287	1.39287	1.39287	1.23811	1.39287	1.39287	1.39287	1.39287	1.39287	1.39287	1.39287	1.39287	1.39287	1.39287	0.92858	1.39287	1.39287	1.39287	1.23811	1.39287	1.39287	1.39287	1.39287	1.39287	1.39287	1.39287	1.39287	1.39287	1.39287	1.39287	1.39287	1.39287
chrVI	64411	65419	SEC53_chrVI:43469-44477	60	-	162.966003	164.513	164.358994	164.358994	164.513	163.893997	164.977997	165.132004	165.132004	164.358994	164.513	164.048996	162.966003	164.203995	163.429993	164.358994	163.893997	164.977997	163.893997	161.882004	157.548996	163.893997	162.501007	162.037003	162.656006	161.108994	160.335007	154.453995	164.667999	164.977997	161.417999	165.132004	165.132004	165.287003	165.597	165.906006	165.906006	165.906006	165.906006	166.061005	165.597	165.597	165.442001	165.751999
chrXV	428139	429846	CYT1_chrXV:447096-448800	60	+	11.1716	11.1716	11.1716	11.0097	10.362	10.0382	10.0382	10.2001	10.362	9.71441	9.87632	9.55251	10.8478	10.8478	10.6859	10.0382	10.362	10.5239	11.3335	11.1716	10.8478	11.3335	11.4954	11.4954	11.4954	11.3335	11.3335	11.3335	11.4954	11.4954	11.4954	11.4954	11.6573	11.6573	11.4954	11.4954	11.6573	11.4954	11.6573	11.8192	11.8192	11.6573	11.8192	11.8192
chrVII	750827	751762	PRE9_chrVII:761326-762262	60	+	57.8008	58.448399	57.8008	52.781601	52.295898	57.638802	58.448399	58.448399	58.286499	58.772202	58.934101	58.610298	58.772202	58.610298	58.610298	58.448399	58.286499	58.448399	58.772202	58.448399	58.124599	59.096001	58.934101	59.096001	59.2579	59.2579	59.2579	58.610298	58.934101	58.286499	58.286499	57.314999	58.934101	59.096001	58.934101	59.096001	59.096001	58.772202	58.772202	58.772202	57.476898	57.476898	57.638802	59.2579
chrXV	725819	726827	RCN2_chrXV:755289-756297	60	+	0.485721	0.485721	0.485721	0.485721	0.485721	0.485721	0.485721	0.485721	0.485721	0.485721	0.323814	0.647627	0.647627	0.647627	0.647627	0.647627	0.647627	0.647627	0.647627	0.647627	0.647627	0.647627	0.647627	0.647627	0.647627	0.647627	0.647627	0.647627	0.647627	0.647627	0.647627	0.647627	0.647627	0.647627	0.647627	0.647627	0.647627	0.647627	0.647627	0.647627	0.647627	0.647627	0.647627	0.647627
chrIV	1186949	1187405	YDR374W-A_chrIV:1224741-1225197	60	+	5.34293	5.34293	5.34293	5.34293	5.34293	5.34293	5.34293	5.34293	5.34293	5.34293	5.34293	5.34293	5.34293	5.34293	5.34293	5.18102	5.34293	5.18102	5.34293	5.34293	5.18102	5.18102	5.18102	5.34293	5.34293	5.34293	5.34293	4.6953	4.37149	5.01911	5.01911	5.34293	5.34293	5.34293	5.34293	5.34293	5.34293	5.34293	5.34293	5.34293	5.34293	5.18102	5.34293	5.18102
chrV	368321	369199	PUP3_chrV:348577-349457	60	-	1.7024	1.7024	1.7024	1.7024	1.54763	1.7024	1.7024	1.54763	1.54763	1.54763	1.54763	1.7024	1.54763	1.54763	1.54763	1.7024	1.7024	1.7024	1.54763	1.7024	1.54763	1.54763	1.54763	1.7024	1.7024	1.23811	1.54763	1.7024	1.7024	1.7024	1.39287	1.54763	1.39287	1.54763	1.39287	1.85716	1.7024	1.7024	1.39287	1.85716	1.85716	1.85716	1.7024	1.7024
chrVII	552685	558756	GSC2_chrVII:547927-553999	60	+	50.5149	50.838799	48.248199	50.6768	51.000702	51.162601	51.000702	50.029202	50.029202	49.867298	50.029202	50.5149	51.6483	51.8102	51.486401	48.572102	51.000702	51.486401	51.486401	51.324501	51.162601	51.162601	51.6483	51.972099	51.972099	51.6483	51.162601	51.162601	49.543499	49.705399	51.324501	51.324501	51.8102	51.972099	51.972099	51.8102	50.838799	51.972099	48.248199	51.8102	51.972099	52.133999	52.295898	52.295898
chrIV	449036	450396	RPT2_chrIV:438012-439372	60	+	14.8954	14.7335	15.2192	15.0573	15.0573	15.2192	14.7335	14.7335	14.7335	14.7335	14.5716	14.4097	14.5716	14.5716	14.8954	14.7335	14.8954	15.0573	15.2192	15.0573	15.2192	15.2192	15.0573	15.0573	15.0573	14.0859	14.0859	15.2192	14.8954	15.0573	15.0573	15.0573	14.8954	14.7335	14.7335	14.7335	14.0859	13.924	14.8954	14.8954	14.8954	14.5716	14.4097	14.4097
chrIV	1379775	1381616	PHO8_chrIV:1418449-1420297	60	-	87.905602	84.655502	87.131699	87.596001	86.512703	88.215103	89.298401	88.834099	90.536499	91.619904	91.929398	91.774597	91.619904	91.619904	90.691299	89.608002	90.381798	91.155602	90.8461	90.691299	90.536499	90.381798	91.155602	90.691299	90.8461	91.000801	90.8461	87.441299	86.203201	91.155602	88.524597	90.536499	91.155602	90.536499	91.465103	91.774597	92.084198	92.238899	91.929398	90.072197	90.226997	89.762703	91.929398	92.084198
chrII	364096	364584	TSC3_chrII:356142-356630	60	-	68.560097	68.869698	69.334	69.334	69.488701	69.798302	69.488701	69.179199	69.488701	69.953003	70.107803	70.262497	70.107803	69.953003	69.953003	70.417297	70.572098	70.572098	66.0839	70.726799	70.262497	70.881599	70.262497	68.250603	68.095901	71.345901	71.191101	71.0364	71.0364	71.191101	70.726799	70.572098	70.881599	70.881599	71.655403	70.881599	71.655403	71.655403	71.655403	71.964897	72.119698	72.119698	72.119698	72.429199
chrIV	73797	75150	FMP45_chrIV:60540-61892	60	-	32.655102	32.500301	32.500301	32.500301	32.500301	32.345501	32.345501	32.655102	32.9646	32.809799	32.655102	32.809799	32.809799	32.9646	30.024099	33.119301	32.500301	32.655102	32.9646	33.428902	33.119301	30.4884	33.583599	33.583599	33.7384	32.345501	33.428902	33.583599	34.202702	34.047901	34.202702	34.202702	34.202702	34.047901	34.202702	34.357498	34.047901	34.202702	33.7384	33.7384	33.274101	34.047901	33.119301	33.8932
chrV	216314	218010	RPN3_chrV:196890-198586	60	+	409.623993	409.139008	409.462006	409.462006	409.623993	406.062012	407.033997	407.842987	406.223999	405.576996	406.223999	407.519989	408.815002	408.815002	387.281006	394.729004	394.404999	403.79599	398.938995	401.204987	403.958008	349.071014	341.785004	397.15799	391.32901	404.442993	396.671997	409.786011	412.377014	407.033997	406.872009	410.109985	412.539001	414.320007	413.996002	414.643005	414.643005	414.15799	413.834015	414.15799	414.804993	412.053009	410.109985	408.005005
chrXVI	825295	825711	YPR145C-A_chrXVI:824507-824923	60	-	21.2026	21.0478	21.0478	20.7383	20.7383	20.893	21.2026	21.0478	20.274	13.9287	8.35722	20.893	21.0478	21.0478	20.7383	20.428801	20.5835	20.893	20.893	20.893	21.0478	20.893	20.428801	19.5002	20.1192	19.5002	19.0359	20.5835	21.2026	20.274	21.0478	20.893	21.2026	21.2026	21.0478	21.2026	20.893	20.7383	20.893	21.2026	21.2026	21.0478	21.3573	21.3573
chrXII	685811	688235	ECM38_chrXII:725895-728319	60	+	22.667	22.5051	22.0193	22.5051	22.5051	22.1812	22.3431	22.667	22.667	22.667	22.5051	22.667	21.695499	21.695499	21.857401	22.0193	22.0193	21.857401	21.857401	21.857401	22.3431	22.3431	22.3431	22.5051	22.828899	22.828899	22.667	19.105	18.619301	20.400299	18.2955	17.6478	18.619301	18.457399	17.0002	18.7812	20.562201	21.3717	21.5336	22.5051	22.5051	22.3431	22.5051	22.828899
chrXVI	732532	733708	PRE2_chrXVI:732245-733421	60	+	2.4286	2.4286	2.4286	2.4286	2.4286	2.4286	2.4286	2.4286	2.4286	2.4286	2.4286	2.4286	2.4286	2.4286	2.4286	2.4286	2.4286	2.4286	2.4286	2.4286	2.4286	2.4286	2.4286	2.4286	2.2667	2.4286	2.4286	2.4286	2.4286	2.4286	2.2667	1.94288	2.10479	2.2667	2.2667	2.10479	2.4286	2.4286	2.4286	2.4286	2.10479	2.2667	2.2667	2.2667
chrII	735784	736632	RIB5_chrII:727305-728153	60	-	7.42864	8.66675	10.3691	16.250099	28.4764	37.298	47.357601	49.833801	50.2981	50.762402	55.095699	91.310402	118.549004	127.370003	140.216003	163.429993	192.216003	201.192001	190.203995	205.835007	211.561005	214.037994	221.776001	227.347	224.716003	227.037994	227.656998	226.727997	228.740005	229.358994	234.156998	233.847	235.550003	236.014008	236.014008	235.085007	237.251999	236.324005	230.442993	237.561996	237.561996	237.406998	238.181	240.037994
chrIV	890530	891162	HTB1_chrIV:914205-914837	60	-	13.3096	13.3096	13.3096	13.1549	13.7739	13.6192	13.6192	13.6192	13.6192	13.6192	13.4644	13.4644	13.3096	13.1549	13.0001	13.1549	13.4644	13.0001	13.1549	12.8454	12.6906	13.0001	12.6906	13.0001	13.1549	13.0001	12.8454	13.0001	12.6906	12.3811	12.3811	12.8454	12.3811	12.2263	11.762	12.3811	12.6906	12.8454	12.8454	12.3811	12.5358	12.5358	12.5358	10.6787
chrX	446259	447275	PRE3_chrX:435118-436134	60	+	2.59051	2.4286	2.59051	2.59051	2.59051	2.59051	2.59051	2.59051	2.59051	2.59051	2.59051	2.59051	2.59051	2.59051	2.59051	2.59051	2.4286	2.4286	2.4286	2.4286	2.59051	2.59051	2.59051	2.59051	2.59051	2.59051	2.4286	2.4286	2.2667	2.10479	2.4286	2.59051	1.94288	2.59051	2.59051	2.59051	2.59051	2.59051	2.59051	2.59051	2.75242	2.75242	2.75242	2.59051
chrIX	414023	414814	YIR036W-A_HYR1_chrIX:423004-423804	60	+	0.971441	0.971441	0.971441	0.971441	0.971441	0.971441	0.971441	0.971441	0.971441	0.971441	0.971441	0.647627	0.971441	0.971441	0.971441	0.971441	0.971441	0.971441	0.971441	0.647627	0.809534	0.971441	0.971441	0.971441	1.13335	1.13335	0.971441	1.13335	1.13335	1.13335	1.13335	1.13335	1.13335	1.13335	1.13335	1.13335	1.13335	1.13335	1.13335	1.13335	1.13335	1.13335	1.13335	1.13335
chrXII	717188	718612	QNQ1_chrXII:757619-759043	60	-	0.773817	0.773817	0.773817	0.773817	0.773817	0.619053	0.773817	0.619053	0.773817	0.773817	0.773817	0.773817	0.773817	0.773817	0.773817	0.773817	0.773817	0.773817	0.773817	0.773817	0.773817	0.773817	0.773817	0.773817	0.773817	0.773817	0.773817	0.773817	0.773817	0.773817	0.773817	0.773817	0.773817	0.773817	0.773817	0.773817	0.773817	0.773817	0.773817	0.773817	0.773817	0.773817	0.773817	0.773817
chrIV	794732	796004	HSP42_chrIV:806559-807831	60	+	5.34293	5.34293	5.34293	5.34293	5.34293	5.34293	5.34293	5.18102	5.18102	5.01911	5.18102	5.18102	5.18102	5.34293	5.34293	5.34293	5.34293	5.34293	5.34293	5.34293	5.34293	5.34293	5.34293	5.34293	5.34293	5.34293	5.34293	5.34293	5.34293	5.34293	5.34293	5.34293	5.34293	5.34293	5.18102	3.88576	4.04767	5.01911	5.01911	5.01911	5.01911	5.34293	5.18102	5.34293
chrXIII	640554	641381	ERG2_chrXIII:667474-668322	60	+	0.161907	0.161907	0.161907	0.161907	0.161907	0.161907	0.161907	0.161907	0.161907	0.161907	0.161907	0.161907	0.161907	0.161907	0.161907	0.161907	0.161907	0.161907	0.161907	0.161907	0.161907	0.161907	0.161907	0.161907	0.161907	0.161907	0.161907	0.161907	0.161907	0.161907	0.161907	0.161907	0.161907	0.161907	0.161907	0.161907	0.161907	0.161907	0.161907	0	0	0	0.161907	0.161907
chrIV	464041	464889	YRB1_chrIV:452980-453828	60	+	0.161907	0.161907	0.161907	0.161907	0.161907	0.161907	0.161907	0.161907	0.161907	0.161907	0.161907	0.161907	0.161907	0.161907	0.161907	0.161907	0.161907	0.161907	0.161907	0.161907	0.161907	0	0	0	0	0	0.161907	0.161907	0.161907	0.161907	0.161907	0.161907	0.161907	0.161907	0.161907	0.161907	0.161907	0.161907	0.161907	0.161907	0.161907	0.161907	0.161907	0.161907
chrXV	235940	236827	PRE6_chrXV:255291-256179	60	+	492.520996	490.902008	489.929993	483.45401	477.786987	481.510986	521.502014	520.531006	520.854004	521.987976	521.987976	519.721008	502.55899	494.302002	509.196991	507.415985	418.852997	507.73999	506.768005	503.207001	486.044006	485.072998	494.302002	498.673004	485.072998	472.282013	454.148987	428.566986	391.490997	360.243011	323.003998	181.011993	167.735992	168.869003	169.354996	141.992004	120.135002	101.353996	85.324898	68.810402	54.0769	10.8478	12.7906	12.7906
chrIII	24486	24942	FYV5_YCL057C-A_chrIII:23917-24373	60	-	1.08334	1.08334	0.92858	0.92858	0.92858	1.08334	1.08334	1.08334	1.08334	1.08334	1.08334	1.08334	1.08334	1.08334	1.08334	1.08334	0.92858	0.92858	0.92858	1.08334	1.08334	1.08334	1.08334	1.08334	1.08334	1.08334	1.08334	1.08334	0.92858	1.08334	1.08334	1.08334	1.08334	1.08334	1.08334	1.08334	1.08334	1.08334	1.08334	1.08334	1.08334	1.08334	1.08334	1.08334
chrII	809051	810253	MAL33_chrII:800486-802150	60	+	80.9534	83.2201	85.001099	84.839203	84.515404	84.3535	83.867798	85.324898	85.648697	85.648697	83.705803	83.705803	85.486801	85.163002	84.839203	80.9534	84.515404	85.163002	85.163002	84.839203	84.839203	85.001099	85.001099	84.839203	85.486801	85.648697	84.677299	85.163002	85.324898	85.324898	85.001099	84.839203	85.486801	85.324898	84.839203	84.191597	85.001099	84.839203	83.705803	85.001099	84.839203	85.001099	84.029701	84.3535
chrXV	351358	351815	HSP10_chrXV:370438-370894	60	-	13.4644	14.2382	14.393	13.9287	15.9406	16.5597	20.428801	21.5121	22.905001	28.631201	43.798	55.560001	83.107903	107.096001	131.393997	140.524994	145.013	163.121002	167.143997	168.227997	171.167999	172.406006	172.871002	175.656006	176.740005	176.274994	177.822998	199.798996	220.537994	243.132996	252.727997	258.299988	257.681	254.740005	240.501999	302.40799	328.562988	342.335999	362.455994	378.860992	394.800995	405.170013	408.265991	411.980011
chrXIII	637720	638928	ROT1_chrXIII:664634-665842	60	+	21.3717	22.990801	22.828899	22.828899	22.828899	22.990801	22.990801	22.828899	22.828899	22.828899	22.3431	22.667	22.990801	23.1527	23.1527	22.667	22.828899	22.0193	20.7241	21.047899	21.3717	22.667	22.5051	22.667	22.828899	22.3431	22.1812	22.1812	21.695499	22.990801	22.990801	22.5051	23.1527	22.990801	22.1812	22.5051	21.857401	22.828899	22.1812	22.667	22.828899	22.990801	22.3431	22.0193
chrXI	249328	252000	GFA1_chrXI:242906-245578	60	-	177.977997	176.121002	177.514008	180.608994	178.906006	173.643997	141.917999	180.764008	180.608994	180.764008	139.906006	181.537003	182.156006	182.156006	182.001999	181.537003	182.311005	182.929993	183.240005	183.240005	183.548996	183.548996	183.240005	183.703995	183.395004	183.548996	177.048996	183.240005	183.395004	183.240005	183.240005	177.977997	153.216003	183.395004	182.774994	183.085007	183.085007	180.298996	180.917999	181.072998	181.692001	181.847	180.608994	178.597
chrXIII	735036	736127	SNR86_chrXIII:762014-763110	60	-	49.988499	49.988499	50.917099	50.143299	49.833801	49.833801	48.750401	49.060001	49.5243	50.143299	51.536201	51.536201	52.155201	52.310001	52.310001	52.0005	51.845699	51.845699	51.536201	51.536201	51.536201	52.155201	52.619499	52.464802	52.464802	52.619499	52.464802	52.155201	52.310001	52.464802	52.0005	40.857498	52.464802	52.310001	52.619499	52.464802	46.2742	51.381401	51.536201	52.0005	51.690899	51.690899	51.2267	52.619499
chrIV	1092701	1093603	SKP1_chrIV:1125182-1126086	60	-	159.561005	159.251007	161.108994	161.727997	160.024994	162.811005	162.501007	162.501007	162.037003	162.192001	162.192001	162.037003	162.037003	159.406006	160.024994	158.167999	159.561005	159.871002	160.798996	161.727997	161.417999	161.108994	162.192001	163.274994	163.585007	163.429993	163.274994	163.274994	163.274994	164.513	164.048996	164.048996	163.429993	164.048996	162.192001	162.501007	164.203995	164.203995	164.048996	164.822998	164.977997	163.740005	164.822998	164.358994
chrXIII	283699	285563	ERG5_chrXIII:300686-302550	60	-	3.55956	2.47621	3.55956	3.55956	3.55956	3.40479	3.40479	3.71432	3.86908	3.86908	3.86908	3.86908	3.86908	3.86908	3.86908	3.71432	4.02385	4.02385	4.02385	4.02385	4.02385	4.02385	3.86908	4.02385	4.02385	3.71432	4.02385	4.02385	4.02385	4.02385	4.02385	4.02385	4.17861	4.17861	3.86908	4.17861	4.17861	4.17861	4.17861	4.17861	4.02385	4.17861	3.86908	4.02385
chrX	571805	572565	OPI3_chrX:572211-572971	60	-	17.024	17.024	17.024	16.0954	16.714399	16.714399	16.0954	17.4883	17.024	16.714399	15.9406	15.6311	17.024	16.5597	17.024	17.178699	17.3335	17.024	16.714399	17.178699	17.3335	17.4883	17.178699	17.178699	17.3335	17.3335	17.3335	17.3335	17.3335	17.4883	17.4883	17.178699	17.643	17.4883	16.5597	17.643	17.4883	17.643	17.643	17.7978	17.643	17.643	17.7978	17.7978
chrX	584623	585167	YJR085C_chrX:585027-585571	60	-	4.17861	4.02385	4.17861	3.86908	3.71432	3.55956	3.71432	3.86908	4.17861	4.17861	4.17861	4.17861	4.17861	4.02385	4.17861	4.17861	4.17861	4.17861	4.17861	4.17861	4.17861	4.17861	4.17861	4.17861	4.17861	4.17861	4.17861	4.17861	4.17861	4.17861	4.17861	4.17861	4.17861	4.17861	4.17861	4.17861	4.17861	2.9405	2.78574	2.63098	3.86908	4.02385	4.02385	4.02385
chrV	197201	198017	PRE1_chrV:177762-178578	60	+	16.3526	16.3526	16.5145	16.3526	16.3526	16.5145	16.5145	16.3526	16.028799	16.5145	16.190701	16.190701	16.190701	16.190701	16.5145	16.5145	16.5145	16.5145	16.5145	16.5145	16.5145	16.3526	16.5145	16.5145	16.5145	16.3526	16.3526	16.190701	16.5145	16.5145	16.5145	16.5145	16.5145	16.3526	16.3526	16.190701	16.3526	16.190701	16.3526	16.3526	16.5145	16.5145	16.3526	16.5145
chrV	178465	179617	FMP52_chrV:159338-160490	60	+	0.323814	0.323814	0.323814	0.323814	0.323814	0.323814	0.323814	0.323814	0.323814	0.323814	0.323814	0.323814	0.323814	0.323814	0.323814	0.323814	0.323814	0.323814	0.323814	0.323814	0.323814	0.323814	0.323814	0.323814	0.323814	0.323814	0.323814	0.323814	0.323814	0.323814	0.323814	0.323814	0.323814	0.323814	0.323814	0.323814	0.323814	0.323814	0.323814	0.323814	0.323814	0.323814	0.323814	0.323814
chrIV	1432463	1433042	GRX2_chrIV:1470965-1471541	60	+	96.010803	96.010803	94.877403	95.039299	95.525101	95.363098	94.553596	94.553596	94.229797	94.553596	95.039299	61.8484	76.9058	86.944	92.125	93.420303	94.391701	94.229797	93.905998	93.905998	92.934502	91.963097	90.182098	88.886902	45.3339	45.172001	45.819599	40.962399	45.819599	46.305401	46.305401	45.3339	25.581301	23.4765	23.9622	22.828899	21.857401	13.1145	13.2764	13.4383	13.7621	9.71441	9.71441	9.55251
chrXI	381515	383285	UGP1_chrXI:369777-371545	60	+	401.367004	397.804993	384.528992	384.042999	376.756989	314.747009	221.326996	217.440994	217.440994	211.612	205.783997	204.811996	202.869003	78.039101	77.715302	49.705399	48.734001	48.248199	46.6292	46.305401	44.848202	45.010101	42.9053	42.419601	42.743401	42.743401	41.771999	38.0481	38.857601	39.0196	36.429001	36.752899	15.0573	15.705	16.028799	16.190701	16.028799	16.028799	16.028799	15.8669	14.8954	15.2192	13.924	14.4097
chrXIII	873888	874832	PRE5_chrXIII:901634-902578	60	+	0.161907	0.161907	0.161907	0.161907	0.161907	0.161907	0.161907	0.161907	0.161907	0.161907	0.161907	0.161907	0.161907	0.161907	0.161907	0.161907	0.161907	0.161907	0.161907	0.161907	0.161907	0.161907	0.161907	0.161907	0.161907	0.161907	0.161907	0.161907	0.161907	0.161907	0.161907	0.161907	0.161907	0.161907	0.161907	0.161907	0.161907	0.161907	0.161907	0.161907	0.161907	0.161907	0.161907	0.161907
chrXIII	333474	334242	YET2_chrXIII:350130-350898	60	+	5.66674	5.82865	5.82865	5.82865	5.50483	5.82865	5.82865	5.66674	5.01911	4.6953	4.20958	4.53339	4.85721	4.53339	4.6953	4.6953	5.01911	4.20958	4.53339	5.18102	5.01911	5.34293	5.34293	5.18102	5.18102	5.34293	5.18102	4.85721	5.34293	4.85721	4.85721	5.66674	5.50483	5.50483	5.34293	5.66674	6.15246	6.15246	5.99055	5.82865	5.82865	5.99055	5.66674	5.82865
chrIV	346757	348260	IDP1_chrIV:334681-336185	60	+	1.45716	1.29525	1.29525	1.45716	1.45716	1.45716	1.45716	1.45716	1.45716	1.45716	1.45716	0.809534	1.45716	1.45716	1.45716	1.45716	1.45716	1.45716	1.45716	1.45716	1.45716	1.45716	1.45716	1.45716	1.45716	1.45716	1.45716	1.45716	1.45716	1.45716	1.45716	1.45716	1.45716	1.45716	1.45716	1.45716	1.45716	1.45716	1.29525	1.13335	1.13335	1.13335	1.29525	1.29525
chrVIII	326080	326824	ERP5_chrVIII:332262-333006	60	+	10.5239	10.5239	10.5239	10.5239	10.5239	10.362	10.362	10.362	10.5239	10.5239	10.5239	10.8478	10.8478	10.6859	10.6859	10.5239	10.5239	10.8478	10.8478	10.8478	10.0382	10.0382	10.0382	9.55251	9.55251	10.0382	10.0382	10.0382	10.0382	10.0382	10.0382	10.0382	10.0382	10.0382	10.0382	10.0382	10.0382	9.87632	9.87632	9.87632	9.87632	9.87632	10.0382	10.0382
chrVI	275084	276093	RPN12_chrVI:252470-253486	60	+	1.45716	1.45716	1.45716	1.45716	1.45716	1.45716	1.45716	1.45716	1.45716	1.45716	1.45716	1.45716	1.45716	1.45716	1.45716	1.45716	1.45716	1.45716	1.45716	1.45716	1.45716	1.45716	1.45716	1.45716	1.45716	1.45716	1.45716	1.45716	1.45716	1.45716	1.45716	1.45716	1.45716	1.45716	1.45716	1.45716	1.45716	1.29525	1.29525	1.29525	1.29525	1.29525	1.29525	1.29525
chrVII	615501	616742	YGR067C_chrVII:622283-623523	60	-	431.325012	425.753998	429.932007	429.932007	421.265991	423.432007	424.67099	413.682007	412.598999	410.432007	414.147003	415.539001	412.13501	413.062988	411.050995	408.265991	413.062988	398.050995	403.15799	413.372986	407.028015	385.670013	414.147003	413.217987	414.455994	415.694	412.289001	412.908997	416.158997	416.158997	410.587006	411.050995	411.205994	410.278015	413.372986	413.217987	415.230011	414.765991	413.062988	412.753998	415.38501	414.610992	414.147003	413.992004
chrXIV	502804	503724	RPL9B_chrXIV:499634-500554	60	+	9.22869	9.06678	9.22869	9.22869	9.06678	9.22869	9.22869	9.22869	9.22869	8.41916	8.41916	7.93344	7.93344	8.41916	8.09534	8.25725	8.25725	7.93344	8.25725	8.09534	8.09534	7.93344	7.93344	7.93344	7.93344	7.93344	7.93344	7.77153	7.60962	7.60962	7.60962	7.1239	6.962	7.1239	7.28581	7.28581	7.1239	7.1239	6.962	6.962	5.99055	6.63818	6.63818	6.47627
chrXIV	344200	345400	NSG2_chrXIV:340981-342181	60	-	1.08334	1.08334	1.08334	0.92858	1.08334	1.08334	1.08334	1.08334	1.08334	1.08334	1.08334	1.08334	1.23811	1.39287	1.39287	1.39287	1.39287	1.39287	1.39287	1.39287	1.39287	1.39287	1.39287	1.39287	1.23811	1.23811	1.23811	0.46429	1.23811	1.39287	1.39287	1.39287	1.39287	1.23811	1.39287	1.39287	1.39287	1.39287	1.39287	1.39287	1.39287	1.39287	1.39287	1.39287
chrVII	761840	763245	BTN2_chrVII:772326-773734	60	+	181.335999	180.201996	180.363998	180.850006	181.011993	180.850006	180.526001	178.744995	176.964005	178.259003	180.363998	178.259003	180.688004	174.373993	181.011993	180.850006	181.011993	181.335999	181.173996	181.173996	180.850006	181.173996	180.688004	180.526001	179.878998	180.688004	180.201996	180.201996	179.878998	179.554993	178.744995	178.421005	175.182999	179.069	178.421005	179.716995	181.011993	181.335999	181.660004	173.563995	176.154999	175.020996	180.201996	180.363998
chrIV	343068	345189	BDF2_chrIV:330992-333113	60	+	6.962	6.962	6.962	6.962	6.962	6.962	6.962	6.962	6.962	6.962	6.962	6.962	6.962	6.80009	6.80009	6.63818	6.63818	6.47627	6.31437	6.962	6.962	6.962	6.63818	6.80009	6.80009	6.962	6.80009	6.63818	6.31437	6.47627	6.962	6.962	6.962	6.962	6.962	7.1239	6.962	6.962	7.1239	7.1239	7.1239	7.1239	7.1239	7.1239
chrII	547928	549371	ARA1_chrII:539822-541262	60	+	68.162804	68.0009	65.7342	67.838997	68.162804	68.0009	67.838997	67.838997	67.191299	67.838997	68.0009	67.677101	67.677101	65.4104	64.6008	68.0009	67.191299	68.324699	68.324699	68.324699	68.0009	68.324699	67.515198	67.029404	68.486603	68.162804	68.810402	68.972298	67.838997	68.810402	68.972298	69.134201	68.810402	68.486603	69.134201	69.296097	68.810402	68.648499	69.296097	69.458	69.943802	60.229401	69.781898	69.943802
chrIV	297412	298846	RPN6_chrIV:285317-286749	60	-	1.54763	1.54763	1.54763	1.54763	1.54763	1.54763	1.54763	1.54763	1.54763	1.54763	1.54763	1.7024	1.7024	1.7024	1.7024	1.7024	1.7024	1.7024	1.7024	1.7024	1.7024	1.7024	1.7024	1.7024	1.7024	1.7024	1.7024	1.7024	1.7024	1.7024	1.7024	1.7024	1.7024	1.54763	1.7024	1.54763	1.7024	1.7024	1.54763	1.54763	1.7024	1.7024	1.7024	1.54763
chrVI	77207	78879	TUB2_chrVI:56266-57938	60	+	16.190701	16.190701	16.190701	16.190701	16.190701	16.190701	16.190701	16.190701	16.190701	16.190701	16.190701	15.8669	16.190701	16.190701	16.028799	16.028799	16.028799	16.190701	15.8669	15.8669	16.028799	16.028799	16.028799	16.028799	15.8669	15.8669	15.705	15.8669	15.8669	16.028799	16.190701	16.190701	16.190701	16.028799	16.190701	16.190701	15.8669	16.190701	16.190701	15.8669	16.028799	16.028799	15.705	15.5431
chrXIII	140917	141845	RPS1B_chrXIII:146433-147361	60	+	1.13335	1.13335	1.29525	1.13335	1.13335	0.647627	1.29525	1.29525	1.29525	1.29525	1.29525	1.29525	1.29525	1.29525	1.29525	1.29525	1.29525	1.29525	1.29525	1.29525	1.29525	1.29525	1.29525	1.13335	1.29525	1.29525	1.29525	1.29525	1.29525	1.29525	1.13335	1.13335	1.13335	1.29525	1.29525	1.29525	1.13335	1.29525	1.29525	1.29525	1.29525	1.13335	1.13335	1.13335
chrII	465823	466527	CMD1_chrII:457722-458426	60	-	3.09527	3.25003	3.25003	3.25003	3.25003	3.25003	3.25003	3.25003	3.25003	3.25003	3.25003	3.25003	3.09527	3.09527	3.09527	3.09527	3.09527	3.09527	2.9405	3.09527	3.09527	3.25003	3.25003	3.25003	3.25003	3.40479	3.25003	3.40479	3.40479	3.40479	3.40479	3.40479	3.40479	3.40479	3.40479	3.25003	3.55956	3.55956	3.55956	3.55956	3.55956	3.55956	3.55956	3.55956
chrXIII	830358	831214	YMR295C_chrXIII:858102-858958	60	-	68.095901	68.095901	68.095901	68.095901	67.321999	66.857803	66.703003	66.238701	65.310097	66.703003	62.369598	64.071999	63.6077	64.845802	66.548203	67.631599	67.476799	67.476799	67.631599	67.941101	67.631599	64.226799	68.095901	68.095901	68.250603	68.714897	68.250603	68.560097	68.250603	68.560097	68.405403	68.405403	60.3577	60.2029	62.214901	66.703003	68.405403	67.321999	59.893398	67.167297	68.405403	63.452999	45.190899	65.000603
chrXV	803261	804805	YTM1_chrXV:832756-834300	60	+	0.971441	0.971441	0.971441	0.971441	1.13335	1.13335	1.13335	1.13335	1.13335	1.13335	1.13335	1.13335	0.971441	0.971441	1.13335	1.13335	1.13335	0.971441	0.971441	1.13335	1.13335	1.13335	1.13335	1.13335	1.13335	1.13335	0.971441	0.971441	0.809534	0.971441	0.971441	0.971441	0.809534	0.809534	1.13335	1.13335	1.13335	0.647627	0.809534	1.13335	1.13335	1.13335	1.13335	0.971441
chrIII	51421	53167	YCL042W_GLK1_chrIII:50793-52537	60	+	2.4286	2.75242	2.75242	2.75242	2.75242	2.75242	2.75242	2.75242	2.75242	2.75242	2.91432	2.91432	2.91432	2.91432	2.2667	3.07623	3.07623	3.07623	3.07623	2.91432	2.75242	2.75242	2.59051	2.59051	2.91432	3.07623	3.07623	3.07623	3.07623	3.07623	3.07623	3.07623	2.75242	1.78098	1.78098	2.59051	2.59051	2.75242	2.75242	2.91432	2.91432	2.91432	2.91432	3.07623
chrII	620140	622036	PGI1_chrII:612073-613969	60	-	54.012402	56.1791	56.1791	56.643398	56.9529	57.571999	57.7267	58.036201	58.191002	55.714802	56.643398	55.869598	55.714802	56.0243	47.976601	46.738499	56.1791	57.8815	57.8815	58.345798	58.191002	58.964802	58.964802	58.964802	56.7981	57.1077	59.2743	58.964802	59.119598	58.6553	54.941002	46.893299	48.750401	49.679001	59.4291	58.964802	58.810101	58.036201	57.262402	58.036201	56.7981	57.7267	57.571999	58.964802
chrVIII	416790	417742	YHR162W_chrVIII:422631-423575	60	+	0.971441	0.971441	0.971441	0.971441	0.971441	0.971441	0.809534	0.809534	0.971441	0.971441	0.971441	0.809534	0.971441	0.971441	0.971441	0.971441	0.971441	0.971441	0.971441	0.809534	0.971441	0.971441	0.971441	0.971441	0.971441	0.971441	0.971441	0.971441	0.971441	0.971441	0.971441	0.971441	0.971441	0.971441	0.971441	0.971441	0.971441	0.971441	0.971441	0.971441	0.971441	0.971441	0.971441	0.971441
chrXII	622801	624761	HSP60_chrXII:663099-665059	60	-	17.4883	17.643	16.250099	12.2263	18.4168	18.4168	18.5716	19.0359	19.3454	19.3454	19.9645	20.274	20.5835	20.5835	20.5835	19.9645	21.8216	23.678801	25.690701	26.928801	26.928801	27.083599	27.393101	27.083599	27.857401	27.547899	28.631201	28.4764	29.250299	29.095501	29.250299	28.321699	28.940701	28.940701	30.178801	30.797899	31.417	31.262199	31.571699	31.7265	31.7265	32.500301	34.357498	35.285999
chrXIV	508838	510478	YDJ1_chrXIV:505671-507311	60	-	54.012402	53.5481	51.536201	53.5481	53.857601	54.167198	54.4767	54.4767	54.786201	54.321899	54.4767	54.941002	55.2505	55.4053	55.2505	54.4767	54.167198	53.393299	56.0243	55.714802	54.786201	55.714802	55.560001	56.488602	56.1791	53.5481	42.405102	52.7743	55.560001	54.167198	56.7981	56.7981	56.9529	56.9529	56.7981	56.9529	57.1077	57.1077	57.262402	57.262402	57.1077	56.9529	57.417198	57.417198
chrVI	73946	75771	ACT1_chrVI:53005-54830	60	-	671.054016	676.780029	741.625977	738.375977	735.900024	755.090027	755.400024	765.458984	765.924011	765.150024	749.518982	762.674011	762.674011	759.888	767.781006	765.614014	766.388	764.065979	729.398987	766.54303	765.614014	762.518982	767.471008	766.85199	767.007019	764.531006	766.232971	723.518005	719.648987	751.375977	705.565979	705.411011	763.29303	762.054993	761.744995	757.257019	753.85199	753.85199	756.947021	755.554016	751.065979	750.447021	705.255981	704.791992
chrXV	533809	534673	YOR121C_PFY1_chrXV:552069-552933	60	-	44.881401	44.881401	44.881401	44.726601	44.881401	44.726601	44.5718	43.952801	44.726601	44.726601	44.726601	44.726601	44.262299	43.798	43.333698	44.107498	43.952801	43.952801	44.5718	44.417099	43.798	43.952801	43.798	44.417099	44.107498	44.107498	44.262299	44.726601	44.726601	44.417099	39.155102	36.524101	43.643299	44.417099	44.417099	44.5718	44.5718	44.726601	44.726601	44.726601	44.726601	43.488499	43.333698	43.333698
chrIV	1283804	1285084	RPN9_chrIV:1322173-1323453	60	+	58.934101	58.934101	58.934101	58.610298	58.286499	58.124599	55.857899	55.5341	55.210201	55.695999	58.772202	58.286499	57.638802	58.610298	59.096001	58.448399	59.096001	59.581699	59.905499	60.229401	60.5532	60.3913	60.229401	60.067402	60.229401	60.3913	60.5532	60.876999	61.038898	61.200802	61.362701	61.362701	60.876999	60.876999	60.229401	60.715099	61.200802	61.362701	61.362701	61.362701	61.686501	62.0103	62.334099	62.334099
chrXIII	92382	94032	TUB1_chrXIII:97805-99453	60	-	12.6906	12.6906	12.6906	12.6906	12.3811	12.5358	12.3811	12.3811	11.9168	12.0715	12.2263	11.143	12.6906	12.6906	12.3811	12.6906	12.5358	12.5358	12.5358	12.0715	12.0715	12.0715	11.9168	11.762	11.762	12.6906	12.6906	12.8454	12.6906	12.8454	12.6906	12.6906	12.3811	12.6906	11.9168	11.9168	12.2263	12.6906	12.8454	12.3811	12.3811	12.3811	12.5358	12.8454
chrII	498858	499236	YBR126W-A_YBR126W-B_chrII:490830-491206	60	+	1.29525	1.29525	1.29525	1.29525	1.29525	1.29525	1.29525	1.29525	1.29525	1.29525	1.29525	1.29525	1.29525	1.29525	1.29525	1.29525	1.29525	1.29525	1.29525	1.13335	1.29525	1.29525	1.29525	1.29525	1.13335	1.29525	1.29525	1.29525	1.29525	1.29525	1.29525	1.29525	1.29525	1.29525	1.29525	1.29525	1.29525	1.29525	1.29525	1.29525	1.29525	1.29525	1.29525	1.29525
chrXII	89091	92075	HSP104_chrXII:88450-91434	60	+	452.854004	452.368011	451.234009	412.214996	408.97699	448.967987	450.748993	453.825012	450.587006	441.358002	440.062988	452.205994	449.777008	446.214996	447.024994	438.929993	445.082001	428.243988	435.044006	440.549011	447.348999	439.415009	434.234009	442.329987	417.558014	452.691986	454.311005	453.501007	443.463013	453.015015	452.368011	412.377014	455.929993	453.662994	455.768005	457.062988	457.872986	458.196014	456.739014	455.444	451.072998	449.777008	451.720001	461.27301
chrXII	957236	959244	IMD3_chrXII:1002403-1004411	60	+	2.4286	2.59051	2.59051	2.59051	2.59051	2.59051	2.59051	2.59051	2.59051	2.59051	2.59051	2.59051	2.59051	2.59051	2.4286	2.59051	2.4286	2.4286	2.4286	2.2667	2.2667	2.4286	2.4286	2.4286	2.4286	2.4286	2.4286	2.4286	2.4286	2.4286	2.4286	2.4286	2.4286	2.4286	2.4286	2.4286	2.4286	2.4286	2.59051	2.59051	2.59051	2.59051	2.59051	2.59051
chrXIII	301661	302301	UBC7_chrXIII:318666-319306	60	+	12.143	12.3049	12.3049	12.143	12.143	11.8192	11.9811	11.8192	11.6573	11.9811	11.9811	12.4668	12.4668	12.4668	12.6287	12.6287	12.6287	12.6287	12.6287	12.6287	12.7906	12.6287	12.4668	12.6287	12.6287	12.7906	12.7906	12.4668	12.7906	12.7906	12.6287	11.3335	12.143	11.3335	11.3335	12.143	12.6287	12.4668	12.4668	12.6287	12.6287	12.4668	12.143	12.4668
chrV	257233	257905	ERG28_chrV:237470-238142	60	-	79.857903	79.548302	79.857903	79.857903	80.167397	77.6912	80.012604	80.476898	78.155502	80.631699	81.096001	80.9412	79.857903	80.631699	80.322197	79.548302	79.548302	80.167397	80.631699	80.9412	81.096001	81.405502	81.405502	81.560303	81.560303	81.714996	81.096001	80.9412	80.322197	80.167397	81.714996	80.476898	81.560303	80.322197	78.000702	70.262497	75.214996	69.798302	69.953003	66.857803	66.393501	69.798302	73.822098	73.512604
chrIX	414652	415562	GTT1_chrIX:423632-424552	60	-	4.79766	4.79766	4.79766	4.95243	4.95243	5.10719	5.10719	5.10719	5.10719	4.95243	4.95243	4.95243	4.95243	4.79766	4.79766	4.95243	4.95243	4.95243	4.17861	4.95243	4.95243	4.95243	4.95243	4.95243	5.10719	5.10719	4.95243	4.6429	4.95243	4.79766	5.10719	5.10719	4.95243	4.79766	4.79766	3.55956	5.10719	5.10719	4.95243	5.10719	5.10719	5.10719	5.10719	5.10719
chrXV	312518	313670	YSP3_chrXV:331913-333065	60	+	94.229797	99.572701	100.220001	101.029999	101.515999	102.000999	99.8965	102.973	104.267998	106.210999	106.535004	106.210999	106.373001	109.611	123.859001	134.220993	134.544998	133.735001	137.134995	135.839996	139.078003	150.25	158.992996	184.735992	188.783005	190.563995	191.697998	198.011993	201.412003	203.031006	207.240997	209.992996	218.412003	218.412003	239.460007	258.240997	279.289001	279.774994	287.546997	290.946991	296.450989	296.613007	302.441986	304.709015
chrXIV	614372	617666	HEF3_chrXIV:606139-609435	60	+	2778.159912	2827.540039	2560.879883	2418.23999	2822.360107	2793.219971	2874.659912	2876.76001	2898.290039	2899.75	2890.689941	2886.47998	2879.840088	2875.790039	2877.25	2874.820068	2868.5	2775.409912	2851.830078	2858.949951	2828.669922	2884.209961	2892.139893	2891.169922	2844.060059	2694.129883	2311.060059	2085.040039	2853.77002	2841.469971	2845.840088	2826.72998	2808.439941	2836.929932	2849.879883	2867.370117	2852.959961	2826.25	2831.100098	2831.75	2873.199951	2873.360107	2793.060059	2818.149902
chrV	152557	154781	GLC3_chrV:133089-135313	60	+	929.507019	927.888	928.211975	925.460022	925.460022	917.039978	916.554993	932.098022	931.935974	929.184021	924.325989	921.573975	921.411987	924.973999	923.192993	922.70697	929.184021	903.763977	903.278015	931.288025	930.317017	930.317017	929.507019	930.155029	928.211975	929.669006	929.344971	923.192993	922.544983	922.869019	924.487976	895.992981	897.125977	885.14502	915.744995	915.583008	878.182983	848.22998	825.077026	827.182007	845.963013	843.049011	833.981995	827.992004
chrXIV	626701	627994	SIS1_chrXIV:618470-619742	60	-	9.2858	9.44056	9.44056	8.51198	8.51198	9.13104	9.44056	9.44056	9.44056	9.44056	9.44056	9.13104	9.13104	8.97627	8.97627	9.13104	9.59533	9.59533	8.51198	9.59533	9.59533	9.59533	9.59533	9.59533	9.59533	9.59533	9.59533	9.59533	9.44056	9.44056	9.44056	9.59533	9.59533	9.59533	9.59533	9.59533	9.59533	9.59533	9.59533	9.59533	9.44056	9.44056	9.59533	9.59533
chrXV	319429	320661	SGT2_chrXV:338821-340053	60	-	2.78574	2.78574	2.78574	2.78574	2.78574	2.78574	2.63098	2.63098	2.78574	2.78574	2.78574	2.78574	2.78574	2.63098	2.63098	2.47621	2.32145	2.47621	2.63098	2.63098	2.32145	2.63098	2.63098	2.63098	2.47621	2.32145	2.47621	2.63098	2.63098	2.32145	2.32145	2.47621	2.63098	2.63098	2.63098	2.63098	2.63098	2.47621	2.63098	2.63098	2.63098	2.63098	2.63098	2.63098
chrXIII	462920	464704	HFD1_chrXIII:490230-492014	60	-	49.060001	48.595699	49.060001	49.679001	49.679001	49.679001	49.5243	48.750401	48.750401	48.440899	48.905201	48.286201	47.357601	26.619301	46.583801	47.512299	42.405102	48.905201	48.750401	48.750401	49.369499	49.833801	49.988499	49.5243	49.679001	49.679001	50.143299	50.143299	49.679001	49.369499	40.857498	40.702801	49.369499	49.679001	49.679001	49.833801	49.988499	49.988499	49.988499	49.988499	49.5243	49.833801	49.679001	48.595699
chrV	458890	460625	GDI1_chrV:439493-441229	60	+	3.07623	3.07623	3.07623	3.07623	3.23814	3.23814	3.23814	3.23814	2.91432	2.75242	3.07623	3.07623	2.75242	2.2667	2.4286	2.4286	2.4286	2.10479	2.10479	2.4286	2.4286	2.4286	2.10479	2.10479	2.4286	2.59051	2.4286	2.59051	2.59051	2.59051	2.4286	2.4286	2.4286	2.4286	2.4286	2.4286	2.4286	2.4286	2.4286	2.4286	2.4286	2.4286	2.4286	2.4286
chrV	176582	178285	PMI40_chrV:157454-159158	60	-	7.73817	7.73817	7.73817	7.73817	7.73817	7.73817	7.73817	7.89293	7.89293	6.96435	7.89293	7.89293	7.89293	7.73817	7.89293	7.5834	7.73817	8.04769	8.20246	8.04769	8.04769	8.20246	8.04769	8.04769	7.89293	7.89293	7.89293	7.89293	7.89293	8.04769	8.04769	8.04769	8.04769	7.11911	8.04769	8.04769	8.04769	8.04769	8.04769	8.04769	8.04769	8.04769	8.04769	7.73817
chrXV	352091	353059	YOR020W-A_chrXV:371170-372137	60	+	3.56195	3.56195	3.56195	3.56195	3.56195	3.56195	3.72386	3.72386	3.40004	3.72386	3.72386	3.72386	3.72386	3.72386	3.72386	3.72386	3.72386	3.72386	3.72386	3.88576	3.88576	3.88576	3.72386	3.56195	3.56195	3.72386	3.72386	3.72386	3.72386	3.72386	3.56195	3.56195	3.56195	3.72386	3.72386	3.72386	3.72386	3.72386	3.72386	3.72386	3.72386	3.72386	3.72386	3.72386
chrXV	823870	824622	YOR289W_chrXV:853364-854116	60	+	12.4668	11.6573	12.4668	12.6287	12.3049	12.4668	12.4668	12.4668	12.6287	12.6287	12.6287	12.143	12.143	12.6287	12.6287	11.9811	11.9811	12.4668	12.4668	12.4668	12.6287	11.9811	11.1716	11.6573	11.4954	12.143	12.3049	12.3049	12.4668	12.143	12.143	12.3049	12.3049	12.143	12.143	12.3049	12.143	12.143	11.8192	12.3049	12.3049	12.3049	12.4668	12.4668
chrIV	315240	317168	NDE2_chrIV:303145-305073	60	+	6.15246	6.31437	6.31437	6.15246	6.15246	5.34293	5.82865	6.15246	6.31437	6.15246	5.99055	5.99055	5.99055	5.99055	6.31437	6.31437	6.31437	6.15246	6.15246	6.15246	6.15246	6.15246	6.15246	5.99055	6.15246	6.15246	6.15246	6.15246	6.15246	6.15246	6.15246	6.15246	6.15246	6.15246	6.15246	6.15246	6.15246	6.15246	5.66674	6.15246	5.99055	5.66674	5.99055	6.15246
chrXVI	273322	274866	PXA1_chrXVI:273226-274770	60	+	9.87632	9.87632	9.87632	9.87632	9.87632	9.71441	9.71441	9.87632	9.55251	9.87632	9.71441	9.87632	9.71441	9.87632	9.3906	9.55251	9.71441	9.87632	9.55251	9.87632	9.87632	9.87632	9.87632	9.87632	9.71441	9.87632	9.87632	9.87632	9.87632	9.87632	9.87632	9.87632	9.87632	9.87632	9.87632	9.87632	9.87632	9.55251	9.55251	9.87632	9.55251	9.71441	9.87632	9.87632
chrXVI	355935	358223	SSE1_chrXVI:350122-352410	60	-	82.4888	83.107903	84.1912	84.500801	84.500801	83.417397	84.810303	84.810303	84.810303	82.798401	69.798302	84.655502	84.655502	84.346001	84.655502	84.500801	84.500801	84.500801	83.881699	83.107903	82.798401	82.6436	83.572197	84.346001	84.965103	84.965103	83.726997	76.917397	85.274597	85.119797	85.119797	84.036499	84.965103	84.810303	84.810303	84.965103	84.965103	83.107903	78.774498	84.810303	84.655502	84.810303	85.119797	85.119797
chrXIII	625378	625688	SNR11_chrXIII:652290-652602	60	+	273.299011	274.756012	268.927002	271.518005	269.412994	265.851013	267.794006	265.688995	273.622986	275.079987	275.403992	275.242004	274.917999	249.175003	275.079987	272.489014	268.765015	267.470001	276.050995	274.917999	275.889008	273.946014	273.460999	272.812988	275.565002	275.565002	272.975006	275.889008	276.213013	276.213013	276.699005	276.050995	260.507996	261.803009	263.90799	276.050995	275.242004	276.213013	275.403992	275.079987	274.593994	273.136993	276.375	275.889008
chrIX	202615	205631	RPN2_chrIX:217744-220760	60	-	69.334	60.821999	69.643501	69.798302	69.643501	69.953003	69.953003	69.798302	69.643501	69.643501	69.798302	69.798302	69.953003	69.334	69.643501	69.798302	69.798302	69.798302	67.941101	68.714897	68.869698	68.869698	67.476799	69.024399	65.619598	68.250603	68.714897	69.334	69.334	69.334	68.714897	68.095901	60.3577	61.1315	67.012497	66.548203	67.012497	67.631599	68.560097	69.488701	69.334	69.488701	69.488701	69.334
chrXII	996465	997881	RIF2_chrXII:1041606-1043022	60	-	29.869301	29.869301	30.024099	29.869301	29.869301	29.405001	29.869301	29.405001	29.7146	29.869301	30.178801	30.024099	30.024099	30.4884	30.643101	30.643101	30.333599	30.643101	30.4884	30.024099	30.4884	30.4884	30.024099	30.178801	29.250299	29.250299	29.095501	29.7146	30.797899	30.797899	30.797899	30.643101	30.797899	30.797899	30.797899	30.643101	30.643101	30.4884	30.4884	30.4884	30.4884	29.869301	29.869301	30.643101
chrVIII	157645	160839	RPN1_chrVIII:161589-164781	60	-	333.204987	330.109985	329.335999	332.277008	333.204987	330.729004	331.65799	327.942993	328.562988	330.420013	329.182007	326.550995	318.812012	322.835999	325.15799	323.920013	328.872009	330.574005	310.919006	313.240997	336.454987	336.609985	338.15799	337.229004	336.765015	336.454987	311.074005	336.765015	338.002991	337.694	326.240997	337.847992	338.312988	338.15799	335.990997	333.824005	336.300995	333.515015	334.597992	330.420013	328.40799	331.192993	336.765015	338.622009
chrIX	401699	402867	DAL2_chrIX:410676-411844	60	+	39.667198	39.505299	39.667198	39.343399	39.667198	38.209999	39.0196	39.181499	37.7243	38.371899	37.076698	36.914799	38.371899	38.0481	39.343399	39.343399	39.343399	39.343399	38.857601	38.695702	38.695702	38.857601	29.1432	33.676601	36.267101	37.7243	38.0481	38.0481	38.0481	39.0196	39.0196	39.181499	39.181499	34.324299	39.991001	39.829102	39.829102	39.991001	39.667198	39.181499	39.505299	38.0481	38.209999	37.7243
chrXII	96065	98200	SSA2_chrXII:95446-97582	60	-	116.382004	116.537003	113.596001	115.453003	114.214996	114.370003	115.763	116.071999	116.382004	116.226997	112.358002	110.964996	111.584	108.643997	111.43	114.834	115.608002	110.346001	117.000999	117.464996	116.537003	116.382004	115.917999	116.537003	114.834	117.464996	117.310997	117.000999	117.620003	114.370003	111.893997	106.476997	114.525002	76.762604	117.155998	117.620003	114.370003	117.464996	114.988998	119.167999	119.013	119.167999	118.084	119.013
chrX	620174	622159	URA8_chrX:620575-622560	60	+	18.7812	18.7812	18.7812	18.619301	18.457399	15.5431	15.8669	17.485901	17.323999	17.971701	17.971701	18.7812	18.457399	18.7812	19.105	18.9431	18.9431	19.105	19.105	19.105	19.105	19.105	19.266899	19.266899	19.266899	19.266899	19.266899	19.266899	19.266899	19.266899	19.105	19.105	19.105	19.266899	19.105	19.266899	19.266899	19.105	19.266899	19.266899	19.266899	19.266899	19.105	18.9431
chrXIV	237580	239060	ADE12_chrXIV:234322-235802	60	+	0.971441	0.809534	0.809534	0.809534	0.647627	0.809534	0.809534	0.809534	0.971441	0.971441	0.971441	0.971441	0.971441	0.971441	0.971441	0.971441	0.971441	0.971441	0.971441	0.971441	0.971441	0.971441	0.971441	0.971441	0.809534	0.809534	0.809534	0.809534	0.809534	0.809534	0.485721	0.809534	0.809534	0.647627	0.647627	0.809534	0.809534	0.971441	0.971441	0.971441	0.971441	0.971441	0.971441	0.971441
chrVII	425662	426536	PNC1_chrVII:427185-428057	60	-	3.55956	3.40479	3.25003	1.85716	3.55956	3.55956	3.40479	2.9405	2.47621	3.25003	3.40479	3.40479	3.25003	3.40479	3.25003	2.78574	3.40479	3.40479	3.25003	3.25003	3.55956	3.40479	3.40479	3.55956	3.55956	3.40479	3.40479	3.40479	3.25003	3.25003	2.78574	2.9405	3.09527	2.9405	3.40479	3.40479	3.40479	3.40479	3.40479	3.40479	3.40479	3.40479	3.40479	3.55956
chrXI	536983	538407	NAP1_chrXI:525254-526670	60	-	322.527008	321.752991	321.90799	311.692993	311.847992	322.372009	324.539001	325.002991	326.085999	323.300995	326.085999	325.002991	326.240997	326.085999	325.15799	324.384003	327.942993	326.859985	325.777008	325.932007	321.90799	327.789001	328.71701	328.40799	328.252991	299.622009	328.40799	328.252991	328.562988	324.229004	327.170013	327.170013	325.932007	329.645996	329.954987	330.109985	329.645996	329.645996	327.789001	329.027008	329.027008	329.954987	327.942993	326.859985
chrVIII	171542	173129	YHR033W_chrVIII:175505-177097	60	+	72.210503	72.048599	72.372398	71.886597	72.696198	73.343803	73.829498	74.962898	75.286697	75.448601	75.286697	75.124802	74.477203	75.448601	75.448601	74.801003	75.610497	75.610497	75.7724	75.7724	74.962898	75.286697	75.610497	75.286697	75.610497	75.610497	75.934303	75.448601	75.448601	74.153297	74.962898	74.3153	74.801003	73.505699	74.153297	70.753304	74.477203	75.448601	75.610497	74.801003	73.505699	73.343803	72.858101	74.639099
chrIV	228141	229350	ARF2_chrIV:216009-217217	60	+	92.448799	92.286903	91.801201	92.125	92.448799	92.286903	92.610703	92.286903	91.477402	91.153603	90.991699	89.5345	88.724998	87.429703	88.077301	84.839203	83.867798	89.372597	90.505898	91.801201	92.610703	92.934502	92.934502	92.448799	92.448799	92.125	92.286903	91.801201	91.963097	91.153603	91.153603	89.5345	90.182098	91.315498	91.801201	91.315498	89.372597	87.591599	88.886902	86.620201	67.029404	63.953201	83.867798	83.705803
chrX	156224	156776	YJL144W_chrX:146331-146883	60	+	25.581301	25.581301	25.2575	23.4765	24.933701	25.581301	25.581301	25.419399	25.0956	25.0956	24.6098	24.1241	24.771799	23.9622	25.581301	25.7432	25.581301	25.581301	25.419399	24.6098	24.771799	24.1241	23.4765	24.285999	25.0956	25.2575	25.419399	24.447901	24.6098	23.638399	23.638399	24.771799	24.6098	24.1241	25.2575	25.419399	24.771799	26.066999	24.771799	24.933701	25.7432	25.581301	25.7432	24.771799
chrV	141797	142501	PMP2_chrV:122325-123037	60	-	10.0596	10.0596	10.0596	10.2144	10.3691	10.3691	10.2144	10.2144	10.2144	10.2144	10.2144	10.2144	10.2144	10.2144	10.2144	10.2144	10.0596	10.0596	9.90485	9.90485	9.75009	9.75009	10.0596	10.0596	10.0596	10.0596	10.0596	10.0596	9.75009	9.44056	9.59533	9.2858	9.13104	8.97627	8.97627	8.97627	9.13104	8.97627	8.97627	8.82151	8.66675	8.82151	8.66675	8.51198
chrVII	109151	111768	POX1_chrVII:107975-110591	60	+	0.647627	0.647627	0.647627	0.647627	0.647627	0.647627	0.647627	0.485721	0.647627	0.647627	0.647627	0.647627	0.647627	0.485721	0.485721	0.485721	0.647627	0.647627	0.647627	0.809534	0.809534	0.809534	0.809534	0.809534	0.647627	0.647627	0.647627	0.809534	0.809534	0.809534	0.809534	0.809534	0.809534	0.809534	0.809534	0.809534	0.809534	0.809534	0.647627	0.809534	0.809534	0.809534	0.809534	0.809534
chrX	107619	109587	CPS1_chrX:97630-99609	60	+	17.323999	17.323999	17.1621	17.809799	17.323999	17.809799	17.809799	17.971701	17.1621	18.1336	18.1336	18.1336	17.971701	17.485901	17.6478	18.1336	18.1336	18.1336	17.971701	17.971701	17.971701	17.971701	17.809799	17.971701	18.1336	17.971701	17.971701	18.1336	18.2955	18.2955	18.2955	18.2955	18.1336	18.1336	18.1336	18.1336	18.1336	18.1336	18.2955	18.2955	18.2955	18.2955	18.2955	18.1336
chrXIV	275762	276980	YNL194C_chrXIV:272486-273702	60	-	2.63098	2.63098	2.63098	2.63098	2.63098	2.63098	2.63098	2.63098	2.63098	2.63098	2.63098	2.63098	2.63098	2.47621	2.63098	2.63098	2.63098	2.63098	2.47621	2.63098	2.63098	2.63098	2.63098	2.63098	2.63098	2.63098	2.63098	2.63098	2.32145	2.32145	2.47621	2.63098	2.47621	2.63098	2.63098	2.63098	2.63098	2.63098	2.63098	2.63098	2.63098	2.63098	2.63098	2.16669
chrXV	782684	784252	RPT4_chrXV:812191-813759	60	-	1.23811	1.23811	1.23811	1.23811	1.23811	1.08334	1.23811	1.23811	1.23811	1.23811	1.23811	1.23811	1.23811	1.23811	1.23811	1.23811	1.23811	1.23811	1.23811	1.23811	1.23811	1.23811	1.23811	1.23811	1.23811	1.08334	1.08334	1.08334	1.08334	1.08334	1.23811	1.23811	1.23811	1.23811	1.23811	1.23811	1.23811	1.23811	1.23811	1.23811	1.23811	1.23811	1.23811	1.23811
chrXVI	125758	126310	YPL225W_chrXVI:125969-126521	60	+	115.278	115.440002	115.278	114.792	114.954002	114.306	114.468002	113.982002	114.306	113.011002	112.362999	96.982201	96.982201	105.078003	110.259003	110.259003	109.287003	94.7155	109.448997	110.097	111.391998	85.648697	107.991997	110.905998	113.334999	113.658997	113.172997	112.362999	100.382004	108.801003	110.905998	105.078003	104.267998	113.334999	113.982002	113.497002	114.629997	113.334999	112.362999	110.097	111.068001	105.238998	110.419998	110.905998
chrXII	972714	973818	RPS1A_chrXII:1017871-1018975	60	-	44.881401	45.809898	44.881401	44.417099	23.369301	44.262299	44.5718	40.238499	46.119499	46.429001	46.583801	46.583801	46.738499	46.583801	46.738499	46.738499	46.583801	46.738499	46.429001	46.2742	46.2742	46.429001	46.893299	46.738499	46.893299	46.738499	46.583801	46.738499	46.738499	46.2742	46.583801	46.583801	46.429001	46.583801	46.119499	45.964699	46.583801	46.583801	46.583801	46.583801	46.429001	45.345699	41.940899	46.583801
chrV	560407	561830	PDA1_chrV:546790-548214	60	+	1278.25	1274.050049	1251.380005	1266.27002	1214.949951	1222.880005	1190.339966	1239.400024	1263.680054	1251.050049	1262.709961	1248.140015	1254.290039	1192.280029	1253	1282.630005	1286.670044	1284.72998	1288.449951	1287.47998	1282.459961	1234.050049	1288.130005	1286.51001	1292.339966	1291.050049	1288.449951	1285.380005	1276.310059	1261.420044	1270.319946	1253.640015	1236.47998	1251.050049	1234.859985	1281.170044	1289.75	1289.099976	1285.859985	1294.449951	1291.369995	1294.449951	1291.050049	1297.040039
chrIV	1223722	1225210	RPT3_chrIV:1261565-1263053	60	+	54.4007	54.4007	54.4007	54.4007	54.0769	54.4007	54.0769	54.2388	54.0769	54.0769	54.0769	54.4007	54.4007	54.2388	54.562599	54.4007	54.4007	54.4007	54.562599	54.0769	53.915001	53.753101	53.915001	53.105499	51.8102	52.943501	52.457802	50.6768	51.8102	52.295898	53.429298	53.267399	53.753101	53.915001	54.0769	54.2388	54.4007	53.429298	53.915001	53.915001	53.753101	45.3339	53.267399	54.2388
chrIV	780318	781910	CDC37_chrIV:790295-791887	60	+	86.620201	87.105904	86.620201	86.458298	87.429703	88.563103	88.563103	87.267799	88.239197	88.239197	80.305801	88.239197	88.239197	88.239197	86.620201	88.563103	88.077301	88.724998	88.4011	88.4011	87.591599	87.591599	85.324898	88.239197	88.077301	88.077301	88.724998	88.724998	88.563103	89.210701	89.372597	89.210701	89.048798	89.048798	89.048798	89.372597	88.724998	88.563103	89.048798	89.048798	89.210701	88.4011	88.4011	87.753502
chrIV	230514	231498	RDI1_chrIV:218381-219365	60	-	376.694	375.920013	376.384003	374.062988	372.515015	373.90799	368.800995	370.967987	374.062988	374.527008	379.480011	379.015015	379.789001	379.170013	377.312988	376.694	378.087006	378.395996	377.932007	377.932007	378.705994	376.539001	379.015015	377.002991	376.384003	367.252991	359.205994	358.587006	374.062988	371.587006	362.145996	373.752991	380.098999	380.252991	379.944	380.098999	379.015015	354.717987	379.480011	379.015015	378.705994	375.300995	374.992004	374.062988
chrVII	983879	984791	PUP2_chrVII:998289-999201	60	-	44.5718	45.036098	44.726601	44.262299	44.726601	44.726601	43.952801	44.881401	45.190899	45.036098	45.036098	45.036098	45.036098	44.881401	44.881401	44.881401	45.036098	44.881401	44.726601	44.881401	45.190899	45.036098	44.5718	44.417099	44.726601	44.881401	42.0956	44.417099	44.5718	44.5718	43.0242	43.179001	43.0242	43.0242	43.0242	43.0242	43.179001	43.179001	42.405102	41.940899	42.0956	43.0242	42.714699	42.559898
chrI	157062	157926	ERP1_chrI:153897-154761	60	-	0.92858	0.773817	0.773817	0.773817	0.773817	0.773817	0.773817	0.92858	0.92858	1.08334	1.08334	1.08334	1.08334	0.773817	1.08334	1.08334	1.08334	1.08334	1.08334	1.08334	1.08334	1.08334	1.08334	1.08334	1.08334	1.08334	1.08334	1.08334	1.08334	1.08334	1.08334	1.08334	1.08334	1.08334	1.08334	1.08334	1.08334	1.08334	0.92858	0.92858	1.08334	1.08334	1.08334	1.08334
chrVI	175750	176758	RPN11_chrVI:153350-154358	60	+	5.18102	5.34293	5.01911	5.66674	5.50483	5.99055	6.15246	6.31437	6.31437	6.31437	6.63818	6.63818	6.63818	6.63818	6.80009	6.80009	6.962	6.962	6.962	6.962	6.962	6.962	6.962	6.80009	6.80009	6.15246	5.18102	5.82865	5.66674	6.63818	6.15246	7.1239	7.44772	7.28581	7.44772	7.1239	7.44772	7.44772	7.44772	7.28581	7.28581	6.47627	7.28581	7.44772
chrIV	294075	295311	GET3_chrIV:281981-283221	60	-	0.619053	0.619053	0.619053	0.619053	0.619053	0.619053	0.619053	0.619053	0.619053	0.619053	0.619053	0.619053	0.619053	0.619053	0.619053	0.619053	0.619053	0.619053	0.619053	0.619053	0.619053	0.619053	0.619053	0.619053	0.619053	0.619053	0.619053	0.619053	0.619053	0.619053	0.619053	0.619053	0.46429	0.46429	0.46429	0.309527	0.619053	0.46429	0.619053	0.619053	0.46429	0.46429	0.46429	0.46429
chrVII	408429	409781	RPT6_chrVII:409980-411332	60	-	3.71432	3.71432	3.71432	3.71432	4.02385	4.02385	4.17861	4.17861	4.17861	4.17861	4.02385	4.17861	4.17861	4.17861	4.17861	4.17861	3.86908	4.02385	4.02385	4.17861	4.02385	4.17861	4.17861	4.17861	4.02385	4.02385	3.71432	3.71432	3.71432	4.02385	4.02385	4.02385	4.17861	3.86908	4.17861	4.17861	4.17861	4.17861	4.17861	4.17861	4.17861	4.17861	4.02385	4.17861
chrXV	394849	395424	TOM6_chrXV:413802-414377	60	+	305.679993	307.946991	306.975006	304.222992	303.412994	307.136993	307.785004	297.747009	304.546997	283.661011	289.489014	297.423004	303.898987	304.061005	307.946991	307.946991	308.109009	307.622986	299.690002	301.794006	303.898987	306.813995	304.546997	309.079987	311.02301	311.346985	311.833008	310.860992	295.803986	292.403992	286.575012	251.764999	267.308014	265.527008	286.575012	276.860992	302.928009	310.699005	311.346985	309.890015	311.67099	310.536987	310.699005	295.966003
chrVII	616742	618070	YGR067C_chrVII:623523-624851	60	-	24.607401	24.7621	24.143101	24.916901	24.916901	24.916901	24.916901	24.7621	24.4526	24.7621	24.607401	23.678801	23.9883	24.2978	24.4526	24.916901	25.071699	25.071699	24.7621	24.7621	24.7621	24.607401	24.916901	24.916901	25.071699	25.2264	25.071699	25.071699	25.071699	25.071699	25.2264	25.2264	22.2859	25.2264	24.7621	25.071699	23.369301	22.5954	22.5954	24.2978	23.833599	23.833599	24.2978	24.607401
chrVII	477158	478710	ERG4_chrVII:472814-474366	60	+	1.13335	1.13335	0.971441	1.13335	1.13335	1.13335	1.13335	1.29525	1.29525	1.29525	1.29525	1.29525	1.29525	1.29525	1.29525	1.29525	1.29525	1.29525	1.29525	1.29525	1.29525	1.29525	1.29525	1.29525	1.29525	1.29525	1.29525	1.29525	1.13335	1.29525	1.29525	1.29525	1.29525	1.29525	1.29525	1.29525	1.29525	1.29525	1.29525	1.29525	1.29525	1.29525	1.29525	1.29525
chrXVI	255986	256930	PRM4_chrXVI:255886-256830	60	-	39.4646	39.4646	39.155102	40.083698	40.238499	40.083698	40.3932	40.238499	40.238499	40.083698	36.833698	40.3932	40.3932	40.3932	40.3932	40.548	40.548	40.238499	40.3932	40.548	40.548	40.3932	36.3694	40.3932	40.238499	40.083698	40.548	40.548	40.702801	40.702801	40.857498	40.3932	40.238499	40.238499	40.702801	41.012299	40.702801	41.167	41.3218	41.167	41.167	41.3218	41.167	41.012299
chrXVI	193998	195405	UIP4_chrXVI:194270-195678	60	-	97.191399	95.179398	95.334198	96.417503	96.108002	95.6437	95.024696	96.108002	96.262802	96.417503	96.108002	95.179398	91.929398	89.298401	84.036499	91.619904	94.869904	93.476997	91.000801	92.238899	95.334198	96.417503	95.334198	96.108002	96.262802	96.262802	94.715103	95.488998	96.572304	96.108002	96.727097	95.024696	98.274696	97.965202	98.274696	97.810402	98.893799	97.5009	97.5009	97.965202	97.191399	95.024696	87.131699	98.893799
chrVII	1043055	1044390	BGL2_chrVII:1057456-1058792	60	-	14.0835	14.0835	14.0835	13.7739	13.7739	13.9287	13.7739	13.4644	13.4644	13.6192	13.9287	13.9287	13.0001	14.0835	14.0835	13.9287	13.9287	13.7739	13.7739	13.1549	13.4644	13.7739	13.9287	13.9287	13.6192	13.6192	13.4644	13.6192	13.7739	13.6192	13.6192	13.7739	13.7739	13.7739	13.7739	13.7739	13.7739	13.7739	13.7739	13.1549	13.6192	13.4644	12.3811	13.1549
chrVII	483730	487245	PMA1_chrVII:479386-482906	60	-	11.6072	11.6072	11.762	11.4525	10.9882	11.9168	11.6072	11.762	11.9168	11.9168	11.9168	11.9168	11.762	11.9168	11.9168	11.9168	11.762	11.9168	10.2144	10.2144	11.4525	11.4525	11.762	11.762	11.6072	11.4525	11.762	11.762	11.762	11.762	11.9168	11.9168	11.9168	11.762	11.2977	11.762	11.9168	11.9168	11.762	11.4525	11.6072	11.762	11.9168	11.762
chrXV	471671	472647	VPS21_chrXV:489916-490892	60	-	133.869995	131.703995	132.167999	131.085007	131.548996	130.311005	128.453995	129.382004	127.525002	130.929993	134.335007	135.108002	135.727005	136.501007	136.345993	136.192001	135.727005	135.263	136.037003	136.037003	135.882004	135.882004	136.656006	136.037003	137.738998	137.738998	137.893997	137.585007	137.274994	136.966003	136.501007	134.798996	134.488998	130.774994	134.335007	134.179993	136.656006	137.585007	139.442001	138.203995	138.822998	138.977005	138.358002	138.977005
chrXVI	463899	465331	CAM1_chrXVI:464310-465742	60	+	8.58106	8.58106	8.74297	8.41916	8.58106	8.58106	8.41916	7.60962	8.58106	8.25725	8.58106	8.58106	8.74297	8.74297	8.74297	8.74297	8.74297	8.74297	8.74297	8.74297	8.74297	8.74297	8.74297	8.74297	8.74297	8.74297	8.74297	8.58106	7.1239	6.15246	6.15246	6.63818	6.15246	6.47627	6.31437	5.01911	7.1239	6.47627	6.47627	7.60962	7.93344	5.18102	5.99055	6.31437
chrXIII	719262	720862	DFG5_chrXIII:746226-747826	60	+	160.287994	160.287994	159.315994	159.154007	159.154007	160.934998	160.934998	161.582993	161.421005	158.992996	158.669006	157.858994	161.744995	161.421005	160.287994	161.421005	161.582993	162.393005	161.906998	162.393005	162.069	161.097	161.906998	160.449997	161.582993	159.802002	160.774002	163.039993	162.716003	159.639999	137.134995	122.078003	161.097	160.612	159.315994	159.802002	159.477997	161.906998	159.477997	157.697006	161.097	161.582993	162.878006	158.182999
chrXV	526728	528240	RPT5_chrXV:544953-546465	60	+	11.1716	11.1716	11.3335	11.1716	10.8478	10.8478	10.6859	11.1716	11.3335	11.3335	11.3335	11.3335	11.3335	11.1716	11.3335	11.1716	11.3335	11.3335	11.1716	10.6859	10.6859	3.40004	5.66674	7.28581	10.5239	11.1716	11.3335	11.3335	11.1716	11.1716	11.0097	11.0097	11.1716	11.1716	11.3335	11.3335	10.2001	11.0097	11.3335	10.362	10.8478	11.3335	11.4954	11.3335
chrIII	113757	114853	YCP4_chrIII:119432-120528	60	-	10410.5	9766.339844	10440.59961	10415.90039	10471.90039	10419.09961	10190.40039	10274.90039	9898.509766	10339.40039	10220.40039	9946.169922	10183.29981	10369.5	10410.59961	10500.40039	10476.09961	10334.5	10524.40039	10530.90039	10536.90039	10438.90039	10504.40039	10519.29981	10246.09961	10525	10527.5	10518.29981	10386.5	10380.09961	10328.59961	10236	10024	9986.259766	9958.25	10291.59961	10059.2002	9885.660156	9907.639648	10538.79981	10515.2002	10559.7002	10531.5	9712.330078
chrXV	493399	494937	KTR1_chrXV:511641-513177	60	+	20.2384	19.7526	20.400299	19.105	20.0765	20.7241	20.562201	20.562201	20.7241	20.562201	20.7241	20.7241	20.562201	20.562201	20.562201	20.7241	20.7241	19.914499	19.914499	19.914499	20.562201	20.400299	20.562201	20.562201	20.0765	20.0765	20.562201	19.7526	20.562201	20.562201	20.562201	20.562201	20.562201	20.400299	20.400299	20.400299	20.400299	20.400299	20.400299	20.400299	20.400299	20.400299	20.400299	20.2384
chrXIII	244506	245678	GLO1_chrXIII:261525-262701	60	-	7.42864	7.5834	7.42864	7.5834	7.5834	7.5834	7.42864	7.5834	7.73817	7.73817	7.73817	7.73817	7.5834	7.5834	7.73817	7.73817	7.5834	7.73817	7.5834	7.5834	7.5834	7.5834	7.73817	7.89293	7.73817	7.73817	7.5834	7.42864	7.5834	7.89293	8.04769	7.89293	7.89293	7.89293	8.35722	8.66675	8.66675	8.82151	8.82151	8.82151	8.97627	8.97627	9.13104	9.2858
chrXV	361909	363805	STI1_chrXV:380986-382882	60	+	150.572998	151.059006	147.011002	147.335007	148.953995	148.145004	150.897003	151.220993	150.572998	151.382996	151.382996	150.572998	150.25	147.496994	148.792007	147.820999	147.335007	150.572998	150.572998	148.792007	150.897003	151.059006	150.897003	148.145004	150.735001	150.087997	149.115997	150.572998	147.983002	151.382996	151.707001	151.707001	151.544998	151.059006	150.735001	148.145004	149.115997	149.602005	149.925995	148.953995	148.307007	149.278	150.25	148.630997
chrII	589676	590284	UMP1_chrII:581601-582209	60	-	2.47621	2.47621	2.9405	2.32145	2.78574	2.78574	2.63098	2.47621	2.78574	2.78574	2.78574	2.78574	2.78574	2.9405	2.9405	2.9405	2.78574	2.78574	2.78574	2.9405	2.9405	2.9405	2.9405	2.9405	2.9405	2.9405	2.9405	2.9405	2.78574	2.9405	2.9405	2.9405	2.9405	2.78574	2.78574	2.9405	2.9405	2.9405	2.9405	2.9405	2.9405	2.9405	2.9405	2.9405
chrXIV	50314	51442	RFA2_chrXIV:48258-49386	60	+	0	0	0	0	0	0	0	0	0	0	0	0	0	0	0	0	0	0	0	0	0	0	0	0	0	0	0	0	0	0	0	0	0	0	0	0	0	0	0	0	0	0	0	0
chrIV	426180	428164	RPN4_chrIV:414976-416960	60	-	4.48814	4.48814	4.48814	4.48814	4.48814	4.48814	4.33337	4.33337	4.33337	4.33337	4.33337	4.33337	4.33337	4.33337	4.17861	4.33337	4.17861	4.02385	4.17861	4.17861	4.17861	4.17861	4.17861	4.17861	4.17861	4.17861	3.55956	4.17861	4.17861	4.02385	4.02385	4.17861	4.02385	3.40479	3.40479	4.02385	4.02385	4.02385	4.02385	4.02385	4.02385	4.02385	4.02385	4.02385
chrXII	640755	642116	DCS1_chrXII:681087-682447	60	+	47.9244	47.9244	47.9244	47.9244	47.9244	47.9244	47.762501	47.9244	47.438702	47.762501	47.762501	47.276798	47.600601	47.438702	46.4673	46.952999	45.4958	45.3339	45.172001	46.6292	45.3339	47.276798	47.276798	46.952999	47.600601	47.114899	47.9244	47.9244	47.762501	47.438702	47.438702	46.7911	47.276798	47.762501	47.9244	47.762501	47.9244	48.0863	48.0863	48.0863	48.0863	47.762501	47.600601	47.762501
chrXV	813221	814245	HEM4_chrXV:842716-843740	60	+	3.40004	3.40004	3.40004	3.40004	3.40004	3.40004	3.40004	3.40004	3.23814	3.23814	3.40004	3.23814	3.23814	3.23814	3.23814	3.07623	3.07623	3.23814	2.75242	3.23814	3.23814	3.40004	3.40004	3.40004	3.07623	3.23814	3.23814	3.40004	3.40004	3.40004	3.40004	3.40004	3.07623	3.40004	3.07623	3.07623	3.40004	3.40004	3.40004	3.40004	2.59051	3.07623	2.91432	2.59051
chrIV	461194	463788	NTH1_chrIV:450152-452728	60	-	1.39287	1.39287	1.39287	1.39287	1.39287	1.39287	1.39287	1.39287	1.54763	1.54763	1.54763	1.54763	1.54763	1.54763	1.54763	1.54763	1.54763	1.54763	1.39287	1.23811	1.08334	1.08334	1.54763	1.54763	1.7024	1.54763	1.7024	1.7024	1.7024	1.08334	1.7024	1.7024	1.54763	1.54763	1.7024	1.7024	1.7024	1.7024	1.7024	1.7024	1.7024	1.7024	1.7024	1.7024
chrXV	33623	34511	PEX11_chrXV:47791-48679	60	-	0.773817	0.773817	0.773817	0.773817	0.773817	0.773817	0.773817	0.773817	0.773817	0.773817	0.773817	0.773817	0.773817	0.773817	0.773817	0.619053	0.619053	0.619053	0.619053	0.619053	0.773817	0.773817	0.773817	0.773817	0.773817	0.773817	0.773817	0.773817	0.773817	0.773817	0.773817	0.773817	0.773817	0.773817	0.773817	0.773817	0.773817	0.773817	0.773817	0.773817	0.773817	0.773817	0.773817	0.773817
chrXIV	352469	353021	PGA2_chrXIV:349245-349797	60	-	45.655201	45.500401	43.952801	45.500401	45.964699	45.964699	45.964699	46.119499	46.119499	46.119499	45.655201	46.119499	46.2742	46.2742	45.655201	46.2742	46.2742	46.429001	46.583801	46.119499	45.655201	45.500401	45.655201	46.429001	46.119499	46.2742	45.655201	45.500401	45.345699	39.928902	41.631302	43.952801	42.8694	44.107498	45.345699	45.345699	46.429001	45.809898	43.333698	45.655201	46.583801	46.429001	47.048	46.893299
chrXV	145853	147093	YOL083W_chrXV:165610-166850	60	+	312.966003	313.127991	313.614014	312.641998	314.423004	315.233002	314.098999	311.833008	311.509003	314.747009	315.556	316.528015	316.85199	316.690002	315.233002	316.85199	317.014008	317.014008	302.928009	316.528015	316.528015	316.041992	315.233002	316.690002	315.556	314.423004	311.67099	313.127991	315.233002	317.661011	315.556	317.337006	317.337006	317.175995	315.071014	306.652008	307.299011	317.822998	318.471008	318.147003	319.441986	295.966003	296.613007	321.061005
chrX	366116	368491	YJL045W_chrX:355749-358125	60	+	1.13335	1.13335	1.13335	1.13335	0.971441	0.809534	0.809534	0.809534	0.809534	1.13335	0.971441	1.13335	1.13335	0.971441	1.13335	1.13335	1.13335	1.13335	1.13335	1.13335	1.13335	0.971441	1.13335	1.13335	1.13335	1.13335	1.13335	1.13335	1.13335	1.13335	1.13335	1.13335	1.13335	1.13335	1.13335	1.13335	1.13335	1.13335	0.971441	0.971441	1.13335	1.13335	1.13335	0.971441
chrXIV	190339	190851	SUI1_chrXIV:187070-187582	60	-	1.85716	1.85716	1.85716	1.85716	1.85716	1.85716	1.85716	1.85716	1.85716	1.85716	1.85716	1.85716	1.85716	1.85716	1.85716	1.85716	1.85716	1.85716	1.85716	1.85716	1.85716	1.85716	1.85716	1.85716	1.85716	1.85716	1.85716	1.85716	1.85716	1.85716	1.85716	1.85716	1.85716	1.85716	1.85716	1.85716	1.85716	1.7024	1.85716	1.85716	1.85716	1.85716	1.85716	1.85716
chrXIII	383312	384024	ABF2_chrXIII:411530-412242	60	+	5.34293	5.34293	5.34293	5.34293	5.34293	5.34293	4.04767	3.88576	4.6953	4.85721	4.6953	4.53339	4.85721	4.85721	4.85721	4.85721	4.85721	4.85721	4.6953	4.6953	4.6953	4.6953	4.85721	4.85721	4.53339	4.85721	4.85721	4.85721	4.85721	4.85721	4.85721	4.85721	4.6953	4.85721	4.85721	4.85721	4.85721	4.85721	4.85721	4.85721	4.85721	4.6953	4.85721	4.85721
chrXVI	213042	214210	CUP9_chrXVI:212958-214126	60	-	21.5121	20.893	22.131201	21.9764	21.666901	21.8216	21.9764	22.131201	22.131201	22.131201	21.5121	22.131201	22.131201	22.2859	22.2859	21.2026	20.7383	16.0954	21.666901	22.131201	21.8216	21.8216	20.428801	16.8692	16.8692	20.428801	19.8097	18.7264	21.8216	22.2859	22.440701	22.440701	21.9764	21.5121	22.2859	22.5954	22.2859	22.5954	22.131201	21.8216	22.2859	22.2859	22.440701	22.2859
chrXII	924633	925425	RPN13_chrXII:964831-965623	60	-	0.773817	0.773817	0.773817	0.773817	0.773817	0.773817	0.773817	0.773817	0.773817	0.619053	0.619053	0.619053	0.773817	0.773817	0.773817	0.773817	0.773817	0.773817	0.773817	0.773817	0.773817	0.773817	0.619053	0.773817	0.92858	0.92858	0.92858	0.773817	0.773817	0.773817	0.773817	0.773817	0.773817	0.92858	0.92858	0.92858	0.92858	0.92858	0.92858	0.92858	0.92858	0.92858	0.92858	0.92858
chrXII	484225	485191	TFS1_chrXII:513059-514027	60	-	32.809799	32.655102	32.500301	32.655102	32.655102	32.345501	30.9527	32.500301	32.809799	32.1908	32.500301	32.1908	32.500301	32.1908	32.655102	32.809799	32.9646	32.809799	32.9646	32.809799	32.809799	32.809799	32.809799	32.9646	32.655102	32.809799	32.500301	32.655102	32.500301	32.345501	32.655102	33.119301	32.500301	32.9646	32.809799	32.809799	32.9646	31.881201	33.119301	32.809799	32.809799	33.274101	33.428902	33.428902
chrI	54918	55838	YAL049C_chrI:51738-52658	60	-	16.0954	16.0954	16.250099	16.250099	16.250099	16.250099	16.250099	16.250099	15.4763	15.9406	15.7859	16.250099	16.0954	15.3216	15.9406	16.0954	15.9406	15.7859	16.250099	16.4049	16.4049	16.714399	16.714399	16.714399	16.714399	16.714399	16.5597	16.8692	16.714399	16.250099	16.8692	17.178699	17.178699	17.178699	17.024	16.8692	16.8692	17.178699	17.178699	16.714399	17.3335	17.3335	17.178699	17.178699
chrXV	693335	695945	YOR203W_DED1_chrXV:722817-725417	60	+	115.115997	115.440002	115.278	115.115997	114.629997	114.954002	114.954002	114.306	113.820999	111.554001	106.049004	114.792	115.115997	115.601997	115.925003	115.925003	115.925003	116.086998	115.763	115.763	114.792	114.792	114.792	115.278	115.440002	114.954002	114.306	115.925003	115.440002	105.238998	103.620003	94.229797	113.820999	116.086998	116.086998	117.058998	114.468002	117.382004	117.382004	117.221001	117.382004	117.543999	117.221001	117.382004
chrXIV	381908	382676	TOM22_chrXIV:378705-379473	60	+	23.800301	23.9622	23.800301	23.9622	24.285999	24.285999	24.1241	23.800301	23.638399	23.9622	24.6098	24.1241	24.771799	24.771799	24.6098	23.800301	24.447901	24.6098	24.447901	24.6098	24.6098	24.771799	24.771799	24.771799	24.771799	24.771799	24.6098	24.6098	24.6098	24.933701	23.800301	24.6098	24.447901	23.9622	24.447901	24.447901	24.447901	24.6098	24.771799	24.771799	24.771799	24.447901	24.771799	24.771799
chrX	343570	344450	YJL055W_chrX:333333-334213	60	+	5.82865	5.82865	5.82865	5.82865	5.82865	5.82865	5.82865	5.82865	5.82865	5.82865	5.82865	5.66674	5.66674	5.66674	5.66674	5.82865	5.82865	5.82865	5.82865	5.66674	5.50483	5.66674	5.82865	5.82865	5.82865	5.82865	5.82865	5.82865	5.82865	5.82865	5.82865	5.82865	5.99055	5.99055	5.99055	5.99055	5.99055	5.99055	5.82865	5.82865	5.99055	5.82865	5.01911	4.85721
chrXIII	250062	250886	YPT7_chrXIII:267081-267905	60	+	55.695999	55.5341	55.695999	55.695999	55.048302	48.734001	47.9244	53.915001	52.619701	54.724499	54.724499	44.848202	54.724499	55.857899	56.019798	55.857899	55.695999	55.5341	55.5341	56.019798	55.695999	55.5341	56.343601	56.343601	56.343601	56.181702	56.343601	56.343601	55.5341	56.181702	54.886398	56.343601	56.343601	56.343601	56.505501	56.343601	56.343601	55.372101	55.857899	55.857899	45.010101	53.267399	56.6674	56.343601
chrXV	982277	983461	PRE10_chrXV:1017721-1018905	60	-	5.26195	5.26195	5.26195	5.26195	5.26195	5.26195	5.26195	5.26195	5.26195	5.26195	5.26195	5.26195	5.26195	5.10719	4.6429	5.10719	5.10719	5.26195	5.26195	5.26195	5.10719	5.10719	5.10719	5.26195	5.26195	5.26195	5.26195	5.26195	5.10719	5.26195	5.26195	5.26195	5.26195	5.26195	5.26195	5.26195	5.26195	5.26195	5.26195	5.10719	5.26195	5.10719	4.95243	5.26195
chrVI	70055	72111	FET5_chrVI:49113-51169	60	+	38.533798	38.533798	38.371899	38.857601	39.0196	39.0196	39.181499	39.181499	31.0861	38.371899	39.0196	39.343399	39.343399	39.343399	39.343399	39.343399	39.343399	39.505299	39.343399	39.343399	39.505299	39.505299	39.505299	38.533798	39.505299	39.505299	38.371899	39.667198	39.667198	39.667198	39.667198	39.667198	39.343399	39.0196	38.695702	38.0481	39.505299	39.181499	39.0196	39.181499	39.181499	38.371899	37.7243	39.343399
chrIX	294655	295375	YIL025C_YIL024C_chrIX:308487-309207	60	-	47.202801	47.512299	47.512299	47.202801	47.048	45.809898	45.809898	46.2742	46.2742	45.964699	45.655201	47.048	47.048	46.583801	45.655201	47.667099	47.667099	47.821899	47.976601	47.048	47.202801	47.667099	48.286201	47.667099	47.976601	47.667099	47.512299	47.821899	47.976601	48.440899	48.286201	48.595699	48.595699	48.286201	47.357601	48.131401	48.131401	48.286201	48.131401	48.286201	47.667099	47.821899	47.976601	48.440899
chrXII	681650	682417	YLR294C_ATP14_chrXII:721731-722499	60	-	9.44056	9.44056	9.44056	9.59533	9.59533	9.75009	9.75009	9.59533	9.59533	9.75009	9.75009	9.75009	9.59533	9.59533	9.2858	9.2858	9.44056	9.44056	9.2858	9.44056	9.59533	9.44056	9.59533	9.75009	9.75009	9.75009	9.75009	9.75009	9.75009	9.75009	9.75009	9.75009	9.75009	9.75009	9.75009	9.75009	9.75009	9.75009	9.75009	9.75009	9.59533	9.44056	9.59533	9.44056
chrVII	278675	279659	RPS2_chrVII:277485-278469	60	+	4.20958	4.20958	4.04767	4.04767	4.04767	4.20958	4.20958	4.20958	4.20958	4.20958	4.20958	4.20958	4.20958	4.20958	4.20958	4.20958	4.20958	4.20958	4.20958	4.20958	4.20958	4.20958	4.20958	4.37149	4.37149	4.20958	4.20958	4.20958	4.20958	4.20958	4.20958	4.20958	4.20958	4.20958	4.20958	4.20958	4.20958	4.20958	4.04767	3.56195	4.20958	4.20958	4.20958	4.20958
chrV	369667	371131	RAD51_chrV:349925-351389	60	+	6.31437	6.15246	6.31437	6.31437	6.31437	6.15246	6.31437	6.47627	6.63818	6.63818	6.63818	6.47627	6.63818	6.63818	6.31437	6.31437	6.47627	6.63818	6.63818	5.99055	6.47627	6.47627	6.63818	6.63818	6.63818	6.47627	6.47627	6.31437	6.47627	6.63818	6.63818	6.47627	6.63818	6.63818	6.63818	6.31437	6.63818	6.63818	6.47627	6.47627	6.63818	6.80009	6.80009	6.80009
chrXI	327850	328662	YET1_chrXI:316291-317107	60	-	2.16669	2.16669	2.16669	2.16669	2.16669	2.16669	2.16669	2.16669	2.16669	2.16669	2.16669	2.16669	2.16669	2.16669	2.16669	2.16669	2.32145	2.32145	2.01192	2.01192	2.32145	2.32145	2.32145	2.32145	2.16669	2.32145	2.32145	2.32145	2.32145	2.32145	2.16669	2.16669	2.01192	2.16669	2.16669	1.85716	2.01192	2.01192	2.01192	2.01192	2.01192	2.32145	2.32145	2.32145
chrII	355471	357111	YBR056W_chrII:347818-349458	60	+	2.59051	2.59051	2.59051	2.59051	2.59051	2.59051	2.59051	2.4286	2.59051	2.59051	2.4286	2.4286	2.59051	2.2667	2.4286	2.59051	2.59051	2.59051	2.59051	2.59051	2.59051	2.59051	1.94288	1.94288	2.59051	2.4286	2.59051	2.59051	2.59051	2.2667	2.2667	2.59051	2.59051	2.59051	2.59051	2.4286	2.59051	2.59051	2.4286	2.2667	2.59051	2.59051	2.59051	2.59051
chrVIII	119075	120038	YHR007C-A_SOD2_chrVIII:122723-123691	60	-	74.595901	74.905403	75.060204	74.750702	75.060204	73.822098	74.905403	71.500702	71.810204	74.2864	74.2864	74.2864	76.453102	76.453102	76.453102	76.298302	75.369698	75.214996	75.214996	76.607803	75.834	75.369698	75.834	75.834	75.214996	75.214996	75.214996	75.834	72.7388	75.524498	76.762604	76.453102	76.762604	76.607803	77.5364	77.6912	72.274498	77.381699	75.9888	74.905403	75.834	77.6912	78.000702	78.000702
chrVII	744823	746031	PHB1_chrVII:755322-756530	60	-	15.4763	16.0954	16.0954	15.4763	13.4644	16.250099	16.250099	16.0954	15.4763	15.9406	15.9406	15.9406	15.3216	15.6311	15.4763	15.7859	15.4763	15.4763	15.4763	15.9406	16.0954	16.250099	16.250099	16.250099	14.5478	16.250099	16.250099	15.9406	16.4049	16.250099	16.250099	16.250099	16.4049	16.5597	16.5597	16.5597	16.5597	16.5597	16.5597	16.5597	16.5597	16.5597	16.5597	16.4049
chrIV	493582	494956	YDR018C_chrIV:482497-483873	60	-	249.632996	248.705002	248.858994	231.681	244.371002	240.656998	224.406998	225.335007	230.906998	247.311996	247.776001	248.550003	248.705002	249.787994	249.942993	250.098007	249.787994	249.942993	244.526001	247.931	249.787994	248.085999	242.205002	248.550003	249.477997	250.406998	249.632996	250.098007	249.632996	249.324005	249.477997	249.169006	249.477997	250.251999	248.705002	249.169006	246.692993	251.335999	251.800003	251.181	251.181	252.727997	251.645004	250.716995
chrIV	170267	170907	UGX2_chrIV:158108-158748	60	-	6.50006	6.3453	6.19053	6.65482	6.65482	6.96435	6.65482	6.96435	7.5834	7.73817	7.73817	7.73817	7.73817	7.73817	7.73817	7.5834	7.5834	7.42864	7.5834	7.5834	7.5834	7.27388	7.27388	7.5834	7.5834	7.5834	7.42864	7.5834	7.5834	7.5834	7.5834	7.5834	7.5834	7.5834	7.5834	6.96435	6.96435	6.96435	6.96435	6.96435	6.80959	6.65482	6.19053	6.3453
chrXV	914105	914881	VMA4_chrXV:943622-944398	60	+	0.647627	0.647627	0.647627	0.647627	0.485721	0.647627	0.647627	0.647627	0.647627	0.647627	0.647627	0.647627	0.647627	0.647627	0.647627	0.647627	0.647627	0.647627	0.647627	0.647627	0.647627	0.647627	0.647627	0.647627	0.647627	0.647627	0.647627	0.647627	0.647627	0.647627	0.647627	0.647627	0.647627	0.647627	0.647627	0.647627	0.647627	0.647627	0.647627	0.647627	0.647627	0.485721	0.485721	0.485721
chrXIV	345596	346683	YNL155W_chrXIV:342377-343465	60	+	0.647627	0.647627	0.647627	0.485721	0.485721	0.647627	0.647627	0.485721	0.485721	0.323814	0.323814	0.485721	0.647627	0.647627	0.647627	0.647627	0.647627	0.647627	0.647627	0.647627	0.647627	0.647627	0.647627	0.647627	0.647627	0.647627	0.647627	0.647627	0.485721	0.647627	0.647627	0.647627	0.647627	0.647627	0.647627	0.647627	0.647627	0.647627	0.647627	0.647627	0.647627	0.647627	0.647627	0.647627
chrXVI	169485	170978	YIG1_chrXVI:169694-171190	60	-	1.08334	1.08334	1.08334	1.08334	1.08334	1.08334	1.08334	1.08334	1.08334	1.08334	1.08334	1.08334	1.08334	1.08334	1.08334	1.08334	0.773817	1.08334	1.08334	1.08334	1.08334	1.08334	1.08334	1.08334	1.08334	1.08334	0.773817	0.619053	0.773817	0.773817	0.773817	0.619053	1.08334	1.08334	0.92858	1.08334	0.92858	0.46429	1.08334	1.08334	0.92858	1.08334	1.08334	0.92858
chrI	159910	161862	RFA1_chrI:156745-158697	60	-	0.309527	0.309527	0.154763	0.309527	0.309527	0.309527	0.309527	0.309527	0.309527	0.309527	0.309527	0.309527	0.309527	0.309527	0.309527	0.309527	0.309527	0.309527	0.309527	0.309527	0.309527	0.309527	0.309527	0.154763	0.309527	0.309527	0.309527	0.309527	0.309527	0.309527	0.309527	0.309527	0.309527	0.309527	0.154763	0.154763	0.309527	0.309527	0.309527	0.309527	0.309527	0.309527	0.309527	0.309527
chrVII	211511	214973	AMS1_chrVII:210334-213798	60	+	25.9051	25.9051	24.933701	25.9051	25.9051	25.7432	25.419399	25.581301	24.933701	25.581301	25.581301	25.2575	23.638399	23.1527	23.4765	25.419399	25.0956	25.9051	25.9051	25.419399	25.581301	25.419399	25.7432	25.7432	25.9051	25.9051	25.2575	25.2575	24.447901	25.419399	24.285999	25.419399	25.581301	25.581301	25.419399	25.2575	25.419399	25.419399	25.581301	25.0956	25.581301	25.419399	25.419399	25.581301
chrIV	383217	384065	NPC2_chrIV:371164-372012	60	+	160.449997	160.126007	158.507004	157.212006	156.888	159.154007	159.154007	160.126007	158.507004	157.050003	157.697006	157.535004	155.591995	158.992996	148.468994	148.145004	154.783005	159.477997	159.802002	159.802002	160.126007	161.421005	161.259003	160.774002	161.744995	161.744995	161.744995	162.069	161.744995	161.259003	161.906998	160.934998	161.744995	162.069	159.154007	161.582993	152.839996	148.953995	141.345001	130.173004	149.278	160.774002	160.934998	162.231003
chrVIII	384374	385895	CRP1_chrVIII:390271-391791	60	+	6.63818	6.80009	6.31437	6.63818	6.80009	6.962	6.962	6.962	6.962	6.962	6.962	6.962	6.962	6.63818	6.63818	6.63818	6.80009	6.80009	6.80009	6.962	6.63818	6.63818	6.63818	6.80009	6.63818	6.962	6.962	6.63818	6.63818	6.63818	6.80009	6.962	6.962	6.962	6.962	6.962	6.80009	6.80009	6.962	6.962	6.962	6.962	6.962	6.962
chrXI	376523	376603	SNR69_chrXI:364785-364865	60	+	243.184006	254.518005	257.269989	271.518005	272.489014	268.927002	273.299011	273.136993	273.136993	273.785004	273.460999	272.651001	272.651001	273.622986	273.460999	271.84201	271.84201	271.194	271.518005	270.869995	270.708008	270.708008	272.489014	273.785004	273.622986	273.785004	272.326996	272.326996	273.136993	273.136993	273.136993	273.622986	272.326996	272.326996	273.136993	273.136993	272.651001	269.737	262.289001	261.803009	214.688995	214.365005	211.287994	214.850006
chrXI	81141	82001	YKT6_chrXI:74755-75611	60	-	0	0	0	0	0	0	0	0	0	0	0	0	0	0	0	0	0	0	0	0	0	0	0	0	0	0	0	0	0	0	0	0	0	0	0	0	0	0	0	0	0	0	0	0
chrIV	371833	373441	MCH1_chrIV:359773-361381	60	-	271.919006	268.979004	207.537994	273.622009	273.776001	274.085999	274.085999	273.622009	273.157013	273.46701	272.382996	271.454987	266.347992	270.990997	269.907013	270.835999	271.144989	276.252991	276.407013	275.942993	276.71701	277.026001	277.799988	277.026001	276.562012	270.526001	267.585999	251.800003	277.181	277.026001	277.181	278.419006	266.96701	250.406998	265.882996	266.347992	278.882996	278.882996	279.037994	279.192993	279.037994	277.026001	265.882996	276.562012
chrVII	831683	833408	ERG1_chrVII:846778-848506	60	-	31.881201	34.821701	37.1432	33.7384	37.917	38.381302	38.536098	38.226501	38.381302	38.536098	38.6908	38.226501	38.8456	39.000401	39.000401	38.381302	38.226501	37.917	37.607498	37.762199	38.0718	38.8456	38.536098	38.381302	38.536098	38.381302	36.524101	38.6908	38.6908	37.917	37.917	38.381302	39.000401	39.000401	39.000401	39.000401	39.000401	39.000401	39.000401	39.000401	38.6908	38.8456	39.309898	39.155102
chrXV	1024733	1025241	FIT3_chrXV:1060241-1061113	60	-	7.42864	8.04769	7.73817	7.42864	7.5834	7.27388	7.27388	6.96435	7.11911	6.80959	7.11911	7.11911	7.42864	7.42864	7.5834	7.42864	7.73817	7.89293	8.04769	8.04769	8.04769	8.04769	8.04769	8.04769	7.73817	6.50006	8.04769	8.04769	8.04769	8.04769	7.89293	7.42864	7.27388	7.5834	7.89293	7.89293	7.89293	8.04769	8.04769	8.04769	7.42864	6.03577	7.89293	8.04769
chrII	643131	644731	FTH1_chrII:635069-636669	60	+	149.440002	147.496994	150.410995	150.572998	150.087997	150.25	148.307007	150.735001	149.764008	105.078003	102.649002	99.248901	138.591995	143.934998	130.011002	141.345001	150.410995	151.544998	139.563995	149.764008	151.707001	152.516006	152.354004	152.354004	152.516006	87.915398	130.496994	149.278	152.354004	152.839996	153.164001	153.326004	153.326004	152.192001	152.354004	153.488007	153.488007	153.973007	153.973007	153.973007	153.973007	153.649994	147.658997	146.526001
chrVIII	156761	157745	PPA1_chrVIII:160705-161689	60	+	36.105202	36.105202	35.943298	35.781399	35.2957	36.267101	36.267101	36.267101	36.105202	36.267101	35.619499	34.971901	35.619499	35.2957	35.943298	35.781399	36.105202	35.943298	35.619499	35.781399	36.105202	36.105202	35.4576	35.781399	36.105202	35.619499	35.2957	35.2957	36.105202	35.781399	35.619499	35.943298	35.781399	35.943298	36.267101	34.324299	36.429001	36.591	36.429001	36.429001	36.429001	36.591	36.591	36.591
chrXV	233735	234287	RPS15_chrXV:253087-253639	60	-	3.25003	3.25003	3.25003	3.25003	3.40479	3.40479	3.40479	3.40479	3.40479	3.40479	3.40479	3.40479	3.25003	3.25003	3.25003	3.25003	3.40479	3.40479	3.25003	3.25003	3.25003	3.25003	3.40479	3.40479	3.25003	3.40479	3.25003	3.40479	3.25003	3.25003	3.40479	3.40479	3.40479	3.40479	3.40479	3.40479	3.40479	3.40479	3.40479	3.40479	3.09527	3.40479	3.40479	3.40479
chrXV	212031	212526	DDR2_chrXV:231303-231799	60	-	17.3335	18.4168	18.4168	17.3335	17.024	20.5835	19.190701	20.7383	19.5002	19.6549	20.5835	20.7383	18.4168	20.5835	20.7383	20.893	20.893	20.893	20.5835	20.7383	20.7383	20.893	20.893	20.893	20.893	20.7383	20.7383	20.7383	20.274	20.7383	21.0478	21.2026	21.3573	21.2026	21.0478	21.0478	21.3573	21.3573	21.666901	21.5121	21.666901	21.666901	21.5121	21.5121
chrII	750479	751083	FMP21_chrII:742001-742601	60	-	41.167	41.476601	41.3218	41.3218	41.786098	41.940899	42.0956	42.0956	41.476601	41.476601	39.155102	40.857498	41.940899	42.0956	41.940899	42.250401	42.250401	42.250401	41.012299	42.559898	42.250401	42.559898	41.631302	42.8694	42.714699	42.714699	42.714699	42.714699	42.8694	41.167	33.8932	22.2859	42.0956	42.0956	42.559898	42.8694	42.8694	41.3218	40.548	41.012299	38.8456	39.155102	40.083698	43.0242
chrXVI	742625	744241	RPN7_chrXVI:742341-743957	60	+	1.78098	1.78098	1.78098	1.78098	1.45716	1.78098	1.78098	1.78098	1.78098	1.78098	1.78098	1.78098	1.78098	1.78098	1.78098	1.78098	1.78098	1.78098	1.78098	1.78098	1.61907	1.61907	1.61907	1.61907	1.61907	1.61907	1.61907	1.61907	1.61907	1.61907	1.45716	1.61907	1.61907	1.61907	1.61907	1.61907	1.61907	1.45716	1.61907	1.61907	1.45716	1.61907	1.61907	1.61907
chrXII	981549	982796	VMA6_chrXII:1026711-1027959	60	-	1.54763	1.54763	1.54763	1.54763	1.54763	1.54763	1.39287	1.39287	1.39287	1.54763	1.54763	1.54763	1.54763	0.92858	1.54763	1.54763	1.54763	1.54763	1.54763	1.54763	1.54763	1.54763	1.54763	1.54763	1.54763	1.39287	1.39287	1.39287	1.23811	1.23811	0.46429	1.54763	1.54763	1.39287	1.39287	1.23811	1.23811	1.39287	1.39287	1.54763	1.54763	1.54763	1.39287	1.54763
chrXVI	303163	304206	RPL5_chrXVI:303074-304114	60	+	80.467697	80.629601	79.4963	79.010597	80.305801	73.991402	80.629601	81.115303	80.9534	80.467697	80.305801	80.467697	80.791496	80.791496	80.467697	79.658203	79.820099	80.305801	80.629601	80.791496	79.010597	78.848602	80.791496	80.791496	80.629601	80.629601	80.467697	80.467697	79.982002	80.143898	80.791496	81.115303	80.9534	80.791496	80.791496	80.143898	79.820099	80.143898	80.143898	80.305801	79.172501	79.172501	79.010597	79.010597
chrXV	275376	276896	CMK2_chrXV:294693-296213	60	-	1.08334	1.08334	1.08334	1.08334	1.08334	1.08334	1.08334	1.08334	1.08334	1.08334	1.08334	1.08334	1.08334	1.08334	1.08334	0.92858	1.08334	1.08334	1.08334	1.08334	1.08334	1.08334	1.08334	1.08334	1.08334	1.08334	0.92858	1.08334	1.08334	1.08334	1.08334	1.08334	1.08334	1.08334	1.08334	1.08334	0.92858	0.92858	0.773817	0.773817	0.92858	0.92858	0.773817	0.773817
chrXII	87835	88907	ISA1_chrXII:87194-88266	60	+	63.791302	64.438904	64.6008	64.6008	64.438904	63.953201	64.115097	64.6008	64.924698	64.762703	65.086601	64.924698	64.924698	64.438904	64.924698	64.924698	64.924698	63.791302	64.762703	64.762703	64.277	63.629398	62.819901	63.467499	28.171801	43.229099	49.0578	62.0103	63.629398	64.277	63.629398	62.9818	62.496101	61.8484	62.658001	9.55251	17.1621	31.5718	51.000702	59.743599	62.496101	63.791302	63.629398	63.791302
chrXV	633593	634914	DCS2_chrXV:657057-658377	60	+	98.763199	98.925102	98.277496	98.4394	96.982201	96.496498	97.306	99.734596	98.763199	98.763199	98.763199	99.086998	98.4394	98.601303	98.115601	97.467903	97.791702	99.086998	99.410797	99.572701	99.086998	90.991699	88.886902	83.058197	58.448399	85.972504	93.582199	94.229797	97.467903	97.467903	53.915001	82.410599	94.553596	97.467903	97.144096	95.525101	93.744102	83.705803	83.867798	83.867798	82.896301	84.677299	82.0868	85.001099
chrII	313793	314641	PDX3_chrII:306140-306988	60	-	9.75009	10.0596	10.2144	10.0596	10.2144	10.2144	9.75009	10.0596	9.75009	10.2144	10.2144	10.0596	9.90485	9.75009	10.3691	10.2144	10.0596	10.0596	9.59533	8.51198	9.75009	9.90485	9.90485	9.75009	8.20246	9.75009	9.59533	9.75009	10.0596	9.90485	10.0596	9.90485	9.59533	8.20246	9.90485	9.75009	9.90485	9.90485	9.90485	9.90485	9.75009	9.75009	9.90485	9.59533
chrXVI	212193	212971	CBC2_chrXVI:212106-212882	60	+	4.20958	3.40004	4.20958	4.04767	4.04767	2.75242	2.91432	4.53339	4.6953	4.85721	4.85721	4.85721	4.85721	4.85721	4.6953	4.6953	4.85721	4.85721	5.34293	5.34293	5.34293	5.34293	5.34293	5.34293	5.34293	5.34293	5.34293	5.34293	5.34293	5.34293	5.50483	5.66674	5.66674	5.82865	5.82865	5.82865	5.82865	5.66674	5.66674	5.66674	5.50483	5.50483	5.34293	5.50483
chrXV	657812	658708	GSP2_chrXV:681285-682181	60	-	78.774498	78.619797	78.774498	76.453102	78.155502	78.000702	77.845901	78.310204	78.619797	78.310204	78.464996	78.000702	78.464996	78.000702	78.310204	78.310204	78.310204	78.619797	78.774498	77.6912	78.929298	79.084099	79.084099	79.2388	79.084099	78.619797	78.310204	78.929298	79.3936	79.3936	79.084099	79.084099	76.453102	78.464996	78.774498	78.619797	78.155502	77.845901	78.000702	78.619797	78.464996	78.619797	78.774498	78.000702
chrIV	947798	950334	HSP78_chrIV:971773-974309	60	-	125.667999	125.358002	124.893997	109.726997	125.204002	125.049004	124.738998	124.43	124.43	115.453003	125.204002	124.893997	125.358002	125.358002	125.667999	125.513	119.632004	125.204002	125.976997	125.822998	125.667999	125.976997	125.358002	125.513	126.596001	126.596001	126.750999	125.822998	124.275002	124.120003	123.964996	117.155998	125.204002	123.655998	124.275002	124.893997	125.204002	124.43	123.810997	123.500999	126.596001	127.060997	127.214996	127.525002
chrIV	299090	301698	PMT1_chrIV:286993-289601	60	+	0.161907	0.161907	0.161907	0.161907	0.161907	0.161907	0.161907	0.161907	0.161907	0.161907	0.161907	0.161907	0.161907	0.161907	0.161907	0.161907	0.161907	0.161907	0.161907	0.161907	0.161907	0.161907	0.161907	0.161907	0.161907	0.161907	0.161907	0.161907	0.161907	0.161907	0.161907	0.161907	0.161907	0.161907	0.161907	0.161907	0.161907	0.161907	0.161907	0.161907	0.161907	0.161907	0.161907	0.161907
chrXVI	695985	697176	OPY2_chrXVI:695698-696874	60	-	27.393101	27.2383	27.393101	26.928801	26.928801	27.083599	26.619301	26.774099	26.928801	26.928801	26.774099	25.690701	23.369301	26.4645	27.2383	27.2383	27.393101	27.393101	27.857401	27.393101	28.166901	28.012199	27.7026	28.012199	28.012199	27.2383	27.393101	27.547899	27.083599	27.547899	27.7026	27.7026	27.7026	24.916901	27.7026	27.857401	27.2383	28.166901	29.405001	29.405001	29.250299	29.869301	29.559799	29.869301
chrXVI	323945	324471	YPL119C-A_chrXVI:323862-324390	60	-	283.990997	281.979004	283.835999	284.454987	282.287994	283.21701	283.526001	284.454987	281.049988	282.287994	283.21701	283.526001	285.847992	286.312012	286.157013	280.431	281.359985	283.526001	280.585999	287.394989	287.704987	286.776001	287.394989	286.312012	287.704987	286.312012	288.015015	286.312012	286.776001	287.394989	288.942993	288.942993	288.479004	286.46701	285.074005	286.622009	288.324005	288.324005	285.384003	285.537994	285.074005	286.931	287.704987	288.324005
chrXV	341155	342139	ERP4_chrXV:360238-361222	60	-	5.57148	5.10719	4.02385	4.33337	4.33337	4.48814	4.95243	5.10719	5.26195	5.26195	5.41672	5.41672	5.41672	5.41672	5.41672	5.41672	5.26195	5.41672	5.41672	5.41672	5.41672	5.41672	5.41672	5.41672	5.41672	5.41672	5.10719	5.10719	5.10719	5.10719	5.26195	5.26195	5.10719	5.10719	5.26195	5.10719	5.10719	5.10719	4.95243	4.79766	4.48814	4.48814	4.17861	2.63098
chrIX	381502	382402	MUC1_chrIX:389352-392928	60	-	40.238499	51.381401	48.595699	49.369499	50.607601	50.452801	51.690899	51.536201	51.690899	52.7743	52.0005	52.464802	52.0005	53.238602	52.619499	52.9291	52.464802	52.9291	52.9291	53.238602	53.393299	53.5481	52.155201	54.012402	53.7029	54.012402	54.321899	53.857601	53.7029	52.9291	53.083801	52.9291	53.5481	52.9291	54.941002	55.095699	54.631401	54.321899	54.941002	54.167198	54.012402	54.321899	54.631401	54.941002
chrXII	238553	240198	YLR049C_chrXII:243708-245364	60	-	150.585007	150.585007	150.274994	150.585007	146.869995	150.274994	150.429993	147.798996	148.727997	149.656006	150.274994	149.811005	150.274994	148.882004	148.572998	150.119995	149.347	149.966003	149.811005	148.572998	145.167999	147.488998	146.869995	143.774994	113.750999	148.417999	147.179993	147.643997	146.097	144.548996	148.882004	148.108002	148.882004	143.619995	149.347	148.727997	149.037003	150.119995	151.358994	151.667999	150.585007	149.192001	148.882004	145.787003
chrVII	946808	947688	YGR235C_chrVII:961251-962131	60	-	358.432007	358.432007	358.122009	357.502991	355.800995	357.65799	359.050995	358.122009	359.050995	359.359985	359.515015	358.432007	358.895996	358.895996	359.359985	359.359985	359.359985	348.372009	346.979004	357.194	358.122009	356.575012	355.182007	356.884003	357.347992	356.109985	357.967987	357.65799	357.194	353.479004	356.575012	351.622009	356.729004	357.347992	348.062988	357.812988	357.65799	356.729004	357.65799	353.170013	352.087006	357.812988	352.859985	350.384003
chrXII	509609	510808	HCR1_chrXII:538451-539651	60	-	60.512501	60.512501	60.667198	58.810101	47.048	60.3577	60.048199	60.667198	60.667198	60.667198	60.667198	60.3577	60.2029	60.9767	56.488602	60.667198	60.821999	60.9767	60.821999	60.3577	60.512501	60.821999	60.821999	60.667198	61.1315	60.3577	60.9767	61.286301	61.595798	61.750599	61.441002	61.9053	60.9767	61.441002	62.060101	60.9767	61.9053	62.060101	61.9053	61.750599	61.9053	62.214901	62.369598	62.369598
chrIX	405919	406791	DAL3_chrIX:414896-415768	60	-	0.154763	0.154763	0.154763	0.154763	0.154763	0.154763	0.154763	0.154763	0.154763	0.154763	0.154763	0.154763	0.154763	0.154763	0.154763	0.154763	0.154763	0.154763	0.154763	0.154763	0.154763	0.154763	0.154763	0.154763	0.154763	0.154763	0.154763	0.154763	0.154763	0.154763	0.154763	0.154763	0.154763	0.154763	0.154763	0.154763	0.154763	0.154763	0.154763	0.154763	0.154763	0.154763	0.154763	0.154763
chrVII	479822	480550	YGL010W_chrVII:475478-476206	60	+	4.04767	4.20958	4.04767	4.37149	4.37149	4.37149	4.37149	4.37149	4.37149	4.37149	4.20958	4.20958	4.04767	4.04767	4.04767	4.20958	4.20958	4.37149	4.37149	4.37149	4.04767	4.04767	4.20958	4.37149	4.20958	4.20958	4.37149	4.37149	4.37149	4.37149	4.37149	4.37149	4.37149	4.37149	4.37149	4.20958	4.20958	4.37149	4.37149	4.04767	4.20958	4.20958	4.20958	3.56195
chrXII	436591	437976	PCD1_chrXII:441348-442732	60	-	193.453995	195.929993	197.787994	199.335007	198.406998	198.406998	197.322998	196.085007	196.085007	196.240005	196.703995	197.787994	193.764008	196.858994	197.477997	197.787994	198.406998	198.406998	197.322998	191.906998	191.906998	191.751999	199.490005	198.561005	199.026001	197.942001	198.561005	199.179993	199.490005	199.179993	200.417999	200.572998	201.501999	201.037994	200.882996	201.501999	201.501999	201.501999	197.942001	199.798996	199.953995	199.490005	200.108994	199.645004
chrIV	1043928	1044680	CPR5_chrIV:1071853-1072605	60	-	119.942001	119.013	120.405998	120.096001	120.405998	121.025002	121.18	121.643997	120.714996	121.953003	121.799004	121.953003	121.799004	121.643997	121.643997	120.870003	119.942001	119.476997	120.096001	121.025002	120.714996	121.334	121.488998	119.787003	117.93	119.787003	118.703003	119.787003	118.703003	118.238998	118.703003	119.322998	118.549004	117.620003	120.250999	116.071999	118.858002	115.917999	111.43	108.334	116.846001	119.476997	120.405998	119.942001
chrXII	248601	249985	ERG3_chrXII:253784-255168	60	+	11.9811	11.9811	11.8192	11.0097	11.3335	11.4954	11.6573	11.9811	11.4954	6.962	8.41916	9.87632	10.362	9.87632	10.0382	10.2001	9.3906	9.22869	11.3335	11.4954	12.143	11.9811	11.4954	11.4954	11.1716	11.6573	11.8192	11.8192	11.9811	11.9811	11.9811	9.55251	11.4954	12.143	12.143	12.143	12.143	12.3049	12.3049	2.75242	6.47627	9.3906	11.4954	11.8192
chrXV	781472	782056	CDC31_chrXV:810979-811563	60	+	0.971441	0.971441	0.971441	0.971441	0.809534	0.971441	0.971441	0.971441	0.971441	0.971441	0.971441	0.971441	0.971441	0.971441	0.971441	0.971441	0.971441	0.971441	0.971441	0.971441	0.971441	0.971441	0.971441	0.971441	0.809534	0.971441	0.971441	0.971441	0.971441	0.971441	0.971441	0.971441	0.971441	0.971441	0.971441	0.971441	0.809534	0.809534	0.809534	0.809534	0.971441	0.971441	0.971441	0.971441
chrXIII	384844	385276	YMR074C_chrXIII:413062-413494	60	-	1.23811	1.23811	1.08334	1.54763	1.54763	1.54763	1.7024	1.7024	1.7024	1.7024	1.7024	1.7024	1.7024	1.7024	1.7024	1.7024	1.7024	1.7024	1.7024	1.54763	1.54763	1.54763	1.54763	1.54763	1.54763	1.39287	1.39287	1.39287	1.7024	1.7024	1.7024	1.7024	1.7024	1.7024	1.7024	1.7024	1.7024	1.7024	1.7024	1.7024	1.7024	1.7024	1.85716	1.85716
chrXII	543188	544436	CPR6_chrXII:572011-573259	60	-	74.4412	74.4412	75.524498	75.9888	75.9888	78.000702	80.7864	81.869797	82.334099	82.6436	82.4888	82.798401	82.6436	83.107903	83.726997	84.346001	84.500801	84.655502	84.810303	84.965103	84.810303	83.726997	84.346001	84.500801	81.560303	84.965103	85.738899	86.822197	87.286499	87.750801	88.215103	89.1437	88.988899	88.834099	89.1437	89.298401	89.608002	89.917503	90.072197	90.226997	90.381798	90.536499	90.691299	90.381798
chrV	191191	191795	NTF2_chrV:172066-172666	60	+	0.971441	0.971441	0.647627	0.971441	0.809534	0.809534	0.809534	0.971441	0.971441	0.971441	0.971441	0.971441	0.971441	0.971441	0.971441	0.971441	0.971441	0.971441	0.971441	0.647627	0.971441	0.971441	0.971441	0.971441	0.971441	0.809534	0.971441	0.809534	0.809534	0.971441	0.971441	0.971441	0.971441	0.971441	0.971441	0.809534	0.809534	0.971441	0.971441	0.971441	0.971441	0.971441	0.971441	0.971441
chrVII	830660	831271	CBP4_chrVII:845754-846370	60	-	480.38501	481.468994	480.540009	478.063995	474.503998	477.290009	478.992004	475.588013	472.338013	470.63501	471.100006	479.457001	475.122986	479.302002	477.600006	482.088013	481.158997	481.622986	482.397003	481.622986	483.325989	476.052002	482.707001	482.552002	483.480988	482.242004	482.552002	483.480988	483.63501	479.612	478.683014	472.183014	475.742004	480.695007	481.622986	481.313995	480.695007	481.003998	478.838013	479.147003	475.433014	472.183014	475.742004	474.813995
chrII	350244	352239	YRO2_chrII:342578-344586	60	+	44.686298	44.686298	44.686298	44.362499	44.2006	43.552898	43.714901	44.362499	44.362499	44.524399	44.848202	39.829102	44.362499	43.229099	39.343399	44.524399	44.686298	44.524399	44.524399	43.229099	42.257702	40.638599	40.638599	40.3148	41.286301	43.0672	43.0672	43.0672	43.390999	42.9053	43.229099	43.552898	43.552898	43.229099	43.390999	43.714901	43.876801	43.876801	44.0387	44.0387	43.390999	42.9053	43.552898	42.419601
chrIII	86760	88703	NFS1_chrIII:92438-94382	60	-	37.298	37.917	37.607498	37.607498	37.452702	38.0718	37.917	38.0718	38.0718	38.226501	38.0718	37.917	36.678902	37.607498	37.762199	37.762199	37.452702	37.452702	37.607498	37.762199	37.917	38.0718	38.381302	38.381302	38.381302	38.381302	38.0718	38.226501	38.226501	38.0718	38.381302	38.381302	38.381302	38.226501	38.381302	37.607498	34.976501	27.857401	37.298	37.762199	38.536098	38.536098	38.536098	38.381302
chrVIII	396109	396869	SPO16_chrVIII:401939-402699	60	-	2.9405	2.9405	2.9405	2.9405	2.9405	2.9405	2.9405	2.9405	2.9405	2.9405	2.9405	2.78574	2.9405	2.78574	2.78574	2.78574	2.9405	2.9405	2.9405	2.9405	2.9405	2.9405	2.9405	3.09527	2.78574	3.09527	3.09527	3.09527	3.09527	2.78574	3.09527	3.09527	3.09527	3.09527	3.09527	3.09527	3.09527	3.09527	3.09527	3.09527	3.09527	3.09527	3.09527	3.09527
chrXII	618317	619605	YLR257W_chrXII:658615-659903	60	+	10.8478	10.8478	10.6859	10.6859	10.6859	10.6859	11.0097	11.0097	10.6859	10.6859	10.6859	10.6859	10.8478	11.0097	11.0097	11.0097	11.0097	11.0097	11.0097	11.0097	10.8478	10.8478	10.8478	10.6859	10.6859	9.71441	9.71441	5.82865	9.06678	9.55251	10.2001	10.362	10.362	10.362	10.5239	10.5239	10.5239	10.2001	10.5239	10.5239	10.5239	10.2001	10.362	10.5239
chrXIII	628127	631527	YMR196W_chrXIII:655042-658442	60	+	46.952999	46.952999	46.6292	46.6292	44.848202	45.3339	44.686298	44.524399	43.0672	43.0672	28.171801	28.3337	27.848	28.171801	28.171801	28.4956	25.2575	25.2575	26.228901	26.3908	25.581301	25.581301	25.7432	25.581301	21.047899	24.447901	24.771799	24.285999	23.9622	22.990801	22.990801	20.2384	25.7432	25.9051	26.3908	24.771799	24.771799	24.1241	24.447901	23.800301	23.1527	21.857401	24.933701	23.9622
chrXI	452110	454518	VPS1_chrXI:440381-442789	60	-	1.08334	1.08334	1.08334	1.08334	1.08334	1.08334	1.08334	1.08334	1.08334	1.08334	1.08334	1.08334	1.08334	1.08334	1.08334	1.08334	1.08334	1.08334	1.08334	1.08334	1.08334	1.08334	1.08334	1.08334	1.08334	1.08334	1.08334	1.08334	1.08334	1.08334	1.08334	1.08334	1.08334	1.08334	1.08334	1.08334	1.08334	1.08334	1.08334	1.08334	1.08334	0.773817	0.92858	0.92858
chrII	499152	500913	VMA2_chrII:491122-492890	60	-	54.786201	54.786201	54.941002	55.095699	55.095699	55.095699	54.941002	55.2505	55.2505	55.2505	55.2505	55.095699	55.2505	55.095699	53.7029	54.941002	54.941002	54.941002	54.941002	54.786201	54.631401	54.941002	54.941002	54.4767	53.393299	50.762402	52.9291	54.321899	53.5481	54.4767	53.238602	53.5481	54.631401	54.321899	53.083801	54.4767	55.714802	55.714802	55.560001	55.560001	55.560001	54.786201	55.4053	55.2505
chrI	145285	146600	EFB1_SNR18_chrI:142125-143437	60	+	0.485721	0.485721	0.485721	0.485721	0.485721	0.323814	0.323814	0.323814	0.323814	0.485721	0.323814	0.485721	0.323814	0.323814	0.161907	0.161907	0.323814	0.647627	0.485721	0.485721	0.485721	0.647627	0.647627	0.647627	0.647627	0.647627	0.647627	0.485721	0.485721	0.323814	0.647627	0.647627	0.647627	0.647627	0.647627	0.647627	0.647627	0.647627	0.647627	0.647627	0.647627	0.647627	0.647627	0.647627
chrXII	771330	772402	RPP0_chrXII:805823-806895	60	+	3.72386	3.23814	4.53339	4.6953	4.85721	4.85721	4.53339	4.53339	4.53339	4.53339	4.37149	3.88576	4.04767	4.53339	4.6953	4.6953	4.6953	4.6953	4.6953	4.85721	4.85721	4.6953	4.85721	4.85721	4.85721	4.85721	4.85721	4.85721	5.01911	5.01911	5.50483	5.50483	5.34293	5.50483	5.66674	5.66674	5.66674	5.82865	5.99055	6.31437	6.31437	6.63818	6.63818	6.63818
chrIV	1205343	1208111	EFT2_chrIV:1243157-1245925	60	+	6.80009	6.63818	6.962	6.962	6.962	6.962	6.962	6.962	6.962	6.962	6.80009	6.962	6.962	6.962	6.962	6.80009	6.47627	6.31437	6.31437	6.63818	4.20958	5.99055	5.99055	5.82865	3.23814	4.20958	3.88576	4.04767	4.04767	4.04767	4.04767	4.53339	4.20958	4.6953	5.99055	6.63818	6.63818	6.63818	6.80009	6.962	6.962	6.962	6.962	6.80009
chrIV	317168	318768	SUB2_chrIV:305073-306673	60	+	631.598999	633.380005	629.33197	628.198975	630.142029	633.86499	629.169983	627.065002	617.513	611.036987	624.960999	625.607971	624.637024	626.580017	627.065002	629.97998	634.351013	635.484009	588.692993	626.255981	635.807983	634.351013	631.598999	623.827026	626.41803	625.607971	635.969971	619.617981	626.741028	615.731995	617.999023	564.56897	636.132019	636.455994	631.760986	631.921997	634.999023	638.075012	616.05603	637.427002	638.398987	637.588989	634.999023	634.999023
chrIV	341690	342593	YET3_chrIV:329618-330517	60	-	0.773817	0.773817	0.773817	0.773817	0.773817	0.773817	0.773817	0.773817	0.773817	0.773817	0.773817	0.773817	0.773817	0.773817	0.773817	0.773817	0.773817	0.773817	0.773817	0.773817	0.773817	0.773817	0.773817	0.773817	0.773817	0.773817	0.773817	0.773817	0.773817	0.619053	0.773817	0.773817	0.773817	0.773817	0.773817	0.773817	0.46429	0.46429	0.773817	0.773817	0.773817	0.773817	0.773817	0.773817
chrVII	360029	360717	FMP37_chrVII:358552-359240	60	+	340.976013	264.556	311.02301	332.881012	340.652008	340.328003	339.03299	319.441986	337.089996	338.709015	339.03299	341.299988	335.957001	340.328003	341.138	341.462006	340.976013	341.299988	340.48999	302.118011	295.156006	276.860992	243.022003	323.813995	339.681	333.365997	326.403992	332.233002	333.690002	344.376007	343.403992	343.403992	343.243011	330.451996	343.243011	344.052002	344.052002	340.165985	343.080994	342.433014	346.480988	346.966003	342.595001	346.480988
chrXIII	791058	792338	DSK2_chrXIII:818778-820058	60	+	0.323814	0.323814	0.323814	0.323814	0.323814	0.323814	0.323814	0.323814	0.323814	0.323814	0.323814	0.323814	0.323814	0.323814	0.323814	0.323814	0.323814	0.323814	0.323814	0.323814	0.323814	0.323814	0.323814	0.323814	0.323814	0.323814	0.323814	0.323814	0.161907	0.161907	0.161907	0.161907	0.161907	0.323814	0.323814	0.323814	0.323814	0.323814	0.323814	0.323814	0.323814	0.323814	0.323814	0.323814
chrXVI	104443	105252	TFP3_chrXVI:104717-105525	60	-	8.51198	8.51198	8.35722	7.89293	8.51198	9.13104	9.13104	9.13104	9.13104	9.13104	9.13104	9.13104	9.13104	9.13104	8.97627	9.13104	8.82151	8.97627	9.13104	8.97627	9.13104	8.97627	9.13104	8.51198	8.82151	8.97627	8.82151	9.13104	9.13104	8.82151	8.97627	8.97627	8.97627	5.41672	6.96435	7.89293	8.51198	8.51198	8.35722	8.04769	6.50006	7.27388	6.80959	7.73817
chrVII	937890	939121	PHB2_chrVII:952341-953572	60	-	1.23811	1.23811	1.23811	1.23811	1.23811	1.23811	1.23811	1.23811	1.23811	1.23811	1.23811	1.23811	1.23811	1.23811	1.23811	1.23811	1.23811	1.23811	1.23811	1.23811	1.23811	1.23811	1.23811	1.23811	1.23811	1.23811	1.23811	1.23811	1.23811	1.23811	1.23811	1.23811	1.23811	1.23811	1.23811	1.23811	1.23811	1.23811	1.23811	1.23811	1.23811	1.23811	1.23811	1.23811
chrX	105625	106201	RFA3_chrX:95975-96551	60	-	51.381401	51.536201	51.845699	51.381401	52.310001	52.464802	52.155201	52.310001	52.464802	52.310001	52.464802	52.464802	52.619499	52.9291	52.9291	52.619499	52.464802	51.845699	52.464802	46.2742	46.893299	49.833801	46.583801	46.583801	45.190899	30.333599	31.417	34.047901	44.5718	52.155201	52.310001	52.619499	47.512299	47.667099	47.357601	51.845699	52.310001	52.619499	52.619499	53.083801	52.7743	53.238602	52.464802	52.155201
chrXII	195179	196200	SNF7_chrXII:194376-195400	60	+	160.449997	160.612	153.001999	160.287994	160.612	160.449997	160.126007	159.315994	159.477997	157.697006	158.507004	159.154007	160.287994	160.287994	160.612	159.964005	158.182999	157.373001	159.964005	158.669006	160.126007	159.315994	158.669006	158.507004	158.669006	159.154007	158.992996	158.507004	156.401993	156.240005	159.315994	154.783005	154.783005	151.059006	159.802002	161.259003	161.259003	160.449997	160.934998	160.287994	160.449997	160.126007	159.802002	159.315994
chrXIII	62255	62575	SNR85_chrXIII:67677-67997	60	-	3.25003	3.09527	3.09527	3.09527	3.25003	3.25003	3.25003	3.25003	3.25003	3.25003	3.25003	3.25003	3.25003	3.25003	3.25003	3.25003	3.25003	3.09527	3.25003	3.25003	3.25003	3.25003	3.25003	3.25003	3.09527	3.09527	3.09527	2.9405	2.9405	3.09527	2.9405	2.9405	3.09527	3.09527	3.09527	3.09527	2.9405	2.9405	2.78574	2.9405	2.78574	2.9405	2.9405	2.78574
chrVIII	493696	494600	RPN10_chrVIII:499044-499948	60	+	13.2764	12.9525	12.6287	12.7906	12.7906	12.7906	12.4668	12.4668	12.6287	12.9525	12.9525	12.3049	12.7906	12.9525	12.6287	12.7906	12.7906	12.4668	12.143	12.3049	11.8192	11.4954	12.143	12.3049	12.3049	12.3049	12.3049	12.3049	11.9811	11.9811	12.143	12.3049	11.9811	11.8192	12.143	11.9811	12.143	11.8192	12.143	11.6573	11.9811	11.9811	11.9811	11.6573
chrXI	538495	538975	FMP46_chrXI:526758-527238	60	-	5.26195	5.26195	5.26195	5.26195	5.26195	5.10719	4.6429	4.95243	4.79766	4.79766	4.6429	4.79766	4.95243	4.79766	3.71432	3.71432	2.32145	2.16669	2.47621	2.01192	2.16669	3.25003	4.48814	4.95243	4.95243	4.95243	4.95243	4.79766	4.79766	4.79766	4.95243	4.95243	4.95243	4.79766	4.6429	4.6429	4.95243	4.79766	4.79766	4.79766	4.48814	4.79766	4.95243	4.95243
chrXII	792350	793366	DIC1_chrXII:826852-827868	60	-	25.5359	25.845501	26.0002	27.083599	26.774099	26.309799	26.309799	26.928801	26.309799	26.309799	26.309799	27.2383	28.166901	27.857401	22.905001	11.4525	5.26195	30.333599	30.4884	30.9527	32.035999	32.1908	32.1908	32.655102	31.107401	31.107401	34.047901	34.821701	34.202702	35.285999	35.5956	36.059898	36.059898	35.905102	36.524101	36.524101	37.452702	35.905102	40.3932	41.476601	41.940899	41.3218	43.488499	43.798
chrXVI	677066	677678	FCY1_chrXVI:677134-677750	60	+	10.362	10.2001	10.2001	10.2001	10.2001	10.2001	10.0382	9.06678	8.74297	8.41916	8.25725	9.87632	10.2001	10.2001	10.2001	10.362	10.362	10.362	10.0382	9.3906	10.2001	10.2001	10.2001	10.2001	10.2001	10.2001	10.0382	10.2001	10.2001	10.2001	10.362	10.362	10.362	10.362	10.362	10.362	10.362	10.362	10.362	10.362	10.362	10.2001	10.362	10.362
chrVII	692439	693391	YGR106C_chrVII:698899-699851	60	-	51.071899	51.071899	51.381401	51.071899	50.762402	50.762402	50.917099	50.2981	50.2981	50.452801	50.762402	50.607601	49.679001	49.5243	49.833801	50.2981	50.2981	50.917099	50.607601	49.988499	50.2981	49.369499	49.988499	50.917099	50.607601	50.762402	50.762402	50.143299	50.2981	50.607601	50.452801	50.452801	50.607601	50.917099	50.452801	49.214699	50.143299	49.833801	49.369499	49.5243	50.607601	50.762402	50.917099	48.131401
chrII	667061	670877	PYC2_chrII:658561-662377	60	-	39.309898	39.6194	39.7742	39.155102	39.155102	39.7742	39.7742	39.7742	39.7742	39.309898	37.452702	37.298	37.452702	37.607498	38.0718	38.226501	38.536098	38.381302	37.917	38.381302	38.536098	37.762199	37.762199	38.226501	37.298	36.524101	36.9884	36.3694	36.678902	34.357498	32.500301	30.9527	36.2146	37.917	37.762199	33.8932	35.5956	35.750301	34.512199	35.5956	35.5956	35.5956	35.750301	35.285999
chrXV	240541	243900	SMC5_chrXV:259897-263257	60	+	22.3431	22.1812	22.3431	22.3431	22.3431	22.3431	22.3431	22.0193	22.5051	23.1527	23.1527	23.1527	22.990801	23.4765	23.638399	23.638399	23.638399	23.4765	23.3146	23.3146	23.4765	21.209801	21.209801	22.828899	22.1812	23.638399	21.857401	24.1241	24.285999	24.285999	23.638399	23.800301	24.447901	24.447901	24.285999	23.9622	23.4765	24.447901	24.1241	24.285999	25.2575	25.2575	24.933701	25.2575
chrVI	151506	152562	SEC4_chrVI:130150-131206	60	+	277.02301	302.765991	299.365997	293.375	299.20401	302.765991	304.061005	302.765991	300.822998	299.041992	300.337006	295.803986	284.308014	304.061005	307.622986	308.109009	304.061005	307.136993	308.433014	303.412994	309.890015	309.727997	304.871002	309.403992	310.699005	310.699005	309.079987	310.375	302.928009	305.679993	304.061005	309.079987	308.270996	309.403992	308.109009	308.917999	307.460999	311.833008	312.317993	312.156006	311.833008	309.242004	310.860992	297.747009
chrXIV	641687	642719	ATO2_chrXIV:632870-633902	60	-	34.357498	34.047901	34.047901	33.8932	31.7265	34.047901	33.8932	34.047901	34.047901	34.357498	34.357498	29.7146	34.202702	34.357498	34.357498	34.357498	32.035999	33.8932	33.119301	33.274101	33.8932	33.7384	33.428902	33.8932	34.357498	34.821701	34.667	34.667	34.512199	34.667	34.357498	34.667	34.976501	34.976501	34.047901	35.5956	35.905102	36.059898	36.3694	33.428902	36.524101	36.524101	36.524101	36.833698
chrXII	706166	707182	YLR307C-A_chrXII:746587-747603	60	-	4.6429	4.6429	4.95243	4.95243	4.95243	4.95243	4.79766	4.95243	4.95243	4.95243	4.95243	4.95243	4.95243	4.95243	4.95243	4.48814	4.95243	4.95243	4.95243	4.95243	4.95243	4.95243	4.95243	4.17861	3.40479	4.95243	4.95243	4.95243	4.95243	4.79766	4.79766	4.6429	4.6429	4.6429	3.71432	4.33337	4.79766	4.79766	4.95243	4.95243	4.95243	4.95243	4.95243	4.95243
chrXII	632741	634044	RPS28B_chrXII:673071-674375	60	+	156.563995	157.697006	157.212006	153.488007	158.182999	158.182999	153.973007	153.488007	152.677994	154.296997	156.563995	153.973007	149.925995	145.878006	151.059006	117.706001	148.468994	155.268997	153.488007	125.802002	110.744003	160.612	161.744995	163.039993	163.039993	162.716003	159.639999	162.554001	162.231003	162.878006	161.421005	163.039993	163.039993	162.231003	164.658997	164.658997	153.001999	164.983002	165.468994	165.955002	163.201996	149.278	167.087997	167.574005
chrXV	321560	323272	SLG1_chrXV:340949-342661	60	-	38.226501	38.6908	38.6908	38.6908	38.381302	38.381302	38.226501	38.536098	38.536098	38.8456	39.000401	39.000401	39.155102	39.155102	38.8456	36.3694	36.2146	38.8456	38.226501	38.0718	38.536098	38.381302	37.452702	36.2146	29.559799	18.4168	37.452702	37.917	37.607498	36.833698	35.131302	36.524101	37.452702	36.2146	33.428902	36.3694	37.452702	37.762199	38.536098	38.381302	38.536098	37.917	38.381302	38.381302
chrXVI	716142	718814	YPR091C_chrXVI:715841-718513	60	-	209.395004	207.847	213.882996	213.419006	210.169006	211.406998	207.692001	210.169006	212.181	211.871002	196.703995	213.108994	211.251999	205.061005	214.037994	216.669006	212.026001	215.121002	214.347	213.727997	208.929993	206.453995	209.703995	213.572998	211.871002	211.561005	213.882996	213.108994	211.251999	205.990005	182.001999	169.774994	183.548996	195.466003	190.358994	199.490005	205.990005	205.371002	166.216003	178.597	182.466003	201.501999	190.977997	217.132996
chrVII	573447	574607	NQM1_chrVII:580267-581427	60	-	7.5834	7.5834	7.27388	7.42864	7.27388	6.96435	6.80959	6.03577	6.80959	7.27388	7.42864	7.5834	7.42864	7.11911	7.11911	7.11911	7.42864	7.5834	7.42864	7.5834	7.42864	7.42864	7.27388	7.42864	7.27388	7.42864	7.5834	6.96435	7.27388	7.27388	7.27388	7.5834	7.73817	7.73817	7.73817	7.73817	7.89293	7.89293	7.89293	7.42864	7.73817	7.73817	7.73817	7.73817
chrV	314764	317556	ARG5%2C6_chrV:295355-298147	60	+	78.848602	77.229599	77.391502	76.9058	74.639099	77.877197	78.3629	73.019997	78.3629	78.524803	78.524803	78.3629	77.877197	74.477203	71.724701	63.791302	52.133999	74.153297	73.991402	71.562798	72.210503	73.991402	73.667603	66.8675	66.219902	72.696198	72.534302	73.667603	73.505699	73.343803	73.667603	58.286499	55.695999	72.696198	70.753304	72.858101	73.667603	73.667603	73.1819	71.886597	72.858101	72.372398	72.372398	72.210503
chrIV	287067	288747	QRI1_chrIV:274973-276653	60	-	0	0	0	0	0	0	0	0	0	0	0	0	0	0	0	0	0	0	0	0	0	0	0	0	0	0	0	0	0	0	0	0	0	0	0	0	0	0	0	0	0	0	0	0
chrII	523713	525417	YBR139W_chrII:515654-517358	60	+	17.485901	17.1621	17.323999	17.323999	17.323999	17.323999	17.485901	17.323999	17.323999	16.5145	16.676399	16.5145	17.323999	17.323999	16.838301	17.1621	17.1621	17.0002	17.323999	17.323999	17.323999	17.485901	17.323999	17.323999	17.323999	17.485901	17.323999	17.485901	17.323999	17.323999	17.485901	17.485901	17.485901	17.485901	17.485901	17.485901	17.485901	17.485901	17.485901	17.323999	17.323999	17.485901	17.323999	17.323999
chrXIII	309137	310681	YMR027W_chrXIII:325802-327346	60	+	4.85721	4.85721	4.85721	4.85721	4.85721	4.85721	4.6953	4.37149	4.37149	4.04767	4.37149	4.53339	4.53339	4.37149	4.53339	4.53339	4.6953	4.6953	4.53339	4.53339	4.37149	4.37149	4.6953	4.6953	4.04767	4.04767	4.6953	4.6953	4.6953	4.6953	4.6953	4.6953	4.6953	4.53339	4.53339	4.53339	4.6953	4.6953	4.6953	4.6953	4.6953	4.6953	4.53339	4.53339
chrXVI	162260	163479	YPL206C_chrXVI:162454-163670	60	-	1.08334	1.08334	1.08334	1.08334	1.08334	1.08334	1.08334	0.92858	0.46429	0.619053	0.773817	1.08334	1.08334	1.08334	1.08334	1.08334	1.08334	1.08334	1.08334	1.08334	1.08334	1.08334	1.08334	1.23811	1.23811	1.23811	1.23811	1.23811	1.23811	1.23811	1.39287	1.54763	1.54763	1.54763	1.54763	1.54763	1.54763	1.54763	1.54763	1.54763	1.39287	1.39287	1.39287	1.54763
chrXVI	389151	390367	YDC1_chrXVI:383326-384542	60	+	175.020996	175.507004	177.287994	177.774002	176.802002	165.630997	165.630997	171.459	174.050003	173.078003	169.839996	172.755005	176.639999	175.345001	177.126007	174.858994	176.154999	175.669006	177.126007	178.259003	159.964005	178.098007	177.612	177.126007	175.345001	176.802002	176.317001	176.477997	180.039993	180.526001	180.850006	177.774002	180.201996	180.201996	179.716995	180.201996	176.477997	169.354996	174.212006	163.363998	181.011993	180.526001	178.744995	179.878998
chrIII	106175	106847	RER1_chrIII:111844-112516	60	+	3.88576	4.04767	3.72386	3.72386	3.88576	4.04767	4.04767	4.04767	4.04767	3.88576	4.04767	3.88576	3.88576	3.88576	4.04767	4.04767	4.04767	4.04767	4.04767	4.04767	3.88576	3.88576	3.72386	3.72386	3.56195	3.40004	3.72386	4.04767	4.04767	4.04767	4.04767	4.04767	4.04767	4.04767	4.04767	3.72386	4.04767	4.04767	4.04767	3.88576	3.88576	3.88576	3.88576	3.72386
chrXV	613372	615254	PNS1_chrXV:636837-638717	60	-	12.5358	12.5358	12.5358	12.6906	12.8454	12.8454	12.8454	12.6906	12.6906	12.5358	12.6906	12.2263	12.6906	12.8454	12.8454	12.8454	12.5358	13.0001	13.0001	13.0001	13.0001	13.0001	12.6906	13.1549	13.1549	13.3096	13.3096	13.6192	11.9168	10.0596	12.8454	13.1549	13.3096	13.6192	13.7739	13.6192	13.9287	13.7739	14.0835	13.7739	13.6192	13.4644	13.1549	13.6192
chrII	159169	160298	PRE7_chrII:140988-142116	60	+	18.9431	17.809799	17.6478	17.971701	18.457399	18.619301	18.9431	18.9431	19.105	19.105	17.6478	19.5907	19.5907	19.266899	19.428801	19.7526	19.7526	19.7526	19.914499	19.914499	19.914499	19.5907	19.914499	19.914499	19.914499	19.914499	19.914499	19.914499	19.914499	19.914499	19.914499	19.914499	19.7526	19.914499	19.914499	19.914499	19.914499	19.914499	19.428801	20.0765	20.0765	20.0765	20.0765	20.0765
chrIV	1404969	1406892	ITR1_chrIV:1443633-1445553	60	-	32.035999	31.7265	32.809799	33.583599	33.428902	33.428902	33.274101	32.035999	33.274101	33.428902	31.417	32.500301	32.809799	33.583599	33.428902	33.428902	32.9646	32.809799	32.345501	32.9646	32.9646	32.1908	33.583599	33.428902	33.274101	31.417	33.8932	34.047901	33.8932	34.047901	34.047901	34.047901	33.428902	33.428902	34.047901	33.8932	34.047901	33.7384	33.7384	32.9646	33.119301	33.119301	33.8932	32.9646
chrIV	981326	982278	GLO2_chrIV:1008953-1009905	60	+	367.528992	353.118988	337.575989	352.30899	404.442993	409.947998	411.729004	409.139008	411.243011	412.700989	415.128998	403.309998	413.671997	393.756989	397.96701	404.766998	416.747986	419.501007	419.662994	413.996002	419.338989	419.662994	417.395996	418.528992	419.177002	419.662994	420.634003	419.662994	420.471985	421.119995	420.79599	420.14801	417.881989	418.367004	418.852997	418.852997	419.662994	418.852997	420.79599	419.338989	420.958008	420.471985	421.444	420.634003
chrIII	49158	50911	PDI1_YCL041C_chrIII:48549-50277	60	-	37.452702	36.3694	36.833698	37.1432	36.678902	36.678902	36.2146	35.905102	36.524101	36.9884	36.678902	36.9884	37.607498	37.607498	38.381302	37.762199	35.905102	34.202702	26.928801	38.8456	38.226501	38.536098	38.8456	38.6908	39.309898	36.833698	39.928902	40.548	39.4646	40.238499	40.548	40.857498	41.3218	41.3218	41.476601	41.167	41.940899	42.0956	42.0956	42.0956	42.0956	42.0956	41.940899	37.917
chrII	337896	339225	ZTA1_chrII:330230-331558	60	-	2.32145	2.47621	2.47621	2.47621	2.47621	2.32145	2.16669	2.16669	2.16669	2.47621	2.47621	2.47621	2.47621	2.47621	2.32145	2.47621	2.47621	2.32145	2.47621	2.47621	2.47621	2.47621	2.47621	2.32145	2.32145	2.47621	2.47621	2.47621	2.47621	2.47621	2.47621	2.47621	2.16669	2.47621	2.47621	2.47621	2.47621	2.47621	2.47621	2.47621	2.47621	2.47621	2.47621	2.47621
chrXII	637580	639628	BOP2_chrXII:677911-679959	60	+	0.809534	0.809534	0.809534	0.809534	0.647627	0.809534	0.809534	0.809534	0.809534	0.809534	0.809534	0.809534	0.809534	0.809534	0.809534	0.809534	0.809534	0.809534	0.809534	0.647627	0.809534	0.809534	0.647627	0.647627	0.809534	0.809534	0.809534	0.809534	0.809534	0.647627	0.809534	0.809534	0.809534	0.809534	0.809534	0.809534	0.809534	0.809534	0.809534	0.809534	0.809534	0.809534	0.809534	0.809534
chrXIV	382640	384072	CPT1_chrXIV:379437-380869	60	-	5.72624	5.72624	5.72624	5.72624	5.72624	5.72624	5.72624	5.72624	5.72624	5.88101	5.88101	5.72624	5.72624	5.72624	5.88101	6.03577	6.03577	5.88101	5.57148	5.88101	5.88101	5.88101	6.03577	6.03577	6.03577	6.03577	5.88101	5.88101	5.88101	5.88101	6.03577	6.03577	6.03577	6.03577	5.88101	5.10719	4.17861	4.6429	4.95243	6.03577	6.03577	6.03577	4.6429	6.03577
chrIX	79244	80100	TPM2_chrIX:88885-89741	60	-	72.893501	70.107803	71.191101	68.405403	72.893501	73.203003	73.357803	73.357803	72.429199	73.203003	73.048302	72.893501	72.584	73.048302	73.203003	73.667297	73.822098	71.964897	73.667297	73.822098	73.822098	73.822098	73.667297	73.667297	73.976898	74.4412	73.667297	73.976898	74.4412	74.2864	74.2864	74.4412	74.4412	73.667297	73.822098	74.2864	73.667297	68.095901	73.822098	73.822098	73.357803	71.345901	74.2864	73.512604
chrII	315221	316560	TLC1_chrII:307568-308896	60	+	3.72386	3.56195	3.56195	3.72386	3.56195	3.72386	3.72386	3.72386	3.72386	3.72386	3.56195	3.72386	3.72386	3.72386	3.72386	3.72386	3.56195	3.40004	3.56195	3.72386	3.72386	3.56195	3.56195	3.56195	3.56195	3.56195	3.72386	3.72386	3.56195	3.72386	3.72386	3.72386	3.56195	3.56195	3.72386	3.72386	3.88576	3.88576	3.88576	3.88576	3.88576	3.88576	3.88576	3.88576
chrXIII	535855	536991	YIM1_chrXIII:563058-564194	60	+	6.63818	6.63818	6.63818	5.99055	6.63818	6.63818	6.63818	6.63818	6.63818	6.63818	6.63818	6.63818	6.63818	6.47627	5.66674	6.47627	6.63818	6.63818	6.63818	6.63818	6.31437	6.63818	6.63818	6.47627	6.47627	6.31437	6.31437	6.31437	6.31437	6.63818	6.63818	6.47627	6.63818	6.47627	6.47627	6.63818	6.63818	6.63818	6.63818	6.63818	6.63818	6.63818	5.66674	6.47627
chrXI	82173	83581	MIA40_chrXI:75783-77191	60	+	0.809534	0.809534	0.809534	0.809534	0.809534	0.809534	0.809534	0.809534	0.809534	0.809534	0.809534	0.809534	0.809534	0.809534	0.809534	0.485721	0.809534	0.809534	0.809534	0.809534	0.809534	0.809534	0.809534	0.485721	0.485721	0.485721	0.323814	0.809534	0.809534	0.809534	0.647627	0.809534	0.809534	0.809534	0.809534	0.809534	0.809534	0.809534	0.809534	0.809534	0.809534	0.809534	0.809534	0.809534
chrVIII	317132	318364	GRE3_chrVIII:323318-324550	60	+	160.774002	162.393005	165.792999	163.526001	166.602005	167.735992	166.764008	157.050003	168.059006	170.164001	169.192993	170.326004	170.001999	149.925995	158.669006	151.869003	164.658997	163.363998	167.087997	168.220993	169.677994	166.440002	170.811996	171.136002	166.278	170.488007	171.136002	169.677994	171.621002	171.621002	170.164001	169.192993	164.658997	171.621002	171.945007	171.945007	172.268997	171.296997	172.917007	172.917007	170.811996	173.401993	172.755005	172.268997
chrXIII	80456	81392	PRE8_chrXIII:85877-86813	60	-	562.565002	558.695984	559.468994	562.874023	564.112	559.624023	556.218994	561.017029	559.468994	562.565002	556.992981	554.671997	558.695984	558.541016	563.64801	529.445007	531.921997	563.492981	561.945984	562.565002	566.124023	562.099976	547.242981	551.575989	537.492981	531.921997	517.218994	468.933014	530.992981	534.862	550.338013	553.278992	527.278992	519.539978	550.338013	564.577026	565.349976	561.791016	570.14801	570.921997	568.755005	559.934021	556.992981	549.565002
chrXII	605877	606765	SSP120_chrXII:640263-641151	60	+	1007.380005	1002.530029	940.679016	1007.219971	1012.570007	995.242004	1015.47998	1011.429993	1013.539978	1006.409973	1003.820007	1003.340027	999.450989	1005.77002	1015.47998	1013.380005	1010.780029	1016.450012	1019.039978	1015.969971	1010.460022	1015.159973	1016.780029	1014.179993	1020.820007	1022.280029	1021.960022	1021.150024	1009.809998	991.356018	989.575012	1010.299988	1015.799988	1017.580017	1018.390015	1021.150024	1020.97998	1019.530029	954.927002	958.651001	961.888977	1018.22998	1024.869995	1024.869995
chrIX	38021	38405	YIL156W-A_YIL156W-B_chrIX:47673-48057	60	+	0.971441	0.971441	1.29525	1.29525	0.971441	1.13335	1.29525	1.29525	1.13335	1.29525	1.29525	1.45716	1.45716	1.45716	1.45716	1.45716	1.45716	1.45716	1.45716	1.45716	1.45716	1.45716	1.45716	1.45716	1.45716	1.45716	1.45716	1.45716	1.45716	1.45716	1.45716	1.45716	1.45716	1.45716	1.45716	1.45716	1.45716	1.45716	1.45716	1.45716	1.45716	1.45716	1.29525	1.13335
chrII	433945	434912	NHP6B_YBR090C_chrII:425946-426913	60	-	65.310097	65.310097	65.464897	65.464897	65.310097	64.071999	62.988701	64.071999	64.845802	65.464897	65.619598	65.619598	65.464897	65.464897	65.155403	65.155403	65.464897	65.464897	65.464897	65.155403	65.000603	64.845802	64.536301	64.226799	64.226799	63.452999	56.643398	57.417198	55.560001	51.690899	63.917198	65.155403	65.464897	65.464897	65.774399	65.619598	65.619598	63.917198	64.691101	65.155403	64.226799	63.6077	63.917198	66.393501
chrXVI	171022	172815	CSM4_chrXVI:171234-173026	60	+	1.45716	1.45716	1.45716	1.45716	1.45716	1.29525	1.45716	1.45716	1.45716	1.45716	1.45716	1.45716	1.45716	1.45716	1.29525	1.29525	1.29525	1.45716	1.29525	1.45716	1.29525	1.29525	1.29525	1.45716	1.45716	1.45716	1.45716	1.45716	1.45716	1.45716	1.45716	1.45716	1.45716	1.45716	1.45716	1.45716	1.45716	1.45716	1.45716	1.45716	1.45716	1.45716	1.45716	1.45716
chrII	129586	131005	SHP1_chrII:111405-112821	60	+	13.7621	12.6287	13.4383	13.4383	13.2764	12.6287	12.9525	13.7621	13.6002	13.924	13.924	13.924	13.924	13.924	13.924	13.924	13.6002	13.4383	13.2764	13.1145	13.2764	13.1145	13.1145	13.2764	13.4383	13.4383	13.7621	13.7621	13.4383	13.4383	13.6002	13.1145	13.1145	13.1145	13.4383	13.4383	13.4383	14.0859	14.5716	14.5716	14.4097	14.5716	15.0573	17.0002
chrIV	161273	168098	GLT1_chrIV:149100-155932	60	-	7.27388	7.5834	7.5834	7.5834	7.5834	7.42864	7.5834	7.73817	7.73817	7.73817	7.73817	7.5834	7.73817	7.73817	7.73817	7.73817	7.5834	7.5834	6.96435	6.96435	7.11911	7.11911	7.11911	7.11911	7.11911	6.96435	6.65482	6.19053	6.19053	6.19053	6.19053	6.03577	4.79766	4.79766	4.79766	4.79766	4.79766	4.6429	4.6429	4.48814	3.40479	3.40479	4.17861	4.02385
chrIII	264416	264944	AHC2_chrIII:258845-259373	60	+	20.7241	21.047899	18.619301	21.209801	21.3717	21.3717	21.3717	20.400299	21.047899	20.2384	20.0765	20.7241	21.3717	21.5336	21.695499	21.5336	21.5336	21.695499	21.209801	21.047899	20.7241	20.2384	20.886	20.7241	19.266899	20.886	21.047899	19.7526	19.105	19.105	21.695499	21.695499	21.695499	21.5336	21.695499	21.695499	21.695499	21.695499	21.695499	21.695499	21.5336	21.5336	21.695499	21.695499
chrXII	569334	570286	CDC42_chrXII:604059-605011	60	-	0.619053	0.619053	0.619053	0.46429	0.619053	0.619053	0.619053	0.619053	0.619053	0.619053	0.619053	0.619053	0.46429	0.619053	0.619053	0.619053	0.619053	0.619053	0.619053	0.619053	0.619053	0.46429	0.619053	0.619053	0.619053	0.619053	0.619053	0.619053	0.619053	0.619053	0.619053	0.619053	0.619053	0.619053	0.619053	0.619053	0.619053	0.619053	0.619053	0.619053	0.619053	0.619053	0.619053	0.619053
chrVII	308493	309797	ARC1_chrVII:307384-308688	60	+	175.020996	175.020996	174.535995	173.725998	172.268997	168.869003	172.755005	170.811996	174.050003	173.563995	174.535995	173.888	170.326004	173.725998	166.440002	169.031006	172.593002	171.621002	174.697998	175.020996	175.020996	174.212006	174.212006	172.917007	173.401993	173.240005	172.755005	175.345001	171.783005	175.507004	175.669006	175.507004	174.697998	163.363998	174.050003	174.858994	175.182999	175.345001	174.858994	175.182999	167.897003	174.535995	174.373993	174.858994
chrXVI	106841	107945	SSO1_chrXVI:107113-108217	60	+	89.858299	89.696404	89.048798	72.858101	71.400902	67.515198	86.134499	87.915398	87.753502	88.886902	88.4011	87.915398	87.753502	87.753502	89.696404	90.505898	89.858299	90.020203	89.696404	90.182098	90.829803	90.505898	90.505898	90.505898	90.667801	90.667801	90.505898	90.344002	90.667801	90.829803	90.829803	90.829803	90.344002	89.210701	89.696404	89.048798	89.210701	90.667801	90.829803	90.505898	91.153603	92.125	91.315498	91.801201
chrIV	231706	233434	PPH21_chrIV:219573-221301	60	-	8695.839844	8710.700195	8826.150391	8916.69043	8939.589844	8899.200195	8803.870117	8680.980469	8882.950195	8966.519531	8812.070312	9027.5	9056.280273	9044.209961	8759.599609	9089.709961	9083.830078	9098.230469	9089.55957	8924.269531	9049.94043	9053.650391	9044.830078	9141.25	9148.519531	9015.429688	9021.150391	9058.610352	9112.769531	9101.629883	9081.360352	9158.120117	9149.610352	9122.990234	9158.120117	9096.370117	9087.240234	9139.700195	9007.839844	9135.519531	9036.009766	9172.049805	9200.990234	8882.950195
chrX	642952	643736	ILM1_chrX:643370-644154	60	-	116.537003	114.060997	117.775002	116.846001	117.93	117.93	118.084	118.238998	117.464996	117.775002	116.846001	114.68	114.834	116.537003	117.620003	117.93	117.464996	117.775002	118.084	117.93	118.393997	118.703003	118.858002	117.93	118.549004	119.167999	119.013	119.013	119.322998	118.084	119.167999	118.858002	118.703003	118.703003	118.858002	118.549004	118.703003	118.858002	118.858002	119.322998	119.322998	119.322998	119.476997	119.322998
chrV	270070	270766	ISD11_chrV:250634-251330	60	+	3.56195	3.56195	3.56195	3.56195	3.56195	3.56195	3.56195	3.56195	3.56195	3.56195	3.56195	3.56195	3.56195	3.40004	3.56195	3.56195	3.56195	3.56195	3.56195	3.23814	3.40004	3.56195	3.23814	3.23814	3.23814	3.23814	3.23814	3.23814	3.23814	2.75242	2.75242	2.75242	2.59051	2.4286	2.4286	2.4286	2.4286	2.59051	2.59051	2.59051	2.59051	2.4286	2.4286	1.61907
chrIV	108181	109357	RTN2_chrIV:94608-95784	60	+	4.04767	4.20958	4.6953	5.34293	5.50483	5.50483	5.50483	5.99055	6.962	11.8192	25.7432	26.066999	27.038401	27.6861	27.6861	29.1432	31.247999	31.247999	31.8957	32.219501	33.028999	33.514702	33.676601	34.486198	35.133801	35.133801	35.133801	34.1623	34.648102	34.810001	35.781399	35.619499	36.267101	35.2957	36.752899	37.076698	36.914799	37.076698	37.076698	36.429001	36.267101	36.267101	37.8862	38.209999
chrXII	683659	684699	YLR297W_chrXII:723743-724783	60	+	12.3049	12.6287	12.7906	12.6287	12.7906	12.7906	12.7906	12.7906	12.7906	12.7906	12.7906	12.9525	12.9525	12.3049	12.7906	13.6002	13.7621	14.0859	14.0859	14.2478	14.2478	14.2478	14.2478	14.0859	14.0859	14.0859	14.0859	14.4097	13.924	14.2478	14.7335	14.7335	14.5716	14.2478	14.4097	14.7335	14.2478	14.5716	14.0859	13.6002	13.924	14.5716	14.7335	14.7335
chrII	387205	388005	ALG14_chrII:379182-379982	60	-	50.143299	49.833801	50.452801	50.452801	49.5243	50.607601	50.607601	50.452801	50.2981	50.452801	50.452801	49.988499	50.143299	50.2981	50.452801	49.988499	49.833801	47.512299	48.286201	48.750401	38.226501	34.667	47.976601	48.440899	45.036098	50.2981	50.2981	50.143299	50.143299	49.679001	49.060001	49.214699	49.060001	49.833801	50.143299	50.143299	50.2981	50.143299	50.143299	50.2981	49.5243	49.5243	49.833801	50.143299
chrII	373805	374556	YBR062C_chrII:365854-366605	60	-	91.774597	91.774597	91.465103	87.905602	88.679398	86.976997	86.667503	90.072197	90.072197	91.155602	91.310402	91.155602	91.310402	91.774597	91.619904	91.774597	90.691299	92.084198	92.238899	90.536499	92.238899	91.774597	92.084198	91.619904	91.155602	86.976997	92.084198	92.238899	92.084198	92.084198	92.3937	92.3937	91.310402	92.703201	92.3937	92.5485	92.5485	91.774597	92.238899	92.084198	90.691299	92.5485	89.608002	93.167503
chrXV	876660	878196	COT1_chrXV:906170-907706	60	-	28.166901	28.012199	28.166901	27.547899	27.2383	27.547899	27.7026	28.012199	28.166901	26.774099	28.940701	28.940701	29.095501	28.785999	28.940701	29.095501	29.095501	29.250299	28.166901	26.4645	29.095501	29.095501	29.095501	29.095501	29.250299	29.7146	30.024099	30.178801	30.333599	30.024099	28.166901	30.024099	30.178801	30.178801	30.024099	30.178801	29.7146	29.7146	29.869301	30.333599	30.333599	30.333599	30.024099	30.178801
chrXV	311990	312518	YSP3_chrXV:331385-331913	60	+	69.134201	69.296097	69.134201	69.296097	61.686501	67.515198	68.486603	68.972298	68.972298	69.296097	69.458	69.296097	65.248497	68.324699	66.8675	63.305599	66.219902	69.620003	69.781898	70.429497	70.105698	70.267601	70.267601	69.134201	69.620003	68.486603	70.5914	70.915199	70.753304	70.753304	69.781898	69.296097	66.8675	68.810402	68.810402	66.381798	66.057999	69.781898	69.781898	68.162804	69.781898	68.162804	69.943802	62.334099
chrVIII	405239	405695	SNR71_chrVIII:411087-411543	60	+	56.8293	57.638802	57.476898	57.9627	57.9627	57.8008	57.153099	57.153099	58.124599	58.286499	58.286499	58.610298	58.610298	58.610298	58.448399	58.286499	58.124599	57.9627	54.0769	57.9627	58.610298	58.610298	57.638802	56.8293	56.181702	54.724499	56.505501	57.9627	57.9627	56.181702	58.448399	58.934101	58.772202	58.448399	58.772202	58.772202	58.772202	58.286499	58.448399	58.286499	59.096001	59.4198	59.2579	59.4198
chrXI	211907	214195	YPK1_chrXI:205494-207782	60	+	54.4007	55.372101	56.181702	56.181702	56.343601	56.181702	56.019798	55.857899	55.857899	56.181702	56.343601	56.343601	56.343601	56.019798	56.181702	55.695999	55.5341	55.048302	55.695999	55.5341	53.267399	53.267399	56.343601	54.2388	56.343601	56.505501	53.267399	55.372101	56.505501	56.505501	56.505501	56.181702	56.181702	56.505501	56.6674	56.505501	56.343601	56.343601	51.000702	56.181702	56.505501	56.343601	56.181702	56.181702
chrIV	1346684	1347140	YDR461C-A_chrIV:1385369-1385825	60	-	9.2858	9.2858	9.2858	9.44056	9.44056	9.44056	9.2858	9.13104	9.2858	9.2858	9.44056	9.44056	9.44056	9.44056	9.44056	9.44056	9.44056	9.44056	9.44056	9.44056	9.2858	9.44056	8.35722	8.35722	8.04769	7.89293	9.2858	9.44056	9.2858	9.2858	9.13104	9.44056	9.2858	9.44056	9.44056	9.44056	9.44056	9.44056	9.44056	9.44056	9.44056	9.44056	9.2858	9.2858
chrIV	1414576	1415976	SAM2_chrIV:1453105-1454505	60	-	120.870003	120.096001	120.250999	121.18	120.560997	118.703003	121.025002	120.714996	121.334	120.714996	120.870003	104.464996	120.096001	120.096001	120.870003	117.93	117.000999	108.025002	119.632004	120.870003	121.488998	121.025002	121.643997	120.714996	120.096001	121.025002	118.084	117.464996	117.310997	121.488998	121.025002	119.787003	121.025002	120.870003	120.870003	119.787003	119.942001	120.714996	120.870003	120.870003	120.870003	121.18	121.643997	121.488998
chrIII	101801	102161	SNR43_chrIII:107470-107830	60	-	2.16669	2.16669	2.16669	2.16669	2.16669	2.16669	2.16669	2.16669	2.16669	2.16669	2.16669	2.16669	2.16669	2.16669	2.16669	2.16669	2.16669	2.16669	2.16669	2.16669	2.16669	2.16669	2.16669	2.16669	2.16669	2.01192	2.01192	2.16669	2.16669	2.16669	2.16669	2.01192	2.01192	1.85716	2.01192	2.01192	1.85716	1.85716	2.01192	2.01192	2.01192	2.01192	2.16669	2.16669
chrXII	226366	226942	TRX1_chrXII:231516-232092	60	-	519.231018	518.921021	516.135986	514.89801	521.39801	511.493011	508.862	501.123993	524.182983	524.802002	524.182983	524.95697	526.968994	527.278992	529.445007	516.908997	516.445007	524.802002	528.517029	463.052002	529.445007	531.14801	528.517029	526.968994	524.64801	529.291016	533.778992	537.028992	534.39801	538.731018	538.112	540.124023	538.885986	537.182983	539.968994	540.432983	540.89801	545.541016	544.767029	540.742981	545.231018	543.064026	535.791016	535.635986
chrIV	902580	903292	COX20_chrIV:926237-926949	60	-	0.154763	0.154763	0.154763	0.154763	0.154763	0.154763	0.154763	0.154763	0.154763	0.154763	0.154763	0.154763	0.154763	0.154763	0.154763	0.154763	0.154763	0.154763	0.154763	0.154763	0.154763	0.154763	0.154763	0.154763	0.154763	0.154763	0.154763	0.154763	0.154763	0.154763	0.154763	0.154763	0.154763	0.154763	0.154763	0.154763	0.154763	0	0	0.154763	0.154763	0.154763	0.154763	0.154763
chrVIII	406479	407567	REC104_chrVIII:412327-413415	60	+	511.626007	505.311005	516.482971	521.664001	520.531006	515.997009	476.492004	521.015991	470.987	502.55899	520.20697	514.216003	523.445007	520.531006	511.140015	518.75	437.634003	438.119995	492.845001	495.759003	518.75	520.20697	519.559021	519.072998	512.921021	511.950012	518.911987	517.940002	521.177979	519.396973	522.958984	520.692017	518.10199	513.72998	520.531006	515.835022	521.987976	517.778015	486.529999	521.015991	521.340027	521.177979	520.20697	509.035004
chrXIII	281846	283518	BUD22_chrXIII:298834-300506	60	+	48.410198	48.410198	48.410198	47.9244	47.762501	48.248199	48.248199	48.248199	48.410198	48.572102	48.248199	38.371899	45.6577	48.572102	48.895901	48.734001	48.410198	48.895901	48.895901	48.895901	48.410198	48.410198	47.9244	48.410198	48.572102	48.572102	48.734001	48.410198	48.248199	48.248199	48.248199	48.0863	46.6292	46.7911	47.114899	45.3339	48.572102	48.410198	48.572102	48.734001	48.895901	49.0578	47.9244	45.819599
chrXVI	534614	535430	RET3_chrXVI:534950-535766	60	+	0	0	0	0	0	0	0	0	0	0	0	0	0	0	0	0	0	0	0	0	0	0	0	0	0	0	0	0	0	0	0	0	0	0	0	0	0	0	0	0	0	0	0	0
chrXI	481096	483008	FMP13_chrXI:469673-471585	60	+	83.382004	83.382004	81.601097	80.791496	77.715302	81.115303	81.439201	81.439201	81.115303	74.801003	81.115303	79.982002	80.143898	80.305801	78.039101	79.334396	80.143898	78.524803	79.172501	79.4963	66.057999	64.762703	67.029404	79.658203	79.010597	80.467697	81.115303	80.467697	81.763	81.601097	81.924896	81.601097	81.115303	80.9534	81.763	82.248703	82.410599	81.601097	83.058197	83.2201	83.382004	82.572502	83.058197	81.439201
chrXVI	202889	204745	CTI6_chrXVI:203186-205042	60	+	0.323814	0.323814	0.323814	0.323814	0.323814	0.323814	0.161907	0.161907	0.323814	0.323814	0.323814	0.323814	0.323814	0.323814	0.323814	0.323814	0.161907	0.323814	0.161907	0.161907	0.161907	0.323814	0.323814	0.323814	0.323814	0.323814	0.323814	0.323814	0.323814	0.323814	0.323814	0.323814	0.323814	0.323814	0.323814	0.323814	0.323814	0.323814	0.323814	0.323814	0.323814	0.323814	0.323814	0.323814
chrXIII	172519	173977	GSF2_chrXIII:178385-179889	60	+	0.161907	0.161907	0.161907	0.161907	0.161907	0.161907	0.161907	0.161907	0.161907	0.161907	0.161907	0.161907	0.161907	0.161907	0.161907	0.161907	0.161907	0.161907	0.161907	0.161907	0.161907	0.161907	0.161907	0.161907	0.161907	0.161907	0.161907	0.161907	0.161907	0.161907	0.161907	0.161907	0.161907	0.161907	0.161907	0.161907	0.161907	0.161907	0.161907	0.161907	0.161907	0.161907	0.161907	0.161907
chrXIV	428001	430459	LEU4_chrXIV:424797-427253	60	-	7.27388	6.80959	7.11911	7.11911	7.27388	7.11911	7.11911	7.27388	7.27388	7.27388	7.27388	7.27388	7.27388	7.27388	5.88101	6.80959	6.80959	6.96435	7.11911	7.11911	7.27388	6.80959	7.42864	7.27388	7.11911	7.27388	7.42864	7.42864	7.42864	7.11911	7.27388	7.27388	7.42864	7.42864	7.42864	6.65482	6.03577	4.02385	7.27388	7.42864	7.42864	7.42864	7.27388	7.27388
chrXVI	549910	551470	LSP1_chrXVI:550290-551850	60	-	4.33337	4.17861	4.17861	4.33337	4.33337	4.33337	4.17861	4.17861	4.17861	4.17861	4.17861	4.17861	4.17861	4.17861	4.17861	4.17861	4.17861	4.17861	4.17861	4.17861	4.02385	4.17861	4.17861	3.71432	3.71432	3.86908	4.17861	4.17861	4.17861	4.17861	4.33337	4.33337	4.17861	4.17861	4.17861	4.17861	4.17861	4.17861	4.17861	4.17861	4.17861	4.17861	4.17861	3.86908
chrIV	798687	799862	ARG82_chrIV:810507-811675	60	-	3.09527	3.09527	3.25003	3.25003	3.25003	3.25003	3.25003	3.25003	3.25003	3.25003	3.09527	2.9405	3.25003	3.25003	3.09527	3.09527	2.9405	3.09527	3.09527	3.09527	3.09527	3.09527	3.09527	3.09527	3.09527	3.09527	3.09527	3.09527	3.09527	3.09527	2.78574	3.09527	3.09527	3.09527	2.9405	2.9405	2.9405	2.9405	3.09527	3.09527	3.09527	3.09527	3.09527	3.09527
chrXVI	518157	519973	IRC15_chrXVI:518553-520369	60	-	0.773817	0.773817	0.773817	0.773817	0.773817	0.773817	0.773817	0.773817	0.773817	0.773817	0.773817	0.773817	0.773817	0.773817	0.773817	0.773817	0.773817	0.773817	0.773817	0.773817	0.773817	0.773817	0.773817	0.773817	0.773817	0.773817	0.773817	0.773817	0.773817	0.773817	0.773817	0.773817	0.773817	0.773817	0.773817	0.773817	0.773817	0.773817	0.773817	0.773817	0.773817	0.773817	0.773817	0.92858
chrX	309300	313148	SMC3_chrX:299041-302889	60	-	0.154763	0.154763	0.154763	0.154763	0.154763	0.154763	0.154763	0.154763	0.154763	0.154763	0.154763	0.154763	0.154763	0.154763	0.154763	0.154763	0.154763	0.154763	0.154763	0.154763	0.154763	0.154763	0.154763	0	0	0.154763	0.154763	0.154763	0.154763	0.154763	0.154763	0.154763	0.154763	0.154763	0.154763	0.154763	0.154763	0.154763	0.154763	0.154763	0.154763	0.154763	0.154763	0
chrVIII	235379	235811	NOP10_chrVIII:241591-242023	60	+	156.240005	155.916	154.621002	154.134995	153.164001	153.811996	151.869003	153.164001	156.401993	155.431	155.106995	157.373001	157.050003	155.916	156.888	157.535004	157.858994	158.182999	158.669006	158.669006	157.050003	154.945007	154.134995	158.830994	149.764008	158.507004	158.992996	153.973007	156.725998	156.078003	158.182999	157.858994	157.697006	144.259003	144.421005	155.431	157.373001	157.535004	154.945007	154.296997	154.621002	136.487	157.212006	158.669006
chrVII	62735	64621	SHE10_chrVII:67546-69426	60	+	2.2667	2.2667	2.2667	2.2667	2.2667	2.2667	2.2667	2.2667	2.2667	2.2667	2.2667	2.2667	2.2667	2.2667	2.2667	2.10479	2.2667	2.2667	2.2667	2.2667	2.10479	2.10479	1.94288	1.94288	2.10479	1.78098	2.10479	1.94288	2.10479	2.10479	2.2667	2.10479	2.10479	2.10479	2.2667	2.2667	2.2667	2.2667	2.2667	2.2667	2.2667	2.2667	1.78098	2.10479
chrXVI	855970	858889	GPH1_YPR160W-A_chrXVI:861151-864071	60	+	5.18102	5.18102	5.18102	5.18102	5.18102	5.18102	5.18102	5.01911	5.18102	5.18102	5.18102	5.18102	5.18102	5.18102	5.18102	5.18102	5.18102	5.18102	2.91432	2.75242	5.01911	5.01911	5.18102	5.34293	5.34293	5.34293	5.34293	5.34293	5.34293	5.34293	5.34293	5.34293	5.18102	5.34293	5.34293	5.34293	5.34293	5.34293	5.34293	5.34293	4.85721	5.34293	5.34293	5.34293
chrX	688874	690218	HOM6_chrX:689282-690626	60	-	41.012299	40.702801	40.548	38.0718	33.119301	38.381302	38.0718	41.167	40.857498	41.167	40.857498	40.857498	41.167	41.476601	41.476601	40.548	40.083698	40.083698	40.702801	41.012299	41.786098	41.786098	41.631302	41.786098	41.786098	41.786098	41.631302	41.167	39.7742	40.857498	41.012299	42.0956	42.0956	42.0956	42.250401	42.0956	41.940899	42.250401	42.405102	42.559898	42.714699	42.559898	42.559898	42.250401
chrX	610641	611742	YJR096W_chrX:611044-612148	60	+	1513.339966	1529.530029	1526.939941	1523.380005	1492.300049	1461.859985	1474.810059	1457.160034	1466.22998	1452.790039	1499.099976	1490.349976	1510.430054	1541.030029	1511.23999	1538.280029	1540.380005	1535.849976	1494.400024	1514.640015	1508.650024	1505.410034	1483.069946	1493.109985	1501.52002	1524.189941	1525.969971	1540.219971	1530.02002	1507.51001	1525.319946	1530.180054	1532.930054	1558.030029	1559.810059	1560.459961	1556.72998	1558.680054	1559.160034	1562.890015	1387.869995	1557.060059	1564.670044	1565.959961
chrXI	345691	346603	TMA19_chrXI:334147-335059	60	-	25.2264	24.607401	24.916901	25.381201	24.916901	24.4526	24.4526	24.916901	23.678801	24.2978	24.607401	24.4526	24.4526	25.2264	25.071699	24.7621	24.7621	24.2978	24.607401	24.7621	25.2264	25.2264	25.381201	25.381201	25.071699	25.381201	25.381201	25.381201	25.381201	25.2264	24.916901	25.2264	25.381201	25.5359	25.381201	25.381201	25.5359	25.690701	25.690701	25.690701	25.381201	24.7621	25.381201	25.690701
chrIV	965493	966510	YDR262W_chrIV:993121-994137	60	+	2.4286	2.4286	2.4286	2.4286	2.4286	2.4286	2.4286	2.4286	2.4286	2.4286	2.4286	2.4286	2.4286	2.4286	2.4286	2.4286	2.4286	2.4286	2.4286	2.2667	2.4286	2.4286	2.4286	2.4286	2.4286	2.2667	2.2667	2.2667	2.10479	2.10479	2.2667	2.2667	2.2667	2.2667	2.2667	2.2667	2.2667	2.2667	2.2667	2.2667	2.10479	2.10479	1.94288	1.94288
chrXII	530630	532014	SEC13_chrXII:559439-560823	60	+	68.486603	69.458	69.296097	67.677101	67.353302	70.429497	70.105698	71.238998	71.238998	71.238998	71.400902	71.077103	71.077103	69.296097	69.134201	71.238998	70.915199	70.915199	68.486603	70.429497	71.724701	71.400902	71.238998	71.400902	72.048599	72.372398	72.210503	71.724701	72.372398	72.372398	72.372398	72.534302	72.696198	72.372398	72.372398	71.886597	72.534302	72.696198	72.696198	72.696198	72.696198	71.886597	71.886597	71.886597
chrXIII	331783	333038	SUB1_chrXIII:348438-349694	60	-	4.48814	4.33337	4.48814	4.33337	4.48814	4.33337	4.33337	4.33337	4.17861	4.17861	4.48814	4.48814	4.48814	4.48814	4.48814	4.48814	4.6429	4.6429	4.17861	4.6429	6.03577	6.3453	6.3453	6.3453	6.3453	6.3453	6.3453	6.65482	6.3453	6.50006	6.50006	6.19053	6.19053	6.50006	6.3453	6.65482	6.65482	6.3453	6.65482	6.3453	6.65482	6.50006	6.65482	6.50006
chrIV	1005492	1007324	ZIP1_chrIV:1033393-1035225	60	+	225.373993	224.403	224.078995	225.373993	225.212006	222.298004	221.649994	218.412003	217.279007	211.126999	209.830994	209.184006	225.050995	226.345993	226.184006	226.507996	226.184006	226.669998	226.022003	226.992996	227.964996	227.802994	228.126999	228.451004	227.479004	227.802994	227.641006	226.345993	227.317001	226.507996	226.345993	226.345993	224.727005	221.649994	225.860001	227.964996	227.802994	220.841003	220.192993	226.669998	226.992996	226.022003	225.860001	223.593002
chrXIII	781722	783098	SCS7_chrXIII:809446-810822	60	-	15.3216	15.3216	15.3216	15.6311	15.6311	16.0954	16.250099	16.250099	16.0954	16.0954	16.0954	16.0954	16.0954	16.0954	16.250099	16.0954	15.9406	16.250099	15.4763	16.0954	15.9406	15.6311	15.6311	15.3216	13.6192	16.4049	14.0835	15.3216	16.4049	16.5597	16.4049	16.250099	15.7859	16.250099	16.4049	16.5597	16.5597	16.5597	16.5597	16.5597	16.5597	16.5597	16.250099	16.5597
chrXVI	128383	129023	GRE1_chrXVI:128590-129230	60	-	83.572197	85.584099	85.738899	85.429298	86.048401	85.8936	85.584099	86.357903	85.8936	86.203201	86.667503	86.357903	86.667503	86.512703	86.357903	84.036499	78.464996	84.655502	82.953102	87.905602	87.441299	87.905602	87.441299	88.679398	88.834099	88.988899	89.1437	89.1437	87.286499	87.131699	88.988899	89.298401	89.453201	89.608002	89.608002	89.608002	88.060303	89.453201	88.215103	84.036499	87.131699	87.905602	87.286499	83.417397
chrXIII	127900	129732	DAK1_chrXIII:133417-135249	60	+	23.800301	24.447901	24.447901	24.447901	24.447901	23.800301	23.9622	24.1241	22.667	24.285999	24.1241	24.285999	23.800301	23.800301	22.667	23.4765	23.9622	24.1241	23.9622	23.9622	24.1241	24.1241	23.9622	23.9622	23.9622	23.638399	23.800301	23.1527	23.1527	23.1527	23.800301	24.1241	24.285999	24.285999	24.285999	24.285999	24.285999	24.285999	24.285999	23.9622	23.9622	24.1241	24.285999	24.285999
chrIX	228740	229400	ARC15_chrIX:243864-244496	60	-	39.928902	39.928902	39.928902	39.928902	39.7742	39.7742	39.7742	39.6194	39.7742	39.309898	39.4646	39.4646	38.226501	39.000401	36.9884	37.452702	37.762199	34.357498	39.000401	39.309898	39.309898	39.4646	39.309898	39.4646	39.7742	39.309898	39.7742	39.7742	39.4646	39.928902	39.7742	40.083698	39.928902	40.238499	40.238499	36.3694	39.309898	39.309898	39.4646	40.083698	38.6908	38.536098	38.8456	39.7742
chrII	469238	469966	YSA1_chrII:461122-461850	60	-	6.3453	6.3453	6.19053	6.3453	6.3453	5.88101	6.3453	6.3453	6.3453	6.3453	6.3453	6.19053	6.3453	6.03577	6.03577	6.3453	6.19053	6.19053	6.19053	6.19053	6.19053	6.03577	6.19053	6.19053	6.3453	5.57148	6.19053	6.3453	5.88101	6.3453	6.50006	6.65482	6.65482	6.65482	6.65482	6.65482	6.65482	6.65482	6.65482	6.65482	6.65482	6.65482	6.65482	6.65482
chrV	71489	72464	VMA8_chrV:58321-59297	60	+	139.563995	140.858994	141.507004	135.839996	141.182999	140.210999	139.725998	141.345001	140.048996	140.373001	139.401993	140.048996	139.725998	138.591995	139.078003	141.669006	141.669006	140.373001	142.315994	141.992004	141.669006	140.373001	140.535004	141.507004	141.830002	141.830002	141.830002	142.964005	142.639999	138.106995	139.563995	139.078003	138.753998	137.783005	138.753998	139.563995	141.182999	141.830002	141.345001	136.001999	140.697006	141.992004	134.382996	141.345001
chrXI	54552	55440	YKL207W_chrXI:48160-49048	60	+	73.667603	66.219902	65.7342	74.477203	73.667603	73.829498	76.258102	75.286697	63.953201	75.934303	76.096199	74.153297	74.962898	74.477203	74.962898	74.962898	75.934303	76.581902	76.581902	77.067703	75.7724	75.124802	74.639099	74.153297	76.581902	74.801003	77.229599	77.391502	77.229599	77.229599	77.067703	77.067703	76.9058	76.9058	77.067703	76.581902	76.9058	77.391502	77.553398	77.553398	77.553398	78.200996	78.200996	78.039101
chrII	783169	784878	APE3_chrII:774668-776380	60	+	282.527008	282.041992	282.527008	286.251007	287.222992	287.061005	285.928009	286.898987	287.546997	287.38501	286.898987	287.709015	287.061005	287.38501	286.898987	285.118011	284.794006	284.147003	283.498993	214.203003	275.565002	284.794006	288.518005	286.898987	284.147003	288.518005	289.328003	288.355988	288.032013	286.575012	288.194	288.194	286.575012	288.355988	288.679993	288.84201	289.003998	287.869995	289.003998	289.328003	290.136993	287.869995	280.098999	280.423004
chrXII	227130	229058	PDC1_chrXII:232284-234212	60	-	3.40479	3.40479	3.40479	3.40479	3.09527	3.40479	3.71432	3.55956	3.40479	3.40479	3.55956	3.55956	3.55956	3.71432	4.02385	4.02385	4.02385	4.02385	3.40479	3.86908	3.86908	4.02385	3.55956	3.55956	3.55956	3.71432	3.86908	4.02385	4.02385	4.02385	4.02385	4.02385	4.02385	4.02385	4.02385	3.55956	4.02385	4.02385	4.02385	4.02385	4.02385	4.02385	4.02385	3.86908
chrVI	140746	144602	SMC1_chrVI:119390-123246	60	+	4.6953	4.6953	4.6953	4.6953	4.6953	4.53339	4.6953	4.6953	4.6953	4.6953	3.88576	4.20958	4.53339	4.53339	4.53339	4.37149	4.6953	4.6953	4.53339	4.6953	4.6953	4.37149	4.6953	4.6953	4.6953	4.6953	4.6953	4.6953	4.6953	4.53339	4.53339	4.53339	4.53339	4.53339	4.53339	4.6953	4.6953	4.6953	4.6953	4.6953	4.6953	4.53339	4.6953	4.6953
chrVII	751914	752850	LSB1_YGR137W_chrVII:762414-763350	60	+	589.502991	580.112	586.588989	582.86499	564.406982	593.874023	599.379028	599.703003	603.103027	603.750977	603.265015	599.703003	602.455017	591.932007	584.969971	586.588989	587.073975	596.302979	595.007996	605.69397	605.69397	603.427002	598.40802	599.054993	602.455017	600.351013	601.159973	602.778992	603.913025	604.236023	601.807983	606.179016	607.312988	607.797974	607.151001	606.989014	604.559998	604.559998	605.208008	608.607971	608.77002	608.77002	608.607971	608.607971
chrXIII	456532	458996	ILV2_chrXIII:483842-486306	60	+	4205.049805	4218.810059	4146.27002	4265.27002	4261.709961	2999.159912	4158.419922	4404.029785	4447.740234	4467.819824	4455.189941	4428.799805	4441.75	4048.810059	4390.430176	4393.830078	4398.850098	4347.689941	4389.299805	4372.939941	4410.5	4428.310059	4408.560059	4460.859863	4463.290039	4457.620117	4425.890137	4319.680176	4425.720215	4452.279785	4488.709961	4510.560059	4517.529785	4513.799805	4514.77002	4250.060059	4503.600098	4518.97998	4524.490234	4490.160156	4490	4497.930176	4445.149902	4435.279785
chrXIV	440790	441598	YNL100W_chrXIV:437569-438377	60	+	262.289001	263.260986	256.299011	263.584015	265.203003	263.90799	254.679993	260.993988	263.421997	262.937012	260.993988	260.18399	206.755005	245.613007	219.222	213.716995	202.544998	242.535995	260.993988	252.412994	264.717987	265.688995	262.613007	264.717987	267.308014	267.145996	262.774994	262.774994	266.174988	267.308014	267.470001	266.984009	266.498993	265.688995	264.717987	264.880005	246.098007	261.964996	266.337006	264.556	254.356003	263.746002	263.584015	262.937012
chrXVI	100167	101119	SUI3_chrXVI:100441-101393	60	+	107.019997	107.505997	107.667999	107.830002	107.830002	107.991997	107.830002	107.830002	107.667999	107.667999	106.535004	106.535004	106.696999	107.830002	107.830002	107.830002	107.830002	107.830002	107.991997	107.991997	100.382004	100.057999	107.181999	107.505997	106.535004	106.049004	106.696999	107.830002	107.505997	106.535004	106.535004	104.267998	104.753998	106.859001	107.667999	107.830002	107.991997	108.153999	109.125	108.962997	108.962997	108.316002	104.592003	107.181999
chrIV	1441897	1442529	FPR2_chrIV:1480373-1481005	60	+	114.792	115.440002	115.278	116.572998	115.601997	116.735001	116.572998	116.897003	116.735001	116.572998	116.411003	116.572998	116.411003	116.086998	116.572998	116.572998	115.601997	117.058998	108.639999	111.391998	117.058998	117.221001	116.249001	116.249001	109.773003	113.658997	116.249001	116.086998	115.601997	112.040001	114.306	116.735001	116.735001	117.058998	117.543999	111.230003	112.362999	113.820999	116.249001	116.411003	114.954002	116.572998	118.192001	118.192001
chrXII	40315	41067	COF1_chrXII:39686-40438	60	-	6.50006	6.96435	8.04769	8.04769	8.35722	8.97627	8.97627	9.13104	9.13104	9.2858	9.13104	9.44056	9.75009	9.44056	9.75009	9.59533	9.75009	9.90485	9.75009	9.75009	9.90485	9.90485	10.3691	10.2144	10.3691	10.5239	10.5239	10.5239	10.5239	10.6787	10.5239	10.9882	10.8334	11.143	11.6072	11.4525	11.143	9.13104	11.762	11.9168	11.9168	11.762	11.9168	11.762
chrXIII	438318	440725	MUB1_chrXIII:465954-468362	60	+	69.943802	68.972298	68.972298	67.029404	68.0009	67.353302	67.191299	68.972298	68.324699	70.267601	70.429497	64.6008	64.277	64.762703	69.620003	70.105698	70.5914	70.5914	70.753304	70.753304	70.915199	70.5914	71.238998	66.219902	66.705597	70.267601	72.048599	72.210503	73.1819	73.505699	73.991402	74.3153	73.829498	73.667603	73.505699	71.724701	75.124802	75.610497	76.096199	77.067703	77.229599	75.124802	76.743896	77.067703
chrXV	798379	801275	VPH1_chrXV:827872-830768	60	-	125.513	123.964996	124.275002	125.358002	126.442001	125.822998	125.049004	126.287003	125.822998	116.071999	115.453003	127.214996	126.750999	124.893997	127.370003	127.214996	127.370003	125.358002	124.584	125.976997	126.442001	126.132004	126.442001	125.822998	120.560997	120.405998	126.132004	127.370003	127.834	127.525002	126.905998	126.596001	127.525002	127.214996	126.905998	125.049004	126.132004	128.143997	128.143997	125.513	127.370003	126.442001	126.596001	127.214996
chrV	227275	228315	CHO1_chrV:207518-208558	60	-	108.643997	108.643997	108.025002	107.405998	108.953003	105.703003	107.250999	104.775002	107.560997	108.799004	109.108002	108.799004	109.417999	109.417999	108.488998	107.560997	107.560997	108.643997	109.263	108.18	109.108002	109.726997	110.037003	108.334	109.417999	110.191002	109.882004	110.191002	109.882004	110.500999	110.500999	110.191002	110.346001	110.191002	108.799004	108.953003	110.655998	110.037003	107.405998	107.560997	108.025002	108.025002	108.643997	94.405602
chrXVI	804169	804521	TOM5_chrXVI:797503-797855	60	+	0.647627	0.647627	0.647627	0.647627	0.647627	0.647627	0.809534	0.809534	0.809534	0.647627	0.647627	0.809534	0.647627	0.809534	0.809534	0.809534	0.809534	0.809534	0.809534	0.647627	0.647627	0.647627	0.647627	0.647627	0.647627	0.485721	0.323814	0.809534	0.809534	0.809534	0.809534	0.809534	0.809534	0.809534	0.809534	0.809534	0.809534	0.485721	0.647627	0.809534	0.809534	0.647627	0.809534	0.809534
chrXIII	236301	238645	YAP1_chrXIII:253657-256001	60	+	1.94288	1.94288	1.94288	1.94288	2.10479	2.10479	2.10479	2.10479	1.94288	1.94288	1.78098	1.94288	2.10479	2.2667	2.2667	2.2667	2.2667	2.4286	2.4286	2.4286	2.59051	2.59051	2.75242	2.75242	2.75242	2.75242	2.75242	2.75242	2.75242	2.91432	2.91432	2.75242	3.07623	3.07623	3.07623	3.07623	3.07623	3.07623	3.07623	3.23814	3.23814	3.23814	3.23814	3.23814
chrVII	641441	642177	RPL11B_chrVII:648243-648979	60	-	1538.660034	1566.359985	1575.800049	1516.839966	1568.530029	1578.900024	1586.01001	1588.800049	1589.109985	1506.310059	1323.22998	915.424988	1527.51001	1526.890015	1514.819946	1518.689941	1511.26001	1192.76001	1491.609985	1489.439941	1493.619995	1499.040039	1467.619995	1206.530029	1495.170044	1474.430054	1460.189941	1454.160034	1375.22998	1377.390015	1371.670044	1372.290039	1370.890015	1363.77002	1337.160034	1263.180054	1107.48999	820.86499	454.075989	209.240005	1282.98999	1276.800049	1283.300049	1302.949951
chrXVI	730764	731460	SNT309_chrXVI:730477-731173	60	+	276.213013	276.050995	276.213013	276.375	274.756012	274.432007	273.785004	276.050995	273.622986	275.889008	276.860992	275.889008	275.403992	277.02301	275.889008	276.699005	275.889008	274.593994	274.269989	273.299011	277.02301	276.699005	266.013	273.785004	273.785004	273.622986	273.946014	275.242004	270.384003	271.518005	272.326996	275.889008	277.02301	277.184998	277.993988	277.670013	277.02301	276.699005	275.889008	274.432007	274.756012	275.72699	276.213013	274.108002
chrXIII	869063	869911	GLC8_chrXIII:896806-897654	60	-	19.0359	16.5597	19.190701	19.190701	19.190701	19.190701	19.3454	19.3454	19.190701	19.190701	18.2621	18.5716	19.0359	19.190701	18.1073	19.190701	19.190701	19.190701	19.190701	19.0359	19.190701	19.190701	19.190701	19.190701	19.190701	18.2621	19.190701	19.190701	19.190701	19.190701	19.190701	19.190701	19.190701	18.7264	15.9406	13.7739	19.190701	18.5716	18.8811	19.0359	19.0359	19.0359	19.190701	19.190701
chrXIV	750650	751737	YNR061C_chrXIV:742544-743632	60	-	5.41672	5.72624	5.57148	5.41672	5.41672	5.72624	5.72624	5.72624	5.72624	5.72624	5.72624	5.72624	5.41672	5.26195	5.10719	4.33337	4.79766	4.79766	5.10719	4.48814	5.10719	4.95243	4.95243	5.41672	5.41672	4.95243	5.10719	5.41672	5.41672	5.41672	5.41672	5.26195	5.41672	5.41672	5.26195	5.41672	5.41672	5.26195	5.41672	5.41672	5.41672	5.26195	5.26195	5.41672
chrXIV	203671	205279	LAP3_chrXIV:200410-202018	60	+	53.753101	53.429298	53.753101	53.591202	53.591202	52.133999	51.486401	51.486401	51.324501	51.6483	52.295898	52.457802	52.619701	51.6483	52.133999	51.972099	52.619701	52.781601	53.753101	53.753101	53.915001	54.0769	53.591202	53.591202	53.753101	54.0769	53.753101	53.915001	51.162601	53.915001	54.4007	54.562599	54.562599	54.0769	54.4007	51.162601	54.886398	54.724499	54.724499	54.724499	54.724499	54.724499	54.724499	54.724499
chrXV	381395	382283	PEP12_chrXV:400346-401234	60	+	1.78098	1.78098	1.78098	1.78098	1.78098	1.78098	1.78098	1.78098	1.78098	1.78098	1.78098	1.78098	1.78098	1.78098	1.78098	1.78098	1.78098	1.78098	1.78098	1.78098	1.78098	1.78098	1.78098	1.78098	1.78098	1.78098	1.78098	1.78098	1.78098	1.78098	1.78098	1.78098	1.78098	1.78098	1.78098	1.78098	1.61907	1.61907	1.45716	1.45716	1.13335	1.13335	1.61907	1.78098
chrXIII	814167	814543	MRPL33_chrXIII:841914-842290	60	+	1.94288	1.94288	1.94288	1.94288	1.78098	1.94288	1.94288	1.94288	1.78098	1.94288	1.94288	1.94288	1.94288	1.94288	1.94288	1.94288	1.94288	1.94288	1.94288	1.94288	1.94288	1.94288	1.94288	1.94288	1.94288	1.94288	1.94288	1.94288	1.78098	1.78098	1.94288	1.94288	1.94288	1.94288	1.94288	1.94288	1.94288	1.94288	1.94288	1.94288	1.94288	1.94288	1.94288	1.94288
chrXI	476556	477642	YPT52_chrXI:465141-466221	60	-	26.619301	26.4645	26.4645	26.619301	26.928801	26.928801	26.928801	26.928801	26.928801	26.928801	26.774099	26.928801	26.928801	26.928801	26.928801	26.309799	19.0359	26.774099	26.774099	26.928801	26.928801	26.4645	26.309799	26.4645	26.4645	26.619301	25.690701	25.381201	25.381201	25.071699	25.5359	25.845501	26.0002	25.5359	24.4526	23.524	23.9883	26.0002	26.155001	26.155001	26.155001	26.155001	26.0002	26.0002
chrVI	187390	189046	UBP6_chrVI:164992-166648	60	+	87.753502	86.296402	78.039101	94.391701	88.886902	83.2201	95.686996	97.144096	97.629799	94.7155	99.086998	95.039299	99.734596	98.115601	99.8965	99.8965	100.057999	100.057999	100.057999	100.057999	95.8489	96.658401	94.7155	96.172699	84.839203	95.363098	79.4963	97.791702	95.525101	97.144096	96.982201	99.572701	98.925102	97.306	100.057999	99.734596	97.791702	99.8965	98.4394	98.601303	92.610703	95.201202	96.982201	98.277496
chrVII	499582	500925	ERG26_chrVII:495251-496595	60	-	116.846001	116.537003	111.893997	117.775002	119.013	114.834	115.299004	118.084	118.238998	117.93	112.976997	91.000801	116.537003	116.226997	117.155998	116.692001	116.226997	116.692001	116.226997	114.214996	114.060997	113.750999	113.750999	112.358002	114.214996	114.060997	113.905998	114.060997	112.976997	112.667999	110.500999	110.655998	101.214996	101.059998	106.632004	101.834	90.381798	80.322197	80.476898	84.965103	75.9888	77.072098	76.607803	64.691101
chrXV	234748	235516	RPP2A_chrXV:254099-254867	60	+	2.10479	2.10479	1.94288	1.94288	1.78098	1.94288	1.94288	1.78098	2.10479	2.10479	2.10479	2.2667	2.2667	2.2667	2.2667	2.2667	2.2667	2.10479	2.2667	2.2667	2.2667	2.2667	2.2667	2.2667	2.2667	2.2667	2.2667	2.2667	2.2667	2.2667	2.2667	2.2667	2.2667	2.2667	2.2667	2.2667	2.2667	2.10479	2.10479	2.10479	2.2667	2.2667	2.2667	2.2667
chrVIII	447073	447875	CTR2_YHR175W-A_chrVIII:452906-453706	60	+	93670.20313	93252.70313	94099.5	94115.70313	93536	87127.79688	80370.89844	84571.60156	66884.39844	85634.79688	90058.79688	87979.20313	89020.39844	89425.70313	91075.89844	89989.79688	89762.79688	91273.70313	86042.79688	88533.79688	88948.70313	92994.10156	87464.5	92265.10156	93005.29688	93023.29688	92980.20313	93163.29688	93381.10156	89736.39844	92423.60156	93730.29688	93833.79688	94070.5	89829	94003.79688	93420.10156	92356.89844	93420.39844	93959.10156	94112.60156	94404.20313	94657.39844	94661.79688
chrXVI	451068	452873	SUR1_chrXVI:451466-453274	60	-	12.5358	12.3811	12.5358	12.5358	12.3811	12.2263	12.3811	12.5358	12.5358	12.3811	12.3811	12.3811	12.3811	12.3811	12.2263	12.0715	11.9168	11.9168	11.762	11.9168	11.9168	12.0715	11.9168	12.0715	12.0715	11.9168	11.9168	10.5239	12.0715	12.2263	11.9168	12.0715	12.2263	11.9168	10.2144	11.762	10.9882	11.143	12.0715	11.9168	12.2263	12.2263	12.2263	12.0715
chrII	316524	318036	CSG2_chrII:308860-310372	60	-	112.513	112.358002	112.358002	112.513	110.810997	112.821999	112.513	112.513	112.667999	111.738998	111.893997	107.250999	108.334	105.084	92.238899	109.571999	109.263	109.263	109.882004	111.120003	106.321999	104.464996	105.238998	106.632004	109.417999	105.549004	109.108002	107.405998	109.417999	111.893997	111.275002	107.714996	112.358002	112.821999	111.584	113.132004	113.442001	113.750999	113.750999	113.750999	113.596001	108.18	113.442001	113.596001
chrIII	62245	63373	LSB5_chrIII:61617-62745	60	+	0.485721	0.485721	0.485721	0.323814	0.485721	0.485721	0.485721	0.485721	0.485721	0.485721	0.485721	0.485721	0.485721	0.485721	0.485721	0.485721	0.485721	0.485721	0.485721	0.485721	0.485721	0.485721	0.485721	0.485721	0.485721	0.485721	0.485721	0.485721	0.485721	0.485721	0.485721	0.485721	0.485721	0.485721	0.485721	0.485721	0.485721	0.485721	0.485721	0.485721	0.485721	0.485721	0.485721	0.485721
chrII	259439	260280	RCR1_chrII:245830-246670	60	+	1.61907	1.45716	1.45716	1.45716	1.45716	1.13335	1.45716	1.45716	1.61907	1.61907	1.61907	1.61907	1.78098	1.78098	1.78098	1.78098	1.78098	1.78098	1.78098	1.78098	1.78098	1.78098	1.78098	1.78098	1.94288	1.94288	1.94288	1.94288	1.94288	1.94288	1.94288	1.94288	1.94288	1.78098	1.78098	1.78098	1.94288	1.94288	1.94288	1.94288	1.45716	1.94288	1.94288	1.94288
chrII	360037	361365	MUM2_chrII:352054-353382	60	-	101.525002	101.525002	101.679001	102.143997	102.299004	101.834	102.143997	102.143997	100.596001	101.059998	101.214996	101.834	102.299004	102.299004	102.299004	101.525002	101.834	101.988998	102.299004	102.299004	101.214996	95.334198	102.917999	104.000999	101.679001	104.309998	104.775002	102.453003	104.620003	104.000999	105.393997	105.858002	106.013	106.167999	103.691002	103.846001	104.620003	105.703003	105.858002	106.013	106.167999	105.703003	105.393997	104.775002
chrXVI	460220	461772	MNN9_chrXVI:460626-462178	60	-	34.976501	35.131302	34.976501	34.976501	35.285999	35.131302	35.131302	35.131302	34.047901	34.821701	35.131302	34.976501	34.976501	35.131302	35.131302	35.131302	35.131302	34.667	35.131302	35.285999	35.285999	35.4408	33.583599	33.428902	33.583599	34.357498	34.667	34.512199	34.357498	34.821701	35.131302	34.667	34.512199	34.667	34.976501	31.881201	32.1908	31.7265	30.797899	24.916901	26.309799	27.547899	35.285999	35.285999
chrIX	290519	294159	IRR1_chrIX:304351-307991	60	-	230.906998	229.203995	132.787003	131.085007	126.287003	123.037003	26.928801	26.309799	18.1073	17.3335	17.024	6.80959	6.80959	6.80959	5.57148	5.57148	5.41672	5.41672	5.41672	5.57148	5.57148	5.57148	5.41672	5.41672	5.57148	5.26195	5.26195	4.79766	4.95243	4.48814	4.17861	3.86908	4.6429	5.10719	5.10719	5.10719	5.10719	5.26195	5.10719	4.95243	4.95243	4.95243	4.79766	4.79766
chrXIII	298341	299941	FMS1_chrXIII:315346-316946	60	+	64.762703	64.277	62.658001	62.819901	63.629398	63.791302	63.629398	56.6674	60.715099	61.686501	61.8484	63.953201	64.115097	65.086601	65.248497	65.248497	64.438904	64.924698	65.248497	65.086601	65.086601	64.438904	64.762703	65.086601	65.248497	65.248497	64.924698	64.924698	64.924698	62.9818	65.086601	65.248497	65.086601	64.438904	64.762703	65.086601	65.248497	65.572304	65.248497	64.762703	65.4104	65.572304	65.572304	65.572304
chrXIII	406159	408016	ADH3_chrXIII:434130-435986	60	+	39.0196	38.695702	35.943298	35.4576	38.0481	38.371899	37.8862	38.0481	38.0481	38.371899	37.7243	37.7243	37.238602	37.076698	36.429001	36.914799	33.676601	37.076698	37.238602	37.076698	36.591	36.267101	36.267101	36.267101	36.267101	35.4576	34.971901	34.971901	34.648102	33.838501	34.1623	33.838501	34.324299	34.1623	34.971901	34.324299	35.4576	35.619499	35.4576	35.4576	35.133801	35.2957	35.619499	35.4576
chrIV	644184	646116	BMH2_chrIV:652663-654599	60	+	8.58106	8.58106	8.58106	8.58106	8.58106	8.25725	8.09534	8.41916	6.63818	8.58106	8.58106	8.58106	8.58106	8.25725	7.93344	7.1239	7.28581	7.44772	8.09534	8.09534	7.93344	7.93344	7.93344	7.93344	7.93344	7.77153	7.77153	7.77153	7.44772	7.44772	7.28581	7.44772	7.28581	7.44772	7.77153	7.60962	7.60962	7.60962	7.60962	7.60962	7.60962	7.60962	7.28581	7.28581
chrIV	1157250	1157873	YDR357C_chrIV:1189112-1189736	60	-	2.47621	2.78574	2.78574	2.78574	2.78574	2.78574	2.78574	2.47621	2.47621	2.63098	2.63098	2.78574	2.78574	2.78574	2.78574	2.78574	2.78574	2.78574	2.78574	2.78574	2.78574	2.78574	2.47621	2.78574	2.78574	2.78574	2.78574	2.47621	2.78574	2.78574	2.78574	2.78574	2.78574	2.78574	2.78574	2.78574	2.63098	2.78574	2.78574	2.78574	2.78574	2.78574	2.78574	2.63098
chrIV	192166	193254	MSH5_chrIV:180008-181096	60	+	212.421997	213.069	213.231003	213.231003	213.069	213.393005	213.231003	213.393005	211.449997	212.908005	213.393005	207.565002	208.535995	213.231003	213.716995	213.716995	214.041	212.908005	213.393005	213.554993	213.393005	203.354996	214.041	214.850006	214.203003	215.822006	215.822006	215.335999	215.983994	216.307999	216.630997	215.983994	215.822006	212.259995	216.145996	216.307999	215.011993	215.335999	216.792999	211.774002	215.822006	216.630997	216.792999	216.630997
chrIII	265128	265656	TRX3_chrIII:259557-260077	60	+	330.290009	333.528015	332.718994	334.5	334.822998	333.85199	334.175995	332.557007	331.747009	329.641998	332.718994	338.546997	340.652008	342.109009	342.109009	341.299988	342.595001	339.519012	341.946991	341.462006	341.946991	337.414001	343.890015	344.052002	344.376007	343.890015	344.213989	340.48999	340.652008	342.595001	343.243011	339.681	340.48999	340.48999	339.356995	338.062012	341.138	343.403992	343.403992	344.376007	343.080994	338.222992	338.709015	345.67099
chrV	472809	474529	COX15_chrV:453406-455126	60	+	17.485901	17.485901	17.6478	17.6478	17.485901	17.6478	17.6478	17.6478	17.6478	17.485901	17.809799	17.1621	17.1621	16.676399	15.5431	17.1621	17.323999	17.323999	17.1621	17.485901	17.6478	17.6478	17.809799	17.971701	18.2955	18.2955	18.457399	18.1336	18.2955	18.457399	18.457399	18.2955	18.2955	18.457399	18.457399	18.1336	18.2955	18.457399	18.457399	18.457399	18.457399	18.2955	17.971701	17.971701
chrXV	557075	559867	EFT1_chrXV:575017-577809	60	+	118.353996	116.572998	116.411003	117.221001	117.543999	118.353996	118.515999	117.867996	117.867996	118.029999	117.867996	118.678001	118.353996	118.353996	118.353996	118.515999	118.678001	118.353996	118.353996	117.706001	119.001999	118.839996	113.334999	114.306	118.515999	118.515999	118.839996	118.839996	118.678001	119.163002	119.163002	118.353996	118.353996	117.706001	117.706001	118.353996	114.468002	118.678001	116.897003	118.839996	118.839996	116.411003	116.572998	119.487
chrVIII	479465	480913	ERG9_chrVIII:484804-486252	60	+	67.838997	67.191299	67.029404	67.191299	67.515198	66.381798	65.7342	65.248497	67.353302	65.7342	67.353302	67.353302	62.9818	67.191299	66.543701	67.029404	67.191299	67.838997	68.0009	68.162804	67.838997	67.677101	67.838997	66.219902	68.0009	67.838997	68.324699	68.0009	68.162804	68.162804	68.324699	68.324699	68.486603	68.486603	67.838997	68.0009	68.648499	68.486603	67.838997	68.648499	66.219902	68.648499	68.810402	68.972298
chrXI	518656	519592	DAL80_chrXI:506898-507834	60	+	0.647627	0.647627	0.647627	0.647627	0.647627	0.647627	0.647627	0.647627	0.647627	0.647627	0.647627	0.647627	0.647627	0.647627	0.647627	0.485721	0.485721	0.485721	0.647627	0.647627	0.647627	0.647627	0.647627	0.647627	0.647627	0.647627	0.647627	0.647627	0.647627	0.647627	0.647627	0.647627	0.647627	0.647627	0.647627	0.647627	0.647627	0.647627	0.647627	0.647627	0.647627	0.647627	0.647627	0.647627
chrXII	81936	84448	YLL029W_chrXII:81322-83834	60	+	20.2384	20.400299	20.562201	20.886	20.7241	20.886	20.7241	20.7241	20.0765	20.0765	20.0765	19.105	20.400299	20.7241	20.886	20.886	20.886	20.886	21.209801	21.3717	21.5336	21.3717	21.5336	20.7241	21.047899	21.695499	21.695499	21.695499	19.914499	21.209801	21.857401	21.857401	22.0193	22.0193	22.0193	21.047899	21.047899	21.857401	21.857401	21.857401	21.857401	22.0193	22.0193	22.0193
chrII	731067	731611	DUT1_chrII:722581-723125	60	+	95.525101	96.496498	96.658401	95.525101	96.496498	96.334602	96.334602	96.496498	96.496498	90.182098	94.067902	96.010803	96.010803	94.229797	95.363098	95.525101	94.553596	95.201202	95.525101	93.905998	95.525101	95.363098	95.201202	95.686996	94.7155	92.125	94.7155	95.363098	95.201202	94.391701	94.7155	95.201202	94.7155	90.182098	92.610703	94.067902	86.944	95.039299	94.877403	94.7155	95.363098	95.201202	93.096397	93.744102
chrVII	529412	530892	UGA1_chrVII:525191-526671	60	+	84.515404	84.839203	85.324898	87.591599	88.886902	88.563103	85.972504	85.324898	86.134499	88.563103	87.591599	87.267799	86.296402	85.8106	83.867798	87.591599	86.458298	87.429703	89.048798	89.210701	89.372597	89.372597	89.5345	89.5345	89.210701	89.048798	87.429703	89.210701	89.372597	89.048798	89.210701	85.163002	88.886902	88.724998	88.239197	87.105904	87.753502	87.915398	89.048798	88.077301	88.077301	89.048798	89.210701	88.563103
chrXV	655777	657169	FYV12_SER1_chrXV:679249-680641	60	+	0.161907	0.161907	0.161907	0.161907	0.161907	0.161907	0.161907	0.161907	0.161907	0.161907	0.161907	0.161907	0.161907	0.161907	0.161907	0.161907	0.161907	0.161907	0.161907	0.323814	0.323814	0.323814	0.323814	0.323814	0.323814	0.323814	0.323814	0.323814	0.323814	0.323814	0.323814	0.323814	0.323814	0.323814	0.323814	0.323814	0.323814	0.323814	0.323814	0.323814	0.323814	0.323814	0.323814	0.323814
chrII	160189	161102	ERD2_chrII:142008-142920	60	-	10.8334	10.6787	10.8334	10.8334	10.8334	10.8334	10.8334	10.8334	10.8334	10.3691	10.8334	10.8334	10.6787	10.5239	10.5239	10.0596	10.5239	10.9882	10.9882	10.3691	10.5239	9.90485	10.9882	10.9882	10.9882	10.9882	11.143	11.143	10.8334	11.143	11.143	11.143	11.143	11.143	11.143	11.143	10.9882	10.9882	10.9882	10.9882	10.9882	10.9882	10.9882	10.9882
chrXVI	591781	592789	TIF6_chrXVI:592186-593194	60	-	121.025002	121.334	123.192001	123.192001	121.799004	115.608002	123.655998	124.43	124.43	121.025002	123.500999	123.810997	124.275002	124.584	124.43	124.43	124.275002	124.43	124.43	124.893997	124.584	124.43	124.275002	124.43	124.738998	124.893997	125.049004	123.964996	118.549004	124.738998	124.43	120.405998	123.192001	123.964996	118.084	123.964996	124.584	124.738998	125.049004	123.500999	124.43	124.43	124.120003	124.738998
chrVII	1046086	1047230	ERV29_chrVII:1060488-1061632	60	-	132.787003	138.977005	138.822998	138.513	140.369995	140.524994	140.061005	139.906006	140.835007	140.524994	142.382004	142.537003	143.001007	142.537003	142.692001	142.692001	142.692001	140.061005	140.216003	139.906006	142.692001	142.072998	142.227005	142.692001	142.847	142.692001	134.335007	133.716003	133.095993	142.537003	142.537003	141.917999	141.917999	141.608002	139.597	135.417999	130.311005	141.453995	140.988998	140.216003	142.227005	142.537003	142.537003	142.847
chrII	688787	689209	YBR230W-A_chrII:680285-680709	60	+	6.31437	6.31437	6.15246	6.15246	5.34293	5.50483	6.31437	6.31437	6.31437	6.31437	6.31437	6.31437	5.82865	6.31437	6.31437	6.31437	6.31437	6.31437	6.15246	6.31437	5.99055	6.31437	6.31437	6.15246	6.15246	6.15246	6.15246	6.15246	6.15246	6.15246	6.15246	6.15246	6.15246	6.15246	5.82865	5.82865	5.82865	5.82865	5.82865	5.99055	5.99055	5.50483	5.82865	5.99055
chrX	700405	701332	MGM101_chrX:700814-701742	60	+	0.647627	0.647627	0.647627	0.647627	0.647627	0.647627	0.647627	0.647627	0.647627	0.647627	0.485721	0.647627	0.647627	0.647627	0.647627	0.647627	0.647627	0.647627	0.647627	0.647627	0.647627	0.647627	0.647627	0.647627	0.647627	0.647627	0.647627	0.647627	0.647627	0.647627	0.647627	0.647627	0.647627	0.647627	0.647627	0.647627	0.647627	0.647627	0.647627	0.485721	0.647627	0.647627	0.485721	0.647627
chrX	623135	624247	ADO1_chrX:623536-624648	60	+	14.8954	14.8954	14.8954	14.8954	15.3812	15.0573	14.8954	15.2192	15.0573	15.0573	15.2192	15.2192	15.0573	15.0573	15.0573	13.7621	14.8954	14.7335	14.7335	14.4097	15.2192	15.3812	15.2192	15.705	15.705	15.705	15.0573	15.705	15.3812	15.5431	15.5431	15.3812	15.705	15.8669	15.5431	15.3812	15.2192	15.705	15.705	15.8669	15.8669	15.8669	15.5431	15.8669
chrIV	425152	426288	GPM2_chrIV:413948-415084	60	+	11.3335	11.4954	11.6573	11.6573	11.6573	11.9811	11.9811	12.4668	12.4668	12.6287	12.9525	12.9525	12.7906	12.9525	12.9525	12.7906	12.7906	12.9525	13.1145	13.1145	13.4383	13.4383	13.6002	14.4097	14.4097	15.0573	16.028799	17.0002	17.323999	19.266899	19.428801	19.5907	19.266899	19.428801	19.5907	19.5907	19.5907	19.5907	19.5907	18.9431	18.7812	19.428801	19.266899	19.7526
chrXV	46078	46918	CDC33_chrXV:60270-61110	60	-	45.964699	45.809898	45.809898	45.655201	45.964699	45.500401	45.655201	46.119499	45.809898	45.655201	45.809898	45.809898	45.190899	45.809898	46.119499	46.119499	46.2742	46.119499	46.2742	46.119499	45.655201	46.119499	46.2742	45.964699	45.964699	45.964699	45.964699	46.119499	45.809898	46.2742	45.809898	44.726601	42.559898	45.190899	46.738499	46.429001	45.190899	46.893299	47.048	46.738499	46.738499	39.309898	46.738499	44.726601
chrV	214491	215979	GPA2_chrV:195066-196554	60	+	3.88576	4.04767	4.04767	4.20958	4.37149	4.37149	4.37149	4.37149	4.04767	4.20958	4.20958	4.04767	3.88576	3.88576	3.88576	4.04767	3.56195	3.88576	4.04767	4.04767	4.04767	4.04767	4.04767	4.04767	4.04767	3.72386	3.56195	3.72386	4.04767	3.88576	3.88576	3.72386	3.88576	3.56195	2.59051	2.2667	3.56195	3.72386	3.72386	3.88576	4.04767	3.88576	3.88576	3.88576
chrXIII	382532	383134	TVP18_chrXIII:410750-411350	60	-	26.309799	37.1432	39.4646	39.4646	39.4646	39.155102	38.536098	38.381302	38.536098	38.536098	37.452702	37.298	37.452702	37.452702	34.512199	29.869301	37.452702	37.298	37.1432	37.298	36.833698	37.452702	37.452702	36.9884	35.905102	37.298	37.452702	36.2146	36.2146	35.285999	36.524101	35.750301	35.5956	36.2146	36.3694	36.3694	36.833698	36.678902	36.2146	34.976501	35.4408	35.4408	35.5956	35.4408
chrIV	1232163	1232963	HPT1_chrIV:1270005-1270805	60	+	51.486401	51.486401	47.114899	41.286301	46.143501	46.7911	45.3339	44.848202	43.390999	42.581501	40.638599	38.533798	19.7526	19.428801	19.266899	18.457399	17.971701	17.0002	16.190701	16.838301	17.809799	17.809799	14.2478	14.0859	14.0859	12.3049	12.143	12.143	11.9811	11.6573	11.6573	11.3335	11.3335	11.1716	11.3335	11.3335	11.0097	11.0097	11.0097	11.0097	11.0097	11.0097	10.8478	11.0097
chrV	318152	321390	RNR1_chrV:298739-301979	60	+	2.59051	2.91432	2.91432	2.91432	2.91432	2.91432	2.75242	2.91432	2.75242	2.75242	2.91432	2.91432	2.91432	2.91432	2.91432	2.91432	2.91432	2.91432	2.91432	2.75242	2.75242	2.75242	2.75242	2.75242	2.59051	2.59051	2.59051	2.59051	2.2667	2.2667	2.4286	2.59051	2.59051	2.59051	2.59051	2.4286	2.59051	2.59051	2.59051	2.59051	2.4286	2.4286	2.59051	2.59051
chrII	573274	573618	YSY6_chrII:565181-565525	60	+	54.2388	54.4007	54.562599	54.4007	54.4007	54.4007	54.4007	54.562599	54.4007	54.4007	54.724499	54.886398	54.886398	54.886398	54.562599	51.162601	54.724499	54.886398	54.886398	54.886398	55.048302	54.0769	55.048302	53.429298	54.886398	54.562599	55.048302	54.724499	54.724499	53.429298	52.781601	50.5149	53.105499	52.943501	52.619701	54.886398	54.562599	54.886398	54.886398	54.886398	55.048302	53.429298	55.048302	55.048302
chrXII	599144	601805	RCK2_chrXII:633527-636191	60	+	0	0	0	0	0	0	0	0	0	0	0	0	0	0	0	0	0	0	0	0	0	0	0	0	0	0	0	0	0	0	0	0	0	0	0	0	0	0	0	0	0	0	0	0
chrIII	136196	136532	SNR33_chrIII:142208-142544	60	-	6.19053	6.03577	6.03577	6.03577	6.03577	6.03577	6.03577	6.03577	6.03577	6.03577	6.03577	6.03577	6.03577	6.03577	6.03577	6.03577	6.03577	6.03577	6.03577	5.88101	5.88101	5.72624	5.72624	5.88101	6.03577	5.57148	5.57148	5.57148	5.72624	5.72624	5.72624	5.72624	5.72624	5.72624	5.72624	5.72624	5.57148	5.72624	5.72624	5.72624	5.72624	5.57148	5.41672	5.57148
chrVIII	177977	179905	PUT2_chrVIII:181945-183873	60	+	49.705399	49.381599	50.353001	50.029202	50.353001	50.353001	50.353001	50.353001	50.353001	50.353001	50.353001	50.029202	49.867298	50.191101	50.191101	50.029202	49.867298	49.705399	49.867298	49.867298	48.734001	50.029202	50.029202	49.705399	49.2197	49.705399	49.543499	49.543499	49.543499	49.381599	48.572102	48.0863	47.762501	33.838501	36.914799	46.952999	48.895901	49.381599	49.2197	49.381599	49.705399	49.543499	49.2197	49.543499
chrXV	901088	901704	SNC2_chrXV:930610-931226	60	-	12.0715	12.2263	12.2263	12.2263	12.2263	12.2263	12.3811	12.5358	12.5358	12.3811	12.0715	12.2263	12.3811	13.0001	11.4525	11.762	10.6787	12.0715	11.6072	11.9168	12.0715	12.0715	11.762	11.2977	9.90485	9.90485	9.90485	9.75009	10.2144	10.0596	10.0596	10.0596	10.0596	8.97627	9.44056	9.44056	10.2144	9.90485	9.90485	9.75009	10.0596	8.20246	8.35722	10.0596
chrIV	1184900	1185595	FRQ1_chrIV:1222685-1223381	60	+	0.323814	0.323814	0.323814	0.323814	0.323814	0.323814	0.323814	0.323814	0.323814	0.323814	0.323814	0.323814	0.323814	0.323814	0.323814	0.323814	0.323814	0.323814	0.323814	0.323814	0.323814	0.323814	0.323814	0.323814	0.323814	0.323814	0.323814	0.323814	0.323814	0.323814	0.323814	0.323814	0.323814	0.323814	0.323814	0.323814	0.323814	0.323814	0.323814	0.323814	0.323814	0.323814	0.323814	0.323814
chrXIII	768397	769173	CUE1_chrXIII:795762-796538	60	+	35.2957	35.133801	35.619499	35.619499	35.619499	35.4576	35.133801	35.133801	34.648102	34.324299	30.2766	33.352798	35.133801	35.4576	34.648102	35.133801	34.971901	35.4576	35.4576	35.781399	34.324299	34.1623	34.1623	31.5718	33.838501	34.486198	35.781399	36.105202	36.105202	35.781399	35.781399	35.619499	35.619499	35.619499	35.781399	35.943298	35.781399	35.619499	35.619499	35.4576	35.133801	35.619499	35.619499	35.943298
chrVI	224419	226163	LSB3_chrVI:201721-203465	60	-	88.988899	88.834099	88.834099	88.988899	88.679398	89.298401	89.1437	89.298401	89.453201	89.453201	89.298401	89.298401	89.453201	89.608002	89.453201	89.453201	89.298401	89.762703	90.072197	90.226997	89.453201	90.536499	90.381798	90.072197	90.072197	90.072197	89.608002	89.453201	89.298401	86.203201	87.131699	87.441299	89.453201	89.298401	90.381798	90.381798	90.691299	90.691299	90.536499	89.762703	90.381798	89.762703	88.369904	88.215103
chrII	610578	611730	GDT1_chrII:602509-603661	60	+	212.421997	221.003006	221.164993	221.488998	221.488998	221.488998	207.403	207.240997	219.059998	218.25	218.735992	160.287994	160.449997	151.382996	129.524994	149.440002	165.145004	203.354996	205.460007	198.822006	204.326004	205.136002	201.412003	217.440994	216.307999	223.108002	223.108002	220.679001	221.003006	213.393005	216.307999	221.488998	222.298004	223.431	222.136002	223.755005	223.270004	223.270004	222.298004	221.003006	220.354996	222.460007	222.136002	204.326004
chrVI	276064	277765	YFR052C-A_HXK1_chrVI:253450-255154	60	-	1.23811	1.39287	1.39287	1.39287	1.39287	1.39287	1.39287	1.39287	1.54763	1.54763	1.54763	1.54763	1.54763	1.54763	1.54763	1.54763	1.54763	1.54763	1.54763	1.54763	1.54763	1.7024	1.7024	1.7024	1.7024	1.7024	1.85716	2.01192	2.01192	2.01192	2.01192	2.01192	2.01192	1.85716	2.01192	2.16669	2.16669	2.16669	2.16669	2.16669	2.16669	2.16669	2.16669	2.16669
chrXIV	674111	676103	ARE2_chrXIV:665298-667290	60	+	246.746002	243.184006	238.164993	238.003006	239.298004	242.212997	248.365005	248.850998	248.850998	240.108002	248.688995	250.794006	251.279007	250.794006	251.279007	250.145996	249.822006	249.983994	250.955994	250.470001	249.983994	238.326996	250.794006	251.279007	250.632004	242.375	238.975006	243.669998	243.022003	247.718002	248.365005	242.697998	249.660004	246.259995	250.145996	246.421997	195.259995	248.688995	250.632004	250.794006	249.822006	249.822006	237.516998	228.289001
chrXV	607388	608372	PUP1_chrXV:630853-631837	60	-	5.10719	5.10719	5.10719	5.10719	5.10719	5.10719	3.86908	5.10719	5.10719	5.10719	5.10719	5.10719	5.10719	5.10719	4.95243	4.33337	4.6429	4.79766	4.6429	4.95243	4.6429	4.79766	4.95243	4.48814	4.79766	4.79766	4.95243	4.79766	4.79766	4.79766	4.79766	4.79766	4.79766	4.79766	4.6429	4.79766	4.6429	4.95243	4.95243	4.95243	4.95243	4.95243	4.95243	4.6429
chrVII	816939	817913	CLC1_chrVII:832382-833350	60	+	20.0765	20.0765	19.7526	19.7526	19.7526	19.105	19.105	18.619301	18.619301	18.619301	19.105	19.266899	19.266899	19.105	19.266899	19.266899	19.266899	19.266899	19.266899	19.266899	19.266899	19.266899	19.266899	19.266899	19.266899	19.266899	19.105	18.619301	18.9431	18.457399	18.9431	19.105	19.105	19.266899	19.105	19.105	19.266899	19.266899	19.266899	19.266899	19.266899	19.266899	19.105	19.105
chrXV	820758	821446	FMP31_chrXV:850252-850940	60	+	754.161987	754.64801	754.161987	751.247986	751.734009	753.190979	703.646973	749.46698	755.133972	756.10498	750.762024	755.45697	755.296021	757.077026	758.372009	758.210022	757.400024	757.562012	755.942993	757.723999	743.153015	754.486023	757.400024	759.18103	754.809998	757.237976	755.133972	757.885986	757.077026	757.885986	755.781006	757.723999	759.343018	754.486023	754.161987	743.314026	734.570984	732.46698	755.296021	754.64801	758.210022	754.809998	749.953003	753.028992
chrIV	518876	520654	MRH1_chrIV:507814-509590	60	+	28.819401	27.5242	31.5718	32.219501	32.057598	31.409901	32.219501	32.8671	32.7052	32.381401	33.028999	29.952801	33.028999	32.8671	33.028999	33.028999	33.190899	32.543301	33.190899	33.028999	33.190899	33.190899	32.8671	33.028999	33.352798	33.028999	33.028999	33.190899	33.352798	33.190899	32.543301	33.028999	33.028999	33.190899	33.190899	33.190899	33.190899	32.7052	33.190899	33.190899	33.028999	33.352798	33.676601	30.7623
chrIX	226067	226699	FIS1_chrIX:241192-241824	60	-	3.55956	3.55956	3.55956	3.40479	3.55956	3.55956	3.55956	3.55956	3.55956	3.55956	3.55956	3.55956	3.55956	3.55956	3.55956	3.55956	3.55956	3.55956	3.25003	3.25003	3.25003	3.25003	3.25003	3.55956	3.55956	3.55956	3.55956	3.55956	3.55956	3.55956	3.55956	3.55956	3.55956	3.55956	3.55956	3.55956	3.55956	3.55956	3.55956	3.55956	3.55956	3.55956	3.55956	3.40479
chrII	249662	250758	HTB2_chrII:236053-237150	60	+	0	0	0	0	0	0	0	0	0	0	0	0	0	0	0	0	0	0	0	0	0	0	0	0	0	0	0	0	0	0	0	0	0	0	0	0	0	0	0	0	0	0	0	0
chrXII	432666	435146	YLR149C_chrXII:437420-439900	60	-	0.773817	0.619053	0.619053	0.619053	0.773817	0.773817	0.773817	0.773817	0.773817	0.773817	0.773817	0.773817	0.773817	0.773817	0.773817	0.773817	0.773817	0.773817	0.773817	0.773817	0.773817	0.773817	0.773817	0.773817	0.773817	0.773817	0.773817	0.773817	0.773817	0.773817	0.773817	0.773817	0.773817	0.773817	0.773817	0.773817	0.773817	0.773817	0.773817	0.773817	0.46429	0.773817	0.619053	0.773817
chrV	233128	233784	CHZ1_chrV:213370-214026	60	+	1.94288	1.94288	1.94288	1.94288	1.94288	1.94288	1.94288	1.94288	1.94288	1.94288	1.94288	1.94288	1.94288	1.78098	1.78098	1.29525	1.29525	1.29525	1.94288	1.94288	1.94288	1.94288	1.78098	1.94288	2.10479	2.10479	2.10479	2.10479	2.10479	2.10479	2.10479	2.10479	2.10479	2.10479	2.10479	2.10479	2.10479	2.10479	2.10479	2.10479	2.10479	1.94288	2.10479	2.10479
chrXIII	483918	484452	YMR122W-A_chrXIII:511266-511802	60	+	34.324299	33.352798	33.676601	34.1623	34.324299	34.1623	34.324299	34.324299	34.486198	34.486198	34.486198	34.486198	34.000401	34.486198	34.810001	34.486198	34.486198	34.648102	34.324299	32.057598	25.7432	32.543301	34.000401	33.838501	34.324299	34.971901	34.971901	34.971901	34.971901	34.810001	34.324299	34.486198	34.486198	33.028999	33.028999	33.028999	33.352798	34.000401	34.810001	34.971901	34.810001	34.810001	34.810001	34.324299
chrII	552974	554261	APD1_chrII:544886-546174	60	+	1.29525	1.61907	1.78098	1.78098	1.78098	1.78098	1.78098	1.45716	1.45716	1.78098	1.78098	1.78098	1.78098	1.78098	1.78098	1.78098	1.78098	1.78098	1.78098	1.78098	1.61907	1.78098	1.61907	1.61907	1.78098	1.78098	1.78098	1.78098	1.78098	1.61907	1.78098	1.78098	1.78098	1.78098	1.78098	1.78098	1.78098	1.78098	1.78098	1.78098	1.78098	1.78098	1.78098	1.78098
chrIV	160325	161269	YDL173W_chrIV:148152-149096	60	+	3.23814	3.23814	3.23814	3.23814	3.23814	3.23814	3.23814	3.23814	3.23814	3.23814	3.23814	3.23814	3.23814	3.23814	2.91432	3.23814	3.23814	3.23814	3.23814	3.23814	3.23814	3.23814	3.23814	3.23814	2.75242	2.59051	3.23814	3.23814	3.40004	3.40004	3.40004	3.40004	3.40004	3.40004	3.40004	3.40004	3.23814	3.23814	3.23814	2.75242	2.75242	2.2667	2.2667	3.23814
chrXIV	253097	253585	YNL211C_chrXIV:249846-250334	60	-	65.464897	65.774399	65.310097	65.774399	66.548203	66.703003	66.703003	66.393501	66.238701	66.238701	66.238701	66.238701	66.238701	66.548203	66.703003	66.857803	66.857803	66.393501	62.524399	66.857803	67.167297	66.238701	66.548203	66.703003	67.476799	67.012497	66.703003	65.619598	67.941101	68.095901	67.476799	68.095901	68.250603	68.405403	67.167297	68.560097	68.560097	68.714897	69.488701	69.488701	69.643501	69.643501	69.334	69.334
chrVI	188946	189706	YFR011C_chrVI:166548-167308	60	-	16.5597	16.5597	16.714399	16.714399	16.714399	16.714399	16.714399	16.714399	16.714399	16.714399	16.5597	16.714399	16.4049	16.4049	16.714399	16.4049	16.0954	16.714399	16.714399	16.714399	16.714399	16.5597	16.5597	16.5597	16.0954	16.714399	16.714399	16.5597	16.5597	16.4049	16.4049	16.4049	16.5597	16.5597	16.714399	16.8692	16.8692	16.5597	16.714399	16.714399	16.714399	16.714399	16.8692	16.8692
chrXI	607873	609169	MTD1_chrXI:590234-591530	60	+	4.53339	4.53339	4.37149	4.20958	4.53339	4.53339	4.20958	4.53339	4.53339	4.53339	4.53339	4.53339	4.53339	4.53339	4.37149	4.37149	4.53339	4.53339	4.53339	4.53339	4.53339	4.53339	4.53339	4.53339	4.53339	4.53339	4.53339	4.53339	4.53339	4.53339	4.53339	4.53339	4.53339	4.53339	4.53339	4.53339	4.53339	4.53339	4.53339	4.53339	4.53339	4.53339	4.37149	4.37149
chrVII	531062	531630	VMA7_chrVII:526843-527411	60	-	9.75009	9.75009	9.90485	9.90485	9.90485	9.59533	9.59533	9.59533	9.59533	9.90485	9.90485	9.59533	8.97627	8.66675	10.0596	10.0596	10.0596	10.0596	9.59533	9.59533	9.13104	9.44056	9.59533	9.2858	9.75009	9.75009	9.90485	8.97627	7.5834	9.90485	10.0596	10.0596	9.90485	10.0596	10.0596	10.0596	9.90485	9.90485	9.90485	9.90485	10.0596	10.0596	10.0596	10.2144
chrXII	967298	968626	CAR2_chrXII:1012459-1013787	60	+	47.762501	47.762501	47.762501	47.600601	47.600601	46.7911	45.6577	44.524399	44.524399	46.143501	45.981499	46.305401	46.143501	44.362499	43.552898	45.981499	45.3339	42.257702	45.3339	46.4673	44.848202	47.114899	47.600601	47.600601	47.600601	47.600601	47.600601	47.438702	47.438702	47.438702	47.114899	47.114899	46.952999	46.4673	47.114899	47.114899	46.952999	46.7911	46.7911	46.7911	46.4673	46.952999	47.276798	47.276798
chrVII	94927	95736	YPT32_chrVII:93757-94566	60	+	75.286697	75.124802	75.610497	75.124802	75.610497	75.610497	76.419998	76.258102	76.9058	77.067703	77.067703	71.077103	76.419998	77.391502	77.391502	77.229599	77.229599	76.419998	77.229599	77.229599	77.715302	77.391502	73.829498	78.200996	78.3629	77.877197	77.877197	78.848602	78.848602	79.010597	78.848602	79.010597	78.848602	79.010597	78.848602	79.172501	75.610497	75.934303	79.172501	79.4963	78.039101	79.334396	79.4963	78.848602
chrII	131820	133737	PTC3_chrII:113636-115556	60	+	1.29525	1.29525	1.29525	1.29525	1.29525	1.29525	1.29525	1.29525	1.29525	1.29525	1.29525	1.29525	1.29525	1.29525	1.29525	1.29525	1.29525	1.29525	1.29525	1.29525	1.29525	1.29525	1.29525	1.29525	1.29525	1.29525	1.29525	1.29525	1.29525	1.29525	1.29525	1.29525	1.29525	1.29525	1.29525	1.29525	1.29525	1.29525	1.29525	1.29525	1.29525	1.29525	1.29525	1.29525
chrXIV	481530	482554	TPM1_chrXIV:478398-479422	60	-	96.262802	96.881798	97.5009	96.572304	97.965202	97.5009	97.655701	96.572304	96.727097	95.488998	95.179398	95.334198	95.6437	91.774597	91.774597	90.381798	91.929398	91.619904	92.084198	90.072197	89.917503	89.298401	89.298401	88.988899	89.298401	86.667503	86.822197	86.357903	86.512703	86.976997	86.667503	98.119904	99.977097	99.358002	99.512802	99.822304	99.667603	98.584198	99.512802	99.667603	99.512802	99.822304	95.7985	95.024696
chrXV	69317	71080	TRM13_chrXV:83498-85266	60	+	2.75242	2.91432	2.91432	2.91432	2.91432	2.91432	2.91432	2.91432	2.91432	2.91432	2.91432	2.91432	2.91432	2.91432	2.75242	2.91432	2.91432	2.91432	2.91432	2.91432	2.10479	2.91432	2.91432	2.91432	2.91432	2.91432	2.91432	2.91432	2.91432	2.91432	2.91432	2.91432	2.91432	3.07623	3.07623	3.07623	3.07623	3.07623	3.07623	3.07623	3.07623	3.07623	3.07623	3.07623
chrIII	40168	41377	YCL049C_chrIII:39597-40805	60	-	1.23811	1.23811	1.23811	1.23811	1.23811	1.23811	1.23811	1.39287	1.39287	1.23811	1.23811	1.23811	1.08334	0.92858	1.39287	1.23811	1.39287	1.23811	1.23811	1.23811	1.54763	1.54763	1.54763	1.54763	1.54763	1.54763	1.54763	1.39287	1.23811	1.39287	1.39287	1.54763	1.54763	1.54763	1.7024	1.7024	1.7024	1.7024	1.7024	1.54763	1.7024	1.85716	1.85716	1.85716
chrXIV	287319	289127	SRP1_chrXIV:284058-285866	60	+	181.173996	183.925995	184.897995	153.973007	118.839996	124.991997	104.916	82.734398	128.716003	138.106995	142.639999	141.182999	136.487	130.011002	124.667999	117.221001	114.306	100.706001	89.372597	85.324898	95.201202	95.686996	95.525101	96.658401	95.525101	93.905998	96.010803	104.106003	102.973	104.43	103.135002	102.649002	104.267998	104.753998	104.753998	104.106003	104.592003	104.592003	103.458	101.678001	101.192001	102.163002	87.753502	103.944
chrIX	207687	209447	SPO22_chrIX:222816-224576	60	-	191.597	216.822998	215.276001	216.358994	216.822998	215.121002	215.121002	213.264008	215.121002	215.431	216.669006	216.050003	215.121002	216.358994	216.669006	217.132996	216.977997	216.822998	216.977997	216.050003	216.822998	216.977997	216.514008	204.442001	216.822998	217.597	215.895004	217.906998	217.132996	216.050003	211.561005	216.050003	213.727997	211.406998	211.561005	212.490005	206.764008	208.466003	212.800003	215.121002	215.276001	215.431	215.740005	210.942001
chrV	167699	169235	WBP1_chrV:148550-150086	60	-	114.060997	114.68	115.143997	115.763	119.322998	116.692001	119.013	118.238998	118.393997	118.549004	119.013	119.013	119.013	118.858002	119.787003	119.167999	119.787003	119.476997	119.476997	119.632004	119.476997	119.013	118.084	116.692001	117.464996	118.858002	119.322998	118.393997	112.358002	108.334	118.858002	117.310997	118.549004	120.560997	119.942001	117.93	119.787003	120.096001	119.787003	117.775002	113.750999	89.1437	119.013	116.071999
chrX	271203	272779	GWT1_chrX:260993-262569	60	-	70.107803	69.024399	69.179199	68.869698	69.334	68.560097	68.250603	70.572098	70.262497	70.726799	71.0364	70.417297	69.953003	70.726799	70.881599	71.191101	71.191101	71.191101	71.0364	70.881599	70.881599	70.417297	65.155403	59.2743	59.5839	64.226799	68.405403	71.0364	71.0364	71.191101	71.500702	71.500702	69.798302	69.798302	71.0364	71.345901	71.0364	69.953003	71.0364	71.345901	71.500702	71.345901	71.655403	71.191101
chrXIV	592601	593409	YNL024C_chrXIV:587055-587863	60	-	571.077026	566.742981	569.684021	566.588013	570.921997	568.291016	569.992981	569.838989	565.659973	567.981018	569.684021	567.981018	568.755005	569.838989	564.421997	562.718994	568.135986	568.909973	559.005005	562.255005	565.659973	505.302002	566.89801	568.599976	565.041016	563.184021	565.505005	543.838013	537.028992	563.64801	564.421997	559.005005	560.242981	562.409973	548.791016	570.302979	569.218994	569.684021	570.14801	556.838013	550.64801	554.052979	556.218994	567.671997
chrVII	358790	359917	YGL081W_chrVII:357312-358440	60	+	146.363998	142.154007	144.582993	143.772995	142.477997	142.154007	143.287994	145.716003	141.182999	146.526001	146.688004	146.850006	147.335007	146.526001	147.496994	146.039993	146.363998	146.526001	147.496994	146.526001	147.173004	147.496994	147.335007	147.658997	147.173004	147.173004	147.173004	146.688004	146.363998	146.850006	147.496994	146.850006	147.658997	142.315994	145.554001	140.858994	139.725998	132.602005	144.259003	138.753998	126.287003	145.391998	147.496994	147.820999
chrIV	1382446	1383918	KRE2_chrIV:1421125-1422597	60	+	18.1336	17.1621	18.619301	19.5907	19.428801	20.562201	20.7241	20.886	20.562201	20.7241	20.562201	20.886	21.047899	20.886	20.7241	18.2955	18.1336	20.886	20.562201	20.886	21.209801	21.3717	21.5336	21.695499	21.695499	20.400299	21.5336	21.5336	20.7241	21.5336	21.5336	21.5336	21.695499	21.857401	21.857401	22.0193	21.857401	21.695499	21.695499	21.695499	21.695499	21.695499	22.0193	22.1812
chrXV	660432	662049	TUF1_chrXV:683913-685529	60	+	27.6861	27.6861	28.009899	28.171801	28.4956	28.9813	26.3908	28.657499	29.466999	29.466999	29.952801	29.629	29.790899	29.305099	29.629	29.629	29.466999	28.9813	28.657499	29.629	29.790899	29.466999	28.9813	28.819401	29.466999	28.9813	29.629	29.466999	29.790899	29.952801	29.629	29.790899	30.1147	30.2766	29.790899	29.466999	29.305099	29.305099	29.305099	29.790899	29.952801	29.952801	30.1147	30.1147
chrXI	519672	520424	DID2_chrXI:507914-508666	60	+	289.165985	288.679993	288.679993	289.489014	289.975006	289.812988	289.328003	286.575012	289.328003	289.165985	288.679993	289.651001	289.651001	287.38501	290.622986	290.622986	289.651001	288.679993	281.880005	281.717987	287.38501	285.928009	282.527008	282.041992	268.765015	269.088989	284.631989	280.423004	282.527008	275.889008	284.470001	284.308014	286.898987	278.966003	278.641998	287.546997	289.975006	291.269989	291.109009	291.432007	289.812988	290.622986	290.622986	291.432007
chrXIV	111161	111841	HCH1_chrXIV:108427-109107	60	+	16.028799	16.028799	16.028799	15.705	15.8669	15.8669	16.028799	16.028799	16.028799	16.028799	15.8669	16.028799	16.028799	16.028799	16.028799	16.028799	16.028799	16.028799	15.8669	15.8669	15.8669	15.8669	16.028799	16.028799	16.028799	15.8669	15.8669	15.705	15.705	15.8669	15.705	15.705	15.3812	15.3812	15.3812	15.3812	16.028799	15.8669	16.028799	16.028799	16.028799	15.8669	15.8669	16.190701
chrV	285792	287641	FCY2_chrV:266350-268198	60	-	8.35722	8.04769	7.27388	8.66675	9.13104	9.13104	9.13104	9.13104	9.13104	8.82151	8.97627	8.97627	8.66675	8.82151	8.82151	8.82151	8.51198	8.97627	8.51198	8.97627	8.97627	9.59533	9.59533	9.59533	9.75009	9.75009	9.75009	9.75009	9.75009	9.90485	9.90485	9.44056	9.90485	9.90485	9.90485	9.75009	9.59533	9.75009	9.44056	9.75009	9.44056	9.44056	9.90485	9.90485
chrV	299283	300267	HOR2_chrV:279847-280831	60	-	11.143	11.143	11.4525	11.4525	11.4525	11.6072	11.6072	11.6072	11.4525	11.9168	12.0715	12.2263	12.0715	12.0715	12.0715	12.2263	12.2263	12.2263	12.3811	12.3811	11.4525	9.59533	12.0715	12.2263	11.9168	12.5358	12.5358	12.3811	12.5358	11.762	11.762	12.6906	12.6906	12.6906	12.6906	12.5358	12.3811	12.8454	12.6906	12.8454	13.0001	12.6906	12.8454	13.0001
chrXI	115940	117005	RPL17A_chrXI:109199-110263	60	+	190.563995	190.401993	171.136002	171.945007	171.783005	170.649994	169.031006	169.516006	170.164001	170.001999	169.839996	164.983002	166.602005	165.468994	159.964005	164.335007	164.496994	164.011993	163.363998	161.906998	161.582993	134.544998	134.220993	133.572998	128.391998	127.259003	52.943501	52.781601	52.781601	50.6768	50.5149	50.5149	50.029202	48.572102	48.410198	48.0863	43.0672	42.9053	41.4482	42.581501	42.419601	36.267101	34.486198	16.190701
chrII	143229	144365	SEC17_chrII:125052-126188	60	+	3.40004	3.23814	3.23814	3.23814	3.07623	3.40004	3.40004	3.40004	3.40004	3.23814	3.23814	3.23814	3.40004	3.40004	3.40004	3.40004	3.40004	3.40004	3.40004	3.40004	3.40004	3.40004	3.40004	3.40004	3.23814	3.40004	3.40004	3.40004	3.40004	3.40004	3.40004	2.91432	3.07623	3.40004	3.40004	3.40004	3.40004	3.40004	3.40004	3.40004	3.40004	3.23814	3.23814	3.23814
chrXIV	484427	486099	APJ1_chrXIV:481266-482938	60	+	35.2957	35.2957	34.971901	34.971901	35.133801	35.133801	33.352798	35.2957	35.2957	35.4576	35.619499	35.4576	35.2957	35.619499	35.619499	35.943298	35.943298	35.781399	35.781399	35.781399	35.781399	35.781399	35.781399	35.943298	35.4576	35.619499	35.943298	35.943298	36.105202	36.267101	36.267101	36.429001	36.591	36.591	36.591	36.591	36.429001	35.943298	36.429001	36.429001	36.267101	36.429001	35.4576	36.267101
chrXII	987312	990757	HMG2_chrXII:1032452-1035899	60	+	23.3146	23.4765	23.9622	24.1241	24.1241	23.9622	23.9622	23.3146	23.800301	23.800301	23.9622	23.800301	23.9622	23.4765	24.1241	24.1241	23.9622	23.800301	23.4765	23.638399	23.4765	23.800301	23.4765	23.9622	23.9622	23.800301	23.800301	23.4765	23.800301	23.4765	22.828899	24.1241	24.1241	24.1241	24.1241	24.1241	24.1241	23.800301	23.800301	23.4765	23.9622	23.9622	23.9622	23.9622
chrIV	1183184	1184672	VPS74_chrIV:1220969-1222457	60	-	5.10719	5.10719	5.10719	5.10719	5.10719	5.10719	5.10719	5.10719	5.10719	5.10719	4.95243	4.95243	5.10719	4.95243	4.79766	4.79766	5.10719	4.95243	5.10719	5.10719	5.10719	5.10719	5.10719	5.10719	5.10719	5.10719	5.10719	4.95243	4.95243	5.10719	5.10719	5.10719	5.10719	5.10719	5.10719	4.95243	4.79766	3.55956	5.10719	5.10719	5.10719	5.10719	5.10719	5.10719
chrXI	400777	401729	GPX1_chrXI:389029-389981	60	-	30.9527	31.107401	30.797899	31.107401	30.797899	31.417	31.262199	31.262199	31.417	31.262199	31.571699	31.571699	31.571699	31.107401	31.262199	31.262199	31.571699	31.571699	31.571699	30.333599	30.9527	30.9527	31.571699	31.7265	31.881201	31.417	31.571699	31.417	30.643101	31.417	31.262199	31.262199	30.643101	31.107401	30.4884	31.107401	30.024099	30.024099	29.095501	30.643101	30.643101	32.035999	31.107401	30.797899
chrXIII	199059	199803	YML030W_chrXIII:216401-217145	60	+	102.810997	102.487	103.135002	102.649002	102.324997	102.163002	101.029999	101.515999	98.115601	99.410797	101.192001	102.000999	102.487	102.163002	101.678001	100.706001	96.010803	99.086998	102.324997	102.163002	102.000999	102.163002	97.467903	97.791702	102.000999	102.487	102.000999	103.135002	103.135002	102.973	103.135002	101.838997	101.353996	102.000999	102.649002	101.678001	103.296997	103.781998	103.620003	104.267998	104.267998	103.781998	103.781998	104.267998
chrIV	566796	567476	UBC5_chrIV:569153-569833	60	-	2.32145	2.32145	2.32145	2.47621	2.47621	2.47621	2.78574	3.86908	5.26195	7.11911	7.42864	8.97627	13.9287	15.012	15.9406	17.024	17.3335	17.3335	17.643	17.643	18.4168	18.2621	19.6549	19.8097	20.428801	21.2026	22.7502	22.905001	23.2145	23.369301	23.369301	23.524	23.678801	23.678801	24.7621	26.619301	26.774099	27.083599	26.928801	26.928801	26.928801	26.619301	26.928801	26.928801
chrXIV	285386	286863	YNL190W_chrXIV:282122-283602	60	+	21.047899	21.047899	21.047899	20.7241	19.914499	19.7526	19.7526	19.7526	18.619301	18.457399	19.266899	19.914499	19.5907	19.914499	19.914499	19.914499	18.9431	19.5907	19.428801	19.105	19.5907	19.914499	18.9431	18.9431	18.619301	19.105	19.266899	16.838301	18.9431	19.5907	19.7526	18.457399	18.619301	19.5907	19.914499	19.914499	20.0765	19.7526	19.5907	19.5907	19.5907	19.5907	19.5907	19.914499
chrIX	389733	390382	YIR021W-A_SEC11_chrIX:398692-399340	60	+	200.602997	186.516998	178.582993	162.069	146.850006	192.345001	191.373993	195.582993	183.764008	180.688004	184.735992	198.660004	201.735992	201.087997	201.25	200.764999	200.279007	200.925995	202.222	202.059998	200.925995	202.222	203.516998	203.354996	203.841003	199.792999	203.841003	203.841003	203.354996	192.182999	187.164001	180.850006	182.955002	198.822006	195.421997	195.906998	194.612	195.582993	200.925995	196.716995	177.612	176.639999	199.630997	199.955002
chrXIII	511400	512882	GID8_chrXIII:538614-540110	60	-	4.6429	4.79766	4.6429	4.79766	4.79766	5.10719	5.10719	5.10719	4.95243	4.95243	5.10719	5.10719	5.10719	5.10719	5.10719	5.10719	5.10719	5.26195	4.6429	5.26195	5.10719	5.26195	5.26195	5.26195	5.26195	5.26195	5.26195	5.10719	5.10719	5.26195	5.26195	5.26195	5.26195	5.26195	5.26195	5.26195	5.26195	5.26195	5.26195	5.10719	5.10719	5.10719	5.10719	5.26195
chrII	644647	650735	DUR1%2C2_chrII:636585-642673	60	-	5.72624	5.72624	5.72624	5.57148	5.57148	5.57148	5.57148	5.57148	5.57148	5.57148	5.41672	5.26195	4.95243	5.10719	5.10719	4.79766	4.79766	4.6429	4.95243	4.6429	4.17861	4.02385	4.17861	3.86908	4.02385	4.95243	5.10719	5.10719	4.95243	5.10719	4.95243	5.10719	5.10719	5.10719	5.10719	3.25003	3.71432	3.71432	3.71432	3.40479	3.40479	3.71432	3.55956	3.25003
chrVII	34158	36366	GUS1_chrVII:39001-41209	60	+	4.85721	5.18102	5.34293	5.34293	5.18102	5.18102	5.01911	4.85721	4.37149	4.85721	5.34293	5.18102	5.18102	4.6953	4.6953	4.6953	4.6953	4.20958	4.6953	4.6953	4.53339	4.37149	4.6953	4.6953	4.6953	4.6953	4.37149	4.6953	4.53339	4.53339	4.37149	4.6953	4.6953	4.6953	4.6953	4.6953	4.04767	4.37149	4.6953	4.37149	4.37149	4.20958	4.53339	4.53339
chrXV	957302	959446	MNE1_chrXV:992746-994890	60	-	640.719971	640.565002	643.195984	630.505981	627.101013	613.791016	565.505005	494.468994	547.552979	613.017029	612.39801	612.088989	623.231995	620.755981	616.268005	638.088989	643.661011	647.065002	645.981995	656.195984	657.280029	647.375	656.661011	656.351013	613.171997	630.195984	639.171997	642.268005	643.351013	637.161011	641.958008	642.577026	645.208008	599.244019	553.89801	656.969971	655.422974	657.744019	656.351013	664.862976	663.469971	663.315979	664.862976	664.554016
chrIX	253169	255305	MET30_chrIX:268586-270722	60	+	0.971441	0.971441	0.971441	0.809534	0.809534	0.971441	0.971441	0.971441	0.971441	0.971441	0.971441	0.971441	0.971441	0.971441	0.971441	0.971441	0.971441	0.971441	0.971441	0.809534	0.809534	0.809534	0.647627	0.971441	0.971441	0.809534	0.809534	0.971441	0.971441	0.647627	0.809534	0.971441	0.971441	1.13335	1.13335	1.13335	1.61907	1.61907	1.61907	1.61907	1.61907	2.2667	2.2667	2.2667
chrX	163198	164710	TIF2_chrX:153295-154807	60	-	256.287994	257.21701	256.907013	256.752014	256.752014	254.895004	255.050003	257.371002	257.062012	257.21701	257.835999	257.681	257.681	253.501999	254.276001	256.442993	255.205002	245.919006	257.526001	255.205002	256.442993	259.074005	259.074005	259.537994	259.074005	256.907013	258.144989	257.681	259.074005	255.979004	257.062012	253.811996	257.681	255.669006	256.907013	255.205002	256.752014	255.979004	257.062012	244.526001	241.276001	225.490005	226.264008	224.406998
chrVII	798098	801049	CHO2_chrVII:802198-805150	60	+	42.743401	42.581501	42.257702	42.9053	42.9053	43.0672	43.0672	40.962399	42.419601	42.581501	42.581501	42.257702	42.9053	43.0672	42.9053	42.9053	43.0672	43.0672	42.9053	42.9053	42.9053	42.581501	43.0672	42.419601	42.419601	42.9053	42.419601	43.229099	43.390999	43.390999	43.390999	43.552898	43.552898	43.390999	42.581501	42.257702	40.962399	41.4482	42.419601	42.743401	42.9053	41.4482	43.714901	43.876801
chrXIV	632826	634146	PET8_chrXIV:624574-625894	60	-	98.893799	101.370003	99.358002	99.512802	95.9533	97.965202	90.381798	93.941299	101.679001	102.763	102.608002	102.453003	102.608002	101.059998	100.750999	101.370003	99.977097	101.525002	101.059998	102.299004	102.143997	102.453003	102.608002	102.763	100.596001	103.071999	102.917999	103.071999	102.143997	101.988998	97.965202	100.441002	100.596001	97.965202	83.417397	75.060204	81.250702	82.334099	101.370003	103.071999	103.226997	102.143997	102.917999	102.608002
chrV	220453	221501	PRO3_chrV:201034-202082	60	+	65.572304	65.572304	65.4104	65.4104	65.896103	65.7342	65.896103	65.896103	65.896103	65.896103	65.7342	65.572304	65.572304	65.7342	66.219902	66.057999	65.896103	57.9627	58.286499	65.4104	65.572304	65.896103	65.896103	65.572304	64.924698	65.086601	65.086601	65.4104	64.6008	64.438904	64.762703	63.467499	65.4104	65.4104	65.896103	65.896103	64.6008	65.086601	65.896103	65.896103	65.7342	59.096001	64.924698	65.4104
chrXVI	730044	730572	MRPL51_chrXVI:729757-730285	60	+	14.8954	15.2192	15.3812	15.3812	15.3812	15.2192	15.0573	15.0573	15.2192	15.2192	15.2192	15.2192	15.2192	15.3812	15.3812	15.0573	15.3812	15.2192	15.0573	14.4097	5.50483	10.6859	15.0573	15.2192	15.3812	15.3812	15.3812	15.2192	15.2192	14.8954	14.8954	15.0573	15.3812	15.3812	15.3812	15.2192	15.2192	15.2192	14.7335	14.7335	15.3812	14.5716	15.3812	15.3812
chrX	323179	324219	YJL068C_chrX:312921-313961	60	-	175.501999	176.121002	174.882996	175.192001	173.953995	174.882996	174.882996	174.882996	176.121002	174.263	175.037003	174.572998	169.774994	174.882996	174.263	176.274994	177.048996	177.667999	176.585007	175.811005	176.585007	177.667999	177.203995	175.347	173.179993	175.037003	174.263	176.121002	177.358994	177.358994	176.274994	169.774994	177.358994	177.822998	177.667999	174.882996	177.977997	177.822998	177.667999	177.514008	177.667999	177.977997	177.358994	178.442001
chrII	451739	452754	FES1_chrII:443745-444761	60	-	58.345798	61.441002	61.1315	61.1315	61.1315	61.286301	61.595798	61.750599	61.441002	60.9767	61.1315	61.286301	60.9767	61.1315	60.9767	61.441002	60.667198	60.9767	60.821999	60.821999	61.595798	61.595798	61.595798	61.441002	61.595798	61.441002	61.441002	61.595798	60.048199	61.595798	61.286301	61.1315	60.667198	61.286301	61.286301	61.286301	61.1315	61.286301	59.2743	58.345798	58.5005	58.964802	58.810101	61.441002
chrXV	393754	394673	IRC23_chrXV:412706-413626	60	+	132.278	132.602005	132.278	131.792007	130.173004	127.583	128.554001	129.686996	129.686996	130.011002	132.115997	132.764008	132.602005	133.087006	133.248993	132.764008	130.983002	132.925995	133.735001	133.087006	133.410995	132.764008	132.764008	133.410995	134.707001	134.220993	134.867996	134.059006	133.897003	133.087006	131.792007	133.087006	132.925995	132.764008	133.572998	130.658997	134.707001	134.382996	134.707001	133.735001	133.735001	134.382996	134.059006	134.544998
chrXII	785922	787651	YLR345W_chrXII:820415-822143	60	+	251.764999	251.440994	253.546005	253.869995	254.194	254.031998	251.927002	254.031998	254.194	238.975006	253.707993	254.194	254.194	253.222	254.031998	251.927002	253.869995	253.869995	242.375	253.546005	249.013	251.764999	252.899002	253.222	253.546005	251.117996	249.822006	233.794006	251.927002	251.440994	253.059998	252.737	251.927002	250.794006	236.222	250.632004	251.279007	247.556	243.345993	250.955994	253.869995	254.194	254.194	254.031998
chrXV	588497	589113	MRPL23_chrXV:611961-612577	60	+	11.4954	11.4954	11.4954	11.4954	11.4954	11.3335	11.3335	11.3335	11.3335	11.3335	11.4954	11.4954	11.4954	11.4954	11.4954	6.63818	11.0097	11.4954	11.3335	11.1716	11.0097	11.1716	11.0097	5.82865	8.58106	8.90488	9.87632	10.2001	10.8478	10.362	10.362	10.8478	10.362	10.0382	11.3335	11.3335	11.3335	11.1716	11.1716	11.0097	11.1716	11.1716	11.1716	10.8478
chrXVI	691939	692779	LTP1_chrXVI:691650-692490	60	-	173.024994	173.179993	173.024994	172.406006	166.679993	172.716003	171.632996	171.942001	171.167999	170.858994	171.477997	169.156006	169.774994	164.822998	163.740005	173.490005	173.024994	173.024994	171.787003	173.490005	173.490005	172.561005	167.298996	173.643997	173.953995	174.263	164.203995	173.335007	173.490005	173.490005	171.787003	169.001999	168.847	164.977997	169.156006	164.358994	163.740005	163.893997	169.929993	173.179993	173.490005	172.716003	171.787003	164.667999
chrXIII	315362	318188	YMR031C_chrXIII:332022-334846	60	-	2.32145	2.16669	2.32145	2.32145	2.01192	2.32145	2.32145	2.47621	2.32145	2.32145	2.32145	2.32145	2.32145	2.32145	2.32145	2.32145	2.32145	2.32145	2.32145	2.32145	2.32145	2.32145	2.32145	2.32145	2.32145	2.32145	2.32145	2.32145	2.32145	2.32145	2.32145	2.32145	2.32145	2.32145	2.32145	2.32145	2.32145	2.32145	2.32145	2.32145	2.32145	2.32145	2.16669	2.16669
chrII	106557	107687	RPS8A_YBL071C-B_chrII:88367-89503	60	-	3.55956	3.55956	3.71432	3.55956	3.55956	3.55956	3.40479	3.55956	3.40479	2.47621	3.40479	3.40479	3.25003	3.71432	3.71432	3.71432	3.55956	3.55956	3.55956	3.55956	3.40479	3.25003	3.55956	3.55956	3.25003	3.25003	3.55956	3.40479	3.71432	3.71432	3.71432	3.71432	3.71432	3.71432	3.71432	3.71432	3.71432	3.71432	3.71432	3.71432	3.71432	3.55956	3.55956	3.71432
chrIV	433851	434795	ERP3_chrIV:422648-423584	60	-	0.773817	0.773817	0.773817	0.773817	0.773817	0.773817	0.773817	0.773817	0.773817	0.773817	0.773817	0.773817	0.773817	0.773817	0.773817	0.773817	0.773817	0.773817	0.619053	0.619053	0.773817	0.773817	0.773817	0.773817	0.773817	0.773817	0.773817	0.773817	0.773817	0.773817	0.773817	0.773817	0.773817	0.773817	0.773817	0.773817	0.773817	0.773817	0.773817	0.773817	0.773817	0.773817	0.46429	0.619053
chrVII	480498	483074	LEU1_chrVII:476154-478730	60	-	1.7024	1.7024	1.7024	1.7024	1.7024	1.7024	1.7024	1.7024	1.7024	1.7024	1.7024	1.7024	1.7024	1.7024	1.7024	1.54763	1.54763	1.54763	1.7024	1.7024	1.7024	1.7024	1.7024	1.7024	1.7024	1.7024	1.54763	1.7024	1.7024	1.7024	1.7024	1.7024	1.7024	1.7024	1.7024	1.7024	1.54763	1.7024	1.7024	1.7024	1.08334	1.08334	1.23811	1.39287
chrXIV	170254	171094	GIS2_chrXIV:166982-167822	60	-	32.035999	31.7265	31.571699	31.571699	31.881201	32.035999	32.035999	31.881201	32.035999	31.262199	31.7265	31.417	30.178801	30.333599	30.178801	30.333599	30.024099	26.619301	29.095501	32.345501	32.500301	32.035999	32.345501	32.1908	32.345501	32.035999	32.345501	27.393101	32.035999	31.881201	32.035999	31.571699	31.881201	31.7265	31.571699	32.035999	31.881201	32.035999	32.1908	32.345501	32.035999	31.881201	32.035999	31.571699
chrII	344863	345991	REG2_chrII:337198-338326	60	-	205.371002	209.858994	211.097	209.550003	211.097	211.251999	209.703995	210.632996	206.298996	207.227997	205.679993	192.990005	204.442001	209.550003	213.419006	212.645004	213.572998	213.264008	213.264008	213.108994	212.645004	212.953995	213.264008	213.419006	212.953995	213.419006	213.727997	212.645004	211.871002	213.108994	212.490005	212.181	211.716003	211.716003	186.490005	187.417999	188.347	211.716003	214.347	214.347	214.811005	213.264008	211.716003	211.716003
chrXIV	703803	704163	RSM19_chrXIV:694998-695358	60	-	2.01192	2.01192	2.01192	2.01192	2.01192	2.01192	2.01192	2.01192	2.01192	2.01192	2.01192	2.01192	2.01192	2.01192	1.85716	1.85716	2.01192	2.01192	2.01192	2.01192	2.01192	2.01192	1.7024	1.85716	2.01192	1.85716	1.85716	2.01192	1.7024	2.01192	2.01192	2.01192	2.01192	2.01192	2.01192	2.01192	2.01192	2.01192	2.01192	1.85716	1.85716	1.7024	1.85716	2.01192
chrXIV	343508	344132	IGO1_chrXIV:340289-340913	60	+	24.1241	25.581301	26.066999	25.2575	24.771799	26.228901	26.3908	26.3908	26.3908	26.3908	26.3908	26.5527	26.5527	26.3908	26.3908	26.3908	26.5527	26.5527	26.3908	26.3908	26.5527	26.5527	26.228901	25.7432	25.9051	25.7432	26.5527	26.7146	26.5527	26.7146	26.5527	26.7146	26.7146	26.7146	26.7146	26.5527	26.7146	26.7146	26.5527	26.228901	26.5527	26.228901	26.5527	26.5527
chrV	451745	453602	GLC7_chrV:432421-434277	60	+	4.37149	4.37149	4.37149	4.37149	4.20958	4.20958	4.04767	4.04767	4.04767	4.04767	4.04767	3.88576	3.88576	4.04767	4.04767	3.72386	4.37149	4.37149	4.37149	2.91432	4.04767	4.20958	4.20958	4.04767	4.37149	4.37149	4.37149	4.20958	4.37149	4.37149	4.37149	4.37149	4.37149	4.37149	4.37149	4.20958	4.20958	4.20958	4.20958	4.37149	4.37149	4.37149	4.37149	4.37149
chrVII	716116	717193	RPS23A_chrVII:726919-727998	60	+	7.1239	7.1239	7.1239	7.1239	7.1239	7.1239	7.1239	7.1239	7.1239	7.1239	7.1239	6.962	7.1239	6.962	6.962	6.962	7.1239	7.1239	7.1239	6.962	6.962	6.962	6.962	7.1239	7.1239	7.1239	6.962	7.1239	7.1239	7.1239	7.1239	6.31437	6.962	7.1239	7.1239	7.1239	7.1239	6.962	6.962	7.1239	7.1239	7.28581	7.1239	7.1239
chrXVI	684441	685441	SPE3_chrXVI:684498-685498	60	-	0.309527	0.309527	0.309527	0.309527	0.309527	0.309527	0.309527	0.309527	0.309527	0.309527	0.309527	0.309527	0.309527	0.309527	0.309527	0.309527	0.309527	0.309527	0.309527	0.309527	0.309527	0.309527	0.309527	0.309527	0.309527	0.309527	0.309527	0.309527	0.309527	0.309527	0.309527	0.309527	0.309527	0.309527	0.309527	0.309527	0.309527	0.309527	0.309527	0.309527	0.309527	0.309527	0.154763	0.154763
chrXI	441721	442401	SFT1_chrXI:429973-430653	60	-	11.2977	11.2977	11.2977	11.4525	10.8334	10.9882	11.2977	11.2977	11.4525	11.4525	11.4525	11.4525	11.4525	11.2977	11.2977	11.4525	11.2977	11.143	11.143	11.143	11.143	11.143	11.2977	11.2977	11.2977	11.2977	11.2977	11.2977	11.2977	11.6072	13.4644	31.262199	89.608002	103.382004	113.750999	115.299004	119.013	124.43	123.655998	125.513	125.822998	125.049004	125.513	126.750999
chrX	77283	78602	ELO1_chrX:67638-68958	60	-	8.66675	9.2858	9.44056	9.44056	9.44056	9.44056	9.44056	9.44056	9.44056	9.2858	9.44056	9.44056	9.44056	9.44056	9.2858	9.2858	9.2858	9.2858	9.2858	9.2858	9.59533	9.59533	9.59533	9.59533	9.59533	9.13104	9.44056	9.2858	9.13104	8.35722	7.27388	4.48814	8.04769	8.20246	8.04769	6.19053	4.79766	7.11911	7.73817	8.20246	8.51198	8.82151	8.66675	8.97627
chrX	629073	632701	CPA2_chrX:629474-633106	60	-	1.08334	1.08334	1.08334	1.08334	1.08334	1.08334	1.08334	1.08334	1.08334	1.08334	1.08334	1.08334	1.08334	1.08334	1.08334	0.92858	0.92858	1.08334	1.08334	0.773817	0.92858	1.08334	1.08334	1.08334	1.08334	1.08334	1.08334	1.08334	0.92858	0.773817	0.92858	1.08334	1.08334	0.92858	0.92858	0.773817	1.08334	1.08334	1.08334	1.08334	1.08334	0.92858	0.92858	1.08334
chrVIII	362472	363992	ECM14_chrVIII:368347-369867	60	-	5.41672	5.57148	5.72624	5.72624	5.72624	5.72624	5.57148	5.72624	5.41672	5.41672	5.57148	5.72624	5.72624	5.72624	5.57148	5.26195	5.41672	5.10719	5.57148	5.57148	5.41672	5.26195	4.6429	5.41672	5.10719	5.41672	5.26195	5.57148	5.57148	5.57148	5.57148	5.57148	5.72624	5.72624	5.57148	5.72624	5.72624	5.72624	5.72624	5.72624	5.72624	5.72624	5.57148	5.41672
chrIV	622331	623707	YDR090C_chrIV:624739-626115	60	-	67.167297	67.167297	61.441002	66.703003	66.548203	66.548203	66.393501	65.464897	66.238701	66.703003	66.857803	66.703003	66.857803	65.464897	65.774399	64.3815	65.000603	64.071999	64.226799	63.6077	65.464897	64.691101	64.691101	62.369598	62.988701	64.071999	64.536301	65.000603	64.845802	65.155403	64.3815	61.750599	60.667198	56.488602	56.0243	59.4291	60.3577	65.155403	66.0839	65.774399	65.929199	65.619598	65.464897	65.310097
chrIV	537552	538352	RSM10_chrIV:539774-540574	60	+	0.971441	1.13335	1.13335	1.13335	1.13335	1.13335	1.13335	1.13335	1.13335	1.13335	1.13335	1.13335	1.13335	1.13335	1.13335	1.13335	1.13335	1.13335	1.13335	1.13335	1.13335	1.13335	1.13335	1.13335	1.13335	1.13335	1.13335	1.13335	1.13335	1.29525	1.29525	1.29525	1.29525	1.29525	1.29525	1.61907	1.61907	1.61907	1.61907	1.61907	1.61907	1.61907	1.61907	1.61907
chrXV	240141	240213	SNR50_chrXV:259497-259569	60	+	195.744995	195.582993	195.421997	193.964005	195.906998	195.744995	195.098007	188.783005	194.126007	194.774002	191.373993	187.164001	189.593002	198.011993	195.744995	198.983994	199.468994	199.307007	195.906998	199.307007	200.440994	199.792999	199.307007	200.440994	200.764999	198.335999	198.822006	198.822006	199.307007	200.764999	200.279007	201.412003	200.117004	197.041	198.173996	199.145004	198.498001	199.468994	197.688004	198.983994	188.460007	198.498001	201.087997	202.222
chrXI	291352	292729	VMA5_chrXI:284919-286295	60	+	112.848999	113.982002	113.820999	113.658997	113.334999	112.362999	112.686996	113.334999	113.658997	111.230003	113.820999	113.820999	113.497002	113.820999	113.658997	113.658997	113.982002	113.820999	113.658997	113.334999	112.525002	113.658997	113.982002	113.820999	114.143997	113.982002	114.306	113.172997	114.629997	114.629997	114.629997	114.629997	109.125	113.658997	113.982002	113.982002	114.468002	114.143997	114.143997	113.820999	114.306	114.306	113.658997	113.011002
chrVII	956099	959564	PFK1_chrVII:970545-974009	60	-	2.78574	2.63098	2.16669	2.01192	2.78574	2.78574	2.78574	2.78574	2.9405	3.09527	3.09527	3.09527	3.09527	3.09527	3.09527	3.09527	2.9405	2.9405	2.9405	3.71432	3.55956	3.55956	3.71432	3.55956	3.71432	3.86908	3.71432	3.86908	3.86908	3.86908	3.86908	3.86908	3.86908	4.02385	3.86908	4.02385	4.02385	4.02385	4.02385	4.02385	4.02385	4.17861	2.78574	2.63098
chrIV	983992	985616	BSC2_chrIV:1011593-1013201	60	+	102.810997	102.487	102.649002	102.487	102.649002	102.649002	103.135002	102.973	101.515999	98.925102	100.382004	102.649002	100.543999	102.000999	102.649002	103.135002	103.296997	103.781998	103.620003	103.135002	102.810997	101.192001	102.973	102.810997	103.458	103.781998	103.781998	103.620003	102.324997	102.487	103.296997	103.296997	103.620003	103.620003	103.944	103.781998	103.944	103.944	103.781998	103.620003	102.973	102.810997	103.781998	104.106003
chrVIII	210863	211623	CPR2_chrVIII:218107-218867	60	-	18.2621	18.2621	18.2621	18.2621	18.4168	18.4168	18.4168	18.2621	18.4168	18.4168	18.4168	18.5716	18.5716	18.5716	18.2621	18.2621	18.2621	17.952499	17.952499	17.7978	17.7978	18.1073	18.4168	18.1073	18.1073	17.7978	17.643	16.5597	17.7978	17.643	18.2621	17.952499	17.4883	17.3335	17.178699	18.1073	17.952499	17.952499	17.4883	18.1073	17.952499	18.1073	18.1073	17.952499
chrXIV	618522	620050	SPO1_chrXIV:610291-611819	60	+	12.4668	12.7906	13.1145	13.1145	13.2764	13.2764	13.2764	13.1145	13.1145	12.7906	12.7906	12.7906	12.7906	13.4383	13.6002	13.1145	13.4383	13.6002	13.2764	13.6002	13.1145	13.4383	13.2764	12.6287	12.7906	13.2764	12.7906	13.924	14.2478	14.2478	13.7621	14.2478	14.0859	14.2478	14.2478	14.2478	14.0859	12.7906	14.2478	14.4097	14.4097	14.2478	14.2478	13.7621
chrV	148049	150409	VAC8_chrV:128585-130945	60	+	90.344002	89.696404	89.858299	89.858299	90.505898	90.020203	90.182098	90.182098	90.344002	90.667801	90.829803	90.991699	90.829803	90.829803	91.315498	90.344002	89.372597	85.972504	89.372597	89.372597	90.182098	89.858299	90.182098	89.696404	85.8106	90.829803	89.5345	90.505898	90.667801	90.829803	90.991699	90.667801	90.020203	90.667801	90.344002	90.829803	88.077301	91.315498	91.801201	91.639297	91.477402	91.477402	91.153603	90.667801
chrVIII	456581	457981	OYE2_chrVIII:462404-463804	60	+	33.676601	34.486198	34.971901	35.2957	34.648102	35.2957	35.133801	35.133801	34.486198	34.810001	35.2957	35.619499	35.619499	35.133801	35.4576	35.2957	35.619499	35.619499	35.4576	35.619499	35.4576	35.2957	34.971901	35.4576	34.810001	34.971901	35.4576	34.648102	25.0956	30.7623	35.2957	35.619499	35.619499	35.619499	34.1623	33.352798	34.486198	35.4576	35.4576	35.133801	34.648102	34.648102	34.486198	34.1623
chrXVI	381273	382913	GLR1_chrXVI:375454-377094	60	+	147.496994	148.792007	147.820999	149.764008	150.25	150.735001	149.278	149.925995	148.468994	150.087997	143.772995	143.772995	148.792007	150.087997	149.764008	149.440002	149.440002	150.25	151.059006	150.572998	151.059006	151.220993	150.735001	149.602005	150.735001	149.925995	149.440002	150.087997	148.468994	145.716003	149.925995	150.25	150.410995	151.869003	151.869003	151.707001	151.707001	151.382996	152.031006	151.059006	150.897003	149.440002	148.307007	144.582993
chrII	496793	498497	TPS1_chrII:488786-490490	60	-	3.40479	3.40479	3.40479	2.9405	2.9405	2.9405	3.40479	3.40479	3.40479	3.40479	3.40479	3.40479	3.25003	3.25003	3.40479	3.40479	3.40479	3.40479	3.55956	3.55956	3.25003	3.55956	3.71432	3.86908	3.86908	3.86908	3.86908	4.02385	4.02385	4.02385	4.02385	3.86908	3.86908	3.55956	3.55956	3.40479	3.71432	3.86908	4.02385	3.86908	4.02385	3.86908	3.55956	3.86908
chrIV	1453901	1454631	SNR84_chrIV:1492385-1493121	60	-	9.90485	10.0596	9.90485	9.90485	9.75009	9.90485	10.0596	10.0596	10.0596	10.0596	10.0596	9.90485	10.0596	10.0596	9.90485	9.90485	9.90485	9.75009	8.51198	8.35722	9.75009	9.75009	9.90485	9.90485	10.0596	9.44056	9.2858	8.04769	7.89293	8.20246	8.20246	6.80959	7.73817	7.73817	7.73817	4.95243	4.95243	5.26195	5.10719	5.10719	5.10719	4.95243	4.95243	4.95243
chrXIV	605004	606061	SIW14_chrXIV:574378-575435	60	+	2674.050049	2662.070068	2610.590088	2673.570068	2731.209961	2739.139893	2738.97998	2666.120117	2667.090088	2718.25	2735.419922	2715.5	2725.860107	2735.73999	2709.840088	2743.350098	2746.909912	2743.51001	2744.969971	2731.850098	2726.840088	2726.030029	2726.350098	2734.610107	2728.780029	2746.75	2742.379883	2743.840088	2749.659912	2711.620117	2747.879883	2664.659912	2671.139893	2761.47998	2761.47998	2758.25	2707.080078	2763.590088	2765.850098	2763.75	2768.610107	2748.370117	2771.360107	2767.639893
chrII	771135	773215	SAF1_chrII:762640-764720	60	-	109.726997	109.882004	109.726997	109.571999	110.810997	110.810997	110.037003	110.037003	110.191002	110.655998	110.964996	110.346001	109.417999	110.191002	110.191002	110.500999	109.417999	108.334	105.858002	109.571999	110.037003	110.500999	111.275002	110.810997	111.43	107.250999	107.870003	110.810997	111.43	111.738998	108.643997	112.358002	112.049004	112.513	112.049004	111.275002	112.049004	109.417999	95.179398	107.870003	108.18	108.643997	109.417999	109.882004
chrXV	496930	498210	RAS1_YOR102W_chrXV:515169-516449	60	+	1.29525	1.29525	1.29525	1.45716	1.61907	1.61907	1.78098	1.94288	1.94288	1.94288	1.94288	1.94288	1.94288	1.94288	1.94288	1.94288	1.94288	1.78098	1.78098	1.78098	1.61907	1.78098	1.45716	1.45716	1.45716	1.94288	1.94288	1.78098	1.94288	1.94288	1.94288	1.94288	1.94288	1.94288	1.94288	1.94288	1.78098	1.78098	1.94288	1.94288	1.78098	1.94288	1.94288	1.94288
chrIV	704368	706568	SAC6_chrIV:713203-715403	60	-	68.714897	68.869698	68.869698	67.167297	69.334	69.334	69.334	69.334	68.869698	68.095901	67.786301	68.714897	69.024399	69.179199	69.488701	69.488701	69.488701	69.488701	69.334	69.334	69.024399	68.714897	68.714897	67.321999	67.321999	69.798302	69.798302	69.798302	69.798302	69.334	69.798302	69.953003	70.107803	70.262497	70.107803	70.262497	70.107803	69.488701	70.107803	69.798302	68.869698	70.262497	70.262497	68.405403
chrXII	366321	367952	HOG1_chrXII:371424-373056	60	+	7.28581	7.28581	7.28581	7.44772	7.28581	7.1239	7.1239	7.1239	7.28581	7.1239	7.28581	7.28581	7.28581	7.28581	7.28581	7.28581	7.44772	7.44772	7.44772	7.44772	7.44772	7.44772	5.34293	5.01911	4.85721	6.31437	6.15246	4.85721	4.04767	3.72386	4.53339	5.18102	4.20958	5.01911	5.50483	5.18102	4.6953	4.53339	5.18102	5.50483	5.66674	5.34293	7.28581	7.28581
chrVIII	116173	118196	ERG11_chrVIII:119827-121851	60	-	29.250299	29.095501	29.405001	29.250299	29.250299	28.940701	29.559799	29.559799	29.405001	29.7146	29.7146	29.7146	29.869301	30.024099	29.7146	29.559799	28.631201	28.631201	29.559799	29.559799	29.405001	29.559799	29.559799	29.869301	30.024099	29.869301	29.559799	29.559799	29.559799	29.559799	29.250299	29.559799	29.869301	30.024099	29.559799	28.785999	29.7146	30.024099	29.869301	29.405001	30.333599	30.643101	30.024099	29.869301
chrVIII	497009	499009	YHR202W_chrVIII:502356-504356	60	+	29.629	29.466999	30.2766	30.438499	30.438499	30.7623	30.7623	30.9242	30.9242	30.9242	31.0861	31.0861	31.0861	30.9242	30.9242	30.600401	30.2766	30.7623	29.466999	29.790899	30.1147	30.7623	30.7623	30.7623	30.7623	30.438499	29.790899	29.790899	30.1147	30.1147	29.629	29.952801	29.466999	30.600401	29.952801	30.9242	30.9242	30.438499	28.171801	30.7623	30.7623	30.7623	30.438499	30.2766
chrXVI	500013	501852	SKS1_chrXVI:500409-502249	60	-	7.5834	7.73817	7.89293	8.35722	8.82151	7.73817	8.51198	7.5834	7.73817	8.20246	6.3453	7.5834	7.27388	8.51198	8.82151	8.66675	8.04769	5.88101	8.82151	8.82151	8.66675	8.97627	8.82151	8.97627	8.97627	8.66675	8.51198	8.51198	7.11911	7.5834	7.73817	8.04769	8.97627	9.13104	9.13104	9.13104	9.13104	8.97627	8.97627	8.97627	9.13104	4.02385	4.79766	4.95243
chrIV	586484	587204	PAA1_chrIV:588817-589537	60	-	176.893997	180.298996	179.524994	178.751999	181.072998	181.227997	181.227997	181.227997	180.917999	178.906006	181.227997	179.679993	177.977997	179.524994	180.143997	179.061005	177.203995	178.287003	179.835007	180.143997	178.597	179.061005	175.501999	173.024994	175.347	177.514008	176.274994	167.917999	166.061005	139.597	140.524994	159.716003	164.513	158.322998	162.501007	169.156006	169.929993	172.251999	180.298996	180.764008	182.001999	182.466003	183.240005	183.085007
chrXIII	644609	647905	PFK2_chrXIII:671550-674846	60	-	4.79766	4.6429	5.41672	5.57148	5.57148	5.57148	5.41672	5.41672	5.10719	5.26195	5.57148	5.57148	5.26195	5.10719	4.6429	4.48814	4.33337	3.71432	3.25003	5.10719	5.10719	4.48814	4.33337	4.02385	4.02385	4.02385	4.02385	3.86908	3.86908	3.55956	3.55956	2.78574	2.01192	4.48814	4.48814	4.33337	4.02385	4.48814	4.79766	4.79766	4.95243	4.95243	4.79766	4.95243
chrIII	154041	155239	PET18_MAK31_chrIII:153920-155120	60	-	0.154763	0.154763	0.154763	0.154763	0.154763	0.154763	0.154763	0.154763	0.154763	0.154763	0.154763	0.154763	0.154763	0.154763	0.154763	0.154763	0.154763	0.154763	0.154763	0.154763	0.154763	0.154763	0.154763	0	0.154763	0.154763	0.154763	0.154763	0.154763	0.154763	0.154763	0.154763	0.154763	0.154763	0.154763	0.154763	0.154763	0.154763	0.154763	0.154763	0.154763	0.154763	0.154763	0.154763
chrIV	410510	412110	ARP2_chrIV:399300-400900	60	+	35.943298	36.267101	36.267101	36.267101	36.591	36.591	35.781399	36.267101	36.429001	34.971901	36.591	36.591	36.591	36.752899	36.591	36.429001	36.752899	35.781399	36.429001	36.591	35.4576	36.591	36.752899	36.752899	36.105202	36.429001	35.943298	35.943298	36.429001	36.429001	36.429001	36.429001	35.619499	36.591	36.429001	36.591	36.591	36.591	36.105202	36.429001	36.267101	35.943298	35.781399	33.352798
chrII	784998	786518	ZSP1_chrII:776500-778020	60	+	381.776001	384.367004	385.338013	384.852997	385.824005	386.79599	386.634003	386.471985	383.557007	386.471985	387.928986	386.957001	386.634003	387.928986	387.928986	388.738007	387.605011	386.79599	386.471985	386.79599	388.899994	388.252991	385.661987	387.281006	388.738007	386.471985	387.281006	382.261993	376.109985	383.394989	388.091003	384.204987	385.015015	385.985992	386.14801	378.376007	342.109009	367.042999	351.175995	385.015015	379.023987	386.471985	386.309998	387.442993
chrVII	155861	157631	STR3_chrVII:154657-156449	60	-	399.444	400.682007	400.837006	401.147003	401.610992	370.039001	402.694	403.777008	403.15799	403.312988	402.38501	401.300995	402.539001	401.920013	402.848999	400.837006	401.147003	402.694	400.992004	402.694	403.777008	404.087006	404.397003	404.242004	402.075012	390.467987	357.502991	220.537994	403.312988	402.694	403.777008	392.480011	393.717987	395.730011	405.015991	404.860992	406.562988	406.098999	406.253998	405.944	405.944	406.253998	400.062988	407.492004
chrV	44611	46880	CAN1_chrV:31445-33709	60	-	29.869301	32.345501	32.809799	32.1908	30.024099	32.809799	32.1908	32.345501	32.655102	33.8932	34.821701	34.667	35.905102	36.2146	36.678902	36.9884	37.1432	37.298	38.381302	38.381302	38.6908	39.000401	39.155102	39.155102	39.155102	39.155102	39.155102	39.155102	39.155102	39.000401	38.8456	39.155102	38.381302	39.309898	39.155102	39.000401	37.917	39.000401	39.000401	39.000401	38.8456	38.8456	37.452702	37.298
chrVII	281775	282423	GPG1_chrVII:280633-281281	60	-	39.928902	39.928902	39.7742	40.083698	40.548	39.000401	40.548	40.548	40.548	40.548	40.083698	40.238499	39.7742	40.083698	39.7742	39.928902	40.548	39.4646	40.238499	40.238499	39.928902	39.928902	40.238499	40.702801	40.238499	39.155102	40.238499	40.083698	40.3932	39.928902	39.928902	40.548	40.083698	39.6194	40.238499	39.155102	36.059898	40.3932	40.238499	40.3932	40.702801	40.702801	40.083698	35.131302
chrXVI	480654	481595	EGD1_chrXVI:481066-482010	60	-	35.285999	34.821701	34.202702	35.285999	35.285999	36.059898	36.2146	35.5956	35.5956	35.131302	35.905102	36.3694	35.5956	35.4408	34.512199	35.285999	33.8932	36.059898	35.285999	34.976501	36.2146	36.059898	36.2146	35.905102	36.524101	36.059898	35.285999	35.5956	35.4408	36.059898	36.524101	35.750301	36.2146	36.2146	36.2146	36.2146	35.750301	32.9646	29.405001	21.666901	14.393	26.0002	23.678801	31.417
chrIII	183547	183843	SNR189_chrIII:178514-178810	60	-	0	0	0	0	0	0	0	0	0	0	0	0	0	0	0	0	0	0	0	0	0	0	0	0	0	0	0	0	0	0	0	0	0	0	0	0	0	0	0	0	0	0	0	0
chrXV	56083	56892	HRT1_chrXV:70282-71090	60	+	3.23814	3.40004	3.23814	3.23814	3.40004	3.23814	3.23814	3.23814	3.23814	3.40004	3.23814	3.40004	3.40004	3.40004	3.40004	3.40004	3.40004	3.40004	3.40004	3.23814	3.40004	3.23814	3.23814	3.40004	3.40004	3.40004	3.40004	3.40004	3.40004	3.40004	3.40004	3.40004	3.40004	3.40004	3.40004	3.56195	3.56195	2.59051	2.75242	3.23814	3.40004	3.56195	3.56195	3.40004
chrX	418270	420206	CCT3_chrX:407510-409446	60	+	49.381599	49.0578	48.734001	47.600601	49.381599	49.0578	49.0578	49.0578	48.410198	47.9244	49.2197	49.2197	49.705399	49.2197	48.734001	48.734001	49.705399	49.543499	48.410198	49.0578	48.410198	48.572102	49.381599	49.381599	49.381599	49.381599	48.895901	48.572102	46.952999	46.305401	48.410198	48.410198	47.276798	47.276798	48.0863	49.705399	49.867298	49.867298	49.867298	49.867298	49.381599	49.381599	49.381599	48.248199
chrXIV	702991	703651	YNR036C_chrXIV:694190-694846	60	-	23.369301	24.143101	25.845501	27.857401	28.012199	29.405001	31.417	33.119301	36.524101	37.1432	40.083698	45.809898	52.310001	60.3577	68.405403	101.370003	110.655998	136.811005	148.572998	161.108994	181.382996	195.621002	211.871002	217.906998	223.169006	225.645004	227.656998	236.169006	248.550003	252.108994	255.050003	255.979004	255.050003	258.919006	268.049988	272.847992	272.847992	266.192993	275.479004	277.954987	275.632996	238.181	283.835999	284.144989
chrXVI	878329	878841	YPR169W-A_YPR170W-B_YPR170W-A_chrXVI:883207-883719	60	+	7.60962	7.60962	7.60962	7.77153	7.60962	7.77153	7.1239	6.962	6.962	6.80009	6.962	6.962	6.962	6.962	6.63818	6.47627	6.80009	6.962	6.80009	5.99055	5.82865	6.31437	6.31437	6.47627	6.47627	5.99055	5.99055	5.99055	6.31437	6.47627	6.47627	6.80009	6.962	6.962	6.962	6.962	6.63818	6.63818	6.962	6.80009	6.962	6.962	6.962	6.80009
chrX	138963	140706	FBP26_chrX:129063-130807	60	-	147.488998	147.335007	147.643997	147.179993	145.477997	145.477997	143.311005	145.632004	145.322998	147.488998	149.192001	148.882004	148.882004	149.037003	148.108002	148.572998	148.108002	148.417999	148.727997	148.263	148.108002	148.417999	147.798996	147.488998	147.798996	147.953995	148.263	148.108002	139.906006	139.597	143.774994	147.024994	147.335007	147.798996	147.488998	146.097	148.417999	148.263	143.156006	147.643997	144.703995	146.097	143.156006	145.322998
chrXIV	542489	543305	YIP3_chrXIV:545195-546011	60	+	86.296402	85.486801	85.001099	85.486801	85.486801	86.944	87.105904	87.429703	87.267799	86.944	86.620201	86.620201	87.267799	86.134499	86.620201	86.458298	86.944	84.677299	83.2201	85.001099	84.677299	84.515404	86.134499	85.8106	85.8106	85.972504	86.134499	86.296402	86.296402	85.648697	85.8106	83.867798	84.677299	85.163002	85.163002	85.001099	86.134499	85.972504	86.134499	86.782097	83.382004	86.296402	86.620201	86.782097
chrIV	373577	374504	PBP4_chrIV:361517-362445	60	-	101.834	101.834	100.596001	101.679001	101.834	101.834	97.191399	101.525002	101.679001	101.834	101.834	101.214996	100.596001	88.834099	101.059998	101.370003	101.214996	102.143997	100.132004	101.834	102.608002	102.608002	102.763	101.370003	100.596001	100.750999	98.893799	100.132004	100.596001	100.287003	101.525002	102.143997	101.370003	102.453003	102.917999	102.917999	102.608002	102.608002	102.299004	100.441002	98.738998	102.453003	102.917999	103.382004
chrII	186584	187720	RPL19B_chrII:168372-169508	60	+	17.971701	18.457399	18.457399	18.457399	18.2955	17.809799	18.1336	18.457399	18.457399	18.7812	18.7812	18.7812	18.2955	18.7812	18.7812	18.619301	18.457399	18.457399	18.457399	18.457399	18.457399	18.457399	18.2955	18.2955	18.2955	18.1336	18.1336	18.1336	18.1336	17.809799	17.6478	17.809799	17.809799	17.809799	17.809799	17.809799	17.6478	17.6478	17.6478	17.485901	17.485901	16.5145	17.485901	17.1621
chrXIV	416802	419618	DBP2_chrXIV:413601-416417	60	+	52.457802	55.048302	54.724499	54.724499	54.4007	54.4007	51.8102	53.915001	54.724499	55.210201	55.210201	55.372101	55.372101	54.0769	55.372101	54.886398	54.724499	54.724499	48.734001	47.762501	45.4958	46.4673	52.781601	51.486401	38.0481	50.5149	53.753101	54.724499	54.562599	53.753101	55.048302	55.5341	54.4007	54.562599	53.915001	54.886398	55.695999	56.019798	55.857899	55.695999	55.5341	55.5341	56.343601	56.505501
chrVII	831419	831644	YGR174W-A_chrVII:846518-846742	60	+	2.91432	3.07623	3.07623	2.91432	2.91432	2.91432	2.91432	2.91432	2.91432	2.91432	2.91432	3.07623	3.07623	3.07623	3.07623	3.07623	3.07623	3.07623	2.91432	3.07623	3.07623	3.07623	3.07623	3.07623	3.07623	3.07623	3.07623	3.07623	3.07623	3.07623	3.07623	3.07623	3.07623	3.07623	3.07623	3.07623	3.07623	2.91432	2.91432	2.91432	3.07623	3.07623	3.07623	2.91432
chrVIII	136203	137869	ARG4_chrVIII:139797-141461	60	-	161.882004	162.347	162.037003	162.037003	162.347	162.037003	161.882004	161.572998	162.656006	162.656006	162.811005	163.121002	162.966003	162.966003	143.311005	155.692001	140.216003	142.227005	161.108994	160.179993	160.953995	162.347	162.811005	162.811005	162.966003	159.716003	158.477997	161.882004	161.882004	161.882004	162.037003	158.787003	161.108994	158.787003	159.097	160.490005	161.882004	161.263	160.490005	158.167999	160.335007	160.490005	150.738998	150.274994
chrIV	558736	560161	CDC34_chrIV:561089-562513	60	-	3.55956	3.09527	3.09527	3.40479	3.55956	3.55956	3.55956	3.55956	3.55956	3.40479	3.09527	1.7024	3.55956	3.55956	3.55956	3.40479	3.40479	3.25003	3.25003	3.25003	3.55956	3.55956	3.55956	3.55956	3.55956	3.55956	3.55956	3.55956	3.55956	3.55956	3.55956	3.55956	3.55956	3.55956	3.55956	3.40479	3.40479	3.25003	2.9405	3.40479	3.55956	3.55956	3.55956	3.55956
chrII	48566	49461	SFT2_chrII:23993-24889	60	+	2.59051	2.4286	2.10479	2.59051	2.59051	2.59051	2.59051	2.59051	2.59051	2.4286	2.4286	2.4286	2.4286	1.94288	2.59051	2.4286	2.4286	2.4286	2.2667	2.59051	2.59051	2.59051	2.59051	2.59051	2.4286	2.4286	2.4286	2.4286	2.59051	2.59051	2.59051	2.4286	2.2667	2.2667	2.2667	2.59051	2.4286	2.4286	2.59051	2.59051	2.59051	2.59051	2.59051	2.59051
chrII	791115	792227	BSD2_chrII:782564-783676	60	+	41.4482	42.9053	42.419601	42.095798	42.743401	41.771999	42.581501	43.0672	43.0672	43.0672	43.229099	43.229099	43.229099	43.0672	43.0672	42.581501	42.743401	42.743401	42.419601	42.743401	42.9053	43.0672	41.771999	41.933899	42.9053	43.229099	42.419601	43.229099	43.229099	43.390999	43.552898	43.552898	43.390999	43.390999	43.390999	43.552898	43.876801	43.876801	43.390999	43.390999	43.390999	43.552898	43.390999	44.2006
chrX	705255	706463	BAT2_chrX:705678-706886	60	+	11.3335	11.1716	10.5239	6.15246	9.22869	10.8478	11.8192	11.8192	11.6573	11.4954	11.6573	11.9811	11.8192	11.8192	11.9811	10.6859	11.6573	11.8192	12.3049	11.9811	12.3049	12.3049	12.3049	12.3049	12.4668	12.4668	12.4668	12.4668	12.4668	12.4668	12.4668	12.4668	12.4668	12.4668	12.6287	12.6287	12.6287	12.4668	12.4668	11.6573	12.143	12.3049	12.143	11.4954
chrVII	794377	796088	CYS4_chrVII:798478-800190	60	+	5.18102	5.34293	5.34293	5.01911	5.18102	4.37149	5.01911	5.01911	4.20958	3.72386	5.01911	4.85721	5.18102	4.85721	5.18102	5.18102	5.18102	5.18102	5.01911	5.18102	4.6953	5.18102	5.01911	5.18102	5.18102	5.18102	5.18102	5.01911	5.01911	5.01911	4.85721	4.85721	4.85721	5.01911	5.01911	5.01911	5.01911	5.01911	5.01911	5.01911	4.6953	5.01911	5.01911	5.01911
chrIX	321327	322183	DOT5_chrIX:334852-335708	60	+	34.971901	34.324299	34.810001	34.324299	36.267101	36.429001	36.591	36.591	37.076698	37.076698	37.076698	37.076698	36.914799	34.810001	34.000401	35.619499	35.133801	35.2957	34.1623	37.400501	37.562401	37.8862	37.7243	37.8862	37.562401	37.7243	38.0481	36.591	36.105202	36.267101	37.400501	37.076698	35.781399	35.781399	35.943298	38.371899	37.8862	39.0196	38.857601	39.991001	39.991001	40.152901	40.152901	40.152901
chrXVI	846175	848870	KRE6_chrXVI:857287-860007	60	+	64.277	64.6008	64.438904	64.762703	63.791302	64.277	64.277	62.496101	62.334099	61.524601	63.953201	63.953201	63.791302	63.791302	62.819901	52.457802	62.819901	62.172199	62.0103	62.0103	61.8484	60.3913	60.5532	56.6674	53.429298	57.9627	52.781601	59.2579	53.753101	54.4007	55.372101	58.124599	59.4198	59.743599	59.905499	59.581699	59.4198	58.286499	59.2579	60.067402	60.067402	60.067402	59.581699	59.743599
chrXIII	574264	575984	ALD2_chrXIII:601494-603214	60	-	156.619995	157.393997	152.132004	152.287003	155.382004	147.643997	147.798996	158.787003	159.251007	159.097	159.097	159.561005	159.716003	158.167999	157.858994	157.393997	158.787003	159.251007	158.942001	159.251007	160.953995	160.953995	161.572998	158.013	158.942001	159.251007	158.632004	160.798996	161.882004	162.037003	161.882004	161.108994	156.619995	155.847	156.466003	154.917999	157.703995	155.382004	146.716003	145.013	158.322998	157.085007	158.167999	152.442001
chrIX	242189	242932	MMF1_chrIX:257606-258350	60	-	11.4525	11.4525	11.4525	11.4525	11.2977	11.4525	11.4525	11.4525	10.9882	10.9882	11.143	11.143	11.4525	11.6072	11.4525	11.143	11.143	11.143	10.8334	10.0596	10.9882	10.9882	10.5239	10.3691	10.3691	10.5239	10.5239	10.3691	10.2144	10.0596	10.0596	10.2144	9.90485	10.0596	9.90485	10.0596	10.0596	10.0596	10.0596	9.2858	9.90485	10.0596	10.0596	10.0596
chrIV	846293	847437	COQ4_chrIV:858096-859240	60	+	3.88576	3.72386	3.88576	3.88576	3.88576	3.88576	3.88576	3.88576	3.88576	3.88576	3.88576	3.88576	3.88576	3.72386	3.56195	3.23814	3.40004	3.40004	3.40004	3.72386	3.72386	3.72386	3.72386	3.72386	3.72386	3.72386	3.72386	3.40004	3.40004	3.40004	2.91432	3.07623	3.56195	3.56195	3.72386	3.72386	3.72386	3.72386	3.72386	3.72386	3.40004	3.56195	3.72386	3.72386
chrIV	527274	528623	ARO3_chrIV:521782-523134	60	+	480.540009	485.072998	497.053986	503.854004	487.502014	517.130981	525.874023	530.406982	533.482971	541.73999	544.655029	549.512024	573.960022	581.083984	597.435974	608.607971	610.875	609.903015	618.969971	612.494019	611.846008	613.465027	622.369995	626.255981	636.780029	653.132019	672.560974	677.41803	669.161011	684.866028	685.35199	686.484985	686.646973	687.942017	688.752014	688.104004	691.018982	651.513	650.703979	653.942017	696.846985	697.333008	696.038025	694.419006
chrXVI	327848	329000	IDI1_chrXVI:327766-328918	60	-	3.25003	3.25003	3.25003	3.25003	3.25003	3.09527	3.25003	3.25003	3.09527	3.09527	3.25003	3.25003	3.25003	2.9405	3.40479	3.25003	3.09527	3.25003	2.78574	3.25003	3.25003	3.40479	3.40479	3.40479	3.40479	3.40479	3.40479	2.78574	2.47621	3.40479	3.40479	3.40479	3.40479	3.40479	3.25003	3.25003	3.25003	3.25003	3.25003	3.25003	3.09527	2.63098	3.40479	3.25003
chrVII	945396	946940	YHB1_chrVII:959839-961383	60	+	25.581301	25.7432	25.7432	25.419399	25.7432	25.581301	25.9051	25.7432	25.419399	25.9051	25.7432	25.7432	26.066999	26.228901	26.066999	26.066999	24.933701	26.228901	25.581301	26.066999	25.0956	26.066999	26.066999	26.228901	26.228901	24.933701	25.581301	26.228901	25.7432	26.066999	25.9051	25.7432	26.066999	25.7432	26.066999	26.228901	26.228901	26.228901	26.228901	26.066999	26.228901	26.3908	26.5527	26.7146
chrIV	1176059	1177219	YPR1_chrIV:1213845-1215005	60	+	107.019997	107.181999	107.505997	107.019997	107.667999	107.830002	107.344002	107.505997	107.667999	107.181999	105.401001	106.049004	108.316002	108.316002	108.477997	106.210999	106.373001	107.505997	108.477997	107.991997	108.477997	108.477997	108.316002	107.344002	107.344002	107.667999	107.344002	103.781998	108.316002	108.477997	108.316002	108.639999	108.316002	107.181999	106.210999	106.210999	107.344002	107.991997	108.477997	107.181999	108.316002	109.125	108.316002	107.991997
chrXII	41287	41895	LDB18_chrXII:40658-41290	60	+	88.724998	88.724998	88.563103	88.563103	89.048798	63.791302	87.429703	89.048798	89.372597	89.696404	89.210701	88.4011	89.858299	90.182098	90.182098	89.210701	89.696404	73.829498	87.753502	87.915398	85.972504	83.705803	86.458298	87.429703	86.944	86.782097	86.134499	89.858299	91.153603	90.020203	89.372597	90.505898	90.667801	90.344002	90.505898	90.020203	90.991699	91.153603	90.829803	91.639297	85.972504	91.315498	91.153603	89.858299
chrX	637745	638657	RSM7_chrX:638130-639042	60	-	98.893799	98.119904	91.929398	92.084198	89.1437	94.0961	94.405602	98.119904	98.429497	98.584198	98.584198	98.584198	99.0485	98.584198	98.584198	99.0485	99.2033	98.584198	98.738998	99.822304	99.358002	99.2033	98.738998	99.2033	98.893799	99.822304	98.584198	99.977097	99.977097	99.977097	99.822304	99.358002	99.977097	99.512802	100.132004	98.274696	97.5009	99.667603	100.441002	94.405602	99.667603	99.977097	99.822304	99.822304
chrIII	124534	125605	RVS161_chrIII:130544-131616	60	-	12857.09961	12877.7002	12736.90039	12693.79981	12720.5	12634.7002	12313.7002	12277.79981	12020.29981	11835.5	11678.90039	11688	11816	11783.09961	11756	11718.5	11508	11459.09961	11418.40039	11205	11116	8683.150391	10779.90039	10491.29981	10425.29981	10350.09961	10155.09961	828.603027	818.234009	814.984009	809.875977	806.781006	403.932007	394.027008	389.230011	381.027008	317.420013	268.824005	211.716003	274.085999	277.644989	275.787994	273.46701	227.966003
chrXVI	801601	802609	RPS23B_chrXVI:794935-795943	60	+	1.29525	1.29525	1.29525	1.29525	1.29525	1.29525	1.29525	1.29525	1.29525	1.29525	1.29525	1.29525	1.29525	1.29525	1.29525	1.29525	1.13335	1.29525	1.29525	1.29525	1.13335	1.13335	1.29525	1.29525	1.29525	1.13335	1.29525	1.29525	1.29525	1.29525	1.29525	1.29525	1.29525	1.29525	1.29525	1.29525	1.29525	1.29525	1.29525	1.29525	1.29525	1.29525	1.29525	1.29525
chrXVI	135566	136358	RPL1A_chrXVI:135754-136546	60	+	128.067993	128.229996	128.554001	126.773003	127.420998	129.201996	129.524994	129.363998	129.201996	129.686996	130.173004	130.496994	130.496994	130.011002	129.039993	127.905998	127.905998	129.039993	129.686996	125.477997	131.145004	131.145004	130.658997	130.820999	130.820999	131.306	130.983002	131.145004	131.468002	131.468002	131.145004	131.630005	130.496994	131.792007	131.953995	131.953995	131.306	132.440002	132.278	132.115997	131.953995	131.630005	131.145004	131.953995
chrVIII	374662	375390	YHR140W_chrVIII:380559-381287	60	+	49.2197	45.6577	49.0578	48.0863	49.0578	48.734001	49.0578	49.0578	48.0863	48.248199	48.0863	47.9244	42.419601	42.419601	48.248199	48.410198	50.191101	49.705399	50.191101	49.867298	50.6768	51.000702	51.000702	50.5149	50.5149	50.5149	50.191101	51.000702	51.162601	51.324501	51.000702	50.838799	50.6768	50.838799	51.000702	50.5149	50.6768	50.838799	50.838799	50.838799	51.000702	51.324501	50.838799	51.486401
chrXIII	836038	836662	LIP1_chrXIII:863786-864410	60	+	791.562988	799.01001	797.229004	792.857971	798.200989	800.791016	800.791016	801.439026	801.924988	801.924988	802.086975	802.249023	800.791016	786.382019	800.953003	801.601013	801.601013	801.276978	801.924988	803.867981	802.086975	803.057983	769.219971	765.01001	778.934021	795.125	790.591003	794.963013	803.057983	799.495972	795.771973	797.552979	806.458008	804.190979	807.429993	805.971985	805.325012	801.11499	800.791016	803.219971	808.077026	806.94397	808.239014	805.000977
chrXV	134014	135062	MPD2_chrXV:153766-154814	60	-	87.905602	89.762703	89.608002	89.608002	89.453201	89.298401	89.1437	88.834099	88.215103	87.286499	87.596001	86.976997	87.131699	87.905602	86.976997	87.286499	87.596001	87.905602	87.905602	87.905602	84.810303	81.869797	88.834099	88.988899	87.750801	89.453201	89.298401	89.453201	89.298401	89.1437	88.060303	88.834099	88.679398	88.988899	88.988899	87.596001	88.834099	87.750801	87.441299	86.976997	87.441299	88.215103	87.131699	86.203201
chrXV	927236	928636	YOR338W_chrXV:956750-958150	60	+	71.238998	72.372398	72.372398	72.534302	72.696198	72.858101	72.858101	73.019997	73.019997	73.019997	72.696198	72.696198	73.019997	73.1819	73.343803	71.238998	73.019997	72.696198	72.210503	72.372398	73.343803	73.343803	73.667603	73.991402	73.991402	73.829498	73.343803	65.572304	73.505699	74.3153	73.829498	74.153297	73.991402	73.991402	58.124599	71.724701	74.801003	74.801003	74.153297	71.724701	66.705597	74.3153	73.991402	74.153297
chrVIII	112054	112606	MRS11_chrVIII:115395-115947	60	-	29.559799	29.7146	29.405001	28.785999	28.166901	28.166901	28.940701	27.393101	28.785999	29.250299	29.405001	29.559799	29.405001	29.405001	29.405001	29.095501	28.4764	28.321699	28.321699	28.631201	28.940701	29.095501	29.405001	29.405001	28.785999	29.095501	29.869301	29.7146	29.250299	29.559799	29.559799	29.405001	29.559799	28.631201	29.559799	29.7146	29.869301	30.024099	30.024099	29.095501	30.024099	29.869301	30.024099	29.405001
chrIV	800273	801211	HMO1_chrIV:812087-813031	60	+	3.23814	3.23814	3.40004	3.40004	3.40004	3.40004	3.40004	3.23814	3.23814	3.23814	3.23814	3.23814	3.23814	3.40004	3.40004	3.40004	3.40004	3.40004	3.40004	2.91432	2.4286	3.40004	3.23814	3.23814	3.23814	3.40004	3.23814	3.40004	3.23814	3.23814	3.40004	3.23814	3.40004	3.40004	3.40004	3.40004	3.40004	3.40004	3.40004	3.40004	3.40004	3.40004	3.40004	3.40004
chrXVI	187884	188429	YPL189C-A_chrXVI:188094-188638	60	-	4.48814	4.48814	4.48814	4.48814	4.48814	4.48814	4.48814	4.48814	4.33337	4.33337	4.33337	4.33337	4.48814	4.48814	4.48814	4.48814	4.48814	4.48814	4.02385	4.48814	4.48814	4.48814	4.48814	4.48814	4.17861	4.48814	4.48814	4.48814	4.48814	4.48814	4.48814	4.48814	4.48814	4.48814	4.48814	4.48814	4.48814	4.48814	4.48814	4.33337	4.48814	4.48814	4.48814	4.48814
chrII	443936	444776	YBR096W_chrII:435941-436781	60	+	1.61907	1.61907	1.61907	1.61907	1.61907	1.61907	1.29525	1.61907	1.61907	1.61907	1.61907	1.61907	1.61907	1.61907	1.61907	1.61907	1.61907	1.61907	1.61907	1.61907	1.61907	1.29525	1.29525	1.45716	1.45716	1.45716	1.45716	1.45716	1.61907	1.61907	1.61907	1.61907	1.29525	1.29525	1.29525	1.61907	1.61907	1.61907	1.61907	1.61907	1.61907	1.61907	1.61907	1.61907
chrV	175892	176722	NOP16_chrV:156770-157594	60	+	1.45716	1.45716	1.45716	1.61907	1.61907	1.61907	1.61907	1.61907	1.61907	1.94288	2.4286	2.59051	2.59051	2.59051	2.59051	2.59051	2.59051	2.75242	2.75242	2.75242	2.59051	2.75242	2.75242	2.91432	2.91432	2.91432	2.91432	3.07623	3.23814	3.23814	3.23814	3.23814	3.40004	3.23814	3.40004	3.40004	3.40004	3.40004	3.40004	3.40004	3.40004	3.40004	3.40004	3.40004
chrIV	1196326	1198454	ARO10_chrIV:1234125-1236253	60	+	3.56195	3.56195	3.56195	3.56195	3.56195	3.88576	3.88576	3.88576	3.88576	3.88576	3.88576	3.88576	3.88576	3.88576	3.88576	3.72386	3.88576	3.88576	3.88576	3.88576	3.88576	3.88576	3.72386	3.88576	3.72386	3.88576	3.88576	4.04767	4.04767	4.04767	4.04767	4.04767	4.20958	4.20958	4.20958	4.20958	4.20958	4.20958	4.20958	4.20958	4.20958	4.04767	4.04767	4.20958
chrXI	429010	429817	ARC19_chrXI:417261-418069	60	-	2.16669	2.16669	2.16669	2.16669	2.16669	2.16669	2.16669	2.16669	2.16669	2.16669	2.16669	2.16669	2.16669	2.16669	2.01192	2.01192	2.16669	2.16669	2.16669	2.01192	2.16669	2.16669	2.16669	2.16669	2.16669	2.01192	2.16669	2.16669	2.16669	2.16669	2.16669	2.16669	2.01192	2.16669	2.16669	2.16669	2.01192	1.39287	1.54763	1.7024	1.39287	1.54763	1.39287	1.23811
chrIV	313489	314401	YDL086W_chrIV:301393-302305	60	+	0.809534	0.647627	0.647627	0.809534	0.809534	0.809534	0.809534	0.809534	0.809534	0.809534	0.809534	0.809534	0.809534	0.809534	0.809534	0.809534	0.809534	0.809534	0.647627	0.809534	0.809534	0.809534	0.809534	0.809534	0.809534	0.809534	0.809534	0.809534	0.809534	0.809534	0.809534	0.809534	0.809534	0.809534	0.809534	0.809534	0.809534	0.809534	0.809534	0.809534	0.809534	0.809534	0.809534	0.809534
chrXIV	255251	257267	SSB2_chrXIV:252002-254018	60	+	63.305599	60.715099	62.172199	62.334099	62.658001	58.772202	62.819901	63.1437	63.467499	63.305599	63.467499	63.467499	62.658001	62.658001	62.658001	62.9818	63.1437	62.819901	62.334099	61.8484	62.819901	62.496101	61.362701	62.496101	62.172199	58.286499	56.6674	57.8008	56.181702	48.572102	56.991199	59.905499	62.658001	61.8484	60.3913	62.334099	59.743599	61.8484	64.277	61.8484	63.629398	63.1437	62.9818	62.9818
chrXVI	827518	828998	YPR148C_chrXVI:826731-828211	60	-	81.250702	82.798401	83.881699	79.2388	79.3936	84.036499	84.036499	84.036499	84.810303	85.738899	85.274597	83.572197	59.2743	85.738899	84.1912	87.131699	86.667503	86.976997	88.215103	84.810303	81.560303	83.262703	89.298401	88.369904	89.1437	91.619904	92.084198	90.8461	90.691299	91.929398	91.929398	91.465103	91.774597	92.3937	93.322304	95.488998	96.108002	96.108002	97.810402	98.274696	93.631798	97.965202	98.893799	98.584198
chrIV	913981	917197	SEC26_chrIV:937645-940861	60	-	36.524101	36.524101	36.678902	36.678902	36.678902	36.3694	36.3694	35.905102	35.905102	35.285999	33.583599	36.678902	36.833698	36.524101	36.833698	36.524101	36.524101	36.524101	36.678902	34.512199	32.035999	26.0002	36.524101	36.059898	36.3694	36.9884	36.678902	36.833698	36.678902	36.833698	36.3694	34.821701	36.3694	36.524101	36.059898	36.3694	36.524101	33.8932	36.2146	36.3694	36.524101	36.524101	36.833698	36.833698
chrIV	488845	489398	HED1_chrIV:477756-478309	60	+	3.23814	3.23814	3.23814	3.23814	3.23814	2.91432	2.91432	2.91432	2.91432	2.91432	2.91432	2.91432	2.91432	2.91432	2.75242	2.75242	2.75242	2.59051	2.59051	2.59051	2.59051	2.59051	2.59051	2.2667	2.2667	2.10479	1.78098	2.2667	2.2667	2.2667	2.2667	2.10479	2.10479	2.10479	2.10479	2.10479	2.10479	2.10479	2.10479	2.10479	1.78098	1.94288	1.94288	1.94288
chrIV	212109	213846	CCT4_chrIV:199960-201696	60	+	7.77153	7.77153	7.44772	7.77153	7.77153	7.44772	8.09534	7.93344	7.93344	8.09534	8.09534	7.93344	7.77153	7.77153	6.15246	7.77153	7.93344	7.77153	7.93344	7.93344	7.93344	7.93344	7.60962	7.44772	7.1239	7.44772	7.60962	7.93344	8.09534	8.09534	8.09534	8.09534	8.25725	8.09534	7.93344	7.77153	7.93344	7.93344	8.09534	8.09534	8.09534	8.09534	8.09534	8.09534
chrXVI	871003	871503	MRP2_chrXVI:876187-876683	60	-	61.1315	61.286301	61.441002	59.893398	59.119598	60.3577	61.750599	62.214901	62.524399	62.214901	61.9053	62.6791	62.988701	62.6791	62.6791	62.8339	62.6791	61.9053	63.452999	63.298199	63.298199	63.6077	62.524399	64.071999	64.226799	64.226799	64.226799	64.226799	62.214901	61.9053	62.060101	63.143398	59.2743	64.845802	64.536301	64.226799	64.226799	64.226799	64.536301	65.155403	65.155403	65.155403	63.6077	63.762501
chrX	156951	157839	TIM17_chrX:147059-147947	60	+	437.958008	437.958008	435.368011	434.558014	439.739014	439.252991	438.282013	436.662994	436.662994	438.119995	439.576996	439.252991	417.558014	417.395996	417.234009	437.634003	438.605988	438.282013	440.062988	434.881989	435.205994	435.528992	413.186005	413.996002	414.15799	437.148987	438.605988	438.768005	433.587006	436.338989	436.662994	435.368011	432.453003	435.528992	432.128998	438.119995	437.958008	434.720001	429.700989	435.044006	435.852997	434.720001	434.720001	443.625
chrVII	402033	402834	ERV14_chrVII:400588-401388	60	-	5.26195	5.41672	5.41672	4.33337	5.41672	5.41672	5.41672	5.41672	5.41672	5.41672	5.41672	5.41672	5.41672	5.41672	5.41672	5.41672	5.41672	5.41672	5.26195	5.26195	5.41672	5.26195	5.10719	5.26195	5.41672	5.41672	5.10719	5.10719	5.41672	5.26195	5.26195	5.41672	5.41672	5.41672	5.41672	5.41672	5.26195	4.95243	5.26195	4.6429	4.95243	5.26195	5.10719	4.95243
chrII	250513	251258	ECM15_chrII:236905-237650	60	-	4.48814	4.48814	4.48814	4.48814	4.6429	4.6429	4.6429	4.6429	4.6429	4.6429	4.6429	4.6429	4.6429	4.6429	4.6429	4.6429	4.48814	4.48814	4.33337	4.33337	4.6429	4.6429	4.6429	4.6429	4.6429	4.6429	4.6429	4.6429	4.6429	4.6429	4.6429	4.6429	4.6429	4.6429	4.6429	4.48814	4.33337	3.40479	3.71432	4.17861	4.17861	4.33337	4.33337	3.55956
chrIX	188170	189786	AVT7_chrIX:197864-199480	60	-	90.536499	90.691299	90.536499	88.060303	90.381798	89.917503	88.679398	91.000801	91.155602	91.310402	91.465103	91.310402	87.596001	87.750801	88.679398	90.381798	90.691299	90.8461	91.000801	90.381798	89.917503	88.834099	89.608002	88.215103	85.274597	88.215103	88.060303	89.298401	89.608002	90.691299	90.381798	84.500801	89.762703	87.441299	90.226997	89.917503	91.619904	91.465103	92.858002	89.298401	93.012802	93.012802	92.3937	92.084198
chrXVI	51420	53300	YPL260W_chrXVI:49217-51097	60	+	2933.909912	2988.800049	2958.850098	2980.870117	2997.379883	2995.280029	2991.879883	2987.830078	2986.860107	2884.050049	2881.780029	2994.790039	2950.27002	3004.340088	3004.830078	3007.73999	3004.98999	3002.080078	2872.389893	3000.620117	2999.48999	2994.469971	2996.409912	2917.889893	2911.409912	2965.969971	2933.100098	2945.72998	2924.199951	2936.669922	2996.899902	2994.469971	2825.27002	2999.969971	3010.97998	3011.139893	3010.169922	3016	3002.889893	3006.77002	2961.919922	3017.300049	3018.919922	3020.050049
chrIV	1212325	1213914	RVS167_chrIV:1250141-1251757	60	+	2.75242	2.75242	2.75242	2.75242	2.75242	2.75242	2.75242	2.75242	2.75242	2.75242	2.75242	2.59051	2.75242	2.75242	2.75242	2.75242	2.75242	2.75242	2.75242	2.75242	2.75242	2.75242	2.75242	2.75242	2.75242	2.75242	2.75242	2.75242	2.75242	2.75242	2.75242	2.75242	2.59051	2.59051	2.75242	2.75242	2.75242	2.75242	2.75242	2.75242	2.75242	2.75242	2.75242	2.75242
chrV	322126	322758	VTC1_chrV:302715-303347	60	+	10.0382	10.0382	10.0382	10.0382	9.87632	9.55251	9.87632	10.0382	9.87632	9.87632	8.74297	9.71441	9.87632	10.0382	9.87632	9.71441	9.87632	9.71441	9.55251	9.71441	9.87632	9.87632	9.71441	9.55251	9.87632	9.55251	9.55251	7.77153	10.0382	10.0382	10.0382	9.55251	10.0382	10.0382	10.0382	10.0382	10.0382	9.87632	9.87632	9.71441	9.71441	9.71441	9.87632	9.87632
chrII	599663	600902	RPS6B_chrII:591593-592833	60	-	21.8216	22.131201	22.131201	22.131201	22.2859	22.440701	22.5954	21.2026	19.5002	11.4525	16.250099	18.5716	21.8216	21.9764	22.7502	22.131201	22.2859	22.5954	22.7502	22.2859	17.3335	22.905001	22.7502	22.7502	22.905001	22.7502	22.440701	22.2859	22.2859	22.7502	22.905001	22.7502	22.2859	22.5954	22.5954	22.7502	22.2859	22.7502	22.7502	22.905001	22.440701	23.0597	23.0597	23.0597
chrII	749755	750235	MRPL37_chrII:741277-741757	60	+	46.6292	46.305401	46.6292	46.6292	45.4958	46.143501	46.305401	46.7911	46.952999	46.952999	46.7911	46.6292	46.4673	45.3339	44.848202	46.305401	45.4958	46.305401	46.305401	46.952999	47.762501	47.9244	47.600601	47.438702	45.819599	45.981499	46.4673	46.952999	46.7911	47.762501	47.9244	47.9244	48.734001	49.381599	49.381599	49.543499	49.2197	49.2197	48.895901	49.2197	48.248199	49.2197	50.029202	50.029202
chrXII	409151	411327	TIS11_chrXII:414580-416756	60	-	3.71432	3.71432	3.55956	3.55956	3.40479	3.40479	3.40479	3.71432	3.71432	3.71432	3.71432	3.71432	3.71432	3.71432	3.71432	3.71432	3.55956	3.55956	3.55956	3.40479	3.25003	3.40479	3.55956	3.40479	3.25003	3.55956	3.40479	3.40479	2.47621	2.47621	2.47621	1.54763	1.7024	1.85716	1.85716	1.85716	1.7024	1.7024	1.7024	1.54763	1.85716	1.54763	1.54763	1.54763
chrXI	449444	450507	DID4_chrXI:437713-438777	60	+	0.323814	0.323814	0.323814	0.323814	0.323814	0.323814	0.323814	0.323814	0.323814	0.323814	0.323814	0.323814	0.323814	0.323814	0.323814	0.323814	0.323814	0.323814	0.323814	0.323814	0.323814	0.323814	0.323814	0.323814	0.323814	0.323814	0.323814	0.323814	0.323814	0.323814	0.323814	0.161907	0.323814	0.323814	0.323814	0.323814	0.323814	0.323814	0.323814	0.323814	0.323814	0.323814	0.323814	0.323814
chrIII	25322	27602	PRD1_chrIII:24753-27033	60	+	4.85721	4.85721	4.85721	4.85721	4.85721	5.01911	5.01911	4.53339	5.01911	5.01911	4.53339	5.01911	5.01911	5.01911	5.01911	5.18102	5.18102	5.18102	5.18102	5.18102	5.18102	5.18102	5.18102	5.18102	5.01911	5.01911	5.01911	4.6953	5.18102	5.18102	5.18102	5.01911	5.01911	5.01911	4.6953	3.40004	4.37149	5.01911	5.18102	5.18102	5.18102	5.01911	5.01911	5.34293
chrV	338598	339469	YER079W_chrV:318853-319725	60	+	1.29525	1.13335	1.13335	0.809534	0.971441	0.971441	0.971441	0.809534	0.647627	0.809534	1.13335	1.13335	1.13335	1.13335	1.13335	1.13335	1.13335	1.13335	1.13335	0.971441	0.971441	0.971441	0.971441	0.809534	0.647627	0.647627	0.647627	0.809534	0.809534	0.971441	1.13335	1.13335	0.971441	1.13335	0.971441	0.971441	0.809534	1.13335	1.13335	1.13335	1.13335	1.13335	1.13335	1.13335
chrVII	692091	692507	VMA21_chrVII:698551-698967	60	+	1.78098	1.78098	1.78098	1.78098	1.78098	1.78098	1.78098	1.78098	1.78098	1.78098	1.78098	1.78098	1.78098	1.78098	1.78098	1.78098	1.78098	1.78098	1.78098	1.78098	1.78098	1.78098	1.78098	1.78098	1.78098	1.78098	1.78098	1.78098	1.78098	1.78098	1.78098	1.78098	1.78098	1.78098	1.78098	1.78098	1.78098	1.78098	1.78098	1.78098	1.78098	1.78098	1.78098	1.78098
chrVIII	160951	163543	DAP2_chrVIII:164893-167485	60	-	45.036098	45.036098	45.190899	44.881401	44.881401	44.881401	45.036098	44.5718	44.5718	44.726601	43.0242	43.798	43.643299	44.262299	43.643299	44.417099	44.107498	44.417099	43.952801	44.881401	44.262299	44.881401	44.726601	44.881401	44.881401	44.881401	44.881401	44.726601	38.381302	44.262299	44.726601	44.726601	44.881401	44.726601	42.0956	44.881401	45.036098	45.036098	45.190899	45.190899	45.190899	45.036098	43.798	43.798
chrXVI	308626	309778	HHO1_chrXVI:308534-309686	60	-	4.02385	4.02385	4.02385	4.02385	4.02385	4.02385	4.02385	4.02385	4.02385	4.02385	4.02385	4.02385	4.02385	4.02385	4.02385	3.86908	4.02385	4.02385	4.02385	4.02385	4.02385	4.02385	4.02385	4.02385	4.02385	4.02385	4.02385	4.02385	4.02385	4.02385	3.86908	4.02385	4.02385	3.86908	3.86908	3.86908	3.86908	3.86908	4.02385	4.02385	4.02385	4.02385	4.02385	4.02385
chrVIII	183103	183744	VMA10_chrVIII:187069-187709	60	-	0.773817	0.773817	0.773817	0.773817	0.773817	0.92858	0.46429	0.309527	0.773817	0.773817	0.92858	0.92858	0.92858	0.92858	0.92858	0.92858	0.92858	0.92858	0.92858	0.92858	0.92858	0.92858	0.92858	0.92858	0.92858	0.92858	0.92858	0.92858	0.619053	0.92858	0.92858	0.773817	0.92858	0.92858	0.92858	0.92858	0.92858	0.92858	0.92858	0.92858	0.92858	0.92858	0.92858	0.92858
chrVII	280022	281694	NAB2_chrVII:278833-280553	60	-	267.276001	274.240997	270.21701	285.074005	286.931	283.372009	286.776001	285.847992	287.085999	282.442993	282.442993	288.169006	287.859985	277.954987	277.799988	287.394989	286.622009	283.526001	283.990997	279.347992	280.122009	265.882996	268.514008	249.787994	247.776001	249.169006	242.824005	256.907013	260.157013	280.276001	284.919006	285.537994	286.157013	284.454987	285.384003	288.324005	288.324005	284.919006	283.990997	283.372009	284.144989	275.014008	283.681	279.347992
chrVII	586302	588003	FMP48_chrVII:593119-594831	60	+	37.076698	37.562401	37.076698	36.429001	36.429001	37.7243	38.0481	38.533798	38.857601	38.695702	38.695702	38.857601	38.371899	39.0196	38.857601	38.695702	38.695702	38.371899	38.533798	37.7243	39.343399	39.0196	38.857601	39.0196	38.695702	38.533798	38.695702	38.857601	39.0196	37.8862	39.343399	39.181499	38.695702	38.695702	37.8862	38.695702	38.695702	38.695702	39.343399	38.857601	38.695702	39.505299	39.505299	39.667198
chrXI	161709	165164	APE2_chrXI:154959-158414	60	+	20.7241	22.5051	22.5051	22.3431	22.3431	20.2384	21.695499	22.1812	21.209801	21.3717	22.5051	22.5051	22.3431	22.5051	22.3431	22.1812	22.3431	22.3431	22.0193	22.3431	22.3431	22.1812	21.857401	22.0193	22.0193	22.0193	22.1812	22.3431	22.0193	22.3431	22.0193	22.3431	22.1812	22.1812	19.914499	18.7812	21.047899	22.1812	22.5051	22.5051	22.5051	22.3431	22.3431	19.914499
chrXVI	843960	844888	YPR158W_chrXVI:843199-844127	60	+	45.4958	45.4958	45.4958	45.4958	43.876801	43.876801	45.4958	45.4958	45.4958	45.4958	45.4958	45.4958	44.686298	45.010101	44.686298	45.3339	45.3339	44.2006	45.010101	45.172001	45.172001	44.2006	44.686298	44.2006	44.0387	44.848202	45.010101	45.010101	44.362499	44.848202	44.848202	45.010101	44.848202	45.172001	44.848202	44.848202	44.362499	44.848202	44.686298	43.552898	43.714901	45.172001	45.3339	45.3339
chrX	637397	637885	YJR112W-A_chrX:637782-638270	60	+	44.0387	43.714901	44.2006	44.2006	44.2006	44.2006	43.714901	44.0387	44.362499	44.362499	44.362499	44.524399	42.9053	44.362499	44.362499	44.362499	43.0672	44.362499	44.524399	45.010101	45.010101	45.010101	45.3339	44.2006	45.3339	45.3339	45.3339	45.172001	45.172001	45.010101	44.524399	44.686298	44.686298	44.2006	44.686298	45.010101	45.172001	45.172001	45.010101	44.848202	44.848202	44.686298	44.524399	44.362499
chrII	252402	255017	NTH2_chrII:238794-241410	60	-	58.6553	58.5005	58.6553	58.810101	58.810101	58.810101	58.810101	58.6553	58.6553	58.5005	58.964802	58.810101	58.6553	58.964802	58.964802	58.810101	59.119598	58.810101	58.345798	58.964802	58.6553	58.345798	58.036201	58.5005	58.345798	58.191002	56.7981	58.5005	58.036201	58.810101	58.810101	58.191002	58.5005	58.5005	58.810101	58.345798	57.7267	58.6553	59.4291	59.5839	59.5839	59.5839	59.2743	59.2743
chrVII	878388	880267	SNG1_chrVII:892482-894362	60	-	0.773817	0.773817	0.773817	0.773817	0.773817	0.773817	0.773817	0.773817	0.773817	0.773817	0.773817	0.773817	0.773817	0.773817	0.773817	0.773817	0.773817	0.773817	0.773817	0.773817	0.773817	0.773817	0.773817	0.773817	0.773817	0.773817	0.773817	0.773817	0.773817	0.773817	0.773817	0.773817	0.619053	0.773817	0.773817	0.773817	0.773817	0.773817	0.773817	0.773817	0.773817	0.773817	0.773817	0.773817
chrXII	380678	382878	YPS1_chrXII:386124-388324	60	-	6.03577	6.03577	5.72624	6.03577	6.03577	6.03577	6.03577	5.57148	5.88101	6.03577	6.19053	6.19053	6.19053	6.03577	5.88101	6.03577	5.88101	5.88101	6.03577	5.72624	5.88101	5.88101	5.88101	5.88101	6.03577	6.03577	6.19053	6.3453	6.3453	6.50006	6.50006	6.19053	6.50006	6.50006	6.65482	6.50006	6.65482	6.80959	6.80959	6.96435	6.96435	6.80959	6.96435	6.80959
chrXII	435555	436812	STM1_chrXII:440312-441568	60	+	1.45716	1.45716	1.45716	1.45716	1.45716	1.45716	1.45716	1.45716	1.29525	1.45716	1.29525	1.29525	1.29525	1.45716	1.45716	1.45716	1.29525	1.45716	1.45716	1.45716	1.45716	1.45716	1.45716	1.45716	1.45716	1.45716	1.45716	1.45716	1.45716	1.45716	1.13335	1.29525	1.29525	1.29525	1.45716	1.29525	1.29525	1.13335	1.29525	1.45716	1.45716	1.45716	1.45716	1.45716
chrXII	131717	132093	COX17_chrXII:131086-131462	60	-	0	0	0	0	0	0	0	0	0	0	0	0	0	0	0	0	0	0	0	0	0	0	0	0	0	0	0	0	0	0	0	0	0	0	0	0	0.154763	0.154763	0.154763	0.154763	0.154763	0.154763	0.154763	0.154763
chrIX	412891	413979	IRC24_chrIX:421872-422960	60	-	1.23811	1.54763	1.54763	1.54763	1.7024	1.7024	1.85716	1.85716	1.39287	1.85716	1.85716	1.85716	1.85716	1.85716	1.85716	1.85716	1.85716	1.85716	1.85716	1.85716	1.85716	1.85716	1.85716	1.85716	1.85716	1.85716	1.85716	1.7024	1.7024	1.7024	1.85716	1.85716	1.7024	1.7024	1.7024	1.85716	1.85716	1.85716	1.7024	1.85716	1.85716	1.85716	1.85716	1.85716
chrXVI	704383	704999	DIB1_chrXVI:704081-704697	60	-	2.32145	2.32145	2.32145	2.32145	2.32145	2.32145	2.32145	2.32145	2.16669	2.16669	2.32145	2.16669	2.16669	2.16669	2.32145	2.32145	2.32145	2.32145	2.32145	2.32145	2.32145	2.32145	2.32145	2.32145	2.32145	2.16669	2.16669	2.32145	2.32145	2.32145	2.32145	2.32145	2.32145	2.32145	2.32145	2.32145	2.32145	2.32145	2.32145	2.32145	2.32145	2.16669	2.16669	2.16669
chrII	782277	782872	YBR285W_chrII:773780-774372	60	+	242.535995	243.345993	241.889008	236.384003	245.126999	245.289001	244.964996	246.908005	247.231995	245.613007	246.098007	246.421997	246.908005	244.317001	245.774994	244.802994	247.718002	247.878998	247.556	247.231995	246.584	247.070007	247.393997	248.203003	248.688995	248.850998	248.688995	248.365005	247.070007	247.556	244.964996	245.936996	243.507996	239.621994	229.584	224.727005	229.746002	242.697998	247.556	246.421997	249.013	249.660004	248.203003	249.013
chrXIII	401931	403283	ISF1_chrXIII:429894-431246	60	-	20.274	20.428801	20.428801	20.5835	20.5835	20.5835	20.5835	20.5835	20.428801	19.5002	17.952499	19.0359	19.0359	20.274	20.5835	20.428801	20.428801	20.5835	20.5835	20.7383	20.7383	20.7383	20.7383	20.893	20.893	20.5835	20.7383	20.5835	20.428801	20.5835	20.428801	20.428801	20.428801	21.0478	21.0478	21.2026	21.2026	21.3573	21.2026	21.2026	21.2026	21.3573	21.3573	21.3573
chrX	83402	84392	RPS14B_chrX:73754-74746	60	+	4.6953	4.6953	4.6953	4.6953	4.6953	4.6953	4.6953	4.6953	4.6953	4.6953	4.6953	4.6953	4.6953	4.6953	4.6953	4.6953	4.6953	4.6953	4.6953	4.85721	4.85721	4.85721	4.85721	4.53339	4.85721	4.85721	4.85721	4.6953	4.6953	4.6953	4.6953	4.6953	4.20958	4.6953	4.6953	4.53339	4.85721	4.85721	4.85721	4.85721	4.85721	4.85721	4.85721	4.6953
chrXII	48322	49311	RPL8B_chrXII:47710-48702	60	-	11.143	11.2977	11.2977	11.2977	11.6072	11.6072	11.6072	11.6072	11.6072	11.762	11.762	11.762	11.4525	11.4525	11.4525	11.4525	11.4525	11.4525	11.4525	10.0596	11.6072	11.6072	11.4525	11.2977	11.2977	11.2977	11.143	11.2977	11.6072	11.6072	11.6072	11.143	11.2977	11.2977	11.4525	11.4525	11.2977	11.762	11.762	11.762	11.762	11.762	11.762	11.762
chrVIII	53041	55250	RIM101_chrVIII:50995-53195	60	+	12.7906	12.4668	12.4668	12.9525	12.9525	13.1145	12.6287	12.9525	12.6287	12.6287	11.9811	13.1145	13.1145	13.2764	12.9525	11.8192	12.3049	12.4668	10.0382	11.4954	11.9811	12.4668	13.2764	12.9525	13.4383	13.2764	10.5239	13.1145	13.7621	13.6002	13.6002	13.4383	13.6002	13.6002	13.7621	13.7621	13.924	13.924	13.924	13.924	13.6002	13.6002	13.2764	13.4383
chrIX	201499	202587	SEC28_chrIX:216628-217716	60	+	8.90488	8.90488	8.90488	8.90488	8.90488	8.90488	8.74297	8.74297	8.74297	8.74297	8.90488	8.90488	8.90488	8.58106	8.90488	8.90488	8.90488	8.74297	8.90488	8.90488	8.58106	8.41916	8.74297	8.74297	9.06678	8.74297	8.90488	9.06678	9.06678	9.06678	9.06678	9.06678	9.06678	9.06678	9.06678	9.06678	9.06678	9.06678	9.06678	9.06678	8.74297	8.74297	8.74297	8.74297
[truncated: 4,606 more rows]
[truncated: 1,956 more columns]
