# Supplementary material for: The conserved SEN1 DNA/RNA helicase has multiple functions during yeast meiosis
Source: PLoS Genet. 2025 Dec 11;21(12):e1011684. doi: 10.1371/journal.pgen.1011684 (PMC12714266; doi:10.1371/journal.pgen.1011684)
Supplement: S8 Data — (GZ) [file pgen.1011684.s008.gz › S3D_Fig_SEN1_rORF-T.txt]

@{"upstream":[500],"downstream":[500],"body":[1000],"bin size":[1],"ref point":[null],"verbose":false,"bin avg type":"mean","missing data as zero":false,"min threshold":null,"max threshold":null,"scale":1,"skip zeros":false,"nan after end":false,"proc number":12,"sort regions":"descend","sort using":"mean","unscaled 5 prime":[0],"unscaled 3 prime":[0],"sample_labels":["SEN1_rORF-T"],"group_labels…
chrVI	128919	131023	IES1_chrVI:107859-109963	60	+	18732.40039	18737.80078	18706.80078	18485.69922	18429.69922	18567.5	18653.59961	18680.09961	18689.90039	18701.40039	18701.19922	18749.80078	18652.90039	18782.80078	17408.90039	18773.69922	18722.30078	18359.69922	18727.40039	18570.59961	18764.40039	18774.69922	18791	18758.59961	18805.40039	18824.90039	18569.69922	18605.09961	18480.69922	18615.59961	18712.19922	18731.69922	18785.19922	18500.69922	18780.19922	18752.90039	18664.40039	18636.19922	18003.19922	17492	18146.69922	18414	18130.5	18850.30078
chrXIII	747890	749875	YMR252C_YMR253C_chrXIII:775262-777246	60	+	7744.799805	8011.120117	8053.939941	8082.25	8110.279785	7891.47998	7860.459961	7887.209961	8081.120117	8028.049805	8027.060059	8036.299805	7739.390137	8094.350098	7953.649902	7540.790039	7570.240234	7487.439941	8039.009766	7974.700195	7945.540039	7772.259766	7690.740234	7654.319824	7633.689941	7513.759766	6781.950195	7289.549805	6538.529785	6915.109863	7900.009766	8087.379883	8098.899902	8189.810059	8074.859863	8199.769531	8199.200195	8135.180176	8198.339844	8209.580078	8170.740234	8222.389648	8222.389648	7961.899902
chrII	270510	271638	IPP1_chrII:256902-258030	60	+	5930.490234	5914.689941	5929.919922	5871.160156	5827.060059	5956.950195	5978.290039	5977.009766	5317.459961	5650.220215	5972.029785	5967.189941	5931.060059	5691.759766	5696.319824	5704.430176	5656.910156	5814.680176	5874.859863	5854.660156	5820.799805	5764.890137	5818.240234	5762.609863	5889.370117	5878.27002	5906.589844	5857.790039	5954.810059	5956.52002	6011.149902	5997.209961	5982.97998	6004.180176	5970.75	6008.72998	5966.339844	6018.689941	6029.790039	6017.129883	6023.950195	6024.100098	5973.02002	5923.799805
chrI	45336	46008	PEX22_chrI:42160-42832	60	-	4987.029785	4991.649902	4978.52002	4972.799805	4990.919922	4984.600098	4989.830078	4996.640137	5014.879883	5010.859863	5014.149902	4980.950195	5013.779785	5002.589844	4946.540039	4968.299805	4989.459961	5018.279785	5033.359863	5009.160156	5016.580078	5022.899902	5030.930176	4893.640137	4255.370117	4964.410156	4901.910156	4880.75	5040.649902	5020.100098	5018.77002	5041.140137	5012.319824	4991.410156	4990.310059	5061.810059	5025.089844	5021.689941	5080.419922	5075.069824	5083.459961	5088.439941	5090.390137	5090.509766
chrXIII	607639	609119	YMR187C_chrXIII:634550-636030	60	+	4655.790039	4654.220215	4648.529785	4577.259766	4539.410156	4543.25	4647.959961	4659.060059	4675.419922	4675.419922	4659.910156	4636.720215	4552.930176	4613.959961	4463.02002	4643.839844	4637.580078	4656.640137	4667.589844	4677.549805	4632.310059	4643.120117	4660.049805	4669.870117	4651.089844	4661.47998	4716.390137	4717.959961	4708.709961	4716.819824	4706.290039	4706.430176	4694.060059	4705.859863	4684.950195	4693.060059	4668.310059	4660.200195	4419.339844	4646.25	4509.959961	4409.240234	4428.160156	4501.709961
chrXV	1006124	1007756	GDH1_chrXV:1041545-1043177	60	+	3813.860107	4203.240234	4539.27002	4437.120117	4543.819824	4632.879883	4576.540039	4599.72998	4464.149902	4605.709961	4639.990234	4664.319824	4657.069824	4671.439941	4666.310059	4593.899902	4706.430176	4724.930176	4724.220215	4733.609863	4739.149902	4731.330078	4726.209961	4721.370117	4722.220215	4711.97998	4740.720215	4709.140137	4716.25	4669.870117	4725.779785	4661.899902	4742.140137	4756.080078	4741.290039	4754.52002	4646.819824	4687.370117	4717.529785	4741.149902	4766.75	4759.209961	4764.620117	4753.379883
chrV	563322	564778	ISC10_SLO1_chrV:549706-551162	60	+	4674.850098	4653.939941	4678.830078	4683.100098	4685.950195	4685.52002	4646.819824	4690.209961	4702.310059	4706.569824	4701.169922	4697.040039	4684.669922	4681.25	4688.649902	4630.459961	4679.399902	4692.060059	4714.259766	4708.569824	4706.009766	4693.629883	4529.450195	4688.790039	4689.080078	4687.649902	4382.640137	4418.77002	4225.290039	4489.189941	4498.870117	4344.220215	4265.97998	3827.22998	4331.419922	4540.120117	4681.25	4702.160156	4718.100098	4754.660156	4747.970215	4722.080078	4725.640137	4719.240234
chrXI	650492	652940	UBP11_chrXI:632868-635316	60	+	3108.649902	3188.169922	3143.360107	3229.429932	3235.409912	3030.830078	3241.100098	3245.080078	3229.719971	3245.219971	3253.469971	3249.350098	3249.060059	3244.51001	3188.879883	3029.969971	3136.389893	3099.399902	3037.51001	3179.350098	3242.659912	3252.340088	3212.929932	3251.050049	3262.719971	3253.050049	3252.050049	3206.810059	3253.469971	3237.26001	3174.370117	3183.909912	2752.27002	3274.389893	3268.550049	3242.22998	3277.370117	3254.610107	3289.889893	3293.169922	3297.01001	3291.030029	3268.97998	3227.01001
chrXVI	702303	704271	GRS2_chrXVI:702001-703969	60	+	3223.310059	3225.590088	3222.030029	3233.97998	3204.389893	3223.310059	3230.709961	3224.169922	3227.439941	3243.370117	3234.27002	3237.399902	3001.52002	3194.429932	3230.570068	3221.040039	3238.959961	3225.590088	3219.610107	3219.189941	3237.399902	3244.800049	3244.370117	3255.320068	3255.040039	3240.100098	3218.189941	3201.120117	3188.320068	2971.219971	3204.389893	3223.030029	3220.179932	3252.189941	3247.5	3197.850098	3259.590088	3237.679932	3254.179932	3255.320068	3261.01001	2985.870117	3245.649902	3253.330078
chrXVI	298573	299627	ODC1_chrXVI:298478-299534	60	+	3761.5	3776.439941	3773.310059	3785.689941	3785.26001	3782.27002	3782.419922	3765.909912	3755.810059	3765.48999	3751.399902	3773.169922	3743.149902	3781.850098	3793.22998	3792.659912	3797.209961	3796.360107	3792.379883	3790.379883	3786.540039	3757.659912	3771.459961	3760.939941	3788.389893	3762.780029	3784.27002	3787.25	3791.379883	3725.370117	3730.629883	3730.060059	3787.399902	3794.22998	3775.300049	3805.610107	3805.040039	3802.050049	3783.840088	3789.530029	3752.26001	3724.370117	3710.290039	3808.310059
chrXIII	182998	183982	VPS71_chrXIII:194813-195797	60	+	2826.110107	2823.689941	2840.47998	2836.48999	2798.649902	2843.889893	2840.050049	2846.169922	2791.110107	2845.879883	2842.75	2855.97998	2852.139893	2806.050049	2656.669922	2705.610107	2689.820068	2799.5	2810.320068	2811.030029	2810.73999	2787.840088	2772.050049	2856.409912	2860.389893	2814.159912	2869.929932	2874.899902	2887.709961	2882.870117	2888.560059	2824.679932	2878.179932	2876.469971	2874.340088	2706.600098	2863.669922	2850.01001	2785.98999	2860.540039	2808.469971	2886.429932	2892.550049	2896.100098
chrIV	983992	985616	BSC2_chrIV:1011593-1013201	60	-	426.084015	437.148987	446.998993	450.282013	455.145996	464.752014	465.481995	453.321991	459.644989	466.697998	471.804993	478.735992	498.071014	509.135986	518.13501	528.713989	545.616028	545.130005	552.911987	559.234985	569.814026	580.515015	583.797974	679.375	770.575012	819.335999	833.440979	1006.47998	1188.02002	1889.77002	2019.890015	2182.100098	2294.699951	2405.22998	2480.5	2571.340088	2629.100098	2624.22998	2649.649902	2664.47998	2666.310059	2682.23999	2751.060059	2759.939941
chrXII	708416	711383	IMH1_chrXII:748835-751803	60	+	2805.620117	2854.699951	2828.530029	2769.060059	2906.350098	2952.719971	2956.560059	2962.399902	2938.350098	2961.830078	2963.679932	2965.810059	2968.800049	2974.060059	2979.899902	2941.340088	2981.459961	2982.600098	2964.389893	2979.610107	2984.449951	2979.469971	2926.399902	2932.949951	2895.530029	2848.590088	2792.959961	2818.280029	2649.27002	2593.360107	2439.139893	2605.449951	2383.22998	2111.649902	2624.22998	2751.840088	2444.550049	2882.300049	2966.669922	2949.310059	2964.25	2905.209961	2999.530029	3015.459961
chrII	93375	98015	NUP170_chrII:75188-79828	60	-	3294.850098	3124.370117	3307.870117	3311.76001	3262.51001	3291.810059	3299.719971	3101.879883	3038.040039	3229.919922	3273.699951	3275.879883	3253.51001	3294.120117	3293.52002	3256.790039	3284.030029	3289.5	3224.199951	3273.090088	3251.439941	3297.159912	3314.429932	3327.320068	3328.899902	3300.199951	3343.97998	3341.669922	3350.550049	3350.300049	3351.639893	3353.100098	3334.73999	3338.27002	3353.949951	3355.409912	3354.679932	3350.419922	3355.290039	3343.25	3344.100098	3338.389893	3249.379883	3288.290039
chrXV	493399	494937	KTR1_chrXV:511641-513177	60	-	2373.01001	2522.090088	2562.830078	2570.969971	2592.860107	2580.459961	2581.070068	2597.47998	2558.689941	2557.47998	2603.199951	2604.899902	2604.169922	2586.300049	2598.209961	2585.810059	2597.47998	2602.350098	2595.169922	2601.48999	2601.25	2601.860107	2605.139893	2605.389893	2602.100098	2607.449951	2497.889893	2573.889893	2583.97998	2605.02002	2392.340088	2422.379883	2592.620117	2575.590088	2543.97998	2563.189941	2592.25	2579.72998	2600.639893	2565.620117	2546.290039	2565.379883	2536.320068	2530.47998
chrXVI	831511	832455	SUE1_chrXVI:830723-831667	60	+	2474	2443.699951	2534.459961	2535.889893	2532.330078	2534.610107	2544.709961	2547.409912	2546.97998	2537.449951	2549.26001	2548.969971	2538.72998	2549.830078	2552.389893	2543.280029	2513.689941	2522.800049	2490.360107	2484.100098	2490.219971	2528.350098	2544.280029	2552.389893	2526.209961	2548.830078	2513.689941	2545.419922	2510.139893	2543.709961	2536.449951	2541.580078	2543	2543.98999	2546.129883	2550.820068	2543	2542.570068	2545.419922	2544.560059	2536.600098	2531.620117	2531.47998	2539.02002
chrVII	402033	402834	ERV14_chrVII:400588-401388	60	+	4252.75	4246.629883	4257.439941	4213.200195	4244.069824	4264.410156	4264.27002	4260.859863	4259.430176	4278.919922	4276.359863	4240.22998	4264.97998	4248.620117	4243.359863	4108.490234	4243.5	4229.129883	4252.609863	4251.319824	4262.279785	4236.529785	4271.669922	4279.640137	4295	4299.129883	4300.259766	4294.149902	4262.279785	4277.790039	4275.509766	4293.290039	4284.759766	4308.52002	4315.490234	4314.919922	4304.529785	4299.549805	4333.700195	4326.160156	4328.149902	4315.060059	4333.97998	4331.560059
chrV	42667	44451	AVT2_chrV:29501-31285	60	+	2399.030029	2387.790039	2363.169922	2360.330078	2343.679932	2347.100098	2380.820068	2394.620117	2372.139893	2385.800049	2321.48999	2290.050049	2329.030029	2320.919922	2387.5	2404.429932	2403.290039	2412.399902	2410.550049	2390.350098	2392.199951	2352.360107	2396.320068	2389.919922	2414.110107	2415.389893	2406.280029	2415.389893	2137.399902	2409.699951	2414.820068	2384.659912	2418.370117	2424.629883	2426.340088	2418.090088	2423.5	2422.929932	2424.209961	2424.780029	2383.22998	2414.959961	2406.139893	2387.219971
chrVII	604957	609261	ADE6_chrVII:611787-616091	60	+	2495.620117	2410.97998	2459.199951	2443.97998	2498.75	2488.370117	2467.73999	2408.97998	2411.550049	2436.580078	2460.909912	2486.949951	2478.27002	2445.689941	2492.639893	2463.76001	2499.610107	2487.090088	2485.100098	2479.830078	2429.469971	2506.439941	2511.27002	2506.860107	2518.810059	2519.23999	2514.830078	2520.23999	2523.370117	2516.959961	2516.399902	2496.050049	2491.780029	2482.959961	2487.370117	2462.050049	2515.679932	2513.97998	2475.98999	2520.949951	2452.52002	2510.98999	2507.429932	2489.51001
chrVIII	61263	64733	RMD11_chrVIII:59144-62616	60	+	2932.23999	2944.76001	2945.899902	2947.320068	2948.310059	2951.72998	2942.340088	2958.560059	2956.98999	2961.540039	2961.830078	2959.409912	2949.879883	2953.580078	2945.75	2928.540039	2715.419922	2632.340088	2199.429932	2196.439941	2360.330078	2830.939941	2820.98999	2859.110107	2917.300049	2901.219971	2882.159912	2906.060059	2926.969971	2960.409912	2966.100098	2972.5	2936.080078	2934.659912	2966.52002	2857.689941	2924.97998	2918.580078	2843.459961	2898.090088	2890.97998	2921.98999	2911.75	2710.72998
chrXIII	438318	440725	MUB1_chrXIII:465954-468362	60	-	2218.699951	2219.310059	2208	2237.550049	2258.709961	2237.550049	2200.699951	2207.51001	2182.100098	2239.129883	2237.060059	2249.830078	2231.100098	2215.300049	1977.569946	2227.330078	2230.5	2256.149902	2262.719971	1980.609985	2270.5	2287.530029	2289.22998	2289.590088	2269.409912	2277.189941	2282.540039	2282.179932	2286.070068	2286.310059	2287.399902	2237.429932	2288.860107	2292.879883	2298.469971	2286.669922	2297.860107	2272.689941	2289.590088	2299.199951	2244.23999	2033.5	2297.860107	2294.459961
chrIV	682515	684401	TRM1_chrIV:691363-693243	60	+	18.494499	19.063601	18.636801	19.7749	19.9172	19.348101	19.063601	19.2059	19.4904	19.4904	19.7749	19.4904	19.6327	19.6327	19.4904	19.6327	20.0595	20.344	20.2017	20.344	20.344	15.507	16.5028	15.7915	15.507	14.9379	14.5111	16.6451	20.4863	21.197599	20.7708	20.7708	18.352301	19.6327	18.209999	18.494499	20.7708	20.913099	20.6285	20.4863	21.3398	21.3398	20.7708	22.9048
chrII	801353	805175	PCA1_chrII:792798-796606	60	-	2142.209961	2126.649902	2148.780029	2191.830078	2201.429932	2187.810059	2011.130005	2211.77002	2104.76001	2179.300049	2190	2217.610107	2216.879883	2219.669922	2222.469971	2186.719971	2223.929932	2228.669922	2229.399902	2241.199951	2242.050049	2245.939941	2243.98999	2236.090088	2242.050049	2239.48999	2195.959961	2108.050049	2211.280029	2227.699951	2246.550049	2251.530029	2252.02002	2251.169922	2238.76001	2238.639893	2235.719971	2252.02002	2239.73999	2234.389893	2245.820068	2249.709961	2261.379883	2226.47998
chrXIV	520310	521182	OCA2_chrXIV:517147-518019	60	-	2126.280029	2130.780029	2077.399902	2037.150024	2037.76001	2032.170044	2066.580078	2107.189941	2018.300049	2121.179932	2117.649902	2052.600098	2094.669922	2066.580078	2039.099976	2073.02002	2032.900024	2092.600098	2038.609985	2041.77002	1846	1952.150024	1932.459961	1958.359985	1854.630005	1806.719971	1783.97998	1879.069946	1929.660034	1905.829956	1937.930054	1804.050049	1483.150024	1826.910034	1826.180054	1698.26001	1905.099976	1893.060059	1958.109985	2084.699951	2111.209961	2131.27002	2147.320068	2149.02002
chrXIV	553960	554872	GPI15_chrXIV:557011-557923	60	-	2093.820068	2102.820068	2121.419922	2122.76001	2122.76001	2124.100098	2120.330078	2057.699951	2118.5	2100.379883	2103.550049	2106.709961	2096.610107	2074.120117	2071.439941	2087.73999	1916.400024	2125.310059	2126.530029	2071.080078	2118.870117	2132.610107	2124.219971	2135.649902	2136.01001	2136.860107	2136.5	2136.26001	2136.129883	2137.350098	2135.530029	2138.810059	2139.419922	2139.050049	2117.169922	2140.149902	2146.590088	2146.469971	2148.659912	2149.389893	2122.879883	2117.77002	2133.699951	1997.02002
chrXVI	346883	350739	GDE1_chrXVI:341070-344926	60	+	2030.27002	2184.199951	2205.120117	2201.699951	2185.909912	2125.310059	2026.150024	2206.399902	2208.820068	2175.100098	2212.52002	2221.340088	2222.620117	2223.330078	2224.469971	2201.129883	2223.040039	2187.620117	2223.899902	2228.72998	2226.600098	2226.320068	2229.159912	2197.149902	2197.860107	2200	2226.459961	2216.639893	2191.320068	2173.820068	1946.47998	2131	2144.649902	2169.840088	2181.639893	2212.090088	2176.949951	2191.179932	2211.949951	2204.550049	2046.780029	2054.030029	2012.630005	2074.800049
chrVII	962800	963368	FMP43_chrVII:977245-977813	60	-	2785.469971	2783.530029	2775.26001	2769.790039	2757.629883	2790.100098	2704	2776.600098	2727.959961	2717.5	2738.290039	2802.73999	2802.129883	2803.350098	2802.860107	2799.090088	2807	2796.300049	2800.919922	2800.800049	2667.280029	2796.050049	2784.26001	2794.959961	2782.310059	2800.800049	2811.5	2818.429932	2817.699951	2813.439941	2730.030029	2787.909912	2758.23999	2802.379883	2783.889893	2812.590088	2825.47998	2831.929932	2830.949951	2828.76001	2836.550049	2836.060059	2844.570068	2842.379883
chrVII	963570	964978	LSC2_chrVII:978017-979425	60	+	2663.780029	2659.659912	2654.25	2671.320068	2673.030029	2682.419922	2677.159912	2667.340088	2686.969971	2688.959961	2667.620117	2690.389893	2687.110107	2648.280029	2646.570068	2666.77002	2645.570068	2635.040039	2687.26001	2673.73999	2681.139893	2672.75	2669.620117	2664.070068	2646.570068	2687.969971	2694.22998	2691.949951	2675.72998	2676.870117	2676.72998	2699.209961	2688.820068	2688.540039	2700.199951	2702.76001	2641.02002	2702.189941	2700.909912	2691.669922	2707.030029	2707.459961	2672.030029	2692.379883
chrXV	66124	67076	RPL25_chrXV:80322-81274	60	-	4704.430176	4729	4716.709961	4717.080078	4723.52002	4720.609863	4642.049805	4672.209961	4717.689941	4740.910156	4754.410156	4747.720215	4760.609863	4758.180176	4764.990234	4747.359863	4714.279785	4737.629883	4737.02002	4766.209961	4730.939941	4766.569824	4755.5	4748.330078	4752.950195	4742.009766	4718.419922	4603.379883	4609.339844	4493.459961	4595.720215	4667.950195	4703.950195	4723.649902	4598.160156	4704.069824	4723.040039	4707.470215	4762.439941	4747.600098	4786.390137	4781.649902	4688.5	4762.680176
chrXVI	646392	647048	ERV2_chrXVI:646458-647114	60	+	1974.790039	1845.189941	1962.410034	2028.98999	2040.52002	2043.079956	2040.52002	2049.76001	2023.02002	2033.400024	2031.839966	2029.280029	2007.51001	2009.640015	2010.780029	2009.219971	1963.550049	1915.890015	2042.930054	2047.199951	2049.620117	2044.930054	2010.930054	1819.719971	1971.660034	1910.630005	1867.949951	2023.869995	2024.439941	2018.319946	2010.780029	1996.97998	2005.800049	1848.459961	2025.859985	2040.22998	2037.23999	2022.160034	1998.550049	1996.97998	2003.670044	2019.319946	1991.430054	2044.930054
chrVIII	205565	206813	CIC1_chrVIII:210808-212056	60	-	4804.629883	4808.040039	4793.200195	4771.680176	4785.049805	4755.140137	4762.680176	4829.560059	4736.899902	4724.859863	4759.759766	4690.569824	4792.839844	4826.279785	4839.529785	4626.72998	4824.689941	4858.740234	4624.299805	4847.310059	4852.660156	4853.390137	4847.799805	4698.470215	4834.910156	4842.689941	4830.899902	4799.160156	4831.629883	4820.680176	4832.720215	4821.290039	4765.959961	4751.97998	4747.600098	4635.850098	4835.52002	4801.830078	4835.149902	4825.910156	4836.72998	4667.100098	4660.779785	4667.589844
chrXV	1004368	1006120	ALD4_chrXV:1039789-1041541	60	-	1925.77002	1917.619995	1918.469971	1906.920044	1923.579956	1918.719971	1911.420044	1916.530029	1939.02002	1905.339966	1944.619995	1936.099976	1946.680054	1912.390015	1939.869995	1930.630005	1939.02002	1919.930054	1916.650024	1838.949951	1868.25	1941.579956	1946.069946	1938.900024	1950.699951	1903.76001	1929.050049	1917.859985	1939.27002	1920.900024	1944.369995	1952.640015	1954.469971	1961.030029	1969.420044	1969.060059	1965.900024	1967.109985	1964.680054	1962.48999	1950.089966	1946.800049	1935.369995	1954.829956
chrV	135867	136299	TIM9_chrV:117145-117577	60	-	1977.079956	1938.410034	1911.420044	1941.939941	1924.069946	1937.079956	1884.180054	1922.969971	1972.459961	1961.640015	1990.459961	2003.709961	2000.310059	1985.589966	2007.23999	2004.810059	2001.280029	2004.319946	2001.040039	1942.180054	1849.160034	1952.030029	1979.150024	1947.290039	1998.47998	2020.73999	2017.579956	1988.76001	2030.459961	2031.800049	2032.170044	2032.170044	2028.76001	2027.060059	2028.030029	2028.76001	2042.98999	2041.410034	2047.369995	2033.380005	2043.719971	2059.159912	2061.959961	2066.340088
chrXI	337286	337926	YKL061W_chrXI:325743-326383	60	-	1765.619995	1762.219971	1771.459961	1771.939941	1760.150024	1699.22998	1730.839966	1770.23999	1758.449951	1751.52002	1757.22998	1770.23999	1774.130005	1744.579956	1736.800049	1772.310059	1773.280029	1782.400024	1779.119995	1787.51001	1786.780029	1785.560059	1786.050049	1773.650024	1729.75	1757.719971	1767.319946	1763.310059	1778.150024	1784.469971	1772.069946	1778.51001	1769.030029	1776.079956	1743.72998	1728.780029	1707.859985	1554.040039	1574.349976	1750.910034	1772.920044	1767.930054	1713.089966	1703.72998
chrXI	182325	183301	RPC25_chrXI:175595-176571	60	+	1750.859985	1749.579956	1748.02002	1713.589966	1749.579956	1749.72998	1748.160034	1740.339966	1744.180054	1730.380005	1728.390015	1722.839966	1726.540039	1730.52002	1740.47998	1750.439941	1758.119995	1682.01001	1737.920044	1762.23999	1764.949951	1764.810059	1762.670044	1761.390015	1754.849976	1687.839966	1705.47998	1696.939941	1702.48999	1688.689941	1715.869995	1690.26001	1692.959961	1742.189941	1736.640015	1587.119995	1576.300049	1565.630005	1639.329956	1767.079956	1762.530029	1770.209961	1772.48999	1775.329956
chrIX	213442	214890	PCI8_chrIX:228568-230016	60	+	1718	1741.050049	1603.47998	1279.680054	1305.709961	1499.619995	1769.5	1784.869995	1795.109985	1799.949951	1799.380005	1760.109985	1756.550049	1166.290039	1528.5	1774.76001	1787.98999	1778.180054	1683.859985	1801.790039	1804.209961	1806.920044	1792.119995	1801.790039	1790.410034	1800.800049	1807.48999	1795.530029	1777.469971	1773.630005	1584.27002	1753	1585.410034	1777.180054	1793.689941	1809.189941	1802.219971	1795.819946	1796.099976	1785.430054	1794.969971	1811.609985	1816.869995	1788.709961
chrIV	537552	538352	RSM10_chrIV:539774-540574	60	-	1700.319946	1678.069946	1701.170044	1704.699951	1696.189941	1710.540039	1706.52002	1697.890015	1695.339966	1682.689941	1610.949951	1547.22998	1669.800049	1686.829956	1663.359985	1627.849976	1662.869995	1700.689941	1695.339966	1708.469971	1681.719971	1683.420044	1693.27002	1721.719971	1715.640015	1716.25	1700.319946	1719.290039	1685.119995	1717.099976	1715.400024	1716.619995	1716.619995	1581.030029	1663.959961	1669.310059	1682.689941	1595.75	1679.160034	1566.319946	1564.73999	1639.890015	1589.670044	1622.98999
chrXII	705019	706210	CDA1_chrXII:745439-746631	60	-	1601.709961	1609.609985	1646.939941	1643.660034	1598.180054	1493.23999	1632.709961	1634.290039	1633.079956	1669.310059	1669.189941	1667.25	1668.709961	1671.630005	1659.829956	1653.390015	1665.060059	1679.160034	1684.27002	1671.380005	1618.849976	1687.310059	1683.910034	1668.949951	1671.140015	1602.189941	1596.959961	1683.420044	1686.699951	1682.930054	1695.219971	1695.459961	1693.390015	1680.75	1687.800049	1676.72998	1675.640015	1655.089966	1652.780029	1671.75	1676.369995	1684.27002	1692.300049	1688.650024
chrX	116771	119603	HAL5_chrX:106796-109628	60	+	2.41852	2.56078	2.70305	2.70305	2.84531	2.84531	2.84531	2.98758	2.70305	3.12984	3.69891	3.69891	3.69891	3.84117	3.69891	3.69891	3.69891	3.69891	3.69891	3.69891	3.69891	3.69891	3.69891	3.69891	3.69891	3.41438	3.41438	3.41438	3.41438	3.69891	3.98344	3.98344	3.84117	3.98344	4.26797	4.41024	4.41024	4.69477	5.26383	7.25555	8.39367	15.0802	19.063601	20.344
chrXI	227500	229516	PRR1_YKL115C_chrXI:221082-223098	60	+	1654.119995	1652.130005	1652.699951	1652.27002	1650.569946	1645.589966	1629.369995	1624.819946	1562.079956	1592.380005	1583.130005	1420.23999	1521.099976	1631.5	1652.560059	1658.959961	1657.540039	1607.180054	1655.119995	1657.109985	1647.290039	1644.310059	1643.170044	1609.02002	1596.359985	1653.550049	1559.22998	1656.26001	1666.930054	1668.780029	1667.349976	1662.52002	1671.76001	1664.369995	1630.51001	1670.339966	1673.900024	1673.900024	1679.02002	1677.310059	1682.430054	1681.859985	1681.859985	1682.01001
chrXV	784432	786291	GCD1_chrXV:813939-815795	60	-	1762.219971	1761.72998	1757.22998	1765.73999	1765.5	1763.430054	1763.920044	1763.550049	1699.349976	1766.22998	1768.180054	1768.300049	1761.48999	1748.349976	1744.219971	1756.140015	1769.030029	1775.839966	1779.119995	1778.27002	1785.560059	1779.72998	1783.859985	1772.800049	1770.119995	1754.920044	1766.839966	1777.170044	1775.349976	1784.959961	1787.02002	1785.199951	1783.619995	1774.01001	1761.48999	1770	1726.339966	1753.219971	1709.199951	1665.550049	1617.150024	1745.560059	1746.170044	1782.400024
chrVII	146832	149149	CDC55_chrVII:145625-147945	60	+	2393.340088	2634.899902	2648.560059	2505.439941	2246.939941	1699.51001	2498.469971	2290.330078	2601.469971	2758.959961	2758.820068	2752.699951	2748.290039	2743.449951	2733.629883	2759.23999	2773.040039	2774.320068	2781.149902	2779.870117	2785.129883	2770.909912	2791.110107	2795.23999	2773.330078	2774.889893	2612.139893	2570.459961	2721.26001	2738.899902	2609.290039	2750.560059	2635.330078	2777.590088	2776.600098	2795.379883	2781.439941	2794.379883	2787.27002	2783	2798.929932	2782.290039	2795.090088	2780.870117
chrI	117976	121552	YAL019W-A_FUN30_chrI:114814-118390	60	-	1812.920044	1810.369995	1761.969971	1787.27002	1804.410034	1787.75	1804.410034	1805.140015	1800.280029	1804.650024	1727.069946	1790.060059	1811.099976	1799.790039	1814.02002	1810.369995	1826.300049	1824.839966	1789.819946	1780.089966	1785.079956	1780.819946	1709.079956	1380.880005	1776.930054	1801.25	1807.569946	1775.469971	1786.660034	1828.25	1825.689941	1786.050049	1820.099976	1776.319946	1805.630005	1793.469971	1721.969971	1709.930054	1454.079956	1597.449951	1661.290039	1653.140015	1671.140015	1492.630005
chrXIII	383892	384844	IRC21_YMR074C_chrXIII:412110-413062	60	+	1460.930054	1252.790039	1485.109985	1531.920044	1543.01001	1554.819946	1478	1540.170044	1531.77002	1487.530029	1077.52002	1478.849976	1537.180054	1553.26001	1547.280029	1553.400024	1555.109985	1531.77002	1572.180054	1578.01001	1572.459961	1568.189941	1573.030029	1570.189941	1537.040039	1579.01001	1544.439941	1551.550049	1585.97998	1564.920044	1542.160034	1595.650024	1598.640015	1587.680054	1604.329956	1602.050049	1596.51001	1604.329956	1607.459961	1609.310059	1603.619995	1600.349976	1570.609985	1558.800049
chrXV	563684	566140	SIA1_chrXV:581621-584077	60	+	1649.290039	1730.949951	1792.26001	1796.390015	1793.969971	1783.300049	1793.26001	1801.079956	1801.369995	1801.079956	1800.660034	1801.22998	1799.660034	1804.069946	1797.670044	1806.199951	1801.939941	1806.199951	1800.800049	1804.780029	1779.170044	1807.199951	1809.189941	1784.719971	1811.469971	1820.430054	1821	1820.150024	1822.569946	1724.26001	1725.26001	1813.890015	1815.589966	1807.199951	1791.119995	1790.410034	1817.869995	1825.27002	1828.680054	1829.109985	1830.670044	1829.109985	1832.810059	1832.949951
chrVII	390343	391255	DUO1_chrVII:388884-389796	60	+	1716.859985	1692.390015	1716.01001	1700.219971	1696.939941	1725.540039	1726.819946	1717	1728.390015	1721.699951	1669.060059	1701.920044	1707.900024	1710.030029	1704.47998	1686.98999	1720.560059	1724.540039	1724.969971	1726.819946	1721.410034	1729.380005	1729.810059	1729.670044	1730.52002	1732.650024	1732.22998	1730.52002	1733.650024	1734.5	1737.209961	1697.660034	1735.780029	1738.910034	1739.060059	1735.359985	1730.800049	1736.349976	1356.930054	1704.910034	1733.51001	1738.910034	1707.76001	1643.310059
chrII	250513	251258	ECM15_chrII:236905-237650	60	+	432.630005	433.483002	427.934998	431.065002	432.488007	407.733002	429.785004	434.479004	437.46701	437.894012	422.386993	441.450012	443.15799	450.412994	456.531006	440.170013	447.994995	446.286987	442.446014	439.174011	390.377014	351.964996	393.221985	405.315002	452.546997	414.420013	440.45401	441.308014	386.109009	490.532013	492.381012	489.394012	497.644989	494.372986	496.648987	379.138	461.937012	478.296997	498.640991	502.766998	500.774994	495.79599	510.591003	511.018005
chrX	127117	127917	FMP33_chrX:117142-117942	60	-	1510.75	1549.300049	1558.050049	1559.75	1556.589966	1539.689941	1542.969971	1503.209961	1521.689941	1518.410034	1557.439941	1539.930054	1547.469971	1568.390015	1562.790039	1561.209961	1563.650024	1565.469971	1564.25	1520.719971	1556.959961	1567.050049	1566.199951	1564.5	1564.73999	1563.160034	1563.160034	1569.119995	1569	1571.180054	1569.849976	1569.849976	1558.170044	1564.73999	1572.400024	1572.160034	1560.119995	1531.540039	1515.97998	1544.189941	1499.810059	1549.420044	1548.319946	1544.069946
chrXIII	493477	494830	DLT1_chrXIII:520686-522038	60	+	1875.48999	1890.430054	1893.27002	1892.839966	1893.560059	1892.98999	1853.859985	1890	1884.73999	1894.410034	1893.410034	1894.97998	1898.25	1905.359985	1908.780029	1910.630005	1913.329956	1911.050049	1905.219971	1912.189941	1915.75	1819.290039	1820.569946	1910.910034	1915.890015	1917.459961	1911.050049	1911.339966	1918.880005	1905.650024	1911.77002	1885.869995	1898.680054	1914.469971	1898.25	1869.51001	1919.310059	1923.430054	1924.430054	1920.869995	1913.189941	1916.75	1922.719971	1921.869995
chrIII	44112	45058	YCL047C_chrIII:43509-44453	60	+	1420.099976	1467.900024	1460.640015	1468.180054	1029.01001	1430.050049	1471.73999	1480.560059	1486.530029	1494.359985	1481.550049	1448.26001	1488.099976	1488.670044	1490.800049	1488.670044	1485.400024	1494.930054	1497.060059	1502.75	1510.150024	1510.01001	1506.170044	1506.73999	1507.869995	1504.73999	1506.02002	1499.76001	1506.589966	1508.72998	1483.829956	1496.069946	1510.579956	1516.130005	1514.560059	1521.25	1520.390015	1520.540039	1519.819946	1518.969971	1514.98999	1514.98999	1517.410034	1506.310059
chrXIII	750564	751348	GFD1_chrXIII:777938-778722	60	-	5.35037	5.10717	5.35037	5.35037	5.35037	5.35037	5.10717	5.35037	5.35037	5.35037	5.35037	5.35037	5.35037	5.10717	5.10717	5.35037	5.35037	5.35037	5.35037	5.35037	5.35037	5.35037	4.86397	5.35037	5.22877	4.98557	5.22877	5.35037	5.35037	5.35037	5.35037	5.35037	5.35037	5.10717	5.35037	5.35037	5.35037	5.22877	5.22877	5.22877	5.35037	5.59357	5.59357	5.59357
chrII	241134	248822	UTP20_chrII:227525-235213	60	-	1497.130005	1508.199951	1513.790039	1498.709961	1513.670044	1515.01001	1514.400024	1512.939941	1513.550049	1509.900024	1513.420044	1522.910034	1523.76001	1528.619995	1529.22998	1533	1531.910034	1533	1531.060059	1526.560059	1534.579956	1536.410034	1536.290039	1536.160034	1533.849976	1502.47998	1496.52002	1497.01001	1532.52002	1509.290039	1537.01001	1537.5	1503.449951	1525.219971	1518.170044	1534.829956	1534.579956	1524.369995	1533.72998	1526.439941	1524.48999	1531.420044	1529.22998	1531.420044
chrII	179870	180974	SHE1_chrII:161676-162780	60	-	1418.459961	1404.959961	1415.780029	1408.119995	1384.410034	1402.040039	1276.550049	1201.77002	1283.359985	1349.02002	1391.949951	1385.5	1390	1373.219971	1373.829956	1333.579956	1336.859985	1351.209961	1315.699951	1353.76001	1409.209961	1425.98999	1391.459961	1412.619995	1427.939941	1430.73999	1437.180054	1405.439941	1434.98999	1426.359985	1340.880005	1405.569946	1394.5	1423.810059	1437.790039	1447.27002	1458.099976	1464.540039	1466	1463.079956	1471.719971	1473.180054	1472.930054	1437.910034
chrXI	463898	466020	RSC4_chrXI:452177-454297	60	-	1378.329956	1371.030029	1361.670044	1352.180054	1380.030029	1386.839966	1370.550049	1295.150024	1310.22998	1350.719971	1261.349976	1300.98999	1340.880005	1418.819946	1418.699951	1421.619995	1422.829956	1408.359985	1308.77002	1420.280029	1418.819946	1418.939941	1414.319946	1422.469971	1417.969971	1415.540039	1407.030029	1417.849976	1420.040039	1374.680054	1422.22998	1421.130005	1425.02002	1421.619995	1407.030029	1424.170044	1431.099976	1432.930054	1322.640015	1436.699951	1434.630005	1434.75	1435.839966	1424.660034
chrIV	806768	807400	CSN9_chrIV:818595-819227	60	+	1407.859985	1407.430054	1400.75	1403.73999	1397.619995	1408	1407.719971	1398.329956	1400.609985	1399.469971	1400.180054	1407.01001	1394.630005	1378.839966	1340.140015	1320.650024	1298.890015	1329.76001	1346.689941	1357.209961	1344.410034	602.637024	920.031982	1139.410034	1289.920044	1388.660034	1406.300049	1412.410034	1410.140015	1406.719971	1401.73999	1415.689941	1412.97998	1424.790039	1377.560059	1378.699951	1381.969971	1357.780029	1426.780029	1427.209961	1408.430054	1432.900024	1309.560059	1403.02002
chrX	620174	622159	URA8_chrX:620575-622560	60	-	88.5243	94.239403	96.4282	98.495399	99.833	101.535004	103.359001	104.332001	104.940002	116.371002	164.524002	220.580994	230.065994	262.04599	413.55899	803.041992	843.533997	951.393005	979.604004	1035.050049	1055.23999	1061.319946	1157.869995	1231.069946	1249.920044	1227.420044	1288.589966	1327.98999	1357.660034	1371.030029	1327.619995	1390.119995	1399.23999	1347.930054	1383.920044	1427.699951	1435.839966	1443.02002	1439.25	1428.910034	1437.300049	1430.859985	1434.98999	1460.410034
chrXII	741530	742578	YLR326W_chrXII:781967-783015	60	-	9.24155	8.51195	7.90395	8.02555	8.75515	8.75515	7.90395	9.36314	9.97114	9.97114	9.72794	9.84954	9.72794	9.72794	10.0927	10.0927	9.36314	10.0927	10.2143	10.0927	10.0927	10.0927	10.2143	10.2143	10.2143	10.2143	10.2143	10.2143	10.2143	10.3359	10.2143	11.0655	11.4303	11.5519	12.2815	13.6191	19.4559	19.4559	19.942301	21.644699	22.6175	23.5903	24.198299	24.6847
chrXVI	871003	871503	MRP2_chrXVI:876187-876683	60	+	1465.339966	1466.76001	1448.97998	1452.109985	1449.119995	1447.839966	1424.079956	1442	1361.199951	1329.329956	1409.430054	1236.290039	1082.780029	1455.949951	1453.530029	1463.630005	1458.079956	1468.319946	1473.869995	1468.75	1471.310059	1469.75	1473.72998	1473.589966	1456.089966	1450.540039	1466.619995	1453.530029	1459.5	1424.930054	1455.089966	1468.609985	1397.619995	1435.180054	1395.060059	1408	1446.560059	1455.949951	1474.869995	1477.859985	1468.040039	1466.189941	1455.800049	1464.47998
chrVII	843130	843651	TIM13_chrVII:858222-858742	60	-	1216.109985	1297.949951	1302.089966	1232.900024	1320.199951	1298.680054	1319.469971	1344.77002	1360.329956	1302.329956	978.995972	1371.52002	1396.689941	1397.540039	1395.719971	1395.719971	1398.030029	1394.380005	1391.099976	1357.780029	1370.550049	1345.01001	1318.26001	1391.579956	1377.839966	1387.079956	1397.300049	1403.01001	1336.73999	1247.369995	1401.310059	1396.079956	1395.589966	1407.150024	1395.22998	1411.890015	1377.22998	1332.23999	1390.119995	1358.869995	1382.579956	1348.540039	1386.109985	1384.290039
chrVII	558824	559848	TIM21_chrVII:554067-555091	60	+	1435.459961	1438.72998	1375	1442	1445.849976	1447.410034	1447.130005	1446.410034	1370.449951	999.843018	1403.170044	1437.880005	1422.51001	1425.790039	1392.780029	1401.73999	1407.430054	1431.900024	1424.650024	1438.160034	1450.400024	1448.829956	1448.689941	1441.439941	1442.430054	1438.02002	1427.349976	1450.109985	1449.119995	1444.140015	1447.699951	1451.109985	1458.219971	1456.22998	1451.25	1459.359985	1458.650024	1465.47998	1463.630005	1463.48999	1463.339966	1464.619995	1471.310059	1471.170044
chrXVI	733552	737008	FHL1_chrXVI:733265-736721	60	+	1361.199951	1359.48999	1360.630005	1357.640015	1355.650024	1358.640015	1352.52002	1358.48999	1360.060059	1354.079956	1357.069946	1350.810059	1343.699951	1321.359985	1364.329956	1353.369995	1252.51001	1365.890015	1376.98999	1377.839966	1378.97998	1380.119995	1376.560059	1378.550049	1376.699951	1370.02002	1353.660034	1358.780029	1377.130005	1374.430054	1374.290039	1371.72998	1381.400024	1380.400024	1379.689941	1363.76001	1359.920044	1372.01001	1374.140015	1377.27002	1369.02002	1367.030029	1372.579956	1358.209961
chrVIII	172933	174069	PIH1_chrVIII:176901-178037	60	+	1311.969971	1314.109985	1319.800049	1315.530029	1322.640015	1305.430054	1303.719971	1258.619995	1274.97998	1179.949951	1294.619995	1301.160034	1299.880005	1308.560059	1315.670044	1222.630005	1221.920044	1283.949951	1284.22998	1312.689941	1327.199951	1315.670044	1341.280029	1341.420044	1314.109985	1304.150024	1190.339966	1302.160034	1336.300049	1332.890015	1343.839966	1342.98999	1341.709961	1340.849976	1347.109985	1349.390015	1347.819946	1331.609985	1330.75	1317.380005	1330.040039	1334.449951	1335.160034	1344.27002
chrIV	246964	248100	PCL2_chrIV:234865-236001	60	-	1552.339966	1559.75	1562.920044	1566.689941	1560.119995	1483.630005	1572.77002	1574.219971	1576.290039	1574.469971	1580.670044	1571.910034	1570.939941	1579.449951	1577.630005	1548.079956	1580.180054	1566.810059	1560.119995	1570.449951	1577.869995	1575.319946	1585.170044	1584.560059	1585.900024	1588.449951	1591.130005	1587.599976	1590.150024	1589.180054	1591.97998	1591.859985	1592.589966	1596.359985	1584.560059	1593.680054	1599.400024	1572.640015	1599.150024	1597.810059	1601.829956	1600.97998	1602.439941	1605.349976
chrIV	1191303	1191847	LSM6_chrIV:1229097-1229641	60	+	1060.310059	1064.150024	1067.280029	1004.109985	1065.290039	1085.910034	1089.900024	1111.949951	1127.599976	1109.810059	1138.27002	1141.819946	1154.630005	1183.219971	1212.530029	1225.47998	1229.030029	1231.170044	1057.180054	1234.869995	1244.819946	1252.930054	1246.25	1240.699951	1258.339966	1264.170044	1259.900024	1256.060059	1270.01001	1257.77002	1272.420044	1272.569946	1276.829956	1263.319946	1259.619995	1256.77002	1256.630005	1265.73999	1274.839966	1278.680054	1254.780029	1259.050049	1285.51001	1284.660034
chrII	644647	650735	DUR1%2C2_chrII:636585-642673	60	+	1232.589966	1240.27002	1239.130005	1238.98999	1240.27002	1241.839966	1229.890015	1243.26001	1243.689941	1237.569946	1238.280029	1237.569946	1226.189941	1207.410034	1214.380005	1242.410034	1248.949951	1249.380005	1246.099976	1240.27002	1233.160034	1227.75	1228.890015	1224.77002	1208.969971	1243.969971	1245.680054	1250.369995	1254.069946	1249.089966	1254.640015	1253.079956	1252.219971	1250.800049	1249.52002	1229.030029	1246.099976	1241.689941	1247.390015	1252.930054	1255.069946	1257.77002	1258.77002	1261.040039
chrXV	532789	533901	GCY1_chrXV:551049-552161	60	-	1208.209961	1203.219971	1207.23999	1220.609985	1223.410034	1223.290039	1221.219971	1214.660034	1205.170044	1210.890015	1219.280029	1202.25	1225.719971	1221.949951	1222.189941	1216.599976	1229.97998	1230.219971	1228.27002	1224.140015	1223.900024	1213.439941	1229.25	1229.609985	1234.109985	1237.390015	1236.420044	1219.030029	1239.949951	1235.569946	1233.75	1238	1244.810059	1243.22998	1243.959961	1243.839966	1200.550049	1246.76001	1244.810059	1242.5	1216.839966	1214.410034	1220.73999	1207.969971
chrVII	434992	435424	AGA2_chrVII:436554-436986	60	+	1427.069946	1419.810059	1422.22998	1424.51001	1417.680054	1437.449951	1438.72998	1435.599976	1435.890015	1440.439941	1440.300049	1446.839966	1434.890015	1448.97998	1450.26001	1450.26001	1445.849976	1448.26001	1442.430054	1449.119995	1444.140015	1445.560059	1266.72998	1440.579956	1446.699951	1448.550049	1444.569946	1444.420044	1445.280029	1451.25	1450.969971	1443.290039	1332.459961	1282.099976	1440.300049	1443.709961	1448.550049	1439.300049	1426.780029	1445.560059	1444.280029	1444.98999	1442.859985	1441.859985
chrIV	1455795	1457470	HLR1_chrIV:1494285-1495957	60	-	1245.780029	1237.030029	1244.689941	1254.900024	1256.72998	1238.97998	1197.390015	1183.160034	1209.060059	1194.349976	1235.449951	1227.420044	1233.5	1223.650024	1159.209961	1202.25	1225.22998	1227.670044	1256.48999	1263.050049	1255.030029	1261.709961	1257.579956	1261.22998	1264.150024	1264.630005	1258.430054	1266.699951	1262.569946	1261.22998	1264.390015	1265	1263.540039	1260.619995	1266.939941	1270.22998	1267.430054	1270.22998	1272.170044	1271.930054	1274	1274	1267.060059	1274.119995
chrXIII	735036	736127	SNR86_chrXIII:762014-763110	60	+	1094.310059	1115.790039	1133.150024	1131.579956	1137.699951	1141.109985	1141.969971	1139.119995	1141.26001	1131.300049	1108.819946	1126.459961	1129.869995	1092.319946	1053.900024	1021.890015	974.377991	1052.199951	1113.939941	1117.640015	1112.52002	1127.310059	1140.400024	1143.25	1075.530029	1143.390015	1144.530029	1145.099976	1145.380005	1141.540039	1133.859985	1135.709961	1140.26001	1142.540039	1151.640015	1151.209961	1143.25	1138.130005	1149.079956	1148.369995	1149.219971	1147.089966	1134.849976	1159.319946
chrXIII	11579	13434	RSC9_chrXIII:16992-18848	60	-	1300.380005	1296.48999	1294.550049	1297.949951	1296.130005	1293.819946	1299.410034	1296.859985	1295.640015	1295.880005	1291.140015	1256	1291.140015	1289.930054	1283.599976	1284.699951	1293.819946	1282.26001	1243.469971	718.286987	1196.780029	1173.430054	1168.329956	1297.219971	1300.98999	1305.849976	1306.829956	1308.410034	1292.359985	1292.47998	1287.609985	1294.060059	1267.790039	1296.48999	1298.069946	1300.869995	1304.640015	1310.599976	1310.839966	1307.560059	1302.449951	1304.400024	1302.689941	1310.109985
chrIX	85250	86810	VHS2_chrIX:94893-96453	60	+	1158.469971	1143.530029	1153.630005	1160.599976	1158.040039	1159.890015	1095.869995	1160.180054	1164.439941	1162.589966	1151.930054	1163.310059	1164.589966	1162.73999	1161.030029	1161.030029	1165.579956	1157.329956	1166.579956	1169.140015	1165.579956	1170.849976	1168.290039	1168.430054	1160.599976	1163.160034	1164.300049	1171.130005	1171.560059	1162.030029	1171.27002	1169.280029	1066.420044	1160.75	1171.560059	1165.869995	1145.23999	1153.060059	1151.780029	1131.01001	1168.290039	1172.550049	1172.550049	1174.26001
chrXII	706166	707182	YLR307C-A_chrXII:746587-747603	60	+	1161.170044	1156.76001	1146.089966	1162.030029	1164.72998	1165.01001	1164.439941	1164.589966	1166.150024	1155.199951	1165.719971	1162.73999	998.419983	1000.840027	1140.26001	1140.829956	1150.790039	1153.209961	1152.069946	1153.630005	1138.130005	1153.209961	1149.219971	1164.300049	1157.900024	1123.189941	1130.439941	1172.410034	1170.699951	1175.26001	1176.25	1174.969971	1179.23999	1150.790039	1165.439941	1157.619995	1116.359985	1176.819946	1175.400024	1176.540039	1183.219971	1181.369995	1184.790039	1183.51001
chrVII	866096	868489	HIP1_chrVII:880190-882582	60	-	1561.579956	1563.650024	1555.73999	1560	1555.5	1553.670044	1555.97998	1560.119995	1563.160034	1565.589966	1567.660034	1567.170044	1569.119995	1569	1565.22998	1569.599976	1571.430054	1563.160034	1572.52002	1575.560059	1573.97998	1582.01001	1575.680054	1582.130005	1578.849976	1531.060059	1555.73999	1541.51001	1525.339966	1538.959961	1529.47998	1559.27002	1572.640015	1572.640015	1583.829956	1585.050049	1583.339966	1583.829956	1581.52002	1574.099976	1521.089966	1575.930054	1574.349976	1584.199951
chrIV	599649	600529	SHU2_chrIV:602058-602938	60	+	512.013977	513.578979	513.864014	522.541992	506.75	508.600006	518.557983	515.002014	503.619995	509.738007	472.606995	487.971008	493.519989	533.06897	533.781006	491.812012	537.052979	539.187012	541.60498	542.744019	539.755981	542.744019	543.739014	543.028015	533.06897	545.731018	547.296021	490.959015	548.575989	554.835999	555.83197	552.702026	555.546997	558.820007	558.393005	543.455017	537.052979	525.103027	527.237	516.992981	562.518005	564.937012	564.794983	555.690002
chrIX	201499	202587	SEC28_chrIX:216628-217716	60	-	1221.949951	1218.300049	1218.550049	1197.27002	1186.930054	1051.589966	1217.449951	1219.030029	1221.099976	1211.369995	1215.26001	1210.160034	1219.76001	1225.599976	1223.900024	1223.650024	1224.869995	1227.790039	1222.800049	1124.189941	1230.949951	1225.839966	1231.800049	1233.5	1233.98999	1186.569946	1229	1222.319946	1226.329956	1224.98999	1222.319946	1220.25	1232.290039	1235.329956	1238.119995	1110.689941	1111.300049	1236.180054	1236.910034	1239.699951	1238	1235.810059	1238.48999	1238.609985
chrVI	224419	226163	LSB3_chrVI:201721-203465	60	+	1101.420044	1109.25	1093.449951	1114.790039	1116.069946	1107.25	1104.410034	1103.130005	984.620972	1059.880005	1112.22998	1117.780029	1119.920044	1118.630005	1106.26001	1103.699951	1101.420044	1076.949951	1098.719971	1083.209961	1113.939941	1113.22998	1092.599976	1121.050049	1123.329956	1116.640015	1120.339966	1126.599976	1053.619995	1054.76001	1059.449951	1130.589966	1133	1134	1131.719971	1135.420044	1135	1132.430054	1130.589966	1129.589966	1126.319946	1128.449951	1086.910034	1116.640015
chrIV	1007256	1007688	YDR286C_chrIV:1035157-1035589	60	+	738.073975	1092.73999	1105.689941	1108.680054	1110.670044	1104.689941	1100.280029	1106.540039	873.510986	860.565002	1105.689941	1115.650024	1116.359985	1114.369995	1114.939941	1115.650024	1113.939941	1119.199951	1117.920044	1118.780029	1119.060059	1117.640015	1116.219971	1119.349976	1117.920044	1123.189941	1123.900024	1121.199951	1067.98999	1120.630005	1125.319946	1127.170044	1125.890015	1125.180054	1123.329956	1128.02002	1126.030029	1065	1066.98999	1121.199951	1118.349976	1101.280029	1124.040039	1125.319946
chrIV	1200353	1201323	YDR381C-A_chrIV:1238145-1239129	60	+	976.369019	1075.530029	1081.5	1081.079956	1082.209961	1083.209961	1086.060059	1083.069946	1084.630005	1086.47998	1051.910034	1060.589966	1061.02002	1085.199951	1073.819946	1081.219971	1081.650024	1075.23999	1026.449951	1091.599976	1083.640015	1049.780029	1087.050049	1094.02002	1093.170044	1083.780029	1087.339966	1065	1083.780029	1088.050049	1074.530029	1081.079956	1084.060059	1089.189941	1101.98999	1100.849976	1112.52002	1111.660034	1099.709961	1111.810059	1107.109985	1110.530029	1105.969971	1110.810059
chrIV	985468	986164	PMP3_chrIV:1013053-1013749	60	+	1101.140015	1101.849976	1100.140015	1106.119995	1107.109985	1108.25	1103.839966	1107.400024	1106.829956	1105.26001	1107.819946	1109.25	1105.119995	1107.959961	1102.699951	1104.410034	1106.540039	1110.949951	1112.52002	1106.400024	1108.680054	1108.25	1095.160034	1094.310059	1077.800049	1060.310059	1047.5	1030.290039	1052.47998	1060.72998	1095.02002	1097.719971	1099	1097.579956	1091.75	1094.02002	1051.630005	1052.77002	1024.170044	1091.040039	1095.02002	1101.140015	1108.25	1071.689941
chrXVI	831651	831859	YPR150W_chrXVI:830863-831071	60	-	1076.030029	1077.369995	1079.069946	1092.199951	1085.76001	1085.880005	1089.890015	1087.709961	1097.800049	1092.449951	1091.47998	1093.910034	1091.839966	1098.650024	1098.890015	1102.910034	1101.810059	1102.180054	1102.780029	1101.079956	1100.599976	1082.359985	1089.77002	1089.160034	1103.150024	1097.800049	1099.140015	1109.589966	1112.51001	1102.050049	1115.310059	1114.939941	1115.069946	1114.819946	1112.030029	1103.27002	1113.72998	1115.310059	1084.060059	1117.25	1116.890015	1115.430054	1116.160034	1116.890015
chrXIV	346767	349322	YCK2_GIM3_chrXIV:343549-346101	60	+	1373.01001	1381.829956	1382.959961	1368.310059	1382.819946	1382.25	1379.119995	1378.699951	1379.27002	1384.390015	1385.380005	1386.52002	1386.660034	1385.380005	1382.540039	1383.390015	1382.819946	1382.819946	1381.540039	1382.25	1377.130005	1377.130005	1381.119995	1383.959961	1381.829956	1382.400024	1381.400024	1383.530029	1379.97998	1376.98999	1373.569946	1374.430054	1375.98999	1376.560059	1374.569946	1375.140015	1376.280029	1356.079956	1365.180054	1375.98999	1386.52002	1386.380005	1384.810059	1383.25
chrIV	1184900	1185595	FRQ1_chrIV:1222685-1223381	60	-	1098.890015	1073.23999	1046.969971	861.773987	1106.800049	1112.030029	1108.619995	1111.170044	1113.359985	1119.930054	1120.290039	1119.689941	1115.920044	1118.829956	1117.619995	1076.030029	1116.040039	1109.959961	1112.390015	1110.930054	1102.660034	1097.920044	1077.859985	1060.099976	1109.589966	1081.140015	1061.439941	1044.780029	1063.02002	1068.609985	1053.410034	864.205994	1058.76001	1101.449951	1095.609985	1117.619995	1122	1123.089966	1087.459961	1092.449951	1099.98999	1123.209961	1108.73999	1128.079956
chrIV	742373	744414	EKI1_chrIV:751207-753247	60	-	2081.169922	2084.580078	2089.439941	2064.030029	2064.030029	2088.219971	2084.330078	2080.439941	2076.189941	2066.699951	2063.780029	2057.100098	2052.350098	2065.72998	2063.419922	2064.389893	1916.400024	2050.290039	2053.810059	2006.02002	2075.330078	2079.350098	2066.090088	2078.5	2070.840088	2072.899902	2081.050049	2081.409912	2083.47998	2068.399902	2089.199951	2087.73999	2079.590088	2088.709961	2068.77002	2070.840088	2092.360107	2085.179932	2091.629883	2087.620117	2087.25	2085.909912	2088.469971	2090.409912
chrXI	32742	37128	YKL215C_chrXI:26372-30756	60	+	1059.310059	1087.76001	1088.329956	1084.209961	1080.369995	1079.089966	1088.619995	1092.880005	1067.420044	1086.77002	1087.76001	1091.319946	1093.73999	1092.73999	1096.160034	1088.900024	1073.25	1065	1080.219971	1084.48999	1085.339966	1085.910034	1094.880005	1080.930054	1086.910034	1096.300049	1088.329956	1092.73999	1078.939941	1088.900024	1083.920044	1083.640015	1084.920044	1079.939941	1077.089966	1053.189941	1069.27002	1053.189941	1081.5	1091.180054	1101.420044	1085.77002	1103.410034	1103.410034
chrXV	757582	759406	MET7_chrXV:787073-788897	60	-	1090.98999	1092.689941	1085.150024	1063.140015	1071.290039	1073.47998	1094.52002	1095.369995	1096.219971	1093.060059	1092.689941	1090.75	1087.459961	1078.339966	1078.459961	1060.099976	1075.420044	939.111023	966.471008	908.710999	925.734985	872.960999	938.138	1068.01001	1090.869995	1093.180054	1064.969971	1091.349976	1091.349976	1090.140015	1095.23999	1093.300049	1093.420044	1081.02002	1086.369995	1065.329956	1069.219971	1037.609985	906.401001	1064.23999	1027.390015	1031.650024	1051.709961	1061.560059
chrIV	1285040	1285984	YDR428C_chrIV:1323409-1324353	60	+	970.109985	961.716003	975.515991	1010.090027	1014.349976	983.625	996.002014	996.713013	1007.380005	1020.900024	1026.02002	1025.170044	1026.02002	982.059998	1015.780029	1014.070007	1011.940002	996.997986	1011.789978	1010.799988	1022.890015	1026.589966	1023.460022	1017.909973	1022.460022	1026.449951	1028.150024	1027.72998	1024.459961	1015.630005	1028.300049	1026.160034	1031	1020.469971	1027.72998	1022.609985	1029.01001	1030.709961	1032	1023.599976	1023.030029	1021.890015	1031.709961	1026.589966
chrXV	928688	929368	UBC11_chrXV:958202-958882	60	+	1018.619995	1021.330017	1023.320007	1022.460022	1026.449951	1015.919983	1027.300049	1026.449951	1024.73999	1024.030029	946.492981	897.838989	957.163025	943.64801	1025.170044	1018.909973	1020.039978	1025.02002	1025.310059	1024.880005	1027.300049	1025.880005	1025.589966	1024.170044	1027.160034	1027.869995	1026.160034	1028.150024	1027.869995	1021.330017	1017.200012	1019.47998	1025.170044	1017.340027	946.919983	902.390991	875.075989	937.531006	998.419983	1001.119995	1020.039978	1020.900024	1026.72998	1027.300049
chrVI	271512	272550	PRE4_chrVI:248898-249938	60	+	865.687012	870.666016	872.942017	873.510986	868.815979	844.916016	872.515015	873.937988	843.778015	872.372986	886.599976	895.135986	895.846985	875.64502	872.942017	684.156006	770.653015	862.414001	902.53302	921.312012	916.617981	920.885986	854.590027	924.869019	910.5	801.098022	928.853027	921.312012	922.166016	920.458984	907.085999	909.93103	937.958008	907.796997	915.336975	943.078979	937.672974	932.69397	933.263	869.955017	916.76001	904.952026	854.447998	875.64502
chrIV	345137	346049	CBS1_chrIV:333061-333973	60	+	1021.75	1019.190002	1021.330017	1020.469971	1019.330017	1016.349976	1007.530029	1019.619995	1021.179993	1024.599976	1024.880005	1019.76001	1025.589966	1025.310059	1025.170044	1025.589966	1026.449951	1022.320007	1012.219971	1023.890015	1026.160034	1020.900024	1025.310059	1025.73999	1025.449951	933.690002	1023.460022	1019.47998	1012.080017	1006.099976	998.562988	1007.809998	1003.26001	1017.47998	1018.76001	1017.630005	1025.02002	1027.869995	1023.460022	1025.589966	1008.380005	1019.47998	1024.310059	1023.460022
chrXVI	297552	298519	ISU1_chrXVI:297458-298426	60	-	963.796021	969.997009	959.661987	965.132996	965.984985	961.729004	819.578979	964.890015	970.241028	968.052002	970.119019	969.388977	825.538025	842.682983	943.854004	943.854004	906.643982	919.655029	943.489014	782.247986	971.578003	972.429016	971.213013	944.096985	971.942993	879.406006	973.401978	978.14502	975.348022	978.02301	953.945984	964.161011	969.632996	979.481995	979.968994	971.942993	802.797974	976.684998	978.265991	976.077026	984.346008	984.833008	985.197021	978.752991
chrII	150595	152071	PSY4_chrII:132420-133868	60	-	1011.460022	1007.330017	1003.190002	1005.26001	992.372009	1009.76001	1013.169983	1013.289978	1006.840027	1011.710022	1010.369995	1014.02002	1015.22998	1013.039978	1016.210022	1017.659973	1016.210022	1015.719971	1007.690002	998.330017	997.721985	996.870972	906.643982	911.872986	995.53302	981.79303	996.505981	1001.609985	880.987	1014.5	1024.469971	1025.199951	1025.569946	1021.799988	1023.380005	1027.030029	1026.910034	1027.390015	1027.030029	1028.369995	1029.459961	1029.459961	1026.300049	1018.390015
chrVIII	156761	157745	PPA1_chrVIII:160705-161689	60	-	958.932007	956.5	959.905029	958.932007	959.539978	957.473022	949.447021	956.742981	952.366028	908.468018	960.633972	962.945007	961.242004	955.283997	955.161987	944.825989	949.325989	943.489014	949.447021	961.364014	966.471008	969.025024	968.416992	968.052002	954.310974	936.435974	957.22998	952.244019	957.958984	929.140015	935.219971	965.862976	968.538025	964.161011	953.703003	967.200989	961.606995	961.364014	960.633972	958.323975	965.012024	963.674011	960.026001	963.187988
chrXIV	373552	374856	EAF7_chrXIV:370345-371649	60	-	1204.079956	1201.52002	1202.73999	1195.810059	1202.01001	1178.910034	1199.699951	1185.349976	1200.180054	1198.599976	1203.829956	1203.349976	1195.930054	1197.75	1189	995.655029	1155.800049	1117.73999	1078.949951	1099.380005	1108.5	1117.73999	1084.420044	1097.430054	1151.790039	1194.22998	1193.73999	1198.359985	1195.560059	1209.910034	1208.819946	1215.630005	1205.540039	1215.26001	1207.719971	1229.25	1228.52002	1228.27002	1226.819946	1222.560059	1225.47998	1226.689941	1226.089966	1225.47998
chrVI	270964	271610	YMR31_chrVI:248350-248998	60	-	993.344971	986.900024	991.642029	989.697021	898.254028	906.278992	925.249023	970.362	954.067993	803.163025	997.356995	997.599976	987.629028	993.344971	985.31897	989.940002	989.088989	984.953979	947.866028	987.385986	982.643982	984.468018	961.242004	973.767029	981.549011	991.276978	982.521973	992.007019	992.25	998.208008	999.66803	998.572998	1003.190002	1004.900024	1005.26001	1005.5	1006.359985	1004.049988	1004.900024	998.330017	1003.559998	1005.26001	1005.02002	1003.919983
chrVI	98920	100128	CAK1_chrVI:77999-79207	60	+	971.10498	974.52002	974.52002	975.515991	969.825012	965.27301	968.544983	968.971008	971.531982	930.275024	963.708008	972.955017	976.653992	975.372986	975.231018	970.252014	972.955017	967.690979	968.828979	956.737	963.708008	973.382019	966.268005	946.919983	970.252014	961.857971	968.401978	951.187988	967.976013	980.353027	975.515991	976.937988	719.437012	892.289978	957.731995	969.682983	951.330017	950.049988	957.020996	920.317017	970.679016	981.491028	964.276978	985.190002
chrXII	470621	471477	YLR168C_chrXII:499467-500323	60	+	979.072021	980.494995	970.963013	992.302979	991.59198	995.859985	997.994019	999.559021	998.705017	993.726013	995.71698	995.859985	950.619019	941.656006	919.890015	948.911987	963.281006	981.064026	970.679016	971.958984	1004.109985	1005.390015	999.843018	995.432983	1000.27002	995.432983	1003.679993	1002.830017	997.994019	999.984985	1004.25	992.72998	991.307007	948.911987	928.994995	956.879028	958.870972	831.257996	1001.690002	1002.119995	997.994019	996.85498	983.05603	994.864014
chrVI	276064	277765	YFR052C-A_HXK1_chrVI:253450-255154	60	+	1049.349976	1051.339966	1055.180054	1054.76001	1055.180054	1046.219971	1048.640015	1043.660034	1046.930054	1005.390015	1008.380005	1047.359985	1045.790039	1057.459961	1053.329956	1055.900024	1050.920044	1060.72998	1061.439941	1058.170044	1046.51001	1058.73999	1032	1049.069946	1056.75	1062.160034	1063.150024	1063.439941	1014.640015	1021.890015	1062.439941	1055.609985	1056.890015	1035.689941	1057.319946	1013.640015	1043.660034	1062.160034	1057.599976	1015.349976	963.849976	976.512024	1025.589966	984.478027
chrVII	982410	983931	GCN5_chrVII:996821-998341	60	-	922.452026	903.117981	916.61499	914.304993	910.049011	903.482971	909.562988	908.833008	913.088989	915.763977	932.302002	932.788025	929.747986	929.747986	930.84198	929.625977	932.909973	929.747986	931.328979	908.833008	910.534973	924.763	932.788025	933.882019	935.585022	937.773987	936.435974	935.463013	935.828003	933.273987	936.192993	936.070984	937.89502	932.544983	924.518982	919.898987	937.89502	935.828003	937.286987	937.408997	935.34198	933.031006	926.830017	937.773987
chrII	160189	161102	ERD2_chrII:142008-142920	60	+	907.939026	916.333008	918.752014	919.177979	917.89801	916.617981	919.036011	919.747986	922.450989	922.023987	888.591003	921.169983	925.010986	926.007019	925.580017	925.86499	926.007019	923.872986	922.307983	912.776001	919.890015	918.46698	727.689026	919.036011	922.166016	907.228027	923.445984	892.575012	899.687988	881.19397	881.335999	925.580017	924.72699	929.705994	929.705994	928.28302	916.76001	917.328979	802.663025	864.690979	912.633972	925.437988	918.893982	912.919006
chrVII	477158	478710	ERG4_chrVII:472814-474366	60	-	901.414978	882.810974	881.22998	816.052979	800.609985	865.421997	875.757996	900.320984	916.372009	909.197998	925.614014	921.11499	918.439026	917.588013	916.494019	919.046997	910.414001	922.086975	829.429016	826.997009	927.437988	928.653992	923.911011	922.817017	927.802002	908.590027	928.289001	930.234009	927.315979	929.505005	932.302002	929.018005	932.666016	923.789978	922.086975	897.158997	928.409973	913.088989	892.781982	899.591003	902.51001	889.499023	874.906982	887.674988
chrIV	1183184	1184672	VPS74_chrIV:1220969-1222457	60	+	920.601013	922.450989	919.036011	926.434021	926.575989	918.609009	925.010986	921.739014	920.885986	908.79303	906.801025	901.822021	905.093994	900.684021	876.78302	903.528992	917.614014	917.044006	921.312012	929.564026	927.572021	911.495972	928.994995	930.416992	930.275024	925.580017	913.771973	916.190979	922.307983	923.445984	916.474976	914.909973	919.890015	926.291992	916.76001	933.83197	930.702026	933.690002	927.429993	928.28302	926.718994	903.10199	919.320984	920.601013
chrVIII	133082	134914	YSC84_chrVIII:136677-138509	60	+	1003.400024	1004.400024	1006.390015	1007.380005	1010.369995	1010.659973	1000.700012	1002.26001	994.151978	968.26001	965.698975	795.549988	788.721008	929.137024	963.138977	954.317993	986.896973	992.302979	1008.090027	1013.219971	1021.039978	1019.190002	1022.609985	1022.75	1011.51001	1006.669983	1005.820007	1007.530029	1029.430054	1029.579956	1029.579956	1030.150024	1031.430054	1011.51001	1024.310059	1028.01001	1024.170044	1013.359985	986.755005	1024.880005	1025.02002	1027.439941	1033.699951	1035.27002
chrXV	782152	782872	HNT3_chrXV:811659-812379	60	-	899.591003	892.296021	883.783997	885.486023	885.971985	891.322998	854.599976	696.398987	899.22699	898.982971	908.468018	905.427979	909.562988	909.075989	908.833008	904.698975	897.158997	905.79303	906.765991	909.562988	904.577026	911.750977	911.387024	911.265015	908.590027	907.739014	896.429993	897.645996	896.551025	913.81897	913.575012	914.669983	909.197998	906.036011	898.497009	911.994995	913.940002	917.953003	911.872986	912.96698	910.171021	916.737	887.91803	913.453979
chrIV	1316092	1316924	RPS17B_chrIV:1354777-1355609	60	+	902.817993	892.005981	895.846985	901.111023	901.963989	906.517029	678.038025	886.031006	903.955994	906.801025	904.809998	903.528992	901.963989	897.981018	904.382996	903.814026	881.763	901.252991	893.713013	864.122009	864.690979	849.468018	846.622986	877.210022	770.510986	848.757019	893.85498	907.655029	909.646973	910.5	874.36499	898.265015	902.676025	912.20697	916.474976	902.390991	914.057007	907.796997	907.796997	889.159973	889.159973	877.067993	881.763	842.213013
chrXI	532489	533505	YKR043C_chrXI:520774-521790	60	+	691.552979	695.109985	694.968018	682.30603	668.364014	669.929016	642.187012	563.799011	524.390991	589.122009	668.932983	687.284973	687.570007	700.515991	696.247986	692.976013	702.507996	707.914001	705.353027	708.768005	710.047974	710.33197	712.609009	713.036011	716.02301	714.458008	710.190002	721.429016	725.554993	728.257996	729.822998	729.112	729.254028	727.262024	724.700989	721.713989	700.231995	728.400024	730.392029	724.843994	738.927979	741.630981	739.070007	743.906982
chrXV	954251	957402	CIN1_chrXV:989694-992846	60	-	827.361023	827.482971	828.091003	827.60498	827.361023	831.981995	832.833008	822.132996	815.687988	691.900024	494.178986	526.038025	576.015991	791.48999	829.549988	829.914978	822.741028	803.163025	812.890991	797.570007	817.146973	802.554993	706.492004	686.914001	731.419983	816.539001	819.093018	829.671997	828.577026	839.765015	842.560974	833.927979	843.413025	840.494019	835.387024	838.549011	825.538025	839.520996	836.481018	840.737	841.710022	839.156982	791.48999	797.934021
chrIX	414652	415562	GTT1_chrIX:423632-424552	60	+	849.752991	848.898987	847.903015	804.512024	846.195984	830.546997	841.786011	852.598022	856.723999	861.703003	862.698975	863.409973	862.414001	862.698975	842.070007	857.151001	856.58197	862.557007	862.984009	869.38501	867.536011	869.955017	861.844971	872.231018	871.377014	868.10498	868.958984	866.96698	872.515015	872.65802	861.560974	870.239014	871.945984	871.945984	872.515015	843.065979	847.049988	846.765015	845.627014	861.560974	866.96698	864.263977	854.874023	859.142029
chrV	243030	245006	ARB1_chrV:223270-225246	60	+	950.049988	951.61499	950.903992	951.046021	937.104004	949.338989	944.929016	944.929016	926.718994	955.882996	946.919983	949.481018	950.335022	948.343018	950.335022	961.289001	965.557007	950.760986	952.752991	965.557007	970.252014	972.528015	934.258972	975.372986	975.088989	974.661987	972.244019	973.807983	960.008972	966.125977	962.995972	975.65802	976.512024	978.361023	981.348999	982.059998	974.093018	980.210022	975.65802	974.804016	941.372009	966.836975	972.812988	994.437012
chrXIV	662174	663398	SMM1_chrXIV:653362-654586	60	-	832.224976	833.562988	833.077026	827.848022	826.51001	824.442993	824.807983	839.520996	841.10199	836.237976	762.671021	703.330017	605.200012	621.372009	812.28302	822.984009	830.52301	834.656982	823.835022	834.414001	841.10199	841.46698	842.560974	842.804993	840.737	841.588989	832.346985	842.926025	845.47998	849.127991	848.52002	836.237976	847.182007	835.143982	836.603027	827.482971	808.513977	805.35199	790.76001	696.642029	665.633972	699.439026	839.885986	842.560974
chrXVI	213042	214210	CUP9_chrXVI:212958-214126	60	+	971.958984	959.296997	961.573975	975.799988	975.231018	972.669983	977.080994	976.512024	973.096985	973.096985	975.088989	965.130005	973.096985	948.77002	976.369019	977.650024	971.247986	967.406982	975.088989	972.385986	978.502991	977.791992	977.36499	976.937988	974.804016	977.791992	977.791992	971.817017	974.093018	961.716003	965.130005	946.351013	976.796021	975.088989	974.947021	973.239014	980.494995	982.770996	979.640991	977.36499	974.661987	980.067993	917.614014	982.202026
chrXV	726839	728183	MCT1_chrXV:756309-757653	60	+	890.724976	888.021973	900.398987	895.846985	898.549988	893.997009	895.278015	895.419983	899.546021	892.005981	884.322998	891.862976	897.411987	896.984985	815.039978	896.984985	900.968018	898.833984	900.398987	903.244995	903.387024	902.817993	902.817993	901.822021	842.924011	898.833984	893.002014	873.083984	894.140015	896.984985	899.687988	894.140015	899.546021	898.265015	885.888	897.127014	897.554016	870.666016	897.411987	892.289978	876.499023	858.43103	860.565002	898.549988
chrXII	236990	238454	RPS0B_chrXII:242144-243608	60	-	1208.329956	1211.130005	1211.48999	1210.76001	1211.369995	1207.969971	1211.25	1208.209961	1210.76001	1214.900024	1215.26001	1211.73999	1214.900024	1214.660034	1213.800049	1217.939941	1219.030029	1217.089966	1207.23999	1211.859985	1216.599976	1216.47998	1202.01001	1077.25	1217.449951	1219.150024	1218.060059	1219.030029	1193.5	1191.310059	1191.670044	1203.219971	1197.27002	1210.52002	1210.76001	1214.050049	1213.199951	1218.060059	1221.459961	1220.01001	1219.640015	1212.949951	1165.410034	1140.47998
chrXVI	600230	603174	AGC1_chrXVI:600642-603586	60	+	1829.680054	1822.280029	1836.930054	1810.469971	1820.290039	1816.160034	1852.579956	1852.579956	1864.390015	1865.390015	1860.119995	1864.25	1863.959961	1864.819946	1864.959961	1817.869995	1846.040039	1864.390015	1861.550049	1805.48999	1852.579956	1851.72998	1854.150024	1852.72998	1851.869995	1843.910034	1805.069946	1858.560059	1852.869995	1862.26001	1850.310059	1861.969971	1866.810059	1866.670044	1866.810059	1751.569946	1822.98999	1823.280029	1822.98999	1853.290039	1859.97998	1854.290039	1852.160034	1776.900024
chrXV	97062	97798	INO4_chrXV:111190-111926	60	+	8196.919922	8186.819824	8188.529785	8182.129883	8194.929688	8184.120117	8098.049805	8090.080078	8075	8166.189941	8077.419922	8134.180176	8130.060059	7986.22998	8179.140137	8190.950195	8183.970215	8182.97998	8162.209961	8169.180176	8181.410156	8167.040039	8162.779785	8165.47998	8118.529785	8116.830078	8113.839844	8036.02002	8032.75	8028.759766	7893.470215	7883.649902	7880.240234	7634.259766	7623.310059	7620.890137	7272.339844	7256.540039	7255.410156	6791.47998	6774.97998	6769.709961	6221.279785	6195.240234
chrXVI	412425	413468	RPL21B_chrXVI:406606-407646	60	-	1089.160034	1087.099976	1087.099976	1087.709961	1080.77002	1088.310059	1089.290039	1097.560059	1099.869995	1100.599976	1099.26001	1088.439941	1089.530029	1098.280029	1087.829956	1102.300049	1102.420044	1103.150024	1102.180054	1090.869995	1091.47998	1096.339966	1092.199951	1101.199951	1100.22998	1098.650024	1094.52002	1065.089966	1036.630005	1104.48999	1090.380005	1102.540039	1099.01001	1093.180054	1098.890015	1092.449951	1099.98999	1097.189941	1091.719971	1097.189941	1111.660034	1114.939941	1114.579956	1113.47998
chrII	461366	462685	IML3_chrII:453369-454689	60	+	860.138	862.414001	862.271973	853.593994	854.304993	861.419006	862.414001	862.557007	864.406006	861.133972	862.130005	864.263977	862.984009	863.979004	861.987976	863.979004	863.979004	865.401978	852.171021	867.820984	868.674011	868.815979	868.958984	865.26001	863.979004	865.828979	868.10498	869.812012	863.979004	856.155029	853.593994	853.025024	864.406006	845.768982	850.606018	866.39801	867.250977	866.96698	872.65802	864.974976	860.422974	875.218018	874.648987	871.093018
chrIII	27550	27963	YCL056C_chrIII:26981-27389	60	+	786.159973	785.732971	785.732971	792.562012	793.984985	790.570007	788.294006	765.388977	793.700012	796.119019	796.119019	795.976013	796.544983	794.554016	791.138977	785.30603	705.921997	777.340027	784.16803	779.757996	748.60199	769.942017	698.098022	714.599976	664.52301	743.47998	688.565979	787.867004	766.812012	797.398987	801.952026	791.424011	793.984985	798.252991	801.098022	796.544983	799.817993	803.801025	808.495972	793.130981	766.953979	797.257019	807.783997	808.210999
chrXV	427048	427832	YNG1_chrXV:446004-446788	60	+	886.172974	887.169006	888.448975	889.586975	889.302979	884.75	865.117004	854.590027	799.390991	808.780029	863.695007	877.210022	858.289001	870.380981	875.64502	867.109009	855.017029	854.163025	823.575989	848.046021	885.177002	886.883972	894.281982	894.281982	893.570984	857.719971	870.950012	885.177002	882.473999	891.862976	896.130981	896.130981	897.981018	897.981018	896.700012	895.846985	888.591003	890.867981	894.281982	882.33197	892.71698	891.294006	903.387024	905.804993
chrXII	620349	622861	GSY2_chrXII:660647-663159	60	-	820.429993	817.026001	821.281982	821.403015	821.281982	819.335999	813.742004	820.429993	822.254028	821.281982	822.741028	822.984009	819.578979	819.578979	817.268982	823.22699	823.22699	821.281982	820.794983	820.552002	816.052979	820.187012	817.877014	725.096985	817.997986	820.065979	815.93103	818.728027	819.822021	822.862	825.538025	826.388977	822.132996	797.812988	828.091003	827.726013	828.577026	824.929993	768.994019	825.538025	818.971008	819.94397	827.60498	827.361023
chrXVI	830520	831595	NCE102_chrXVI:829735-830807	60	-	1189.969971	1190.459961	1192.160034	1182.189941	1183.400024	1191.189941	1196.170044	1192.52002	1183.650024	1189.849976	1174.530029	1163.339966	1132.939941	1147.780029	1192.52002	1199.699951	1199.209961	1199.939941	1176.349976	1203.349976	1200.550049	1204.199951	1204.319946	1204.560059	1201.400024	1203.709961	1203.709961	1201.280029	1200.910034	1201.040039	1199.699951	1193.859985	1189.849976	1199.939941	1204.680054	1202.619995	1206.51001	1204.680054	1202.5	1205.660034	1202.5	1107.040039	1113.969971	1209.060059
chrXVI	276158	277691	NOP53_chrXVI:276062-277582	60	+	985.046997	1003.679993	1014.070007	1006.669983	1009.52002	1011.219971	1016.48999	1018.340027	1020.039978	1020.039978	1020.469971	1021.179993	1020.76001	1021.330017	1021.330017	1015.630005	1016.200012	1014.070007	1016.77002	1015.780029	1020.190002	1020.609985	1020.039978	1020.190002	1021.039978	1011.51001	1014.349976	1010.51001	1022.75	1019.619995	1021.75	1018.619995	1021.890015	1018.200012	1027.300049	1021.609985	1021.75	1020.609985	1016.48999	1020.900024	1017.340027	1022.460022	1017.340027	1024.599976
chrII	269914	270506	HHT1_chrII:256306-256898	60	-	969.268005	998.695007	1000.030029	1001.859985	974.73999	913.575012	1001.369995	1002.219971	1003.070007	994.924988	1004.650024	1006.109985	1006.22998	1005.630005	1005.02002	1002.830017	998.695007	995.53302	985.440979	991.88501	999.546021	996.870972	1009.52002	1010	1012.190002	1013.77002	1008.299988	928.046021	1007.210022	999.66803	994.317017	974.861023	997.965027	1000.150024	981.427979	991.033997	986.534973	984.224976	987.629028	941.421997	957.716003	970.60498	995.411987	1017.539978
chrXI	287324	288846	RRP14_chrXI:280883-282411	60	+	2830.800049	2833.649902	2830.52002	2941.47998	2941.77002	2940.919922	2945.330078	2946.179932	2938.639893	2938.5	2928.969971	2924.129883	2924.97998	2923.98999	2766.919922	2758.820068	2758.820068	2944.899902	2945.899902	2946.459961	2955.570068	2955.570068	2957.280029	2957.280029	2958.840088	2959.27002	2956.419922	2957.560059	2953.580078	2950.02002	2951.72998	2947.030029	2953.290039	2951.870117	2953.290039	2961.540039	2961.689941	2961.540039	2882.439941	2934.939941	2934.939941	2803.77002	2952.149902	2937.929932
chrIV	1078099	1079355	MRPL35_chrIV:1110576-1111832	60	-	31.858999	31.858999	31.250999	30.2782	29.7918	29.6702	29.913401	29.913401	29.6702	30.2782	30.399799	30.399799	30.643	30.2782	30.8862	31.372601	31.372601	31.372601	32.1022	32.345402	34.898998	38.0606	39.641399	44.018902	53.260502	57.2733	71.014	77.093903	123.666	165.983002	184.345001	196.626007	206.231995	221.067001	244.779007	252.804993	278.462006	280.286011	294.63501	311.050995	320.778992	328.196014	330.75	337.195007
chrVII	183585	185385	ROK1_chrVII:182373-184173	60	-	744.796021	754.64502	757.198975	747.471008	760.359985	765.223999	758.414978	778.356995	782.369995	775.317017	781.275024	782.856018	788.20697	788.935974	788.935974	776.776001	773.61499	785.653015	789.301025	782.491028	789.179016	783.585999	788.328003	788.570984	791.85498	787.719971	784.922974	781.396973	787.84198	792.098022	792.948975	790.882019	790.638977	774.466003	785.653015	739.932007	750.023987	784.315002	790.031006	789.422974	788.815002	788.570984	789.422974	788.450012
chrVII	897671	898751	SER2_chrVII:911766-912846	60	-	13.0111	13.4975	13.2543	13.8623	13.9839	13.7407	8.26875	14.2271	14.2271	14.4703	15.4431	15.9295	15.8079	15.5647	17.267099	17.5103	17.631901	17.631901	17.875099	17.875099	17.875099	18.118299	17.9967	18.118299	17.631901	17.631901	18.118299	17.875099	18.118299	19.334299	19.2127	20.185499	25.171101	26.5086	27.603001	27.603001	27.9678	28.211	28.940599	30.8862	49.490898	56.4221	81.106697	106.035004
chrXVI	171691	172595	YPL199C_chrXVI:171902-172806	60	+	1.13813	1.28039	1.28039	1.28039	1.28039	1.28039	1.28039	1.28039	1.28039	1.28039	1.56492	1.70719	1.70719	1.70719	1.70719	1.70719	1.70719	1.99172	2.41852	4.69477	6.97102	7.96688	10.6699	11.9503	12.2348	18.352301	26.319099	30.444901	31.8675	32.8634	34.285999	36.846802	31.1562	57.759899	70.563797	71.417397	72.271004	72.555496	66.011299	63.023701	68.714302	64.019501	111.962997	127.612
chrXV	139378	139690	YOL086W-A_chrXV:159130-159442	60	-	777.992004	773.370972	761.81897	678.038025	760.359985	759.994995	764.616028	772.88501	776.16803	766.31897	747.348999	752.700012	737.5	683.874023	650.799011	639.004028	709.289001	742.728027	740.78302	780.059021	754.64502	763.887024	764.859009	774.223022	693.723999	785.166992	783.463989	782.734985	788.328003	782.612976	784.802002	786.382996	787.719971	787.35498	788.692993	790.39502	789.908997	789.544006	785.166992	779.330017	785.166992	780.546021	786.138977	755.01001
chrXII	968598	969112	LSM3_chrXII:1013759-1014271	60	+	704.926025	636.211975	702.791992	711.044006	707.487	711.612976	711.471008	704.926025	705.210999	705.638	667.367981	649.015991	687.143005	690.700012	665.377014	684.297974	707.059998	716.450012	715.312012	715.453979	715.596008	717.018982	717.445984	719.437012	720.432983	722.140991	722.140991	721.14502	719.721985	721.14502	721.997986	722.567017	720.291016	715.026978	718.015015	715.453979	718.299011	662.958008	661.534973	709.052002	720.859985	726.265991	726.124023	598.22699
chrVII	479822	480550	YGL010W_chrVII:475478-476206	60	-	697.25	500.989014	672.078979	667.215027	652.867004	721.812988	723.393982	726.55603	727.164001	727.164001	726.55603	727.650024	727.284973	692.507996	705.153992	714.882019	704.302979	603.73999	669.768982	662.473022	724.124023	727.041992	727.164001	718.164978	714.882019	709.289001	666.971985	655.419983	690.927002	612.617004	616.265015	609.820007	590.851013	661.13501	720.596985	726.06897	734.094971	734.460022	732.148987	729.109009	727.893005	724.853027	717.435974	720.596985
chrVII	537074	538250	YGR025W_YGR026W_chrVII:532831-534007	60	-	8.75515	8.87675	9.11995	8.87675	8.75515	8.51195	8.39035	8.51195	8.51195	8.39035	8.51195	9.11995	9.11995	7.05276	9.72794	9.72794	10.0927	10.2143	10.3359	8.99835	7.90395	9.97114	9.84954	9.97114	9.97114	9.48474	9.84954	12.7679	13.0111	14.1055	14.8351	15.1999	15.9295	851.559998	852.046021	854.356995	858.612976	864.570984	882.810974	885.851013	903.117981	898.254028	903.846985	910.414001
chrIV	1434714	1436242	SLF1_chrIV:1473213-1474741	60	-	971.45697	974.252991	960.877991	961.120972	963.552979	940.205994	956.5	923.424988	960.999023	952.973999	927.315979	971.578003	976.684998	973.888977	974.982971	968.172974	963.674011	966.835999	973.888977	974.617981	977.049988	960.14801	969.268005	966.228027	966.95697	971.09198	976.320984	967.929993	970.119019	976.807007	968.172974	958.080994	978.995972	980.090027	976.807007	976.929016	976.684998	977.901001	978.508972	977.536987	974.252991	982.765015	983.859985	985.31897
chrXIII	398347	401747	NAM7_chrXIII:426310-429710	60	+	834.530029	843.492981	853.593994	854.590027	846.195984	844.203979	860.70697	845.057983	835.383972	855.585999	863.836975	864.690979	864.690979	861.703003	853.166992	858.857971	861.703003	865.971008	868.247009	870.239014	857.577026	860.280029	861.419006	860.70697	860.849976	619.140015	847.903015	865.26001	851.60199	865.687012	871.804016	870.950012	874.221985	872.088989	874.36499	867.677979	876.499023	876.926025	875.218018	872.799988	860.849976	850.179993	863.268005	864.833008
chrVI	176746	178378	SAD1_chrVI:154346-155978	60	+	719.721985	719.437012	713.177979	729.254028	724.559021	730.533997	729.822998	730.676025	727.689026	717.018982	672.205017	701.653992	728.257996	731.103027	729.68103	726.978027	726.692993	727.830994	727.973022	733.379028	732.953003	733.237	734.375	734.375	730.676025	731.671997	734.659973	734.659973	735.513	736.367004	733.379028	732.953003	736.224976	735.940002	726.124023	725.554993	735.940002	737.221008	731.530029	730.25	669.643982	728.400024	734.802002	733.237
chrIV	193258	195212	SAS10_chrIV:181100-183060	60	+	737.221008	722.994019	719.437012	729.112	710.617004	706.91803	675.335022	550.994995	617.718018	708.05603	732.66803	734.659973	737.646973	739.497009	729.822998	736.794006	736.367004	723.421021	727.403992	716.877014	735.370972	745.187988	743.054016	745.757019	745.330017	744.192017	657.267029	744.049011	745.614014	743.906982	742.34198	742.627014	732.098999	715.596008	701.939026	712.609009	674.481995	737.646973	743.054016	716.450012	714.031006	748.03302	743.765015	744.476013
chrXII	872493	875085	ATP10_CST9_chrXII:907039-909631	60	-	18.8479	18.8479	18.483101	18.726299	18.6047	18.6047	18.3615	18.6047	18.726299	18.726299	18.3615	18.6047	18.8479	18.8479	18.8479	18.726299	18.8479	19.091101	19.091101	19.091101	18.726299	16.172701	18.8479	18.8479	18.726299	18.726299	18.8479	17.875099	17.1455	18.726299	18.726299	18.8479	18.6047	18.8479	18.8479	18.726299	18.8479	18.6047	18.8479	18.8479	18.9695	18.9695	18.8479	18.8479
chrIV	782065	784281	STB3_chrIV:792043-794259	60	+	852.314026	617.14801	809.20697	853.309021	853.166992	852.028992	831.257996	851.174988	849.611023	848.046021	846.765015	828.413025	844.203979	833.107971	807.072998	846.906982	847.47699	841.927979	847.47699	854.020996	852.171021	854.020996	672.205017	814.044006	852.455994	857.29303	857.29303	856.58197	853.309021	845.627014	848.757019	852.171021	858.857971	859.56897	857.719971	859	859.854004	857.007996	857.577026	808.210999	808.922974	859.142029	862.130005	862.984009
chrXIV	60173	60933	MRPS18_chrXIV:58121-58881	60	-	718.408997	722.177979	725.218018	724.609985	724.974976	725.096985	717.557007	719.745972	725.825989	700.169006	725.460999	721.812988	724.609985	716.341003	698.830994	695.182983	721.083984	717.314026	716.463013	725.947998	726.919983	724.731995	727.650024	727.406982	726.677002	722.54303	716.828003	698.830994	725.947998	722.54303	724.609985	721.934998	718.286987	721.327026	714.882019	714.760986	728.622986	724.124023	721.205017	723.028992	710.382996	609.091003	612.374023	648.367004
chrXV	927236	928636	YOR338W_chrXV:956750-958150	60	-	698.101013	719.745972	729.109009	735.432007	737.013	734.338013	737.986023	737.255981	735.919006	702.356995	732.879028	730.812012	710.869019	711.112976	729.960022	735.554016	725.583008	628.546997	707.950989	705.762024	696.88501	692.994019	705.518982	640.219971	627.695007	638.638977	682.65802	703.208984	705.640991	714.031006	716.585022	721.812988	722.786011	720.841003	722.299988	720.354004	735.432007	733.244019	737.377991	736.283997	733.36499	734.580994	720.961975	725.583008
chrXI	174170	175570	DBR1_chrXI:167443-168843	60	+	691.411011	696.247986	688.281006	698.23999	698.950989	697.10199	700.231995	697.244019	697.244019	653.426025	691.127014	690.414978	696.106018	699.093018	697.671021	700.515991	695.536987	704.5	704.215027	700.374023	694.114014	684.156006	676.61499	677.895996	635.784973	687.854004	678.892029	603.632996	597.65802	587.984009	568.351013	610.034973	667.226013	702.791992	704.783997	705.494995	706.20697	692.265015	706.776001	708.625	706.776001	704.783997	705.921997	690.27301
chrIV	1170569	1172369	CDC40_chrIV:1202433-1204233	60	+	1.56492	1.56492	1.56492	1.70719	1.84945	1.99172	1.99172	2.27625	2.27625	2.27625	2.13398	2.56078	2.98758	3.27211	3.84117	4.41024	4.9793	5.4061	5.54836	5.54836	5.97516	5.97516	5.97516	5.4061	5.83289	6.97102	7.54008	7.82461	7.68235	7.96688	7.25555	8.67821	9.24727	9.5318	11.3813	11.808	12.5194	12.5194	13.0884	13.2307	13.2307	13.0884	13.2307	13.5152
chrXIII	631515	632331	VTI1_chrXIII:658430-659246	60	+	666.22998	659.828003	652.145996	654.564026	661.393005	670.640015	669.359985	675.47699	675.335022	669.502014	667.51001	654.564026	660.539001	658.83197	657.125	667.937012	672.062988	675.903992	676.757996	676.61499	673.627991	672.205017	671.921021	674.197021	675.192993	674.197021	665.09198	663.38501	662.531006	660.112976	604.344971	663.526978	668.648987	674.338989	680.741028	681.16803	666.515015	666.22998	685.151001	685.008972	683.44397	680.314026	679.888	682.021973
chrXIV	676226	676953	ATP23_chrXIV:667414-668142	60	+	731.245972	730.533997	728.116028	731.671997	731.671997	734.375	737.646973	726.265991	736.794006	734.232971	736.794006	736.508972	732.953003	733.379028	739.35498	737.646973	737.932007	740.065979	738.500977	742.484009	742.768982	743.195984	712.750977	740.492981	743.906982	743.054016	744.903015	745.614014	744.760986	742.200012	738.073975	746.325989	744.476013	744.903015	744.760986	745.187988	747.463989	749.73999	750.025024	749.73999	747.747986	750.877991	750.450989	744.903015
chrV	125880	127144	RIP1_chrV:107161-108425	60	-	651.164001	532.969971	673.538025	671.349976	670.133972	676.213989	690.927002	677.185974	691.534973	695.791016	692.872986	689.590027	670.619995	686.79303	682.171997	682.414978	679.132019	699.195984	696.398987	706.127014	706.978027	707.465027	706.612976	706.856995	693.237	678.767029	697.737	697.857971	701.992981	697.61499	706.978027	705.518982	706.612976	705.762024	702.114014	706.492004	707.465027	701.263	705.518982	707.828979	704.059998	705.883972	699.439026	700.169006
chrXIV	39686	40774	YNL320W_YNL319W_chrXIV:37626-38714	60	-	682.171997	693.237	693.96698	690.440979	694.453003	676.335022	695.304993	693.237	692.629028	693.116028	691.900024	678.645996	642.408997	637.179993	683.02301	672.929993	662.838013	649.583008	664.054016	642.286987	646.179016	652.867004	645.814026	683.752991	685.577026	682.65802	688.252014	683.752991	677.065002	670.742004	656.028015	655.054993	680.348022	679.862	688.859985	689.710999	695.304993	695.669006	698.708984	698.830994	695.669006	694.940002	690.075989	695.060974
chrXIII	638948	640228	RAD14_chrXIII:665862-667142	60	+	729.822998	691.411011	729.112	730.676025	731.245972	730.676025	729.395996	729.822998	696.106018	712.609009	717.161011	722.140991	714.458008	717.72998	731.245972	730.106995	732.098999	733.094971	666.515015	731.95697	733.094971	728.684998	735.513	736.367004	697.10199	694.682983	697.812988	735.370972	734.232971	737.505005	739.497009	738.927979	740.065979	737.789978	741.630981	741.630981	740.351013	741.914978	726.835022	742.484009	742.627014	741.630981	741.77301	742.200012
chrIV	489450	489882	DAD1_chrIV:478361-478793	60	+	656.841003	657.552002	658.83197	658.690002	658.263	656.55603	657.835999	632.797974	658.405029	660.112976	662.531006	661.109009	653.853027	654.138	656.55603	658.547974	656.982971	655.132996	659.969971	661.393005	660.682007	658.83197	657.552002	653.567993	658.547974	661.250977	663.526978	664.380981	664.950012	665.802979	663.242981	663.812012	663.38501	660.682007	664.807007	664.950012	664.950012	651.861023	653.426025	653.567993	658.120972	664.380981	664.950012	664.52301
chrIV	875834	879866	RAD9_chrIV:899509-903541	60	+	848.898987	844.773987	853.593994	854.590027	854.590027	850.606018	840.932007	829.835999	842.213013	836.094971	846.338013	852.028992	852.882996	839.51001	839.51001	857.434998	859.284973	858.289001	858.145996	852.028992	845.768982	846.481018	859.142029	852.598022	845.484985	851.317993	858.857971	855.585999	838.797974	863.268005	864.263977	863.836975	863.695007	860.70697	821.156982	781.892029	806.645996	746.041016	706.91803	726.692993	663.242981	772.075989	777.197021	851.744995
chrVI	188946	189706	YFR011C_chrVI:166548-167308	60	+	657.69397	657.125	644.320984	641.049011	664.096008	661.534973	658.974976	649.15802	653.283997	650.012024	658.263	663.099976	667.083984	666.515015	668.364014	666.799011	665.377014	662.247009	417.265015	657.267029	665.945984	663.953979	662.531006	668.791016	667.794983	662.815979	499.636993	661.109009	665.518982	659.258972	653.567993	658.690002	662.958008	667.937012	670.640015	671.35199	671.778015	669.075012	668.505981	664.380981	669.359985	662.672974	661.677979	669.786987
chrIX	169998	170574	FMC1_chrIX:179704-180280	60	+	671.494019	672.48999	671.778015	671.921021	669.786987	668.791016	669.786987	668.505981	672.48999	672.48999	671.635986	671.35199	673.059021	674.624023	674.765991	674.624023	673.627991	631.090027	630.520996	665.661011	667.653015	672.916992	670.924988	671.921021	672.48999	670.640015	675.051025	671.208984	671.778015	670.213989	678.892029	676.61499	679.31897	679.176025	635.073975	680.45697	681.453003	679.888	681.16803	680.882996	677.895996	672.062988	652.004028	682.021973
chrIV	318764	319924	RPS16B_chrIV:306669-307829	60	+	668.648987	670.356018	664.52301	658.547974	665.09198	668.932983	647.877991	668.932983	666.372009	664.237976	649.869995	662.672974	645.744019	653.994995	660.112976	668.932983	678.606995	679.033997	680.598999	680.598999	679.31897	674.054993	674.338989	673.911987	675.47699	680.45697	680.882996	681.026001	679.460999	683.44397	679.176025	685.719971	679.176025	678.606995	682.875	684.867004	680.882996	678.465027	676.900024	675.903992	665.377014	671.067017	669.786987	675.903992
chrVIII	499005	500301	RPS4B_chrVIII:504352-505648	60	+	680.314026	679.31897	679.888	680.030029	677.895996	670.213989	674.054993	668.791016	559.531006	653.567993	655.702026	651.861023	673.627991	669.218018	652.999023	653.710999	652.572998	666.22998	670.78302	672.773987	671.921021	673.200989	662.247009	674.338989	675.192993	672.348022	674.90802	677.895996	664.096008	668.221985	670.640015	673.911987	674.765991	677.754028	684.297974	684.013	686.573975	683.729004	683.44397	668.221985	611.599976	616.437012	619.424988	681.026001
chrVIII	47904	50040	OCA5_chrVIII:45871-48007	60	+	736.224976	741.346008	659.544006	663.242981	742.768982	747.890991	749.882019	746.182983	743.195984	743.906982	744.333984	748.60199	748.460022	751.163025	749.455994	749.882019	747.463989	746.609985	647.736023	652.856995	724.273987	732.953003	739.070007	753.296997	750.450989	752.158997	745.330017	746.041016	748.60199	760.979004	755.145996	759.841003	756.283997	756.427002	756.995972	753.296997	750.166992	750.166992	760.268005	756	744.049011	748.174988	749.882019	762.685974
chrVIII	395505	396225	SPO12_chrVIII:401335-402055	60	-	662.716003	661.013977	661.257019	661.742981	657.731018	656.515015	654.083008	653.596008	650.312988	660.283997	661.377991	663.932007	663.323975	663.809998	662.107971	662.473022	661.86499	664.661987	661.257019	662.838013	663.809998	661.622009	649.096985	644.598022	644.718994	646.90802	663.567017	663.202026	659.676025	660.892029	663.445984	662.473022	652.015015	653.838989	663.689026	662.838013	654.447021	648.367004	647.151001	652.622986	642.651978	651.406982	656.757996	656.270996
chrII	133669	135396	YBL055C_chrII:115488-117216	60	+	693.260986	695.109985	697.244019	697.812988	697.385986	696.247986	695.820984	695.536987	689.13501	684.013	665.802979	669.929016	661.961975	553.129028	537.763977	572.47699	616.153015	642.898987	660.539001	672.205017	652.004028	668.791016	686.146973	683.729004	686.573975	675.619995	678.465027	689.987976	696.247986	694.114014	690.984009	619.567017	556.401001	614.018982	645.317017	641.903015	672.205017	693.117981	700.65802	702.650024	703.504028	705.210999	704.642029	703.504028
chrIV	142451	142795	RPL41A_chrIV:130204-130548	60	+	808.210999	808.06897	804.369995	785.732971	811.198975	809.776001	799.960022	807.357971	812.763977	784.737	808.06897	813.333008	811.198975	815.325012	816.036011	818.453979	817.742981	812.052002	749.598022	764.677979	794.981018	782.460999	788.01001	814.471008	813.047974	813.901978	810.487	810.487	812.479004	762.258972	816.320007	820.731018	820.018982	816.463013	811.768005	814.185974	808.780029	811.341003	810.060974	806.362	804.369995	810.060974	815.182007	810.630005
chrXIV	619902	621662	YNL011C_chrXIV:611671-613431	60	+	625.257996	628.814026	629.66803	630.379028	631.232971	629.952026	625.400024	622.411987	625.400024	621.559021	623.97699	619.994019	622.27002	624.262024	603.205994	614.445007	627.960999	632.797974	631.94397	625.684021	629.382996	628.955994	555.263	561.948975	633.367004	628.955994	633.508972	632.940002	633.794006	633.367004	579.447998	630.947998	630.80603	635.500977	635.927979	635.643005	622.27002	635.216003	633.223999	616.153015	636.922974	636.638977	626.679993	635.784973
chrIV	1432964	1434550	YDR514C_chrIV:1471465-1473049	60	+	30.444901	32.0098	33.1479	34.855099	35.566399	36.562302	46.094101	48.0858	48.7971	50.362	49.508499	52.069199	52.211498	52.922798	52.922798	54.487701	54.914501	55.341301	55.768101	56.194901	56.4795	53.776402	53.634201	55.341301	53.634201	53.207401	54.914501	54.914501	56.764	55.483601	54.630001	55.6259	55.768101	58.897999	59.040199	59.893799	59.893799	57.1908	44.671398	61.174198	109.829002	180.820007	232.889008	290.790985
chrVIII	364640	365914	NSG1_chrVIII:370515-371779	60	+	132.733994	136.716995	140.985001	173.848999	197.748993	207.139008	264.756012	290.221985	332.759003	372.166992	383.406006	411.14801	415.131012	416.553986	422.955994	433.768005	444.437988	459.091003	478.438995	493.661987	532.216003	549.14502	562.945007	549.14502	574.895996	579.020996	579.590027	579.732971	578.452026	581.296997	565.505981	567.070984	582.29303	585.281006	585.992004	588.552979	590.544983	588.695007	594.385986	593.106018	595.096985	606.335999	612.169006	615.299011
chrXIII	77660	80452	UTP14_chrXIII:83081-85873	60	-	640.585022	635.234985	637.302002	654.203979	655.663025	657.487	656.879028	659.554016	657.731018	658.825012	659.676025	656.879028	657.244019	654.325989	655.054993	658.338013	659.676025	658.825012	658.703003	658.945984	659.190002	637.909973	657.366028	658.21698	644.598022	658.460022	655.177002	658.094971	656.879028	657.731018	651.528992	468.644012	639.491028	622.10199	637.788025	660.406006	661.5	661.377991	658.945984	662.22998	657.609009	658.094971	657.122986	656.393005
chrIV	1202099	1202883	NKP1_chrIV:1239905-1240689	60	+	3.98344	4.1257	4.9793	6.25969	7.82461	8.53594	9.38953	12.3771	15.3647	19.6327	20.6285	21.908899	23.189301	34.712799	55.6259	76.538902	164.744003	375.154999	540.893982	598.512024	614.018982	616.437012	618.713013	628.244995	634.646973	639.057007	640.338013	648.874023	652.429993	654.280029	662.104004	664.096008	662.531006	661.250977	669.075012	664.096008	667.937012	668.791016	669.075012	668.505981	667.794983	671.208984	641.333984	666.656982
chrV	191675	192519	YER010C_chrV:172550-173390	60	+	4.41024	7.68235	12.3771	18.636801	20.7708	20.913099	24.1852	32.7211	31.1562	38.838501	45.240501	49.366199	49.508499	49.366199	50.077499	51.215599	51.215599	51.357899	51.500198	51.784698	51.926998	52.211498	51.784698	50.219799	38.127201	50.504299	54.345501	55.6259	56.3372	56.4795	58.755699	58.897999	60.178398	60.747398	61.316502	66.011299	64.8731	72.4132	77.534798	84.932602	128.181	171.714996	293.493988	402.042999
chrVII	988016	989647	COQ6_chrVII:1002425-1004056	60	+	728.541992	729.965027	727.119995	724.843994	726.835022	715.026978	719.153015	680.882996	726.124023	731.103027	736.367004	737.789978	739.638977	740.208008	740.492981	739.497009	739.35498	738.500977	738.359009	739.070007	741.77301	742.911011	743.906982	743.765015	743.338013	738.500977	725.981995	729.68103	732.383972	732.383972	741.489014	746.041016	745.614014	740.208008	743.765015	737.078003	715.880981	725.697021	743.054016	746.041016	744.333984	734.232971	725.981995	737.932007
chrV	321138	321778	YER071C_chrV:301727-302367	60	+	585.138977	593.247986	594.101013	594.244019	594.955017	591.39801	593.247986	595.096985	594.955017	595.382019	595.666016	596.234985	597.799988	597.65802	597.65802	578.025024	598.22699	597.515991	597.088989	596.234985	593.817017	592.963013	596.234985	588.695007	588.268982	598.512024	598.085022	583.857971	573.61499	585.422974	569.632019	600.218994	600.788025	596.804016	600.502991	597.942993	602.210999	602.494995	600.929993	603.91803	603.491028	596.377991	599.791992	598.653992
chrIX	240617	241729	RPL34B_chrIX:256039-257151	60	+	661.534973	660.682007	658.547974	661.820007	658.83197	666.088013	665.661011	668.364014	669.075012	669.929016	669.786987	670.497986	667.226013	661.961975	665.945984	667.794983	663.953979	664.52301	660.823975	657.267029	650.439026	657.835999	670.497986	670.640015	670.924988	670.924988	661.961975	665.661011	662.388977	660.682007	654.280029	619.708984	621.273987	629.952026	649.72699	666.799011	652.572998	664.950012	663.526978	642.614014	665.377014	668.080017	664.664978	666.799011
chrI	60682	61138	YAL044W-A_chrI:57502-57958	60	-	359.20401	410.519012	414.166992	418.302002	442.13501	459.279999	473.872009	485.424011	516.189026	487.977997	522.633972	549.263977	570.664978	571.151978	569.328003	575.893982	566.408997	562.882996	580.515015	575.164978	585.86499	587.689026	582.338989	573.096985	573.218994	572.125	568.47699	583.919983	570.908997	585.379028	591.458984	585.013977	593.28302	599.362976	585.622009	577.960999	566.895996	609.455994	610.064026	610.427979	610.671997	613.468018	608.604004	608.968994
chrIV	141244	142415	TFP1_chrIV:126680-130168_r1	60	-	0.607996	0.607996	0.607996	0.607996	0.607996	0.607996	0.607996	0.607996	0.607996	0.607996	0.607996	0.607996	0.607996	0.607996	0.607996	0.607996	0.607996	0.607996	0.607996	0.607996	0.607996	0.607996	0.607996	0.607996	0.607996	0.607996	0.607996	0.607996	0.607996	0.607996	0.607996	0.607996	0.607996	0.607996	0.607996	0.607996	0.486397	0.607996	0.607996	0.607996	0.607996	0.607996	0.729596	0.729596
chrVII	1038198	1043059	YOR1_chrVII:1052588-1057460	60	-	755.01001	749.903015	770.088013	766.927002	769.47998	775.439026	781.153992	776.655029	780.059021	779.330017	769.844971	783.585999	779.572998	776.046997	786.382996	788.20697	784.679993	779.695007	777.627014	781.396973	787.963013	790.151978	790.031006	781.882996	789.544006	775.682007	753.794006	753.429016	788.450012	798.906982	799.637024	796.474976	797.325989	796.109985	799.880005	783.221008	798.786011	798.906982	794.40802	769.47998	801.218018	798.421021	799.515015	797.934021
chrXV	348759	351337	YOR019W_chrXV:367842-370418	60	-	7.41756	8.39035	10.3359	10.4575	10.4575	11.0655	11.5519	11.1871	11.3087	11.6735	15.0783	17.1455	17.5103	18.118299	18.9695	18.9695	19.942301	21.7663	26.0222	26.0222	26.386999	26.995001	28.089399	32.1022	35.385399	36.601398	37.087799	37.452599	38.182201	39.641399	41.222198	41.3438	41.951801	42.316502	42.316502	44.870098	46.207699	51.679699	60.799599	76.121101	90.956299	117.708	121.842003	123.422997
chrII	599663	600902	RPS6B_chrII:591593-592833	60	+	713.461975	711.328003	699.377991	721.713989	718.867981	723.421021	719.721985	724.273987	720.007019	718.726013	647.023987	704.642029	699.947021	643.041016	632.940002	651.861023	710.33197	709.906006	719.437012	720.007019	722.994019	724.416992	722.28302	718.726013	718.015015	713.888977	717.872986	719.721985	718.726013	690.984009	685.151001	719.010986	711.328003	721.002014	723.705017	719.153015	721.713989	726.265991	724.559021	722.424988	721.570984	721.286987	730.106995	731.103027
chrXIII	526030	527254	YMR144W_chrXIII:553234-554458	60	-	869.677979	866.39502	832.955017	841.83197	837.697021	866.39502	866.638	838.791992	860.801025	853.018982	859.098999	861.288025	864.692017	864.570984	869.677979	855.937012	876.973999	874.664001	877.947021	878.676025	880.86499	878.312012	881.107971	883.176025	880.379028	883.539978	882.445984	870.04303	876.487976	877.21698	831.981995	831.981995	884.026978	882.567993	882.445984	876.85199	880.5	882.932007	885.729004	876.244019	882.080994	874.299011	877.703979	869.312988
chrVI	275084	276093	RPN12_chrVI:252470-253486	60	-	609.091003	604.713013	511.811005	607.995972	612.252014	589.148987	603.984009	600.700012	612.495972	611.036011	613.468018	611.52301	614.80603	611.643982	614.684021	615.656982	616.387024	616.752014	616.752014	616.265015	613.468018	612.008972	580.515015	581.731018	566.531006	528.835022	477.156006	515.094971	580.757996	585.135986	603.497009	609.333984	563.491028	620.278015	617.968018	614.440979	613.955017	619.791992	613.104004	550.723022	622.344971	623.440002	623.560974	621.737
chrXV	166021	167037	BRX1_chrXV:185782-186798	60	+	81.6605	80.664597	77.392502	76.112099	77.819298	73.124603	75.827599	76.965698	77.677101	77.392502	63.023701	55.768101	55.483601	55.9104	46.236301	45.951801	41.257	40.8302	40.9725	40.688	40.688	40.4034	35.566399	36.135502	35.993198	30.587099	30.444901	29.875799	29.591299	19.7749	19.9172	19.2059	19.2059	19.2059	19.2059	19.2059	18.636801	17.925501	18.494499	17.3564	18.7791	18.921301	18.7791	18.636801
chrIV	35903	39447	LRG1_chrIV:22641-26185	60	-	920.38501	932.422974	928.046021	922.695007	907.981995	874.906982	835.021973	838.669983	904.577026	912.116028	921.966003	902.752991	936.192993	927.072998	935.098022	936.070984	922.208984	924.883972	916.494019	928.289001	936.801025	935.950012	938.382019	885.364014	938.745972	940.692017	928.166992	930.478027	887.796021	890.958008	895.09198	938.017029	940.570007	936.192993	945.070007	944.096985	936.921997	932.057983	934.612	940.692017	941.421997	949.203979	949.447021	940.083984
chrXV	64063	65279	YGK3_chrXV:78262-79478	60	+	623.835022	633.367004	634.362976	609.466003	607.33197	634.505005	629.382996	632.797974	637.63501	630.520996	636.497009	632.655029	627.106995	636.638977	637.63501	608.04303	625.968994	643.752014	644.036987	644.606018	643.468018	640.195007	639.200012	643.752014	643.609985	640.052979	642.898987	618.713013	637.065979	626.965027	612.737976	624.403992	632.797974	643.752014	641.617981	600.218994	645.60199	645.744019	646.028015	646.882019	644.890015	643.609985	645.458984	647.309021
chrX	86255	88983	SWE1_chrX:76614-79342	60	+	10.1009	10.5277	10.5277	10.5277	10.5277	10.5277	10.3854	10.1009	10.1009	10.3854	10.3854	10.5277	10.5277	9.9586	10.2431	10.3854	10.5277	9.9586	10.5277	9.9586	10.5277	10.6699	10.8122	10.8122	10.5277	10.6699	10.6699	10.5277	10.5277	10.5277	10.6699	10.2431	10.3854	10.5277	10.6699	10.8122	10.8122	10.6699	10.8122	10.6699	10.5277	10.8122	10.8122	10.6699
chrXIII	229408	230120	RAD33_chrXIII:246765-247477	60	+	527.379028	546.15802	501.770996	579.875	596.093018	600.788025	601.356995	600.929993	600.361023	595.809021	597.374023	585.849976	596.234985	588.125977	596.804016	599.080994	600.361023	601.640991	600.788025	602.780029	603.064026	603.348999	603.205994	604.487	601.499023	604.914001	604.202026	603.91803	605.625	606.052002	599.223022	601.783997	601.072021	600.502991	601.499023	586.703979	586.13501	589.976013	590.828979	573.473022	569.489014	586.560974	536.911011	595.523987
chrV	460557	461253	YER137C_chrV:441161-441857	60	+	609.466003	609.750977	609.750977	609.750977	609.607971	593.247986	592.393982	605.625	604.059998	575.322021	577.171997	601.640991	604.629028	605.482971	601.499023	602.067993	607.758972	608.185974	602.780029	603.348999	603.491028	594.955017	610.177002	606.479004	609.893005	605.05603	611.172974	613.59198	612.737976	608.185974	603.205994	598.653992	598.653992	609.039001	607.190002	610.461975	612.169006	598.085022	600.929993	607.617004	611.599976	609.893005	594.244019	606.763
chrX	305400	309400	NET1_chrX:295141-299141	60	-	550.966003	574.557007	576.380981	581.609009	585.987	587.567993	586.109009	588.176025	587.567993	584.284973	584.528015	585.500977	585.257019	585.622009	587.445984	586.35199	588.661987	589.877991	586.960022	591.216003	591.580017	589.63501	589.63501	589.148987	589.877991	591.216003	587.080994	589.757019	591.702026	593.403992	594.012024	593.161011	593.768982	593.28302	588.541016	574.557007	593.161011	594.619995	586.71698	587.445984	594.255981	596.44397	597.416992	597.781982
chrXV	696005	697773	FMP38_chrXV:725477-727245	60	+	637.776978	632.940002	632.085999	631.517029	612.026978	601.926025	603.491028	631.090027	633.367004	639.768982	643.752014	645.03302	644.606018	644.463013	641.190979	642.755981	642.187012	643.182983	621.416016	641.333984	637.208008	635.216003	636.638977	641.903015	642.044983	628.387024	629.098999	642.755981	643.182983	633.651001	610.604004	598.369019	593.958984	623.40802	449.55899	597.515991	643.893982	650.439026	652.004028	650.012024	641.903015	644.463013	639.484009	647.877991
chrVIII	78225	79433	YLF2_chrVIII:76113-77321	60	+	676.757996	685.719971	688.138977	687.143005	687.284973	680.741028	685.151001	687.997009	686.005005	682.30603	673.77002	676.473022	678.749023	684.724976	678.038025	685.435974	687.427979	687.143005	687.570007	687.854004	691.838013	693.971985	690.557983	695.679016	696.53302	701.653992	700.374023	704.072998	700.801025	705.638	704.783997	707.344971	707.203003	706.91803	706.20697	701.085022	705.494995	699.236023	706.20697	707.344971	704.072998	706.20697	706.064026	703.361023
chrXVI	354283	355827	YPL108W_YPL107W_chrXVI:348470-350014	60	-	630.614014	630.614014	648.854004	648.367004	646.664978	646.057007	648.611023	647.758972	646.786987	647.151001	638.275024	642.531006	644.111023	645.692017	646.664978	648.245972	646.664978	648.489014	628.546997	648.611023	651.286011	652.137024	652.987976	654.083008	652.622986	651.771973	652.258972	651.286011	653.109985	653.109985	650.799011	596.809021	657.000977	657.122986	656.635986	655.784973	656.150024	652.744995	614.684021	650.312988	650.921021	652.380005	656.393005	656.028015
chrII	580083	581858	PEX32_chrII:572005-573781	60	-	541.724976	539.414001	545.616028	544.278015	518.499023	531.51001	529.807983	542.81897	545.372986	537.955017	543.427002	540.143982	543.549011	542.697998	543.549011	538.80603	517.28302	518.742981	541.481995	538.684998	544.034973	541.846008	531.875	535.64502	537.104004	484.937988	484.695007	506.096008	528.713989	539.536011	540.874023	544.278015	550.966003	549.263977	551.088013	550.11499	543.914001	543.062012	549.020996	548.898987	550.357971	552.546997	552.911987	553.276978
chrXIII	96382	98526	YML082W_chrXIII:101809-103953	60	-	5.22877	5.22877	5.22877	5.22877	5.22877	5.10717	5.10717	5.10717	5.22877	5.22877	5.10717	5.10717	5.22877	5.22877	5.22877	5.22877	5.22877	5.10717	4.98557	5.10717	4.86397	4.98557	4.98557	4.86397	4.98557	5.10717	5.10717	5.22877	5.22877	5.22877	4.98557	5.47197	5.47197	6.20156	6.44476	6.20156	6.44476	6.80956	6.93116	7.05276	7.05276	7.05276	7.05276	7.05276
chrVIII	369533	371461	ARO9_chrVIII:375415-377343	60	-	9.84954	9.84954	9.84954	9.97114	10.2143	10.0927	10.0927	10.0927	10.0927	9.97114	9.72794	9.48474	9.36314	9.24155	9.60634	9.48474	9.72794	9.36314	9.84954	9.48474	9.48474	9.48474	9.11995	10.3359	10.2143	10.0927	9.84954	10.0927	10.2143	10.3359	10.5791	10.5791	10.4575	8.39035	10.7007	10.7007	10.8223	10.8223	9.97114	10.8223	10.9439	10.8223	10.9439	11.0655
chrIV	1187281	1188737	BCS1_chrIV:1225073-1226529	60	+	1.99172	2.13398	2.13398	2.41852	2.70305	2.70305	2.70305	2.70305	2.84531	2.84531	3.12984	3.41438	3.55664	3.27211	3.27211	3.27211	3.12984	3.27211	3.27211	3.27211	3.12984	3.12984	3.12984	3.27211	3.69891	3.69891	3.69891	3.55664	3.55664	3.55664	3.41438	3.12984	3.12984	3.55664	4.1257	4.83703	5.69063	5.97516	6.11742	5.54836	5.69063	5.12156	6.11742	7.11328
chrIV	425152	426288	GPM2_chrIV:413948-415084	60	-	584.163025	585.257019	583.554993	584.528015	579.299011	580.880005	577.718018	582.338989	582.58197	582.703979	587.080994	587.689026	586.473022	579.177002	585.500977	586.109009	585.257019	589.757019	590.242981	590.729004	580.271973	590.729004	591.458984	586.71698	589.63501	589.148987	582.703979	584.528015	584.528015	586.35199	584.528015	589.27002	587.325012	590.729004	592.187988	590.851013	592.067017	587.810974	588.054016	592.91803	592.552979	592.067017	591.336975	590.242981
chrXIII	459244	463012	MYO5_chrXIII:486554-490322	60	-	583.677002	585.500977	586.71698	590.971985	591.580017	591.823975	590.851013	590.486023	588.054016	590.607971	590.607971	589.27002	586.594971	587.689026	587.325012	571.030029	568.719971	571.880981	569.328003	570.786987	575.164978	584.041016	586.960022	594.984985	592.067017	595.349976	593.161011	593.64801	588.661987	580.515015	588.905029	577.109985	583.190002	579.906982	589.392029	572.489014	573.583984	576.989014	576.137024	588.054016	528.835022	538.442017	596.322998	596.93103
chrV	127148	129840	YEL023C_chrV:108429-111117	60	+	666.22998	661.961975	655.844971	656.982971	647.166016	646.028015	655.559998	625.11499	625.827026	640.906982	638.060974	675.192993	675.47699	673.486023	672.916992	670.78302	669.075012	672.773987	669.359985	675.192993	677.895996	677.327026	590.26001	675.192993	670.070984	623.692993	618.713013	656.414001	675.051025	666.515015	641.76001	658.405029	673.627991	624.546021	674.054993	676.900024	677.327026	676.330994	671.635986	456.673004	560.383972	596.234985	663.099976	674.90802
chrXVI	126358	128080	MMT2_chrXVI:126565-128286	60	+	593.531982	571.622986	570.77002	569.346985	591.39801	592.679016	588.268982	597.515991	597.088989	586.703979	588.97998	588.552979	586.846008	593.390015	596.234985	597.799988	599.36499	600.645996	588.268982	600.502991	600.502991	600.502991	585.422974	585.565002	597.374023	595.950989	601.926025	601.499023	603.491028	593.531982	599.934021	600.218994	598.369019	585.565002	592.109985	591.39801	600.077026	599.791992	603.348999	603.491028	602.494995	605.767029	604.914001	604.629028
chrXIV	51382	53758	SKP2_chrXIV:49326-51702	60	+	621.559021	623.549988	623.40802	622.554993	624.119019	623.835022	575.322021	615.867981	620.135986	619.567017	612.596008	612.169006	621.559021	622.27002	621.984985	623.124023	623.265991	624.119019	624.403992	624.830994	625.257996	620.846985	621.843018	624.973022	626.395996	624.973022	626.822998	626.252991	627.533997	626.679993	621.984985	625.684021	627.533997	623.835022	627.960999	628.103027	626.395996	625.257996	626.252991	627.533997	567.781982	534.919006	547.580994	524.960022
chrX	496938	500456	RAD26_chrX:497239-500735	60	-	577.840027	567.869019	574.921021	571.27301	541.846008	583.797974	583.06897	583.432983	581.487976	572.611023	574.070007	570.908997	580.880005	580.515015	580.880005	581.609009	575.651001	581.122986	581.853027	582.096008	582.460999	563.856018	580.880005	578.325989	577.231995	581.244995	581.122986	582.703979	582.947021	583.677002	575.528992	583.797974	584.284973	582.21698	571.27301	581.366028	581.609009	584.528015	585.622009	582.947021	583.797974	583.919983	582.58197	550.844971
chrVI	124707	125027	SMX2_chrVI:103655-103975	60	-	340.355988	342.910004	349.720001	350.571014	353.246002	354.462006	342.179993	366.256989	386.078003	395.319	390.454987	422.313995	429.609985	434.960999	455.997009	461.226013	462.684998	475.940002	464.265991	468.886993	483.721985	492.598999	507.43399	513.513977	503.664001	519.106995	521.41803	525.794983	528.348999	527.862	528.469971	529.807983	527.254028	520.93103	503.42099	529.685974	533.578003	540.143982	525.309021	528.106018	543.669983	545.737976	545.494019	545.981018
chrIX	375598	376743	MET28_chrIX:383280-384424	60	+	543.596985	527.379028	540.325012	541.60498	544.166016	544.593018	542.031982	540.325012	539.89801	542.458984	543.312988	533.781006	545.304016	545.304016	544.734985	545.872986	546.585022	546.15802	546.869019	545.447021	480.716003	549.572021	548.575989	548.291992	549.14502	550.567993	548.861023	549.288025	547.296021	309.143005	459.945007	533.638977	541.890015	511.587006	513.437012	550.853027	547.437988	556.685974	555.973999	554.125	533.354004	535.203003	506.893005	513.294983
chrII	359058	360001	YBR056W-A_chrII:351066-352018	60	-	619.304993	619.304993	616.630005	617.603027	606.294006	601.307983	602.159973	606.171997	620.643005	609.698975	625.142029	621.616028	623.440002	624.776978	626.357971	592.187988	625.263	619.547974	620.885986	624.533997	627.573975	625.263	625.992981	628.302979	625.870972	632.68103	632.802979	634.140015	631.708008	631.950989	633.653992	632.802979	634.382996	634.747986	607.632019	634.262024	633.896973	634.140015	632.68103	611.52301	632.802979	623.926025	631.586975	634.382996
chrVII	309793	311337	VPS73_chrVII:308684-310228	60	+	591.114014	589.833008	589.122009	575.890991	451.123993	574.041992	582.29303	564.794983	561.807007	571.197021	523.111023	582.435974	586.703979	580.158997	591.682983	589.976013	590.687012	586.13501	554.835999	582.008972	583.716003	587.557007	584.995972	588.268982	586.846008	590.687012	591.96698	592.109985	587.27301	585.849976	581.723999	579.164001	587.557007	587.984009	575.606995	577.598999	578.16803	594.669983	595.382019	594.244019	596.093018	596.377991	595.809021	596.234985
chrII	688787	689209	YBR230W-A_chrII:680285-680709	60	-	511.811005	512.783997	514	512.906006	505.122986	505.488007	479.709015	500.746002	500.989014	504.759003	503.178009	511.446991	511.446991	508.770996	515.094971	515.580994	514.487	512.541016	511.446991	507.43399	503.907013	506.946991	507.069	500.989014	495.394989	298.526001	471.804993	437.270996	456.23999	467.428009	476.425995	389.481995	511.567993	517.039978	510.959991	515.580994	515.216003	507.43399	497.097992	511.567993	507.554993	510.230988	491.626007	506.825989
chrXIII	380747	382456	MOT3_chrXIII:408946-410674	60	-	591.458984	594.133972	594.012024	593.526001	591.823975	577.960999	573.341003	578.325989	582.947021	581.853027	577.109985	577.718018	572.854004	574.557007	583.797974	587.932983	570.301025	592.067017	585.987	582.947021	593.28302	577.353027	576.989014	585.744019	585.86499	590.364014	589.757019	590.851013	592.309998	583.06897	595.106995	581.853027	589.27002	595.715027	590	596.200989	596.080017	595.835999	595.593018	590.851013	591.336975	596.565979	592.91803	597.903992
chrXI	535862	537019	YKR047W_chrXI:524130-525290	60	-	559.356995	553.033997	563.97699	568.35498	568.719971	567.625	558.869995	566.044983	567.869019	567.869019	553.88501	550.723022	565.437012	562.882996	560.208008	549.872009	557.16803	560.085999	567.504028	542.575989	547.562012	566.166016	551.210022	568.47699	568.598022	567.260986	570.057007	567.260986	568.598022	563.97699	567.625	455.145996	453.80899	457.578003	568.35498	571.638	570.786987	570.908997	572.245972	571.39502	572.367981	572.367981	574.070007	574.677979
chrIII	86760	88703	NFS1_chrIII:92438-94382	60	+	312.984009	314.407013	312.131012	313.838013	313.269012	314.549011	315.118011	302.598999	311.70401	313.127014	308.147003	313.553986	313.411011	313.980011	314.691986	320.80899	321.804993	321.235992	319.954987	320.524994	451.266998	454.539001	452.263	447.28299	438.321014	452.546997	448.136993	432.914001	435.333008	430.496002	427.651001	435.048004	419.825989	423.951996	445.148987	444.010986	414.846985	439.459015	444.86499	448.98999	448.705994	451.692993	440.739014	441.308014
chrXII	508405	509725	PEX13_chrXII:537247-538567	60	-	554.736023	540.143982	562.153015	563.734009	561.544983	558.018982	565.437012	564.463989	563.369019	563.247986	565.557983	567.747009	566.408997	566.288025	566.408997	565.192993	560.937012	567.747009	567.017029	567.98999	566.531006	563.734009	568.719971	570.908997	571.27301	570.544006	571.27301	570.179016	567.625	568.963013	568.47699	568.47699	570.908997	574.192017	574.557007	564.585022	572.854004	573.096985	572.002991	570.301025	572.611023	573.705017	572.002991	574.192017
chrXIII	209493	211365	NSE5_chrXIII:226837-228709	60	+	647.593018	643.041016	640.338013	634.505005	628.530029	613.734009	583.43103	581.867004	579.020996	640.906982	632.085999	647.593018	646.73999	646.73999	629.66803	650.439026	652.288025	651.718994	641.333984	647.593018	647.166016	641.76001	641.333984	615.583984	650.86499	652.572998	650.439026	655.276001	655.41803	633.508972	649.585022	654.70697	653.142029	654.138	652.004028	652.856995	652.999023	653.710999	652.145996	652.572998	652.999023	654.991028	650.439026	647.166016
chrII	106228	106585	SNR56_chrII:88043-88395	60	-	578.205017	577.231995	572.125	577.718018	579.299011	579.784973	582.825012	583.06897	582.947021	583.06897	579.664001	580.271973	581.122986	580.637024	582.58197	581.973999	582.096008	581.853027	579.299011	579.177002	575.40802	569.085022	576.867004	579.906982	574.677979	579.177002	571.151978	578.083008	578.447998	578.083008	549.629028	552.911987	551.573975	553.88501	579.299011	581.366028	581.487976	580.880005	584.528015	584.770996	581.609009	577.596985	581.973999	579.05603
chrIV	160325	161269	YDL173W_chrIV:148152-149096	60	-	550.11499	550.47998	550.237	550.844971	550.966003	551.330994	549.629028	549.994019	550.11499	548.413025	537.468994	525.674011	526.281982	542.453979	549.629028	551.695984	542.210999	541.117004	540.630005	543.184021	547.682983	540.265991	555.221985	550.357971	549.994019	550.47998	554.370972	553.642029	554.370972	536.130981	536.617981	546.953979	539.171021	557.16803	555.952026	557.16803	556.559998	555.221985	550.357971	546.10199	541.237976	548.656006	550.237	554.370972
chrIX	410463	411827	LYS1_chrIX:419440-420808	60	+	472.890991	481.569	480.858002	479.720001	475.024994	480.858002	479.434998	480.147003	479.292999	481.285004	480.289001	483.419006	481.854004	482.850006	481.427002	481.427002	482.423004	482.707001	468.622986	482.992004	482.281006	475.451996	475.166992	478.865997	484.272003	484.984009	484.699005	485.695007	483.561005	485.553009	485.695007	488.256012	488.256012	488.540009	490.105011	492.950989	491.528015	494.230988	491.954987	485.126007	486.264008	483.846008	425.231995	428.362
chrII	462809	465931	YBR108W_chrII:454813-457830	60	-	524.700989	521.052979	538.80603	534.549988	539.171021	498.191986	540.508972	544.643005	543.791992	538.320007	545.981018	543.549011	542.453979	542.940979	543.549011	540.387024	541.481995	541.603027	532.117981	540.021973	542.090027	541.481995	466.697998	539.171021	518.864014	537.226013	535.888	495.031006	544.643005	546.346008	541.359985	543.427002	545.372986	538.197998	547.075012	544.278015	545.737976	541.117004	536.374023	500.746002	502.69101	499.286987	546.223999	548.047974
chrXII	549220	550251	RSA3_chrXII:578043-579075	60	+	669.929016	665.661011	663.953979	662.958008	662.672974	660.112976	636.211975	658.547974	658.405029	651.577026	649.299988	634.505005	638.487976	641.903015	625.11499	666.22998	668.648987	671.208984	672.205017	662.247009	663.812012	668.221985	667.367981	671.208984	670.356018	672.348022	672.348022	666.515015	667.226013	670.78302	671.635986	666.088013	672.48999	671.494019	673.486023	674.338989	673.200989	670.497986	672.632019	637.208008	596.804016	619.140015	333.044006	547.296021
chrIV	1346430	1346559	MFA1_chrIV:1385117-1385245	60	-	721.083984	728.987976	746.375977	731.054993	749.052002	746.497986	741.999023	741.026001	741.512024	730.325012	729.960022	715.97699	718.044006	714.031006	698.344971	730.203979	748.565002	748.929993	751.484009	754.64502	750.632019	753.185974	755.861023	758.049988	760.481995	757.927979	759.508972	762.427002	763.278992	761.697998	761.940979	761.090027	752.942993	732.757019	748.687012	741.999023	759.508972	755.01001	755.252991	756.348022	745.525024	752.700012	759.387024	764.859009
chrX	390824	391752	TAD2_chrX:380129-381057	60	+	525.387024	512.440979	526.666992	526.952026	527.093994	525.103027	524.249023	524.249023	524.676025	526.241028	524.390991	526.666992	525.814026	524.390991	526.525024	526.952026	526.952026	526.382996	522.825989	506.181	505.042999	519.127014	517.705017	527.520996	525.814026	526.952026	527.947998	524.390991	528.94397	529.228027	529.370972	527.80603	532.216003	532.357971	531.078003	523.252991	531.505005	529.513	534.208008	532.643005	533.638977	527.093994	530.366028	535.203003
chrXII	923509	924765	URA4_chrXII:963707-964963	60	-	536.739014	534.064026	535.64502	537.711975	538.077026	536.739014	537.711975	533.213013	536.861023	535.888	536.01001	527.010986	522.512024	527.862	527.984009	526.768005	536.374023	536.739014	536.739014	532.362	536.130981	535.036987	514.36499	514.36499	516.796997	536.374023	536.495972	535.401978	538.320007	540.752014	540.265991	540.994995	540.752014	534.671997	538.562988	541.117004	542.210999	528.713989	382.673004	541.237976	539.778992	537.833984	542.333008	542.81897
chrVII	575963	577195	RME1_YGR045C_chrVII:582779-584011	60	+	38.980801	45.382702	48.9394	49.2239	49.508499	49.508499	49.6507	49.9352	49.792999	49.792999	49.9352	49.508499	49.081699	49.366199	48.2281	48.6549	48.6549	48.5126	48.5126	49.2239	49.2239	49.366199	49.366199	49.366199	49.9352	49.792999	49.9352	49.9352	27.8841	38.696301	48.7971	49.9352	49.792999	49.792999	47.089901	47.943501	50.219799	47.943501	47.8013	49.366199	49.792999	49.9352	48.0858	47.516701
chrI	158098	159970	SWD1_chrI:154933-156805	60	-	512.054993	512.541016	509.015015	511.203003	503.178009	509.987	508.162994	497.949005	509.015015	509.987	504.515015	479.222992	496.002991	454.537994	509.378998	505.609985	509.015015	505.002014	501.839996	497.949005	506.096008	512.783997	513.63501	513.757019	513.392029	512.541016	513.270996	514.242981	511.446991	512.783997	508.407013	499.286987	501.354004	499.40799	506.460999	506.338989	510.473999	509.501007	510.71701	517.64801	518.864014	518.499023	517.039978	516.674988
chrVIII	494484	495828	PPX1_chrVIII:499832-501176	60	+	528.517029	527.379028	497.929993	514.14801	518.984985	535.060974	535.346008	535.630005	534.492004	531.505005	528.090027	534.065002	534.633972	533.211975	535.914978	534.633972	533.354004	537.336975	536.911011	538.049011	541.320984	541.747986	541.036011	537.47998	532.643005	533.211975	529.513	534.776978	534.208008	535.487976	536.625977	539.89801	538.76001	536.768005	537.763977	537.906006	508.031006	539.614014	541.463013	541.179016	539.471008	540.039978	538.617981	537.906006
chrXI	92773	95365	PXA2_chrXI:86035-88627	60	+	538.76001	538.617981	536.625977	535.630005	534.065002	488.256012	494.088989	528.658997	535.914978	539.187012	539.044983	537.622009	535.771973	520.835022	538.190979	539.187012	539.187012	540.325012	539.471008	539.471008	538.333008	538.617981	543.882019	542.031982	540.46698	537.336975	525.955994	538.476013	540.182983	540.039978	538.76001	540.752014	382.268005	520.265991	532.216003	533.211975	530.934998	528.231995	517.135986	527.379028	528.801025	537.763977	539.89801	542.458984
chrXII	738714	740466	PEX30_chrXII:779151-780903	60	-	73.324402	76.729103	76.607498	76.8507	77.093903	76.607498	80.133904	81.228302	84.268303	86.700302	90.2267	89.132301	92.780197	98.860199	189.087006	328.440002	418.665985	446.269012	469.252014	482.384003	492.234009	526.281982	542.090027	533.455994	473.507996	546.953979	549.629028	552.911987	559.965027	563.491028	565.801025	567.138977	571.030029	567.017029	567.98999	571.880981	555.466003	572.125	565.922974	562.396973	564.950012	563.125977	573.705017	571.880981
chrIX	59884	64035	SLN1_chrIX:69525-73677	60	+	6.25969	6.25969	6.25969	6.11742	6.11742	6.25969	6.40195	6.40195	6.40195	6.40195	6.40195	6.40195	6.40195	6.40195	6.40195	6.40195	6.40195	6.40195	6.40195	6.40195	6.54422	6.54422	6.68649	6.68649	6.54422	6.68649	6.68649	6.68649	5.83289	6.40195	6.68649	6.54422	6.40195	6.25969	6.25969	5.97516	6.40195	6.11742	6.68649	6.54422	6.54422	6.54422	6.68649	6.54422
chrXI	83441	85081	MST1_chrXI:77051-78691	60	+	508.600006	513.578979	514.432983	515.570984	514.289978	514.14801	511.445007	513.721008	514.005981	515.997986	517.278015	500.632996	515.997986	515.713013	510.734009	468.338989	515.997986	515.002014	515.143982	515.143982	516.140015	516.851013	515.143982	516.992981	517.562012	517.419983	515.427979	516.851013	516.851013	516.567017	518.132019	518.700989	518.984985	519.981018	518.416016	517.562012	519.695984	520.265991	521.973022	522.400024	522.968994	522.968994	522.968994	523.963989
chrXIV	343508	344132	IGO1_chrXIV:340289-340913	60	-	513.757019	523.362976	556.437988	546.710022	527.984009	488.221008	585.379028	590.851013	588.661987	587.689026	590.242981	591.580017	592.674988	588.176025	588.783997	587.080994	592.796021	589.148987	578.56897	579.299011	575.286011	593.64801	593.768982	595.835999	595.106995	594.984985	594.012024	594.133972	569.328003	586.594971	591.336975	587.689026	590.971985	591.093994	590.364014	562.518005	557.776001	557.16803	590.486023	595.835999	594.619995	594.377014	592.674988	593.28302
chrIV	1028476	1029820	SUR2_chrIV:1056401-1057745	60	-	1111.300049	1112.030029	1110.569946	1113.23999	1111.780029	1111.900024	1114.339966	1112.630005	1112.27002	1101.569946	1103.150024	1107.160034	1103.150024	1109.349976	1108.98999	1115.310059	1112.030029	1113.849976	1114.579956	1079.069946	1095.23999	1093.910034	1077.859985	959.174988	1054.75	1120.900024	1124.189941	1126.130005	1128.079956	1122.359985	1128.810059	1125.890015	1127.099976	1099.140015	1116.400024	1123.459961	1125.890015	1126.369995	1104.72998	1012.919983	1123.329956	1125.640015	1120.780029	1124.670044
chrXI	327178	327945	YKL066W_YKL065W-A_chrXI:315623-316391	60	-	514.122009	508.041992	506.70401	500.381012	510.838989	496.976013	516.554016	517.039978	518.864014	520.322998	517.405029	517.526978	516.189026	517.161987	519.351013	521.78302	518.986023	517.64801	518.013	517.28302	513.513977	513.757019	513.879028	517.526978	523.728027	522.997986	523.362976	408.695007	512.297974	493.207001	512.419006	524.578979	522.877014	522.755005	520.809998	517.161987	494.908997	520.322998	521.903992	523.242004	512.906006	513.148987	520.445007	523.242004
chrXVI	802533	803965	SPN1_chrXVI:795867-797299	60	+	9.105	8.96274	8.82047	9.105	8.96274	9.105	9.105	9.105	9.24727	9.105	9.67407	9.67407	9.38953	9.67407	9.67407	8.96274	9.24727	9.38953	9.5318	9.67407	9.38953	13.5152	13.5152	13.5152	13.373	13.2307	13.2307	546.585022	547.86499	548.575989	547.86499	548.007019	531.362	548.434021	549.856995	545.588989	551.564026	551.705994	517.419983	543.455017	542.031982	541.747986	541.890015	536.057007
chrXVI	535298	538595	YPL009C_chrXVI:535634-538970	60	+	476.875	441.877014	420.394989	430.638	514.14801	515.85498	515.427979	515.85498	429.358002	517.705017	503.763	515.997986	519.27002	519.554016	515.997986	508.600006	515.002014	518.984985	517.705017	519.27002	519.838989	520.40802	497.787994	517.135986	521.119019	521.260986	518.557983	517.419983	521.403992	521.260986	516.708984	520.40802	521.403992	521.119019	522.11499	522.825989	520.549988	521.830017	521.830017	522.11499	520.835022	519.981018	520.549988	520.692017
chrV	175892	176722	NOP16_chrV:156770-157594	60	-	567.747009	568.232971	566.531006	544.034973	566.895996	568.719971	567.260986	568.35498	566.166016	564.221008	562.031982	544.156982	547.317993	561.789001	559.112976	560.937012	567.382019	567.017029	564.950012	569.205994	558.383972	561.424011	551.939026	558.749023	558.627014	562.760986	531.51001	531.388977	505.488007	552.304016	517.28302	530.172974	562.882996	559.599976	558.992004	567.504028	565.679993	572.732971	574.799988	572.489014	575.651001	575.286011	576.867004	571.517029
chrXII	523406	523979	QRI5_chrXII:552239-552807	60	-	467.062988	467.18399	465.725006	465.967987	466.212006	459.644989	461.468994	457.578003	448.337006	446.634003	458.794006	465.481995	470.95401	470.832001	470.95401	470.102997	470.588989	470.346008	469.130005	464.631012	463.779999	457.942993	463.779999	461.347992	465.846985	468.036011	466.333008	455.268005	455.268005	455.753998	469.252014	470.95401	469.372986	471.927002	471.319	471.68399	470.346008	464.996002	469.372986	466.697998	471.319	473.143005	473.264008	470.710999
chrII	611470	612254	NTC20_chrII:603401-604185	60	+	494.230988	494.65799	490.816986	494.372986	492.381012	497.075989	497.360992	474.17099	492.808014	497.217987	484.699005	483.846008	485.837006	452.119995	498.071991	494.941986	499.778992	499.921997	500.774994	500.347992	498.498993	491.243011	496.791992	496.36499	482.565002	319.954987	311.70401	383.548004	406.595001	402.470001	434.622009	405.742004	442.446014	437.182007	503.335999	503.050995	499.35199	495.22699	495.084991	493.377014	491.670013	497.502991	498.78299	502.197998
chrIX	70523	73436	SSL2_chrIX:80165-83077	60	+	483.276001	482.707001	466.062012	486.833008	486.549011	485.410004	489.109009	489.821014	489.252014	490.390015	489.536011	489.394012	485.695007	486.264008	485.268005	396.209991	485.553009	489.536011	490.816986	488.825012	487.402008	491.385986	486.264008	488.113007	486.69101	483.703003	490.674011	490.532013	488.96701	492.950989	495.653992	495.368988	489.109009	489.678009	487.402008	493.661987	493.661987	485.980011	487.118011	488.39801	490.674011	492.665985	491.243011	491.243011
chrV	212277	213725	ISC1_chrV:192850-194298	60	-	41.100601	41.465401	40.370998	42.073399	45.599701	44.018902	43.654099	49.2477	51.071701	51.314899	51.679699	51.8013	52.044498	50.706902	50.9501	52.530899	52.287701	52.287701	52.1661	52.287701	51.8013	52.044498	52.409302	52.895699	52.409302	50.5853	52.774101	52.774101	53.0173	52.6525	52.6525	52.530899	52.530899	52.530899	51.8013	51.922901	52.044498	53.0173	53.382099	53.382099	50.342098	52.774101	52.895699	53.382099
chrX	615860	616996	YJR100C_chrX:616267-617403	60	+	494.230988	496.079987	486.406006	495.22699	498.213989	498.78299	498.925995	492.523987	496.506989	497.929993	498.071991	498.356995	497.360992	498.213989	499.35199	500.063995	500.632996	500.632996	499.921997	499.636993	497.644989	498.356995	495.653992	497.787994	497.217987	495.22699	497.217987	498.213989	499.494995	497.929993	500.063995	500.205994	493.234985	495.79599	475.309998	463.928009	490.674011	498.78299	502.481995	501.770996	503.477997	502.908997	502.481995	494.372986
chrXV	179162	180620	NUF2_chrXV:198906-200370	60	-	488.82901	483.114014	490.166992	491.503998	470.223999	476.425995	479.222992	476.911987	475.575012	482.263	483.356995	483.964996	483.235992	486.276001	486.519012	488.342987	482.748993	483.964996	486.761993	479.222992	480.074005	482.019989	483.600006	485.911011	486.519012	487.734985	483.964996	487.613007	472.170013	473.628998	482.992004	490.531006	491.503998	484.087006	476.790985	433.257996	491.990997	493.328003	493.571014	488.342987	423.529999	486.519012	482.871002	477.88501
chrIII	133167	135084	POL4_chrIII:139176-141096	60	+	537.336975	535.346008	537.906006	534.065002	537.052979	533.781006	535.630005	532.784973	535.060974	536.768005	538.049011	538.333008	538.049011	538.76001	539.471008	539.755981	539.471008	538.049011	539.471008	539.187012	538.049011	537.47998	537.195007	538.049011	533.922974	537.622009	540.325012	539.471008	538.333008	538.901978	538.901978	535.060974	539.328979	531.219971	530.934998	532.357971	540.752014	540.182983	536.198975	533.06897	534.776978	537.195007	538.333008	539.755981
chrVII	937303	937974	BNS1_chrVII:951753-952425	60	-	496.002991	500.623993	490.287994	500.502991	500.502991	499.894989	492.112	491.990997	492.112	498.313995	500.381012	500.989014	500.381012	498.557007	498.071014	499.77301	497.584015	472.778015	494.300995	418.423004	494.908997	496.733002	493.328003	497.584015	494.665985	495.76001	500.015991	497.097992	499.894989	497.341003	496.733002	501.596985	507.554993	507.312012	507.677002	507.312012	507.312012	500.746002	500.746002	499.042999	504.759003	498.678986	448.214996	386.321014
chrVIII	307809	308521	YHR100C_chrVIII:314010-314722	60	+	467.342987	467.627014	468.480988	461.225006	468.196014	463.644012	460.372009	457.669006	459.376007	462.363007	454.681	440.45401	458.238007	456.815002	456.246002	467.911987	468.338989	471.325989	471.041992	466.489014	448.563995	460.94101	461.225006	456.531006	461.652008	455.960999	464.071014	467.769012	469.191986	468.053986	455.677002	469.47699	468.622986	452.688995	469.903015	472.463989	473.317993	474.17099	466.346985	472.036987	473.459991	468.765015	473.60199	471.752991
chrII	549247	552610	TBS1_chrII:541138-544522	60	+	445.148987	439.459015	437.325012	441.450012	472.321991	441.308014	451.977997	454.539001	451.550995	443.72699	426.654999	491.812012	491.670013	498.640991	499.35199	500.063995	497.787994	498.213989	479.007996	497.644989	495.368988	498.498993	488.683014	498.213989	502.908997	500.063995	503.477997	504.615997	504.759003	501.059998	503.335999	496.36499	504.046997	503.477997	503.050995	481.141998	498.498993	508.315002	508.884003	508.457001	507.177002	503.335999	503.050995	504.901001
chrIX	280506	284682	SSM4_chrIX:295894-300070	60	+	499.636993	500.490997	501.912994	499.921997	500.490997	499.35199	501.343994	502.056	503.194	506.466003	503.904999	508.457001	508.600006	502.056	502.625	509.169006	508.742004	508.600006	508.031006	508.600006	507.035004	504.615997	505.184998	503.477997	505.612	510.307007	509.596008	508.742004	507.035004	500.632996	502.625	493.661987	496.222992	495.510986	502.766998	506.181	492.665985	508.315002	509.738007	509.880005	506.181	510.307007	511.161011	500.632996
chrVII	945396	946940	YHB1_chrVII:959839-961383	60	-	493.936005	494.178986	493.207001	493.692993	492.112	466.697998	494.786987	495.273987	495.516998	494.544006	494.423004	493.328003	490.045013	495.031006	493.084991	493.815002	489.679993	492.355011	477.519989	492.355011	493.815002	493.692993	494.544006	490.774994	472.535004	472.048004	478.980011	495.273987	498.921997	499.286987	498.678986	500.138	496.48999	497.463013	496.733002	497.705994	496.610992	458.063995	418.787994	350.205994	497.705994	499.894989	500.989014	500.138
chrXIII	302353	304009	MSS1_chrXIII:319358-321014	60	+	539.89801	540.039978	540.46698	539.89801	539.471008	541.463013	541.890015	541.463013	538.901978	536.768005	528.231995	523.538025	531.219971	529.796997	533.211975	531.789001	527.520996	538.333008	539.187012	504.615997	500.632996	527.093994	529.228027	531.078003	531.789001	540.325012	541.320984	538.617981	536.34198	537.906006	513.721008	502.197998	491.954987	506.466003	512.156006	495.510986	431.634003	506.466003	524.960022	510.165009	511.872009	525.814026	533.495972	511.872009
chrXIV	506769	508714	AQR1_chrXIV:503602-505547	60	-	760.481995	759.752014	759.265991	750.875977	755.252991	754.401978	749.294983	718.89502	750.388977	750.023987	747.228027	717.070984	725.703979	742.364014	758.780029	758.65802	759.143982	758.780029	756.468994	757.198975	752.578003	750.754028	746.012024	754.523987	757.320007	741.390991	758.780029	758.536011	759.265991	757.320007	758.536011	744.309021	714.638977	740.903992	733.607971	741.512024	758.049988	738.716003	762.184021	756.833984	753.064026	735.310974	753.794006	754.158997
chrX	457113	459529	APL1_chrX:445871-448287	60	-	133.638	134.246002	133.393997	133.516006	137.285995	155.889999	149.324005	156.132996	161.970001	190.546005	201.854996	203.557007	205.138	208.056	214.136002	218.149002	226.783005	250.007996	276.273987	349.233002	397.143005	405.290009	412.464996	415.261993	416.84201	419.273987	422.557007	423.529999	432.893005	442.86499	444.445007	443.593994	442.985992	434.960999	427.542999	432.772003	438.487	442.13501	427.90799	434.473999	457.455994	457.821014	456.72699	458.915985
chrXVI	624140	626908	APL4_chrXVI:624250-627018	60	+	450.839996	451.835999	451.123993	450.128998	457.526001	455.535004	458.807007	457.384003	459.945007	461.368011	458.807007	460.798004	461.937012	460.229004	451.977997	461.51001	459.518005	459.091003	438.747009	428.789001	452.404999	457.242004	452.404999	466.346985	467.911987	467.484985	468.196014	464.355011	453.826996	447.709991	447.85199	465.06601	466.346985	468.480988	438.463013	470.04599	471.325989	470.329987	470.329987	471.467987	390.234985	471.18399	471.752991	471.041992
chrV	99173	99981	UTR4_chrV:80377-81185	60	-	493.450012	495.152008	494.786987	493.936005	493.207001	488.342987	494.058014	494.544006	494.058014	494.665985	496.48999	491.868988	488.463989	493.936005	495.881989	495.881989	495.273987	493.571014	490.045013	490.774994	490.287994	495.76001	494.786987	493.450012	495.516998	492.598999	487.005005	491.747009	489.194	495.152008	495.152008	484.81601	490.895996	491.382996	491.260986	493.692993	497.218994	496.855011	500.259003	499.042999	499.042999	500.867004	500.259003	500.867004
chrIII	59597	61437	GFD2_chrIII:58969-60809	60	-	5.35037	5.35037	5.35037	5.35037	5.35037	5.22877	5.22877	5.22877	5.22877	5.22877	5.10717	4.49917	4.49917	4.86397	4.98557	4.74237	5.10717	5.10717	5.10717	4.86397	5.22877	5.22877	5.22877	5.22877	5.22877	5.10717	5.10717	5.10717	5.10717	4.98557	5.10717	5.10717	5.10717	4.74237	4.74237	5.10717	5.10717	5.10717	4.74237	4.86397	5.10717	5.10717	5.10717	4.49917
chrV	191191	191795	NTF2_chrV:172066-172666	60	-	463.779999	463.901001	461.834015	460.252991	455.389008	459.402008	455.268005	463.415009	463.65799	466.575989	466.089996	466.454987	466.089996	465.846985	465.846985	465.481995	464.752014	465.117004	467.67099	468.036011	469.130005	466.333008	468.522003	466.94101	468.765015	468.399994	467.67099	462.441986	464.509003	470.223999	469.615997	469.494995	469.252014	460.375	466.94101	468.157013	467.549011	468.399994	467.428009	458.550995	453.687012	453.07901	452.348999	455.510986
chrXVI	139442	143034	BMS1_chrXVI:139630-143222	60	+	708.909973	709.19397	697.812988	695.963989	694.255981	704.926025	698.098022	699.093018	704.5	697.528992	701.085022	678.465027	708.909973	711.328003	710.047974	709.906006	698.666992	706.491028	713.888977	713.461975	712.182007	702.366028	714.031006	714.174011	714.599976	714.599976	714.742981	715.026978	713.461975	714.315979	714.315979	713.320007	714.315979	714.88501	712.466003	711.328003	713.747009	711.755005	714.174011	714.88501	710.758972	713.461975	714.174011	715.880981
chrIII	63337	63917	YCL033C_chrIII:62709-63285	60	+	473.175995	472.890991	474.313995	474.313995	467.200012	468.338989	467.627014	464.640015	446.144989	471.752991	474.597992	473.886993	471.18399	464.355011	468.622986	474.313995	474.597992	475.735992	475.451996	474.313995	471.325989	464.497009	464.782013	463.786011	468.053986	462.790009	462.932007	462.506012	469.049988	469.903015	469.191986	475.735992	476.447998	475.451996	477.158997	478.438995	476.589996	476.020996	477.300995	473.60199	472.321991	472.463989	475.166992	478.723999
chrXII	435555	436812	STM1_chrXII:440312-441568	60	-	467.914001	463.65799	469.494995	470.95401	473.020996	474.480011	476.425995	457.578003	466.820007	467.549011	465.725006	468.886993	468.278992	468.399994	473.872009	475.453003	475.696014	474.359009	439.580994	476.548004	475.209991	479.101013	473.628998	478.493011	479.343994	480.316986	477.88501	480.438995	478.61499	474.237	474.480011	478.25	475.088013	449.916992	479.343994	471.196991	472.656006	475.332001	477.88501	481.046997	478.493011	478.127991	476.911987	480.074005
chrXIII	422027	423459	NPL6_chrXIII:449998-451430	60	+	467.200012	463.928009	467.200012	466.773987	468.480988	468.053986	470.756989	471.894989	467.769012	472.036987	472.890991	472.179993	471.325989	469.049988	225.063995	360.359009	465.493011	464.640015	455.819	458.522003	463.359009	463.644012	471.467987	462.932007	471.752991	471.18399	470.04599	470.472992	467.342987	471.18399	470.898987	473.317993	473.459991	474.597992	472.036987	474.17099	473.886993	473.317993	474.028992	474.597992	472.890991	473.60199	472.463989	473.175995
chrXII	429814	432742	PEP3_chrXII:434568-437496	60	-	457.09201	457.09201	452.105988	451.984985	452.105988	453.929993	455.145996	451.497986	453.80899	457.700012	458.671997	458.063995	458.794006	457.213013	452.713989	457.821014	456.118988	458.308014	455.268005	457.700012	459.888	460.131989	457.578003	460.375	460.860992	460.01001	460.01001	458.308014	453.929993	429.244995	432.528992	410.640991	395.44101	421.220001	422.192993	439.946014	460.01001	460.252991	460.01001	462.928009	454.295013	455.631989	457.578003	456.970001
chrII	525293	534956	IRA1_chrII:517234-526898	60	+	437.751007	444.579987	447.425995	446.429993	453.257996	448.847992	449.843994	436.756012	440.170013	446.286987	419.540985	442.019012	437.182007	444.579987	456.246002	456.957001	452.404999	457.384003	456.388	453.115997	450.270996	450.981995	456.104004	456.815002	457.669006	460.372009	461.083008	460.514008	456.957001	459.803009	460.656006	460.798004	461.225006	460.087006	459.945007	461.794006	461.368011	448.705994	453.401001	456.815002	459.660004	455.108002	462.64801	461.937012
chrXV	160645	161716	REX4_chrXV:180406-181478	60	+	440.881012	445.860992	454.112	455.391998	449.985992	456.531006	455.677002	454.539001	456.388	456.673004	456.957001	456.531006	446.571991	455.960999	455.535004	455.391998	456.388	453.826996	458.238007	458.664001	459.945007	460.514008	459.945007	460.087006	459.945007	459.234009	443.584015	455.960999	453.115997	457.526001	453.684998	459.945007	459.518005	459.518005	461.51001	463.075012	462.363007	449.132996	461.652008	463.075012	463.644012	463.928009	464.782013	461.083008
chrXV	351358	351815	HSP10_chrXV:370438-370894	60	+	457.100006	455.391998	453.257996	454.822998	451.550995	455.677002	457.953003	458.095001	458.522003	446.713989	447.28299	455.25	458.522003	456.388	458.522003	458.949005	459.945007	458.664001	458.664001	460.372009	460.372009	460.798004	459.091003	459.091003	451.977997	450.697998	446.002991	442.872986	438.747009	435.902008	454.822998	459.660004	462.790009	462.506012	463.502014	446.286987	463.928009	464.640015	464.355011	443.868988	461.225006	461.368011	453.684998	420.963989
chrXVI	485987	486954	YPL034W_chrXVI:486389-487357	60	-	460.131989	463.292999	464.509003	462.199005	461.226013	447.729004	450.039001	457.700012	430.704987	428.881012	469.738007	469.615997	462.928009	471.196991	470.832001	464.509003	465.239014	465.481995	452.348999	461.468994	462.928009	442.621002	451.863007	467.67099	471.075989	461.104004	380.971008	465.481995	470.102997	470.223999	470.467987	471.68399	473.020996	472.656006	473.993988	473.993988	473.993988	473.628998	474.237	473.020996	472.656006	468.765015	469.007996	472.535004
chrIV	1378667	1379771	DIG2_chrIV:1417341-1418445	60	-	450.161011	445.174988	452.105988	460.496002	458.186005	456.847992	461.712006	462.199005	454.537994	462.320007	464.265991	462.441986	464.996002	465.359985	464.752014	449.553009	465.846985	464.752014	465.239014	466.089996	466.575989	462.199005	466.697998	466.575989	457.09201	466.333008	463.049988	462.928009	462.928009	461.226013	467.062988	467.306	467.062988	467.428009	465.846985	461.347992	465.481995	467.18399	467.428009	467.428009	468.157013	468.886993	468.522003	468.157013
chrVII	717141	718973	NUP57_chrVII:727946-729778	60	+	469.618988	467.342987	461.225006	466.631012	468.480988	464.355011	481.141998	477.444	483.988007	445.006989	481.427002	485.410004	485.695007	484.984009	483.846008	484.984009	466.204987	482.707001	484.130005	480.858002	483.561005	486.406006	483.988007	485.126007	481.712006	485.553009	485.553009	476.162994	486.406006	484.841003	486.833008	487.82901	485.695007	479.862	482.707001	482.423004	482.707001	481.569	479.720001	485.268005	482.850006	482.281006	476.304993	480.858002
chrXVI	212193	212971	CBC2_chrXVI:212106-212882	60	-	500.015991	498.071014	515.703003	511.933014	518.499023	519.593994	519.958984	520.080017	510.838989	518.377991	515.458984	518.377991	519.715027	514.72998	517.405029	518.499023	524.458008	520.567017	525.309021	525.916992	518.255981	530.294006	524.213989	529.929993	526.768005	530.294006	531.145996	530.538025	518.864014	530.416016	532.23999	531.875	530.658997	526.768005	529.929993	530.172974	530.658997	527.984009	531.023987	530.538025	533.213013	532.482971	534.671997	534.429016
chrVII	572627	573563	YGR042W_chrVII:579447-580383	60	-	461.104004	464.02301	455.024994	434.960999	403.10199	433.744995	470.588989	471.440002	468.278992	468.522003	455.876007	408.816986	414.774994	447.850006	464.388	456.118988	470.832001	471.562012	472.412994	468.278992	473.507996	470.588989	466.089996	467.428009	456.118988	473.751007	470.95401	473.507996	473.264008	473.143005	474.60199	469.130005	472.048004	470.710999	472.899994	462.199005	471.562012	462.441986	465.846985	449.553009	437.148987	379.510986	471.562012	475.817993
chrII	130921	131632	PTH2_chrII:112737-113448	60	+	472.606995	483.561005	479.151001	456.815002	473.886993	470.329987	471.610992	487.118011	490.247009	489.252014	484.984009	488.113007	488.683014	488.39801	480.572998	477.585999	489.963013	482.138	487.82901	489.252014	491.528015	475.735992	476.731995	475.451996	491.385986	493.803986	494.799988	495.368988	496.079987	491.243011	491.528015	495.937988	493.946014	494.941986	491.101013	492.950989	491.670013	496.791992	497.217987	493.519989	496.93399	497.075989	497.929993	495.79599
chrII	498858	499236	YBR126W-A_YBR126W-B_chrII:490830-491206	60	-	398.359009	399.696991	424.26001	433.257996	442.86499	406.627991	434.230988	427.057007	426.084015	430.583008	428.151001	432.893005	450.647003	435.082001	449.79599	452.471008	450.403992	448.945007	432.528992	451.984985	455.631989	455.876007	452.835999	453.687012	456.72699	456.847992	453.444	453.200989	454.416992	456.362	456.970001	457.700012	457.821014	457.942993	457.700012	458.308014	458.063995	457.334991	427.299988	457.455994	453.07901	455.024994	454.052002	454.903015
chrVI	153019	155851	VTC2_chrVI:131662-134494	60	-	449.431	450.403992	450.769012	450.769012	448.579987	445.540009	448.458008	450.524994	448.822998	411.614014	446.998993	448.945007	451.740997	451.740997	442.256989	440.675995	448.700989	449.30899	447.971985	437.028015	448.214996	449.431	451.255005	452.835999	452.835999	452.835999	452.835999	449.431	443.837006	453.200989	451.497986	452.957001	440.919006	449.674011	424.625	426.326996	436.662994	434.838989	432.164001	441.404999	442.86499	418.910004	446.390991	447.364014
chrVIII	467912	468608	SSP1_chrVIII:473924-474620	60	-	447.242004	450.161011	447.606995	446.026001	448.458008	435.082001	443.593994	442.621002	444.809998	454.173004	454.416992	454.173004	454.660004	455.876007	455.876007	453.07901	455.268005	453.565002	436.177002	447.729004	435.933014	441.040985	362.122986	382.429993	376.471008	448.945007	455.753998	452.348999	455.145996	448.337006	380.605988	435.325012	428.028992	404.074005	444.080994	457.09201	455.997009	459.158997	457.942993	457.942993	456.847992	458.550995	459.766998	456.362
chrX	652288	654076	YJR124C_chrX:652706-654490	60	+	455.960999	455.819	462.64801	462.363007	462.64801	461.51001	461.652008	461.794006	461.51001	463.075012	462.790009	449.843994	462.07901	463.359009	462.363007	463.928009	460.798004	464.782013	465.493011	465.778015	466.346985	465.778015	464.355011	464.924011	465.209015	466.915985	466.915985	467.484985	466.631012	456.388	455.108002	455.819	467.484985	468.196014	468.196014	465.209015	467.627014	468.622986	460.656006	460.229004	467.769012	464.640015	461.937012	450.412994
chrVI	63687	64535	FMP32_chrVI:42745-43593	60	-	447.484985	446.14801	447.729004	449.674011	441.161987	415.018005	318.712006	450.161011	449.431	447.850006	448.579987	448.822998	440.553986	438.85199	441.891998	446.998993	450.890015	450.282013	450.282013	444.932007	448.822998	447.484985	448.700989	444.080994	437.393005	443.837006	386.563995	451.255005	449.79599	452.348999	456.484009	456.970001	423.529999	456.23999	458.671997	459.644989	458.308014	459.644989	450.647003	452.957001	454.537994	458.428986	453.444	452.227997
chrXV	75374	77470	SMF1_chrXV:89558-91654	60	+	442.730988	443.868988	444.153015	446.998993	445.575989	443.584015	444.86499	446.429993	446.855988	448.136993	447.709991	447.567993	444.010986	442.161987	440.028015	414.562012	443.441986	449.55899	449.416992	450.981995	450.981995	446.286987	450.412994	449.132996	446.144989	440.028015	441.734985	432.488007	437.609009	450.128998	439.88501	447.567993	445.148987	448.847992	448.847992	446.571991	444.579987	449.55899	450.128998	450.128998	448.847992	444.86499	445.575989	447.994995
chrXIV	645772	647724	VPS27_chrXIV:636954-638906	60	-	462.076996	461.712006	464.144012	465.725006	464.873993	466.089996	466.697998	464.996002	465.117004	463.901001	465.117004	465.481995	467.306	467.791992	464.388	442.743011	462.076996	448.214996	451.863007	463.415009	461.104004	457.334991	459.158997	467.67099	468.886993	468.765015	467.428009	467.791992	467.914001	468.886993	467.914001	468.765015	452.471008	467.306	467.306	468.278992	468.644012	464.265991	467.428009	469.372986	469.252014	468.886993	468.765015	470.467987
chrXIV	306704	307887	MRPL22_chrXIV:303477-304661	60	+	466.062012	466.204987	467.769012	467.058014	466.062012	466.204987	466.631012	463.928009	463.928009	462.363007	462.506012	463.502014	465.635986	468.622986	469.191986	458.522003	464.497009	460.656006	409.156006	465.778015	464.640015	466.346985	467.769012	468.622986	465.920013	467.627014	468.053986	469.191986	470.61499	469.191986	467.484985	472.463989	472.179993	472.321991	472.463989	463.786011	472.748993	473.317993	471.18399	472.036987	472.463989	472.748993	473.744995	474.313995
chrXVI	677554	678306	YPR063C_chrXVI:677626-678378	60	+	3.69891	3.69891	3.69891	3.69891	3.84117	4.26797	4.26797	4.26797	4.9793	10.1009	17.2141	32.4366	37.558102	39.9767	44.386902	46.805401	52.780602	77.961601	107.836998	115.376999	116.942001	121.495003	114.097	124.766998	128.181	132.022995	131.169006	116.088997	140.416	142.266006	131.026993	125.621002	145.679993	173.421997	201.020996	204.436005	206.570007	208.703995	210.837997	211.548996	212.117996	215.389999	233.173004	285.38501
chrXII	196116	197434	SED5_chrXII:195316-196636	60	+	463.075012	463.359009	462.506012	463.928009	461.937012	462.932007	464.497009	465.493011	464.640015	464.782013	447.425995	465.635986	466.062012	465.778015	465.778015	462.506012	467.058014	467.769012	467.911987	467.769012	463.786011	467.200012	468.338989	468.338989	462.363007	463.644012	468.480988	467.627014	469.191986	469.47699	469.760986	469.903015	470.04599	470.472992	469.618988	469.334015	468.196014	469.903015	446.713989	470.756989	469.618988	467.627014	470.756989	469.47699
chrXIII	510579	511529	ERG29_chrXIII:537786-538754	60	-	430.825989	436.177002	434.838989	431.92099	443.351013	442.86499	443.837006	444.080994	444.080994	444.201996	440.919006	445.053009	445.174988	442.985992	444.688995	441.527008	437.270996	440.188995	439.095001	439.459991	444.080994	446.513	446.877014	445.053009	438.730011	446.756012	442.5	444.445007	442.985992	438.609009	431.069	430.096985	442.13501	442.377991	446.877014	445.540009	446.390991	433.257996	438.001007	435.690002	442.621002	406.75	416.355988	446.877014
chrV	474533	475508	MAG1_chrV:455130-456106	60	+	450.981995	446.998993	444.153015	444.29599	449.55899	443.441986	450.128998	439.88501	453.826996	449.55899	454.539001	453.970001	454.253998	452.832001	452.546997	443.72699	442.019012	451.123993	450.697998	450.554993	452.973999	454.539001	451.266998	440.312012	425.800995	415.700012	427.223999	408.302002	432.914001	447.567993	444.153015	454.397003	447.567993	449.274994	451.692993	451.692993	454.539001	454.253998	456.673004	456.388	458.380005	458.522003	455.677002	458.522003
chrV	136383	136839	RPR1_chrV:117661-118117	60	+	520.40802	522.968994	523.252991	520.97699	521.546021	510.165009	517.989014	522.541992	525.671997	525.671997	527.520996	498.071991	531.789001	532.784973	531.93103	527.80603	528.231995	531.505005	526.382996	532.216003	533.06897	533.781006	527.663025	532.784973	536.057007	536.484009	525.244995	534.065002	535.771973	538.476013	540.609985	541.747986	542.174011	544.450989	543.596985	545.588989	546.299988	547.010986	546.72699	551.421997	550.567993	552.275024	551.278992	552.987
chrXI	48709	51677	STE6_chrXI:42316-45284	60	+	436.32901	433.341003	430.779999	432.061005	434.479004	438.890015	439.743011	438.890015	440.739014	441.450012	440.170013	441.023987	440.596985	437.325012	377.289001	377.572998	437.894012	439.459015	441.450012	439.032013	427.223999	411.575012	413.993011	424.377991	425.373993	426.654999	441.023987	441.592987	441.877014	442.872986	442.588013	442.019012	442.730988	442.019012	442.161987	443.441986	443.441986	403.181	442.019012	443.72699	444.010986	440.028015	443.441986	439.88501
chrIV	132247	135407	UFD2_chrIV:118636-121796	60	+	8.82047	8.67821	4.41024	8.39367	8.39367	8.53594	8.82047	8.96274	8.96274	9.105	9.105	9.38953	9.5318	9.67407	9.5318	9.67407	10.3854	10.5277	10.5277	10.1009	385.255005	463.644012	467.342987	473.175995	477.158997	477.727997	478.438995	482.850006	482.281006	483.846008	479.578003	483.846008	486.122009	486.975006	485.837006	482.565002	489.252014	489.109009	490.390015	489.252014	467.627014	487.26001	489.678009	490.105011
chrXV	901088	901704	SNC2_chrXV:930610-931226	60	+	439.032013	452.404999	438.463013	439.032013	445.575989	452.688995	452.973999	432.914001	430.496002	442.303986	449.701996	452.263	452.832001	452.973999	448.705994	447.994995	453.826996	453.115997	454.253998	455.108002	456.246002	454.681	455.960999	427.082001	451.977997	454.822998	455.960999	454.681	453.970001	454.966003	454.112	455.819	403.608002	445.860992	442.730988	405.742004	420.252991	415.27301	444.86499	450.839996	455.677002	448.42099	446.571991	461.652008
chrXI	630037	631735	SRP40_chrXI:612400-614088	60	+	437.751007	439.459015	441.308014	436.89801	439.174011	442.446014	442.446014	439.032013	436.89801	437.182007	434.906006	433.341003	438.890015	442.019012	444.437988	443.584015	444.153015	444.579987	442.872986	436.613007	439.174011	440.596985	443.584015	445.291992	439.31601	441.877014	437.46701	441.165985	441.308014	438.890015	446.855988	443.299988	442.872986	438.321014	442.303986	448.705994	449.55899	449.701996	450.128998	446.286987	449.55899	449.55899	449.843994	448.278992
chrXII	910572	912804	YLR413W_chrXII:951107-953339	60	-	425.110992	424.26001	425.476013	428.636993	428.881012	428.636993	430.217987	433.622986	433.865997	433.501007	429.731995	427.665009	428.636993	429.852997	431.92099	429.123993	430.583008	431.19101	428.394012	427.786011	415.261993	412.708008	418.423004	430.704987	432.893005	434.596008	435.933014	411.977997	411.856995	411.127014	436.785004	437.756989	436.298004	436.054993	434.960999	436.177002	438.609009	435.082001	436.177002	438.487	438.487	439.459991	439.459991	439.095001
chrII	607094	608070	MBA1_chrII:599025-600001	60	+	444.153015	442.872986	355.949005	416.980988	435.617004	441.450012	443.72699	444.721985	445.291992	445.291992	444.579987	443.584015	438.036011	443.015015	426.654999	436.756012	440.028015	440.739014	449.55899	430.354004	447.994995	444.721985	444.010986	433.768005	440.312012	443.584015	435.76001	438.890015	433.768005	389.381012	385.39801	407.449005	394.359985	443.868988	442.872986	445.860992	448.563995	446.144989	433.057007	433.341003	431.065002	453.115997	451.266998	450.270996
chrVII	743658	744731	YGR131W_chrVII:754158-755230	60	-	623.682983	621.250977	623.926025	621.737	623.682983	622.223999	616.143982	625.38501	624.655029	621.859009	624.776978	625.02002	626.966003	568.112	510.595001	572.489014	624.776978	613.833008	629.518982	628.182007	629.155029	629.763	625.870972	627.086975	626.236023	623.317993	619.669983	626.236023	625.02002	625.627991	623.317993	617.116028	621.859009	607.875	612.739014	624.533997	616.507996	622.588013	621.007996	625.263	621.372009	604.59198	602.038025	616.994995
chrIX	29797	30489	YIL161W_chrIX:39425-40129	60	-	438.001007	438.122009	436.054993	432.528992	430.460999	435.569	436.298004	407.479004	434.71701	439.21701	441.161987	441.891998	422.071014	426.934998	427.786011	437.393005	440.188995	440.433014	441.283997	443.472992	443.351013	442.985992	443.472992	434.71701	435.690002	440.919006	440.067993	443.108002	443.716003	443.593994	444.688995	442.621002	431.677002	432.285004	428.151001	403.588013	434.960999	427.542999	425.476013	433.744995	445.417999	445.417999	444.445007	441.527008
chrX	557194	558786	ARP3_chrX:557603-559195	60	+	425.231995	425.942993	425.942993	425.373993	413.139008	426.085999	426.511993	426.227997	413.424011	424.662994	424.662994	423.951996	374.584991	414.420013	423.666992	421.248993	420.394989	419.540985	418.54599	415.415985	416.838013	411.432007	419.256989	422.243988	420.536987	422.528992	426.796997	382.126007	427.934998	429.5	429.641998	428.503998	404.033997	420.679993	368.18399	390.661987	425.800995	429.358002	429.5	420.821991	430.210999	425.373993	432.630005	427.082001
chrXV	273124	275412	ESC8_chrXV:292441-294729	60	-	434.230988	428.759003	433.501007	430.825989	428.881012	435.569	434.71701	434.109009	437.028015	437.756989	438.972992	439.338013	438.85199	439.825012	439.580994	440.311005	440.311005	439.946014	429.731995	431.069	431.92099	438.85199	441.891998	441.769989	441.161987	441.404999	442.13501	442.985992	438.609009	439.338013	441.891998	443.472992	443.108002	443.229004	443.351013	438.243988	436.054993	429.002014	428.881012	419.518005	439.459991	443.351013	444.688995	442.5
chrXVI	664846	665541	MAK3_chrXVI:664918-665614	60	-	10.8223	10.3359	10.3359	10.4575	10.4575	10.4575	10.7007	10.9439	10.8223	10.8223	10.3359	10.9439	11.0655	11.1871	11.1871	11.1871	11.1871	11.1871	11.1871	11.0655	11.1871	11.1871	11.1871	11.0655	11.0655	11.1871	11.0655	10.8223	10.5791	10.7007	10.4575	10.5791	10.8223	11.1871	11.1871	11.3087	11.3087	11.3087	11.3087	11.3087	11.1871	11.3087	11.3087	11.5519
chrVIII	55190	56303	YHL026C_chrVIII:53135-54248	60	+	415.984985	419.967987	417.97699	415.842987	400.619995	401.473999	404.604004	403.75	410.152008	397.916992	404.033997	407.164001	411.290009	402.470001	418.403015	417.97699	418.260986	404.604004	423.382996	416.269012	423.951996	425.089996	422.67099	425.516998	425.516998	427.082001	427.792999	429.358002	429.072998	428.789001	425.231995	428.645996	424.947998	421.390991	392.368988	414.278015	408.018005	391.372986	412.144012	431.634003	429.785004	429.927002	431.065002	431.492004
chrXV	1023719	1024612	FIT2_chrXV:1059221-1060117	60	-	422.313995	422.800995	422.678986	423.286987	423.652008	424.26001	425.596985	426.934998	426.691986	427.299988	427.786011	428.27301	425.476013	423.894989	425.841003	423.286987	425.233002	425.476013	424.868011	410.276001	414.289001	380.72699	398.96701	404.438995	425.841003	422.557007	425.718994	375.984985	426.449005	428.636993	425.718994	425.596985	410.884003	427.90799	425.718994	431.312988	426.449005	426.570007	424.502991	419.273987	421.220001	417.815002	421.34201	423.894989
chrXV	778764	781340	TRE2_chrXV:808271-810847	60	+	459.376007	459.945007	452.688995	458.238007	461.083008	460.94101	458.807007	460.514008	402.326996	448.563995	460.087006	461.083008	458.238007	447.567993	439.459015	437.751007	460.372009	460.514008	462.932007	462.07901	467.911987	467.484985	467.484985	469.618988	466.062012	466.346985	468.338989	467.627014	468.480988	465.493011	468.053986	467.058014	462.363007	461.937012	454.253998	413.56601	452.263	456.673004	464.640015	462.64801	458.949005	468.053986	472.890991	473.317993
chrIV	814130	815578	SAS4_chrIV:825956-827404	60	+	575.038025	571.197021	571.765991	571.622986	571.197021	574.325989	573.900024	573.187988	570.911987	574.468994	530.366028	574.184021	578.16803	576.317993	571.622986	576.176025	575.038025	580.728027	571.197021	576.887024	565.932983	564.367981	565.64801	581.867004	584.711975	586.419006	590.544983	590.687012	591.255981	591.96698	563.513977	592.109985	592.963013	593.531982	592.109985	594.812988	595.809021	595.523987	594.244019	593.390015	593.958984	590.828979	593.106018	593.531982
chrXII	979983	981952	YLR446W_chrXII:1025139-1027115	60	-	432.407013	433.380005	426.204987	433.015015	429.489014	433.865997	435.082001	432.528992	433.988007	433.744995	433.865997	432.285004	432.041992	410.519012	416.113007	428.515991	418.665985	388.02301	395.927002	402.006989	406.141998	419.518005	426.204987	429.731995	428.394012	423.165009	427.786011	429.609985	430.460999	435.082001	437.028015	438.243988	437.514008	434.596008	433.257996	433.744995	433.380005	436.420013	434.109009	438.243988	438.85199	437.756989	437.393005	435.082001
chrXV	619235	619899	DDP1_chrXV:642697-643361	60	-	437.393005	437.270996	436.298004	435.082001	434.230988	437.148987	438.730011	438.609009	437.878998	436.662994	438.001007	433.015015	429.123993	426.934998	436.420013	438.243988	437.635986	438.243988	387.415009	436.298004	439.095001	439.21701	439.703003	439.825012	440.067993	441.040985	437.393005	439.095001	438.122009	430.339996	438.122009	435.569	436.785004	439.825012	433.136993	431.312988	434.596008	439.580994	439.825012	435.325012	432.528992	435.933014	433.622986	437.028015
chrIV	364828	367492	MBP1_chrIV:352769-355433	60	-	448.214996	448.579987	449.30899	447.242004	446.513	447.729004	444.324005	446.756012	445.661011	422.921997	436.420013	405.411987	364.554993	351.057007	378.052002	432.528992	401.641998	443.229004	445.053009	449.79599	450.282013	451.011993	451.497986	451.132996	451.497986	452.105988	450.647003	450.647003	448.458008	452.713989	453.321991	453.687012	452.105988	449.79599	445.053009	420.97699	430.217987	447.121002	451.497986	453.687012	453.687012	453.565002	451.497986	452.713989
chrXVI	548114	549986	AEP3_chrXVI:548494-550366	60	-	511.203003	507.554993	507.312012	510.109009	506.946991	509.015015	511.203003	510.838989	505.122986	513.513977	513.879028	514.122009	514	514.72998	510.838989	502.570007	503.786011	493.815002	502.447998	463.415009	463.171997	469.252014	361.878998	343.395996	348.381989	350.084015	433.501007	451.740997	449.431	397.385986	313.118011	490.774994	494.908997	494.178986	502.570007	511.082001	515.216003	514.36499	512.783997	507.799011	512.783997	517.64801	503.664001	522.390991
chrXV	106260	106964	TPT1_chrXV:126006-126710	60	+	439.743011	437.182007	436.756012	433.910004	441.308014	440.739014	438.178009	436.756012	430.210999	429.358002	425.516998	422.10199	421.674988	423.80899	422.386993	418.54599	419.825989	422.10199	424.520996	430.354004	436.613007	430.210999	426.654999	431.776001	430.638	437.46701	438.747009	431.065002	437.894012	439.174011	441.592987	428.362	436.89801	439.743011	438.890015	440.881012	441.308014	441.308014	434.479004	435.617004	428.789001	403.322998	437.609009	440.170013
chrXVI	690295	692151	NOT5_chrXVI:690006-691862	60	-	423.529999	422.678986	427.057007	426.204987	424.868011	419.153015	370.390991	409.790009	415.382996	404.196014	397.265015	412.221985	426.204987	428.028992	425.718994	424.625	423.652008	430.339996	429.489014	429.244995	429.609985	428.394012	430.460999	429.852997	427.057007	320.536011	269.82901	427.299988	427.178009	424.625	423.044006	427.786011	423.044006	418.910004	426.204987	427.42099	424.016998	429.975006	430.217987	430.825989	431.19101	432.649994	433.015015	431.19101
chrVII	480498	483074	LEU1_chrVII:476154-478730	60	+	420.110992	419.398987	410.152008	411.575012	409.725006	420.963989	420.252991	420.679993	420.679993	421.105988	422.528992	424.377991	423.097992	423.80899	426.511993	426.085999	416.553986	420.252991	410.152008	423.951996	425.089996	425.800995	428.076996	427.934998	427.792999	428.076996	426.654999	426.511993	420.536987	424.804993	425.516998	417.122986	416.269012	427.651001	427.223999	426.227997	427.223999	426.654999	427.507996	427.365997	428.931	427.792999	423.23999	422.813995
chrXIII	243206	244642	TRM12_chrXIII:260225-261665	60	-	416.113007	417.815002	417.450012	411.006012	417.207001	416.721008	413.31601	417.207001	416.84201	412.342987	413.31601	415.505005	412.950989	416.963989	416.598999	419.518005	419.760986	419.518005	420.368988	420.734009	420.97699	420.368988	419.031006	419.881989	419.639008	421.949005	421.705994	418.423004	420.368988	419.760986	415.261993	418.302002	415.990997	416.355988	418.910004	416.355988	420.368988	418.058014	415.140015	416.84201	421.220001	419.639008	420.003998	380.971008
chrXVI	322135	323829	VPS30_chrXVI:322050-323746	60	-	456.72699	455.510986	464.873993	464.144012	464.509003	463.292999	461.226013	462.563995	460.01001	462.320007	463.901001	465.239014	461.347992	460.983002	462.320007	452.592987	464.752014	469.007996	469.494995	469.130005	469.007996	469.007996	467.062988	463.779999	463.779999	466.454987	467.67099	464.509003	470.467987	470.710999	463.901001	468.522003	468.522003	462.684998	466.94101	467.549011	454.903015	469.859985	470.223999	459.644989	437.028015	466.212006	467.18399	468.886993
chrII	418992	422160	MIS1_chrII:410981-414149	60	-	405.654999	405.046997	407.358002	408.451996	407.358002	411.856995	415.382996	415.261993	413.681	407.721985	413.437988	413.437988	413.072998	408.087006	410.39801	412.829987	411.006012	403.466003	413.072998	413.194	412.829987	406.627991	386.563995	408.816986	408.937988	413.55899	413.55899	414.532013	412.585999	416.477997	416.721008	416.84201	416.84201	416.84201	416.721008	416.84201	416.963989	416.477997	410.03299	412.464996	404.925995	401.641998	409.790009	405.046997
chrIV	213753	214810	CRD1_chrIV:201604-202660	60	+	418.54599	417.265015	415.558014	417.407013	419.11499	419.256989	410.01001	408.018005	411.71701	408.302002	416.127014	413.424011	414.70401	413.56601	406.738007	400.619995	417.407013	412.855011	414.989014	415.842987	418.403015	421.959991	422.528992	419.68399	421.248993	418.971985	414.70401	419.825989	415.131012	415.558014	420.821991	420.963989	422.10199	422.386993	420.963989	417.549988	414.278015	410.57901	411.432007	414.846985	419.11499	421.105988	420.821991	419.967987
chrVII	932881	934769	DIE2_chrVII:947345-949233	60	-	416.721008	424.625	425.110992	424.625	413.194	423.894989	424.989014	422.313995	426.449005	426.326996	427.057007	417.450012	425.718994	423.408997	423.894989	425.718994	421.463013	426.570007	425.110992	426.084015	425.718994	420.368988	426.691986	427.90799	428.636993	428.394012	421.463013	428.636993	428.636993	428.394012	427.057007	427.42099	428.028992	428.759003	427.057007	398.359009	427.665009	428.636993	431.19101	431.19101	428.881012	429.489014	426.934998	426.084015
chrIX	38453	41958	UBP7_chrIX:48105-51601	60	-	391.062988	392.036011	391.792999	378.782013	349.720001	296.580994	390.820007	392.522003	394.102997	390.576996	395.197998	395.197998	393.859985	392.765991	390.697998	384.862	387.171997	391.184998	394.710999	389.968994	394.346008	395.68399	391.306	366.13501	386.686005	387.294006	388.144989	383.158997	393.373993	393.738007	392.15799	396.170013	396.778015	398.115997	398.60199	386.686005	399.45401	397.993988	401.641998	401.278015	399.45401	392.765991	397.993988	402.006989
chrXII	93394	95895	PAU17_chrXII:92770-95274	60	-	567.747009	570.421997	571.638	571.638	564.221008	571.39502	566.408997	560.208008	560.937012	561.544983	573.341003	572.611023	573.583984	563.856018	574.677979	574.070007	573.827026	565.315002	564.34198	576.015991	577.231995	576.624023	577.353027	577.840027	578.325989	577.353027	574.070007	574.799988	563.856018	568.35498	562.760986	559.478027	555.586975	576.258972	577.596985	575.164978	574.677979	573.827026	568.35498	571.880981	576.137024	583.06897	585.500977	583.06897
chrII	643131	644731	FTH1_chrII:635069-636669	60	-	401.156006	405.290009	404.925995	403.953003	405.411987	400.912994	405.290009	405.89801	407.114014	407.721985	407.358002	377.687012	407.358002	406.871002	406.263	405.290009	407.114014	407.114014	407.721985	408.937988	409.790009	409.667999	410.39801	409.790009	409.182007	408.087006	408.329987	410.276001	410.03299	410.153992	408.816986	410.640991	411.248993	411.369995	411.734985	409.667999	409.790009	408.329987	398.115997	405.89801	404.196014	408.816986	411.127014	404.196014
chrXII	481515	484165	YLR177W_chrXII:510359-512999	60	-	534.307007	531.145996	532.969971	524.94397	528.713989	530.901978	532.482971	532.969971	533.698975	531.875	527.984009	536.252991	536.981995	537.346985	532.60498	535.401978	536.252991	536.861023	537.104004	535.64502	538.80603	538.927979	536.495972	535.765991	532.362	530.051025	536.861023	536.495972	538.562988	536.617981	530.538025	538.684998	538.442017	539.29303	541.724976	540.630005	536.495972	540.143982	542.940979	539.536011	542.81897	543.30603	541.968018	543.791992
chrXII	534578	535768	YLR211C_chrXII:563387-564587	60	+	419.11499	419.825989	419.11499	423.382996	422.955994	415.131012	423.382996	423.524994	421.390991	419.825989	419.11499	419.967987	425.231995	425.373993	425.373993	424.804993	422.386993	416.838013	421.390991	420.252991	423.80899	420.394989	390.519012	420.394989	422.386993	419.11499	415.27301	403.75	386.678009	423.23999	425.373993	422.528992	424.235992	424.804993	424.947998	427.223999	426.796997	426.654999	424.235992	425.658997	422.955994	426.938995	415.27301	417.834015
chrXV	635162	636258	MED4_chrXV:658625-659721	60	-	409.54599	408.329987	406.141998	404.317993	405.169006	408.329987	410.39801	409.303009	409.667999	408.816986	395.075989	373.674988	332.696014	400.912994	407.358002	405.89801	397.022003	407.479004	407.601013	400.670013	407.235992	406.993011	399.45401	400.425995	387.536987	386.686005	393.130005	405.654999	408.087006	409.911011	410.640991	407.966003	413.31601	412.829987	413.31601	394.710999	411.614014	404.925995	407.235992	406.627991	402.61499	404.682007	407.601013	405.290009
chrVII	47722	48785	HAP2_chrVII:52549-53605	60	+	417.691986	414.846985	417.691986	415.131012	413.851013	420.110992	414.70401	422.955994	422.955994	420.252991	418.829987	417.122986	417.691986	419.398987	382.268005	422.528992	423.951996	423.80899	423.382996	419.540985	424.235992	424.662994	423.524994	424.662994	424.093994	424.662994	420.394989	418.829987	416.838013	423.524994	416.696014	424.093994	424.662994	424.520996	425.373993	423.097992	421.390991	424.804993	425.373993	424.093994	386.678009	408.302002	414.13501	424.093994
chrXV	610296	613384	MTR10_chrXV:633761-636849	60	-	394.710999	406.627991	323.575989	338.653992	360.054993	367.472992	404.317993	404.317993	413.802002	416.355988	417.085999	417.207001	415.261993	411.492004	415.018005	411.006012	417.571991	419.395996	418.179993	417.815002	418.665985	414.897003	418.423004	417.694	421.949005	420.612	420.97699	420.97699	415.140015	413.437988	413.802002	413.194	419.395996	420.734009	415.505005	422.557007	422.192993	420.368988	408.816986	416.963989	400.425995	414.653992	424.016998	418.423004
chrII	750479	751083	FMP21_chrII:742001-742601	60	+	524.106995	524.676025	518.984985	522.825989	523.822021	516.992981	524.817993	524.960022	522.684021	519.27002	510.449005	514.14801	517.135986	521.403992	520.122986	522.541992	524.817993	523.822021	525.387024	527.093994	524.676025	516.567017	525.103027	526.241028	524.53302	524.676025	526.952026	523.963989	529.370972	527.80603	525.387024	525.387024	526.666992	525.814026	526.098022	469.049988	468.053986	508.315002	506.75	503.763	501.485992	513.294983	521.403992	521.973022
chrXIII	278010	279809	SEC59_YMR013C-A_chrXIII:294998-296798	60	+	373.020996	367.756989	371.881989	368.752991	366.334015	367.898987	365.338013	368.18399	367.045013	355.522003	364.769012	366.049988	377.289001	377.572998	377.145996	379.138	379.279999	378.283997	377.572998	361.924011	379.992004	374.727997	380.276001	381.272003	379.707001	380.845001	374.300995	379.423004	379.707001	382.268005	380.561005	383.690002	385.540009	380.703003	381.699005	380.987	383.833008	381.130005	384.544006	385.255005	385.824005	386.536011	387.674011	387.105011
chrVII	817893	819109	YGR168C_chrVII:833330-834546	60	+	406.026001	416.127014	418.971985	407.307007	408.160004	405.457001	420.394989	419.68399	414.989014	414.70401	414.420013	416.980988	419.68399	418.971985	419.540985	417.122986	424.662994	421.105988	420.252991	381.557007	413.851013	412.001007	422.528992	422.67099	421.959991	411.859009	420.394989	423.80899	423.951996	421.817993	423.951996	423.80899	415.700012	422.386993	424.804993	421.390991	425.942993	426.085999	425.231995	426.938995	426.796997	426.511993	422.243988	419.825989
chrX	105625	106201	RFA3_chrX:95975-96551	60	+	391.799988	394.786987	393.648987	386.394012	389.950012	394.359985	395.640991	399.339996	397.632996	399.623993	399.481995	398.343994	382.126007	392.084015	389.808014	395.213989	396.636993	397.48999	395.071991	400.050995	400.761993	398.485992	374.584991	365.907013	374.015991	387.389008	393.93399	396.35199	394.359985	394.644989	399.623993	400.761993	401.188995	401.046997	396.778992	396.209991	401.188995	400.335999	401.899994	401.615997	402.042999	401.473999	402.470001	401.615997
chrV	482327	484331	SCC4_chrV:462906-464906	60	+	15.507	16.3606	17.6409	17.925501	18.494499	19.6327	19.9172	19.9172	19.9172	19.9172	19.9172	19.9172	19.6327	19.9172	19.7749	20.344	20.7708	21.197599	17.6409	22.620199	22.762501	22.762501	22.762501	22.620199	22.620199	22.051201	22.762501	22.762501	22.620199	22.9048	22.9048	22.762501	22.478001	22.620199	22.478001	23.047001	23.047001	23.047001	22.762501	22.762501	22.762501	22.335699	22.9048	23.189301
chrXVI	859045	861317	SGV1_chrXVI:864227-866499	60	+	488.113007	486.69101	482.565002	480.289001	477.869995	480.147003	484.272003	474.740997	483.276001	484.272003	479.434998	478.296997	477.727997	468.338989	473.317993	476.162994	467.484985	483.703003	467.911987	471.041992	487.687012	484.272003	481.996002	488.39801	491.243011	491.101013	490.816986	488.96701	492.950989	492.381012	492.665985	491.954987	490.816986	409.44101	478.438995	475.166992	430.638	412.286011	489.252014	495.653992	497.644989	497.502991	497.929993	472.890991
chrXII	330849	332177	HRT3_chrXII:336012-337340	60	+	373.020996	356.945007	357.229004	349.688995	357.940002	353.671997	348.550995	355.664001	368.467987	367.045013	372.593994	371.73999	374.300995	374.584991	368.894989	376.862	367.329987	376.718994	380.987	378.710999	381.699005	382.979004	379.992004	385.255005	384.82901	379.279999	383.264008	361.497009	386.109009	385.96701	386.394012	384.402008	387.105011	387.532013	387.247009	388.243011	388.528015	387.247009	386.963013	387.674011	386.963013	388.95401	388.528015	387.81601
chrXIII	313969	315273	RSF1_chrXIII:330634-331938	60	-	509.015015	509.865997	509.987	511.690002	511.325012	509.378998	487.369995	400.425995	499.042999	510.473999	489.071991	508.893005	510.230988	505.852997	510.230988	509.501007	512.906006	511.690002	513.513977	515.338013	465.604004	512.663025	508.162994	509.378998	497.463013	507.554993	500.381012	511.933014	509.257996	516.674988	515.338013	514.851013	510.838989	515.823975	518.13501	518.13501	483.964996	519.229004	519.836975	518.986023	520.567017	520.567017	522.146973	521.174988
chrXV	821386	822370	YOR287C_chrXV:850880-851864	60	+	393.790985	455.391998	459.234009	458.949005	455.25	452.404999	455.960999	458.380005	458.380005	458.238007	459.376007	459.518005	462.07901	463.502014	463.786011	463.21701	458.380005	463.21701	462.932007	463.928009	464.071014	463.075012	463.786011	462.506012	464.782013	464.497009	457.811005	456.104004	454.966003	462.64801	455.535004	462.363007	464.640015	465.351013	463.359009	463.502014	463.502014	463.075012	460.798004	460.656006	330.483002	428.076996	448.563995	464.355011
chrXIV	382640	384072	CPT1_chrXIV:379437-380869	60	+	404.177002	412.144012	412.428009	411.14801	412.713013	409.867004	413.424011	413.139008	413.424011	413.993011	413.993011	414.13501	413.709015	412.001007	410.294006	406.453003	405.173004	403.608002	400.619995	404.033997	390.234985	411.432007	412.001007	398.627991	412.570007	413.993011	414.562012	414.846985	407.307007	410.721008	385.96701	387.958008	412.001007	410.436005	403.75	129.746002	277.134003	382.837006	412.997009	414.846985	414.846985	414.70401	412.855011	413.709015
chrXII	336561	337777	ERG27_chrXII:341720-342936	60	-	328.317993	390.212006	391.549988	388.631012	383.037994	392.278992	391.306	381.213989	387.536987	391.306	390.697998	370.269989	391.67099	393.009003	387.536987	392.401001	390.820007	390.089996	391.428009	378.416992	389.846985	388.388	393.494995	392.15799	392.886993	392.765991	385.105011	391.792999	386.686005	393.373993	396.291992	389.968994	390.334015	387.536987	331.601013	387.050995	390.089996	382.065002	387.902008	394.225006	383.645996	398.723999	399.209991	399.209991
chrXIII	384904	387878	RCO1_chrXIII:413122-416098	60	-	374.403992	375.498993	375.255005	375.984985	375.984985	369.78299	373.917999	374.526001	368.080994	376.714996	377.444	376.835999	374.161011	375.377014	366.378998	372.579987	371.364014	369.174988	320.17099	363.946991	374.526001	378.539001	377.07901	377.444	377.56601	377.931	378.903015	371.729004	379.997986	380.484009	380.240997	376.958008	378.539001	380.72699	381.57901	382.187012	381.334991	374.161011	381.821991	380.848999	381.942993	381.334991	380.72699	374.403992
chrVII	699779	701147	CLB6_chrVII:705211-706579	60	+	400.050995	400.192993	399.054993	398.912994	399.054993	400.335999	394.075989	399.339996	396.35199	399.766998	397.347992	400.335999	401.473999	398.485992	400.619995	400.477997	402.326996	400.192993	390.519012	400.619995	402.753998	402.895996	403.75	332.617004	397.774994	394.075989	393.36499	399.196991	400.477997	396.35199	387.105011	392.226013	400.619995	404.460999	404.604004	406.026001	403.75	406.311005	401.899994	392.937988	379.279999	406.595001	405.029999	405.315002
chrVII	493838	494910	COG7_chrVII:489507-490579	60	+	376.292999	374.727997	372.30899	368.894989	369.890991	379.992004	377.714996	376.862	378.427002	378.427002	379.992004	371.73999	380.276001	378.996002	364.769012	375.438995	362.920013	379.992004	383.690002	383.833008	368.467987	384.544006	385.824005	385.540009	384.26001	386.109009	384.82901	384.82901	385.682007	385.96701	385.682007	384.117004	386.820007	378.996002	379.279999	379.423004	388.528015	387.81601	388.243011	389.096985	389.239014	381.414001	380.276001	386.251007
chrXVI	159662	162224	TYW1_chrXVI:159850-162418	60	-	437.756989	488.221008	489.679993	489.802002	483.721985	488.221008	472.291992	484.81601	485.059998	488.585999	487.369995	481.167999	480.074005	489.437012	485.667999	487.613007	481.167999	487.005005	487.247986	484.208008	485.789001	485.424011	476.303986	478.127991	456.118988	478.493011	479.222992	490.410004	492.84201	495.394989	493.692993	494.786987	489.437012	486.761993	490.774994	489.679993	478.25	483.721985	488.708008	498.313995	499.286987	500.138	500.989014	501.231995
chrX	526370	528208	UTR1_chrX:526667-528507	60	+	1.56492	1.56492	1.56492	1.56492	1.56492	1.56492	1.56492	1.84945	2.13398	2.27625	2.70305	2.84531	3.98344	4.69477	4.9793	5.4061	5.69063	6.25969	6.54422	7.39781	8.25141	8.53594	8.67821	8.53594	8.39367	8.67821	8.82047	8.82047	8.96274	9.24727	9.38953	9.9586	10.2431	10.8122	10.8122	10.6699	10.9545	10.6699	11.0967	11.0967	11.0967	11.239	11.239	11.239
chrIV	912801	913993	MRPL7_chrIV:936465-937657	60	-	440.675995	441.891998	441.769989	409.059998	438.609009	438.609009	435.812012	420.247009	422.192993	412.221985	421.949005	428.394012	434.109009	438.487	433.865997	431.799011	440.553986	440.188995	441.404999	439.703003	431.069	422.921997	442.377991	440.553986	442.621002	437.393005	436.177002	436.540985	441.040985	445.296997	443.837006	446.998993	446.998993	447.606995	448.214996	447.121002	445.053009	444.566986	446.756012	447.242004	439.825012	433.501007	421.584991	449.674011
chrIV	798687	799862	ARG82_chrIV:810507-811675	60	+	399.481995	399.766998	354.667999	357.798004	400.904999	407.307007	407.591003	407.591003	407.307007	361.782013	405.457001	402.042999	400.050995	398.05899	395.78299	388.528015	397.48999	404.319	394.786987	397.48999	397.632996	405.173004	404.460999	393.079987	391.515015	397.205994	406.026001	397.062988	409.583008	410.721008	410.57901	405.173004	404.319	366.476013	402.470001	401.757996	403.181	407.591003	410.01001	411.575012	412.144012	412.144012	412.286011	413.709015
chrV	255312	256961	SAH1_chrV:235550-237198	60	+	387.958008	388.243011	384.544006	384.402008	381.130005	380.276001	382.695007	385.255005	387.105011	387.674011	389.239014	385.96701	389.239014	387.958008	389.52301	389.665985	388.95401	390.09201	378	390.234985	391.088013	390.946014	390.803986	390.519012	391.230988	392.084015	391.657013	391.372986	390.661987	390.377014	387.674011	387.674011	390.09201	388.95401	391.372986	392.510986	382.268005	380.845001	381.983002	384.686005	382.552002	392.510986	391.230988	393.506989
chrXV	364177	365615	CIN5_chrXV:383254-384694	60	+	1125.459961	1140.540039	1154.199951	1155.910034	1152.349976	1163.449951	1171.699951	1175.680054	1176.959961	1175.400024	1178.810059	1178.670044	1174.119995	1168.569946	1153.349976	1161.73999	1153.060059	1057.180054	1155.199951	1184.359985	1185.5	1183.219971	1182.369995	1179.099976	1102.130005	1168.709961	1166.439941	1177.25	1178.099976	1178.670044	1172.839966	1175.109985	1118.48999	1184.079956	1181.939941	1181.660034	1183.930054	1169.98999	1166.439941	1172.699951	1179.670044	1186.640015	1187.920044	1190.339966
chrVIII	157645	160839	RPN1_chrVIII:161589-164781	60	+	388.528015	396.35199	374.300995	381.557007	368.040985	374.584991	383.975006	388.812012	399.481995	397.774994	398.485992	400.050995	399.623993	400.619995	400.192993	398.05899	399.908997	401.330994	399.766998	399.054993	402.326996	402.612	399.908997	400.192993	401.473999	402.326996	399.196991	399.196991	397.774994	398.201996	396.35199	395.498993	401.046997	392.084015	400.050995	399.196991	403.75	404.319	404.604004	403.464996	394.928986	389.096985	366.191986	367.471985
chrV	58069	59021	YEL057C_chrV:44901-45853	60	+	386.963013	386.678009	386.394012	386.394012	389.381012	389.52301	387.105011	389.096985	390.09201	390.803986	391.230988	390.519012	387.958008	389.096985	386.536011	352.391998	353.529999	385.824005	389.096985	390.09201	389.665985	390.803986	391.230988	390.519012	378.710999	389.096985	390.377014	391.515015	308.147003	393.648987	394.217987	383.690002	387.247009	388.670013	391.088013	393.93399	394.217987	388.812012	392.084015	391.657013	392.226013	389.381012	393.93399	394.786987
chrXI	482892	485044	YKR017C_chrXI:471469-473621	60	+	372.593994	372.593994	372.877991	372.735992	372.451996	370.03299	370.317993	372.30899	374.727997	373.873993	338.308014	364.911011	369.890991	374.442993	375.011993	372.024994	368.040985	358.652008	370.459991	370.317993	371.455994	369.036987	375.865997	373.446991	376.292999	375.723999	376.718994	376.718994	375.438995	372.593994	370.60199	373.020996	376.292999	377.145996	376.718994	376.434998	367.614014	373.589996	372.166992	378.852997	375.296997	378.710999	379.138	380.987
chrVII	511276	512396	MUQ1_chrVII:506951-508071	60	-	12.4031	12.4031	12.4031	12.2815	12.1599	11.6735	12.1599	10.9439	11.7951	11.6735	11.0655	10.2143	10.7007	12.0383	12.1599	12.0383	11.9167	10.0927	12.2815	12.2815	12.2815	12.2815	12.2815	12.2815	11.6735	12.0383	12.1599	12.0383	12.1599	12.1599	12.4031	12.4031	12.4031	12.0383	12.2815	12.5247	12.7679	12.8895	13.0111	13.1327	13.2543	13.1327	13.4975	13.3759
chrIV	836552	838411	REF2_chrIV:848352-850208	60	-	390.334015	389.604004	389.360992	388.873993	389.968994	390.697998	391.67099	381.57901	390.454987	392.15799	390.089996	392.886993	392.401001	393.738007	393.981995	390.089996	393.373993	391.184998	389.846985	382.550995	386.563995	387.415009	390.454987	370.027008	369.661987	371.364014	385.591003	382.429993	383.523987	384.131989	386.686005	392.036011	393.494995	393.252014	392.036011	393.981995	394.467987	379.268005	394.225006	395.197998	392.886993	389.239014	392.886993	396.170013
chrXV	494797	496077	CRC1_chrXV:513037-514317	60	+	385.255005	383.975006	360.359009	373.162994	384.971008	382.126007	382.126007	314.122986	309.286011	310.708008	384.82901	370.459991	383.975006	384.82901	385.113007	387.674011	371.881989	388.812012	379.138	325.218994	391.657013	384.686005	379.848999	385.113007	387.105011	391.372986	392.226013	392.226013	391.088013	379.992004	389.381012	391.372986	390.661987	390.803986	393.36499	394.359985	393.221985	393.36499	392.795013	391.657013	391.515015	386.536011	393.221985	385.824005
chrIV	320464	321600	RPL13A_chrIV:308369-309505	60	-	654.812012	657.244019	660.526978	659.554016	661.257019	660.648987	653.718018	659.919006	660.406006	658.094971	660.406006	660.648987	627.817017	640.34198	648.611023	655.177002	616.752014	517.039978	643.98999	646.786987	655.299011	668.796021	668.309998	669.403992	668.674011	667.702026	669.403992	669.039001	652.380005	668.91803	655.541992	670.742004	670.742004	670.133972	666.849976	667.822998	667.336975	668.674011	670.742004	669.890015	600.213989	667.336975	668.065979	663.809998
chrXIII	726153	727345	RPL20A_chrXIII:753118-754310	60	+	520.549988	521.546021	519.981018	517.989014	521.546021	521.119019	520.692017	519.838989	519.27002	518.132019	513.721008	520.265991	521.973022	520.97699	496.506989	498.640991	498.78299	523.679993	523.822021	522.541992	520.549988	520.549988	516.140015	521.973022	522.825989	520.40802	524.106995	523.252991	523.679993	522.825989	523.252991	522.257019	525.244995	517.562012	525.814026	525.103027	523.963989	522.11499	516.992981	518.843018	523.111023	523.252991	526.241028	524.53302
chrXV	469383	471579	YVC1_chrXV:487640-489824	60	-	652.867004	653.718018	653.596008	652.867004	607.267029	655.299011	651.893982	652.137024	635.478027	644.111023	631.830017	627.817017	618.210999	649.340027	651.893982	653.353027	648.854004	650.312988	647.758972	648.124023	649.705017	648.245972	645.814026	650.55603	651.528992	655.299011	652.867004	654.56897	654.56897	649.705017	649.218994	652.380005	654.325989	652.502014	628.66803	655.663025	655.906982	657.487	658.094971	654.56897	653.718018	656.515015	655.054993	658.58197
chrXV	775452	777580	SEC63_chrXV:804942-807070	60	+	388.243011	389.950012	385.113007	374.300995	373.731995	384.402008	393.221985	392.795013	393.079987	393.36499	393.93399	394.217987	393.648987	394.928986	394.502991	394.075989	392.368988	391.372986	378.852997	375.580994	376.007996	380.134003	376.149994	379.992004	356.945007	364.627014	341.153015	390.519012	397.062988	397.205994	396.35199	395.924988	395.640991	391.088013	380.987	344.993988	369.890991	367.898987	338.734985	397.632996	398.627991	399.339996	399.481995	399.054993
chrXIII	511400	512882	GID8_chrXIII:538614-540110	60	+	387.389008	387.532013	387.389008	385.39801	388.38501	389.52301	389.52301	387.674011	388.670013	388.101013	379.423004	381.414001	376.007996	388.670013	389.239014	389.096985	388.670013	388.670013	388.528015	387.247009	387.81601	370.60199	386.820007	387.674011	388.95401	388.812012	388.670013	386.109009	384.117004	380.845001	382.837006	385.824005	387.105011	388.95401	388.243011	386.963013	389.52301	389.381012	390.377014	388.101013	388.243011	379.848999	382.126007	390.803986
chrXI	511833	512969	GMH1_chrXI:500082-501218	60	-	370.027008	370.513	370.269989	370.14801	365.770996	362.001007	370.756012	368.324005	370.027008	370.877991	368.324005	372.093994	371.485992	368.080994	370.998993	369.419006	372.579987	374.647003	375.377014	376.714996	377.56601	377.444	373.917999	378.782013	378.416992	378.295013	377.07901	379.390015	379.268005	377.56601	379.390015	379.632996	379.876007	379.390015	378.903015	378.782013	379.510986	377.56601	380.240997	379.997986	380.118988	380.363007	380.118988	379.997986
chrII	666281	667185	ATG12_chrII:657781-658685	60	-	371.606995	370.998993	371.971985	372.337006	365.283997	365.648987	365.040985	368.566986	368.811005	368.811005	371.485992	371.971985	363.946991	359.93399	362.973999	364.067993	366.5	361.635986	322.602997	362.001007	363.582001	357.136993	369.174988	368.688995	367.351013	372.093994	373.79599	372.214996	372.822998	372.701996	372.459015	373.187988	372.701996	368.324005	372.579987	373.066986	375.134003	373.066986	372.337006	364.067993	371.121002	373.79599	373.674988	375.134003
chrVI	73946	75771	ACT1_chrVI:53005-54830	60	+	373.731995	374.158997	372.593994	374.727997	360.928009	365.480011	373.731995	373.446991	375.438995	375.865997	375.865997	376.434998	375.723999	376.434998	376.007996	374.869995	375.438995	371.881989	372.877991	373.304993	367.045013	366.760986	356.518005	373.731995	373.873993	372.024994	373.589996	370.317993	362.920013	348.123993	358.509003	359.221008	356.945007	373.873993	372.877991	376.007996	376.718994	380.276001	380.134003	378.852997	378.852997	372.593994	380.845001	379.565002
chrIII	85434	86908	LEU2_chrIII:91114-92586	60	-	437.270996	439.095001	438.609009	438.36499	438.122009	407.721985	363.946991	351.665009	363.946991	266.424011	408.087006	436.298004	437.393005	438.730011	439.459991	443.351013	443.716003	444.080994	442.5	443.959015	432.164001	445.174988	436.420013	435.325012	425.110992	434.960999	438.122009	445.661011	446.026001	446.269012	435.325012	436.540985	404.196014	391.428009	445.053009	445.174988	445.78299	449.431	449.187988	448.945007	448.700989	445.904999	446.026001	441.527008
chrXII	199564	200331	SNR30_chrXII:198768-199536	60	-	367.838013	366.987	331.11499	332.330994	367.108002	368.811005	367.230011	366.256989	366.014008	363.946991	370.269989	367.838013	363.338989	367.472992	373.431	374.403992	373.674988	369.296997	370.998993	372.214996	372.822998	373.309998	372.579987	369.78299	370.269989	373.917999	374.890991	366.622009	375.984985	375.011993	372.822998	374.403992	375.619995	377.200989	378.174011	368.932007	370.269989	371.729004	373.187988	373.917999	378.416992	379.390015	374.890991	376.714996
chrV	254612	255308	MXR1_chrV:234850-235546	60	-	341.208008	341.32901	320.049011	374.526001	377.687012	378.295013	376.350006	380.971008	380.848999	381.09201	374.526001	365.891998	379.755005	331.966003	379.632996	379.147003	376.592987	378.782013	373.309998	373.309998	317.009003	353.246002	359.20401	365.040985	369.419006	376.714996	378.174011	378.416992	374.161011	381.821991	380.971008	383.889008	383.403015	379.024994	382.550995	374.647003	378.052002	383.403015	381.821991	382.915985	383.889008	385.470001	385.834991	384.618988
chrXVI	612862	614126	CCL1_chrXVI:613314-614578	60	+	416.553986	412.286011	416.553986	439.459015	450.412994	456.673004	457.100006	456.957001	459.803009	459.803009	460.087006	460.229004	460.229004	455.960999	459.376007	458.664001	459.376007	460.087006	461.368011	460.656006	461.51001	463.359009	442.730988	449.55899	461.937012	453.115997	465.209015	465.635986	462.932007	465.635986	461.652008	460.229004	423.382996	461.083008	466.915985	466.773987	467.769012	467.911987	466.631012	464.213013	456.673004	455.25	446.002991	447.140991
chrXV	991382	992646	RAD17_chrXV:1026813-1028077	60	-	401.764008	404.196014	402.858002	402.61499	402.493988	402.858002	401.520996	389.360992	403.10199	400.425995	397.385986	395.075989	394.346008	403.466003	397.022003	403.709991	404.803986	404.196014	403.466003	375.984985	379.390015	373.79599	395.44101	395.927002	400.912994	402.493988	403.830994	405.654999	405.411987	407.479004	406.75	404.803986	406.871002	404.561005	398.359009	405.169006	407.235992	405.654999	406.38501	403.709991	408.816986	407.235992	407.721985	408.209015
chrXV	219209	220857	GSH2_chrXV:238563-240211	60	-	365.406006	363.338989	363.825012	362.001007	348.016998	346.800995	357.502014	356.042999	360.907013	360.420013	358.109985	345.828003	361.757996	366.743011	367.351013	368.688995	368.203003	368.324005	347.531006	354.583008	364.798004	359.446991	369.053986	368.688995	368.688995	368.324005	368.080994	358.109985	359.325989	360.785004	368.688995	366.743011	337.437988	367.472992	367.108002	367.351013	367.716003	368.446014	370.14801	369.904999	369.174988	370.998993	370.027008	371.606995
chrV	477100	479644	UBP5_chrV:457698-460242	60	+	377.289001	376.718994	344.85199	375.723999	378	378.141998	378.569	379.565002	379.992004	376.576996	372.024994	378.283997	380.134003	378.569	379.848999	379.992004	370.886993	371.597992	370.60199	382.126007	380.703003	381.414001	378.996002	382.552002	380.703003	380.276001	379.707001	382.126007	381.983002	383.975006	384.544006	384.117004	384.117004	300.322998	383.406006	382.552002	381.841003	380.561005	376.007996	343.286987	342.717987	332.190002	360.074005	379.848999
chrXIII	613855	618511	SGS1_chrXIII:640766-645422	60	+	424.947998	422.10199	425.658997	425.800995	402.612	425.231995	424.947998	425.516998	426.085999	427.934998	427.792999	427.223999	426.938995	425.942993	427.223999	419.398987	423.951996	422.813995	425.089996	426.369995	429.072998	426.369995	426.938995	427.082001	426.227997	426.654999	426.369995	428.503998	428.220001	428.362	386.820007	430.069	430.638	431.207001	430.496002	425.942993	431.348999	423.951996	432.345001	432.345001	433.341003	433.341003	431.065002	432.203003
chrXII	531762	532954	PNP1_chrXII:560571-561763	60	+	366.760986	357.371002	357.656006	364.34201	323.084991	356.518005	364.911011	373.589996	373.304993	373.162994	371.73999	370.886993	374.727997	373.020996	374.442993	375.011993	374.015991	374.869995	374.442993	376.292999	376.862	376.292999	377.289001	377.289001	376.149994	377.714996	377.572998	377.431	377.289001	372.877991	377.431	377.145996	372.024994	377.003998	377.145996	377.714996	378	377.431	376.862	377.145996	375.154999	376.292999	372.451996	378
chrVII	692091	692507	VMA21_chrVII:698551-698967	60	-	361.878998	358.230988	364.554993	361.028015	365.527008	367.959015	365.648987	366.987	363.946991	363.21701	331.966003	343.032013	368.446014	369.78299	370.513	369.661987	363.459991	370.390991	369.540009	373.309998	372.701996	372.822998	369.904999	368.446014	370.513	370.63501	374.28299	371.121002	362.85199	366.987	369.296997	370.269989	374.769012	373.79599	375.377014	373.187988	376.835999	376.958008	375.742004	375.863007	369.419006	375.984985	375.011993	374.403992
chrXV	896003	901244	MYO2_chrXV:925526-930766	60	-	3.03998	3.03998	3.16158	3.40478	3.40478	3.40478	3.28318	3.16158	3.28318	3.28318	3.40478	3.89118	4.25597	4.25597	4.13438	4.74237	4.98557	5.35037	5.35037	5.47197	5.83677	6.07996	6.56636	6.44476	7.05276	7.05276	7.17436	7.90395	8.26875	8.26875	9.72794	9.72794	10.3359	10.8223	11.1871	11.3087	11.6735	11.9167	11.7951	12.0383	12.1599	13.1327	13.3759	15.4431
chrI	51692	54978	OAF1_chrI:48512-51798	60	-	362.973999	363.338989	334.276001	338.04599	371.243011	370.756012	370.877991	371.243011	370.269989	370.756012	370.14801	369.296997	368.203003	358.109985	358.596008	361.515015	372.214996	373.187988	373.066986	372.701996	370.998993	360.662994	373.066986	370.63501	373.066986	372.337006	370.027008	373.187988	374.769012	374.890991	374.890991	374.526001	375.134003	375.011993	340.842987	373.309998	370.63501	372.459015	375.984985	375.984985	373.674988	375.619995	376.227997	375.255005
chrXV	38891	40371	NOP8_chrXV:53059-54539	60	-	370.14801	370.027008	369.904999	353.002991	367.838013	367.230011	367.351013	370.390991	370.269989	369.78299	363.459991	367.838013	370.513	370.877991	372.701996	366.86499	373.431	373.553009	373.066986	368.203003	372.822998	374.769012	372.459015	369.540009	369.540009	361.270996	364.554993	367.595001	356.042999	357.259003	358.475006	374.403992	374.039001	373.431	370.998993	364.554993	371.121002	343.153015	356.772003	359.569	371.851013	372.337006	371.364014	373.066986
chrIX	414023	414814	YIR036W-A_HYR1_chrIX:423004-423804	60	-	350.328003	347.895996	362.122986	353.489014	358.230988	359.812012	356.042999	360.054993	360.907013	359.20401	359.812012	362.487	361.757996	362.122986	363.582001	362.730988	363.21701	361.515015	362.365997	360.177002	299.377014	354.826996	354.704987	359.812012	337.195007	334.884003	323.088989	332.696014	350.813995	362.365997	361.393005	362.243988	360.785004	360.785004	364.675995	360.054993	355.678009	357.988007	348.98999	355.434998	358.596008	365.162994	364.554993	363.825012
chrXV	847490	848330	MBF1_chrXV:877008-877849	60	+	355.949005	354.811005	356.945007	355.237	354.526001	352.960999	355.380005	356.660004	356.375	344.566986	343.713989	355.237	356.091003	354.667999	355.522003	356.091003	347.839996	354.098999	360.074005	361.213013	360.643005	360.501007	359.932007	360.21701	354.953003	359.363007	359.363007	359.932007	357.229004	357.514008	349.973999	358.367004	358.367004	358.225006	359.790009	344.424988	360.501007	359.07901	355.237	359.932007	363.346985	348.123993	347.981995	364.058014
chrI	155378	157154	NUP60_chrI:152213-153989	60	-	369.174988	338.532013	370.877991	370.998993	370.998993	369.174988	369.78299	364.311005	361.635986	356.894012	359.93399	345.950012	335.856995	343.032013	347.287994	370.14801	371.243011	369.174988	371.243011	367.472992	367.595001	368.324005	350.205994	366.378998	369.661987	368.811005	369.419006	371.851013	373.431	373.553009	372.945007	370.390991	373.917999	373.79599	373.917999	367.838013	373.431	373.431	373.066986	373.79599	373.674988	373.674988	374.039001	374.039001
chrVIII	371361	371889	YHR138C_chrVIII:377243-377771	60	+	346.985992	351.112	354.240997	356.660004	355.095001	356.375	355.095001	311.562012	347.839996	354.953003	357.656006	357.798004	358.225006	357.514008	358.083008	358.367004	357.798004	347.127991	347.127991	347.127991	343.428986	339.161011	354.098999	358.083008	358.509003	358.936005	359.07901	358.794006	358.225006	350.257996	350.542999	346.55899	354.526001	354.526001	350.826996	355.522003	352.108002	352.391998	332.333008	336.31601	331.906006	344.28299	351.537994	354.526001
chrV	566887	567591	FAU1_chrV:553274-553978	60	+	365.196014	364.627014	357.798004	358.509003	358.083008	358.794006	358.509003	365.196014	364.200012	362.208008	362.777008	364.058014	365.196014	365.480011	350.399994	362.920013	365.338013	366.618988	366.476013	368.040985	367.898987	366.618988	367.614014	349.403992	366.191986	367.756989	366.903015	368.752991	369.178986	368.040985	366.476013	366.903015	368.467987	366.334015	367.329987	347.554993	368.894989	370.317993	370.459991	370.60199	369.321991	370.03299	370.886993	370.886993
chrII	399169	399617	YBR076C-A_chrII:391160-391609	60	+	355.237	359.07901	359.932007	360.074005	356.518005	359.363007	358.936005	360.21701	358.225006	357.371002	353.671997	357.371002	356.802002	351.112	348.550995	353.957001	349.119995	354.811005	353.102997	348.834991	359.932007	359.64801	359.07901	356.802002	351.112	357.371002	360.928009	350.399994	360.643005	361.639008	361.355011	358.367004	361.782013	362.493011	362.493011	361.782013	362.493011	362.777008	363.062012	361.497009	363.20401	363.346985	359.790009	325.076996
chrXV	685842	687404	LIP5_chrXV:715325-716885	60	+	352.391998	358.367004	358.083008	357.940002	357.371002	357.656006	357.656006	359.363007	353.388	354.240997	354.384003	356.518005	355.949005	358.936005	361.497009	362.777008	362.493011	362.920013	362.777008	362.351013	362.351013	362.06601	362.351013	361.070007	361.070007	361.639008	360.786011	362.777008	360.643005	361.355011	365.480011	365.907013	365.765015	364.484985	365.622986	365.480011	365.622986	363.631012	365.053986	348.834991	365.196014	366.618988	365.480011	347.412994
chrIII	182206	182390	SNR65_chrIII:177174-177358	60	-	370.998993	366.014008	364.919006	368.446014	370.390991	367.838013	339.261993	352.881012	337.31601	296.093994	291.472992	294.269989	275.058014	355.312988	370.269989	370.63501	372.337006	373.553009	372.945007	368.932007	351.665009	350.449005	354.096985	346.436005	304.484985	366.743011	365.770996	365.527008	317.617004	362.973999	329.169006	341.81601	370.513	369.661987	366.622009	365.527008	368.324005	370.877991	374.28299	373.553009	375.011993	374.647003	371.606995	372.337006
chrII	399617	400360	YBR076C-A_SLM4_chrII:391609-392351	60	+	413.709015	413.709015	413.56601	413.56601	412.997009	364.911011	412.570007	413.139008	408.872009	410.436005	412.855011	412.713013	356.518005	354.240997	414.278015	402.895996	416.980988	415.842987	418.687988	418.829987	415.415985	416.269012	416.269012	413.851013	414.420013	407.022003	416.553986	418.118988	419.398987	418.971985	417.97699	415.558014	418.403015	418.54599	415.415985	410.721008	412.144012	414.846985	420.963989	418.118988	421.105988	421.105988	414.278015	420.536987
chrXV	796799	798527	PAC1_chrXV:826292-828020	60	-	344.126007	323.696991	336.587006	337.437988	317.981995	349.476013	352.515991	351.90799	342.666992	343.640015	350.691986	352.394989	353.123993	352.638	354.826996	352.76001	351.421997	352.152008	349.597992	353.368011	356.894012	354.947998	354.826996	354.947998	355.19101	352.76001	346.192993	353.731995	353.368011	357.136993	357.136993	358.717987	359.325989	359.69101	360.907013	358.960999	358.838989	359.325989	336.221985	335.614014	336.100006	360.420013	359.325989	359.93399
chrIV	1412709	1414548	PLM2_chrIV:1451237-1453077	60	-	363.338989	362.609009	359.083008	365.040985	365.527008	366.378998	366.378998	365.283997	362.243988	364.675995	364.311005	358.475006	356.772003	365.770996	364.919006	366.86499	366.014008	367.108002	355.556	355.434998	368.566986	369.296997	363.946991	369.174988	367.716003	369.174988	369.296997	369.174988	367.595001	367.230011	359.812012	362.243988	360.907013	331.480011	205.746002	355.799011	346.315002	355.19101	328.317993	326.251007	353.123993	353.976013	353.610992	328.561005
chrV	432299	433624	NSA2_chrV:412929-414257	60	+	360.501007	360.786011	354.098999	360.786011	362.777008	363.062012	362.351013	362.351013	362.777008	363.062012	360.501007	360.501007	362.63501	364.34201	365.338013	365.480011	364.200012	364.769012	361.782013	365.338013	365.907013	365.907013	365.622986	365.480011	366.760986	366.618988	363.489014	365.622986	363.915985	367.045013	367.898987	367.614014	368.040985	367.756989	366.049988	318.105988	339.161011	300.464996	282.397003	310.424011	290.221985	347.981995	358.225006	368.894989
chrXIII	829194	830378	JNM1_chrXIII:856938-858122	60	-	360.907013	362.365997	348.016998	348.016998	368.688995	366.86499	368.324005	369.053986	368.811005	370.269989	370.027008	362.365997	358.475006	346.071991	346.192993	366.014008	366.13501	368.811005	364.311005	369.419006	370.63501	369.053986	370.998993	368.566986	366.86499	371.485992	368.688995	372.822998	372.579987	369.904999	371.121002	372.945007	371.364014	373.79599	373.79599	370.269989	370.756012	372.579987	372.459015	373.431	368.932007	322.115997	374.769012	374.403992
chrVII	579507	582691	TFC4_chrVII:586323-589507	60	+	369.890991	368.467987	349.261993	368.752991	366.760986	362.351013	363.489014	369.463989	372.877991	372.877991	371.597992	310.424011	360.21701	370.459991	364.058014	368.467987	370.60199	371.028992	372.451996	372.451996	368.325989	370.03299	369.890991	371.312988	371.312988	371.17099	372.166992	373.162994	372.166992	368.18399	371.73999	370.317993	370.743988	361.497009	365.907013	370.886993	370.03299	370.886993	368.467987	373.446991	374.442993	374.442993	374.869995	374.727997
chrXII	787574	788239	YLR346C_chrXII:822067-822731	60	+	351.681	351.537994	352.533997	353.529999	353.529999	352.391998	351.253998	352.533997	353.529999	353.529999	352.391998	353.671997	353.671997	352.960999	352.25	353.246002	354.098999	350.257996	343.713989	343.997986	345.42099	352.533997	350.968994	346.843994	354.811005	355.806	355.095001	353.102997	354.240997	353.957001	344.424988	355.095001	356.091003	346.843994	354.953003	354.953003	354.526001	351.964996	356.233002	356.375	356.233002	325.931	356.518005	356.802002
chrIII	24130	24546	YCL058W-A_chrIII:23561-23977	60	-	36.844601	36.115002	35.628601	35.993401	35.263802	34.6558	34.6558	35.1422	35.993401	34.6558	34.412601	34.534199	35.750198	35.507	30.156601	36.844601	36.966202	36.966202	35.750198	35.507	36.723	37.087799	37.2094	36.723	36.966202	37.331001	36.966202	37.087799	37.2094	33.561401	36.3582	36.844601	36.723	36.723	36.3582	35.263802	35.750198	36.479801	36.966202	35.750198	33.561401	31.7374	17.9967	37.2094
chrXII	200207	202327	ADE16_chrXII:199412-201532	60	+	390.377014	391.515015	392.084015	391.657013	392.226013	393.221985	390.09201	377.145996	375.438995	391.799988	389.808014	391.657013	393.506989	393.221985	394.644989	393.93399	389.808014	384.26001	385.824005	382.979004	382.979004	391.941986	391.657013	392.795013	393.648987	391.657013	392.937988	393.221985	389.665985	381.699005	371.73999	367.471985	384.686005	393.36499	392.084015	378.427002	381.414001	367.045013	377.714996	372.593994	376.434998	379.848999	375.154999	387.81601
chrXIII	194877	196637	RAD52_chrXIII:212221-213981	60	+	342.006989	342.575989	341.579987	342.859985	343.286987	340.584015	343.713989	344.424988	343.997986	337.596008	342.290985	327.779999	328.207001	344.28299	344.140991	334.324005	343.144989	340.441986	338.877014	332.759003	341.579987	340.868988	342.717987	343.144989	342.717987	343.286987	343.428986	343.713989	343.286987	335.320007	327.779999	331.337006	271.584991	331.052002	340.299011	342.148987	340.299011	316.256989	260.631012	335.747009	342.290985	325.362	333.613007	344.424988
chrXIII	836594	837666	DYN3_chrXIII:864342-865414	60	+	326.783997	315.971985	315.403015	335.320007	336.458008	328.348999	339.588013	343.144989	343.428986	343.997986	339.161011	343.144989	337.312012	337.881012	338.59201	343.002991	343.713989	346.55899	344.140991	345.278992	347.412994	343.286987	345.847992	331.906006	343.428986	344.709991	344.993988	345.42099	346.274994	326.072998	342.433014	339.588013	343.997986	333.044006	293.209991	335.178009	341.864014	344.140991	341.579987	338.734985	345.278992	342.575989	347.839996	348.265991
chrIV	700683	704404	YDR128W_chrIV:709519-713239	60	-	330.264008	346.192993	347.531006	344.003998	347.408997	346.436005	345.828003	346.679993	347.044006	347.531006	346.679993	347.895996	348.26001	348.625	347.773987	346.315002	347.165985	347.895996	348.26001	348.98999	348.98999	348.98999	343.518005	340.234985	345.220001	347.531006	349.355011	350.084015	349.963013	338.897003	348.747009	345.950012	347.165985	349.476013	325.035004	349.720001	350.936005	349.841003	347.773987	346.192993	345.220001	344.855988	341.694	342.545013
chrVII	67825	68410	OST5_chrVII:72630-73215	60	+	347.412994	346.131989	345.705994	347.839996	346.985992	335.605011	343.144989	338.450012	338.165009	345.135986	345.135986	347.839996	348.692993	349.973999	350.257996	346.416992	347.127991	347.127991	350.968994	351.112	351.112	345.705994	345.847992	343.997986	349.688995	336.743011	350.684998	352.677002	352.819	353.671997	353.957001	333.044006	348.265991	352.819	352.533997	348.977997	352.391998	353.246002	348.123993	352.25	333.89801	354.526001	355.664001	355.380005
chrVII	946808	947688	YGR235C_chrVII:961251-962131	60	+	348.408997	349.546997	349.403992	349.261993	345.135986	343.002991	344.140991	344.140991	346.131989	344.85199	341.153015	287.234009	347.839996	348.692993	347.412994	343.428986	348.550995	347.696991	339.303986	344.28299	349.546997	350.257996	349.973999	351.964996	349.830994	351.537994	350.542999	350.968994	351.681	352.108002	352.108002	351.964996	351.681	352.533997	352.25	351.112	351.537994	347.127991	351.112	351.395996	351.681	351.395996	349.403992	348.265991
chrXIII	861082	864658	PSE1_chrXIII:888822-892398	60	+	353.529999	354.098999	353.815002	353.246002	355.522003	355.237	354.811005	354.384003	355.237	354.667999	354.811005	354.384003	353.529999	354.240997	356.091003	355.095001	356.375	356.518005	352.960999	357.229004	356.091003	357.656006	356.518005	358.509003	358.509003	359.221008	355.380005	357.940002	352.960999	353.529999	351.395996	349.546997	334.609009	328.634003	303.595001	306.156006	332.617004	338.59201	342.859985	348.692993	330.199005	350.968994	353.529999	353.102997
chrIV	348272	349388	PEX19_chrIV:336197-337317	60	+	342.290985	342.148987	340.299011	343.002991	344.709991	345.705994	347.127991	347.127991	346.985992	347.412994	347.127991	347.554993	347.696991	346.843994	346.843994	344.993988	343.713989	345.98999	335.178009	344.709991	346.55899	344.140991	346.985992	347.696991	345.847992	345.705994	328.490997	340.584015	338.877014	344.140991	342.717987	343.002991	347.412994	343.428986	348.123993	353.102997	352.391998	353.671997	352.819	354.098999	352.819	349.688995	353.246002	352.677002
chrXIII	192100	194921	SRC1_chrXIII:209449-212265	60	-	399.45401	399.575012	399.575012	398.60199	399.209991	399.45401	394.467987	399.696991	400.548004	400.912994	401.033997	401.641998	401.764008	400.425995	401.398987	401.398987	399.332001	401.156006	401.398987	401.278015	399.209991	396.170013	378.782013	396.535004	393.738007	383.158997	367.230011	371.729004	385.105011	362.730988	359.325989	394.467987	396.414001	396.291992	401.764008	403.10199	402.737	401.398987	403.709991	404.561005	402.25	389.846985	399.817993	401.156006
chrX	98354	98882	PFD1_chrX:88707-89235	60	-	344.490997	348.139008	350.571014	350.571014	350.936005	344.247986	350.936005	348.625	350.205994	349.355011	352.27301	350.328003	352.394989	347.408997	328.683014	337.803009	338.532013	338.167999	312.144989	353.246002	353.976013	353.854004	353.854004	352.27301	352.515991	353.246002	351.178986	324.670013	347.773987	351.057007	350.084015	352.029999	352.76001	347.652008	351.90799	351.178986	345.707001	356.042999	356.528992	356.894012	356.772003	356.894012	356.772003	356.894012
chrVI	239141	242749	SMC2_chrVI:216537-220145	60	+	379.707001	381.272003	378.283997	381.414001	381.272003	381.699005	378.996002	381.272003	380.134003	380.703003	382.552002	384.402008	384.82901	385.255005	385.682007	385.39801	384.117004	384.402008	385.540009	385.824005	385.113007	385.682007	386.251007	381.557007	379.565002	376.576996	385.682007	385.39801	386.394012	382.126007	382.837006	386.394012	375.723999	383.121002	373.162994	384.544006	387.389008	388.243011	388.812012	381.130005	389.665985	386.536011	388.38501	390.234985
chrIV	754021	755391	CTH1_chrIV:763963-765331	60	+	330.910004	323.084991	289.653015	337.596008	323.796997	342.717987	340.726013	340.584015	343.997986	342.006989	344.85199	343.428986	344.28299	342.717987	337.312012	344.709991	343.002991	341.295013	339.161011	346.843994	347.839996	348.834991	348.408997	348.692993	345.42099	349.261993	349.403992	348.834991	348.834991	348.977997	347.839996	349.261993	347.981995	344.424988	348.408997	347.554993	331.337006	341.864014	344.85199	345.278992	347.412994	345.135986	352.533997	353.102997
chrXVI	444779	450403	PDR12_chrXVI:445178-450802	60	+	333.89801	332.475006	334.182007	333.328003	299.468994	336.31601	337.312012	337.596008	337.027008	337.739014	327.210999	330.625	330.910004	339.161011	337.596008	336.88501	339.872986	340.726013	339.446014	340.726013	336.31601	332.190002	336.743011	336.31601	339.588013	332.617004	340.584015	335.889008	341.864014	341.295013	339.303986	339.446014	340.726013	340.299011	342.290985	342.859985	343.713989	343.144989	343.713989	343.002991	340.726013	337.881012	294.631989	297.192993
chrXVI	710354	711612	SUA7_chrXVI:710053-711309	60	-	351.057007	352.638	352.76001	353.246002	353.123993	354.096985	354.096985	352.638	353.368011	353.731995	352.515991	353.610992	348.139008	351.421997	351.299988	353.854004	353.610992	352.27301	354.462006	354.339996	353.854004	351.665009	353.731995	344.490997	332.088013	352.638	353.246002	354.096985	348.98999	354.583008	355.070007	355.19101	354.583008	354.947998	354.218994	354.218994	355.19101	352.76001	344.368988	347.408997	356.164001	356.772003	354.826996	354.462006
chrIV	412058	414634	MPS1_chrIV:400848-403424	60	+	386.678009	387.81601	385.682007	385.682007	388.101013	385.39801	386.536011	386.394012	389.096985	383.264008	387.532013	376.576996	374.442993	380.845001	381.841003	313.269012	303.309998	288.799011	360.786011	384.402008	389.52301	388.670013	391.941986	393.221985	393.506989	393.36499	391.088013	392.510986	382.126007	391.657013	388.528015	389.808014	394.075989	393.506989	393.079987	393.221985	393.506989	393.93399	392.510986	390.234985	386.963013	394.502991	394.502991	394.928986
chrXIV	319293	321104	PSD1_chrXIV:316077-317885	60	+	319.10199	322.088989	322.088989	323.796997	324.507996	323.511993	323.938995	320.666992	318.105988	317.536987	320.80899	324.222992	324.792999	326.214996	325.503998	323.369995	322.373993	321.804993	317.109985	324.080994	322.658997	324.792999	325.362	325.787994	325.787994	324.792999	324.222992	317.252014	317.821014	316.967987	321.662994	316.256989	320.381989	323.653992	325.362	325.787994	325.503998	323.227997	326.925995	327.496002	327.352997	326.214996	326.072998	326.356995
chrXVI	53216	54904	APM1_chrXVI:51013-52701	60	+	345.562988	346.55899	344.993988	345.42099	346.700989	325.218994	321.377991	315.971985	318.816986	341.437988	347.412994	347.412994	346.700989	347.269989	346.843994	346.416992	349.261993	349.119995	349.830994	349.546997	348.265991	345.98999	347.412994	348.123993	350.115997	351.681	352.533997	352.25	352.25	352.25	348.834991	348.977997	349.546997	352.819	351.964996	346.416992	350.115997	338.734985	337.312012	341.153015	344.709991	337.45401	346.131989	344.85199
chrII	499152	500913	VMA2_chrII:491122-492890	60	+	0.142266	0.142266	0.142266	0.142266	0.142266	0.142266	0.142266	0.284531	0.426797	0.569063	0.569063	0.569063	0.569063	0.426797	0.569063	0.569063	0.569063	0.569063	0.569063	0.569063	0.569063	0.569063	0.569063	0.569063	0.569063	0.569063	0.569063	0.569063	0.569063	0.569063	0.569063	0.569063	0.569063	0.569063	0.569063	0.569063	0.569063	0.569063	0.569063	0.569063	0.569063	0.569063	0.569063	0.569063
chrXIV	701807	702879	ARC35_chrXIV:693006-694078	60	+	293.92099	290.933014	330.341003	332.902008	334.609009	335.889008	338.308014	335.320007	336.458008	350.826996	347.554993	347.127991	345.135986	350.684998	351.537994	352.108002	349.973999	350.826996	131.595993	270.446991	319.528992	341.721985	353.246002	359.363007	361.213013	361.070007	361.639008	361.497009	362.06601	362.493011	362.920013	362.06601	361.213013	348.550995	359.363007	355.095001	354.526001	356.233002	365.338013	365.196014	364.911011	354.526001	363.20401	358.367004
chrVII	921556	922444	MRPL9_chrVII:936020-936908	60	+	352.108002	350.399994	354.240997	353.671997	350.542999	352.819	351.681	351.822998	354.240997	353.671997	351.822998	351.395996	353.815002	354.098999	354.240997	357.656006	355.237	358.652008	358.794006	359.505005	358.225006	359.790009	359.505005	359.221008	356.091003	354.098999	351.964996	354.526001	287.803009	349.830994	358.225006	358.367004	355.664001	352.960999	351.112	354.098999	353.671997	333.328003	336.458008	337.739014	349.688995	357.798004	347.981995	358.083008
chrX	131862	132902	CIS3_chrX:121960-123000	60	+	201.306	200.309998	202.871002	204.292999	205.289001	201.875	204.009003	202.160004	199.455994	201.164001	201.733002	206.854004	206.996994	206.854004	206.285004	205.432007	205.574005	207.281006	205.716003	207.565994	207.707993	209.130997	209.699997	209.414993	208.988007	208.703995	207.707993	200.737	209.130997	210.126007	211.548996	211.406998	213.255997	213.255997	216.386002	216.955002	214.962997	212.117996	205.432007	204.292999	207.850006	206.001007	141.981003	146.960007
chrV	417136	418624	SHO1_chrV:397769-399257	60	+	8.82047	9.105	9.105	9.105	8.82047	8.82047	8.82047	9.24727	9.24727	8.96274	8.96274	8.96274	364.34201	364.200012	369.890991	369.178986	380.134003	378.141998	378.996002	378	374.869995	376.007996	379.848999	379.848999	380.276001	379.565002	379.992004	378.852997	379.848999	376.576996	371.597992	370.03299	375.011993	372.877991	375.011993	375.580994	378.569	379.992004	378.996002	374.869995	380.417999	381.414001	382.837006	382.410004
chrXIV	381908	382676	TOM22_chrXIV:378705-379473	60	-	334.276001	333.059998	325.643005	326.980011	333.911987	328.196014	327.10199	335.979004	336.829987	338.532013	338.411011	330.627991	314.091003	334.519989	334.154999	319.806	321.386993	336.829987	337.072998	336.464996	336.221985	335.614014	325.643005	335.006012	333.667999	335.371002	337.924011	340.477997	340.355988	339.992004	322.480988	341.450989	341.694	339.505005	339.261993	335.006012	338.532013	340.113007	335.979004	316.036987	339.261993	340.113007	340.113007	341.32901
chrII	792167	793183	CTP1_chrII:783616-784632	60	+	335.889008	333.755005	334.751007	335.178009	329.487	335.747009	335.747009	334.182007	333.471008	334.609009	335.320007	332.759003	337.027008	337.312012	338.02301	337.881012	338.59201	337.027008	334.46701	332.759003	334.182007	335.036011	333.89801	330.910004	332.333008	338.308014	338.450012	339.019012	336.601013	338.02301	338.59201	337.739014	338.02301	335.036011	335.036011	339.588013	339.446014	309.143005	336.88501	339.730011	339.303986	339.019012	339.019012	338.734985
chrIV	545451	546107	RPC11_chrIV:547801-548457	60	+	338.165009	339.872986	340.726013	343.571991	340.299011	345.278992	345.135986	329.059998	336.31601	309.997009	308.005005	343.997986	345.98999	346.700989	345.98999	345.847992	346.700989	347.269989	347.412994	347.696991	348.265991	347.839996	345.705994	346.55899	346.131989	346.985992	348.692993	349.119995	348.834991	349.546997	349.688995	349.830994	332.475006	349.546997	349.973999	347.269989	347.269989	347.696991	348.123993	347.127991	333.755005	289.226013	320.23999	314.976013
chrIII	112929	113617	MRPL32_chrIII:118604-119292	60	-	480.803986	480.196014	477.033997	478.006989	477.398987	475.817993	469.980988	467.791992	473.264008	474.480011	457.821014	459.888	460.01001	465.725006	457.455994	462.076996	447.971985	478.127991	480.559998	475.940002	477.398987	477.641998	477.277008	478.980011	480.803986	480.803986	480.196014	481.53299	480.924988	480.559998	476.061005	476.911987	476.911987	481.654999	481.411987	476.303986	481.046997	471.68399	481.53299	483.964996	481.046997	484.208008	483.721985	483.479004
chrIX	402911	403839	DCG1_chrIX:411888-412816	60	+	322.515991	325.076996	332.048004	337.596008	336.88501	335.747009	334.46701	335.036011	333.755005	334.040009	338.02301	337.170013	338.308014	338.165009	333.471008	337.739014	337.596008	339.161011	340.015015	336.88501	340.299011	340.584015	338.877014	339.019012	337.45401	338.877014	340.015015	341.153015	341.010986	336.31601	335.747009	333.755005	335.320007	332.902008	335.178009	330.199005	335.320007	328.207001	295.485992	320.097992	335.036011	321.235992	339.019012	342.433014
chrIV	268623	270720	ATG20_chrIV:256533-258629	60	+	341.864014	340.584015	331.764008	331.194	332.617004	337.170013	335.747009	334.324005	338.877014	339.588013	340.299011	339.588013	338.877014	335.036011	337.739014	340.015015	337.881012	340.015015	340.441986	339.730011	336.743011	340.299011	333.471008	327.779999	339.446014	340.726013	330.341003	337.027008	341.864014	342.290985	343.002991	343.855988	342.575989	341.010986	341.153015	339.872986	341.010986	341.437988	341.153015	341.295013	341.721985	343.428986	342.290985	342.433014
chrIV	338513	341657	YDL073W_chrIV:326441-329585	60	-	496.125	495.516998	497.705994	497.949005	486.276001	430.339996	498.071014	498.921997	497.705994	498.557007	498.921997	497.218994	499.651001	499.286987	499.77301	498.678986	498.557007	499.77301	500.015991	500.015991	494.058014	496.976013	499.529999	497.826996	494.300995	468.765015	493.936005	494.300995	497.097992	494.300995	495.152008	491.626007	494.908997	497.584015	494.178986	483.479004	498.557007	492.963013	491.626007	487.613007	486.884003	495.031006	479.830994	483.843994
chrVI	83771	84981	MOB2_chrVI:62846-64054	60	+	318.105988	293.635986	314.691986	297.903992	292.213989	298.757996	304.591003	320.666992	323.369995	322.800995	323.653992	322.942993	320.80899	315.687988	313.553986	307.009003	309.570007	317.109985	315.687988	300.464996	318.959991	308.716003	324.080994	324.792999	324.934998	325.931	324.365997	325.503998	325.931	327.496002	325.931	325.787994	323.653992	323.653992	323.227997	325.931	327.779999	327.352997	326.5	327.069	326.925995	325.787994	327.496002	327.352997
chrII	62338	63234	ROX3_chrII:44120-45016	60	+	332.333008	331.194	333.044006	332.617004	331.479004	308.859009	321.946991	324.507996	315.687988	324.649994	325.362	335.747009	336.458008	336.31601	336.174011	333.89801	331.764008	329.203003	323.084991	333.89801	336.31601	334.46701	334.46701	333.186005	329.059998	320.950989	316.256989	235.591995	315.687988	323.084991	329.487	337.027008	337.170013	336.031006	334.46701	336.174011	336.458008	326.5	335.605011	336.743011	319.243988	338.59201	337.027008	338.308014
chrI	129908	131238	NTG1_chrI:126746-128074	60	+	334.040009	333.755005	323.227997	312.84201	320.950989	320.23999	333.471008	333.89801	333.613007	333.186005	333.186005	333.186005	326.5	325.362	325.362	325.787994	332.190002	330.341003	331.052002	330.199005	329.772003	332.048004	331.194	324.934998	318.390991	331.194	327.779999	333.471008	333.186005	336.31601	336.601013	336.174011	336.743011	336.458008	335.320007	335.889008	334.893005	336.743011	335.889008	336.88501	337.170013	335.320007	335.605011	335.889008
chrXVI	816337	818841	KAR3_chrXVI:815587-818091	60	+	326.214996	327.496002	327.496002	326.925995	324.792999	324.507996	323.227997	322.231995	323.511993	318.247986	321.946991	321.804993	324.080994	326.783997	326.356995	326.214996	327.921997	328.348999	328.634003	327.069	328.634003	329.203003	330.056	329.630005	329.772003	320.524994	327.352997	325.218994	323.653992	325.503998	326.5	328.348999	324.649994	330.056	330.199005	329.203003	329.914001	328.917999	328.776001	322.515991	329.772003	328.348999	318.390991	324.222992
chrXVI	167507	169250	AFT2_chrXVI:167694-169446	60	+	366.476013	366.760986	367.898987	362.06601	364.200012	354.384003	369.605988	369.178986	361.355011	371.455994	370.60199	369.463989	369.321991	363.915985	364.911011	358.083008	356.945007	368.894989	370.174988	369.890991	365.480011	366.334015	340.015015	352.960999	351.112	362.493011	363.631012	356.518005	364.34201	366.049988	364.769012	357.514008	368.609985	367.045013	369.463989	370.60199	370.743988	372.166992	371.17099	372.593994	371.028992	369.463989	369.178986	369.890991
chrXII	319910	321206	SUL2_chrXII:325096-326392	60	-	329.048004	334.763	338.776001	338.04599	338.04599	339.505005	340.477997	339.747986	328.196014	339.992004	333.667999	326.493988	332.330994	340.234985	341.694	339.019012	331.480011	331.843994	296.459015	297.674988	309.713013	295.121002	337.437988	340.963989	333.911987	333.790009	342.302002	343.882996	343.032013	344.247986	342.302002	342.787994	342.424011	342.666992	343.760986	341.937012	341.937012	342.666992	343.640015	343.640015	340.842987	342.424011	340.721008	343.032013
chrII	776707	777259	MRPL27_chrII:768212-768764	60	-	323.45401	322.359985	322.846008	322.967987	323.332001	324.427002	324.304993	324.18399	323.575989	322.480988	324.548004	324.791992	324.912994	293.904999	325.643005	326.980011	327.832001	327.345001	327.832001	323.332001	326.007996	319.197998	314.213013	297.917999	315.307007	313.605011	309.957001	321.144012	313.360992	310.928986	328.075012	329.169006	330.38501	330.627991	331.722992	330.141998	330.019989	330.019989	330.506989	329.898987	330.993011	327.588013	332.088013	331.966003
chrVIII	396109	396869	SPO16_chrVIII:401939-402699	60	+	309.855011	309.855011	311.13501	310.993011	311.420013	311.70401	311.277008	310.993011	309.428009	312.27301	311.989014	312.131012	311.846008	311.989014	311.989014	309.997009	306.298004	309.997009	310.281006	311.846008	313.838013	299.468994	297.903992	298.046997	295.200989	311.13501	314.407013	314.122986	315.403015	314.549011	314.122986	311.562012	304.164001	310.56601	312.415009	314.976013	313.980011	315.687988	316.967987	314.976013	315.545013	318.247986	317.963989	319.10199
chrXVI	102855	104503	RVB2_chrXVI:103129-104777	60	-	366.86499	366.256989	366.13501	362.609009	358.838989	362.609009	367.716003	366.5	362.001007	365.406006	365.648987	351.665009	362.730988	366.014008	346.315002	367.716003	368.446014	368.566986	358.838989	368.566986	369.540009	369.419006	370.877991	371.243011	371.243011	369.661987	370.877991	370.027008	370.027008	369.053986	369.053986	370.63501	372.822998	372.945007	373.674988	372.214996	372.459015	368.203003	368.566986	370.14801	371.606995	365.891998	368.932007	372.579987
chrXVI	503821	506053	MET12_chrXVI:504217-506449	60	+	299.753998	299.326996	294.204987	294.773987	299.895996	299.610992	298.899994	298.330994	297.761993	297.477997	296.765991	295.485992	297.903992	298.757996	298.899994	295.200989	298.472992	299.184998	299.468994	299.468994	300.464996	298.188995	300.322998	300.037994	299.468994	301.033997	302.740997	306.156006	306.440002	308.290009	308.432007	309.286011	308.859009	309.143005	309.286011	308.432007	306.440002	307.009003	307.009003	309.143005	302.884003	303.878998	307.294006	308.574005
chrII	769697	771235	PAF1_chrII:761220-762740	60	-	324.548004	329.169006	329.169006	328.925995	329.656006	331.11499	330.141998	332.574005	332.209015	332.088013	331.722992	330.993011	332.088013	325.278015	326.615997	325.399994	330.872009	331.358002	331.843994	330.872009	329.169006	332.816986	331.722992	330.019989	329.777008	330.872009	331.11499	333.059998	333.182007	334.276001	334.276001	334.519989	334.276001	332.816986	332.816986	332.816986	331.358002	331.843994	331.235992	331.843994	333.790009	332.696014	334.640991	334.39801
chrII	145808	150391	EDE1_chrII:127632-132216	60	+	420.394989	423.666992	421.959991	423.80899	425.089996	423.382996	423.951996	421.674988	423.80899	424.804993	424.947998	424.947998	424.520996	422.813995	422.528992	420.394989	416.980988	420.536987	424.947998	425.231995	427.082001	425.373993	426.796997	423.80899	427.365997	396.209991	428.362	427.934998	427.223999	426.511993	426.938995	426.227997	429.216003	423.382996	427.365997	428.645996	428.931	426.938995	428.503998	428.503998	430.496002	430.496002	430.779999	429.785004
chrXV	589125	593485	RPB2_chrXV:612589-616949	60	+	327.210999	326.5	326.925995	326.5	302.029999	326.783997	325.931	326.356995	323.084991	325.218994	322.800995	324.792999	324.080994	324.649994	324.934998	324.222992	321.662994	323.653992	322.800995	324.792999	324.080994	327.921997	327.496002	321.093994	324.649994	307.578003	328.490997	329.487	329.345001	327.210999	330.768005	330.341003	314.549011	326.925995	328.776001	328.917999	320.80899	324.649994	327.779999	329.345001	329.203003	323.511993	329.487	329.772003
chrXV	390825	391025	SNR62_chrXV:409774-409974	60	+	335.747009	337.596008	336.88501	338.02301	336.88501	336.458008	338.450012	338.165009	338.308014	338.02301	337.596008	336.458008	337.027008	334.182007	337.596008	337.312012	326.214996	338.308014	338.308014	338.02301	335.889008	319.67099	321.519989	339.019012	339.161011	339.730011	339.303986	339.446014	339.161011	336.174011	339.588013	337.45401	302.315002	335.178009	340.441986	340.015015	337.739014	322.373993	340.441986	339.730011	339.588013	342.006989	341.864014	339.872986
chrX	420154	421786	MAD3_chrX:409394-411026	60	+	409.298004	410.294006	410.863007	410.721008	410.721008	408.587006	408.587006	410.294006	410.863007	410.436005	410.436005	411.14801	411.575012	411.14801	411.71701	405.742004	405.029999	409.014008	410.01001	408.302002	406.738007	405.742004	409.44101	406.453003	403.039001	405.884003	406.595001	389.381012	407.733002	409.44101	409.867004	407.591003	410.721008	404.319	402.895996	388.38501	411.575012	412.144012	412.428009	411.71701	411.575012	412.001007	412.001007	406.026001
chrXV	338343	341271	RTS1_YOR015W_chrXV:357426-360354	60	-	310.200012	313.847992	310.442993	313.847992	315.307007	317.617004	316.036987	313.23999	317.131012	317.009003	313.483002	314.334015	315.792999	317.860992	313.360992	319.562988	319.197998	319.320007	319.928009	320.049011	316.036987	319.076996	311.173004	310.808014	318.589996	321.752014	321.386993	321.630005	320.292999	310.442993	244.292999	267.032013	264.477997	313.605011	314.455994	316.888	321.386993	320.414001	320.049011	320.17099	321.022003	320.17099	316.036987	320.17099
chrIV	1341192	1343408	HEH2_chrIV:1379881-1382097	60	+	566.075012	553.270996	563.372009	566.643982	566.21698	557.823975	559.388977	554.835999	536.768005	537.622009	555.120972	553.981995	550.567993	567.781982	568.351013	565.791016	552.559998	556.828003	561.807007	520.40802	563.799011	569.916016	563.086975	569.346985	571.481018	573.61499	570.200989	572.619019	572.47699	572.335022	562.945007	571.765991	573.046021	574.325989	574.752991	575.179993	575.322021	575.606995	573.757019	575.606995	577.455994	578.309998	578.593994	578.025024
chrXV	235568	235744	YOL038C-A_chrXV:254919-255095	60	+	409.583008	406.167999	405.173004	405.315002	400.050995	406.880005	400.904999	405.884003	369.605988	407.591003	400.192993	382.552002	408.160004	407.591003	409.867004	415.558014	416.838013	416.838013	416.553986	417.265015	417.549988	417.122986	417.407013	417.834015	418.687988	418.403015	419.11499	419.11499	418.971985	418.971985	418.687988	411.14801	414.278015	413.709015	414.13501	412.713013	416.411987	411.859009	413.56601	412.570007	409.583008	418.260986	417.122986	416.269012
chrII	431750	432886	RFC5_chrII:423749-424885	60	-	344.97699	344.612	344.612	344.003998	344.612	344.126007	342.424011	344.003998	343.882996	343.518005	344.368988	344.368988	343.760986	345.707001	346.923004	347.531006	347.044006	348.139008	348.016998	345.098999	344.126007	342.05899	322.115997	329.898987	334.03299	336.829987	337.195007	344.368988	320.292999	346.436005	347.165985	345.584991	342.787994	341.571991	343.032013	342.545013	343.153015	344.247986	341.208008	344.734009	343.640015	329.656006	329.411987	305.821991
chrV	494737	496025	OXA1_chrV:475006-476294	60	-	314.821014	314.576996	315.307007	314.213013	315.184998	309.834991	316.036987	301.80899	300.229004	303.877014	316.279999	314.213013	309.22699	312.51001	317.131012	316.52301	316.765991	316.888	318.104004	317.617004	317.373993	312.51001	307.403015	310.078003	286.244995	306.673004	300.592987	284.907013	281.623993	273.597992	289.770996	291.959991	299.621002	307.037994	311.173004	304.848999	319.562988	318.589996	320.17099	320.536011	320.899994	320.17099	320.049011	319.806
chrXIV	194455	199384	ATG2_chrXIV:191186-196114	60	-	422.192993	425.233002	428.394012	428.881012	426.570007	428.515991	428.27301	427.542999	413.802002	427.178009	424.138	426.084015	384.862	393.130005	419.273987	419.395996	404.317993	411.856995	421.097992	418.787994	393.009003	424.138	421.705994	416.355988	417.815002	412.950989	410.884003	423.044006	424.381012	422.192993	427.178009	428.759003	423.286987	421.097992	421.828003	425.233002	427.178009	432.649994	433.501007	433.015015	432.285004	428.028992	427.786011	430.339996
chrVII	1010483	1011509	FOL2_chrVII:1024904-1025928	60	+	319.528992	320.23999	319.67099	319.385986	318.390991	314.265015	316.114014	314.976013	316.825989	315.687988	318.247986	317.821014	317.963989	318.105988	317.963989	315.545013	319.954987	320.524994	320.666992	319.385986	318.816986	315.260986	312.984009	301.319	301.175995	314.265015	230.897003	304.875	316.683014	312.84201	313.696014	318.105988	320.381989	318.53299	320.524994	320.80899	320.381989	309.428009	308.432007	320.23999	316.256989	317.678986	320.80899	320.097992
chrX	257368	262023	BCK1_chrX:247149-251813	60	-	298.404999	297.796997	297.917999	298.040009	298.64801	299.864014	300.714996	301.80899	302.053009	301.687988	301.687988	301.931	301.56601	302.053009	298.769012	303.024994	302.661011	301.445007	303.632996	303.269012	304.363007	304.848999	297.309998	292.933014	287.21701	294.63501	285.757996	302.539001	305.700989	302.053009	306.065002	304.971008	305.457001	306.30899	306.429993	306.552002	303.147003	304.848999	306.552002	307.160004	307.403015	302.903992	306.30899	306.916992
chrIX	257348	258459	AGE2_chrIX:272766-273878	60	+	298.330994	298.615997	298.899994	292.071014	296.196991	297.477997	299.610992	300.464996	300.181	300.606995	300.464996	301.175995	300.891998	299.326996	300.322998	300.322998	300.606995	300.322998	301.175995	300.606995	301.319	301.175995	303.026001	302.884003	300.891998	302.315002	302.740997	294.347992	302.171997	301.319	301.033997	300.891998	300.464996	298.046997	296.196991	296.623993	297.477997	294.631989	293.209991	294.631989	288.515015	296.623993	262.622009	212.828995
chrIV	901032	902536	IVY1_chrIV:924689-926193	60	-	316.765991	316.644989	316.644989	317.131012	316.036987	315.792999	315.915009	316.036987	316.52301	317.252991	318.225006	318.346985	315.792999	311.050995	316.644989	318.104004	318.589996	317.981995	315.184998	316.644989	316.52301	318.712006	319.076996	319.562988	313.847992	319.684998	319.076996	318.712006	313.483002	313.847992	311.536987	312.51001	313.605011	316.036987	315.307007	312.631989	316.401001	317.496002	317.496002	311.173004	316.15799	311.781006	292.933014	295.121002
chrXVI	500013	501852	SKS1_chrXVI:500409-502249	60	+	281.686005	293.493988	286.808014	248.110992	280.406006	296.481995	295.627991	301.460999	300.322998	301.033997	294.062988	305.871002	317.963989	317.252014	319.243988	313.269012	320.524994	320.524994	320.381989	314.976013	319.528992	318.53299	317.678986	124.766998	266.463989	307.152008	315.403015	316.825989	316.683014	314.549011	310.850006	308.574005	311.70401	309.712006	319.528992	320.381989	318.674988	320.80899	320.23999	316.540985	316.967987	316.114014	313.553986	313.838013
chrII	758023	759863	CHK1_chrII:749549-751389	60	-	300.714996	298.890991	300.471985	304.240997	305.944	303.997986	305.57901	306.552002	302.416992	302.539001	306.673004	304.727997	306.30899	306.30899	306.30899	306.187012	305.457001	306.795013	307.037994	307.524994	307.403015	307.160004	307.524994	307.524994	307.281006	303.024994	298.890991	301.445007	304.363007	302.782013	298.28299	303.997986	303.147003	306.795013	307.281006	303.390015	304.727997	302.539001	304.240997	302.903992	308.740997	308.497009	303.024994	303.632996
chrVII	100054	103486	SPT16_chrVII:98879-102311	60	-	303.269012	302.661011	300.958008	302.29599	300.350006	302.661011	302.539001	303.390015	304.240997	301.80899	303.755005	304.727997	305.821991	306.065002	305.944	306.30899	305.944	306.429993	305.213989	305.700989	306.429993	303.755005	300.592987	306.065002	305.821991	305.57901	305.57901	306.187012	307.403015	305.57901	290.378998	303.024994	304.119995	304.605988	306.795013	304.848999	297.309998	298.040009	306.30899	303.997986	307.281006	299.621002	297.188995	299.013
chrVII	91097	92458	SKI8_chrVII:89929-91290	60	+	301.744995	257.359009	294.916992	266.036987	208.419006	196.326996	296.623993	283.820007	306.440002	310.56601	305.729004	307.152008	311.420013	313.696014	315.971985	298.472992	313.696014	316.256989	316.683014	315.829987	318.816986	318.959991	318.816986	318.959991	277.703003	319.812988	320.666992	319.243988	320.666992	320.23999	321.804993	322.515991	323.084991	322.800995	323.227997	320.524994	321.093994	318.247986	319.10199	316.114014	320.381989	319.812988	261.057007	280.406006
chrXVI	655036	656532	MNI2_chrXVI:655106-656602	60	+	519.127014	520.265991	520.692017	521.119019	521.687988	522.541992	521.260986	520.692017	522.400024	519.554016	512.299011	518.557983	511.445007	518.132019	518.273987	522.968994	511.587006	515.286011	508.600006	508.031006	505.753998	511.587006	500.063995	515.286011	523.963989	520.40802	519.27002	524.249023	522.257019	526.809998	526.952026	525.387024	524.817993	524.106995	526.666992	526.952026	526.666992	527.093994	520.265991	522.968994	523.252991	525.387024	527.947998	527.520996
chrXIV	413208	415320	YNL115C_chrXIV:410005-412117	60	+	283.678009	281.971008	283.678009	285.100006	286.381012	285.100006	285.243011	285.669006	284.958008	285.669006	287.946014	288.372009	287.519012	287.803009	288.657013	287.946014	288.657013	288.657013	288.941986	288.799011	288.657013	288.799011	288.657013	287.519012	290.364014	289.937012	289.795013	290.506012	291.217987	291.359985	291.359985	286.52301	290.648987	291.502014	291.359985	291.786987	292.355988	292.355988	292.640015	286.950012	285.100006	286.52301	291.644989	292.497986
chrIV	161273	168098	GLT1_chrIV:149100-155932	60	+	181.246002	180.677002	180.393005	180.535004	179.966003	177.973999	179.682007	181.673004	181.957993	181.957993	180.108002	177.973999	175.556	178.542999	178.117004	177.973999	181.531006	175.414001	178.970001	181.815994	169.154007	170.718994	168.869003	176.408997	175.556	175.414001	175.128998	158.341995	176.977997	175.839996	174.559998	172.567993	170.576996	179.824005	178.686005	182.669006	183.095993	166.166	166.878006	167.447006	180.820007	182.384995	182.669006	182.811005
chrXV	657093	657524	SNR36_chrXV:680565-680997	60	+	303.453003	301.744995	304.591003	294.631989	304.164001	283.109009	271.72699	305.729004	306.867004	306.583008	307.152008	307.436005	305.302002	303.453003	306.867004	305.729004	308.005005	308.147003	308.147003	308.147003	308.147003	295.200989	306.013	294.631989	292.497986	275.425995	272.580994	286.52301	292.78299	303.026001	302.457001	305.871002	307.721008	305.444	307.863007	309.712006	309.570007	299.468994	307.863007	309.570007	309.855011	311.277008	310.850006	309.997009
chrXII	858981	861885	VAC14_chrXII:893527-896431	60	-	308.010986	305.821991	309.470001	309.59201	308.010986	308.862	303.877014	309.22699	308.497009	306.552002	309.59201	308.984009	309.59201	303.390015	303.755005	309.470001	311.658997	310.200012	310.565002	310.321014	303.390015	303.632996	299.256012	305.57901	288.069	295.485992	308.376007	307.889008	308.984009	310.565002	288.554993	237.119003	277.610992	309.59201	309.105011	311.658997	311.781006	312.144989	311.415985	308.740997	309.22699	309.470001	309.713013	311.294006
chrI	90859	95676	MYO4_chrI:87698-92514	60	+	1.13813	1.13813	1.13813	1.13813	1.13813	1.13813	1.13813	1.13813	1.13813	1.13813	1.13813	1.13813	1.13813	1.13813	1.13813	1.13813	1.13813	1.13813	1.13813	1.13813	1.13813	1.13813	1.13813	1.13813	1.13813	1.13813	1.13813	1.13813	1.13813	1.13813	1.28039	1.28039	1.13813	1.28039	1.56492	1.56492	1.56492	1.56492	1.70719	1.70719	1.70719	1.70719	1.70719	1.84945
chrIV	1326344	1327031	TSA2_chrIV:1365033-1365721	60	+	313.838013	317.963989	315.971985	314.549011	315.971985	319.954987	317.963989	318.674988	321.662994	320.666992	322.800995	322.658997	322.373993	322.373993	318.816986	320.80899	321.519989	320.524994	322.373993	306.583008	322.231995	324.080994	324.649994	324.365997	270.731995	296.338989	323.938995	325.503998	324.507996	324.222992	323.796997	325.645996	325.503998	325.362	326.072998	325.218994	277.703003	297.903992	327.496002	328.348999	328.348999	326.641998	267.316986	308.290009
chrXI	441721	442401	SFT1_chrXI:429973-430653	60	+	303.167999	303.878998	303.878998	304.449005	304.875	304.875	305.587006	305.018005	303.026001	304.733002	301.460999	302.740997	301.744995	305.160004	305.587006	302.884003	303.167999	298.899994	293.493988	301.175995	303.453003	285.243011	303.878998	301.319	298.330994	302.315002	282.540009	300.891998	302.029999	301.602997	285.669006	290.364014	292.213989	304.875	306.583008	304.306	306.298004	306.156006	306.298004	309.286011	310.56601	310.281006	310.424011	311.420013
chrVII	57258	58242	TAN1_chrVII:62074-63058	60	-	268.855988	303.390015	302.174011	303.877014	302.903992	293.540985	295.36499	293.783997	295.485992	295.729004	299.984985	303.755005	303.632996	303.755005	298.040009	291.35199	292.933014	295.485992	300.714996	298.526001	291.595001	301.079987	294.513	293.540985	285.028992	289.770996	289.528015	269.707001	292.080994	292.080994	277.733002	245.143997	263.506012	258.519989	271.773987	287.946991	296.337006	256.088013	261.437988	266.910004	307.524994	305.944	306.30899	307.403015
chrXIII	471950	473430	ASC1_SNR24_chrXIII:499262-500742	60	+	297.050995	301.888	306.013	302.029999	296.765991	293.35199	301.175995	306.867004	307.152008	297.903992	304.022003	285.38501	294.773987	299.753998	253.660004	255.225006	247.257996	290.506012	280.263	277.134003	283.109009	283.678009	289.368011	310.139008	309.855011	305.444	310.56601	310.993011	310.281006	310.139008	310.139008	310.424011	309.570007	311.420013	312.558014	314.122986	313.980011	313.696014	314.407013	314.549011	315.118011	313.696014	313.696014	314.549011
chrXVI	317588	319100	RNY1_chrXVI:317502-319014	60	+	308.290009	308.290009	306.298004	308.432007	308.290009	309.286011	308.859009	307.863007	299.041992	306.583008	306.156006	309.286011	299.184998	298.330994	279.837006	299.468994	301.033997	307.009003	307.578003	310.139008	310.56601	309.570007	309.570007	310.139008	309.997009	307.009003	306.013	301.319	309.428009	309.712006	297.903992	286.52301	290.221985	287.234009	234.880997	236.587997	239.860001	288.372009	278.556	278.272003	295.485992	295.485992	294.48999	301.460999
chrXII	530630	532014	SEC13_chrXII:559439-560823	60	-	298.404999	298.526001	298.28299	283.93399	287.21701	296.945007	297.796997	299.864014	300.229004	296.945007	296.093994	297.066986	295.36499	281.746002	298.28299	295.972992	296.459015	298.526001	299.134003	300.471985	302.782013	303.511993	303.877014	305.092987	304.848999	304.848999	304.971008	305.092987	306.065002	305.213989	304.971008	306.30899	306.673004	306.916992	306.552002	304.240997	303.390015	305.57901	302.782013	304.240997	304.363007	303.511993	305.700989	305.092987
chrII	48566	49461	SFT2_chrII:23993-24889	60	-	287.096008	287.582001	287.338989	286.730988	287.946991	286.973999	288.190002	288.554993	288.312012	289.406006	290.256989	290.378998	289.285004	290.501007	287.70401	290.743988	280.165009	290.86499	291.472992	291.71701	290.622009	291.230011	291.35199	290.987	290.501007	290.135986	288.920013	287.946991	266.666992	289.162994	290.378998	290.135986	282.475006	291.71701	290.86499	292.203003	280.651001	279.921997	279.191986	279.799988	286.122986	280.40799	281.502014	283.812988
chrVI	155911	157199	MSH4_chrVI:134554-135842	60	+	484.415009	483.134003	476.020996	474.597992	486.549011	486.122009	482.992004	483.846008	483.988007	472.463989	470.756989	482.423004	480.289001	482.565002	482.423004	467.769012	485.553009	481.712006	485.695007	487.82901	489.821014	484.699005	488.96701	489.678009	489.678009	489.963013	489.821014	487.118011	487.402008	484.272003	487.118011	487.402008	474.17099	474.740997	474.740997	491.812012	491.385986	490.532013	489.821014	492.665985	495.79599	495.510986	494.372986	493.803986
chrV	426180	428500	DSE1_chrV:406809-409129	60	+	312.700012	312.131012	308.290009	313.980011	307.009003	316.825989	318.105988	318.390991	318.959991	316.967987	317.109985	316.683014	318.674988	319.10199	318.959991	318.247986	318.674988	318.247986	318.816986	316.967987	316.540985	317.109985	318.105988	313.980011	299.753998	315.403015	319.10199	319.385986	319.10199	310.708008	318.674988	311.846008	319.954987	311.277008	320.381989	321.093994	319.385986	318.53299	320.23999	320.80899	319.10199	320.950989	318.390991	320.23999
chrXI	444624	446736	BYE1_chrXI:432893-435005	60	+	3.84117	3.84117	3.69891	3.98344	3.98344	3.98344	3.98344	3.98344	3.84117	3.84117	2.27625	2.84531	3.84117	3.98344	4.1257	4.1257	4.1257	4.1257	4.1257	4.1257	4.1257	4.1257	4.1257	3.84117	4.26797	4.26797	4.26797	4.41024	4.26797	4.26797	4.26797	4.26797	4.1257	4.1257	4.26797	4.26797	4.1257	4.41024	4.41024	4.41024	6.11742	6.25969	419.967987	358.794006
chrV	149541	150869	tQ(UUG)E2_chrV:130077-131405	60	+	310.850006	310.850006	309.286011	309.997009	291.786987	309.428009	309.001007	309.143005	310.281006	307.009003	309.143005	308.859009	308.574005	309.286011	307.721008	308.005005	305.871002	307.863007	301.033997	308.574005	309.143005	308.859009	310.708008	310.993011	310.993011	310.56601	310.139008	310.850006	310.139008	308.290009	273.860992	270.019989	307.863007	306.583008	309.143005	307.578003	263.334015	253.516998	271.15799	303.737	294.916992	309.143005	310.281006	301.319
chrIV	1192267	1195458	RGA2_chrIV:1230061-1233253	60	-	4.86397	5.47197	7.90395	11.5519	12.0383	12.0383	12.2815	12.5247	12.8895	12.8895	13.0111	14.8351	15.9295	17.023899	18.6047	23.103901	34.047798	35.385399	39.154999	40.370998	41.708599	43.7757	43.897301	45.599701	49.490898	53.625301	49.612499	54.476501	54.841301	55.084499	55.327702	54.7197	54.962898	55.084499	52.6525	52.774101	54.598099	53.8685	42.681301	37.2094	54.3549	54.841301	54.841301	55.5709
chrVIII	261270	262078	LRP1_chrVIII:267479-268287	60	-	267.397003	268.734009	263.019012	265.81601	261.074005	195.287994	263.506012	266.54599	271.773987	274.205994	274.328003	271.895996	271.287994	266.910004	268.369995	269.098999	273.84201	272.868988	275.058014	270.558014	271.410004	272.868988	264.964996	268.977997	274.692993	275.786987	277.125	280.651001	281.381012	281.502014	272.381989	281.867004	282.109985	282.231995	280.894012	281.381012	280.651001	281.381012	281.381012	281.259003	275.786987	276.881989	281.259003	284.786011
chrXI	55308	56244	ADD66_chrXI:48916-49852	60	+	301.744995	301.460999	302.457001	301.319	301.033997	286.239014	296.481995	275.141998	256.078003	296.196991	299.753998	302.740997	287.377014	303.167999	302.029999	302.884003	302.884003	303.737	301.319	299.041992	277.703003	292.78299	247.115005	251.526001	299.753998	301.602997	298.899994	298.615997	300.322998	302.171997	297.619995	304.306	304.733002	305.018005	304.875	304.164001	304.733002	305.302002	301.602997	299.895996	299.326996	303.737	302.029999	305.302002
chrX	444223	445847	OST1_chrX:433082-434706	60	+	70.137001	70.563797	70.990601	71.417397	64.8731	71.275101	73.693604	74.831703	74.547203	74.4049	75.400803	72.4132	70.990601	60.036098	65.869003	84.932602	96.882896	107.125999	110.255997	117.084999	120.213997	120.926003	125.763	131.880005	141.981003	150.233002	168.727005	173.705994	176.977997	182.242004	184.233994	187.932999	191.063004	192.059006	197.464996	186.367996	205.858002	194.904007	202.585999	229.048004	236.729996	252.237	259.919006	264.898987
chrII	786402	788026	APM3_chrII:777904-779528	60	+	307.863007	310.281006	309.286011	311.562012	311.846008	312.84201	312.84201	312.558014	312.984009	311.989014	311.277008	311.277008	305.018005	311.277008	310.424011	309.001007	307.152008	306.298004	305.160004	304.022003	302.884003	286.808014	282.397003	279.552002	286.950012	290.079987	264.471985	266.178986	304.306	310.56601	303.026001	303.595001	308.005005	310.139008	313.269012	313.269012	310.56601	308.290009	304.875	307.436005	300.181	314.976013	312.27301	313.127014
chrII	49526	53167	ECM21_chrII:24949-28605	60	+	302.598999	295.200989	297.192993	290.648987	280.548004	285.95401	286.381012	278.128998	281.117004	278.697998	292.640015	302.171997	301.033997	279.694	292.78299	291.644989	288.088013	305.729004	303.453003	304.875	302.029999	286.52301	308.147003	304.449005	281.828003	305.871002	307.721008	309.855011	307.721008	307.436005	308.290009	299.468994	306.725006	306.013	307.721008	297.761993	304.022003	306.298004	294.062988	294.916992	291.359985	295.05899	291.502014	295.769989
chrIV	168478	170126	UGA3_chrIV:156312-157960	60	-	317.860992	320.657013	320.17099	322.115997	322.602997	320.657013	322.602997	321.872986	321.872986	321.630005	319.928009	317.373993	317.617004	320.536011	321.872986	310.565002	321.752014	320.414001	320.899994	321.752014	323.210999	317.981995	318.833008	317.009003	320.899994	322.238007	306.552002	321.994995	321.872986	321.386993	324.304993	324.791992	325.156006	325.278015	294.148987	325.156006	325.035004	324.912994	314.576996	324.670013	324.18399	324.427002	324.912994	323.575989
chrXI	423234	428690	URB1_chrXI:411485-416941	60	+	281.259003	279.837006	283.393005	283.962006	284.389008	284.247009	284.81601	285.38501	284.389008	284.389008	282.682007	283.109009	277.703003	278.414001	279.410004	271.584991	280.975006	270.873993	279.552002	285.669006	287.09201	283.962006	287.519012	287.661011	286.808014	286.665009	286.665009	283.251007	283.535004	283.109009	286.096008	284.958008	286.808014	280.548004	281.686005	283.678009	277.417999	278.556	288.372009	285.527008	285.527008	255.794006	289.937012	270.588989
chrVII	164576	166280	TOS3_chrVII:163369-165073	60	+	652.429993	648.588989	648.588989	647.023987	652.999023	652.145996	651.150024	654.421997	654.138	629.66803	649.015991	651.007996	651.861023	651.007996	562.234009	647.593018	651.434021	649.299988	649.869995	654.564026	653.142029	634.078003	651.861023	652.004028	647.309021	649.72699	648.304993	569.632019	640.052979	645.458984	651.434021	649.869995	609.182007	654.138	655.276001	655.132996	653.853027	505.042999	647.450989	656.697998	656.982971	655.41803	654.280029	641.903015
chrXIII	851165	852669	YMR304C-A_SCW10_chrXIII:878902-880406	60	+	336.88501	336.88501	330.625	333.186005	333.89801	330.341003	327.496002	328.917999	333.613007	335.036011	338.308014	338.877014	334.751007	340.726013	341.010986	341.010986	339.872986	339.161011	334.040009	339.019012	339.872986	340.015015	339.730011	340.441986	325.503998	311.846008	307.578003	296.765991	297.761993	303.737	337.739014	337.45401	337.027008	337.596008	340.299011	342.433014	332.048004	341.721985	343.002991	342.859985	335.889008	341.864014	341.864014	340.015015
chrXIII	520470	522797	SIP5_chrXIII:547674-550002	60	-	378.052002	382.673004	386.199005	383.523987	355.678009	384.253998	383.403015	386.563995	386.321014	385.834991	359.93399	372.701996	382.673004	388.265991	390.454987	391.549988	391.67099	390.454987	379.390015	389.481995	382.429993	389.360992	389.846985	379.024994	391.792999	391.792999	392.036011	389.481995	381.821991	388.144989	387.415009	378.539001	380.240997	375.619995	382.550995	361.393005	383.889008	390.820007	390.941986	386.563995	393.981995	393.009003	394.833008	395.197998
chrXI	475145	476670	PRY2_chrXI:463753-465249	60	-	289.770996	288.677002	289.406006	290.014008	289.893005	290.743988	291.71701	291.230011	288.920013	254.628998	291.71701	291.959991	291.35199	292.446014	291.472992	290.256989	290.014008	291.838013	291.35199	292.080994	290.987	292.325012	292.688995	291.959991	292.203003	292.325012	284.786011	282.962006	282.717987	291.71701	288.920013	292.933014	292.688995	292.933014	290.743988	295.36499	295.608002	294.756989	288.920013	295.243011	287.825012	285.149994	280.651001	278.705994
chrVII	246573	249610	FLC3_chrVII:245398-248438	60	-	296.580994	278.949005	296.945007	294.513	294.027008	292.567993	295.729004	283.93399	296.459015	296.701996	297.674988	298.161011	298.040009	297.066986	297.432007	295.121002	299.256012	299.621002	295.485992	300.350006	299.013	300.229004	297.674988	299.864014	299.742004	297.674988	293.661987	294.269989	292.080994	289.406006	288.190002	294.513	300.106995	301.079987	299.864014	301.079987	299.984985	299.013	295.729004	291.109009	293.904999	288.554993	288.312012	288.069
chrX	442471	443359	SYS1_chrX:431330-432218	60	+	274.714996	288.941986	288.372009	287.803009	289.510986	287.09201	285.243011	291.502014	291.928986	291.644989	290.648987	291.502014	289.653015	290.506012	290.221985	286.665009	288.799011	289.510986	291.359985	291.644989	290.506012	290.933014	290.648987	292.355988	291.217987	293.493988	293.778992	293.92099	294.204987	294.347992	294.204987	295.05899	294.773987	294.062988	290.506012	294.062988	295.200989	295.343994	295.912994	295.912994	289.653015	294.631989	293.778992	293.066986
chrV	233684	234540	YPT31_chrV:213926-214782	60	+	87.2089	101.151001	102.289001	104.138	109.544998	107.695	120.357002	129.604004	145.253006	156.776993	160.901993	169.865005	176.266998	197.322006	222.076996	243.132004	246.261993	249.819	252.237	253.802002	254.656006	267.885986	271.869995	274.572998	279.979004	284.81601	285.243011	286.808014	289.653015	278.128998	291.502014	294.773987	296.623993	294.916992	296.481995	293.92099	298.899994	299.753998	295.769989	298.757996	298.330994	299.184998	298.472992	301.460999
chrXV	250375	252300	YOL029C_YAP7_chrXV:269717-271621	60	+	289.937012	290.648987	288.657013	286.52301	290.364014	289.937012	290.221985	289.653015	242.705002	275.569	287.946014	289.226013	285.812012	294.204987	294.48999	293.493988	294.48999	291.786987	289.084015	295.485992	292.924988	296.623993	297.619995	297.477997	297.619995	297.477997	297.619995	296.765991	296.054993	296.765991	295.912994	294.204987	292.78299	292.640015	294.916992	290.506012	287.234009	295.485992	295.627991	294.204987	292.78299	288.088013	270.304993	287.519012
chrII	746270	746870	YPT10_chrII:737793-738393	60	+	297.334991	297.477997	294.204987	295.200989	295.200989	293.493988	294.773987	296.196991	299.041992	300.037994	300.464996	300.464996	291.359985	292.213989	292.355988	292.640015	290.648987	296.481995	295.485992	299.468994	300.322998	301.888	301.460999	301.888	301.602997	297.761993	296.481995	297.334991	286.950012	291.217987	293.209991	300.464996	300.464996	300.464996	301.033997	302.029999	301.602997	302.029999	303.309998	283.820007	301.888	294.916992	292.78299	302.740997
chrXV	687587	689059	MCA1_chrXV:717065-718537	60	-	283.204987	283.204987	283.083008	283.69101	283.812988	283.083008	282.717987	282.231995	281.867004	275.544006	276.273987	272.381989	281.623993	281.015991	281.015991	282.962006	283.812988	281.381012	275.786987	280.77301	280.042999	283.083008	282.962006	282.717987	286.365997	286.365997	285.636993	275.786987	285.394012	282.231995	284.056	284.907013	285.394012	286.973999	287.460999	287.70401	288.433014	288.554993	288.554993	277.002991	277.368011	276.029999	288.312012	285.636993
chrVIII	136203	137869	ARG4_chrVIII:139797-141461	60	+	291.502014	296.338989	290.079987	252.095001	293.493988	292.640015	295.769989	273.718994	296.481995	296.623993	296.196991	297.761993	297.761993	286.381012	286.096008	294.773987	292.497986	292.924988	297.050995	297.192993	297.050995	298.615997	299.326996	297.192993	297.619995	296.90799	298.330994	297.192993	299.468994	297.761993	298.757996	299.468994	299.326996	299.468994	296.054993	293.92099	296.90799	299.895996	299.326996	299.753998	298.615997	299.184998	299.468994	299.610992
chrIV	263604	265876	NUP84_chrIV:251513-253785	60	-	399.817993	400.304993	397.507996	384.131989	397.751007	392.401001	400.912994	399.209991	402.006989	401.885986	393.373993	400.912994	401.641998	394.833008	397.507996	402.128998	397.022003	399.209991	401.520996	402.858002	402.25	402.493988	402.006989	402.61499	388.02301	394.589996	393.494995	400.790985	401.764008	402.858002	404.074005	399.575012	401.398987	399.817993	401.885986	393.373993	393.009003	394.346008	399.696991	402.25	402.128998	401.398987	402.372009	403.10199
chrII	631503	632374	DER1_chrII:623437-624308	60	-	45.1133	37.817402	34.169399	30.035	46.3293	48.518101	57.6381	56.665298	60.07	62.6236	63.4748	60.799599	60.07	60.5564	61.4076	61.285999	61.650799	62.9884	55.5709	59.948399	62.6236	64.325996	59.340401	69.797997	69.068398	68.095596	67.487602	67.365997	69.190002	69.433197	68.825203	44.018902	42.802898	67.122803	69.676399	70.041199	70.041199	70.041199	67.122803	72.959602	75.148399	76.972298	79.2827	80.6203
chrVIII	497009	499009	YHR202W_chrVIII:502356-504356	60	-	298.161011	298.64801	297.796997	299.742004	299.377014	296.337006	273.720001	292.567993	296.216003	295.851013	297.796997	296.580994	297.917999	296.337006	292.325012	295	299.013	299.134003	296.580994	297.432007	298.404999	299.256012	298.890991	299.256012	299.134003	299.377014	298.161011	298.161011	299.621002	300.592987	300.350006	300.106995	299.742004	299.498993	299.134003	300.471985	302.29599	302.539001	302.29599	300.958008	294.269989	296.824005	300.471985	292.933014
chrVII	1032286	1034136	CWC22_chrVII:1046716-1048524	60	-	277.48999	277.854004	278.584015	278.826996	278.584015	279.557007	279.921997	279.799988	277.854004	277.368011	276.76001	279.434998	280.165009	280.165009	280.286011	280.651001	280.651001	279.678009	281.015991	279.557007	280.651001	278.826996	277.854004	281.138	281.259003	280.042999	280.77301	281.015991	280.042999	280.286011	281.502014	281.623993	282.717987	282.231995	283.93399	283.325989	285.636993	285.757996	285.636993	283.204987	281.015991	284.907013	286.122986	282.231995
chrIII	245584	246160	IMG2_chrIII:240010-240586	60	+	293.92099	293.92099	292.497986	292.924988	295.05899	293.778992	294.773987	294.48999	292.213989	290.506012	291.359985	285.669006	286.096008	292.924988	291.217987	292.640015	295.200989	295.05899	293.635986	293.066986	293.066986	291.502014	293.066986	281.401001	292.213989	295.912994	296.623993	294.204987	297.192993	296.623993	296.196991	297.334991	297.334991	297.903992	297.903992	291.644989	294.347992	289.084015	273.434998	284.389008	288.657013	286.950012	294.773987	296.196991
chrXIII	713198	714446	RNH1_chrXIII:740162-741410	60	-	296.459015	295.972992	296.580994	295.121002	297.309998	298.769012	299.134003	299.498993	299.864014	299.864014	299.621002	299.377014	299.134003	298.890991	294.756989	295.608002	293.540985	282.717987	297.917999	297.188995	294.269989	299.498993	299.621002	298.404999	299.256012	295.121002	295	276.273987	283.204987	277.733002	287.096008	295.243011	295.608002	299.013	299.134003	298.890991	298.64801	295.485992	259.735992	289.648987	288.190002	298.28299	299.498993	299.498993
chrXVI	459528	460176	ARL3_chrXVI:459934-460582	60	-	303.755005	303.024994	323.45401	323.575989	322.846008	324.18399	324.548004	323.696991	320.414001	324.062012	324.062012	325.156006	323.696991	323.819	324.18399	324.304993	324.670013	325.035004	326.493988	325.643005	326.007996	322.723999	313.726013	313.605011	313.605011	324.670013	323.819	324.670013	324.548004	324.427002	324.912994	323.575989	321.994995	327.223999	323.210999	325.643005	325.035004	326.128998	327.10199	327.953003	328.561005	328.803986	327.832001	321.994995
chrXVI	916874	917947	AQY1_chrXVI:921759-922831	60	-	295.851013	295.485992	295.36499	295	296.580994	295.851013	295.608002	294.148987	276.516998	283.325989	284.541992	287.70401	299.013	299.013	300.106995	299.864014	301.322998	301.80899	301.687988	299.377014	301.931	302.053009	302.053009	302.29599	301.322998	293.904999	301.80899	298.526001	301.322998	302.174011	280.165009	302.539001	302.539001	301.931	301.80899	302.661011	302.661011	302.661011	303.877014	302.903992	303.877014	302.903992	303.024994	302.903992
chrVII	739886	740887	SYF2_chrVII:750374-751374	60	-	284.786011	284.907013	287.338989	288.677002	287.70401	288.798004	288.190002	287.338989	279.191986	290.014008	287.21701	284.178009	287.096008	279.070007	282.354004	289.162994	290.014008	292.203003	292.203003	292.567993	292.325012	291.230011	290.501007	290.86499	290.743988	290.501007	287.338989	286.122986	284.42099	283.69101	279.557007	284.178009	280.894012	279.434998	285.149994	289.285004	292.080994	290.86499	292.203003	291.838013	290.501007	292.080994	292.203003	293.540985
chrXV	907029	909957	SCD5_chrXV:936546-939474	60	+	214.537003	251.240997	265.609985	270.161987	237.156998	261.200012	273.860992	277.703003	280.975006	280.690002	282.540009	282.682007	281.828003	276.138	277.987	267.459015	264.329987	276.421997	273.576996	264.045013	264.471985	255.936005	254.940002	252.947998	242.421005	280.975006	279.410004	281.971008	285.95401	285.243011	285.38501	286.381012	281.686005	283.678009	272.580994	286.239014	286.950012	288.372009	288.372009	288.372009	288.088013	286.665009	287.234009	285.100006
chrIV	1409285	1411581	LCD1_chrIV:1447813-1450109	60	-	16.0511	16.172701	16.172701	16.172701	16.172701	15.8079	15.8079	16.0511	16.0511	15.9295	16.172701	16.172701	16.0511	16.0511	16.172701	16.172701	15.6863	14.9567	16.172701	16.0511	16.0511	15.8079	15.9295	16.0511	16.0511	16.0511	16.0511	16.0511	16.0511	15.6863	16.0511	16.0511	16.0511	16.0511	16.0511	16.0511	16.0511	15.9295	16.0511	16.0511	16.0511	15.9295	15.9295	16.0511
chrIX	199647	201407	YIL077C_chrIX:214776-216536	60	+	285.527008	288.657013	288.230011	287.661011	283.251007	285.669006	285.243011	287.09201	286.52301	286.665009	282.397003	285.100006	288.657013	283.251007	284.81601	283.962006	284.389008	275.852997	287.377014	287.234009	289.368011	290.364014	291.217987	289.795013	290.221985	286.808014	274.145996	287.09201	291.217987	292.071014	291.075989	290.079987	292.071014	292.497986	291.075989	288.799011	291.359985	292.071014	292.497986	292.924988	292.640015	291.502014	295.200989	295.343994
chrXII	101427	106019	SPA2_chrXII:100810-105402	60	-	393.617004	393.373993	394.346008	394.710999	394.710999	390.697998	394.95401	394.95401	394.95401	395.319	394.346008	392.522003	392.644012	390.820007	383.645996	381.700012	383.403015	366.13501	382.795013	371.485992	371.851013	326.007996	331.722992	334.884003	310.565002	282.109985	275.908997	295.243011	325.643005	330.38501	348.381989	386.321014	386.199005	386.321014	389.846985	392.278992	392.522003	394.225006	398.60199	398.480988	397.265015	397.630005	396.778015	391.184998
chrII	536304	538873	MAK5_chrII:528246-530806	60	-	291.71701	292.567993	292.567993	291.71701	291.595001	290.501007	289.040985	290.256989	290.743988	288.554993	291.230011	292.325012	291.838013	280.651001	289.770996	285.757996	282.717987	290.135986	293.175995	293.175995	291.472992	292.325012	291.838013	293.175995	293.175995	293.296997	291.230011	290.987	292.203003	293.904999	294.148987	294.148987	293.540985	293.296997	291.35199	273.597992	271.895996	281.867004	271.045013	268.977997	291.71701	293.419006	290.743988	294.148987
chrIV	993059	994140	RRP45_chrIV:1020617-1021697	60	-	330.627991	359.446991	360.541992	359.93399	361.878998	361.878998	362.85199	362.973999	357.502014	360.662994	354.462006	363.338989	363.582001	363.825012	362.487	362.85199	363.703003	362.730988	363.582001	346.192993	358.109985	336.951996	358.109985	361.635986	364.675995	364.798004	361.393005	362.122986	361.878998	365.162994	350.205994	350.328003	365.040985	364.675995	353.731995	353.489014	364.067993	358.230988	360.054993	359.69101	363.582001	353.489014	358.109985	360.177002
chrXIII	628127	631527	YMR196W_chrXIII:655042-658442	60	-	284.178009	283.93399	282.109985	280.77301	281.259003	282.717987	284.42099	284.299011	283.083008	283.325989	282.475006	282.354004	281.015991	283.204987	277.48999	281.623993	280.286011	280.286011	280.042999	277.246002	279.799988	276.881989	276.029999	281.381012	283.204987	284.178009	286.488007	286.244995	285.880005	286.488007	286.730988	285.757996	285.394012	285.515015	287.21701	287.70401	287.70401	287.825012	287.946991	288.554993	288.798004	287.70401	286.122986	286.244995
chrI	140732	141612	ERP2_chrI:137569-138449	60	+	284.105011	284.105011	288.230011	287.946014	288.657013	288.799011	288.799011	289.084015	288.230011	246.546005	282.682007	284.389008	285.243011	283.251007	285.527008	287.09201	290.790985	290.933014	291.075989	290.648987	290.933014	285.95401	289.084015	289.653015	280.548004	281.971008	280.690002	289.226013	290.079987	290.933014	289.368011	288.799011	263.19101	289.795013	286.950012	284.389008	288.941986	291.928986	291.217987	290.506012	291.786987	292.497986	283.251007	277.987
chrII	449495	451743	MMS4_chrII:441501-443749	60	-	313.360992	313.360992	313.360992	313.23999	311.536987	311.902008	312.144989	312.144989	310.321014	312.997009	311.173004	312.144989	309.957001	307.889008	298.161011	279.921997	312.389008	313.23999	313.726013	313.726013	306.673004	300.714996	308.253998	310.200012	308.862	305.57901	307.768005	308.132996	305.457001	306.795013	299.377014	305.821991	307.768005	307.524994	307.889008	315.063995	312.752991	315.307007	315.184998	314.821014	312.389008	313.360992	297.796997	310.565002
chrXVI	101123	102723	YPL236C_chrXVI:101397-102997	60	+	288.230011	287.234009	285.812012	286.950012	284.674011	288.230011	289.084015	289.653015	287.519012	162.751999	225.917999	235.733994	282.966003	287.234009	285.812012	287.09201	287.519012	287.09201	283.535004	281.828003	274.003998	268.73999	279.410004	281.971008	286.665009	289.653015	278.841003	279.552002	279.694	280.832001	280.832001	284.389008	284.389008	289.510986	290.790985	291.928986	292.071014	292.924988	293.209991	293.209991	293.066986	292.497986	292.640015	290.648987
chrIV	1157250	1157873	YDR357C_chrIV:1189112-1189736	60	+	266.747986	282.397003	274.714996	283.535004	285.669006	294.204987	295.769989	271.15799	298.472992	298.757996	298.188995	297.050995	294.631989	297.761993	298.188995	297.903992	294.347992	297.334991	296.765991	289.084015	296.90799	299.468994	299.468994	300.606995	300.75	300.75	300.181	300.322998	298.757996	298.615997	278.841003	280.690002	295.912994	299.041992	299.610992	301.319	300.322998	301.319	299.895996	301.602997	301.744995	301.033997	301.460999	301.460999
chrIV	1460880	1462080	YDR532C_chrIV:1499369-1500569	60	+	283.109009	285.100006	284.531006	284.105011	285.243011	284.958008	283.109009	285.95401	281.401001	285.243011	278.983002	286.096008	285.95401	286.808014	279.410004	279.410004	282.255005	285.100006	286.950012	287.377014	287.09201	288.230011	287.519012	287.803009	287.234009	287.377014	287.661011	287.946014	288.088013	287.519012	287.661011	284.105011	281.117004	283.962006	282.540009	285.95401	286.808014	277.845001	286.096008	289.084015	289.226013	288.088013	288.515015	286.665009
chrIV	229662	230630	RPL35B_chrIV:217529-218497	60	-	299.013	299.256012	299.134003	297.309998	299.377014	298.890991	298.890991	298.890991	296.216003	296.580994	298.28299	297.432007	289.406006	298.890991	297.917999	299.377014	298.769012	297.066986	299.742004	300.106995	299.984985	296.701996	281.989014	297.309998	286.244995	276.516998	290.135986	297.188995	297.432007	296.580994	293.904999	299.864014	299.256012	300.350006	301.322998	302.174011	302.174011	298.040009	300.958008	301.322998	300.837006	301.931	301.079987	302.174011
chrIV	346757	348260	IDP1_chrIV:334681-336185	60	-	287.096008	287.460999	289.770996	289.893005	290.378998	290.622009	289.648987	282.596985	290.501007	289.406006	290.256989	288.798004	290.135986	290.987	290.378998	291.71701	292.203003	290.743988	289.040985	289.040985	292.080994	293.419006	293.296997	281.502014	293.661987	293.296997	293.419006	293.904999	292.325012	291.109009	276.638	293.419006	293.661987	291.838013	292.811005	292.688995	291.838013	292.325012	292.080994	292.080994	282.839996	283.083008	281.015991	290.256989
chrVIII	407816	411472	KEL1_chrVIII:413651-417307	60	+	313.269012	314.265015	313.980011	313.127014	307.863007	311.13501	299.326996	314.691986	314.834015	315.260986	315.545013	314.122986	317.109985	313.553986	307.294006	316.256989	317.963989	319.812988	320.097992	319.385986	311.70401	310.850006	305.587006	305.729004	313.838013	315.403015	307.721008	304.164001	307.009003	306.867004	307.152008	307.863007	311.277008	315.118011	313.127014	317.536987	317.963989	317.678986	317.821014	321.662994	319.67099	321.946991	322.658997	322.658997
chrXV	370767	372273	HMS1_chrXV:389718-391222	60	+	430.779999	435.048004	442.161987	417.549988	450.128998	459.518005	460.798004	460.372009	456.673004	471.610992	469.334015	469.618988	476.589996	478.865997	481	483.561005	488.825012	488.540009	489.252014	488.39801	487.687012	488.256012	478.154999	480.289001	479.434998	478.723999	478.154999	480.003998	478.865997	479.151001	479.578003	480.716003	480.289001	480.572998	479.720001	480.431	479.292999	480.572998	479.720001	426.938995	421.817993	447.85199	452.832001	476.447998
chrXVI	228932	230981	MEX67_chrXVI:228838-230886	60	+	259.63501	257.074005	260.631012	261.057007	260.915009	255.651001	255.794006	261.200012	261.34201	261.769012	247.115005	261.627014	261.769012	262.053009	261.769012	262.622009	262.196014	261.484009	261.484009	260.346008	261.200012	261.484009	261.911011	261.200012	261.484009	256.647003	260.062012	258.781006	261.484009	260.20401	261.484009	262.622009	264.187012	263.618011	259.208008	260.488007	253.375	259.493011	262.480011	262.480011	263.19101	263.476013	264.187012	264.614014
chrXVI	797869	798933	ANT1_chrXVI:791203-792267	60	+	279.837006	281.401001	278.556	281.686005	281.686005	281.117004	279.979004	279.552002	279.694	278.983002	277.845001	274.145996	277.134003	279.266998	273.007996	272.153992	267.459015	261.200012	264.471985	259.350006	267.60199	268.881989	239.574997	275.283997	271.584991	266.036987	260.20401	277.559998	280.832001	278.983002	281.544006	282.397003	281.686005	279.552002	278.556	280.832001	280.548004	283.962006	283.962006	282.540009	283.678009	285.669006	282.966003	284.674011
chrXV	448298	449386	CDC21_chrXV:466564-467652	60	+	272.438995	273.291992	273.860992	281.117004	274.856995	276.848999	281.259003	279.694	279.410004	278.697998	281.828003	276.707001	276.421997	275.994995	280.406006	278.414001	279.979004	279.837006	271.15799	272.153992	281.544006	278.556	280.832001	282.966003	283.109009	282.113007	282.966003	281.828003	281.117004	281.401001	281.117004	282.113007	281.971008	282.966003	281.686005	282.397003	279.266998	276.138	280.548004	281.828003	262.480011	280.263	282.397003	279.837006
chrIII	101801	102161	SNR43_chrIII:107470-107830	60	+	0.569063	0.569063	0.569063	0.569063	0.569063	0.569063	0.569063	0.569063	0.569063	0.569063	0.569063	0.569063	0.569063	0.569063	0.569063	0.569063	0.569063	0.569063	0.711328	0.711328	0.711328	0.711328	0.853594	0.853594	1.70719	2.13398	2.13398	2.27625	2.70305	4.41024	9.67407	17.071899	20.6285	21.3398	22.9048	24.612	26.603701	33.8592	58.471199	280.406006	296.196991	302.740997	316.967987	321.377991
chrXIV	263722	266743	PSY2_chrXIV:260446-263470	60	+	224.352997	225.490997	259.350006	270.731995	268.028992	275	273.576996	278.983002	276.421997	279.552002	279.410004	280.121002	280.121002	278.556	277.703003	265.325012	277.845001	280.975006	279.837006	280.548004	281.117004	280.832001	280.121002	276.563995	276.848999	277.559998	282.255005	282.397003	280.690002	282.113007	282.113007	281.259003	281.828003	280.832001	280.263	282.397003	282.824005	280.975006	280.121002	278.272003	277.703003	278.983002	279.837006	280.832001
chrXII	179387	180499	POM34_chrXII:178582-179694	60	+	263.476013	262.907013	263.903015	264.045013	261.769012	263.760986	265.894989	265.325012	259.493011	262.622009	264.329987	263.049011	263.19101	264.898987	262.338013	264.471985	239.005997	265.894989	266.321014	265.609985	266.036987	266.605988	266.463989	266.463989	266.605988	265.325012	265.467987	265.183014	264.614014	260.346008	237.867996	225.776001	252.947998	240.856003	261.627014	259.06601	245.408005	263.19101	267.03299	267.316986	265.752014	256.363007	265.894989	257.785004
chrII	315221	316560	TLC1_chrII:307568-308896	60	-	282.354004	266.302002	276.881989	270.315002	262.167999	271.287994	270.194	255.966003	256.453003	261.074005	261.803009	261.803009	280.651001	283.204987	281.623993	281.746002	282.839996	284.541992	282.475006	284.178009	285.757996	285.757996	287.096008	284.541992	287.70401	287.70401	287.946991	288.069	287.460999	285.636993	287.460999	285.394012	228.485001	283.812988	283.812988	285.880005	285.028992	284.786011	285.028992	264.842987	269.707001	274.936005	282.596985	281.015991
chrXIII	238761	241217	GIS4_chrXIII:256117-258573	60	+	368.467987	372.024994	370.886993	373.873993	373.589996	376.862	376.718994	375.580994	339.161011	335.036011	356.660004	355.237	358.794006	359.932007	355.380005	365.622986	378.427002	370.60199	373.020996	379.138	379.565002	379.279999	380.276001	375.723999	380.276001	379.423004	380.703003	381.557007	380.276001	382.552002	382.695007	370.886993	382.695007	382.126007	379.138	382.268005	382.410004	381.983002	382.552002	383.690002	384.117004	383.833008	382.695007	381.983002
chrXI	91313	92889	HYM1_chrXI:84575-86151	60	-	271.287994	268.977997	252.319	176.684006	262.167999	266.181	262.411011	261.559998	256.574005	261.316986	267.153992	265.208008	267.640015	264.964996	267.640015	270.558014	272.139008	268.613007	274.571014	275.300995	274.450012	266.54599	275.544006	276.516998	273.47699	277.368011	277.246002	277.368011	277.48999	278.097992	277.976013	278.949005	278.949005	276.881989	278.949005	279.070007	278.705994	279.070007	279.557007	279.799988	278.705994	275.908997	279.434998	278.341003
chrXV	455093	456189	ATX2_chrXV:473356-474452	60	+	274.003998	274.572998	266.463989	266.605988	266.463989	274.572998	275	275.283997	275.852997	275.852997	275.569	275.569	275.710999	275.141998	272.722992	272.153992	268.17099	268.454987	260.062012	236.729996	237.440994	271.15799	264.329987	267.459015	268.028992	261.200012	276.279999	275.141998	272.722992	274.287994	269.592987	275.141998	273.291992	267.743988	213.824997	264.471985	254.798004	260.915009	214.962997	269.166992	253.802002	273.576996	273.007996	275.710999
chrXIII	299937	301465	MAC1_chrXIII:316942-318470	60	+	280.121002	278.983002	278.556	278.697998	264.329987	271.869995	270.446991	268.312988	153.505005	222.645996	265.752014	277.845001	277.417999	276.990997	275.852997	276.848999	273.007996	278.841003	277.559998	259.919006	275.710999	275.569	273.718994	275.569	277.276001	255.509003	277.703003	280.406006	280.690002	280.975006	280.263	279.266998	280.263	282.397003	280.406006	281.686005	281.971008	282.255005	282.824005	282.397003	282.540009	281.544006	282.255005	282.113007
chrIV	561108	562665	PST1_chrIV:563461-565021	60	-	276.638	276.394989	276.881989	277.002991	278.949005	278.341003	278.341003	277.854004	278.705994	275.544006	275.665985	276.638	275.665985	279.313995	280.286011	281.015991	281.138	279.921997	278.097992	280.894012	279.313995	280.042999	278.341003	278.341003	279.678009	281.746002	282.596985	282.717987	282.962006	282.839996	282.717987	281.623993	281.138	277.976013	276.152008	275.300995	272.503998	279.434998	281.381012	280.529999	282.962006	276.76001	278.949005	276.76001
chrX	443635	444363	COX16_chrX:432494-433222	60	-	279.921997	282.475006	282.596985	281.989014	261.195007	276.76001	281.381012	280.042999	279.799988	281.138	280.286011	279.313995	280.651001	277.48999	280.77301	282.475006	280.894012	282.231995	283.570007	284.786011	284.541992	284.299011	284.056	283.69101	283.69101	282.962006	283.570007	283.812988	260.466003	280.894012	282.231995	266.666992	251.102997	239.671997	220.824005	224.106995	231.889999	254.871994	259.614014	272.868988	274.205994	285.394012	285.394012	284.299011
chrX	622075	622659	SOD1_chrX:622476-623060	60	+	253.233002	253.516998	252.378998	247.542007	244.128006	244.839005	249.675995	239.860001	242.847	238.009995	249.248993	250.529999	246.404007	247.399994	250.671997	253.516998	234.026993	252.095001	244.412003	250.671997	250.244995	252.095001	248.822998	247.968994	255.936005	253.375	254.229004	254.513	254.656006	253.944	254.656006	254.229004	254.940002	255.651001	256.647003	256.790009	254.229004	254.798004	254.798004	250.244995	257.643005	257.359009	256.363007	257.359009
chrVI	172398	175006	NIC96_chrVI:149998-152606	60	-	274.571014	274.450012	275.300995	275.421997	274.205994	275.908997	275.300995	274.450012	277.002991	276.394989	275.058014	277.48999	276.76001	277.48999	278.097992	277.854004	277.976013	277.368011	276.638	276.516998	256.209991	256.209991	256.088013	278.341003	277.125	276.881989	274.936005	276.029999	276.516998	278.218994	279.070007	278.826996	278.097992	278.949005	279.313995	278.705994	276.152008	279.678009	280.651001	279.313995	280.286011	279.921997	279.921997	280.40799
chrX	684134	689110	IML1_chrX:684542-689518	60	-	271.653015	270.315002	266.424011	265.085999	270.315002	270.923004	271.410004	271.045013	270.194	269.82901	271.653015	257.061005	262.776001	263.627014	266.54599	266.789001	272.139008	271.165985	271.653015	270.679993	270.679993	270.679993	257.546997	251.102997	267.882996	267.640015	245.630997	243.807007	228.119995	256.817993	258.641998	243.927994	246.725006	255.358002	242.347	185.559998	273.963013	274.936005	273.963013	274.692993	274.571014	274.205994	273.720001	273.84201
chrX	368415	370090	GYP6_chrX:358049-359729	60	+	294.062988	294.204987	264.329987	290.790985	284.958008	276.990997	292.213989	293.066986	233.031006	279.125	295.769989	296.338989	294.062988	297.050995	297.192993	297.903992	297.761993	297.050995	296.054993	296.196991	293.92099	297.050995	297.619995	294.347992	294.48999	297.761993	286.808014	290.933014	292.640015	297.050995	299.041992	299.468994	299.468994	299.468994	299.184998	297.192993	297.477997	299.041992	298.899994	298.472992	299.895996	298.472992	300.037994	299.610992
chrXIII	41340	44348	BUL2_chrXIII:46761-49769	60	-	303.632996	302.053009	304.119995	302.782013	296.580994	295.36499	296.824005	294.269989	289.648987	300.350006	302.782013	303.390015	303.269012	268.247986	302.174011	303.632996	302.539001	302.174011	303.511993	302.416992	302.053009	301.322998	303.147003	297.188995	263.627014	293.904999	291.109009	285.028992	285.757996	294.027008	295.608002	293.904999	296.824005	297.188995	299.984985	303.877014	305.944	305.821991	305.092987	299.377014	292.567993	295.121002	301.200989	305.092987
chrIX	304073	307281	VID28_chrIX:317903-321111	60	+	269.450989	267.03299	271.869995	273.291992	272.153992	274.856995	274.287994	273.718994	268.597992	273.007996	253.091003	259.06601	274.003998	274.003998	273.718994	275	273.718994	275.283997	273.007996	271.300995	264.471985	262.907013	240.429001	272.580994	271.015991	271.869995	269.592987	271.442993	275.994995	277.559998	277.276001	275.852997	278.272003	277.987	275.852997	278.983002	278.983002	277.276001	277.703003	277.417999	278.697998	278.414001	277.845001	278.128998
chrXIV	411492	413220	DMA2_chrXIV:408289-410017	60	-	266.181	267.032013	266.05899	267.274994	267.397003	267.761993	267.640015	262.411011	267.032013	267.761993	266.666992	268.005005	267.882996	268.490997	264.600006	268.369995	267.397003	268.247986	268.490997	267.518005	265.937988	268.490997	268.977997	268.855988	268.126007	267.274994	265.450989	240.766998	255.723007	239.186005	255.602005	267.274994	258.763	262.167999	266.05899	266.424011	259.006012	261.682007	258.277008	269.707001	267.153992	268.005005	266.666992	266.05899
chrVII	991731	993011	MTM1_chrVII:1006144-1007424	60	+	268.312988	266.890015	265.183014	267.316986	266.321014	265.609985	269.735992	269.877991	269.592987	269.023987	261.769012	264.187012	263.903015	266.321014	265.467987	264.187012	267.459015	265.894989	267.885986	269.450989	266.178986	261.627014	271.015991	272.011993	272.011993	272.153992	272.580994	270.873993	270.873993	268.312988	269.592987	270.731995	269.450989	270.446991	271.869995	269.592987	267.316986	269.735992	261.200012	272.011993	269.023987	262.622009	270.161987	259.350006
chrXIV	631126	632958	HRB1_chrXIV:622874-624706	60	-	335.371002	334.154999	333.424988	328.803986	330.872009	330.872009	330.264008	332.330994	331.966003	334.884003	336.100006	334.884003	334.39801	310.321014	296.337006	322.359985	323.088989	315.549988	335.492004	336.829987	337.195007	336.221985	316.644989	335.979004	335.856995	336.829987	337.195007	336.951996	337.195007	334.39801	331.843994	325.520996	330.627991	328.803986	324.548004	328.683014	326.372009	332.209015	334.640991	329.656006	331.235992	332.209015	334.39801	308.253998
chrVII	831419	831644	YGR174W-A_chrVII:846518-846742	60	-	284.299011	285.636993	288.069	288.554993	287.096008	288.069	287.70401	286.365997	287.70401	284.907013	259.006012	279.070007	280.529999	282.839996	284.178009	262.776001	164.401993	189.087006	263.992004	251.589005	286.122986	287.582001	274.571014	281.015991	282.596985	282.475006	285.636993	286.488007	285.028992	286.609985	286.852997	287.946991	287.825012	286.488007	286.852997	289.040985	289.162994	289.648987	289.770996	289.406006	281.138	278.584015	285.149994	283.325989
chrIV	204719	206574	LDB17_chrIV:192568-194424	60	-	263.140991	255.479996	261.559998	259.371002	249.399994	265.329987	268.490997	269.34201	268.734009	271.773987	270.558014	271.531006	271.165985	269.950012	270.558014	270.194	270.437012	269.950012	270.194	271.653015	271.287994	270.071991	272.018005	268.005005	267.882996	264.114014	266.424011	268.126007	240.401993	265.81601	268.855988	268.005005	266.181	269.707001	268.977997	268.977997	270.071991	270.923004	264.477997	260.466003	210.123993	254.020996	254.507004	247.576004
chrIV	647115	649027	ARX1_chrIV:655603-657515	60	+	147.529007	228.621002	264.471985	262.196014	255.367004	255.367004	266.463989	267.459015	265.894989	266.321014	265.183014	265.183014	265.040985	258.070007	257.643005	250.529999	248.822998	243.559006	222.787994	214.820999	222.929993	236.445999	228.479004	245.550995	251.098999	239.574997	241.852005	264.614014	262.053009	267.885986	268.597992	268.73999	269.592987	258.781006	264.329987	270.019989	269.592987	270.873993	270.588989	270.873993	270.873993	269.877991	270.446991	270.161987
chrXII	557319	558896	YLR224W_chrXII:586135-587711	60	-	251.589005	245.509003	250.858994	255.723007	252.682999	259.979004	261.924988	262.411011	261.437988	263.506012	263.506012	263.506012	262.653992	227.755005	202.462997	260.829987	261.074005	261.316986	262.653992	262.411011	261.803009	257.303986	262.411011	262.89801	264.842987	264.721985	265.329987	264.964996	264.477997	263.019012	265.208008	264.600006	264.477997	265.694	260.829987	266.05899	266.424011	267.397003	266.05899	267.032013	266.54599	264.114014	267.640015	267.640015
chrXIII	21386	22599	GTR1_chrXIII:26809-28025	60	-	272.260986	271.653015	267.274994	266.910004	247.819	252.561996	260.951996	272.260986	272.503998	267.882996	272.139008	273.234009	273.234009	272.98999	270.437012	272.747009	271.287994	273.720001	274.692993	274.571014	272.98999	271.531006	272.626007	275.786987	275.300995	270.315002	273.47699	267.640015	264.600006	267.882996	265.937988	267.032013	263.384003	224.593994	273.112	275.665985	275.786987	271.531006	273.355011	272.381989	274.571014	271.410004	272.018005	272.503998
chrXVI	622878	624232	YOP1_chrXVI:622990-624342	60	-	266.05899	269.950012	265.208008	269.221008	268.977997	269.950012	269.707001	275.786987	276.273987	276.029999	276.152008	274.936005	276.638	275.786987	275.544006	276.273987	277.125	277.48999	273.963013	276.516998	277.002991	277.246002	277.368011	277.48999	277.125	277.48999	272.868988	273.355011	270.558014	268.490997	266.54599	260.587006	269.098999	271.165985	274.571014	276.516998	273.720001	272.018005	277.976013	276.152008	278.341003	273.234009	278.097992	278.584015
chrVIII	142733	143814	YHRWtau3_chrVIII:146337-147753	60	-	7.90395	8.02555	8.14715	8.02555	8.02555	8.02555	8.02555	7.90395	8.02555	7.78235	8.14715	8.14715	7.78235	7.53916	6.07996	6.32316	6.20156	6.93116	7.41756	7.78235	7.29596	6.44476	7.66075	7.90395	8.02555	7.78235	7.66075	7.53916	7.17436	7.17436	7.78235	7.66075	6.93116	7.29596	8.02555	7.29596	7.29596	7.41756	7.41756	7.90395	7.29596	8.02555	8.02555	8.02555
chrXIV	344200	345400	NSG2_chrXIV:340981-342181	60	+	299.610992	298.330994	296.623993	297.334991	296.765991	297.192993	295.343994	295.200989	296.054993	296.623993	298.330994	300.037994	300.037994	300.464996	301.033997	301.744995	302.029999	299.610992	294.062988	286.665009	290.364014	218.235992	295.485992	296.90799	301.744995	300.75	299.184998	300.891998	301.175995	299.610992	299.041992	299.753998	297.761993	296.054993	301.888	300.606995	300.322998	301.460999	302.598999	302.315002	302.171997	291.502014	303.167999	303.453003
chrXI	189445	191324	CTK1_chrXI:182711-184575	60	-	8.87675	10.3359	10.4575	10.5791	10.9439	11.5519	11.5519	12.1599	13.2543	14.1055	14.7135	14.7135	14.9567	15.1999	14.9567	15.4431	14.7135	15.9295	20.793501	21.1583	22.3743	22.7391	26.0222	29.1838	33.561401	37.331001	41.100601	44.6269	46.450901	46.694099	45.234901	47.666901	51.436501	53.138901	53.382099	54.3549	54.7197	55.935699	56.908501	58.1245	59.583599	61.285999	57.394901	59.340401
chrII	291333	292061	POA1_chrII:283664-284392	60	-	256.938995	259.006012	258.033997	260.221985	259.006012	260.709015	257.546997	259.006012	257.425995	259.006012	258.519989	258.641998	256.574005	254.386002	259.614014	257.425995	229.457993	231.647003	240.645004	250.738007	256.209991	259.493011	251.223999	235.050995	216.932999	260.587006	261.437988	261.437988	261.195007	262.167999	261.559998	261.195007	259.735992	262.04599	262.53299	260.587006	260.466003	261.316986	261.559998	262.04599	262.653992	263.019012	263.748993	262.653992
chrXIII	870539	871587	ELP6_chrXIII:898282-899330	60	-	265.937988	265.937988	265.81601	265.329987	265.208008	264.477997	260.101013	264.477997	263.506012	265.81601	267.274994	267.032013	265.81601	265.81601	266.789001	256.330994	265.937988	266.54599	267.032013	265.694	266.302002	266.666992	266.424011	255.966003	220.459	267.882996	268.613007	269.34201	269.950012	264.356995	264.356995	260.101013	250.858994	263.261993	269.707001	269.707001	270.679993	271.045013	271.895996	271.045013	270.558014	270.558014	270.071991	270.679993
chrVII	498770	499674	ERP6_chrVII:494439-495343	60	-	271.895996	274.450012	274.571014	270.802002	273.963013	275.421997	274.205994	274.328003	274.084991	270.315002	271.653015	271.773987	274.813995	275.058014	275.178986	275.421997	268.734009	264.964996	269.098999	272.868988	273.234009	274.571014	269.463989	269.82901	274.813995	273.597992	275.300995	275.058014	275.300995	275.421997	275.665985	277.368011	276.881989	277.246002	277.368011	277.48999	276.76001	273.963013	274.450012	272.626007	264.600006	263.140991	236.996994	239.307007
chrIV	314413	314827	YDL085C-A_chrIV:302317-302733	60	+	270.588989	270.304993	241.567001	255.225006	270.304993	272.722992	272.580994	272.722992	273.291992	268.312988	268.028992	269.166992	269.592987	271.015991	271.015991	273.718994	273.149994	273.291992	273.291992	271.15799	272.722992	262.053009	274.003998	275.141998	274.429993	271.015991	275.425995	275.283997	273.291992	273.718994	273.291992	272.865997	274.572998	274.856995	274.429993	274.714996	275.141998	273.576996	273.149994	273.718994	274.145996	275	274.429993	274.145996
chrV	392688	394105	GLE2_chrV:373321-374737	60	+	263.903015	262.622009	264.187012	264.329987	263.334015	264.329987	264.187012	265.040985	264.045013	259.208008	254.229004	259.493011	255.082001	258.212006	254.085999	251.667999	249.819	254.229004	261.484009	265.752014	263.476013	265.609985	266.321014	266.605988	264.045013	266.463989	266.321014	266.463989	262.480011	261.627014	266.747986	266.605988	266.890015	266.605988	266.178986	266.747986	265.183014	261.484009	267.885986	268.881989	269.166992	269.30899	269.166992	265.752014
chrXII	386390	389726	YLR124W_YLR125W_chrXII:391832-395176	60	-	197.841995	198.692993	198.936005	199.057999	198.936005	198.449997	198.572006	198.815002	198.936005	199.300995	197.233994	197.598999	199.423004	200.151993	201.003998	201.003998	201.125	201.246994	201.003998	201.125	201.003998	201.003998	199.666	201.003998	200.759995	200.882004	200.882004	200.395996	200.031006	199.787994	199.787994	199.908997	200.031006	199.300995	200.274002	199.787994	192.369995	199.300995	196.990997	198.085007	198.692993	200.395996	200.274002	199.908997
chrIX	334836	335420	URM1_chrIX:342436-343020	60	-	271.287994	272.626007	272.018005	272.018005	270.315002	272.018005	268.369995	269.585999	269.707001	260.221985	273.355011	274.328003	274.328003	274.328003	274.936005	272.139008	272.139008	274.571014	274.571014	270.558014	273.84201	273.963013	275.058014	274.813995	275.058014	273.234009	272.503998	273.112	275.058014	275.178986	275.300995	275.058014	272.868988	274.084991	272.747009	274.084991	273.112	273.234009	273.47699	274.205994	276.273987	274.813995	275.786987	275.421997
chrV	263575	266458	SAP1_chrV:243822-246702	60	+	360.643005	330.483002	346.416992	352.819	352.960999	358.225006	364.34201	365.338013	364.484985	350.542999	362.63501	366.903015	367.898987	367.187988	363.489014	364.34201	362.920013	363.77301	363.489014	363.062012	362.777008	366.476013	365.480011	367.898987	369.321991	371.312988	369.178986	336.88501	371.028992	370.743988	369.747986	370.317993	368.325989	370.459991	371.597992	279.266998	336.174011	363.77301	371.312988	370.743988	370.174988	368.752991	369.463989	369.036987
chrXIV	345596	346683	YNL155W_chrXIV:342377-343465	60	-	244.292999	244.414993	241.983002	251.953995	252.682999	252.074997	247.210999	253.778	255.479996	253.656006	254.141998	253.169998	245.509003	253.291	252.682999	253.412994	254.75	250.373001	247.576004	248.548996	254.264008	252.440002	253.291	249.764999	252.804993	252.440002	253.533997	251.223999	246.360001	246.725006	244.658005	248.548996	242.104004	248.306	254.386002	255.966003	253.899002	253.533997	257.061005	257.669006	258.154999	259.25	258.033997	258.641998
chrX	701376	702698	RPS4A_chrX:701802-703122	60	+	279.837006	279.694	278.983002	279.837006	281.544006	281.828003	280.832001	281.401001	281.117004	280.832001	280.690002	281.544006	280.975006	282.824005	280.975006	281.686005	282.255005	282.255005	282.397003	281.401001	282.540009	282.540009	281.971008	281.971008	271.300995	281.401001	283.820007	282.113007	279.266998	276.421997	282.966003	282.113007	281.401001	281.117004	282.824005	282.397003	272.722992	272.153992	284.247009	283.962006	284.958008	284.81601	283.820007	284.958008
chrXVI	728930	729880	YPR098C_chrXVI:728625-729593	60	+	258.639008	263.19101	262.765015	262.053009	259.350006	261.34201	255.936005	262.480011	263.760986	262.622009	262.196014	263.19101	262.622009	262.196014	257.501007	263.334015	262.765015	248.822998	265.183014	262.622009	263.903015	265.040985	265.040985	265.752014	265.752014	259.208008	262.622009	264.329987	264.187012	266.321014	266.747986	266.747986	267.174988	264.614014	267.885986	268.17099	267.316986	267.885986	267.03299	267.459015	267.459015	267.459015	265.894989	266.178986
chrX	555446	557286	CCT5_chrX:555855-557695	60	-	257.182007	257.303986	252.561996	256.817993	258.519989	256.088013	255.602005	247.332993	262.776001	263.019012	261.559998	259.979004	258.641998	245.509003	244.901001	241.617996	223.378006	257.061005	257.911987	253.656006	244.292999	233.348999	209.636993	216.932999	203.313995	214.623001	243.684998	261.195007	261.559998	260.466003	262.167999	262.776001	262.653992	263.506012	263.384003	263.019012	263.869995	263.748993	265.329987	259.493011	264.721985	265.81601	262.290009	266.181
chrXV	210891	212155	YOL053W_chrXV:230163-231427	60	-	9.11995	8.87675	9.36314	11.3087	11.5519	11.7951	12.5247	12.4031	12.6463	12.6463	12.5247	12.2815	12.0383	12.4031	12.6463	12.5247	12.8895	12.5247	13.0111	13.3759	13.3759	13.9839	13.9839	13.7407	12.7679	13.1327	14.1055	13.8623	14.3487	14.3487	14.4703	14.5919	14.7135	14.8351	14.7135	14.4703	14.5919	14.7135	14.7135	14.9567	14.8351	14.8351	14.9567	14.9567
chrXII	799372	801817	BUD8_chrXII:833880-836328	60	-	265.208008	265.572998	267.397003	268.613007	265.81601	265.208008	263.869995	263.019012	267.032013	266.910004	267.882996	266.05899	265.329987	265.208008	266.910004	268.855988	269.221008	268.855988	269.34201	268.613007	260.709015	269.098999	268.490997	268.369995	268.977997	266.910004	269.463989	269.463989	269.950012	268.126007	223.863998	269.950012	269.82901	269.950012	267.032013	260.587006	268.613007	268.734009	269.098999	258.519989	268.490997	268.855988	270.315002	266.910004
chrXIII	141897	143217	MFT1_chrXIII:147413-148733	60	+	330.199005	331.479004	331.337006	331.194	334.609009	333.328003	334.46701	335.036011	336.88501	334.609009	336.743011	336.458008	337.881012	333.613007	338.02301	338.02301	335.605011	337.312012	329.345001	335.462006	335.320007	337.312012	338.308014	335.178009	334.46701	334.46701	302.740997	312.27301	329.345001	324.792999	327.921997	334.324005	334.46701	332.048004	312.984009	335.747009	333.044006	324.507996	328.348999	332.617004	306.013	326.783997	327.352997	316.683014
chrX	237498	238233	PAM16_chrX:227276-228012	60	-	0.121599	0.121599	0.121599	0.121599	0.121599	0.121599	0.121599	0.121599	0	0.121599	0.121599	0.121599	0.121599	0.121599	0.121599	0.121599	0.121599	0.121599	0.121599	0.121599	0.121599	0.121599	0.121599	0	0.121599	0.121599	0.121599	0.121599	0.121599	0.121599	0.121599	0.121599	0.121599	0.121599	0.121599	0.121599	0.121599	0.121599	0.121599	0.121599	0.121599	0.607996	1.94559	4.74237
chrXI	572276	574023	LAS1_chrXI:560566-562310	60	+	253.660004	246.119995	237.867996	260.062012	256.363007	255.367004	263.334015	264.045013	264.329987	264.756012	255.936005	261.627014	265.325012	265.325012	265.325012	263.903015	264.471985	265.325012	265.609985	263.049011	266.321014	266.747986	266.321014	254.656006	267.459015	267.459015	267.459015	266.890015	267.174988	266.890015	267.743988	266.321014	267.743988	267.885986	267.459015	265.467987	264.898987	252.237	261.057007	263.903015	267.174988	267.885986	266.463989	268.028992
chrXIV	33950	35358	LEM3_chrXIV:31890-33298	60	-	247.210999	248.792007	247.697998	246.238998	250.615997	251.102997	251.102997	249.399994	246.725006	247.210999	245.266006	234.807999	238.212997	228.363007	241.496002	243.076996	242.955002	247.089996	242.834	243.684998	240.888	240.279999	247.210999	246.360001	231.039001	231.768005	228.727997	250.130005	251.345993	251.345993	254.75	255.237	255.602005	254.75	253.291	255.966003	251.710999	247.697998	246.117004	252.682999	253.533997	252.682999	255.479996	256.209991
chrVII	529412	530892	UGA1_chrVII:525191-526671	60	-	397.022003	398.238007	400.062012	399.696991	397.993988	379.755005	393.009003	371.364014	381.334991	333.059998	314.821014	324.18399	352.76001	345.463989	354.947998	338.167999	340.600006	360.785004	397.751007	399.940002	397.507996	398.115997	401.156006	403.345001	404.196014	400.912994	401.278015	329.048004	328.925995	403.953003	403.953003	403.830994	403.830994	367.716003	368.080994	402.737	402.25	402.858002	402.128998	402.006989	400.670013	402.25	400.670013	398.723999
chrXII	622801	624761	HSP60_chrXII:663099-665059	60	+	269.023987	268.312988	268.73999	269.023987	268.312988	267.316986	269.166992	269.166992	269.450989	269.30899	268.73999	250.244995	264.898987	262.765015	267.885986	268.454987	268.881989	269.877991	268.028992	269.592987	271.015991	272.722992	272.580994	269.450989	267.885986	265.467987	270.588989	269.592987	269.592987	272.722992	272.153992	272.580994	272.722992	272.438995	273.149994	272.865997	273.291992	273.434998	271.15799	273.434998	273.718994	272.153992	267.316986	271.442993
chrXVI	45459	46707	YPL264C_chrXVI:43237-44485	60	+	307.152008	304.875	293.635986	308.432007	308.859009	305.444	304.875	304.733002	309.143005	293.35199	307.863007	307.009003	307.152008	309.001007	304.449005	309.997009	310.56601	309.855011	309.570007	309.143005	307.721008	308.005005	295.485992	294.916992	294.204987	309.855011	309.855011	305.871002	309.428009	309.286011	307.863007	305.018005	300.891998	303.026001	272.865997	300.606995	310.993011	309.143005	312.131012	314.549011	309.428009	312.84201	310.850006	316.114014
chrXV	542654	546158	RGA1_chrXV:560913-564417	60	-	203.192001	255.479996	258.39801	254.141998	242.225998	261.559998	261.074005	261.074005	260.951996	258.033997	249.156998	260.587006	259.614014	260.829987	259.127991	260.709015	257.182007	261.924988	261.437988	260.951996	262.290009	263.140991	260.829987	262.776001	262.53299	261.074005	262.776001	262.776001	262.653992	262.89801	263.140991	263.019012	262.411011	263.261993	262.411011	263.140991	263.019012	262.53299	262.411011	250.981003	255.358002	260.587006	260.951996	259.371002
chrV	167271	167855	GIM4_chrV:148122-148706	60	-	267.274994	251.953995	263.261993	264.842987	263.384003	226.175003	258.39801	262.167999	262.653992	260.101013	264.477997	266.05899	264.842987	265.81601	268.247986	267.882996	266.910004	264.842987	263.506012	264.114014	263.869995	263.384003	266.424011	267.153992	269.463989	269.463989	266.54599	268.734009	268.005005	269.82901	270.194	269.82901	266.666992	269.82901	269.950012	270.802002	270.194	270.071991	269.82901	269.950012	234.565002	267.518005	269.82901	269.34201
chrXII	588492	589588	ARV1_chrXII:622875-623971	60	+	251.382996	252.806	253.375	253.233002	252.095001	252.095001	250.529999	251.240997	252.522003	249.248993	249.533997	248.679993	249.391998	246.404007	253.516998	253.375	253.516998	247.542007	245.550995	253.660004	254.085999	254.371002	254.229004	254.940002	254.229004	255.082001	254.229004	253.375	254.085999	255.082001	254.798004	254.798004	254.940002	254.656006	254.085999	255.509003	253.660004	244.128006	254.798004	255.794006	254.085999	238.722	254.940002	256.220001
chrIV	538380	539396	YDR042C_SNR47_chrIV:540602-541618	60	+	279.410004	279.125	259.493011	279.552002	281.544006	281.401001	281.117004	274.714996	279.266998	281.544006	280.690002	272.865997	272.011993	268.454987	253.516998	222.787994	225.917999	261.484009	271.869995	255.225006	260.915009	268.312988	275	275.283997	279.694	280.690002	280.548004	273.291992	273.434998	269.30899	273.149994	276.707001	280.121002	278.983002	282.255005	283.820007	284.389008	283.109009	282.966003	283.535004	282.113007	285.527008	284.674011	283.962006
chrXII	785922	787651	YLR345W_chrXII:820415-822143	60	-	128.895004	135.582993	142.514008	151.755997	157.227997	158.201004	159.052002	163.550995	166.468994	158.201004	177.292007	180.574997	198.449997	207.692001	209.393997	204.164993	215.108994	216.082001	215.839005	217.175995	220.095001	219.244003	225.322998	229.701004	232.011002	228.970993	231.524994	232.619003	231.768005	239.550995	241.375	243.199005	243.807007	238.699005	242.834	243.684998	241.009995	243.927994	247.210999	245.266006	249.279007	241.253006	247.210999	248.306
chrXII	740270	740982	RPL38_chrXII:780707-781419	60	+	255.367004	255.225006	254.656006	254.513	254.513	251.098999	250.529999	255.509003	255.794006	249.819	250.388	251.240997	249.391998	249.819	249.533997	250.244995	249.960999	249.675995	255.225006	254.656006	255.082001	257.074005	253.660004	256.932007	257.928009	240.143997	258.781006	258.639008	259.06601	259.493011	259.350006	253.944	258.924011	258.924011	257.785004	256.790009	258.924011	258.497009	259.208008	258.924011	259.919006	260.20401	260.20401	260.062012
chrIX	150922	153293	YIL108W_chrIX:160660-163028	60	-	259.493011	250.007996	259.127991	259.614014	259.858002	257.911987	259.493011	259.127991	257.790009	257.790009	255.845001	256.696014	251.589005	258.033997	259.858002	258.154999	258.88501	257.182007	258.763	258.519989	257.669006	246.360001	252.074997	247.455002	247.089996	254.020996	255.115005	259.979004	259.614014	259.614014	254.75	259.25	261.195007	253.533997	259.735992	254.628998	258.033997	260.101013	255.602005	239.671997	261.195007	260.343994	260.951996	259.371002
chrX	467273	469051	MET3_chrX:456031-457831	60	-	260.221985	259.979004	264.721985	265.085999	265.450989	266.181	266.302002	267.153992	267.397003	267.761993	267.032013	264.600006	265.208008	264.356995	265.085999	266.789001	264.721985	268.126007	267.640015	268.247986	268.126007	265.085999	265.81601	267.153992	268.126007	265.329987	266.666992	268.005005	260.221985	250.251007	219.973007	264.114014	258.88501	265.694	261.316986	261.559998	266.789001	269.82901	268.613007	269.463989	268.613007	264.600006	244.292999	264.234985
chrXIII	233617	234201	YML009C-A_MRPL39_chrXIII:250973-251557	60	+	228.763	252.522003	253.091003	252.664001	252.095001	254.798004	253.516998	253.091003	252.664001	247.257996	241.709	238.722	240.287003	248.679993	242.563004	249.675995	248.964996	254.229004	238.863998	251.667999	252.237	252.522003	251.809998	254.513	254.798004	253.944	255.082001	254.371002	256.363007	256.220001	256.220001	254.798004	252.095001	254.371002	255.367004	253.802002	256.363007	256.078003	257.074005	257.501007	257.216003	257.359009	253.660004	248.110992
chrIV	1160047	1163296	EAF1_chrIV:1191912-1195161	60	+	228.621002	244.697006	246.973007	255.225006	257.359009	258.070007	256.647003	257.359009	250.671997	251.951996	258.924011	259.06601	257.928009	256.078003	258.070007	258.070007	258.497009	258.212006	250.957001	257.501007	257.216003	257.643005	252.806	250.102997	249.675995	256.505005	245.408005	251.809998	260.20401	260.20401	261.200012	261.484009	261.200012	261.34201	261.057007	261.484009	261.769012	262.765015	263.19101	262.907013	242.278	261.200012	263.476013	263.334015
chrXI	254962	259906	HSL1_chrXI:248534-253478	60	-	282.109985	282.475006	282.231995	283.204987	283.69101	283.69101	285.149994	284.178009	285.394012	285.757996	285.149994	285.515015	285.028992	285.394012	285.515015	285.515015	284.299011	280.286011	285.028992	283.69101	285.394012	286.365997	285.757996	286.244995	286.122986	286.244995	285.636993	274.813995	285.636993	285.757996	286.730988	285.757996	286.609985	286.488007	283.447998	251.223999	286.852997	287.825012	287.582001	287.582001	285.394012	288.069	288.069	286.852997
chrXV	302359	303663	PFA4_chrXV:321717-323021	60	+	277.417999	287.803009	288.230011	287.803009	287.661011	288.372009	287.661011	288.515015	286.950012	287.377014	288.372009	273.434998	286.52301	280.121002	267.743988	287.803009	290.364014	290.221985	290.364014	290.790985	293.066986	292.924988	292.640015	291.644989	290.506012	291.217987	292.78299	294.062988	293.35199	294.204987	294.773987	291.786987	292.640015	295.200989	295.912994	295.485992	291.644989	295.05899	295.200989	294.631989	274.572998	293.493988	289.226013	257.216003
chrV	350266	352186	YER087W_chrV:330517-332437	60	-	0.607996	0.607996	0.607996	0.607996	0.607996	0.607996	0.486397	0.243199	0.729596	0.729596	0.729596	0.729596	0.729596	0.729596	0.729596	0.729596	0.729596	0.729596	0.729596	0.729596	0.729596	0.729596	0.729596	0.729596	0.729596	0.729596	0.729596	0.729596	0.729596	0.729596	0.729596	0.729596	0.729596	0.851195	0.851195	0.851195	0.851195	0.851195	0.851195	0.851195	0.851195	0.851195	0.851195	0.851195
chrII	488356	489004	CBP6_chrII:480362-481010	60	+	250.671997	252.664001	252.664001	253.660004	255.367004	255.082001	254.371002	255.225006	255.794006	256.078003	255.936005	254.371002	256.078003	255.794006	255.936005	253.516998	254.798004	255.509003	257.785004	256.790009	256.790009	256.790009	258.070007	257.785004	254.229004	253.944	256.505005	257.359009	258.070007	258.781006	253.802002	253.516998	256.505005	256.363007	257.501007	226.770996	252.522003	258.639008	259.208008	258.070007	257.359009	251.526001	258.212006	255.936005
chrIX	249637	252437	YIL047C-A_SYG1_chrIX:265054-267854	60	+	278.414001	278.841003	279.410004	279.837006	278.556	272.011993	278.128998	279.266998	279.979004	278.414001	278.983002	280.832001	280.832001	277.987	279.837006	280.406006	279.552002	277.276001	280.406006	280.690002	280.690002	280.121002	279.552002	277.559998	277.703003	279.410004	279.410004	279.552002	247.257996	277.559998	276.421997	255.794006	264.045013	276.138	275.569	281.259003	281.401001	282.540009	282.397003	281.828003	280.406006	281.401001	280.690002	279.125
chrV	140921	141857	EAF5_chrV:121449-122385	60	-	266.302002	266.302002	266.05899	264.477997	255.723007	224.350998	263.019012	261.682007	255.966003	255.723007	257.303986	256.453003	263.261993	263.506012	259.614014	265.208008	264.356995	266.424011	267.397003	265.937988	267.761993	267.032013	267.032013	267.882996	263.869995	267.397003	267.761993	268.613007	268.613007	268.247986	264.964996	265.450989	264.842987	268.126007	265.572998	260.709015	259.735992	258.519989	258.154999	245.266006	240.279999	243.076996	257.911987	262.89801
chrXV	915072	916504	MRS2_chrXV:944582-946014	60	-	295.972992	295.729004	294.513	296.216003	293.053986	290.743988	289.040985	285.636993	287.21701	294.027008	297.309998	299.134003	299.013	297.796997	280.286011	295.972992	293.661987	292.325012	296.945007	296.216003	299.256012	301.56601	301.445007	301.80899	300.106995	291.230011	291.71701	286.730988	298.769012	300.592987	303.024994	303.147003	302.29599	303.877014	303.511993	303.024994	302.782013	302.416992	303.269012	301.931	301.56601	301.931	297.796997	301.079987
chrIV	436970	438193	YDL016C_TSC13_chrIV:425760-426984	60	+	214.110001	257.785004	257.216003	255.509003	255.794006	254.513	257.216003	257.074005	257.359009	257.216003	257.074005	258.354004	258.639008	253.516998	257.216003	257.216003	254.371002	254.513	256.078003	255.367004	256.505005	258.354004	258.781006	257.359009	258.212006	259.493011	258.639008	258.639008	256.363007	257.785004	257.928009	257.359009	258.497009	258.924011	259.63501	260.062012	259.63501	259.493011	259.919006	252.664001	253.091003	257.074005	253.233002	254.513
chrV	327701	330776	PTP3_chrV:308297-311369	60	+	3.84117	3.84117	3.84117	3.84117	3.84117	3.84117	3.69891	3.69891	3.69891	3.84117	3.84117	3.69891	4.26797	4.1257	4.5525	4.69477	4.69477	5.26383	6.11742	6.68649	6.54422	7.82461	9.67407	11.5235	11.9503	13.2307	13.5152	13.5152	13.5152	13.7998	13.7998	13.942	14.6534	14.2266	14.6534	16.2183	16.2183	14.2266	16.076	15.7915	15.3647	16.076	16.2183	16.7873
chrVII	692439	693391	YGR106C_chrVII:698899-699851	60	+	2.98758	2.98758	2.98758	2.98758	2.41852	2.98758	2.98758	2.70305	2.70305	1.56492	2.56078	2.84531	2.56078	2.27625	2.56078	2.70305	2.84531	2.98758	0.853594	1.56492	2.56078	2.84531	2.98758	2.98758	2.98758	2.98758	2.98758	2.98758	2.84531	2.98758	2.98758	2.70305	2.70305	2.98758	2.70305	2.70305	2.98758	2.98758	2.98758	2.84531	2.84531	2.84531	2.84531	2.70305
chrXII	52525	53265	ATG10_chrXII:51918-52662	60	+	245.692993	244.270004	245.550995	245.550995	245.123993	245.266006	245.692993	245.835007	245.977005	245.266006	243.843002	234.026993	234.738007	214.962997	243.985992	245.835007	245.692993	243.985992	243.559006	242.421005	228.335999	237.867996	246.688995	244.270004	247.826996	248.110992	247.968994	247.826996	235.876007	234.169006	235.449997	245.266006	245.550995	245.835007	240.856003	242.278	235.449997	231.893005	228.052002	192.912003	206.427002	214.820999	211.121994	216.528
chrXI	450392	451231	MET14_chrXI:438661-439501	60	+	275.425995	274.856995	275.710999	276.848999	276.563995	278.983002	275.994995	276.563995	276.990997	273.434998	275.994995	272.011993	270.873993	277.559998	275.994995	277.276001	272.580994	272.722992	264.614014	273.149994	278.128998	278.983002	277.559998	278.841003	278.414001	279.266998	278.841003	280.263	280.121002	280.690002	280.975006	280.121002	277.417999	278.556	278.983002	279.979004	281.259003	280.263	281.117004	281.259003	279.266998	280.263	280.121002	280.263
chrXIV	302881	304106	RHO5_YNL179C_chrXIV:299637-300861	60	+	249.819	247.684998	246.973007	246.261993	249.675995	247.542007	245.408005	249.675995	247.257996	243.417007	230.044006	231.608002	228.194	247.684998	248.395996	250.102997	250.957001	254.229004	247.399994	253.660004	251.526001	250.813995	251.667999	250.244995	256.505005	257.216003	256.078003	258.212006	254.940002	257.359009	257.074005	255.651001	257.501007	256.505005	256.790009	258.354004	258.924011	256.790009	258.497009	251.809998	239.432999	257.501007	258.497009	258.212006
chrXIII	62843	64331	CAC2_chrXIII:68265-69753	60	-	8.75515	9.60634	9.72794	9.72794	9.72794	9.72794	7.90395	8.87675	9.36314	8.99835	7.90395	8.63355	9.24155	9.36314	8.39035	9.60634	9.72794	9.72794	9.72794	9.72794	9.60634	9.60634	9.48474	9.11995	9.72794	9.72794	9.72794	9.72794	8.14715	9.84954	9.84954	9.97114	9.97114	9.97114	9.97114	9.97114	9.97114	9.97114	9.97114	9.97114	9.97114	9.97114	9.97114	10.0927
chrII	159169	160298	PRE7_chrII:140988-142116	60	-	256.453003	257.425995	253.656006	255.358002	252.197006	216.082001	171.332993	213.649994	194.194	210.244995	248.548996	256.696014	255.602005	243.563004	255.723007	254.020996	250.251007	251.223999	258.154999	248.548996	255.602005	257.303986	255.479996	257.061005	257.182007	255.358002	257.911987	258.39801	259.858002	253.048004	259.371002	238.091003	254.141998	259.614014	259.006012	259.614014	260.587006	261.559998	261.195007	260.343994	248.548996	256.453003	254.020996	255.723007
chrII	341872	344615	REB1_chrII:334206-336950	60	+	378.283997	415.131012	412.855011	408.302002	407.733002	409.156006	409.867004	416.269012	415.700012	408.872009	419.256989	415.842987	419.68399	418.54599	418.971985	418.260986	419.398987	420.821991	421.53299	421.674988	420.963989	421.959991	419.540985	406.311005	418.971985	419.540985	422.10199	415.558014	412.286011	422.243988	421.959991	423.097992	421.53299	424.804993	424.947998	423.524994	423.666992	422.955994	423.80899	418.687988	423.23999	423.666992	424.235992	423.951996
chrII	523713	525417	YBR139W_chrII:515654-517358	60	-	247.089996	246.968002	247.089996	246.602997	245.266006	246.360001	247.089996	247.455002	246.968002	247.210999	246.238998	246.847	246.360001	246.725006	246.238998	239.186005	246.847	247.455002	240.888	246.360001	245.143997	241.009995	243.076996	235.173004	239.307007	235.658997	242.834	247.210999	247.210999	247.455002	246.481995	237.119003	208.056	244.171005	240.279999	245.630997	235.050995	237.240005	226.175003	236.875	233.835007	227.634003	227.755005	239.307007
chrIV	109616	111728	ACK1_chrIV:96044-98156	60	+	330.056	338.02301	340.015015	339.872986	341.010986	341.864014	342.575989	343.144989	341.864014	343.144989	343.286987	342.859985	343.997986	344.140991	343.713989	343.713989	339.872986	342.006989	341.721985	328.917999	330.625	343.286987	344.140991	344.993988	323.653992	321.946991	324.080994	345.135986	344.85199	345.278992	345.562988	344.28299	344.709991	342.148987	346.416992	341.437988	344.709991	344.709991	346.416992	345.847992	344.28299	344.85199	343.713989	342.290985
chrV	386138	387162	RTT105_chrV:366773-367797	60	-	244.901001	243.684998	244.171005	242.834	245.143997	244.171005	241.253006	240.888	241.617996	243.442001	244.779007	243.320007	245.143997	246.117004	245.994995	245.266006	245.873993	245.143997	245.873993	245.751999	244.901001	243.807007	234.686996	213.649994	243.199005	242.591003	241.860992	239.186005	235.903	229.701004	226.660995	231.039001	227.755005	242.104004	242.225998	241.860992	247.697998	247.940994	246.968002	246.360001	247.210999	247.940994	248.184006	246.968002
chrX	109591	110917	YJL171C_chrX:99613-100939	60	+	264.329987	258.924011	266.321014	266.747986	266.463989	266.463989	260.488007	263.760986	263.760986	263.049011	263.618011	262.765015	263.618011	261.200012	265.325012	270.161987	270.873993	270.588989	270.588989	270.019989	189.212997	190.209	267.459015	241.994003	244.981003	272.438995	272.722992	266.605988	266.605988	260.488007	258.497009	260.77301	259.350006	239.149002	241.994003	238.580002	261.769012	259.63501	235.449997	263.760986	259.06601	266.463989	274.003998	274.287994
chrV	357614	359341	TRP2_chrV:337869-339597	60	-	264.234985	266.181	267.032013	265.81601	256.088013	219	262.167999	264.842987	263.261993	256.817993	265.085999	263.261993	266.789001	263.019012	261.803009	263.992004	258.39801	263.140991	237.727005	226.052994	248.671005	267.761993	269.098999	268.977997	268.613007	266.666992	267.032013	268.855988	268.005005	263.748993	271.045013	272.98999	273.234009	274.328003	274.813995	273.355011	275.058014	275.544006	274.571014	275.178986	265.81601	267.761993	266.666992	271.773987
chrVIII	458169	459040	YHRCdelta12_chrVIII:463992-464848	60	+	407.449005	407.307007	407.591003	405.029999	407.164001	405.457001	402.612	403.608002	404.746002	402.753998	406.880005	407.164001	407.164001	409.44101	408.445007	407.733002	409.867004	408.872009	409.725006	409.44101	408.729004	408.018005	409.44101	405.315002	411.14801	411.859009	412.428009	411.575012	411.432007	404.319	412.144012	411.575012	412.855011	413.282013	407.591003	409.44101	409.156006	408.160004	408.872009	411.859009	411.290009	412.144012	411.575012	407.022003
chrII	144780	145835	MOH1_YBL048W_chrII:126604-127660	60	-	260.221985	261.316986	261.437988	262.167999	257.669006	262.411011	262.04599	255.479996	262.53299	260.221985	261.437988	261.195007	261.803009	262.53299	263.627014	264.477997	262.53299	264.356995	263.869995	264.721985	263.992004	264.600006	264.114014	264.356995	258.154999	265.085999	265.208008	259.735992	255.358002	257.425995	261.316986	258.519989	265.937988	265.208008	262.290009	263.506012	260.829987	263.261993	257.425995	265.329987	266.910004	266.666992	262.89801	268.247986
chrX	628445	629157	ABM1_chrX:628846-629558	60	-	234.322006	232.498001	228.727997	230.431	230.309006	224.106995	222.283005	227.026001	223.863998	224.959	225.445007	224.106995	227.755005	233.957001	236.996994	233.106003	238.335007	238.091003	236.753998	235.173004	234.322006	234.199997	234.199997	209.636993	212.434006	239.794006	238.820999	238.942993	239.550995	236.875	242.104004	234.565002	241.496002	241.130997	240.645004	242.591003	241.617996	242.468994	242.347	241.983002	242.712006	241.617996	240.522995	234.929993
chrXII	674890	677002	GUF1_chrXII:714975-717087	60	-	246.847	247.697998	248.184006	247.089996	247.210999	247.940994	247.455002	245.751999	230.431	231.403	230.673996	243.684998	240.037003	243.199005	243.199005	243.199005	248.914001	249.399994	249.399994	249.035004	245.509003	245.751999	235.050995	235.173004	246.117004	245.022995	247.210999	249.399994	248.671005	247.455002	248.792007	249.156998	248.184006	246.360001	230.917007	186.046997	246.238998	245.509003	241.617996	241.375	248.184006	249.399994	246.725006	251.466995
chrXIII	281846	283518	BUD22_chrXIII:298834-300506	60	-	418.423004	415.869995	410.153992	415.382996	419.639008	420.48999	417.937012	413.924011	412.585999	418.423004	420.247009	421.828003	421.584991	423.286987	420.97699	409.790009	420.97699	420.247009	416.84201	421.463013	418.910004	420.003998	416.598999	419.031006	422.921997	422.436005	425.354004	425.596985	423.77301	422.678986	416.84201	418.545013	422.313995	419.881989	420.612	423.894989	426.449005	427.299988	417.937012	428.515991	429.489014	429.123993	429.609985	429.975006
chrXV	774863	775528	NAT5_chrXV:804354-805018	60	-	232.983994	235.781006	232.619003	233.106003	232.132996	231.160004	221.432007	214.623001	186.654999	227.268997	230.309006	228.363007	226.783005	236.145996	239.063995	241.738998	241.738998	232.498001	241.496002	240.401993	234.929993	233.591995	240.766998	240.522995	241.738998	241.860992	235.173004	228.242004	242.955002	243.076996	244.050003	244.292999	245.266006	244.171005	245.751999	245.873993	244.901001	245.630997	244.535995	245.751999	245.386993	245.994995	246.360001	245.751999
chrVII	478698	479626	SCL1_chrVII:474354-475282	60	+	235.307007	238.153	243.417007	246.973007	247.826996	247.684998	245.123993	246.546005	244.554993	241.567001	245.835007	246.830994	229.332001	245.692993	225.207001	247.257996	248.253998	247.115005	248.822998	249.248993	249.106995	245.550995	243.843002	245.977005	246.119995	230.044006	225.632996	229.759003	243.417007	240.714005	238.009995	181.531006	180.108002	182.100006	230.470001	245.550995	248.679993	250.388	248.964996	246.688995	247.968994	250.244995	247.257996	247.115005
chrV	241582	242986	YER034W_EDC2_chrV:221826-223226	60	-	250.251007	217.906006	258.763	259.614014	263.748993	259.979004	262.89801	260.587006	260.709015	264.234985	263.140991	261.316986	267.274994	268.734009	265.085999	264.721985	268.855988	269.221008	268.247986	269.463989	266.789001	258.277008	268.490997	268.613007	269.098999	268.613007	268.855988	265.329987	263.019012	260.101013	263.261993	269.098999	270.194	270.437012	270.923004	270.558014	270.194	269.221008	270.558014	268.247986	267.640015	263.627014	267.518005	268.613007
chrX	220031	221903	GZF3_chrX:209808-211680	60	+	337.881012	338.450012	338.308014	338.734985	339.161011	340.441986	339.303986	338.877014	338.734985	341.153015	340.441986	342.148987	341.864014	341.864014	341.437988	334.040009	341.010986	341.864014	341.295013	337.170013	340.584015	342.290985	343.002991	343.144989	343.144989	334.182007	342.717987	343.002991	339.303986	337.881012	342.717987	343.144989	343.997986	342.433014	344.28299	344.566986	344.28299	342.433014	342.433014	341.579987	343.286987	338.59201	343.713989	342.859985
chrX	199605	200293	ALB1_chrX:189681-190369	60	-	238.455994	238.091003	238.091003	236.996994	236.511002	232.376007	217.419998	209.880005	193.828995	221.675003	239.429001	237.483002	239.794006	238.091003	239.063995	238.335007	237.362	236.266998	226.175003	225.201996	237.848007	240.401993	240.158997	240.158997	241.009995	240.158997	239.794006	231.160004	239.671997	240.888	241.496002	238.091003	217.662994	242.591003	242.712006	241.617996	242.712006	242.468994	242.955002	242.955002	242.591003	238.578003	200.882004	242.468994
chrXIV	167842	170426	FOL1_chrXIV:164570-167154	60	-	241.983002	248.184006	249.399994	248.306	249.156998	249.156998	248.792007	246.602997	248.063004	247.697998	247.210999	247.576004	247.819	248.306	246.968002	244.414993	249.035004	250.981003	251.589005	248.548996	249.399994	249.279007	249.035004	248.914001	251.710999	251.589005	249.522003	249.886993	248.184006	252.197006	251.953995	249.764999	251.223999	250.373001	251.223999	250.130005	250.615997	250.130005	250.981003	253.412994	253.291	253.048004	253.778	253.412994
chrXII	312843	315155	ALT1_chrXII:318028-320340	60	+	237.584	238.436996	236.160995	236.871994	237.440994	227.625	223.783997	236.018997	229.759003	231.039001	239.005997	238.153	237.867996	237.867996	237.156998	228.904999	237.298996	238.436996	238.863998	239.005997	233.457993	238.436996	238.722	239.291	239.005997	239.718002	238.009995	233.742004	239.860001	238.863998	237.014999	241.709	239.149002	237.156998	239.291	241.852005	240.143997	218.093002	240.143997	236.445999	235.591995	240.570999	240.570999	240.570999
chrXVI	345719	346871	CAR1_chrXVI:339906-341058	60	-	239.186005	236.875	237.119003	236.875	238.091003	238.699005	238.942993	230.552002	239.429001	240.158997	238.578003	238.820999	239.794006	239.914993	240.158997	239.794006	238.212997	239.794006	240.766998	240.037003	241.130997	241.130997	241.617996	240.888	240.645004	241.860992	241.496002	241.496002	238.091003	238.820999	238.942993	241.130997	240.522995	240.645004	240.158997	241.496002	239.063995	239.671997	242.712006	240.401993	241.738998	243.320007	244.050003	243.076996
chrXII	833975	836887	VID22_chrXII:868476-871388	60	+	243.132004	244.412003	243.985992	241.139999	244.270004	242.563004	244.981003	244.270004	246.119995	245.266006	242.136002	240.570999	241.709	245.550995	245.408005	241.852005	244.270004	244.981003	244.412003	241.567001	244.981003	226.487	244.412003	244.697006	245.266006	244.839005	231.893005	234.311996	211.834	237.014999	243.417007	244.270004	242.990005	245.266006	243.843002	244.839005	245.266006	245.977005	245.266006	244.839005	245.692993	245.550995	245.550995	245.977005
chrIII	122006	124530	SAT4_chrIII:128012-130540	60	-	274.328003	273.84201	272.98999	275.544006	275.421997	274.936005	268.490997	252.927002	276.516998	276.273987	275.786987	276.394989	275.058014	275.178986	274.328003	275.665985	275.665985	276.152008	274.936005	275.665985	276.273987	275.058014	275.178986	277.002991	277.246002	276.881989	277.610992	277.246002	277.002991	272.98999	273.963013	274.692993	263.384003	195.044998	275.178986	275.908997	276.516998	277.733002	272.868988	236.389008	275.058014	264.964996	273.47699	262.167999
chrXII	41287	41895	LDB18_chrXII:40658-41290	60	-	237.727005	239.063995	239.063995	240.037003	239.063995	239.429001	240.158997	239.550995	234.078995	239.429001	235.781006	239.429001	239.914993	239.063995	240.158997	237.848007	239.063995	241.130997	241.496002	241.375	241.253006	240.037003	241.253006	241.496002	239.186005	240.888	241.009995	240.766998	239.794006	239.186005	240.401993	241.253006	241.738998	241.860992	240.158997	240.279999	238.699005	243.199005	242.225998	242.955002	232.255005	231.647003	227.147003	240.401993
chrVII	687960	688688	YGR102C_chrVII:694419-695147	60	+	244.697006	247.257996	247.399994	246.119995	246.830994	247.115005	247.257996	247.826996	247.257996	247.115005	247.542007	247.257996	241.852005	116.088997	201.306	244.128006	242.278	231.608002	236.302994	244.128006	243.132004	243.985992	246.261993	247.257996	247.968994	248.110992	245.408005	246.261993	238.009995	246.688995	248.110992	248.253998	246.546005	248.537994	248.110992	246.973007	247.115005	247.115005	250.813995	250.813995	250.529999	250.813995	249.533997	247.399994
chrX	464805	466005	TDH2_chrX:453563-454763	60	+	235.876007	235.022995	235.307007	237.014999	238.153	241.425003	242.278	241.425003	242.136002	241.283005	243.985992	244.554993	244.981003	245.266006	244.981003	243.985992	244.697006	244.412003	245.550995	245.550995	241.994003	244.412003	244.981003	245.408005	245.692993	246.261993	246.261993	246.261993	246.261993	246.404007	245.266006	245.977005	245.266006	238.863998	245.408005	244.839005	244.839005	245.550995	244.554993	246.261993	245.835007	247.257996	246.830994	247.684998
chrVIII	480733	481349	CTF8_chrVIII:486072-486688	60	+	238.153	238.294998	226.487	224.636993	230.328003	236.871994	237.440994	235.449997	233.315994	227.056	228.052002	220.654007	226.770996	229.475006	231.182007	230.897003	237.584	239.005997	241.709	238.722	240.998001	240.998001	237.725998	241.283005	241.283005	242.278	238.863998	234.738007	229.048004	237.725998	239.718002	240.570999	239.432999	241.852005	239.291	241.709	241.852005	241.283005	242.278	240.998001	241.709	201.589996	241.139999	242.136002
chrVII	896319	896679	MVB12_chrVII:910414-910774	60	-	240.766998	235.050995	243.199005	239.307007	235.416	242.225998	243.927994	242.225998	242.347	242.834	244.292999	244.901001	245.022995	245.386993	245.386993	245.630997	232.619003	245.994995	245.386993	245.509003	245.994995	244.050003	239.186005	245.022995	242.955002	238.820999	245.509003	244.901001	242.591003	242.347	242.712006	243.076996	244.658005	245.143997	245.751999	245.266006	246.360001	246.602997	246.847	246.360001	246.238998	241.983002	241.253006	239.307007
chrXVI	390555	392331	ELP3_chrXVI:384730-386506	60	+	409.014008	410.57901	412.001007	407.164001	406.880005	414.278015	413.993011	415.131012	415.27301	411.432007	412.286011	414.846985	413.993011	408.872009	405.884003	412.997009	411.71701	413.56601	407.164001	412.001007	408.160004	412.286011	410.863007	408.018005	413.282013	415.984985	417.691986	399.766998	408.445007	407.876007	406.167999	404.177002	407.307007	416.411987	418.829987	419.11499	419.11499	418.687988	415.842987	323.938995	314.122986	316.256989	401.615997	392.368988
chrV	485645	486965	PEA2_chrV:466218-467538	60	+	239.574997	239.718002	240.570999	240.287003	241.139999	241.567001	240.570999	239.718002	237.867996	236.729996	235.022995	238.722	236.871994	238.009995	162.041	228.904999	240.856003	241.567001	242.421005	242.563004	242.563004	236.445999	238.436996	242.563004	242.421005	241.994003	243.132004	239.718002	239.291	239.574997	243.701004	242.136002	241.994003	243.132004	240.856003	243.559006	243.417007	237.440994	244.981003	240.287003	243.417007	244.839005	245.408005	245.408005
chrX	642952	643736	ILM1_chrX:643370-644154	60	+	237.014999	236.871994	236.729996	236.729996	210.268997	229.617004	231.608002	229.048004	235.591995	236.302994	236.729996	236.160995	237.014999	237.584	237.014999	236.871994	230.897003	237.725998	238.294998	238.294998	238.009995	239.149002	237.725998	239.574997	238.580002	236.018997	236.871994	238.009995	219.231003	235.733994	236.018997	235.591995	229.617004	232.746994	236.018997	235.307007	232.746994	230.044006	231.466003	236.871994	237.725998	237.725998	234.880997	142.835007
chrVII	854957	856399	HGH1_chrVII:870050-871490	60	+	240.714005	239.718002	242.278	241.425003	242.278	241.852005	241.852005	241.425003	240.287003	241.283005	242.847	241.139999	241.283005	241.567001	242.705002	243.274002	240.429001	243.559006	243.132004	242.847	226.487	226.914001	240.429001	241.709	240.570999	238.009995	239.860001	243.132004	242.278	242.563004	220.369995	215.106003	238.580002	243.701004	244.412003	244.412003	244.981003	245.266006	244.412003	244.554993	242.563004	239.860001	240.570999	235.591995
chrXII	415960	418951	SLS1_chrXII:421388-424388	60	+	230.613007	236.018997	236.018997	236.018997	235.876007	234.595993	233.315994	233.457993	220.938995	235.876007	237.440994	237.584	237.725998	238.009995	216.671005	232.035004	236.302994	237.584	236.587997	234.026993	234.311996	234.169006	232.604004	237.440994	237.725998	236.302994	238.863998	238.294998	236.445999	238.009995	238.580002	237.867996	238.294998	237.014999	237.156998	238.722	239.432999	237.440994	238.294998	238.436996	239.432999	239.432999	240.287003	239.574997
chrXIII	310745	311937	TAP42_chrXIII:327410-328602	60	-	178.628998	230.917007	232.132996	237.240005	237.727005	237.848007	235.903	238.091003	235.173004	234.199997	236.875	236.753998	238.578003	216.567993	190.910995	223.378006	236.875	235.781006	240.401993	240.766998	240.766998	240.158997	235.416	206.475998	240.037003	239.671997	239.429001	239.914993	240.279999	241.009995	235.781006	241.375	242.468994	242.347	243.199005	242.591003	243.076996	241.983002	241.617996	241.860992	241.253006	234.442993	228.242004	230.309006
chrXV	394849	395424	TOM6_chrXV:413802-414377	60	-	242.104004	242.225998	241.253006	242.712006	242.468994	238.699005	221.675003	242.347	242.104004	242.468994	242.225998	246.968002	242.712006	235.416	245.751999	246.602997	235.294998	246.360001	245.509003	246.968002	247.332993	247.697998	247.819	231.039001	249.643005	248.063004	247.089996	245.630997	244.414993	247.697998	248.792007	249.522003	249.764999	248.548996	248.427002	248.671005	250.007996	249.035004	250.615997	251.102997	250.738007	228.242004	216.932999	240.037003
chrX	156951	157839	TIM17_chrX:147059-147947	60	-	228.242004	228.970993	228.850006	228.606995	228.606995	224.593994	224.714996	227.634003	227.876999	217.298004	217.541	218.636002	229.335999	229.701004	229.457993	226.904007	227.998993	225.445007	226.904007	228.606995	229.335999	230.186996	229.944	229.822998	229.578995	225.567001	226.660995	227.755005	227.511993	228.363007	230.917007	231.281998	227.511993	231.768005	231.524994	231.160004	230.673996	228.606995	231.039001	231.889999	231.768005	232.011002	231.281998	231.039001
chrXI	520292	522417	OPI8_CAF4_chrXI:508534-510662	60	+	241.139999	241.709	241.994003	242.278	205.858002	240.714005	243.274002	243.274002	243.274002	242.990005	243.132004	243.701004	243.417007	239.574997	242.136002	241.994003	241.994003	241.852005	242.421005	243.559006	244.128006	243.274002	243.274002	243.417007	242.278	242.563004	242.990005	242.847	243.985992	243.843002	243.701004	243.132004	243.843002	243.417007	238.153	237.298996	239.291	233.884995	242.990005	243.985992	244.270004	244.412003	244.697006	240.570999
chrIX	75480	78304	YIL141W_AXL2_chrIX:85121-87945	60	-	238.335007	238.455994	238.335007	238.212997	238.578003	237.727005	177.535004	239.550995	239.429001	239.186005	239.550995	239.671997	239.063995	233.957001	236.389008	238.578003	239.794006	239.671997	239.794006	236.753998	237.727005	235.658997	237.119003	238.578003	239.307007	238.335007	238.699005	237.727005	239.794006	240.037003	237.483002	238.091003	235.903	239.671997	238.091003	239.186005	240.037003	234.807999	241.738998	241.496002	241.617996	241.738998	241.009995	241.375
chrXIII	769033	770976	YMR265C_chrXIII:796398-798342	60	+	229.759003	230.044006	229.190002	229.190002	226.770996	228.763	230.328003	228.479004	229.332001	228.335999	230.897003	229.901001	231.466003	232.177994	233.031006	233.600006	233.315994	233.031006	233.173004	232.746994	233.031006	231.608002	226.628998	229.759003	227.625	226.059998	225.632996	192.059006	195.757996	226.201996	230.044006	232.462006	232.746994	233.884995	233.457993	230.470001	230.328003	215.389999	210.979996	215.248001	226.487	233.742004	235.164993	234.880997
chrX	587133	590469	BIR1_chrX:587535-590871	60	-	228.242004	228.119995	226.417999	227.026001	228.242004	231.039001	230.431	228.850006	224.229004	220.337997	227.511993	227.147003	228.606995	224.959	223.134995	217.662994	192.005005	230.431	229.457993	226.539001	227.268997	229.214996	232.011002	213.042007	197.720001	232.983994	232.498001	232.376007	227.876999	229.701004	233.957001	232.498001	233.227005	233.106003	233.106003	228.363007	232.498001	232.498001	230.917007	173.279007	231.403	230.917007	213.893005	225.567001
chrXV	177421	179014	NBA1_chrXV:197165-198758	60	+	255.367004	256.790009	250.388	238.580002	234.738007	253.233002	257.928009	249.819	244.697006	256.790009	257.928009	248.537994	255.794006	256.505005	257.643005	258.924011	260.062012	259.919006	259.493011	259.06601	258.639008	257.785004	260.20401	257.216003	259.06601	260.062012	245.835007	260.20401	260.20401	260.488007	259.493011	260.20401	259.777008	243.417007	261.627014	262.480011	262.196014	262.196014	261.911011	261.200012	261.34201	262.338013	261.769012	262.622009
chrIV	46563	47294	YPD1_chrIV:33301-34036	60	+	231.751007	236.160995	238.009995	239.291	239.149002	239.005997	224.636993	237.584	237.014999	233.600006	235.591995	227.197998	231.893005	235.022995	237.584	236.729996	238.722	238.294998	236.160995	239.860001	237.867996	233.173004	237.156998	237.440994	238.436996	239.005997	237.725998	237.725998	228.479004	227.910004	234.595993	233.742004	238.153	235.733994	237.584	240.287003	240.570999	237.867996	239.005997	238.580002	241.709	242.278	237.014999	240.287003
chrIX	367687	369740	DSN1_chrIX:375348-377420	60	-	234.929993	231.160004	234.322006	230.794998	235.903	232.011002	228.119995	230.917007	232.740997	235.781006	239.914993	240.401993	236.024002	235.537994	240.037003	239.429001	237.240005	237.240005	227.511993	240.279999	240.645004	241.009995	241.130997	240.401993	240.158997	240.279999	240.158997	238.578003	238.942993	225.322998	238.699005	240.401993	241.253006	241.496002	241.617996	241.375	240.766998	239.186005	239.307007	240.766998	241.738998	238.699005	242.834	242.955002
chrXV	353463	354417	YOR021C_chrXV:372542-373494	60	+	1253.219971	1253.930054	1253.079956	1206.699951	1232.310059	1217.369995	1206.27002	1179.670044	1247.390015	1245.109985	1240.97998	1238.560059	1202	1225.900024	1177.959961	1179.23999	1197.170044	1225.619995	1241.410034	1251.800049	1251.369995	1249.660034	1201.430054	1245.819946	1250.800049	1251.939941	1242.26001	1243.689941	1221.349976	1225.189941	1220.5	1231.589966	1230.310059	1230.459961	1114.369995	864.263977	1062.300049	1145.099976	1154.199951	1202	1175.26001	1101.709961	1214.810059	1220.069946
chrIV	1442493	1445018	YDR520C_chrIV:1480969-1483497	60	+	200.451996	216.386002	224.921997	222.787994	225.490997	227.766998	228.621002	229.190002	227.341003	228.052002	224.636993	228.052002	229.190002	227.483002	228.335999	230.186005	231.182007	232.320007	232.462006	232.177994	232.177994	232.889008	232.177994	228.621002	232.320007	222.645996	232.889008	232.604004	233.031006	231.324005	232.889008	233.173004	230.470001	230.328003	230.186005	231.039001	227.056	233.031006	230.613007	232.462006	229.332001	229.048004	234.880997	233.457993
chrXIV	111685	113213	ERG24_chrXIV:108951-110479	60	+	165.455002	162.182999	160.332993	163.748001	170.718994	183.522995	188.929001	191.347	206.427002	210.695007	211.264999	222.360992	223.783997	221.792007	221.223007	218.804993	225.490997	225.348999	229.332001	229.475006	231.182007	231.608002	233.173004	235.022995	223.214996	238.580002	239.432999	239.718002	240.998001	240.998001	239.860001	240.143997	230.044006	240.143997	238.863998	239.149002	208.845993	227.625	222.076996	237.725998	237.725998	239.291	241.283005	241.425003
chrIX	202615	205631	RPN2_chrIX:217744-220760	60	+	288.230011	291.786987	288.230011	287.234009	220.369995	285.527008	283.535004	283.251007	279.552002	285.95401	291.786987	290.079987	293.35199	294.631989	295.343994	290.079987	294.916992	294.347992	293.778992	289.226013	290.221985	288.515015	293.066986	294.48999	295.343994	294.916992	295.627991	293.066986	296.765991	297.334991	295.200989	295.200989	286.665009	282.113007	288.657013	297.477997	295.200989	295.769989	296.196991	296.338989	298.046997	290.790985	298.757996	298.899994
chrXI	332359	333288	YKL063C_chrXI:320803-321731	60	+	242.278	242.421005	240.001999	242.705002	243.274002	239.574997	241.283005	242.563004	240.856003	240.570999	239.574997	236.160995	225.207001	238.153	238.153	240.998001	236.302994	232.177994	231.182007	240.856003	242.990005	243.701004	243.417007	241.567001	242.990005	242.421005	216.955002	237.725998	239.149002	239.574997	237.156998	243.701004	242.421005	243.559006	244.412003	244.270004	244.981003	244.412003	245.123993	242.278	245.408005	245.550995	237.014999	246.119995
chrVII	939495	940223	NAS6_chrVII:953944-954672	60	-	224.229004	224.472	221.188995	224.229004	221.432007	229.093002	232.498001	235.903	235.416	235.050995	231.160004	230.917007	233.106003	228.242004	232.132996	225.080002	212.677002	162.820999	208.908005	215.231003	216.447006	222.891006	225.445007	225.931	224.593994	225.445007	224.350998	224.714996	211.703995	162.091995	226.052994	224.959	228.606995	228.970993	229.093002	228.970993	227.511993	227.268997	228.119995	226.175003	226.783005	225.445007	226.904007	228.606995
chrXI	372548	373596	NFU1_chrXI:360828-361876	60	+	224.779999	226.201996	226.345001	226.914001	227.056	226.914001	226.628998	225.917999	226.345001	227.056	227.483002	227.910004	227.910004	227.910004	227.483002	227.197998	226.914001	225.776001	227.056	227.341003	228.763	228.621002	227.766998	228.052002	227.910004	227.766998	227.341003	225.776001	224.779999	224.921997	220.796005	223.783997	224.921997	226.059998	227.766998	224.921997	224.210999	227.910004	228.763	226.487	227.341003	227.910004	226.628998	230.613007
chrXV	488692	489324	YOR097C_chrXV:506933-507565	60	+	278.697998	278.414001	278.272003	261.200012	278.414001	278.414001	279.410004	279.125	273.718994	277.845001	277.276001	271.442993	272.153992	268.312988	279.125	278.983002	279.979004	279.979004	279.837006	277.417999	278.414001	273.007996	272.011993	274.572998	273.007996	274.429993	279.552002	274.003998	273.860992	272.438995	246.404007	240.287003	243.701004	273.007996	271.869995	277.845001	281.544006	281.259003	282.682007	283.820007	283.820007	282.255005	276.563995	281.971008
chrXI	405438	406470	YKL023W_chrXI:393689-394721	60	-	219.973007	221.188995	220.945999	220.703003	220.824005	219.850998	221.675003	220.824005	215.352005	221.675003	220.703003	222.283005	223.378006	225.201996	224.229004	224.106995	223.742996	220.337997	221.675003	211.703995	210.852997	212.311996	212.311996	218.028	219.244003	225.445007	225.931	225.445007	225.931	225.688004	226.296005	226.539001	225.688004	226.783005	227.391006	226.296005	228.119995	228.363007	228.850006	228.970993	228.850006	228.970993	227.755005	227.147003
chrXVI	904743	906163	PZF1_chrXVI:909619-911043	60	+	222.503006	227.197998	227.766998	227.910004	228.763	228.763	228.904999	226.914001	227.197998	227.766998	226.770996	227.197998	223.072998	227.056	227.483002	225.207001	206.427002	228.479004	226.628998	220.654007	226.345001	228.763	228.621002	228.194	224.210999	228.052002	227.197998	223.356995	225.063995	225.207001	226.059998	216.813004	213.397995	228.194	229.617004	229.048004	229.190002	231.324005	230.897003	230.044006	229.475006	228.479004	225.776001	228.052002
chrIX	340168	340968	BET1_chrIX:347768-348568	60	+	229.048004	225.348999	230.186005	223.498993	229.901001	229.901001	229.901001	230.044006	185.229996	222.076996	229.617004	230.044006	230.897003	231.039001	231.039001	230.470001	230.897003	230.186005	230.470001	227.483002	230.755005	231.466003	232.177994	231.893005	231.324005	230.755005	231.039001	231.466003	229.617004	232.035004	232.462006	232.746994	231.324005	232.320007	232.320007	233.600006	233.884995	234.169006	233.457993	233.173004	226.059998	234.169006	234.311996	234.311996
chrXVI	382957	384293	RPS6A_chrXVI:377138-378474	60	+	265.752014	267.174988	256.078003	257.501007	245.123993	260.915009	262.338013	255.936005	266.605988	268.454987	268.597992	266.605988	267.885986	266.463989	263.760986	257.643005	259.919006	271.15799	262.053009	271.15799	269.023987	269.877991	262.053009	266.036987	259.777008	252.095001	270.731995	269.877991	270.873993	271.15799	270.731995	269.877991	266.036987	272.438995	269.450989	272.580994	272.580994	269.166992	272.29599	267.885986	269.166992	273.149994	273.576996	266.321014
chrXI	585243	586570	YKR070W_chrXI:573530-574858	60	-	230.794998	230.917007	230.794998	230.673996	230.552002	224.837006	224.593994	225.445007	221.067001	219.244003	225.080002	226.539001	220.216003	220.095001	228.119995	230.673996	231.039001	230.431	230.309006	227.268997	227.998993	210.975006	212.556	222.162003	228.363007	230.431	231.160004	231.039001	222.039993	231.889999	230.673996	231.889999	227.511993	226.175003	220.580994	227.268997	207.813004	211.339996	227.026001	229.457993	223.498993	229.578995	228.242004	230.552002
chrXVI	880890	881530	YPR172W_chrXVI:885767-886407	60	-	243.684998	243.563004	243.320007	244.050003	240.401993	238.942993	239.307007	242.468994	243.442001	243.927994	243.927994	244.050003	243.563004	244.414993	244.050003	242.468994	237.604996	240.645004	241.130997	240.158997	240.279999	241.496002	243.442001	242.712006	237.119003	236.875	231.403	233.348999	244.292999	243.807007	244.050003	244.658005	243.927994	245.994995	245.266006	245.630997	244.901001	245.751999	246.117004	246.117004	245.022995	245.143997	235.903	241.496002
chrXI	272483	275970	BUD2_chrXI:266043-269531	60	+	270.161987	272.29599	272.438995	270.731995	271.015991	268.73999	271.015991	271.442993	268.028992	271.869995	272.580994	272.580994	270.873993	271.584991	272.865997	273.007996	272.865997	271.015991	272.580994	273.149994	273.576996	272.722992	194.335007	260.20401	273.576996	273.434998	272.438995	269.450989	274.145996	274.003998	274.003998	265.894989	274.429993	273.149994	268.028992	271.015991	272.722992	265.040985	272.580994	273.149994	272.153992	271.442993	273.860992	274.145996
chrVII	800957	801989	MTR3_chrVII:805058-806090	60	+	224.494995	224.921997	229.475006	228.335999	227.483002	228.194	226.487	229.901001	229.332001	229.617004	227.197998	230.328003	229.759003	230.044006	230.044006	229.190002	230.328003	229.759003	228.621002	226.628998	229.332001	231.182007	228.621002	231.182007	231.182007	231.324005	231.466003	230.328003	230.755005	230.613007	230.470001	229.617004	227.483002	201.306	197.322006	230.044006	229.332001	232.320007	232.889008	233.173004	231.751007	219.231003	231.608002	231.039001
chrIII	32002	34634	SPB1_chrIII:31433-34065	60	-	232.619003	230.065994	231.160004	235.173004	235.173004	235.903	236.024002	235.903	235.173004	230.794998	226.539001	227.391006	229.457993	214.988007	218.636002	200.516998	194.072006	195.653	211.826004	224.350998	233.957001	235.903	235.050995	235.658997	234.686996	233.591995	235.050995	235.173004	234.442993	232.255005	234.322006	235.050995	234.807999	233.227005	220.216003	233.714005	233.714005	231.889999	236.266998	236.024002	237.119003	236.875	234.322006	237.240005
chrXV	395460	397004	DBP5_chrXV:414413-415957	60	+	413.282013	414.70401	414.562012	414.562012	416.411987	416.553986	415.842987	407.449005	413.139008	413.424011	416.269012	414.562012	416.411987	416.553986	414.846985	347.696991	414.562012	417.122986	414.70401	414.562012	418.687988	418.687988	419.398987	417.691986	417.407013	400.619995	394.217987	411.290009	406.167999	410.863007	401.330994	399.196991	405.029999	412.713013	415.27301	378.427002	383.548004	402.470001	410.294006	395.924988	403.75	404.033997	413.282013	410.863007
chrIV	335127	335735	SNR63_chrIV:323045-323653	60	+	3.41438	3.55664	3.55664	3.55664	3.55664	3.55664	3.55664	3.55664	3.55664	3.41438	3.55664	3.55664	3.55664	3.55664	3.55664	3.55664	3.55664	3.55664	3.55664	3.55664	3.55664	3.55664	3.27211	3.27211	3.55664	3.41438	3.41438	3.41438	3.84117	4.1257	4.1257	4.1257	4.1257	4.1257	4.1257	3.84117	3.98344	3.98344	3.98344	3.84117	3.98344	3.98344	4.1257	4.1257
chrIV	426180	428164	RPN4_chrIV:414976-416960	60	+	237.156998	238.722	239.432999	237.584	239.718002	238.009995	200.737	197.891998	216.955002	225.490997	222.076996	202.160004	232.746994	237.584	237.440994	238.153	232.035004	238.722	240.714005	240.143997	239.574997	240.143997	239.291	237.725998	239.574997	223.498993	240.287003	239.574997	239.860001	239.860001	240.001999	240.570999	239.005997	239.149002	239.291	239.291	238.722	240.998001	240.714005	241.139999	242.278	242.278	242.421005	242.421005
chrVII	339260	343396	NUP145_chrVII:337808-341912	60	-	239.794006	239.429001	239.550995	239.186005	239.186005	238.942993	238.091003	239.307007	239.429001	236.024002	237.970001	238.699005	238.942993	239.063995	238.212997	237.848007	236.996994	237.240005	229.214996	234.322006	195.167007	199.057999	199.423004	223.498993	227.391006	227.876999	230.309006	229.214996	238.091003	240.645004	240.279999	240.645004	239.429001	240.401993	238.578003	237.970001	238.335007	238.699005	240.766998	240.158997	225.688004	241.983002	241.253006	240.401993
chrIV	350140	352316	YDL063C_chrIV:338069-340245	60	+	34.855099	34.997398	35.993198	35.850899	35.993198	35.566399	27.599501	34.570599	34.712799	34.855099	35.139599	33.290199	36.277699	36.277699	36.562302	36.562302	36.562302	36.562302	36.562302	36.135502	35.850899	35.139599	35.281898	35.281898	36.135502	36.135502	35.993198	36.704498	37.842701	38.127201	38.127201	38.127201	37.415901	38.696301	39.5499	41.114799	41.257	41.6838	42.395199	42.821999	43.817799	44.244598	44.386902	44.955898
chrIX	172278	173534	YIL096C_chrIX:181984-183240	60	+	227.910004	224.779999	227.197998	229.190002	229.190002	229.190002	229.190002	229.190002	226.914001	227.056	227.056	226.201996	228.904999	229.048004	227.910004	227.910004	227.625	229.332001	227.341003	230.044006	229.901001	229.901001	230.044006	229.190002	226.628998	228.052002	228.052002	227.625	216.813004	226.914001	223.925995	206.427002	229.617004	228.194	227.910004	227.625	227.625	225.490997	225.490997	219.800003	170.149994	223.641998	228.621002	229.048004
chrXII	380124	380802	SRN2_chrXII:385568-386248	60	-	232.498001	231.647003	214.136002	227.634003	232.011002	231.524994	218.149002	231.768005	214.623001	230.065994	233.714005	236.024002	233.835007	236.266998	235.903	232.255005	233.227005	231.160004	234.442993	236.024002	227.391006	237.483002	237.240005	237.362	236.266998	235.294998	231.403	237.119003	237.848007	237.848007	237.727005	237.604996	235.903	234.929993	233.470993	236.996994	237.483002	236.753998	234.078995	237.727005	236.511002	237.119003	238.942993	237.483002
chrXV	875113	876656	SFG1_chrXV:904622-906174	60	-	229.457993	231.524994	232.619003	231.768005	233.227005	232.740997	232.255005	233.106003	229.335999	232.011002	231.889999	232.498001	232.740997	231.281998	222.039993	229.335999	223.255997	222.404999	226.417999	221.311005	217.175995	208.785995	224.106995	226.417999	227.511993	228.606995	231.039001	231.524994	229.822998	230.673996	228.485001	204.651993	212.190994	216.324997	188.113998	157.593002	187.992004	196.990997	216.690002	208.056	222.647995	222.891006	223.985992	228.850006
chrXVI	327848	329000	IDI1_chrXVI:327766-328918	60	+	230.755005	231.893005	229.901001	124.339996	199.598999	223.498993	222.360992	215.675003	214.679001	213.682999	217.524002	205.716003	222.503006	227.910004	232.604004	226.770996	231.182007	231.893005	231.466003	230.613007	229.901001	230.613007	231.324005	217.097	221.649994	220.369995	212.828995	230.897003	230.186005	231.466003	234.738007	235.449997	235.164993	235.164993	234.738007	231.751007	234.169006	234.026993	233.031006	234.595993	235.164993	235.449997	234.738007	231.466003
chrXV	858434	859274	YOR304C-A_chrXV:887953-888793	60	+	228.052002	228.904999	228.763	227.056	227.056	228.194	230.186005	230.044006	229.617004	229.617004	229.759003	229.475006	229.617004	227.910004	226.770996	220.511993	222.645996	222.503006	229.190002	228.194	226.201996	229.475006	229.901001	230.613007	229.475006	229.475006	230.186005	229.048004	228.904999	229.048004	231.182007	231.608002	231.893005	232.177994	232.035004	231.608002	231.182007	229.759003	218.093002	220.369995	230.044006	230.755005	230.186005	231.466003
chrII	61366	62422	YBL095W_chrII:43148-44204	60	-	220.945999	224.593994	225.567001	225.322998	225.567001	225.445007	224.472	220.337997	222.526993	210.244995	217.419998	204.408005	207.205002	214.865997	214.257996	203.436005	205.503006	207.084	216.690002	215.352005	219.487	213.164001	217.541	216.203995	219.365005	217.298004	224.837006	223.498993	224.714996	219.850998	220.580994	222.039993	222.404999	206.597	225.322998	225.931	225.688004	226.296005	226.539001	226.660995	224.714996	227.511993	227.755005	227.634003
chrII	521717	523477	YBR138C_chrII:513658-515418	60	+	201.306	203.298004	196.753006	204.720001	207.281006	207.423004	206.712006	204.292999	207.139008	207.281006	198.033997	206.712006	206.996994	205.858002	204.863007	204.151001	197.891998	199.313995	204.009003	206.143005	204.720001	207.850006	208.703995	210.410995	210.410995	200.451996	210.126007	210.268997	210.126007	209.414993	209.414993	209.841995	210.979996	209.557007	211.264999	209.557007	210.979996	211.264999	211.264999	168.300003	210.268997	209.983994	208.276993	206.996994
chrIV	514543	514984	MIC14_chrIV:503477-503918	60	-	221.796997	217.541	222.039993	222.162003	222.162003	223.255997	225.567001	225.322998	225.080002	221.554001	217.298004	223.378006	222.283005	224.106995	223.013	225.322998	225.931	223.742996	226.296005	226.539001	225.322998	224.593994	225.809998	227.634003	223.255997	228.363007	228.363007	228.363007	228.970993	227.511993	215.595993	226.175003	226.296005	221.554001	227.634003	229.093002	227.511993	229.214996	229.578995	229.578995	230.431	230.552002	230.431	229.457993
chrXV	496930	498210	RAS1_YOR102W_chrXV:515169-516449	60	-	23.711901	23.711901	23.5903	23.5903	23.711901	23.711901	23.711901	23.711901	23.711901	23.5903	21.401501	23.347099	23.5903	23.2255	23.711901	23.8335	23.8335	23.8335	23.8335	23.8335	23.8335	23.8335	23.347099	21.887899	24.0767	24.0767	23.8335	23.8335	22.860701	23.2255	24.198299	24.0767	24.806299	24.9279	24.9279	24.9279	24.9279	24.9279	25.535801	26.630199	27.4814	31.1294	32.710201	33.318199
chrIX	374240	375890	RPR2_YIR016W_YIR017W-A_chrIX:381924-383572	60	-	194.436996	202.949005	205.623993	208.300003	208.785995	211.095993	209.516006	210.001999	212.434006	213.164001	211.947998	211.460999	212.190994	213.528	213.285004	215.839005	215.473999	215.473999	216.567993	216.690002	216.203995	216.203995	215.108994	216.690002	216.447006	217.175995	215.231003	217.054993	217.419998	215.231003	216.324997	194.802002	200.395996	206.231995	202.220001	215.716995	217.906006	218.391998	218.757004	216.690002	217.298004	211.460999	202.949005	207.205002
chrXV	341155	342139	ERP4_chrXV:360238-361222	60	+	220.085007	219.658005	220.085007	219.658005	219.800003	219.942993	218.378006	213.824997	218.804993	219.800003	220.085007	219.658005	219.800003	219.231003	212.686996	202.160004	203.582001	217.951004	219.942993	221.792007	220.796005	221.934006	219.942993	221.365005	220.938995	220.796005	221.649994	222.218994	221.934006	221.934006	221.507996	221.080994	221.223007	220.938995	221.934006	221.792007	221.507996	222.218994	223.072998	222.929993	224.067993	224.067993	218.235992	223.356995
chrVIII	9989	13064	YHLComega1_ARN2_chrVIII:7958-11031	60	+	590.544983	576.744995	595.809021	595.950989	596.377991	597.515991	596.947021	600.361023	597.374023	598.653992	598.937988	595.523987	600.077026	565.791016	602.353027	595.23999	597.942993	593.247986	606.19397	605.197998	598.937988	604.914001	603.91803	602.067993	591.541016	606.19397	604.914001	597.942993	601.926025	601.215027	592.963013	595.666016	600.788025	600.502991	605.340027	604.344971	589.406982	587.130005	576.033997	562.375977	587.84198	572.762024	585.708008	549.572021
chrXV	246800	248640	SIL1_chrXV:266157-267997	60	+	223.498993	223.214996	222.787994	223.214996	223.356995	218.662003	223.214996	223.498993	224.210999	224.210999	223.925995	222.787994	221.649994	221.649994	206.854004	204.863007	217.524002	214.820999	218.804993	217.382004	210.695007	222.929993	223.925995	223.498993	224.210999	223.783997	223.783997	206.996994	221.365005	222.076996	221.934006	219.800003	221.934006	221.365005	221.649994	221.934006	220.654007	221.080994	223.214996	218.804993	222.076996	222.503006	224.352997	226.201996
chrXIII	345397	347981	ERB1_chrXIII:367974-370558	60	+	219.942993	219.089005	213.113998	199.455994	195.899994	207.423004	209.130997	218.378006	215.106003	218.804993	218.235992	221.649994	221.507996	220.654007	219.231003	218.093002	217.951004	224.636993	225.063995	224.494995	225.063995	225.063995	224.636993	224.921997	222.787994	223.356995	223.214996	225.490997	225.207001	225.632996	222.787994	224.210999	224.352997	225.348999	225.490997	225.917999	224.779999	225.207001	224.352997	224.210999	222.787994	220.227005	221.792007	222.360992
chrIV	410510	412110	ARP2_chrIV:399300-400900	60	-	215.839005	216.447006	215.108994	214.744003	200.759995	217.054993	216.082001	215.473999	216.447006	201.975998	215.352005	217.175995	216.932999	218.149002	218.514008	218.028	217.662994	216.932999	216.811996	217.662994	215.839005	216.567993	217.906006	217.662994	217.054993	216.932999	216.690002	217.906006	216.811996	217.175995	218.270996	218.878998	217.175995	215.473999	216.082001	218.878998	219	216.082001	217.175995	217.175995	217.662994	218.514008	198.328003	200.639008
chrX	147239	149303	YJL150W_YJL149W_chrX:137347-139411	60	-	64.447601	65.1772	62.501999	63.8396	63.8396	63.8396	64.447601	61.164398	65.420403	65.785202	65.906799	65.906799	66.028397	65.1772	65.420403	65.055603	65.420403	64.812401	65.785202	65.542	61.042801	65.298798	65.542	65.663597	64.569199	59.462002	63.717999	62.6236	56.908501	59.948399	53.8685	54.233299	57.759701	54.233299	47.666901	45.356499	37.2094	48.761299	60.799599	64.325996	64.812401	65.420403	65.785202	65.055603
chrIV	649299	652659	STE5_chrIV:657791-661151	60	-	211.218002	211.460999	211.218002	210.975006	211.095993	210.852997	208.542999	207.934998	208.300003	208.664001	210.244995	210.123993	210.488007	209.393997	209.029007	201.854996	202.341003	209.029007	175.953995	207.570007	211.339996	211.218002	204.408005	204.164993	205.138	206.231995	207.934998	173.522003	175.832993	213.042007	213.285004	214.136002	214.623001	214.380005	212.069	213.164001	213.164001	211.218002	214.744003	212.434006	212.190994	210.123993	212.677002	200.759995
chrVII	1028820	1029422	RTT102_chrVII:1043244-1043852	60	-	198.085007	218.514008	215.473999	219.850998	211.947998	219.973007	220.824005	214.501007	221.188995	222.283005	220.337997	219	222.039993	222.039993	220.703003	221.675003	222.039993	221.919006	222.647995	223.255997	221.188995	223.255997	223.134995	221.919006	222.770004	223.134995	223.621002	224.106995	224.350998	224.350998	224.229004	223.863998	223.621002	223.863998	222.770004	223.742996	223.863998	224.593994	224.714996	223.985992	224.350998	223.863998	223.863998	222.891006
chrIX	146274	147603	MNI1_chrIX:156004-157340	60	-	207.934998	208.300003	206.962006	207.447998	207.813004	208.421005	207.934998	207.934998	208.785995	210.367004	210.367004	210.488007	209.880005	210.610001	209.636993	207.934998	210.123993	211.460999	210.975006	211.339996	211.339996	210.001999	200.031006	209.759003	210.610001	210.488007	205.138	208.785995	210.852997	210.488007	208.300003	207.084	210.367004	210.610001	214.136002	210.852997	210.001999	208.908005	210.001999	212.677002	207.934998	211.339996	201.975998	208.908005
chrXIII	315362	318188	YMR031C_chrXIII:332022-334846	60	+	224.779999	224.779999	225.348999	225.490997	225.917999	222.787994	222.645996	224.779999	226.059998	225.632996	226.059998	224.352997	224.494995	224.494995	224.779999	225.207001	224.779999	226.487	226.487	224.779999	226.914001	226.345001	224.210999	226.628998	226.628998	227.197998	227.056	227.197998	227.341003	227.056	227.483002	223.214996	225.917999	222.645996	225.063995	225.632996	211.406998	226.487	226.059998	225.632996	227.197998	220.938995	219.800003	227.056
chrIV	966434	968146	DIN7_chrIV:994061-995773	60	+	216.102005	218.520004	217.524002	215.531998	216.528	219.089005	219.089005	217.951004	218.378006	216.671005	183.095993	177.121002	212.686996	205.716003	216.528	217.809006	219.231003	218.235992	216.386002	210.695007	213.397995	214.537003	214.962997	211.264999	217.666	217.524002	202.729004	218.662003	219.231003	219.089005	216.813004	217.240005	216.102005	217.809006	215.817001	215.817001	219.089005	218.378006	219.516006	204.009003	217.382004	218.520004	216.386002	221.223007
chrXIV	441538	442571	OCA1_chrXIV:438317-439349	60	+	218.235992	218.235992	217.240005	213.968002	216.813004	218.662003	218.235992	219.373993	219.516006	219.942993	220.085007	219.373993	219.373993	214.820999	212.544998	212.972	213.682999	214.679001	215.106003	214.537003	207.423004	219.231003	219.658005	219.089005	218.520004	219.800003	217.524002	218.093002	219.800003	220.796005	220.511993	220.227005	220.511993	220.511993	220.511993	218.378006	214.110001	216.955002	219.516006	216.102005	216.813004	218.520004	218.235992	218.378006
chrX	469079	469620	SPC1_chrX:457859-458419	60	+	218.947006	216.102005	200.026001	178.828003	217.951004	216.671005	217.524002	218.804993	219.516006	219.373993	218.662003	219.516006	218.520004	219.373993	218.662003	219.800003	219.658005	219.658005	219.658005	219.658005	216.671005	219.373993	205.858002	219.373993	219.800003	220.511993	220.369995	219.373993	220.369995	219.800003	219.516006	216.528	216.528	220.796005	218.662003	217.097	219.089005	216.955002	212.117996	216.528	215.959	211.121994	199.171997	205.574005
chrXVI	237409	239241	ATG29_chrXVI:237314-239154	60	-	201.490005	205.259995	210.852997	211.218002	208.664001	168.779999	210.852997	212.311996	211.826004	211.947998	209.759003	211.703995	197.356003	209.272003	210.001999	209.272003	210.244995	210.367004	213.772003	212.798996	211.460999	212.190994	213.528	213.406998	213.164001	211.826004	211.703995	211.339996	212.798996	213.528	213.528	214.501007	214.623001	214.380005	214.865997	215.231003	213.285004	214.865997	214.257996	214.865997	215.108994	206.962006	145.554001	213.649994
chrIX	321995	322723	EST3_chrIX:335520-336248	60	+	213.255997	213.397995	213.255997	214.537003	213.397995	213.541	213.255997	212.544998	213.255997	212.828995	210.126007	215.248001	213.255997	215.389999	213.541	215.531998	216.528	216.955002	217.666	217.809006	217.809006	217.666	214.251999	217.097	217.382004	217.240005	216.813004	217.240005	208.988007	209.272995	203.723999	214.393997	216.528	217.666	220.085007	220.369995	220.796005	220.654007	220.227005	217.809006	219.800003	219.942993	220.796005	220.511993
chrVII	417256	417903	YGL041W-A_chrVII:418782-419429	60	-	217.298004	217.783997	217.298004	218.878998	219.487	219.608002	218.028	218.636002	219.244003	219.365005	219.850998	219.850998	220.337997	220.216003	216.932999	218.636002	213.164001	216.447006	218.514008	217.541	213.406998	216.447006	219.973007	219.487	212.677002	219.365005	218.149002	217.783997	217.662994	206.110992	217.662994	216.324997	219.973007	220.216003	220.216003	219.608002	220.459	219.850998	220.337997	221.432007	216.932999	210.731995	216.932999	210.488007
chrIII	199347	202259	PHO87_chrIII:194314-197226	60	+	203.440002	198.317993	154.927002	134.014008	163.179001	164.600998	146.675995	182.669006	205.432007	219.800003	218.378006	223.072998	223.356995	223.214996	216.102005	220.796005	219.942993	219.089005	218.662003	220.511993	222.076996	219.942993	217.240005	220.796005	221.365005	219.373993	223.498993	224.352997	224.494995	224.210999	222.787994	223.356995	198.886993	216.528	217.666	222.218994	224.210999	224.494995	224.352997	222.360992	224.779999	225.632996	225.490997	225.776001
chrVII	465934	469382	KAP122_chrVII:461614-465062	60	-	8.99835	8.99835	8.51195	8.99835	8.99835	8.63355	8.87675	8.99835	8.75515	8.87675	8.75515	8.75515	8.87675	7.41756	7.53916	8.87675	8.51195	8.75515	8.87675	8.75515	8.75515	8.87675	8.75515	8.99835	8.99835	8.99835	8.99835	8.99835	8.99835	8.99835	8.99835	8.02555	8.02555	8.87675	8.87675	8.87675	8.87675	8.99835	9.11995	10.3359	13.2543	13.6191	13.7407	14.7135
chrIV	1399426	1402540	VPS3_chrIV:1438089-1441209	60	+	225.490997	225.490997	225.207001	225.348999	220.796005	224.352997	224.210999	224.494995	224.921997	224.921997	224.921997	224.636993	224.352997	224.352997	224.067993	224.210999	223.356995	222.787994	222.503006	220.938995	219.231003	217.382004	220.511993	221.792007	217.524002	219.658005	224.494995	221.792007	223.783997	224.921997	224.921997	224.494995	224.494995	224.210999	223.783997	224.494995	223.641998	225.776001	225.348999	178.828003	217.524002	224.779999	224.921997	225.063995
chrIV	176963	179460	CDC9_chrIV:164804-167300	60	+	215.959	216.386002	213.113998	217.097	217.382004	216.813004	211.690994	211.690994	216.244003	216.528	215.675003	216.244003	216.813004	216.244003	215.106003	213.255997	212.972	212.544998	211.548996	213.397995	217.240005	216.102005	210.552994	216.244003	215.531998	216.386002	215.531998	216.813004	218.520004	219.516006	220.796005	220.511993	221.223007	221.507996	220.796005	220.938995	213.682999	221.649994	221.934006	221.934006	221.649994	221.507996	220.227005	183.949997
chrIX	173997	176757	PRK1_chrIX:183700-186460	60	-	216.447006	217.662994	218.028	218.391998	218.270996	215.352005	218.391998	216.811996	217.419998	218.391998	218.028	218.514008	218.757004	218.149002	218.878998	218.636002	218.636002	218.636002	218.514008	217.541	217.662994	218.149002	217.906006	218.149002	218.636002	218.391998	217.783997	217.662994	218.757004	218.878998	218.636002	219.121994	213.772003	217.054993	217.298004	213.406998	215.108994	214.136002	196.018005	197.720001	218.636002	219.121994	219.365005	219.729996
chrII	637003	639963	COS111_chrII:628941-631901	60	-	297.188995	297.553009	296.945007	297.796997	294.877991	297.553009	296.216003	296.337006	295.972992	295.851013	290.378998	295.972992	297.309998	297.674988	298.161011	296.945007	296.945007	296.580994	295.608002	282.354004	276.152008	281.138	285.028992	289.528015	291.838013	293.661987	289.648987	292.567993	294.391998	293.904999	293.783997	298.769012	297.917999	297.674988	298.040009	296.945007	291.472992	279.313995	278.949005	261.924988	295.851013	298.040009	298.28299	299.864014
chrXV	370587	373317	YOR032W-A_chrXV:389538-392266	60	-	226.904007	248.063004	257.061005	255.966003	241.009995	259.614014	261.316986	263.506012	263.140991	262.167999	261.803009	263.384003	262.04599	262.89801	260.829987	262.167999	260.709015	262.89801	263.506012	262.776001	261.924988	261.316986	252.561996	263.019012	263.506012	263.748993	264.234985	263.506012	254.020996	235.537994	236.875	239.550995	249.279007	255.602005	262.290009	261.682007	261.195007	259.006012	238.820999	262.290009	260.466003	231.889999	234.686996	263.992004
chrIV	1059589	1061109	SSF2_chrIV:1087544-1089064	60	-	206.962006	206.354004	205.380997	205.016006	203.070999	204.287003	206.839996	207.447998	207.447998	207.447998	207.326996	208.542999	208.056	206.962006	206.962006	208.421005	207.326996	207.813004	208.542999	208.664001	208.785995	209.516006	209.393997	205.380997	204.772995	208.664001	209.029007	208.542999	209.272003	209.759003	208.542999	181.912994	210.244995	209.272003	210.488007	210.244995	209.029007	209.393997	209.029007	209.880005	210.731995	198.328003	197.477005	193.585999
chrXIII	139449	140457	TEM1_chrXIII:144965-145973	60	+	213.968002	211.264999	214.820999	215.389999	215.531998	214.679001	214.679001	215.531998	215.531998	213.113998	215.531998	215.675003	215.531998	215.389999	215.389999	213.824997	215.389999	215.817001	216.244003	215.675003	215.531998	215.106003	214.110001	214.110001	215.106003	213.255997	213.682999	212.544998	214.251999	214.110001	207.281006	207.281006	206.854004	209.983994	210.268997	210.552994	215.817001	215.248001	215.389999	214.679001	213.824997	213.968002	212.828995	215.531998
chrII	693441	694011	DAD3_chrII:684941-685509	60	-	211.095993	211.826004	208.785995	207.205002	201.733002	204.772995	210.367004	188.235992	213.164001	213.285004	213.285004	213.285004	200.274002	212.677002	208.785995	214.136002	214.501007	214.865997	215.352005	207.205002	214.014999	204.651993	212.798996	211.947998	207.570007	213.042007	213.893005	213.042007	197.964005	214.744003	211.947998	213.649994	212.434006	210.488007	211.339996	211.703995	211.218002	214.865997	212.434006	212.434006	212.311996	214.501007	216.082001	216.811996
chrVII	175727	176671	BUD13_chrVII:174517-175461	60	-	202.098007	201.246994	201.490005	201.490005	201.975998	199.057999	202.949005	203.436005	203.436005	204.164993	204.408005	204.529999	203.800003	203.436005	203.436005	204.408005	203.921997	204.164993	204.287003	203.557007	204.895004	204.408005	205.138	204.772995	205.259995	205.138	205.988998	206.231995	206.110992	206.231995	205.988998	205.988998	205.746002	206.231995	205.016006	206.597	205.988998	205.623993	206.110992	206.597	206.354004	205.746002	205.746002	204.529999
chrXIII	721218	722786	RNT1_chrXIII:748182-749750	60	+	716.877014	716.877014	702.080994	699.947021	700.942993	707.771973	713.60498	713.461975	719.010986	688.424011	687.570007	717.018982	708.909973	683.729004	695.820984	714.031006	700.374023	719.437012	718.015015	719.721985	717.302979	720.718018	720.291016	702.223022	716.307983	716.450012	717.588013	715.880981	711.755005	716.307983	724.559021	722.710022	723.278992	715.026978	726.835022	725.981995	724.843994	722.710022	719.864014	723.98999	724.986023	653.426025	725.697021	726.265991
chrXII	436591	437976	PCD1_chrXII:441348-442732	60	+	209.272995	209.841995	208.276993	207.992004	209.557007	209.557007	206.996994	210.268997	210.552994	210.552994	209.414993	208.988007	208.845993	211.406998	211.548996	210.695007	211.264999	210.552994	210.126007	209.983994	209.841995	209.272995	211.121994	211.121994	211.690994	211.548996	211.975998	211.690994	212.259995	212.544998	212.686996	212.828995	212.686996	212.259995	212.403	213.113998	213.113998	212.972	213.255997	212.117996	213.255997	212.117996	212.828995	212.828995
chrXI	360933	362685	YKL047W_chrXI:349439-351191	60	-	210.975006	213.528	213.528	211.460999	211.339996	211.339996	211.826004	212.434006	212.069	204.895004	212.677002	212.798996	212.190994	210.367004	210.852997	213.042007	211.460999	193.951004	183.128998	196.018005	189.695007	211.947998	214.865997	213.893005	215.473999	215.108994	214.136002	207.326996	199.666	191.639999	213.406998	214.136002	214.380005	211.095993	213.406998	212.434006	208.421005	209.272003	215.108994	214.988007	215.839005	215.716995	215.231003	215.352005
chrIV	67441	69985	WHI4_chrIV:54180-56724	60	+	215.248001	216.244003	215.248001	217.240005	205.005005	217.382004	215.106003	213.682999	213.541	204.863007	200.167999	215.675003	211.690994	217.951004	215.959	212.403	216.102005	214.962997	214.393997	216.528	216.386002	215.389999	217.382004	217.524002	216.244003	217.240005	215.531998	217.382004	218.662003	218.520004	217.382004	217.240005	218.804993	218.662003	211.975998	219.658005	219.658005	219.516006	211.121994	220.227005	220.369995	220.511993	220.511993	220.654007
chrIV	92446	93725	YDL211C_chrIV:79204-80484	60	+	218.093002	218.662003	220.085007	220.085007	220.511993	219.800003	219.373993	218.804993	216.671005	214.251999	206.854004	205.147003	215.389999	216.813004	191.347	215.531998	217.524002	217.097	216.528	218.378006	218.093002	219.089005	218.804993	219.373993	219.658005	220.369995	220.938995	220.369995	220.938995	219.942993	220.227005	219.658005	219.800003	219.373993	219.800003	220.369995	218.804993	218.093002	221.934006	221.649994	217.951004	215.675003	203.154999	191.347
chrXIV	404212	405812	NCS2_chrXIV:401009-402609	60	-	192.613007	189.695007	188.722	201.367996	203.070999	203.070999	203.070999	200.882004	196.626007	185.195999	199.179993	196.139999	202.584	203.313995	203.436005	203.800003	204.164993	204.408005	204.772995	204.164993	205.623993	205.503006	205.503006	205.867996	206.231995	205.988998	205.259995	203.192001	205.746002	207.084	207.084	206.597	203.921997	204.895004	206.475998	206.839996	200.759995	207.326996	208.421005	208.177994	208.177994	202.828003	156.498001	208.300003
chrVIII	188848	189992	DOG1_chrVIII:193965-195221	60	+	179.112	178.117004	179.966003	179.824005	180.962006	181.246002	181.246002	181.531006	181.531006	181.673004	180.535004	181.815994	182.100006	181.815994	180.251007	179.397003	175.839996	179.112	160.190994	176.408997	182.526993	183.095993	184.376007	184.233994	184.802994	185.656998	184.802994	187.363998	188.360001	188.643997	188.074997	187.505997	182.669006	187.222	185.087997	188.929001	179.255005	194.477005	193.623993	194.050003	181.673004	196.753006	197.322006	197.748993
chrII	749755	750235	MRPL37_chrII:741277-741757	60	-	453.687012	453.444	453.565002	451.863007	455.876007	455.145996	456.484009	456.970001	456.118988	440.067993	456.970001	456.605011	457.213013	455.753998	451.377014	450.647003	450.890015	438.243988	423.529999	431.069	451.255005	450.769012	455.510986	456.362	400.183014	448.337006	456.118988	455.997009	449.79599	403.345001	460.252991	460.983002	459.279999	456.847992	458.186005	453.687012	461.347992	461.347992	461.104004	461.955994	462.320007	461.834015	462.563995	461.834015
chrII	587090	589563	SMY2_chrII:579017-581489	60	+	213.824997	212.544998	214.251999	214.679001	214.820999	213.968002	214.393997	213.397995	214.393997	215.248001	215.248001	214.820999	214.962997	214.679001	199.313995	207.992004	212.117996	215.531998	215.531998	215.531998	215.531998	214.962997	215.817001	214.679001	216.244003	217.097	216.955002	216.528	216.102005	213.824997	210.837997	213.255997	211.264999	215.959	214.537003	214.679001	215.389999	215.248001	209.557007	208.561005	212.544998	215.959	216.955002	217.240005
chrX	73375	77343	UBP12_chrX:63730-67698	60	-	230.431	229.944	229.093002	230.431	228.727997	229.335999	227.998993	229.093002	229.944	229.457993	229.093002	223.742996	226.904007	226.904007	226.175003	227.268997	230.065994	229.457993	223.742996	227.634003	229.093002	227.755005	226.175003	230.552002	229.944	229.822998	229.457993	229.701004	210.367004	224.106995	223.134995	225.201996	221.796997	219.973007	220.216003	202.949005	226.539001	219.244003	232.498001	232.498001	232.255005	232.011002	230.431	230.186996
chrVII	242290	246369	YGL140C_chrVII:241114-245194	60	+	208.845993	210.126007	210.410995	210.126007	210.126007	205.289001	205.005005	205.432007	205.858002	208.276993	210.126007	211.121994	211.264999	211.264999	211.121994	209.557007	208.276993	201.875	200.026001	208.419006	206.143005	207.992004	210.552994	211.548996	211.406998	212.259995	212.259995	212.117996	189.070999	211.690994	208.561005	199.029999	205.574005	206.570007	208.419006	205.716003	198.744995	209.841995	208.703995	209.841995	203.298004	209.699997	205.716003	209.841995
chrXII	668141	670495	YLR285C-A_CTS1_chrXII:708171-710555	60	+	207.139008	205.005005	206.427002	207.423004	207.423004	208.419006	208.276993	208.134995	207.992004	208.419006	207.423004	208.134995	208.703995	193.908005	208.276993	207.850006	205.716003	201.306	207.281006	207.139008	207.992004	207.423004	207.707993	207.423004	208.276993	207.850006	208.419006	207.423004	208.561005	209.841995	209.841995	210.126007	209.983994	209.983994	210.268997	209.414993	210.126007	209.983994	207.281006	210.552994	209.983994	208.703995	209.557007	209.841995
chrXV	423801	424681	YOR062C_chrXV:442756-443636	60	+	190.921005	175.128998	78.815201	113.528	157.488007	191.774002	196.753006	193.766006	182.100006	203.154999	210.695007	212.544998	199.740997	214.820999	210.552994	209.130997	205.574005	210.552994	210.979996	212.259995	214.679001	215.106003	216.671005	215.959	215.675003	218.662003	219.089005	219.089005	218.804993	218.378006	207.139008	214.251999	216.955002	216.671005	218.378006	217.951004	218.662003	219.089005	217.951004	219.516006	219.800003	219.658005	219.516006	219.231003
chrVIII	188767	189459	DOG2_chrVIII:192733-193669	60	+	159.195007	159.621994	156.350006	158.626007	159.337997	159.621994	162.324997	163.179001	163.320999	162.751999	162.893997	163.035995	164.175003	164.175003	164.031998	162.324997	152.936005	164.886002	164.317001	161.328995	163.179001	162.610001	163.889999	167.162003	168.016006	168.300003	167.873001	165.028	166.309006	167.589005	166.309006	159.764008	160.332993	164.744003	166.166	164.175003	166.024002	169.154007	169.580994	151.085999	165.597	168.300003	169.296005	169.438004
chrXIV	62311	63688	YPT11_YNL303W_chrXIV:60257-61634	60	-	365.527008	366.014008	366.622009	366.13501	364.919006	364.554993	366.378998	366.5	366.378998	368.203003	357.502014	366.014008	358.596008	354.947998	364.675995	364.919006	365.527008	368.446014	367.716003	364.798004	360.662994	355.799011	363.095001	368.203003	369.053986	368.080994	368.446014	368.203003	359.569	366.378998	360.785004	367.472992	369.904999	371.121002	369.78299	370.998993	366.014008	350.936005	357.744995	367.716003	361.028015	364.675995	368.324005	369.78299
chrV	343935	345737	UTP7_chrV:324193-325993	60	+	206.996994	207.139008	207.139008	206.570007	177.548004	205.574005	206.285004	205.574005	204.436005	202.160004	202.729004	202.444	203.867004	206.570007	185.798996	204.720001	202.444	201.875	201.306	202.160004	200.167999	203.582001	200.595001	200.737	186.367996	207.850006	207.707993	195.899994	188.787003	189.212997	184.660995	171.003006	172.994995	178.259003	167.162003	193.908005	173.848999	188.501999	209.414993	204.863007	209.699997	210.410995	209.272995	209.557007
chrXVI	730764	731460	SNT309_chrXVI:730477-731173	60	-	213.164001	209.151001	215.473999	215.716995	215.352005	215.352005	215.473999	215.839005	216.203995	216.203995	216.082001	216.082001	216.324997	216.203995	215.960007	215.595993	215.352005	215.231003	216.324997	216.447006	216.567993	216.567993	216.567993	216.447006	212.677002	213.406998	212.556	216.324997	215.473999	216.690002	216.324997	216.567993	216.567993	212.311996	197.233994	215.595993	216.324997	216.567993	216.082001	215.960007	216.082001	214.865997	215.108994	215.231003
chrXII	967298	968626	CAR2_chrXII:1012459-1013787	60	-	2.06719	2.06719	2.06719	2.06719	2.06719	2.06719	2.06719	2.06719	2.06719	2.06719	2.18879	2.18879	2.18879	2.18879	2.18879	2.18879	2.18879	2.18879	2.18879	2.18879	2.18879	2.06719	2.18879	2.67518	3.03998	3.64798	4.01278	4.13438	4.13438	4.74237	5.35037	5.59357	6.44476	6.68796	6.68796	7.17436	8.02555	8.26875	8.63355	9.24155	9.36314	9.48474	9.72794	10.7007
chrVII	531062	531630	VMA7_chrVII:526843-527411	60	+	267.60199	268.312988	268.312988	269.877991	271.015991	270.161987	269.023987	267.174988	267.174988	267.316986	268.312988	270.873993	271.15799	269.877991	271.300995	271.15799	270.019989	271.15799	271.015991	271.584991	270.446991	272.29599	272.580994	268.597992	271.869995	271.869995	273.291992	273.434998	273.291992	273.149994	272.865997	274.003998	274.429993	274.145996	273.291992	269.877991	273.149994	274.287994	266.890015	274.429993	274.856995	274.856995	264.045013	275.569
chrXV	446438	448302	SGO1_chrXV:464704-466568	60	-	184.953003	186.897995	187.992004	185.682007	185.682007	185.559998	188.356995	187.992004	187.628006	188.356995	185.804001	186.167999	182.641998	173.279007	175.710999	179.966995	176.319	166.225998	152.972	85.362701	173.401001	179.237	187.384003	187.263	189.815994	190.059998	186.412003	175.832993	179.602005	185.438995	186.167999	186.654999	186.897995	188.722	189.695007	189.451996	189.572998	188.600006	176.076004	184.223007	190.302994	189.572998	176.319	188.964996
chrXV	388873	389177	SNR9_chrXV:407822-408126	60	+	206.854004	208.134995	208.134995	178.828003	207.565994	207.850006	208.276993	206.996994	206.143005	207.992004	209.414993	209.557007	209.983994	209.699997	198.744995	197.322006	200.167999	205.716003	194.335007	194.761993	202.729004	203.723999	207.139008	198.317993	206.570007	202.016998	202.585999	202.302002	208.845993	209.699997	209.414993	210.126007	208.276993	209.841995	210.410995	204.009003	209.414993	209.557007	209.699997	201.020996	205.858002	199.882996	211.548996	211.975998
chrVII	417795	419131	HEM2_chrVII:419321-420657	60	+	142.266006	145.110992	153.505005	157.630005	162.610001	162.751999	164.031998	182.100006	184.802994	189.639999	192.912003	195.615005	197.179993	196.042007	196.610992	196.610992	200.878998	200.309998	201.875	202.160004	203.867004	203.298004	203.867004	203.867004	203.582001	201.589996	202.016998	202.729004	202.585999	200.026001	202.302002	192.201004	203.013	200.737	200.309998	203.867004	204.436005	205.147003	178.117004	179.397003	185.940994	202.729004	198.886993	203.723999
chrIV	673774	674774	MRPL1_chrIV:682627-683627	60	+	7.96688	7.68235	17.3564	23.3316	29.875799	36.562302	42.537399	44.813702	49.6507	49.9352	50.646599	50.788799	50.788799	50.646599	51.073399	59.040199	79.526497	80.949203	94.748901	116.800003	120.783997	122.064003	125.194	126.332001	126.759003	129.035004	130.031006	129.319	135.863998	144.826004	149.806	150.658997	150.658997	150.802002	154.501007	155.354004	141.554001	147.244995	160.617996	180.535004	183.807007	190.921005	205.147003	206.143005
chrIV	845097	846185	RAV2_chrIV:856900-857988	60	+	211.690994	211.690994	209.841995	211.975998	211.975998	212.117996	212.259995	208.561005	207.423004	204.436005	208.276993	208.561005	211.690994	211.264999	211.264999	211.548996	211.548996	210.979996	206.996994	207.850006	207.707993	210.695007	206.854004	211.690994	210.979996	210.695007	204.720001	212.544998	210.695007	212.828995	211.406998	212.686996	212.686996	213.397995	213.113998	213.113998	212.828995	213.397995	213.255997	212.544998	204.578003	209.272995	211.264999	213.541
chrXVI	881470	883019	VPS4_chrXVI:886347-887899	60	+	208.134995	208.419006	205.432007	208.276993	206.996994	206.854004	204.292999	206.001007	205.716003	197.606995	203.440002	183.238007	197.606995	204.292999	202.444	207.992004	208.988007	209.414993	203.723999	204.292999	204.720001	202.729004	208.703995	207.850006	208.276993	205.289001	208.276993	206.143005	204.720001	201.447998	210.268997	210.837997	210.979996	209.841995	209.414993	208.419006	195.615005	194.050003	194.192993	204.436005	204.720001	208.988007	208.419006	203.723999
chrIX	287781	289655	YIL028W_chrIX:301547-303427	60	-	268.005005	267.397003	267.882996	266.54599	266.666992	265.694	258.88501	267.032013	258.88501	268.734009	269.221008	269.098999	270.071991	269.707001	269.707001	270.071991	268.734009	267.274994	267.761993	268.247986	268.855988	270.802002	271.287994	267.518005	270.802002	271.165985	271.410004	265.81601	267.882996	260.829987	259.493011	261.437988	270.071991	268.126007	268.247986	269.221008	269.463989	271.773987	271.410004	268.977997	271.410004	271.410004	271.653015	271.895996
chrII	777287	779103	SSH1_chrII:768792-770608	60	+	220.938995	221.223007	220.938995	221.223007	221.080994	221.507996	220.085007	222.218994	219.231003	221.792007	218.235992	221.649994	222.218994	210.552994	222.645996	222.645996	222.503006	222.787994	223.214996	217.666	217.524002	223.498993	223.356995	223.214996	222.645996	222.503006	222.360992	223.498993	223.925995	222.787994	224.352997	222.360992	223.925995	224.352997	208.276993	221.934006	224.210999	224.494995	224.494995	224.067993	223.214996	224.494995	225.063995	223.498993
chrXIII	467643	468986	FOL3_chrXIII:494954-496298	60	-	205.988998	206.962006	207.084	203.800003	204.408005	204.408005	208.664001	208.177994	208.542999	208.542999	206.718994	208.908005	208.177994	208.785995	208.664001	208.421005	209.029007	208.664001	208.908005	209.151001	209.029007	209.272003	208.908005	207.692001	207.934998	204.529999	207.692001	208.056	203.313995	209.029007	208.177994	207.447998	206.718994	207.447998	206.839996	202.341003	206.839996	201.125	205.988998	203.921997	206.839996	205.259995	205.623993	207.813004
chrVIII	393223	395189	YHR151C_chrVIII:399035-401019	60	+	217.240005	211.264999	220.227005	221.934006	222.076996	220.938995	220.369995	221.080994	221.365005	216.386002	219.800003	220.369995	221.507996	221.792007	222.360992	216.528	222.360992	221.365005	212.828995	222.645996	223.356995	223.072998	222.645996	223.214996	223.356995	223.356995	222.360992	223.072998	163.606003	216.813004	222.503006	223.641998	223.356995	223.072998	221.934006	222.787994	220.938995	145.822006	197.179993	216.955002	219.800003	222.929993	222.218994	217.951004
chrXVI	193473	193874	MF(ALPHA)1_chrXVI:193682-194146	60	-	367.230011	369.540009	371.606995	369.419006	371.606995	374.28299	375.011993	375.134003	364.311005	375.742004	374.161011	374.403992	375.619995	377.200989	376.106995	376.106995	376.835999	376.592987	376.227997	376.835999	375.377014	376.958008	375.255005	375.619995	371.121002	371.971985	372.945007	376.958008	377.80899	377.687012	378.660004	377.56601	379.755005	378.539001	379.632996	379.268005	379.632996	380.118988	377.931	377.07901	380.363007	380.240997	379.147003	379.147003
chrII	737824	738680	SHG1_chrII:729345-730201	60	+	197.322006	199.171997	199.598999	194.192993	198.602997	200.737	200.737	200.878998	200.878998	200.737	201.733002	203.013	203.154999	202.585999	202.871002	203.013	203.440002	204.151001	204.436005	203.440002	205.716003	205.005005	177.832001	178.686005	200.737	208.988007	209.841995	209.272995	208.134995	210.268997	209.414993	209.983994	209.983994	209.272995	210.126007	210.126007	209.414993	209.272995	209.699997	207.850006	208.134995	208.419006	208.276993	209.983994
chrXIII	747355	747846	HOR7_chrXIII:774722-775218	60	-	201.246994	202.341003	202.705994	201.490005	203.192001	202.462997	203.070999	203.800003	203.313995	202.462997	204.044006	204.529999	204.529999	196.018005	162.335007	201.733002	200.274002	200.151993	202.584	202.220001	204.529999	204.651993	203.192001	202.098007	202.341003	202.462997	195.531998	195.653	205.380997	207.934998	208.177994	207.813004	207.447998	207.934998	208.177994	209.029007	209.029007	208.785995	209.636993	210.367004	210.244995	209.151001	204.895004	210.367004
chrXIII	470346	471970	FMP24_chrXIII:497658-499282	60	-	240.522995	238.942993	240.522995	236.266998	239.794006	239.429001	239.914993	238.578003	242.468994	244.050003	243.442001	246.725006	247.089996	247.089996	247.697998	247.819	247.576004	246.968002	247.576004	246.968002	248.184006	247.819	248.671005	248.427002	245.994995	247.089996	246.602997	246.238998	246.602997	248.914001	248.671005	247.940994	248.671005	246.968002	247.819	248.548996	249.643005	247.455002	249.156998	250.007996	246.481995	248.792007	247.455002	248.914001
chrXV	613601	614817	YOR161W-A_YOR161W-B_chrXV:637065-638281	60	-	17.023899	16.780701	17.1455	17.1455	16.9023	15.8079	15.9295	17.267099	16.9023	16.780701	17.023899	17.5103	17.1455	17.631901	17.631901	17.631901	17.5103	17.5103	17.631901	17.5103	17.7535	17.875099	17.9967	17.9967	17.7535	17.7535	17.631901	17.3887	17.3887	17.7535	17.7535	18.118299	17.875099	17.9967	17.267099	17.631901	12.8895	13.1327	18.726299	18.483101	18.8479	18.726299	18.9695	18.8479
chrX	573529	574945	HOC1_chrX:573935-575351	60	-	204.408005	208.785995	209.151001	208.300003	183.858002	208.300003	208.300003	204.529999	203.192001	208.542999	210.488007	210.975006	209.272003	211.095993	210.244995	210.001999	208.300003	208.664001	201.490005	211.339996	211.947998	211.947998	211.826004	212.069	181.061005	208.421005	200.882004	204.164993	200.882004	211.703995	211.947998	211.826004	209.393997	211.826004	201.733002	203.313995	212.434006	211.703995	211.947998	212.434006	206.354004	196.990997	212.311996	212.556
chrXII	664473	666193	YLR279W_YLR283W_chrXII:704503-706223	60	-	207.813004	207.692001	206.718994	205.016006	200.516998	181.669006	202.462997	206.354004	203.921997	202.098007	205.503006	208.056	209.151001	208.421005	206.839996	208.056	205.016006	207.934998	205.623993	206.718994	209.272003	200.882004	210.244995	210.244995	210.001999	209.029007	182.764008	205.867996	201.246994	206.110992	207.692001	198.936005	209.636993	208.300003	208.664001	207.934998	209.029007	209.151001	202.584	209.272003	210.244995	209.151001	209.151001	208.908005
chrI	97767	98703	YAL027W_chrI:94606-95542	60	-	196.139999	196.748001	193.707993	193.585999	196.503998	197.964005	197.112	145.798004	179.966995	172.792999	197.477005	197.964005	197.964005	197.477005	198.815002	198.692993	199.057999	199.057999	198.815002	197.720001	197.964005	198.328003	199.666	199.666	199.908997	199.787994	196.382996	200.151993	200.151993	199.423004	200.516998	199.666	197.477005	197.720001	197.964005	198.449997	201.125	200.031006	201.733002	200.395996	201.975998	202.705994	202.705994	202.462997
chrIV	527274	528623	ARO3_chrIV:521782-523134	60	-	199.666	198.692993	201.490005	202.705994	203.557007	199.666	200.639008	202.098007	194.436996	197.233994	204.772995	204.895004	206.110992	205.138	206.962006	207.205002	206.354004	206.718994	206.962006	203.436005	200.151993	202.828003	199.423004	192.248001	206.110992	206.597	207.205002	207.447998	205.988998	207.813004	207.326996	207.326996	200.395996	206.475998	201.854996	204.651993	205.259995	207.813004	207.570007	207.692001	207.570007	207.692001	206.962006	206.839996
chrX	583299	584867	CSN12_chrX:583703-585271	60	-	2.43199	2.43199	2.55358	2.55358	2.67518	2.55358	2.55358	2.55358	2.55358	2.55358	2.55358	2.06719	2.06719	2.31039	2.55358	2.79678	2.79678	2.79678	2.79678	2.79678	2.67518	2.79678	2.67518	2.67518	2.79678	2.91838	2.91838	2.91838	2.91838	2.91838	2.91838	2.91838	2.91838	2.91838	2.91838	2.91838	2.91838	2.91838	2.79678	2.91838	3.03998	3.03998	3.03998	3.03998
chrXVI	725462	729028	YPR097W_chrXVI:725165-728741	60	-	251.223999	256.330994	261.437988	261.437988	263.384003	264.600006	261.803009	262.53299	263.506012	268.977997	267.882996	268.734009	268.126007	266.424011	268.977997	266.181	266.54599	262.290009	270.315002	270.315002	271.410004	271.773987	270.194	269.098999	269.585999	271.773987	271.531006	270.315002	270.558014	259.25	264.600006	267.274994	260.951996	266.910004	266.54599	260.709015	267.640015	250.981003	257.546997	259.735992	250.494995	228.970993	268.005005	270.194
chrIV	45511	46667	PHO13_chrIV:32249-33409	60	-	194.072006	203.921997	202.828003	204.895004	202.828003	188.113998	183.979996	183.492996	207.813004	209.272003	209.272003	209.272003	202.462997	208.056	206.231995	206.839996	204.529999	204.044006	205.746002	209.151001	209.880005	209.636993	209.151001	208.177994	208.542999	208.664001	204.287003	207.205002	206.718994	205.016006	208.542999	204.408005	209.636993	209.636993	208.300003	209.151001	207.934998	208.177994	208.300003	205.016006	208.421005	205.259995	208.177994	208.664001
chrX	104613	105877	KRE9_chrX:94963-96227	60	-	6.07996	5.95836	6.20156	6.07996	6.07996	6.07996	6.20156	6.32316	6.32316	6.20156	6.20156	6.07996	6.20156	6.20156	6.20156	6.07996	6.07996	5.47197	5.35037	4.86397	6.20156	6.07996	6.07996	6.07996	6.20156	5.95836	5.95836	5.95836	5.83677	5.83677	5.83677	5.83677	5.83677	5.95836	5.95836	5.95836	5.71517	5.95836	5.95836	5.95836	5.95836	5.95836	5.95836	5.95836
chrXVI	637187	639029	HTS1_chrXVI:637266-639106	60	+	181.815994	174.132996	172.283997	173.848999	182.100006	155.923004	175.270996	189.498001	178.970001	168.016006	184.376007	186.509995	192.770004	197.748993	198.033997	198.744995	197.606995	197.464996	198.744995	198.317993	199.029999	197.748993	199.029999	199.598999	199.598999	200.309998	200.451996	199.171997	199.455994	198.460999	196.753006	196.610992	199.029999	198.744995	199.740997	200.595001	199.882996	200.451996	198.033997	200.878998	201.020996	201.020996	197.322006	200.595001
chrXVI	316808	317600	SPC29_chrXVI:316722-317514	60	-	201.246994	202.341003	198.572006	198.207001	201.854996	202.098007	202.584	203.313995	198.572006	198.572006	199.544006	204.044006	203.070999	204.164993	204.408005	204.287003	204.895004	203.921997	204.529999	204.529999	204.651993	204.895004	205.016006	204.164993	205.138	205.503006	205.988998	204.408005	204.164993	204.895004	201.367996	181.912994	192.005005	194.679993	204.408005	203.070999	204.408005	204.164993	207.084	206.354004	207.205002	207.084	206.354004	206.475998
chrIV	200003	202787	NOP14_chrIV:187852-190636	60	+	192.201004	195.615005	199.029999	199.171997	198.602997	186.082993	197.464996	196.042007	194.335007	195.046005	199.740997	199.029999	193.908005	194.619003	192.770004	197.464996	198.175995	197.464996	197.606995	199.171997	200.451996	198.460999	194.761993	198.317993	196.895996	197.748993	199.882996	199.740997	200.595001	200.878998	201.164001	201.164001	201.733002	201.875	201.875	201.733002	201.447998	201.164001	201.875	202.302002	201.589996	202.729004	202.729004	200.451996
chrXIV	60873	61883	YNL305C_chrXIV:58821-59829	60	+	204.151001	203.154999	202.585999	202.302002	200.026001	201.875	199.598999	204.436005	205.289001	205.432007	204.720001	204.436005	201.733002	204.009003	204.863007	204.578003	204.151001	201.589996	201.875	201.875	206.001007	206.285004	204.720001	205.858002	205.574005	204.863007	203.154999	205.574005	206.143005	204.578003	205.005005	205.289001	204.578003	205.858002	206.570007	207.139008	206.996994	206.427002	207.565994	207.281006	204.863007	207.281006	207.139008	206.854004
chrXIV	496889	498209	RPL16B_chrXIV:493726-495046	60	+	2.13398	2.13398	2.13398	2.27625	2.27625	2.27625	2.27625	2.27625	2.27625	2.27625	2.27625	2.27625	2.41852	2.41852	2.41852	2.41852	2.41852	2.41852	2.41852	2.41852	2.41852	2.27625	2.41852	2.56078	2.56078	2.56078	2.56078	2.56078	2.56078	2.56078	2.70305	2.70305	2.56078	2.56078	2.70305	2.70305	2.70305	2.70305	2.70305	2.84531	2.84531	2.84531	2.84531	2.84531
chrV	379758	381215	AST2_chrV:360401-361857	60	+	200.167999	198.175995	198.744995	201.447998	200.451996	200.451996	201.447998	201.875	201.589996	201.447998	202.016998	201.875	202.016998	202.302002	202.302002	198.317993	200.451996	199.455994	199.313995	201.020996	201.447998	201.164001	201.306	201.447998	201.733002	202.585999	203.013	203.440002	199.029999	201.020996	196.895996	199.740997	202.871002	202.016998	202.444	197.891998	198.317993	197.891998	201.589996	201.447998	200.878998	198.460999	198.460999	203.298004
chrXIV	473039	474279	END3_chrXIV:469925-471165	60	+	209.557007	210.268997	210.268997	210.695007	209.983994	200.167999	206.712006	198.744995	210.268997	210.979996	209.272995	202.160004	205.147003	199.598999	192.628006	189.639999	189.356003	177.263	184.802994	201.020996	209.699997	211.548996	212.259995	211.264999	212.544998	212.259995	212.403	213.541	213.968002	214.251999	213.968002	210.695007	210.410995	213.968002	210.126007	212.117996	214.820999	215.106003	214.393997	104.138	158.768005	211.121994	212.259995	207.423004
chrV	407234	409538	TMN3_chrV:387865-390169	60	+	204.863007	204.578003	205.432007	208.845993	208.703995	209.130997	209.414993	209.130997	207.139008	209.272995	209.983994	207.423004	209.841995	209.699997	208.561005	208.561005	209.841995	209.841995	206.712006	206.712006	204.292999	206.854004	207.565994	209.557007	205.005005	209.557007	209.272995	210.268997	210.552994	210.837997	211.406998	210.979996	210.552994	210.552994	208.988007	210.552994	210.268997	209.272995	209.414993	210.979996	210.695007	210.837997	211.264999	210.126007
chrIII	254545	254879	YCR075W-A_chrIII:248949-249293	60	-	198.328003	199.908997	198.449997	199.057999	200.759995	200.639008	201.003998	194.072006	194.923996	201.612	201.490005	201.003998	199.787994	196.990997	201.003998	201.490005	201.490005	202.341003	202.220001	202.220001	202.098007	202.462997	202.220001	202.341003	202.462997	201.125	196.139999	201.367996	202.584	196.626007	202.220001	202.584	201.733002	202.098007	202.220001	200.274002	200.031006	197.720001	201.490005	204.287003	204.287003	204.044006	202.949005	201.367996
chrII	262211	264708	DSF2_chrII:248602-251099	60	+	196.468994	201.875	199.882996	199.882996	200.026001	200.878998	202.444	202.444	199.740997	203.013	202.444	202.729004	203.154999	203.013	203.723999	203.440002	200.026001	203.440002	203.582001	203.440002	203.154999	202.871002	203.867004	204.009003	204.009003	203.154999	203.582001	204.009003	203.867004	204.292999	204.578003	204.436005	202.729004	202.160004	201.447998	184.376007	203.867004	205.005005	204.436005	202.871002	205.289001	204.436005	203.723999	205.574005
chrVII	499582	500925	ERG26_chrVII:495251-496595	60	+	204.151001	205.432007	201.164001	201.306	203.298004	192.912003	198.460999	205.289001	206.570007	206.001007	205.574005	206.143005	205.858002	196.184006	200.026001	199.313995	206.570007	206.854004	205.147003	207.139008	207.281006	207.139008	206.427002	207.707993	206.285004	188.074997	190.494003	178.970001	167.020004	156.492004	164.886002	158.768005	193.481003	196.610992	207.565994	207.992004	209.130997	209.130997	208.845993	207.850006	206.427002	188.787003	209.557007	202.444
chrVII	176515	181725	KEM1_chrVII:175305-180513	60	+	190.778	194.904007	193.908005	196.753006	197.891998	199.598999	200.309998	200.878998	198.460999	199.598999	199.882996	200.451996	200.167999	200.167999	201.733002	201.306	202.302002	202.016998	202.160004	202.160004	201.875	202.160004	197.606995	200.878998	202.160004	201.875	202.016998	202.871002	203.154999	203.440002	203.723999	204.292999	204.578003	204.292999	203.867004	203.582001	202.160004	204.720001	203.440002	205.432007	204.578003	204.578003	206.285004	194.335007
chrVII	103458	108794	CHC1_chrVII:102283-107619	60	+	236.445999	236.160995	236.160995	233.600006	234.453995	232.320007	234.595993	233.173004	234.738007	234.738007	235.733994	234.880997	233.742004	234.169006	171.572006	193.197006	218.378006	220.654007	213.397995	204.863007	233.031006	238.153	239.005997	239.574997	239.291	235.733994	235.307007	235.164993	237.156998	236.302994	238.009995	236.018997	239.718002	238.009995	239.432999	239.005997	238.722	192.485001	232.177994	230.186005	206.143005	198.460999	238.009995	238.153
chrXV	71124	72602	TRM11_chrXV:85310-86790	60	+	196.468994	192.343002	191.347	182.953995	197.606995	195.899994	202.444	203.582001	205.005005	204.578003	204.292999	204.292999	205.858002	205.716003	204.151001	204.578003	200.167999	201.020996	201.875	205.716003	206.001007	205.858002	206.854004	206.996994	206.854004	206.854004	206.427002	203.440002	198.744995	201.733002	185.656998	203.723999	205.432007	204.292999	202.444	205.716003	205.432007	205.716003	206.143005	205.005005	205.289001	206.001007	205.716003	207.707993
chrX	398949	401605	VPS53_chrX:388257-390913	60	+	199.455994	199.882996	199.455994	200.167999	200.167999	198.317993	194.904007	198.886993	199.171997	199.313995	199.313995	199.740997	199.171997	199.455994	199.313995	199.313995	199.740997	199.740997	199.740997	185.229996	198.744995	199.740997	200.167999	200.309998	200.167999	199.882996	199.313995	198.886993	198.886993	197.037994	191.774002	186.653	188.216995	185.371994	178.542999	189.070999	181.531006	189.356003	169.865005	166.878006	166.593002	194.477005	193.339005	199.455994
chrXVI	402012	403990	SEN54_chrXVI:396194-398170	60	+	201.020996	187.505997	200.878998	201.164001	201.733002	202.160004	201.589996	201.875	201.875	201.875	195.615005	200.451996	200.026001	197.464996	199.313995	200.451996	199.313995	200.451996	200.167999	200.026001	198.460999	198.317993	199.171997	198.886993	195.330994	200.737	201.875	197.322006	200.737	200.451996	202.444	201.447998	202.729004	202.871002	202.302002	202.729004	203.013	195.330994	197.748993	202.871002	200.737	199.882996	202.444	199.029999
chrV	301944	303736	YER064C_chrV:282511-284303	60	+	174.987	190.209	189.212997	189.639999	189.498001	189.212997	189.070999	188.929001	189.639999	190.494003	190.494003	190.350998	185.514008	190.921005	191.632004	182.811005	182.242004	192.059006	191.347	189.070999	190.778	190.494003	191.063004	186.367996	190.921005	190.778	191.205002	191.916	185.798996	185.656998	186.225998	191.205002	190.209	189.925003	188.360001	188.643997	186.936996	184.802994	173.848999	180.393005	177.973999	188.360001	188.360001	189.070999
chrXI	581858	582680	BET3_chrXI:570142-570966	60	+	181.389008	167.304001	181.104004	175.556	166.451004	174.559998	177.973999	184.376007	187.647995	187.222	185.514008	187.363998	187.078995	183.095993	176.408997	186.225998	189.781998	190.494003	190.494003	191.347	191.205002	185.514008	188.074997	189.070999	189.498001	190.636002	190.921005	191.063004	191.916	190.350998	185.371994	192.343002	192.343002	192.485001	180.251007	190.921005	190.636002	190.350998	189.356003	189.498001	191.063004	186.653	187.078995	187.505997
chrVII	753191	755382	TPO2_chrVII:763690-765882	60	+	468.480988	469.47699	470.898987	476.304993	475.735992	472.890991	473.886993	474.455994	475.451996	473.60199	384.544006	451.692993	470.04599	471.610992	466.489014	472.748993	475.309998	475.593994	474.882996	477.158997	473.60199	477.158997	475.593994	472.321991	474.17099	426.227997	419.540985	477.869995	478.013	476.304993	474.740997	470.472992	478.296997	479.151001	479.434998	478.865997	475.166992	474.597992	475.024994	474.028992	475.878998	477.444	481.141998	481.427002
chrIV	689184	690720	INO2_chrIV:698019-699555	60	+	190.209	190.921005	188.360001	188.929001	188.643997	191.774002	192.628006	192.912003	190.921005	191.063004	182.100006	181.957993	193.766006	194.335007	193.197006	193.054993	193.908005	194.619003	156.492004	195.330994	195.473007	195.330994	194.761993	194.192993	194.619003	196.042007	196.042007	196.468994	195.899994	196.042007	196.326996	195.330994	196.184006	195.615005	196.753006	194.904007	194.761993	194.904007	195.757996	193.766006	190.636002	190.067001	186.367996	136.147995
chrVII	253950	255096	MRM2_chrVII:252778-253922	60	+	196.042007	191.205002	193.481003	192.912003	171.003006	192.770004	191.774002	188.216995	192.201004	191.916	193.766006	194.477005	194.050003	193.623993	194.192993	160.475998	177.690002	182.100006	189.925003	185.940994	191.632004	195.046005	194.477005	194.619003	172.425995	177.690002	191.205002	191.205002	194.335007	191.774002	195.615005	195.757996	195.330994	190.067001	192.770004	195.046005	198.175995	198.317993	198.033997	197.748993	197.464996	195.757996	196.468994	196.610992
chrVIII	82789	84045	PRS3_chrVIII:80490-81746	60	+	199.740997	200.595001	200.878998	201.020996	199.882996	200.737	199.740997	200.878998	200.167999	198.460999	200.167999	200.167999	199.171997	199.882996	200.026001	198.033997	200.595001	199.740997	199.171997	199.740997	199.029999	196.184006	173.136993	192.628006	184.660995	185.940994	195.473007	199.740997	199.455994	200.451996	199.598999	197.322006	200.309998	202.160004	201.875	202.016998	202.302002	201.306	200.167999	201.589996	202.585999	199.455994	201.164001	202.729004
chrXV	112741	116189	YOL099C_YOL098C_chrXV:132486-135934	60	+	192.343002	193.766006	193.623993	193.197006	191.490005	193.481003	194.477005	194.477005	189.781998	189.925003	192.485001	192.770004	195.330994	195.330994	194.477005	195.473007	194.335007	195.046005	194.619003	194.904007	192.343002	195.473007	195.615005	195.615005	195.757996	191.774002	191.063004	191.063004	191.205002	180.962006	159.906998	159.337997	186.794998	191.774002	186.509995	194.335007	194.192993	192.770004	190.350998	192.485001	171.572006	181.389008	184.376007	182.242004
chrXV	67423	68809	MDH2_chrXV:81622-83006	60	+	739.070007	739.781006	736.508972	737.078003	730.25	701.085022	722.140991	728.968994	731.671997	729.112	733.379028	737.932007	739.070007	738.359009	736.794006	737.221008	731.530029	732.953003	730.392029	726.551025	732.953003	728.541992	731.103027	739.638977	738.786011	737.646973	736.651978	736.935974	735.370972	736.083008	736.651978	737.932007	736.794006	735.797974	730.960999	704.5	734.091003	736.508972	723.135986	737.505005	730.676025	739.35498	731.245972	736.367004
chrXVI	250779	251891	PET20_chrXVI:250670-251782	60	+	369.321991	373.731995	377.431	379.138	379.707001	381.272003	380.417999	359.363007	356.233002	357.798004	380.276001	377.714996	382.126007	382.410004	379.707001	382.979004	382.268005	371.312988	381.130005	380.134003	374.015991	376.007996	363.062012	370.317993	370.317993	381.414001	383.690002	383.548004	383.833008	383.833008	379.707001	381.841003	383.121002	379.992004	385.255005	386.251007	386.109009	385.540009	381.557007	382.979004	382.837006	383.833008	383.975006	383.121002
chrV	421563	422203	YER121W_chrV:402197-402837	60	-	171.940994	194.072006	195.167007	198.085007	190.302994	193.707993	197.598999	188.356995	197.477005	198.692993	199.423004	199.300995	198.207001	192.248001	194.194	196.382996	195.287994	200.516998	199.908997	199.057999	200.395996	200.639008	201.125	200.639008	197.112	198.692993	200.395996	201.367996	189.815994	200.759995	199.787994	201.367996	200.516998	200.882004	200.639008	200.274002	199.057999	110.533997	193.585999	194.315994	199.179993	199.179993	196.626007	200.395996
chrIV	941034	943038	CHL4_chrIV:965041-967017	60	-	206.110992	207.447998	206.962006	207.084	207.326996	206.718994	206.597	204.287003	204.044006	196.382996	204.895004	172.792999	203.557007	206.962006	206.962006	205.380997	205.867996	207.205002	207.692001	206.354004	208.300003	207.934998	206.962006	207.205002	204.287003	202.949005	207.447998	207.813004	207.813004	208.177994	207.205002	207.692001	207.447998	206.597	208.300003	207.570007	208.177994	208.542999	208.785995	203.070999	208.785995	208.177994	207.813004	208.785995
chrXVI	147202	148402	CBP3_chrXVI:147394-148594	60	-	196.139999	195.410004	194.315994	195.410004	195.167007	195.044998	194.072006	194.679993	195.531998	194.559006	194.315994	194.679993	193.951004	182.884995	191.639999	189.572998	192.977997	195.044998	195.895996	196.139999	194.436996	196.382996	192.369995	192.735001	195.167007	196.990997	197.112	196.503998	197.477005	197.112	198.207001	198.328003	195.653	197.964005	198.449997	187.871002	194.923996	192.613007	190.546005	195.167007	193.828995	194.072006	173.035995	179.481003
chrII	505177	507488	CCZ1_chrII:497150-499462	60	-	197.356003	195.895996	199.423004	197.841995	191.518997	205.988998	205.867996	205.867996	206.597	192.735001	199.300995	197.841995	204.044006	205.988998	205.138	202.584	182.033997	205.988998	205.259995	206.110992	202.341003	202.341003	197.477005	202.098007	203.436005	195.653	199.666	193.707993	196.261002	205.259995	200.759995	198.328003	198.449997	206.475998	205.988998	197.598999	198.449997	198.328003	201.854996	206.962006	206.839996	207.934998	207.934998	208.056
chrVII	669103	669950	RRP46_chrVII:675563-676411	60	+	189.639999	190.350998	190.350998	189.356003	189.498001	190.067001	190.067001	190.778	190.778	190.778	189.925003	190.350998	190.067001	188.360001	185.229996	188.501999	180.251007	191.205002	191.632004	191.632004	190.921005	188.216995	192.343002	192.770004	192.059006	192.770004	192.628006	192.485001	192.912003	192.343002	192.485001	192.912003	192.201004	192.201004	161.328995	187.647995	192.201004	191.916	190.350998	191.063004	187.363998	193.481003	193.481003	191.916
chrV	167699	169235	WBP1_chrV:148550-150086	60	+	43.960098	43.817799	43.960098	43.960098	44.102402	44.102402	44.102402	44.102402	42.1106	43.675598	44.102402	44.102402	43.960098	42.679699	42.821999	43.675598	43.817799	43.675598	43.817799	43.106499	43.106499	43.106499	43.533298	42.252899	42.537399	42.821999	43.390999	43.390999	43.533298	43.817799	42.964199	43.817799	43.533298	44.244598	43.675598	43.390999	43.106499	43.675598	43.675598	43.533298	43.675598	7.11328	10.8122	19.2059
chrXV	992658	993274	RPS12_chrXV:1028089-1028705	60	+	190.778	199.882996	201.447998	201.589996	201.447998	200.595001	195.473007	195.473007	198.886993	199.598999	200.309998	199.882996	191.347	200.878998	200.595001	200.595001	198.602997	197.179993	195.899994	175.839996	192.770004	197.891998	201.306	202.302002	201.733002	201.875	202.016998	202.160004	202.302002	202.585999	202.729004	202.302002	201.875	200.595001	198.033997	202.016998	195.899994	196.184006	202.016998	201.875	202.871002	203.154999	202.729004	202.160004
chrIX	264683	267492	NOT3_chrIX:280086-282894	60	+	273.007996	270.873993	275.994995	272.722992	275.994995	275.569	202.016998	234.880997	269.023987	277.276001	276.848999	275.852997	275.283997	270.731995	276.563995	271.442993	271.72699	271.72699	275.569	273.434998	272.722992	277.845001	276.563995	278.697998	280.406006	275	280.263	281.544006	281.401001	281.971008	281.401001	279.410004	277.703003	277.987	279.552002	280.690002	256.505005	277.276001	280.832001	277.987	275.852997	275.569	279.410004	279.979004
chrX	700405	701332	MGM101_chrX:700814-701742	60	-	333.911987	332.938995	332.574005	331.480011	331.601013	331.843994	332.574005	334.154999	330.872009	331.480011	336.100006	333.911987	336.100006	332.451996	328.075012	334.763	333.424988	333.424988	333.667999	334.763	334.39801	332.209015	335.492004	335.979004	336.100006	330.872009	321.630005	329.048004	324.062012	329.898987	329.411987	327.709991	327.832001	272.139008	278.584015	311.415985	296.945007	306.552002	333.059998	337.559998	333.182007	336.587006	334.519989	329.777008
chrVII	538198	539111	RPS25A_chrVII:533955-534867	60	+	191.347	190.636002	189.925003	190.494003	193.339005	193.197006	190.067001	194.619003	194.904007	194.477005	194.619003	194.050003	191.632004	193.623993	192.201004	191.916	193.623993	193.197006	193.623993	194.050003	195.615005	195.473007	195.615005	195.473007	194.619003	195.330994	195.046005	194.335007	194.050003	196.042007	194.904007	195.473007	195.473007	193.054993	195.330994	196.184006	196.184006	196.468994	196.468994	196.895996	193.766006	196.895996	196.753006	196.895996
chrXIV	295170	296010	MRPL19_YNL184C_chrXIV:291933-292773	60	+	182.384995	178.970001	185.656998	186.653	175.414001	192.628006	194.192993	194.192993	194.335007	194.050003	193.623993	191.632004	192.770004	192.770004	192.912003	194.050003	194.761993	194.619003	194.192993	193.054993	194.050003	186.794998	190.494003	179.824005	171.714996	187.505997	193.908005	193.623993	194.904007	194.050003	194.904007	192.770004	194.761993	194.904007	195.046005	160.759995	185.229996	195.188004	195.473007	195.757996	196.326996	196.610992	196.468994	196.468994
chrII	278370	281517	KAP104_chrII:270684-273836	60	+	3.27211	3.41438	3.98344	3.84117	3.84117	4.69477	4.69477	4.83703	5.12156	4.83703	4.9793	5.12156	5.12156	5.12156	5.12156	5.12156	5.26383	5.26383	5.26383	5.26383	5.54836	6.11742	6.11742	6.25969	6.11742	6.40195	8.25141	8.39367	12.6616	17.498699	21.197599	22.335699	30.871599	42.964199	46.236301	52.069199	59.609299	61.032001	63.308201	65.015404	65.015404	66.580299	74.831703	94.606697
chrXIV	124325	125533	GOR1_chrXIV:121007-122215	60	+	189.498001	187.363998	192.628006	192.912003	193.054993	193.054993	192.485001	192.485001	192.201004	192.485001	193.054993	193.339005	193.339005	193.481003	192.770004	190.494003	193.623993	193.623993	193.339005	192.485001	153.931	190.209	178.686005	178.828003	190.921005	187.078995	192.343002	191.774002	181.246002	175.839996	179.255005	171.429993	155.781006	189.925003	192.628006	193.054993	194.335007	193.908005	194.904007	195.046005	195.046005	194.904007	194.192993	194.192993
chrIV	257066	257714	YDL121C_chrIV:244973-245621	60	+	192.912003	191.347	191.916	190.494003	190.067001	191.205002	190.778	191.774002	192.628006	193.481003	192.770004	190.350998	193.054993	193.481003	192.912003	193.054993	185.229996	187.791	191.916	191.205002	192.343002	193.481003	194.761993	191.632004	193.481003	193.623993	185.514008	185.087997	183.522995	192.343002	191.916	193.481003	193.623993	194.335007	194.192993	194.477005	195.330994	187.363998	186.367996	186.082993	194.761993	194.619003	195.046005	195.330994
chrXIII	324448	325153	IMP2_chrXIII:341106-341810	60	-	194.802002	194.923996	196.748001	193.585999	193.585999	194.436996	197.477005	197.112	196.018005	189.087006	195.895996	192.613007	188.113998	193.707993	191.154007	194.679993	190.910995	195.895996	196.139999	191.639999	197.598999	198.328003	198.572006	198.572006	198.207001	184.587997	194.072006	196.503998	188.600006	195.774994	190.059998	194.679993	190.910995	194.315994	195.044998	194.802002	186.046997	191.518997	182.520996	193.464005	196.990997	195.895996	194.194	195.044998
chrXII	811496	813064	VPS38_chrXII:846008-847576	60	-	191.031998	190.546005	189.087006	190.181	190.546005	176.684006	190.059998	190.302994	190.423996	189.572998	189.815994	173.279007	189.938004	191.154007	191.518997	192.369995	192.735001	192.735001	191.518997	190.910995	190.546005	190.667999	190.423996	188.843994	160.268005	159.660004	183.371994	191.031998	189.207993	186.533005	187.020004	187.263	175.345993	138.501999	191.397003	193.220993	193.707993	194.072006	194.194	194.315994	189.572998	192.005005	193.828995	193.951004
chrX	641564	643076	STE24_chrX:641982-643494	60	-	191.031998	193.951004	186.046997	187.505997	187.505997	177.169998	183.492996	183.979996	186.897995	191.031998	195.774994	195.895996	192.492004	195.774994	190.302994	196.382996	196.869003	197.233994	195.895996	196.261002	197.233994	196.626007	197.477005	197.598999	197.964005	198.449997	197.964005	197.598999	197.356003	186.776001	193.464005	191.518997	194.559006	194.315994	194.679993	194.315994	194.072006	191.518997	196.990997	197.598999	198.085007	194.923996	197.233994	175.832993
chrX	394495	396935	HCA4_chrX:383805-386245	60	-	217.054993	216.203995	217.175995	217.662994	217.298004	214.380005	216.567993	215.716995	216.690002	217.054993	218.028	218.149002	217.906006	203.800003	204.044006	214.988007	217.783997	218.757004	218.636002	219.244003	218.757004	218.757004	217.541	219	218.636002	209.516006	217.906006	215.716995	215.595993	216.447006	211.218002	202.949005	213.164001	213.285004	216.690002	215.595993	214.744003	216.811996	211.460999	212.434006	212.798996	216.811996	217.054993	216.447006
chrIV	619583	622383	YDR089W_chrIV:621991-624791	60	-	188.843994	190.423996	190.910995	189.451996	191.031998	191.276001	191.276001	191.154007	191.276001	191.276001	190.302994	188.479004	172.548996	140.569	190.181	190.546005	190.546005	191.397003	188.843994	190.667999	190.789001	190.423996	191.639999	191.397003	191.639999	182.641998	182.884995	189.695007	188.722	189.695007	190.181	191.154007	191.884003	192.005005	191.276001	191.154007	192.126999	191.639999	192.005005	191.154007	190.059998	191.276001	192.005005	192.369995
chrXV	1024733	1025241	FIT3_chrXV:1060241-1061113	60	+	283.393005	280.263	283.251007	279.694	279.552002	272.011993	273.576996	271.442993	276.138	273.149994	275	275.141998	281.686005	282.255005	282.113007	282.966003	278.128998	275	282.824005	284.531006	284.674011	284.105011	284.247009	261.484009	261.911011	264.471985	282.397003	273.718994	276.421997	275.141998	279.125	283.820007	282.540009	259.350006	280.975006	284.247009	284.81601	282.682007	285.527008	285.527008	284.81601	281.828003	282.540009	282.397003
chrX	157707	160582	IRC9_YAK1_chrX:147815-150679	60	+	211.834	211.264999	208.703995	211.406998	208.845993	205.716003	185.940994	211.406998	214.110001	214.393997	214.110001	212.259995	215.675003	213.968002	212.117996	212.686996	213.255997	211.548996	214.393997	214.679001	215.675003	214.110001	211.834	212.544998	215.389999	215.817001	213.541	215.389999	215.817001	215.248001	216.671005	214.251999	216.528	214.962997	216.671005	193.766006	192.770004	218.093002	218.093002	218.378006	217.666	217.666	217.809006	218.093002
chrIV	667206	669148	FOB1_chrIV:676047-677991	60	-	214.865997	211.339996	183.492996	213.042007	212.677002	198.207001	206.110992	212.798996	215.839005	215.716995	211.339996	215.960007	215.108994	215.352005	214.623001	213.164001	214.744003	214.014999	214.136002	214.744003	213.649994	208.421005	209.393997	210.244995	206.354004	198.085007	214.988007	216.203995	216.203995	215.473999	214.865997	217.054993	217.298004	216.567993	216.932999	215.716995	214.744003	215.473999	215.108994	213.772003	197.233994	216.203995	217.054993	216.690002
chrXIII	64303	64727	YML101C-A_CUE4_chrXIII:69725-70149	60	+	194.335007	193.481003	194.619003	193.339005	193.197006	190.778	189.212997	191.347	191.205002	190.067001	189.498001	186.936996	171.287994	189.212997	192.628006	192.628006	191.063004	192.343002	192.628006	190.494003	192.059006	192.059006	190.778	191.490005	191.774002	191.063004	192.201004	192.485001	192.343002	193.054993	193.339005	193.197006	193.766006	191.490005	191.063004	190.921005	192.343002	192.059006	187.647995	154.074005	171.003006	170.292007	166.735001	188.360001
chrXIV	701111	701710	YNR034W-A_chrXIV:692306-692906	60	-	208.664001	208.421005	207.570007	207.326996	207.447998	205.988998	208.056	208.542999	207.934998	208.908005	209.880005	203.192001	203.313995	209.029007	206.962006	208.664001	208.542999	209.029007	208.785995	209.393997	209.516006	209.029007	202.828003	209.759003	209.516006	209.151001	208.421005	207.084	209.393997	209.029007	208.177994	207.570007	206.597	205.016006	202.828003	199.300995	209.272003	200.395996	202.828003	210.852997	211.947998	211.826004	211.218002	209.759003
chrXIII	534617	535723	IMP1_chrXIII:561822-562926	60	+	180.251007	187.647995	189.070999	188.787003	186.367996	189.498001	189.356003	189.639999	188.929001	188.216995	188.360001	189.070999	189.639999	189.781998	186.794998	190.636002	190.494003	189.070999	190.921005	190.636002	191.632004	191.347	191.774002	191.774002	192.059006	191.774002	191.347	191.774002	191.774002	191.063004	190.636002	190.636002	191.490005	190.636002	190.921005	171.572006	190.494003	192.770004	192.912003	192.343002	192.770004	190.494003	190.921005	191.063004
[truncated: 4,736 more rows]
[truncated: 1,956 more columns]
