# Supplementary material for: The conserved SEN1 DNA/RNA helicase has multiple functions during yeast meiosis
Source: PLoS Genet. 2025 Dec 11;21(12):e1011684. doi: 10.1371/journal.pgen.1011684 (PMC12714266; doi:10.1371/journal.pgen.1011684)
Supplement: S9 Data — (GZ) [file pgen.1011684.s009.gz › S3D_Fig_sen1-md_rORF-T.txt]

@{"upstream":[500],"downstream":[500],"body":[1000],"bin size":[1],"ref point":[null],"verbose":false,"bin avg type":"mean","missing data as zero":false,"min threshold":null,"max threshold":null,"scale":1,"skip zeros":false,"nan after end":false,"proc number":12,"sort regions":"descend","sort using":"mean","unscaled 5 prime":[0],"unscaled 3 prime":[0],"sample_labels":["sen1-md_rORF-T"],"group_lab…
chrXII	200207	202327	ADE16_chrXII:199412-201532	60	+	25494.5	25551.30078	25575.30078	25654.30078	25672.80078	25721.19922	25616.69922	24582.59961	24410.19922	25617.19922	25355.40039	25486.90039	25680.5	25684.69922	25768.59961	25698.5	25455.5	25136.69922	25123.59961	25033.40039	24780.69922	25564	25544.5	25610.40039	25645.90039	25481.09961	25617.69922	25655.59961	25380.5	24780.69922	24125.69922	23990.5	25033.90039	25625.5	25547.30078	24592.69922	24998.90039	24006.30078	24678.30078	24166.69922	24356.59961	24823.19922	24297.19922	25225.90039
chrX	237498	238233	PAM16_chrX:227276-228012	60	-	3.86908	3.86908	3.86908	3.71432	3.55956	3.71432	3.86908	3.86908	3.40479	3.86908	4.02385	4.02385	3.86908	3.40479	4.02385	4.02385	4.02385	4.02385	4.02385	3.86908	3.86908	3.55956	2.78574	1.85716	3.86908	3.86908	3.86908	4.02385	3.86908	4.02385	3.86908	3.86908	3.86908	3.86908	3.55956	4.02385	3.71432	4.02385	3.71432	4.02385	4.02385	25.071699	124.738998	220.072998
chrXI	337286	337926	YKL061W_chrXI:325743-326383	60	-	8898.740234	8870.410156	8925.660156	8917.620117	8842.55957	8533.339844	8716.269531	8913.129883	8860.349609	8823.05957	8861.75	8912.969727	8929.219727	8782.509766	8740.099609	8929.070312	8925.660156	8963.580078	8948.570312	8990.969727	8982.30957	8982.459961	8987.879883	8927.05957	8735	8848.75	8889.910156	8870.410156	8936.650391	8969.929688	8922.410156	8938.969727	8895.490234	8917.620117	8785.759766	8705.129883	8601.740234	7869.870117	7982.22998	8818.410156	8921.179688	8902.759766	8614.280273	8572.19043
chrVIII	205565	206813	CIC1_chrVIII:210808-212056	60	-	17815.30078	17828.30078	17764.80078	17692.90039	17746.69922	17633.09961	17666.40039	17898.69922	17609	17563.19922	17691.80078	17441.40039	17776.30078	17879.5	17931	17246.80078	17872.69922	17992.5	17161.09961	17956.30078	17973.09961	17971.09961	17945.30078	17408.90039	17901	17936	17893.09961	17778.59961	17888.80078	17856.40039	17890.90039	17856	17630.19922	17616.19922	17591	17193.69922	17903	17797.90039	17901	17844.09961	17908.40039	17329	17304.69922	17303.5
chrXIII	747890	749875	YMR252C_YMR253C_chrXIII:775262-777246	60	+	7132.649902	7352.029785	7398.5	7414.850098	7438.970215	7269.939941	7240.640137	7261.850098	7406.919922	7357.859863	7355.430176	7370.490234	7120.180176	7416.470215	7309.77002	6944.350098	6971.220215	6909.859863	7364.330078	7307.830078	7281.759766	7150.129883	7095.080078	7064.47998	7025.140137	6937.709961	6240.700195	6747.629883	6069.72998	6448.75	7269.290039	7408.529785	7421.810059	7491.430176	7390.890137	7500.5	7502.600098	7441.72998	7496.129883	7507.140137	7470.379883	7519.930176	7518.470215	7296.169922
chrI	45336	46008	PEX22_chrI:42160-42832	60	-	4691.029785	4694.589844	4683.600098	4673.080078	4690.720215	4685.609863	4691.5	4702.02002	4720.439941	4717.959961	4719.350098	4692.27002	4716.720215	4705.109863	4654.509766	4674.939941	4693.200195	4722.600098	4739.160156	4713.009766	4722.759766	4730.649902	4738.540039	4632.680176	4078.47998	4682.830078	4614.27002	4591.049805	4737.609863	4718.890137	4716.569824	4734.830078	4690.569824	4672.299805	4696.140137	4758.660156	4726.009766	4727.399902	4777.390137	4771.200195	4779.560059	4782.649902	4785.899902	4783.890137
chrVII	866096	868489	HIP1_chrVII:880190-882582	60	-	6643.220215	6654.200195	6625.259766	6641.669922	6627.890137	6624.490234	6628.97998	6638.569824	6642.600098	6660.700195	6670.919922	6666.27002	6678.5	6677.72998	6661.629883	6679.430176	6687.169922	6654.669922	6679.430176	6689.799805	6674.47998	6711.779785	6680.359863	6710.689941	6695.990234	6511.049805	6583.790039	6536.430176	6457.339844	6515.689941	6476.22998	6611.950195	6663.950195	6665.350098	6706.819824	6713.790039	6705.279785	6705.120117	6700.939941	6673.859863	6488.450195	6671.069824	6665.040039	6713.790039
chrVII	988016	989647	COQ6_chrVII:1002425-1004056	60	+	5083.549805	5110.589844	5088.25	5054.25	5069.140137	4978.959961	5007.939941	4732.859863	5073.839844	5101.359863	5135.040039	5150.259766	5172.279785	5181.180176	5176.490234	5171.140137	5161.27002	5161.27002	5159.649902	5158.350098	5185.549805	5193.490234	5195.75	5196.399902	5194.459961	5169.689941	5077.080078	5112.370117	5131.47998	5130.669922	5173.569824	5208.060059	5207.25	5169.850098	5191.540039	5144.27002	5015.870117	5087.279785	5178.430176	5213.399902	5187.009766	5118.689941	5067.680176	5148.959961
chrV	26756	27922	RMD6_chrV:13569-14745	60	-	4358.290039	4364.02002	4345.75	4340.029785	4342.660156	4359.680176	4366.339844	4358.439941	4305.209961	4290.189941	4362.930176	4307.220215	4360.149902	4375.620117	4377.790039	4352.25	4366.959961	4371.75	4366.649902	4379.649902	4362.470215	4358.910156	4361.540039	4370.359863	4325.790039	4281.220215	4228.75	4342.660156	4303.660156	4210.799805	4335.540039	4293.129883	4284.310059	4336.310059	4318.97998	4342.5	4312.629883	4128.620117	3669.129883	4347.609863	4369.430176	4363.399902	4289.109863	4371.439941
chrXVI	702303	704271	GRS2_chrXVI:702001-703969	60	+	4036.820068	4041.199951	4034.399902	4042.330078	4009.300049	4033.100098	4038.439941	4027.429932	4031.320068	4050.26001	4045.570068	4045.570068	3746.040039	3985.179932	4034.399902	4020.629883	4044.76001	4032.939941	4025.97998	4023.709961	4046.379883	4055.77002	4057.219971	4066.780029	4065.159912	4042.330078	4025.649902	4009.949951	3996.02002	3728.22998	4009.300049	4024.199951	4017.560059	4062.23999	4055.929932	3987.929932	4069.040039	4032.780029	4061.110107	4064.51001	4074.060059	3750.570068	4059.01001	4065.969971
chrII	270510	271638	IPP1_chrII:256902-258030	60	+	3988.580078	3978.540039	3989.870117	3959.27002	3930.129883	4015.290039	4026.459961	4026.949951	3555.639893	3770.48999	4021.120117	4017.560059	3995.860107	3852.73999	3855.969971	3859.209961	3833.790039	3932.22998	3965.26001	3948.75	3933.040039	3894.98999	3916.850098	3890.139893	3967.199951	3962.830078	3981.290039	3955.379883	4013.350098	4012.540039	4044.429932	4036.659912	4027.76001	4041.52002	4017.879883	4046.209961	4018.530029	4048.47998	4056.090088	4051.070068	4054.800049	4055.929932	4025.330078	3982.909912
chrXV	493399	494937	KTR1_chrXV:511641-513177	60	-	3386.530029	3605.98999	3664.800049	3672.070068	3707.199951	3688.939941	3697.449951	3715.870117	3663.709961	3660.149902	3725.620117	3727.01001	3724.070068	3699.310059	3714.780029	3702.870117	3716.800049	3723.449951	3712	3719.889893	3722.830078	3722.209961	3726.699951	3728.870117	3724.689941	3731.649902	3545.320068	3680.429932	3688.469971	3725.77002	3378.330078	3426.919922	3704.879883	3685.840088	3645.139893	3670.830078	3715.25	3696.679932	3722.830078	3670.060059	3642.050049	3665.879883	3634.929932	3625.02002
chrV	42667	44451	AVT2_chrV:29501-31285	60	+	3683.219971	3666.379883	3629.139893	3614.889893	3586.560059	3598.540039	3646.949951	3667.840088	3637.560059	3656.98999	3568.100098	3517.909912	3580.570068	3559.040039	3659.899902	3689.050049	3686.780029	3698.600098	3696.5	3660.550049	3662.5	3605.340088	3672.699951	3666.540039	3703.620117	3704.110107	3693.419922	3703.129883	3329.939941	3700.219971	3706.209961	3666.219971	3708.47998	3717.709961	3718.51001	3709.120117	3713.01001	3715.439941	3720.780029	3721.590088	3651.48999	3704.110107	3695.850098	3669.129883
chrII	688787	689209	YBR230W-A_chrII:680285-680709	60	-	3387.610107	3391.47998	3401.22998	3397.050049	3354.959961	3349.850098	3198.179932	3317.51001	3317.51001	3338.550049	3326.639893	3388.540039	3393.189941	3385.600098	3417.02002	3416.860107	3407.419922	3402.01001	3384.97998	3354.959961	3330.659912	3363.780029	3368.419922	3324.469971	3280.360107	1946.459961	3113.98999	2910.790039	3020.830078	3088.149902	3137.97998	2586.560059	3407.419922	3427.389893	3407.27002	3432.959961	3430.02002	3376.939941	3331.590088	3413.300049	3375.850098	3396.129883	3256.98999	3369.969971
chrXIII	182998	183982	VPS71_chrXIII:194813-195797	60	+	3367.02002	3362.320068	3381.100098	3381.419922	3331.399902	3386.120117	3379.320068	3382.719971	3329.449951	3382.070068	3380.129883	3393.72998	3388.389893	3344.189941	3191.350098	3244.780029	3228.419922	3338.360107	3347.75	3348.719971	3353.25	3321.199951	3294.639893	3396.47998	3401.02002	3336.73999	3405.709961	3412.189941	3428.699951	3424.649902	3429.030029	3358.429932	3419.800049	3417.040039	3415.590088	3234.899902	3401.659912	3387.419922	3321.030029	3395.669922	3334.629883	3426.27002	3432.26001	3435.98999
chrXV	1006124	1007756	GDH1_chrXV:1041545-1043177	60	+	2904.120117	3203	3460.600098	3384.98999	3466.909912	3528.27002	3489.580078	3500.429932	3407.820068	3497.350098	3524.060059	3545.110107	3539.280029	3547.540039	3546.25	3479.050049	3571.98999	3581.870117	3581.540039	3588.98999	3594.169922	3587.860107	3585.100098	3580.25	3578.949951	3571.340088	3593.52002	3564.219971	3572.47998	3534.75	3580.409912	3527.949951	3590.280029	3601.939941	3587.689941	3598.699951	3514.669922	3544.300049	3568.590088	3586.23999	3605.179932	3602.100098	3606.639893	3597.409912
chrX	620174	622159	URA8_chrX:620575-622560	60	-	45.809898	56.488602	60.821999	64.691101	69.953003	75.834	78.464996	81.250702	84.036499	112.358002	258.919006	416.778015	441.540009	513.039978	906.757996	1965.959961	2096.419922	2351.320068	2432.26001	2561.02002	2608.689941	2622.620117	2827.840088	2968.669922	3002.25	2962.169922	3047.909912	3105.47998	3146.48999	3152.370117	3035.679932	3190.76001	3208.860107	3086.139893	3144.47998	3247.860107	3271.699951	3277.419922	3262.570068	3235.02002	3254.360107	3243.679932	3251.889893	3298.469971
chrV	135867	136299	TIM9_chrV:117145-117577	60	-	3123.429932	3067.409912	3023.459961	3059.669922	3032.280029	3057.5	2976.100098	3030.419922	3103.620117	3082.110107	3122.810059	3151.909912	3150.669922	3125.449951	3157.02002	3152.370117	3146.340088	3149.120117	3144.639893	3067.409912	2919.300049	3071.280029	3114.149902	3079.169922	3149.590088	3179.610107	3172.649902	3129	3193.699951	3196.02002	3198.800049	3193.540039	3185.959961	3182.550049	3187.810059	3184.100098	3202.360107	3194.929932	3202.830078	3180.22998	3195.709961	3217.530029	3222.02002	3227.590088
chrXIV	553960	554872	GPI15_chrXIV:557011-557923	60	-	2539.360107	2551.889893	2574.02002	2574.639893	2575.419922	2576.810059	2571.389893	2502.830078	2571.080078	2548.48999	2555.139893	2557.929932	2546.629883	2515.98999	2514.75	2532.860107	2308.290039	2578.820068	2580.98999	2520.01001	2566.290039	2586.399902	2579.590088	2591.199951	2591.51001	2591.050049	2591.51001	2592.600098	2592.290039	2592.129883	2584.080078	2591.97998	2592.75	2591.669922	2570.310059	2592.75	2602.649902	2601.72998	2604.199951	2604.669922	2573.399902	2563.810059	2585.169922	2420.5
chrIV	983992	985616	BSC2_chrIV:1011593-1013201	60	-	349.609985	355.800995	362.145996	364.002991	366.944	373.289001	374.682007	362.300995	368.027008	372.980011	376.694	382.265015	396.348999	403.777008	410.897003	418.63501	432.098999	432.253998	437.825012	443.397003	464.598999	472.802002	479.302002	597.541016	697.518005	785.424011	804.924011	980.890015	1155.459961	1863.199951	1971.98999	2129.850098	2227.51001	2325.320068	2387.689941	2465.530029	2511.340088	2504.530029	2528.98999	2544	2547.399902	2560.25	2623.699951	2634.379883
chrXV	75374	77470	SMF1_chrXV:89558-91654	60	+	2531.409912	2540.47998	2542.26001	2557.159912	2549.060059	2550.030029	2552.620117	2559.75	2558.939941	2568.330078	2568	2568.810059	2553.919922	2538.699951	2509.389893	2360.76001	2537.080078	2569.459961	2570.110107	2577.560059	2577.22998	2557.639893	2572.699951	2569.300049	2553.600098	2512.790039	2528.98999	2478.790039	2510.199951	2575.610107	2514.25	2547.929932	2538.540039	2565.899902	2565.580078	2557.47998	2534.330078	2564.280029	2570.27002	2567.840088	2562.5	2554.080078	2563.310059	2575.449951
chrXV	139378	139690	YOL086W-A_chrXV:159130-159442	60	-	2576.810059	2552.51001	2515.370117	2258.620117	2518.77002	2520.320068	2531	2559.169922	2572.169922	2536.879883	2487.51001	2492.310059	2433.5	2284.459961	2163.899902	2129.540039	2364.469971	2462.899902	2449.899902	2578.820068	2494.47998	2524.5	2533.320068	2556.22998	2314.330078	2595.379883	2591.199951	2590.73999	2602.350098	2587.800049	2597.860107	2596.149902	2596.77002	2595.070068	2603.73999	2611.169922	2609	2607.139893	2598.01001	2587.800049	2601.879883	2589.810059	2596.620117	2493.23999
chrVI	128919	131023	IES1_chrVI:107859-109963	60	+	3194.26001	3195.22998	3192.320068	3152	3140.02002	3168.030029	3182.120117	3187.780029	3190.370117	3191.02002	3190.209961	3198.310059	3184.870117	3205.429932	3005.320068	3201.870117	3193.939941	3127.22998	3197.5	3174.51001	3203.969971	3199.929932	3203.969971	3201.550049	3210.129883	3213.040039	3172.23999	3178.22998	3159.939941	3177.909912	3192.159912	3195.719971	3204.949951	3155.23999	3207.379883	3204.459961	3185.52002	3182.77002	3070.560059	2973.73999	3072.98999	3129.97998	3081.73999	3221.459961
chrIV	1365697	1367241	PRP3_chrIV:1404369-1405913	60	+	2691.219971	2754.850098	2791.439941	2866.399902	2871.899902	2892.139893	2860.409912	2841.629883	2631.310059	2872.879883	2861.060059	2823.820068	2858.790039	2867.370117	2871.73999	2877.889893	2827.379883	2768.120117	2638.600098	2533.360107	2620.949951	2189.790039	2136.040039	1883.140015	2279.649902	2721.330078	2813.620117	2816.530029	2820.580078	2873.199951	2880.969971	2670.01001	2880.649902	2892.469971	2852.310059	2855.070068	2869.149902	2894.409912	2911.25	2882.909912	2889.879883	2885.98999	2922.73999	2923.879883
chrXVI	298573	299627	ODC1_chrXVI:298478-299534	60	+	2857.01001	2866.23999	2862.840088	2873.199951	2870.610107	2870.449951	2868.02002	2854.26001	2841.949951	2851.179932	2843.25	2857.01001	2843.25	2866.719971	2873.199951	2873.040039	2876.110107	2874.820068	2875.139893	2872.070068	2868.98999	2849.719971	2858.139893	2851.669922	2870.610107	2850.860107	2868.830078	2868.340088	2869.959961	2828.669922	2830.939941	2829.810059	2866.23999	2872.709961	2859.110107	2878.219971	2879.350098	2876.600098	2860.889893	2870.120117	2843.889893	2827.699951	2814.590088	2881.290039
chrX	116771	119603	HAL5_chrX:106796-109628	60	+	11.1716	11.0097	10.8478	10.8478	11.0097	11.0097	11.6573	11.0097	9.55251	9.55251	10.8478	10.8478	11.0097	11.6573	11.4954	11.4954	11.4954	11.4954	11.1716	11.4954	11.6573	11.0097	11.6573	11.4954	11.4954	10.8478	10.5239	10.5239	10.362	11.0097	11.1716	11.1716	11.0097	11.1716	11.0097	11.3335	11.3335	10.2001	10.5239	12.9525	13.4383	17.971701	22.5051	24.1241
chrXIII	607639	609119	YMR187C_chrXIII:634550-636030	60	+	2282.080078	2281.590088	2276.570068	2240.949951	2224.600098	2227.51001	2274.139893	2279.810059	2289.52002	2290.820068	2282.080078	2271.719971	2228.48999	2257.139893	2189.139893	2275.120117	2276.25	2284.669922	2290.820068	2293.570068	2275.439941	2279	2285.149902	2289.850098	2278.52002	2284.179932	2308.310059	2309.76001	2305.22998	2308.949951	2305.22998	2305.389893	2296.969971	2302.800049	2292.929932	2299.72998	2286.77002	2281.429932	2170.199951	2272.199951	2208.72998	2166.47998	2171.820068	2210.030029
chrXII	705019	706210	CDA1_chrXII:745439-746631	60	-	2109.580078	2123.350098	2164.830078	2157.860107	2111.899902	2002.329956	2143.01001	2142.850098	2145.790039	2191.449951	2191.139893	2184.949951	2185.409912	2190.060059	2178.449951	2171.330078	2183.709961	2204.290039	2210.02002	2196.560059	2141.149902	2214.199951	2210.47998	2193.149902	2194.850098	2125.060059	2116.540039	2207.850098	2214.820068	2211.570068	2226.889893	2226.72998	2224.26001	2210.02002	2218.379883	2202.439941	2200.419922	2171.790039	2171.47998	2202.75	2208.320068	2221.939941	2227.350098	2224.100098
chrXIII	750564	751348	GFD1_chrXIII:777938-778722	60	-	9.2858	9.13104	9.2858	9.2858	9.13104	9.13104	8.82151	8.66675	8.66675	8.66675	8.66675	8.66675	8.82151	8.82151	8.82151	8.66675	8.66675	8.51198	8.51198	8.20246	8.66675	8.66675	8.35722	8.82151	8.66675	8.66675	8.66675	8.66675	8.51198	8.66675	8.66675	8.82151	8.82151	8.82151	8.66675	8.66675	8.66675	8.66675	8.66675	8.66675	8.66675	8.82151	8.97627	9.13104
chrVII	390343	391255	DUO1_chrVII:388884-389796	60	+	2147.689941	2126.649902	2147.860107	2130.860107	2126.649902	2155.139893	2156.439941	2145.100098	2160.320068	2151.419922	2084.709961	2125.679932	2133.610107	2136.040039	2132.310059	2113.209961	2153.040039	2157.25	2158.060059	2159.350098	2153.850098	2164.530029	2164.860107	2163.719971	2162.909912	2167.290039	2167.77002	2167.77002	2170.850098	2171.01001	2173.110107	2125.679932	2172.629883	2174.72998	2177	2171.97998	2165.179932	2170.199951	1694.359985	2125.030029	2164.530029	2170.52002	2129.719971	2069.330078
chrIII	133167	135084	POL4_chrIII:139176-141096	60	+	2114.5	2108.189941	2114.669922	2103.659912	2115.959961	2099.280029	2104.629883	2091.350098	2102.040039	2115.47998	2118.879883	2122.110107	2119.52002	2118.879883	2122.919922	2120.330078	2120.820068	2114.669922	2119.52002	2118.389893	2109.969971	2105.600098	2107.870117	2111.909912	2100.090088	2117.580078	2125.350098	2121.139893	2118.550049	2119.52002	2122.439941	2101.070068	2121.949951	2097.02002	2094.590088	2097.02002	2122.280029	2120.97998	2101.870117	2089.72998	2094.27002	2107.060059	2109.810059	2112.879883
chrVII	146832	149149	CDC55_chrVII:145625-147945	60	+	3258.379883	3599.030029	3625.899902	3396.320068	2972.449951	2162.909912	3354.060059	3059.719971	3513.379883	3760.129883	3762.070068	3756.080078	3747.97998	3741.51001	3734.379883	3762.22998	3775.830078	3780.689941	3787.330078	3783.600098	3786.840088	3779.22998	3802.379883	3802.870117	3778.26001	3778.26001	3549.810059	3498	3697.949951	3727.26001	3560.169922	3746.850098	3599.350098	3775.02002	3776.800049	3801.090088	3785.379883	3798.01001	3786.679932	3778.73999	3802.060059	3778.26001	3798.820068	3779.879883
chrVII	558824	559848	TIM21_chrVII:554067-555091	60	+	2029.98999	2036.790039	1966.680054	2042.459961	2047.310059	2049.090088	2048.280029	2046.660034	1949.359985	1404.540039	1984.329956	2031.119995	2008.290039	2015.420044	1972.349976	1989.839966	1997.119995	2025.449951	2017.52002	2032.900024	2046.829956	2044.880005	2047.959961	2037.27002	2043.910034	2034.359985	2026.099976	2051.199951	2053.629883	2049.73999	2047.640015	2054.919922	2060.909912	2060.590088	2053.139893	2066.580078	2067.550049	2073.540039	2069.48999	2068.52002	2066.899902	2070.139893	2080.5	2081.310059
chrVII	843130	843651	TIM13_chrVII:858222-858742	60	-	1670.359985	1787.97998	1800.359985	1703.329956	1825.280029	1789.219971	1814.75	1846.02002	1867.839966	1789.839966	1376.160034	1886.869995	1924.329956	1924.949951	1926.800049	1924.02002	1925.569946	1921.849976	1918.599976	1880.369995	1893.680054	1857	1817.079956	1915.349976	1893.060059	1908.079956	1923.089966	1929.430054	1840.140015	1732.880005	1923.709961	1917.97998	1918.140015	1936.089966	1921.22998	1945.530029	1898.790039	1841.680054	1918.599976	1876.51001	1913.959961	1861.030029	1911.170044	1907.150024
chrVII	962800	963368	FMP43_chrVII:977245-977813	60	-	2582.840088	2580.830078	2575.879883	2570.929932	2560.870117	2590.27002	2514.590088	2577.120117	2534.399902	2526.199951	2542.76001	2600.800049	2598.939941	2597.389893	2597.699951	2594.610107	2603.73999	2597.23999	2600.639893	2599.399902	2470.639893	2596.310059	2583.459961	2590.120117	2579.75	2597.23999	2605.439941	2611.47998	2613.330078	2611.320068	2532.389893	2584.389893	2560.399902	2598.790039	2586.25	2606.060059	2616.73999	2620.139893	2618.899902	2614.110107	2620.139893	2616.889893	2624.939941	2622.77002
chrIV	1191303	1191847	LSM6_chrIV:1229097-1229641	60	+	1566.130005	1572.280029	1583.609985	1508.319946	1583.290039	1611.459961	1616.959961	1658.73999	1685.449951	1659.380005	1701.160034	1709.089966	1724.959961	1770.130005	1816.430054	1844.439941	1850.920044	1852.859985	1592.189941	1869.209961	1881.680054	1892.040039	1885.890015	1877.150024	1900.619995	1907.26001	1904.189941	1897.550049	1918.920044	1901.430054	1919.23999	1919.410034	1924.099976	1910.180054	1906.939941	1901.27002	1900.140015	1912.119995	1922.47998	1930.25	1886.859985	1892.040039	1936.890015	1934.949951
chrVII	604957	609261	ADE6_chrVII:611787-616091	60	+	2154.48999	2093.780029	2125.840088	2114.179932	2154.330078	2144.939941	2128.590088	2086.48999	2085.040039	2108.030029	2131.02002	2148.340088	2139.110107	2112.080078	2151.580078	2129.399902	2160.649902	2146.889893	2144.129883	2144.780029	2097.830078	2162.100098	2167.929932	2158.540039	2171.97998	2172.469971	2169.22998	2174.409912	2177	2171.820068	2170.199951	2148.830078	2144.620117	2142.51001	2145.100098	2128.429932	2168.26001	2166.959961	2128.100098	2172.300049	2119.040039	2164.050049	2165.669922	2145.590088
chrV	563322	564778	ISC10_SLO1_chrV:549706-551162	60	+	2538.860107	2533.840088	2545.820068	2544.040039	2545.98999	2544.689941	2529.149902	2546.469971	2551.649902	2552.620117	2551.330078	2547.439941	2542.590088	2540.639893	2544.370117	2505.02002	2538.050049	2544.199951	2557.159912	2556.02002	2554.23999	2549.389893	2465.840088	2544.199951	2546.310059	2544.850098	2368.699951	2381.159912	2282.889893	2435.560059	2440.580078	2353.149902	2302.47998	2102.679932	2353.800049	2460.659912	2542.419922	2550.840088	2558.290039	2579.659912	2576.590088	2561.850098	2558.610107	2553.27002
chrXV	1004368	1006120	ALD4_chrXV:1039789-1041541	60	-	1956.209961	1953.109985	1954.660034	1943.050049	1958.069946	1954.660034	1944.910034	1950.170044	1971.530029	1936.089966	1977.099976	1966.420044	1977.880005	1946.609985	1971.380005	1965.800049	1971.839966	1951.099976	1949.709961	1879.599976	1912.569946	1976.47998	1981.430054	1976.640015	1985.150024	1939.959961	1968.589966	1953.72998	1972.920044	1949.089966	1972.77002	1981.900024	1982.670044	1989.170044	1997.839966	1998.150024	1993.660034	1994.900024	1992.420044	1994.430054	1977.099976	1977.410034	1969.52002	1984.530029
chrII	93375	98015	NUP170_chrII:75188-79828	60	-	2376.850098	2286.629883	2385.679932	2389.23999	2366.330078	2379.48999	2381.959961	2296.530029	2252.27002	2329.959961	2359.679932	2359.679932	2349	2374.379883	2376.699951	2356.580078	2371.75	2372.370117	2332.280029	2357.51001	2347.449951	2376.389893	2384.75	2396.659912	2397.899902	2379.800049	2407.649902	2404.870117	2412.76001	2412.139893	2412.449951	2413.530029	2399.610107	2400.689941	2411.52002	2413.840088	2412.909912	2411.060059	2414.620117	2407.030029	2407.340088	2403.469971	2339.090088	2360.449951
chrIV	682515	684401	TRM1_chrIV:691363-693243	60	+	238.813004	242.050995	240.270004	242.860001	244.317001	236.546005	237.031998	244.641006	245.126999	246.908005	248.365005	245.774994	247.393997	248.203003	246.098007	249.013	249.983994	250.470001	248.203003	248.526993	247.393997	184.412003	210.154999	197.041	198.822006	186.679001	176.802002	198.822006	239.945999	249.337006	246.098007	242.212997	224.889008	226.184006	215.173996	219.222	238.164993	239.460007	239.945999	242.212997	247.393997	256.136993	243.022003	269.251007
chrXIII	438318	440725	MUB1_chrXIII:465954-468362	60	-	1777.300049	1776.98999	1766.780029	1788.290039	1810.27002	1792	1766.469971	1763.369995	1741.859985	1792	1792.469971	1802.219971	1787.209961	1774.209961	1590.040039	1786.430054	1788.140015	1806.550049	1810.579956	1597.310059	1820.02002	1828.219971	1830.079956	1831.469971	1813.209961	1821.25	1825.73999	1823.420044	1825.119995	1824.5	1827.140015	1790.150024	1825.430054	1829.609985	1833.170044	1820.949951	1832.550049	1820.170044	1826.670044	1831.310059	1785.349976	1636	1830.540039	1829.609985
chrXV	563684	566140	SIA1_chrXV:581621-584077	60	+	1707.790039	1795.219971	1860.800049	1866.459961	1865.01001	1856.099976	1864.839966	1870.829956	1870.829956	1869.699951	1871.319946	1870.349976	1869.380005	1873.420044	1864.839966	1874.400024	1870.02002	1873.26001	1869.209961	1873.099976	1853.829956	1875.689941	1877.150024	1859.5	1877.800049	1886.050049	1885.890015	1884.430054	1886.859985	1785.189941	1785.189941	1878.119995	1877.150024	1874.069946	1856.099976	1854.640015	1879.579956	1888.47998	1889.939941	1889.619995	1891.560059	1886.699951	1893.339966	1893.660034
chrXV	66124	67076	RPL25_chrXV:80322-81274	60	-	3794.330078	3806.25	3794.800049	3795.110107	3801.76001	3797.120117	3736.139893	3763.840088	3796.340088	3808.72998	3820.02002	3818.320068	3826.98999	3826.98999	3827.449951	3813.98999	3786.590088	3802.689941	3800.060059	3823.889893	3796.959961	3824.669922	3816.459961	3810.580078	3812.899902	3804.550049	3792.01001	3706.889893	3709.370117	3628.889893	3708.75	3754.090088	3777.620117	3795.879883	3700.860107	3776.840088	3791.23999	3780.399902	3823.889893	3813.830078	3841.22998	3838.590088	3770.959961	3826.98999
chrVII	402033	402834	ERV14_chrVII:400588-401388	60	+	2719.389893	2716.800049	2722.629883	2698.5	2710.47998	2722.790039	2723.439941	2719.709961	2722.790039	2733.310059	2731.370117	2718.899902	2724.889893	2715.02002	2713.399902	2625.320068	2708.540039	2704.330078	2717.929932	2714.850098	2721.01001	2710.159912	2729.100098	2735.580078	2742.860107	2745.939941	2745.620117	2742.540039	2725.219971	2733.959961	2732.98999	2743.51001	2740.600098	2751.610107	2754.850098	2752.419922	2741.080078	2736.709961	2762.129883	2758.570068	2758.080078	2749.340088	2761.47998	2760.669922
chrXV	728371	729811	ODC2_chrXV:757841-759281	60	-	1.08334	0.92858	0.92858	1.08334	1.08334	1.08334	1.08334	1.08334	1.08334	1.08334	1.08334	1.08334	1.08334	1.08334	1.08334	1.08334	1.08334	1.08334	1.08334	1.08334	1.08334	1.08334	1.08334	1.08334	0.92858	0.773817	0.773817	0.619053	0.773817	0.92858	0.773817	0.92858	0.773817	0.773817	0.773817	0.773817	0.773817	0.773817	0.773817	0.773817	0.773817	0.619053	0.92858	0.92858
chrXVI	831511	832455	SUE1_chrXVI:830723-831667	60	+	1521.439941	1501.689941	1559.160034	1559.969971	1555.280029	1558.680054	1563.699951	1564.51001	1562.72998	1559.969971	1564.98999	1564.670044	1557.060059	1566.130005	1568.069946	1564.339966	1547.180054	1548.47998	1531.800049	1521.76001	1532.930054	1555.439941	1562.72998	1567.910034	1548.959961	1566.130005	1540.540039	1562.400024	1545.079956	1562.560059	1562.72998	1565.959961	1564.829956	1564.02002	1564.98999	1568.069946	1565.47998	1565.319946	1565.800049	1564.98999	1559.329956	1556.569946	1556.900024	1561.430054
chrIV	160325	161269	YDL173W_chrIV:148152-149096	60	-	1544.849976	1545.930054	1543.920044	1545.780029	1544.689941	1545.310059	1540.670044	1540.97998	1541.910034	1536.640015	1501.819946	1470.410034	1465.920044	1529.98999	1543.449951	1548.099976	1529.839966	1523.339966	1523.949951	1529.369995	1538.969971	1519.469971	1550.569946	1536.949951	1537.72998	1539.430054	1551.349976	1553.97998	1552.430054	1511.569946	1513.73999	1538.969971	1509.25	1558.469971	1556.76001	1560.47998	1558.310059	1555.530029	1535.719971	1532.930054	1516.839966	1535.869995	1540.050049	1550.109985
chrX	147239	149303	YJL150W_YJL149W_chrX:137347-139411	60	-	1160.719971	1167.839966	1131.319946	1160.109985	1163.51001	1162.579956	1171.400024	1103	1174.5	1180.689941	1187.030029	1187.339966	1188.27002	1176.51001	1172.48999	1166.609985	1176.050049	1169.550049	1182.079956	1180.530029	1119.400024	1178.829956	1182.390015	1179.609985	1159.48999	1076.839966	1148.650024	1133.02002	1035.680054	1091.079956	974.544983	990.330017	1050.380005	984.604004	885.245972	882.151001	725.221008	917.281982	1100.680054	1155	1163.670044	1178.829956	1184.089966	1164.900024
chrVIII	61263	64733	RMD11_chrVIII:59144-62616	60	+	1831.97998	1838.609985	1839.26001	1838.609985	1837.969971	1840.400024	1833.430054	1842.660034	1841.369995	1843.959961	1844.280029	1842.660034	1836.51001	1841.689941	1839.26001	1825.339966	1687.719971	1641.73999	1362.119995	1359.209961	1462.670044	1756.040039	1740.97998	1770.609985	1821.449951	1812.869995	1801.050049	1814.650024	1826.469971	1843.800049	1848.810059	1850.920044	1822.420044	1820.800049	1844.439941	1784.859985	1825.5	1815.300049	1762.52002	1808.339966	1803.969971	1823.880005	1816.76001	1714.920044
chrVII	963570	964978	LSC2_chrVII:978017-979425	60	+	1938.670044	1932.199951	1931.22998	1942.22998	1942.719971	1951.630005	1951.790039	1946.930054	1956.810059	1960.040039	1947.25	1960.849976	1959.880005	1935.920044	1936.23999	1948.390015	1932.199951	1925.560059	1958.910034	1950.329956	1955.51001	1948.869995	1945.150024	1939.640015	1929.280029	1958.26001	1960.530029	1959.069946	1945.469971	1946.930054	1948.060059	1964.73999	1957.449951	1955.829956	1963.930054	1967.170044	1922.319946	1965.869995	1965.869995	1957.290039	1967.97998	1968.630005	1941.26001	1957.290039
chrXIV	232313	233121	SSU72_chrXIV:229058-229866	60	-	2902.120117	2898.25	2898.870117	2907.850098	2918.840088	2921	2908.310059	2702.320068	2916.51001	2893.76001	2896.23999	2832.939941	2201.820068	2863.280029	2894.379883	2924.25	2919.149902	2786.97998	2861.26001	2889.899902	2913.110107	2758.810059	2758.659912	2890.820068	2926.879883	2908.469971	2764.689941	2885.719971	2877.51001	2911.25	2923.790039	2924.870117	2925.800049	2917.600098	2914.040039	2864.669922	2885.719971	2658.830078	2715.320068	2773.97998	2680.659912	2450.98999	2079.550049	2813.600098
chrIV	1455795	1457470	HLR1_chrIV:1494285-1495957	60	-	1495.630005	1485.420044	1493.930054	1510.949951	1512.349976	1487.890015	1449.97998	1431.719971	1457.099976	1438.369995	1485.72998	1474.280029	1483.410034	1473.189941	1388.069946	1444.719971	1477.369995	1479.22998	1513.280029	1518.540039	1509.719971	1517.449951	1512.5	1513.430054	1517.609985	1516.98999	1509.869995	1520.699951	1517.449951	1514.819946	1517.609985	1518.22998	1516.839966	1515.130005	1521.790039	1523.949951	1520.23999	1522.25	1524.420044	1523.640015	1525.969971	1526.589966	1516.060059	1525.349976
chrII	241134	248822	UTP20_chrII:227525-235213	60	-	1452.76001	1461.119995	1467	1457.099976	1467.780029	1467.780029	1467.930054	1466.380005	1467	1464.530029	1467.930054	1478.609985	1482.01001	1485.420044	1487.579956	1490.680054	1490.98999	1490.829956	1488.51001	1485.26001	1491.140015	1493.469971	1492.849976	1493.160034	1492.689941	1464.829956	1458.030029	1459.420044	1489.75	1470.560059	1493.930054	1495.790039	1459.109985	1478.449951	1471.48999	1490.98999	1490.530029	1482.170044	1490.369995	1484.329956	1479.849976	1490.369995	1484.329956	1487.119995
chrIV	1200353	1201323	YDR381C-A_chrIV:1238145-1239129	60	+	1292.02002	1411.829956	1419.109985	1418.630005	1419.109985	1421.060059	1426.560059	1423.810059	1417.97998	1420.890015	1374.27002	1394.829956	1395.800049	1419.76001	1407.130005	1417.660034	1416.849976	1408.099976	1351.599976	1428.180054	1419.920044	1380.900024	1425.589966	1433.689941	1432.709961	1421.699951	1425.589966	1398.390015	1419.109985	1424.130005	1409.079956	1421.380005	1422.680054	1425.430054	1435.790039	1432.709961	1448.26001	1443.560059	1427.050049	1441.619995	1435.140015	1439.349976	1435.949951	1441.290039
chrX	463465	464905	YJR008W_chrX:452223-453663	60	-	1388.849976	1385.439941	1388.540039	1363.930054	1380.640015	1351.23999	1383.119995	1378.790039	1376.459961	1344.119995	1348.920044	1275.089966	1269.680054	1306.359985	1311.150024	1310.380005	1332.97998	1360.369995	1367.180054	1363.77002	1369.5	1361.76001	1293.359985	1289.640015	1275.25	1322.449951	1314.560059	1322.920044	1320.290039	1376.77002	1388.849976	1390.390015	1367.329956	1398.439941	1391.790039	1388.540039	1397.050049	1398.130005	1395.660034	1385.910034	1395.810059	1397.51001	1398.290039	1396.579956
chrXIV	520310	521182	OCA2_chrXIV:517147-518019	60	-	1369.959961	1374.300049	1337.930054	1314.400024	1317.650024	1319.050049	1346.130005	1357.430054	1317.5	1366.560059	1364.859985	1323.069946	1348.140015	1329.26001	1314.25	1334.680054	1305.119995	1343.189941	1306.670044	1309.76001	1168.77002	1256.209961	1242.900024	1261.790039	1190.589966	1164.589966	1155	1204.209961	1231.609985	1221.699951	1241.51001	1173.420044	970.05603	1181.310059	1170.630005	1095.880005	1239.040039	1216.75	1261.319946	1342.880005	1358.670044	1371.51001	1382.189941	1385.130005
chrXIII	599792	601000	SSO2_chrXIII:626702-627910	60	+	42.581501	42.743401	42.9053	43.229099	43.229099	43.229099	42.9053	41.286301	43.390999	43.229099	43.714901	43.876801	44.686298	45.172001	45.3339	45.3339	45.172001	45.4958	45.4958	45.4958	45.3339	45.172001	48.572102	48.572102	49.0578	49.543499	49.705399	49.543499	50.6768	51.000702	50.6768	49.705399	49.705399	49.867298	50.353001	51.162601	51.972099	52.295898	52.943501	53.429298	53.429298	53.591202	53.591202	55.695999
chrXIV	662174	663398	SMM1_chrXIV:653362-654586	60	-	1308.209961	1315.329956	1309.76001	1305.890015	1304.040039	1301.25	1298.930054	1319.51001	1319.199951	1312.23999	1178.829956	1080.089966	942.044006	992.807007	1286.079956	1300.170044	1308.829956	1313.47998	1300.939941	1318.890015	1327.560059	1329.26001	1330.959961	1333.75	1329.880005	1331.73999	1320.290039	1332.199951	1332.670044	1340.25	1340.560059	1321.369995	1334.52002	1319.199951	1321.680054	1308.060059	1276.949951	1269.98999	1252.810059	1102.839966	1064.619995	1126.369995	1314.869995	1319.97998
chrIX	85250	86810	VHS2_chrIX:94893-96453	60	+	1329.73999	1315.97998	1324.400024	1330.709961	1329.26001	1332.329956	1261.25	1332.660034	1335.890015	1333.459961	1317.920044	1332.48999	1334.920044	1331.359985	1333.140015	1332.01001	1338	1325.369995	1339.780029	1341.400024	1339.130005	1343.98999	1338.969971	1339.939941	1334.439941	1340.430054	1339.619995	1343.829956	1343.670044	1335.72998	1346.420044	1344.800049	1232.76001	1336.540039	1348.359985	1343.180054	1320.51001	1328.77002	1324.069946	1297.680054	1342.859985	1349.329956	1349.329956	1350.140015
chrXVI	346883	350739	GDE1_chrXVI:341070-344926	60	+	1287.650024	1383.170044	1399.849976	1398.709961	1387.060059	1340.27002	1295.579956	1399.849976	1399.52002	1380.579956	1400.660034	1407.130005	1407.459961	1404.699951	1406.810059	1394.829956	1406.160034	1382.52002	1405.349976	1409.880005	1408.099976	1408.75	1408.589966	1388.189941	1389.969971	1392.23999	1407.130005	1400.97998	1384.790039	1375.400024	1224.660034	1347.069946	1353.540039	1371.030029	1378.959961	1396.77002	1374.910034	1386.410034	1396.930054	1389.160034	1293.640015	1299.140015	1272.75	1312.900024
chrII	179870	180974	SHE1_chrII:161676-162780	60	-	1243.52002	1232.380005	1243.98999	1236.089966	1208.079956	1224.329956	1110.73999	1079.939941	1124.819946	1179.609985	1214.73999	1206.839966	1214.119995	1198.949951	1200.030029	1165.209961	1176.050049	1184.869995	1154.530029	1193.839966	1236.089966	1250.48999	1221.23999	1240.579956	1253.73999	1253.890015	1259.619995	1240.430054	1258.22998	1249.089966	1181.77002	1231.920044	1222.170044	1246.459961	1260.390015	1268.130005	1279.430054	1283.920044	1285.619995	1283.76001	1290.109985	1290.880005	1290.26001	1261.170044
chrXV	370767	372273	HMS1_chrXV:389718-391222	60	+	1791.98999	1801.380005	1822.099976	1715.23999	1837.800049	1879.089966	1881.680054	1875.209961	1874.069946	1914.869995	1900.949951	1903.219971	1913.579956	1912.77002	1916.170044	1921.51001	1942.069946	1940.780029	1945.959961	1941.910034	1936.23999	1941.26001	1939	1943.209961	1941.26001	1939.810059	1938.670044	1944.180054	1942.880005	1944.180054	1944.98999	1947.089966	1946.119995	1947.089966	1942.880005	1949.680054	1948.390015	1952.430054	1947.579956	1743.73999	1737.579956	1805.420044	1858.209961	1938.829956
chrXI	463898	466020	RSC4_chrXI:452177-454297	60	-	1198.180054	1189.51001	1181	1172.800049	1200.189941	1208.23999	1193.22998	1131.319946	1138.900024	1170.630005	1092.319946	1130.390015	1169.390015	1229.280029	1229.75	1231.609985	1233.150024	1220.930054	1133.640015	1228.819946	1226.810059	1227.890015	1222.170044	1227.890015	1224.02002	1222.939941	1213.189941	1225.109985	1228.199951	1192.76001	1228.359985	1224.329956	1229.130005	1228.51001	1214.579956	1230.060059	1235.01001	1238.569946	1144.939941	1239.959961	1238.880005	1240.27002	1241.97998	1233.619995
chrXIII	11579	13434	RSC9_chrXIII:16992-18848	60	-	1322.300049	1317.5	1315.180054	1318.27002	1316.880005	1315.640015	1318.430054	1318.73999	1316.569946	1316.420044	1311.77002	1278.189941	1314.709961	1316.26001	1306.51001	1314.400024	1322.300049	1308.060059	1268.290039	720.422974	1220.310059	1197.089966	1194.77002	1320.599976	1324.619995	1326.319946	1327.869995	1329.26001	1314.869995	1314.869995	1312.550049	1317.040039	1285.459961	1317.189941	1319.050049	1318.890015	1322.609985	1328.02002	1330.650024	1327.099976	1319.670044	1321.52002	1323.22998	1327.099976
chrIV	1078099	1079355	MRPL35_chrIV:1110576-1111832	60	-	24.4526	24.2978	23.369301	24.143101	23.833599	24.143101	24.143101	24.4526	24.607401	25.381201	25.845501	26.155001	26.928801	27.083599	27.393101	28.321699	30.024099	30.9527	31.262199	32.9646	38.381302	46.893299	50.143299	57.8815	69.953003	78.929298	101.525002	109.263	186.026001	262.014008	288.634003	318.96701	334.752991	364.932007	405.789001	420.647003	486.265991	494.158997	513.505005	529.909973	538.731018	549.099976	553.124023	562.565002
chrII	150595	152071	PSY4_chrII:132420-133868	60	-	1208.699951	1205.76001	1195.859985	1201.430054	1185.800049	1205.140015	1210.709961	1211.640015	1204.52002	1207.310059	1206.839966	1210.400024	1214.73999	1209.939941	1212.880005	1215.050049	1214.890015	1213.810059	1202.97998	1193.22998	1191.52002	1191.52002	1080.709961	1090.310059	1189.51001	1173.26001	1195.390015	1202.199951	1064.459961	1213.5	1225.72998	1226.650024	1226.959961	1222.939941	1224.02002	1227.73999	1228.51001	1228.819946	1227.430054	1227.73999	1228.670044	1229.75	1226.030029	1219.069946
chrXII	872493	875085	ATP10_CST9_chrXII:907039-909631	60	-	11.6072	11.6072	11.6072	11.4525	11.2977	11.2977	11.2977	11.2977	11.2977	11.2977	10.8334	11.143	11.143	11.2977	11.2977	11.143	11.2977	11.4525	11.4525	11.4525	11.4525	10.9882	11.2977	11.2977	11.2977	11.2977	11.2977	11.2977	10.3691	10.9882	10.9882	10.9882	10.8334	10.9882	10.9882	10.9882	10.9882	10.6787	10.8334	10.6787	10.6787	10.8334	10.8334	10.8334
chrXVI	412425	413468	RPL21B_chrXVI:406606-407646	60	-	1534.630005	1529.98999	1532.619995	1530.920044	1523.800049	1533.550049	1531.069946	1543.609985	1545.469971	1545.930054	1544.689941	1530.76001	1531.849976	1543.76001	1530.140015	1550.420044	1549.650024	1550.72998	1546.400024	1530.140015	1530.920044	1541.910034	1534.939941	1546.859985	1544.22998	1540.050049	1533.089966	1490.829956	1447.349976	1548.869995	1527.97998	1547.47998	1544.069946	1536.48999	1540.97998	1529.219971	1538.810059	1535.719971	1525.660034	1534.01001	1555.839966	1559.550049	1559.23999	1556.609985
chrIV	537552	538352	RSM10_chrIV:539774-540574	60	-	1160.880005	1144.939941	1160.880005	1165.98999	1158.089966	1168.310059	1164.439941	1159.180054	1156.859985	1154.839966	1108.109985	1063.380005	1154.689941	1164.75	1150.199951	1116.619995	1148.5	1161.959961	1157.780029	1165.680054	1147.109985	1147.109985	1152.829956	1173.880005	1170.939941	1170.170044	1156.079956	1166.920044	1144.630005	1168.619995	1169.23999	1170.469971	1168	1056.26001	1136.890015	1136.430054	1142.619995	1094.02002	1148.030029	1065.550049	1066.780029	1119.400024	1094.02002	1118.630005
chrVI	98920	100128	CAK1_chrVI:77999-79207	60	+	1160.869995	1163.619995	1162.650024	1163.619995	1159.25	1153.75	1155.530029	1155.689941	1160.550049	1102.75	1145.810059	1156.819946	1162.819946	1161.359985	1161.030029	1155.209961	1156.5	1153.75	1150.51001	1132.699951	1142.73999	1155.040039	1148.569946	1120.880005	1156.819946	1138.849976	1148.410034	1134.160034	1153.420044	1168.969971	1163.619995	1163.619995	895.992981	1085.099976	1139.819946	1156.5	1141.77002	1142.410034	1145.01001	1114.079956	1159.900024	1167.02002	1144.839966	1172.209961
chrXI	650492	652940	UBP11_chrXI:632868-635316	60	+	1068.26001	1086.719971	1070.849976	1101.449951	1103.400024	1034.099976	1106.630005	1107.77002	1101.939941	1107.930054	1109.390015	1107.280029	1107.77002	1105.819946	1087.849976	1036.040039	1072.630005	1061.949951	1043.48999	1087.689941	1106.310059	1109.550049	1096.920044	1108.089966	1114.400024	1109.869995	1109.709961	1091.579956	1109.550049	1105.5	1085.589966	1084.130005	948.773987	1114.23999	1112.619995	1102.26001	1117.640015	1108.089966	1122.98999	1121.689941	1123.469971	1119.75	1112.949951	1098.540039
chrVIII	375993	376905	RPL42B_chrVIII:381891-382803	60	+	59.096001	59.4198	58.610298	58.610298	57.8008	58.610298	56.991199	26.066999	43.714901	54.2388	57.314999	57.8008	58.286499	57.476898	56.6674	58.124599	58.610298	58.610298	56.343601	57.314999	58.772202	59.2579	58.934101	56.991199	59.096001	59.2579	59.4198	59.096001	58.934101	57.8008	57.8008	56.019798	58.448399	58.286499	55.5341	30.9242	43.876801	52.295898	56.343601	57.8008	58.772202	59.096001	59.096001	58.448399
chrXI	48709	51677	STE6_chrXI:42316-45284	60	+	1111.810059	1105.180054	1102.099976	1106.800049	1109.060059	1119.26001	1122.339966	1121.209961	1126.709961	1126.869995	1124.280029	1122.180054	1121.209961	1116.670044	952.012024	954.440979	1115.380005	1119.75	1121.849976	1113.920044	1079.76001	1046.569946	1057.900024	1079.76001	1088.98999	1094.97998	1128.97998	1131.569946	1131.569946	1133.670044	1134.640015	1133.02002	1135.449951	1134.319946	1131.890015	1136.589966	1137.069946	1046.72998	1131.72998	1136.099976	1136.589966	1131.569946	1138.040039	1127.030029
chrIV	742373	744414	EKI1_chrIV:751207-753247	60	-	2172.879883	2176.899902	2182.01001	2155.699951	2156.01001	2180	2175.040039	2169.320068	2166.530029	2158.790039	2154.610107	2147.810059	2144.25	2155.699951	2152.909912	2156.159912	1997.530029	2134.340088	2136.199951	2090.699951	2165.139893	2165.76001	2154.77002	2169.01001	2162.040039	2162.820068	2171.639893	2170.560059	2173.959961	2156.159912	2179.219971	2178.76001	2173.5	2179.840088	2162.51001	2163.590088	2183.399902	2178.909912	2183.560059	2178.449951	2177.97998	2176.439941	2177.209961	2181.540039
chrXII	470621	471477	YLR168C_chrXII:499467-500323	60	+	1115.540039	1115.050049	1102.589966	1127.839966	1128.650024	1133.349976	1134.319946	1135.609985	1132.859985	1129.140015	1129.459961	1131.079956	1083.47998	1080.23999	1061.459961	1092.219971	1105.5	1121.530029	1113.76001	1114.400024	1139.5	1140.800049	1134.640015	1132.050049	1134.810059	1127.839966	1140.630005	1139.98999	1133.51001	1137.719971	1141.439941	1128.48999	1125.579956	1081.050049	1055.310059	1097.400024	1094.170044	937.278992	1137.719971	1137.880005	1133.189941	1131.079956	1111	1127.030029
chrVII	537074	538250	YGR025W_YGR026W_chrVII:532831-534007	60	-	27.393101	27.7026	28.166901	27.7026	28.4764	28.321699	27.7026	28.012199	27.547899	27.7026	28.940701	30.643101	30.643101	25.690701	31.417	31.262199	32.1908	32.500301	32.035999	27.7026	25.071699	32.345501	32.345501	32.1908	31.7265	31.262199	32.655102	35.905102	36.059898	37.762199	38.536098	39.155102	39.155102	1238.109985	1239.5	1241.51001	1249.25	1257.609985	1282.52002	1289.800049	1314.099976	1307.599976	1314.099976	1326.790039
chrIX	213442	214890	PCI8_chrIX:228568-230016	60	+	1059.030029	1077.97998	1003.5	819.086975	831.877014	940.679016	1090.599976	1094.810059	1102.420044	1104.689941	1104.199951	1082.02002	1076.52002	741.695007	967.231995	1090.119995	1098.540039	1091.579956	1040.089966	1105.819946	1107.119995	1109.219971	1098.699951	1105.98999	1097.890015	1105.5	1109.869995	1102.099976	1094.170044	1091.410034	977.432007	1077.170044	981.640991	1096.109985	1100.47998	1112.459961	1108.25	1103.069946	1103.069946	1097.569946	1106.150024	1112.300049	1114.079956	1099.349976
chrXII	341397	341861	YLR104W_chrXII:346552-347016	60	-	1092.630005	1099.589966	1100.209961	1098.969971	1099.280029	1085.199951	1098.969971	1098.969971	1098.660034	1097.73999	1093.089966	1088.609985	1091.550049	1102.380005	1105.01001	1106.560059	1103.77002	1076.219971	998.997009	1072.199951	1036.599976	1051.619995	1102.069946	1096.650024	1084.430054	891.745972	1072.51001	1080.709961	1016.950012	1011.530029	1074.060059	1071.890015	1089.839966	1097.890015	1097.73999	1105.780029	1098.819946	1103.77002	1093.560059	1094.48999	1078.390015	1110.73999	1111.359985	1109.189941
chrXVI	297552	298519	ISU1_chrXVI:297458-298426	60	-	1131.469971	1138.75	1131.170044	1136.27002	1136.73999	1133.800049	970.210999	1137.670044	1139.829956	1136.119995	1139.52002	1136.579956	969.127991	987.854004	1107.48999	1108.26001	1063.380005	1078.699951	1105.780029	932.294006	1139.680054	1140.76001	1137.199951	1112.589966	1139.369995	1028.709961	1140.920044	1144.319946	1144.319946	1147.26001	1118.01001	1130.390015	1140.449951	1147.26001	1146.48999	1140.449951	939.567993	1145.400024	1146.800049	1143.550049	1152.98999	1152.209961	1154.689941	1145.089966
chrXVI	45459	46707	YPL264C_chrXVI:43237-44485	60	+	1234.380005	1222.719971	1162.170044	1240.040039	1242.150024	1227.089966	1229.199951	1230.170044	1245.390015	1193.420044	1241.660034	1238.099976	1238.75	1246.359985	1222.560059	1244.900024	1248.300049	1243.280029	1241.98999	1240.369995	1227.089966	1231.300049	1180.300049	1181.430054	1175.609985	1249.920044	1247.650024	1235.189941	1245.390015	1239.069946	1235.189941	1222.069946	1208.800049	1211.060059	1125.089966	1204.430054	1234.859985	1227.420044	1243.77002	1244.900024	1225.630005	1245.060059	1239.560059	1261.420044
chrVII	347836	348444	MMS2_chrVII:346356-346964	60	+	11.4954	9.87632	9.55251	9.3906	5.34293	5.50483	5.18102	5.01911	4.85721	4.04767	3.72386	3.40004	5.01911	4.85721	2.75242	2.91432	3.88576	4.04767	4.20958	4.20958	4.6953	5.01911	5.18102	4.6953	5.66674	5.99055	5.82865	6.47627	6.31437	6.47627	6.47627	6.47627	6.15246	6.31437	6.31437	6.31437	6.15246	6.15246	6.15246	6.15246	6.15246	6.15246	6.31437	6.31437
chrXVI	831651	831859	YPR150W_chrXVI:830863-831071	60	-	1035.680054	1035.98999	1036.910034	1046.819946	1043.880005	1044.030029	1047.900024	1044.810059	1055.640015	1051.310059	1046.969971	1050.839966	1049.599976	1056.410034	1057.5	1059.050049	1058.119995	1059.050049	1059.349976	1058.119995	1058.27002	1041.25	1047.130005	1044.5	1059.050049	1053.319946	1053.319946	1062.910034	1066.319946	1056.26001	1068.800049	1068.48999	1068.02002	1067.400024	1064.459961	1055.800049	1066.319946	1068.48999	1044.959961	1070.189941	1069.569946	1068.02002	1068.180054	1068.800049
chrXI	32742	37128	YKL215C_chrXI:26372-30756	60	+	1019.530029	1044.300049	1043.170044	1040.900024	1036.199951	1036.040039	1040.410034	1047.209961	1023.73999	1039.930054	1039.599976	1047.699951	1049.160034	1048.670044	1051.099976	1043.810059	1031.51001	1022.77002	1039.280029	1040.089966	1040.089966	1041.219971	1048.670044	1038.469971	1043.650024	1049.969971	1043.650024	1047.209961	1033.290039	1041.869995	1035.560059	1033.290039	1034.579956	1031.349976	1026	1004.960022	1017.75	1007.710022	1031.02002	1036.689941	1046.72998	1031.349976	1051.910034	1052.390015
chrXVI	825295	825711	YPR145C-A_chrXVI:824507-824923	60	+	1186.290039	1180.790039	1190.02002	1196.48999	1196.819946	1198.599976	1197.630005	1196.819946	1190.98999	1194.390015	1183.380005	1188.069946	1197.459961	1186.449951	1199.23999	1181.27002	1158.609985	1183.699951	1181.430054	1195.359985	1200.859985	1197.300049	1201.349976	1206.369995	1204.26001	1204.75	1203.780029	1207.5	1207.660034	1169.449951	1194.22998	1184.670044	1001.880005	1177.869995	1200.380005	1204.26001	1203.619995	1208.959961	1204.430054	1208.469971	1208.959961	1210.25	1198.920044	1196.48999
chrXIII	735036	736127	SNR86_chrXIII:762014-763110	60	+	981.640991	1005.440002	1022.599976	1019.849976	1027.300049	1028.430054	1028.430054	1027.300049	1027.780029	1018.22998	1001.880005	1016.450012	1018.559998	981.965027	934.849976	917.202026	892.593018	962.051025	1006.570007	1012.23999	1006.409973	1019.849976	1028.76001	1030.209961	974.679016	1029.72998	1030.209961	1030.209961	1030.380005	1027.140015	1020.659973	1020.820007	1024.219971	1025.189941	1035.880005	1034.75	1030.050049	1024.380005	1029.72998	1029.569946	1031.670044	1030.699951	1022.440002	1042.52002
chrXV	427048	427832	YNG1_chrXV:446004-446788	60	+	1132.859985	1134.160034	1136.099976	1138.209961	1137.880005	1133.02002	1102.589966	1086.069946	1023.73999	1041.380005	1103.069946	1119.26001	1093.680054	1114.569946	1124.119995	1112.790039	1098.540039	1095.140015	1052.560059	1083.800049	1133.51001	1133.670044	1142.089966	1142.410034	1140.959961	1097.079956	1108.410034	1128.650024	1125.25	1135.609985	1142.25	1142.579956	1145.48999	1145.650024	1144.680054	1141.119995	1132.540039	1135.780029	1137.880005	1115.859985	1134.47998	1137.400024	1149.859985	1153.099976
chrVI	271512	272550	PRE4_chrVI:248898-249938	60	+	897.612	901.497009	902.468994	902.630981	898.096985	875.59198	901.982971	904.736023	871.544983	901.174011	914.612	925.945007	926.755005	905.869019	901.497009	717.085999	809.857971	890.164001	930.963989	948.450012	946.346008	947.479004	862.802002	953.955017	943.593018	822.487	958.812012	953.79303	952.822021	949.583984	937.603027	940.679016	966.90802	945.536011	950.554993	972.088989	967.71698	962.697998	962.859985	905.70697	941.487976	926.43103	879.963989	902.468994
chrXIV	373552	374856	EAF7_chrXIV:370345-371649	60	-	1262.25	1260.079956	1263.800049	1254.359985	1261.01001	1241.050049	1260.859985	1243.209961	1260.079956	1259.310059	1261.319946	1259.150024	1253.579956	1255.439941	1247.390015	1041.560059	1211.640015	1166.920044	1127.300049	1147.719971	1158.25	1170.780029	1135.810059	1158.25	1202.819946	1249.560059	1251.109985	1253.119995	1254.359985	1264.109985	1261.630005	1268.290039	1258.689941	1268.900024	1261.319946	1282.209961	1281.439941	1281.589966	1280.199951	1274.170044	1278.650024	1280.97998	1279.890015	1278.650024
chrXV	532789	533901	GCY1_chrXV:551049-552161	60	-	994.81897	992.651978	997.604004	1003.640015	1007.51001	1007.200012	1006.119995	999.307007	994.200012	997.914001	1001.940002	984.758972	1007.820007	1003.330017	1003.48999	1002.869995	1010.450012	1010.909973	1008.130005	1005.960022	1005.340027	997.450012	1007.659973	1008.130005	1010.909973	1015.090027	1013.849976	1000.539978	1016.789978	1015.090027	1014.320007	1015.710022	1019.580017	1019.73999	1019.890015	1020.349976	990.948975	1021.590027	1020.349976	1019.119995	999.460999	998.84198	1002.400024	992.03302
chrX	356130	357665	YJL049W_chrX:345901-347437	60	-	1032.27002	1010.76001	1032.579956	1046.349976	1045.119995	1042.02002	945.448975	1033.199951	1015.559998	1001.630005	996.676025	1035.98999	1040.939941	1043.719971	1046.349976	1048.680054	1045.27002	1045.579956	1046.969971	1045.579956	1042.02002	1034.900024	1035.209961	953.651978	976.710999	1022.52002	1048.209961	1051.77002	1048.52002	1037.380005	1034.130005	1052.849976	1050.380005	1041.560059	1051.150024	1051.930054	1051.459961	1050.689941	1048.209961	1035.369995	985.687988	1027.630005	1024.219971	1022.369995
chrXI	174170	175570	DBR1_chrXI:167443-168843	60	+	972.575012	978.403015	968.526978	983.098022	984.070007	981.965027	985.526978	980.83197	979.536987	920.117004	970.955017	969.659973	976.945984	980.83197	982.450989	987.145996	979.375	989.737	990.383972	987.307983	978.241028	964.479004	952.497986	946.021973	889.677979	964.640991	956.059998	847.744019	842.562988	826.695984	800.143982	827.343994	921.89801	989.088989	992.002991	992.489014	996.213013	973.059998	999.450989	998.965027	997.021973	995.403015	997.184021	976.135986
chrVII	897671	898751	SER2_chrVII:911766-912846	60	-	63.6077	64.536301	64.071999	64.3815	64.536301	63.6077	44.726601	65.464897	65.464897	65.464897	65.774399	66.0839	66.238701	64.3815	67.012497	66.857803	67.167297	67.786301	67.941101	67.321999	67.167297	67.476799	67.786301	68.095901	66.0839	66.0839	67.631599	66.393501	66.548203	67.941101	68.405403	70.881599	74.750702	75.524498	76.298302	76.298302	76.762604	76.607803	77.072098	79.3936	95.334198	104.775002	134.488998	162.347
chrXII	910572	912804	YLR413W_chrXII:951107-953339	60	-	955.354004	954.734985	952.413025	960.616028	962.78302	963.55603	966.651978	974.854004	975.164001	974.234985	967.890015	959.84198	964.174988	967.890015	971.448975	963.55603	966.80603	967.270996	957.674988	956.901978	929.044006	930.437012	939.258972	967.424988	972.067993	974.080017	977.484985	915.424988	915.27002	913.257996	980.116028	982.901978	978.414001	978.104004	975.164001	979.807007	982.28302	976.247009	977.176025	983.520996	981.508972	984.914001	983.520996	981.664001
chrXVI	646392	647048	ERV2_chrXVI:646458-647114	60	+	962.213013	906.840027	954.927002	985.203003	991.19397	991.518005	991.841003	996.051025	983.098022	985.526978	984.231995	984.070007	975.651001	976.783997	976.622009	977.593994	959.945984	934.687988	993.460999	993.622009	993.622009	992.002991	977.593994	890.650024	959.622009	931.288025	911.697998	979.697998	977.107971	974.679016	976.135986	965.612976	969.659973	895.344971	984.718018	992.812988	990.546021	983.583984	970.632019	970.307983	971.278992	978.565002	966.745972	993.622009
chrXIII	526030	527254	YMR144W_chrXIII:553234-554458	60	-	1443.790039	1434.040039	1389.619995	1404.170044	1401.689941	1441.930054	1441	1400.449951	1429.859985	1412.98999	1425.98999	1432.329956	1436.359985	1434.5	1443.790039	1418.719971	1453.849976	1446.880005	1453.380005	1455.550049	1458.030029	1454.780029	1456.01001	1459.569946	1455.699951	1460.810059	1459.26001	1443.01001	1451.98999	1452.76001	1380.48999	1379.099976	1460.810059	1455.550049	1454.780029	1445.800049	1453.849976	1458.180054	1462.199951	1444.560059	1455.699951	1443.170044	1448.579956	1438.98999
chrIV	985468	986164	PMP3_chrIV:1013053-1013749	60	+	954.603027	954.765015	954.765015	959.460022	958.327026	958.327026	956.221985	960.27002	957.517029	957.841003	958.973999	961.72699	959.783997	960.107971	954.440979	955.89801	958.973999	961.888977	962.859985	957.35498	960.27002	959.135986	949.421997	949.745972	934.849976	924.164001	912.830994	898.096985	914.935974	923.35498	949.26001	950.71698	950.393005	949.421997	943.43103	942.460022	906.031006	907.650024	884.658997	944.565002	949.745972	952.984009	959.783997	930.155029
chrIV	806768	807400	CSN9_chrIV:818595-819227	60	+	943.593018	943.593018	939.869019	942.297974	938.573975	943.755005	943.593018	938.088013	938.736023	937.765015	940.192993	943.43103	935.984009	925.622009	899.06897	887.896973	868.791992	893.078003	907.164001	914.935974	904.736023	421.605011	637.427002	786.057983	871.70697	930.802979	941.002991	945.374023	942.945984	940.679016	936.468994	948.127014	947.317017	954.278992	924.650024	923.679016	925.297974	915.583008	956.708008	957.35498	948.612	959.135986	870.411011	939.869019
chrX	526370	528208	UTR1_chrX:526667-528507	60	+	20.2384	20.400299	20.886	21.047899	21.209801	21.3717	21.3717	23.1527	23.800301	28.657499	33.190899	42.257702	64.924698	90.020203	100.867996	113.172997	119.487	139.078003	138.268005	162.554001	180.201996	188.783005	192.345001	192.345001	190.240997	191.212006	193.154999	196.231003	209.345993	210.317001	214.688995	218.735992	224.078995	244.156006	245.451004	247.070007	253.546005	254.356003	258.403015	259.050995	260.832001	263.584015	267.145996	267.308014
chrXIII	726153	727345	RPL20A_chrXIII:753118-754310	60	+	1310.959961	1313.390015	1312.900024	1308.369995	1315.329956	1315.329956	1315.819946	1314.359985	1311.280029	1310.150024	1295.089966	1313.550049	1313.390015	1311.77002	1269.349976	1270.650024	1269.51001	1319.859985	1321.650024	1318.410034	1314.680054	1316.949951	1305.130005	1317.920044	1320.349976	1316.949951	1322.290039	1321	1322.290039	1320.349976	1322.619995	1316.300049	1324.23999	1307.400024	1326.660034	1324.880005	1318.890015	1312.73999	1302.060059	1308.050049	1317.439941	1315.819946	1324.880005	1325.209961
chrIX	38453	41958	UBP7_chrIX:48105-51601	60	-	862.495972	865.901001	864.507996	834.484009	779.078979	660.994019	860.947998	866.054993	869.30603	863.424988	870.697998	869.77002	866.984009	866.52002	859.245972	843.460022	846.401001	855.377014	865.745972	858.471985	866.828979	869.460022	861.877014	809.721985	853.828979	850.734009	850.11499	837.424011	861.413025	868.221985	865.591003	873.02002	871.627014	876.888977	879.05603	859.86499	877.353027	872.245972	878.591003	877.507996	875.960022	862.341003	873.638977	882.460022
chrXVI	871003	871503	MRP2_chrXVI:876187-876683	60	+	956.869995	958.164978	942.460022	944.565002	940.192993	939.546021	925.78302	941.002991	894.374023	872.354004	920.117004	809.533997	708.018982	957.35498	956.059998	958.489014	954.927002	961.72699	965.612976	963.184021	965.935974	964.317017	965.935974	965.289001	953.955017	950.554993	960.593018	952.174011	957.031006	937.765015	954.117004	961.565002	920.117004	944.241028	916.879028	922.059998	946.021973	951.689026	966.421997	966.583984	960.432007	959.297974	954.603027	958.812012
chrXI	182325	183301	RPC25_chrXI:175595-176571	60	+	889.192993	889.192993	888.70697	868.630005	887.572998	888.544983	888.059021	883.039978	885.14502	881.421021	879.802002	878.669006	878.992004	874.78302	882.716003	888.869019	893.23999	852.440002	879.478027	895.344971	896.802002	896.478027	895.669006	894.211975	891.296997	857.296997	865.716003	860.859009	865.22998	859.401978	872.840027	857.13501	857.94397	882.554016	878.020996	805.163025	801.11499	793.182007	828.315979	898.421021	897.125977	900.526001	901.658997	902.307007
chrIV	334275	335123	RPL31A_chrIV:322193-323041	60	-	40.083698	40.238499	40.702801	40.702801	41.631302	41.786098	41.940899	40.238499	33.119301	40.3932	41.631302	41.476601	41.476601	40.857498	41.012299	41.3218	40.702801	39.7742	39.000401	39.6194	40.083698	39.155102	39.000401	41.631302	41.631302	41.940899	40.3932	39.155102	40.548	41.631302	42.405102	42.405102	43.0242	42.405102	42.405102	42.714699	39.4646	41.476601	43.488499	43.488499	43.0242	43.179001	43.643299	43.0242
chrII	801353	805175	PCA1_chrII:792798-796606	60	-	879.36499	872.86499	884.937012	901.495972	904.745972	898.86499	830.460022	908.77002	864.971985	896.853027	902.27002	913.413025	913.877014	913.567993	914.960999	900.257996	914.495972	916.663025	917.745972	921.77002	921.924988	923.163025	922.388977	918.674988	921.151001	920.84198	904.437012	866.210022	913.257996	917.281982	921.924988	924.710999	926.104004	925.330017	918.674988	918.830017	917.901001	924.247009	919.294006	917.59198	921.616028	924.09198	927.34198	916.817993
chrXII	741530	742578	YLR326W_chrXII:781967-783015	60	-	23.678801	22.5954	20.428801	19.6549	20.893	21.0478	16.714399	21.666901	23.678801	23.678801	22.905001	23.369301	23.0597	23.0597	23.833599	23.9883	23.2145	24.2978	24.2978	23.9883	24.4526	24.2978	24.4526	24.4526	24.4526	24.607401	24.607401	24.607401	24.4526	25.071699	24.607401	25.2264	25.5359	25.5359	26.4645	27.547899	30.797899	30.797899	31.881201	31.881201	32.345501	32.345501	32.035999	32.345501
chrXI	227500	229516	PRR1_YKL115C_chrXI:221082-223098	60	+	884.010986	883.364014	883.526001	883.849976	883.526001	881.258972	872.677979	870.086975	831.877014	848.067993	846.125	758.856995	816.820007	872.192017	884.497009	887.25	886.60199	858.429993	882.554016	883.849976	878.344971	877.372986	878.020996	858.754028	854.059021	884.982971	827.02002	885.468994	890.812012	891.13501	891.296997	889.515991	892.106995	888.869019	869.116028	892.43103	894.859009	894.211975	896.640015	897.125977	898.583008	897.934998	896.478027	898.421021
chrXIII	96382	98526	YML082W_chrXIII:101809-103953	60	-	4.79766	4.79766	4.6429	4.6429	4.6429	4.6429	4.79766	4.79766	4.79766	4.79766	4.6429	4.79766	4.95243	4.79766	4.79766	4.79766	4.6429	4.95243	4.79766	4.95243	4.33337	4.33337	4.33337	4.02385	4.6429	4.79766	4.95243	4.95243	4.95243	4.79766	4.48814	4.6429	4.95243	6.19053	6.3453	6.50006	6.50006	6.50006	6.3453	6.65482	6.65482	6.80959	6.65482	6.65482
chrXV	388085	388941	GLO4_chrXV:407034-407890	60	-	1.85716	1.85716	1.85716	1.85716	2.01192	2.01192	2.01192	2.01192	2.01192	2.01192	1.85716	2.01192	1.85716	2.01192	2.01192	2.01192	2.01192	2.01192	2.01192	1.85716	2.01192	2.01192	2.01192	2.01192	2.01192	2.01192	1.85716	1.85716	1.85716	1.85716	1.85716	1.85716	2.01192	2.01192	1.85716	2.01192	1.85716	1.85716	2.01192	2.01192	2.01192	1.85716	2.01192	2.01192
chrX	457113	459529	APL1_chrX:445871-448287	60	-	543.218994	543.374023	536.409973	538.885986	535.481018	560.088013	501.743011	509.17099	518.14801	600.945984	616.268005	620.601013	624.469971	627.875	634.530029	640.411011	651.244019	674.922974	700.458984	760.971008	803.994995	809.875977	817.460022	818.54303	820.710022	823.341003	825.353027	822.257019	832.471985	836.495972	839.281006	836.185974	834.947998	821.328979	806.935974	817.768982	826.435974	824.11499	801.364014	801.982971	847.02002	847.02002	845.007996	848.877014
chrIX	240617	241729	RPL34B_chrIX:256039-257151	60	+	895.992981	894.859009	888.221008	890.973022	891.13501	897.450012	896.802002	900.687988	902.630981	903.278015	902.307007	904.896973	899.231018	892.43103	898.906982	901.497009	894.859009	895.344971	891.296997	887.411987	874.296997	890.164001	905.70697	906.192993	905.544983	906.517029	892.268982	897.125977	890.650024	887.896973	881.906982	837.544006	843.049011	854.059021	873.973022	896.315979	875.106995	894.211975	891.458984	865.877991	895.182983	901.335999	897.612	897.934998
chrIV	599649	600529	SHU2_chrIV:602058-602938	60	+	308.270996	308.756012	307.460999	313.776001	305.518005	308.270996	312.803986	309.890015	304.709015	306.975006	292.242004	301.794006	305.355988	323.813995	323.813995	305.84201	326.727997	327.537994	328.994995	328.833008	326.56601	329.641998	330.451996	329.319	321.871002	329.319	331.423004	301.631989	331.584991	335.957001	336.604004	335.471008	337.575989	338.709015	339.03299	330.776001	327.376007	322.356995	322.84201	317.014008	341.138	343.080994	342.919006	334.822998
chrV	444355	450221	PMD1_chrV:425033-430897	60	+	2.10479	2.2667	2.2667	2.2667	2.4286	2.59051	2.59051	2.59051	2.75242	2.75242	2.75242	2.75242	2.75242	2.75242	2.75242	2.75242	2.75242	2.75242	2.75242	2.75242	2.75242	2.75242	2.75242	2.75242	2.75242	2.75242	2.75242	2.75242	2.75242	2.75242	2.75242	1.61907	1.61907	2.59051	2.59051	2.59051	2.59051	2.59051	2.2667	1.94288	1.94288	1.94288	2.2667	2.10479
chrXII	241946	242842	IES3_chrXII:247112-248008	60	-	128.298996	127.68	128.143997	128.143997	124.893997	129.072998	130.156006	130.001007	130.464996	130.619995	124.893997	131.085007	132.942001	131.548996	122.572998	128.143997	131.858002	131.858002	132.013	132.477005	131.858002	120.714996	127.214996	126.750999	128.298996	127.060997	119.013	107.250999	104.620003	112.667999	114.525002	110.500999	112.049004	111.43	114.834	111.893997	111.893997	112.358002	115.453003	111.738998	116.226997	117.155998	116.382004	117.93
chrIV	246964	248100	PCL2_chrIV:234865-236001	60	-	964.948975	969.901978	973.30603	975.473022	973.616028	929.198975	979.497009	979.187012	980.890015	979.807007	980.426025	974.390015	973.770996	979.187012	977.640015	964.948975	979.651978	970.210999	969.901978	973.460999	981.354004	978.258972	984.604004	983.984985	983.520996	984.448975	986.926025	983.984985	985.997009	984.448975	987.544983	986.616028	985.53302	988.008972	980.116028	987.080017	989.710999	972.997009	989.401978	988.627991	990.640015	990.794983	992.34198	993.270996
chrXV	784432	786291	GCD1_chrXV:813939-815795	60	-	883.234009	881.531982	878.127014	884.163025	884.007996	884.163025	883.853027	883.388977	845.935974	884.163025	883.388977	883.698975	877.044006	871.471985	870.853027	876.578979	881.221985	885.55603	887.567993	886.948975	889.734009	886.638977	888.341003	883.388977	881.221985	873.02002	881.687012	885.86499	884.471985	889.424988	889.734009	887.721985	887.103027	883.853027	877.663025	881.995972	861.567017	875.651001	855.841003	834.328979	807.091003	867.294006	865.127014	882.61499
chrXVI	600230	603174	AGC1_chrXVI:600642-603586	60	+	2036.300049	2028.689941	2049.580078	2019.140015	2026.26001	2026.75	2062.860107	2063.5	2075.47998	2075.649902	2072.080078	2076.129883	2076.129883	2074.669922	2074.669922	2022.699951	2061.399902	2074.840088	2069.48999	2009.430054	2059.620117	2060.909912	2063.659912	2061.879883	2057.51001	2049.899902	2005.540039	2066.580078	2063.179932	2070.629883	2059.780029	2069.169922	2074.51001	2074.030029	2073.060059	1953.72998	2013.150024	2012.5	2012.02002	2061.399902	2067.550049	2061.560059	2060.429932	1984.48999
chrII	643131	644731	FTH1_chrII:635069-636669	60	-	765.304993	777.375977	778.768982	777.531006	779.697998	772.732971	779.697998	779.54303	782.482971	783.411987	781.864014	727.697021	782.482971	781.708984	781.090027	775.364014	778.458984	778.924011	779.54303	784.960022	786.04303	785.424011	786.661987	785.114014	782.328979	782.018982	783.10199	786.35199	786.197998	785.732971	783.257019	786.661987	788.674011	789.60199	789.60199	786.04303	786.971008	783.411987	761.590027	776.911987	776.757019	785.114014	786.971008	775.828003
chrII	250513	251258	ECM15_chrII:236905-237650	60	+	300.337006	301.471008	298.394012	299.85199	300.174988	283.984985	297.747009	302.928009	305.03299	304.871002	297.260986	307.136993	309.242004	315.717987	318.147003	308.756012	311.833008	310.536987	307.299011	304.222992	276.536987	252.574997	274.593994	278.803986	306.328003	283.661011	297.908997	295.317993	258.403015	331.747009	331.908997	328.994995	333.20401	329.966003	333.041992	252.089005	307.136993	320.089996	328.184998	330.451996	329.966003	326.403992	335.795013	335.471008
chrVII	434992	435424	AGA2_chrVII:436554-436986	60	+	900.039978	890.487976	899.06897	899.06897	895.182983	909.755005	910.401978	910.078003	910.078003	912.992981	913.317017	915.744995	906.517029	916.879028	917.526001	917.364014	914.288025	916.231018	912.669006	916.879028	913.963989	915.26001	799.65802	913.155029	915.26001	916.393005	914.450012	914.125977	915.421021	918.820984	918.659973	916.231018	846.611023	818.601013	911.697998	913.479004	916.71698	914.125977	903.440002	915.098022	915.098022	914.450012	913.155029	912.344971
chrIV	1202099	1202883	NKP1_chrIV:1239905-1240689	60	+	20.7241	21.209801	22.5051	24.933701	27.5242	28.009899	29.790899	34.810001	39.343399	43.714901	44.686298	45.4958	47.438702	54.4007	66.219902	83.2201	184.574005	459.97699	663.817993	721.132996	742.991028	746.390991	749.46698	762.580994	768.895996	774.723999	774.885986	786.219971	795.934021	795.447998	805.809998	805.809998	800.629028	803.544006	811.963013	807.268005	813.58197	814.715027	814.392029	816.333984	814.22998	817.953003	782.981995	810.343994
chrXVI	830520	831595	NCE102_chrXVI:829735-830807	60	-	1131.469971	1132.400024	1134.880005	1123.890015	1124.969971	1130.699951	1137.050049	1135.030029	1126.369995	1130.699951	1112.280029	1104.390015	1066.160034	1081.949951	1128.839966	1140.140015	1139.209961	1137.969971	1118.469971	1140.140015	1137.51001	1141.069946	1142.310059	1144.630005	1139.52002	1142.77002	1142.619995	1139.829956	1139.829956	1139.680054	1136.579956	1132.25	1130.079956	1137.670044	1141.689941	1139.98999	1144.939941	1141.839966	1138.439941	1140.449951	1136.27002	1049.300049	1054.709961	1143.079956
chrXIII	229408	230120	RAD33_chrXIII:246765-247477	60	+	644.388977	673.69397	617.513	723.562012	743.476013	751.734009	752.380981	752.705017	750.924011	747.523987	745.742981	729.713989	743.961975	735.218994	744.771973	748.981018	750.276001	752.218994	751.247986	752.867004	754	753.028992	753.515015	754.323975	750.437988	753.838013	752.057007	751.409973	755.296021	755.781006	741.53302	749.629028	749.304993	748.494995	747.848022	731.333008	731.333008	736.513977	738.294983	720.486023	720.323975	734.247986	672.88501	747.362
chrXVI	802533	803965	SPN1_chrXVI:795867-797299	60	+	55.048302	54.724499	54.724499	54.562599	54.4007	53.591202	55.048302	55.372101	55.372101	55.210201	55.210201	55.210201	53.105499	53.591202	53.915001	50.6768	52.943501	52.133999	53.915001	53.753101	50.838799	60.876999	61.8484	60.229401	59.743599	59.4198	58.286499	799.333984	800.953003	801.924988	799.333984	802.572021	775.372009	802.734009	805.648987	799.495972	807.591003	807.106018	754	790.591003	791.077026	791.885986	792.372009	789.458008
chrXIII	209493	211365	NSE5_chrXIII:226837-228709	60	+	850.981995	844.830017	841.106018	834.953979	828.963013	810.991028	780.877014	774.885986	772.942993	836.572998	824.268005	847.421021	849.202026	850.010986	818.924988	853.572998	855.354004	855.192017	842.887024	851.791992	852.440002	841.916016	840.296997	806.458008	854.382996	856.164001	853.086975	859.724976	859.564026	833.981995	854.544006	858.429993	855.192017	857.296997	853.411011	853.249023	853.086975	853.734985	852.60199	854.867981	855.677979	858.429993	852.440002	847.258972
chrXV	166021	167037	BRX1_chrXV:185782-186798	60	+	55.5341	58.124599	56.6674	57.153099	58.124599	55.5341	57.153099	57.153099	57.638802	57.8008	47.762501	43.552898	43.552898	43.552898	37.238602	37.076698	34.1623	34.1623	34.1623	34.324299	34.1623	34.1623	32.219501	32.219501	32.219501	28.171801	28.009899	28.009899	28.009899	20.0765	20.0765	19.266899	19.266899	19.266899	19.105	18.9431	18.457399	17.6478	17.6478	17.1621	19.266899	19.105	19.105	19.266899
chrXI	287324	288846	RRP14_chrXI:280883-282411	60	+	2691.219971	2694.129883	2692.030029	2795	2795	2795.649902	2799.860107	2800.98999	2795.649902	2795.969971	2784.469971	2781.070068	2781.719971	2780.100098	2631.959961	2623.540039	2624.51001	2800.830078	2800.830078	2800.98999	2807.469971	2806.97998	2806.820068	2808.439941	2809.080078	2809.409912	2806.97998	2807.629883	2805.199951	2801.469971	2802.77002	2800.02002	2799.370117	2798.560059	2798.719971	2808.27002	2807.629883	2806.48999	2741.570068	2787.22998	2786.580078	2721.01001	2800.340088	2789.330078
chrVIII	369533	371461	ARO9_chrVIII:375415-377343	60	-	6.50006	6.19053	6.3453	6.50006	6.50006	6.50006	6.3453	6.3453	6.3453	6.3453	6.19053	6.03577	6.03577	6.03577	6.3453	6.19053	6.3453	6.3453	6.50006	5.88101	6.03577	6.3453	5.88101	6.80959	7.11911	7.11911	6.65482	6.65482	6.80959	6.80959	6.80959	6.96435	6.80959	5.26195	6.80959	6.80959	7.27388	7.11911	6.80959	7.42864	7.5834	7.5834	7.5834	7.42864
chrII	461366	462685	IML3_chrII:453369-454689	60	+	735.705017	737.323975	736.676025	730.200012	728.905029	734.89502	737.161987	737.161987	738.132996	735.380981	735.705017	738.942993	739.10498	740.562012	739.591003	739.914001	739.429016	741.372009	728.257019	742.018982	742.505005	742.018982	743.153015	739.10498	738.45697	740.885986	742.666992	742.666992	737.64801	729.552002	728.094971	727.932983	736.35199	722.267029	727.447998	738.781006	740.237976	739.10498	744.932983	735.54303	733.114014	746.713989	747.685974	745.905029
chrV	127148	129840	YEL023C_chrV:108429-111117	60	+	838.354004	833.172974	821.515015	827.992004	811.315002	813.744019	824.106018	795.771973	793.182007	806.458008	802.249023	851.30603	852.278015	851.630005	849.362976	846.77301	843.049011	847.421021	843.372986	849.848999	853.572998	852.763	753.515015	852.116028	843.534973	788.000977	784.276978	834.953979	854.867981	842.078003	814.552979	833.172974	850.010986	794.315002	848.554016	855.192017	853.896973	850.820984	846.934998	593.551025	723.400024	766.46698	838.677979	849.525024
chrXV	991382	992646	RAD17_chrXV:1026813-1028077	60	-	745.184998	751.994995	750.447021	748.281006	746.888	747.04303	745.804016	725.065979	748.281006	745.494995	742.090027	731.257019	728.934998	745.804016	734.971008	750.60199	750.29303	748.744995	748.125977	698.447021	698.291992	689.625	732.650024	736.364014	743.638	746.578003	750.447021	754.007019	752.924011	754.934998	754.161987	745.958984	750.60199	749.828003	732.650024	749.828003	756.79303	752.304016	754.625977	752.614014	760.661987	758.494995	757.875977	758.494995
chrIII	85434	86908	LEU2_chrIII:91114-92586	60	-	771.031006	775.828003	774.900024	770.875977	762.982971	691.637024	668.887024	650.161011	664.554016	457.945007	731.257019	775.208984	777.685974	778.614014	776.60199	784.650024	787.125977	786.197998	783.567017	786.971008	766.697021	790.067017	773.35199	768.864014	750.911987	770.257019	777.375977	790.994995	789.757019	790.375977	774.744995	776.757019	728.315979	706.340027	791.304993	792.232971	789.60199	797.650024	796.875977	797.031006	797.031006	790.685974	791.460022	786.661987
chrII	431750	432886	RFC5_chrII:423749-424885	60	-	738.221008	737.447021	737.757019	736.364014	736.982971	736.828003	735.125977	736.054016	735.744995	735.900024	737.911011	736.672974	737.138	740.541992	742.244995	742.708984	741.781006	743.482971	743.172974	739.458984	739.614014	734.507019	697.362976	710.982971	717.018005	721.661011	722.744995	738.375977	689.934998	743.018982	743.482971	739.304016	735.280029	733.422974	735.434998	737.60199	736.208984	738.065979	731.257019	740.85199	739.768982	704.018005	708.35199	663.625
chrIV	348272	349388	PEX19_chrIV:336197-337317	60	+	660.742004	658.960999	655.88501	663.33197	665.760986	668.028015	670.132996	670.942017	671.913025	672.398987	671.427979	673.208984	672.88501	672.723022	674.504028	669.809021	669.809021	672.560974	654.427979	672.075012	674.98999	669.809021	674.666016	674.34198	670.132996	669.646973	636.294006	660.255981	660.742004	669.971008	667.703979	664.627991	670.455994	658.312988	668.028015	679.846985	679.361023	681.789978	680.656006	682.760986	680.97998	674.828003	680.817993	681.142029
chrX	622075	622659	SOD1_chrX:622476-623060	60	+	632.731995	633.380005	630.302979	620.265015	613.302979	615.731995	626.580017	609.416992	613.627014	604.559998	623.341003	629.007996	621.398987	625.122009	628.846008	632.570007	589.827026	629.656006	608.122009	623.502991	624.151001	631.598999	626.903015	624.151001	637.750977	631.437012	633.380005	632.40802	634.351013	635.645996	635.322998	634.513	638.237	639.69397	640.827026	640.989014	634.836975	635.645996	636.942017	628.036987	641.637024	640.827026	635.322998	641.474976
chrIV	141244	142415	TFP1_chrIV:126680-130168_r1	60	-	20.893	20.893	20.893	20.7383	20.893	20.893	20.7383	20.893	20.7383	20.7383	20.7383	20.7383	20.7383	20.7383	20.893	20.7383	20.5835	20.893	20.7383	20.7383	20.274	20.893	20.893	20.7383	20.7383	20.7383	20.893	20.7383	20.7383	20.7383	20.893	19.9645	19.8097	21.0478	21.0478	20.274	12.8454	18.7264	17.643	18.1073	20.1192	20.428801	19.9645	18.5716
chrVIII	156761	157745	PPA1_chrVIII:160705-161689	60	-	651.088989	648.304016	651.554016	650.161011	650.780029	650.161011	646.445984	650.934021	647.065002	619.671997	651.862976	652.481995	650.780029	645.672974	648.922974	644.434021	644.588989	642.731995	644.588989	654.184998	656.969971	657.898987	657.588989	657.744019	649.851013	637.625	651.554016	647.065002	651.398987	632.208008	636.077026	655.422974	657.898987	655.422974	648.612976	656.661011	653.565002	652.791992	651.708008	648.304016	654.184998	653.875	651.398987	652.481995
chrX	86255	88983	SWE1_chrX:76614-79342	60	+	49.867298	51.486401	51.162601	51.162601	50.838799	51.162601	51.162601	51.000702	51.6483	51.6483	51.486401	51.6483	51.6483	48.572102	49.867298	50.353001	51.000702	50.191101	50.838799	50.029202	51.8102	51.6483	51.486401	51.972099	51.6483	51.486401	51.324501	51.972099	51.8102	51.8102	52.295898	52.133999	51.8102	52.133999	52.133999	52.295898	52.295898	52.133999	52.133999	52.133999	49.2197	51.6483	52.133999	51.972099
chrIV	1378667	1379771	DIG2_chrIV:1417341-1418445	60	-	638.708008	634.530029	647.684021	656.815002	656.041992	653.719971	658.827026	659.755981	650.934021	660.219971	663.005981	660.375	663.161011	663.469971	663.934998	643.195984	664.088989	664.088989	663.934998	664.554016	664.398987	659.291992	664.398987	663.469971	648.304016	664.398987	660.219971	659.911011	658.981995	656.195984	664.862976	665.947021	664.554016	664.398987	662.231995	656.195984	659.445984	663.625	662.387024	663.315979	665.947021	666.255981	665.947021	666.411011
chrII	106228	106585	SNR56_chrII:88043-88395	60	-	698.291992	698.755981	694.887024	699.221008	700.304016	700.768005	702.005981	702.934998	702.161011	702.315979	699.684998	700.614014	701.697021	698.60199	701.697021	700.614014	702.780029	703.554016	699.994019	699.994019	695.197021	685.137024	696.744019	699.684998	696.125	698.911011	691.947021	699.221008	700.148987	697.518005	663.161011	665.947021	665.791992	669.197021	698.291992	700.458984	700.922974	701.387024	704.637024	706.184998	700.148987	693.184998	698.137024	693.958984
chrXVI	276158	277691	NOP53_chrXVI:276062-277582	60	+	807.591003	819.249023	827.505981	820.219971	823.781982	825.562988	828.47699	830.906006	831.877014	832.200989	833.172974	833.497009	832.687012	832.848999	833.010986	829.77301	830.096985	828.153992	830.744019	829.934998	833.172974	833.010986	833.335022	832.200989	832.039001	823.13501	828.47699	826.372986	833.65802	831.067993	833.335022	829.125	832.687012	829.77301	839.000977	835.601013	835.116028	834.953979	833.335022	836.411011	833.820007	834.630005	829.611023	836.411011
chrVIII	78225	79433	YLF2_chrVIII:76113-77321	60	+	746.552979	758.047974	759.018982	758.372009	758.695984	750.762024	756.10498	760.153015	757.885986	752.057007	743.799988	746.875977	749.304993	757.237976	752.218994	757.885986	758.372009	758.856995	757.885986	759.018982	760.47699	761.609985	756.267029	760.153015	763.067017	770.028992	766.953003	769.705017	766.791016	771.323975	770.677002	772.458008	771.486023	771.323975	770.353027	768.572021	770.515015	763.067017	771.161987	772.781006	770.353027	772.458008	771	768.895996
chrIV	345137	346049	CBS1_chrIV:333061-333973	60	+	651.674988	650.05603	651.028015	650.541992	650.05603	649.247009	642.445984	649.247009	648.275024	652.646973	653.294006	652.161011	653.132019	652.484985	652.646973	652.807983	653.455994	652.322998	645.52301	654.265991	654.913025	651.028015	655.237	655.723022	655.560974	599.703003	653.617981	650.05603	646.169983	644.22699	639.531982	643.742004	643.093994	651.674988	652.484985	654.427979	657.018005	658.312988	657.34198	658.312988	646.33197	655.560974	657.98999	658.151001
chrIV	1028476	1029820	SUR2_chrIV:1056401-1057745	60	-	1412.829956	1414.380005	1412.060059	1417.01001	1415.77002	1413.920044	1416.550049	1415.310059	1413.76001	1400.76001	1406.48999	1410.199951	1400.76001	1412.060059	1410.359985	1415.77002	1413.140015	1417.790039	1417.170044	1384.670044	1396.119995	1391.170044	1372.130005	1232.689941	1349.22998	1423.359985	1425.52002	1428.77002	1429.23999	1422.119995	1429.23999	1425.680054	1428.310059	1388.849976	1409.73999	1421.5	1425.060059	1424.75	1399.829956	1288.400024	1419.949951	1421.969971	1417.630005	1421.189941
chrII	549247	552610	TBS1_chrII:541138-544522	60	+	591.122009	585.29303	589.827026	591.77002	621.075012	579.140991	603.427002	597.273987	597.273987	585.617004	564.731018	644.713013	642.122986	651.513	656.208984	659.447021	656.856018	657.504028	632.245972	655.237	654.913025	656.69397	645.846008	657.179993	662.198975	660.093994	664.627991	665.922974	665.598999	662.361023	665.437012	655.075012	665.922974	665.437012	664.950989	638.883972	657.018005	668.190002	668.35199	667.218018	666.893982	664.789978	664.627991	665.598999
chrII	269914	270506	HHT1_chrII:256306-256898	60	-	780.781006	802.757019	803.841003	803.994995	782.174011	734.35199	804.304993	805.697998	805.078979	799.197998	806.781006	808.018982	808.484009	808.018982	806.781006	803.685974	798.268982	795.174011	789.138	797.185974	800.281006	797.031006	809.411987	809.875977	812.817017	812.353027	808.638	748.590027	806.471985	801.828979	798.732971	781.708984	802.138	803.067017	789.447998	795.947998	793.935974	791.614014	793.935974	755.864014	773.661987	780.471008	799.197998	815.29303
chrXII	864881	868177	STE23_chrXII:899427-902723	60	+	4.53339	4.37149	3.07623	3.07623	2.91432	2.91432	3.07623	3.07623	3.07623	3.07623	3.07623	2.75242	3.07623	3.07623	3.07623	3.07623	3.07623	3.07623	3.07623	3.07623	3.07623	3.07623	3.07623	2.91432	2.91432	2.91432	2.91432	2.91432	2.91432	2.4286	2.59051	2.59051	2.75242	2.91432	2.91432	2.75242	2.4286	2.4286	2.75242	2.91432	2.91432	2.91432	2.91432	2.91432
chrIX	59884	64035	SLN1_chrIX:69525-73677	60	+	24.6098	24.771799	24.771799	24.1241	24.447901	24.447901	24.6098	24.6098	24.6098	24.447901	24.933701	25.419399	25.2575	25.2575	25.2575	25.2575	25.419399	25.419399	25.2575	25.419399	25.2575	25.2575	25.581301	25.7432	25.0956	26.066999	26.228901	25.9051	24.447901	25.2575	25.581301	25.7432	25.581301	25.419399	24.933701	25.2575	25.419399	24.447901	25.9051	26.228901	26.228901	26.5527	26.228901	26.3908
chrXIV	701807	702879	ARC35_chrXIV:693006-694078	60	+	644.713013	620.265015	664.304016	666.893982	667.541992	670.942017	674.666016	667.866028	669.484985	686.809021	676.609009	675.637024	671.590027	680.656006	686.809021	687.45697	684.541992	683.732971	255.975006	526.359009	621.883972	663.008972	686.971008	697.494995	700.570984	700.732971	701.057007	700.570984	700.89502	700.732971	700.408997	699.760986	697.81897	680.656006	694.580017	687.780029	686.646973	688.914001	702.190002	701.057007	700.408997	682.437012	699.114014	692.314026
chrXIV	306704	307887	MRPL22_chrXIV:303477-304661	60	+	649.247009	648.598999	650.866028	650.866028	650.703979	650.541992	650.380005	645.198975	646.817993	643.41803	642.284973	644.713013	649.247009	653.780029	655.237	640.179993	646.494019	641.474976	577.684021	648.437012	648.112976	650.218018	651.836975	652.807983	651.674988	653.294006	653.780029	652.484985	654.913025	654.750977	652.161011	657.98999	657.34198	658.151001	658.960999	649.731995	659.284973	658.960999	656.208984	658.474976	657.018005	659.284973	659.932007	661.875
chrVIII	364640	365914	NSG1_chrVIII:370515-371779	60	+	109.287003	110.582001	114.792	143.934998	168.059006	177.612	237.354996	262.774994	304.061005	348.424011	356.356995	381.776001	387.605011	388.415009	393.272003	402.177002	409.300995	414.643005	429.700989	449.291992	487.015991	496.730011	508.710999	498.997009	521.015991	523.445007	524.254028	524.093018	522.958984	525.711975	512.596985	513.72998	524.416016	528.463989	529.112	531.864014	533.482971	530.893005	533.64502	533.64502	535.10199	545.950012	551.29303	554.044983
chrXIV	60173	60933	MRPS18_chrXIV:58121-58881	60	-	619.518005	620.445984	623.387024	623.541016	624.778992	625.088989	617.815002	619.052979	623.541016	607.135986	622.612976	619.981995	622.148987	617.969971	599.862976	598.315002	619.827026	618.588989	616.887024	625.244019	625.862976	624.934021	625.708008	624.934021	624.469971	621.375	618.125	604.195984	624.005981	623.541016	622.612976	622.921997	620.291016	621.219971	614.101013	613.791016	625.708008	621.838989	618.588989	621.375	609.458008	531.612	532.849976	563.492981
chrVII	717141	718973	NUP57_chrVII:727946-729778	60	+	663.817993	659.932007	650.866028	664.142029	664.950989	649.085022	679.846985	675.314026	682.760986	620.265015	679.198975	685.999023	686.484985	686.322998	685.190002	686.646973	659.284973	682.922974	684.541992	680.656006	680.817993	683.732971	680.817993	682.922974	677.41803	683.89502	684.541992	672.88501	686.484985	682.760986	686.322998	687.780029	685.513977	678.065979	680.817993	680.171021	679.846985	678.390015	675.799011	684.703979	682.114014	680.817993	672.560974	680.494995
chrX	109591	110917	YJL171C_chrX:99613-100939	60	+	649.247009	632.893982	652.484985	653.294006	651.189026	652.646973	641.637024	652.484985	653.617981	651.674988	653.294006	651.513	652.646973	645.846008	648.275024	660.41803	660.580017	661.390015	662.198975	656.856018	452.529999	456.09201	653.132019	588.85498	592.741028	663.97998	663.656006	651.836975	653.455994	635.807983	629.97998	637.104004	632.893982	576.549988	583.026978	594.684021	640.34198	633.541992	576.874023	643.255981	622.531982	638.723022	663.33197	667.05603
chrX	652288	654076	YJR124C_chrX:652706-654490	60	+	620.265015	620.265015	629.007996	629.97998	629.817993	629.494019	629.97998	629.656006	629.007996	630.627014	630.789001	614.437012	630.142029	631.437012	630.950989	632.083984	626.741028	632.893982	633.380005	633.05603	633.703003	633.541992	630.465027	631.275024	630.302979	634.189026	635.484009	636.132019	636.132019	626.903015	625.445984	623.502991	635.807983	635.969971	635.161011	631.921997	636.294006	636.455994	623.502991	624.960999	635.484009	632.245972	626.580017	610.713013
chrXII	738714	740466	PEX30_chrXII:779151-780903	60	-	100.596001	105.238998	105.084	105.393997	105.858002	106.167999	109.108002	109.263	110.810997	113.596001	115.299004	114.525002	117.775002	124.738998	226.108994	402.694	489.515991	518.612	543.528992	554.362	564.731018	608.994019	628.494019	622.612976	551.885986	635.302979	637.934021	644.588989	658.208008	661.304016	664.708008	667.804016	674.612976	668.268005	669.197021	672.755981	652.327026	674.148987	667.338989	661.768005	665.172974	662.541992	675.387024	674.304016
chrXII	799372	801817	BUD8_chrXII:833880-836328	60	-	603.577026	603.267029	607.909973	611.159973	607.291016	607.291016	603.267029	602.494019	608.375	608.994019	611.469971	605.125	602.494019	606.671997	610.077026	613.945984	615.028992	614.255981	614.875	614.565002	600.171997	614.255981	611.778992	612.862976	613.945984	611.469971	613.791016	614.875	615.802979	610.851013	512.885986	616.268005	617.505981	618.125	610.231995	597.385986	611.005981	614.565002	613.171997	587.945984	613.327026	614.565002	616.577026	608.065002
chrIX	201499	202587	SEC28_chrIX:216628-217716	60	-	653.875	652.018005	652.018005	644.744019	641.184021	579.434021	650.005981	651.244019	652.172974	646.911011	650.469971	646.601013	650.934021	655.422974	653.719971	653.255981	655.422974	657.744019	656.815002	601.409973	659.601013	656.041992	658.672974	659.445984	659.755981	633.755981	657.125	653.875	655.112976	655.268005	653.719971	655.112976	660.375	660.838989	662.387024	589.028992	589.184021	661.304016	660.838989	661.458008	661.768005	660.065979	661.458008	662.231995
chrXVI	139442	143034	BMS1_chrXVI:139630-143222	60	+	887.572998	887.088013	874.13501	872.354004	868.953979	882.06897	876.23999	877.372986	883.526001	872.192017	877.859009	850.658997	888.221008	891.458984	888.221008	889.031006	872.677979	882.554016	892.754028	892.268982	891.13501	875.59198	892.268982	892.754028	893.564026	893.564026	894.049988	893.888	891.296997	892.268982	892.593018	891.78302	892.106995	893.564026	889.840027	888.382996	892.916016	888.544983	893.401978	893.726013	889.515991	893.564026	892.43103	896.155029
chrV	321138	321778	YER071C_chrV:301727-302367	60	+	556.150024	562.788025	563.435974	563.435974	563.435974	561.169006	561.817017	563.273987	562.788025	562.463989	562.788025	563.112	564.56897	565.054993	564.731018	548.054993	564.083984	563.76001	563.435974	562.463989	561.492981	561.330994	563.598022	558.255005	559.711975	565.054993	566.187988	553.721008	541.578003	551.130981	541.093018	568.29303	569.75	565.864014	569.911987	567.807007	570.236023	569.426025	566.026001	571.85498	570.39801	561.169006	566.187988	566.997986
chrVII	477158	478710	ERG4_chrVII:472814-474366	60	-	590.885986	574.945984	577.731018	537.95697	523.255005	561.635986	572.778992	589.338989	600.327026	596.302979	604.659973	602.64801	597.231995	596.302979	598.005005	599.708008	593.827026	600.791016	545.695007	543.528992	605.89801	606.981995	604.505005	604.969971	606.981995	593.517029	606.052979	608.375	606.362976	607.909973	609.458008	606.981995	609.458008	603.885986	602.64801	592.434021	607.445984	595.684021	581.135986	587.945984	589.184021	578.349976	572.624023	577.421997
chrIX	414652	415562	GTT1_chrIX:423632-424552	60	+	594.359985	594.197998	594.197998	569.426025	592.255005	582.541016	588.208008	597.112976	600.997986	603.427002	604.236023	604.559998	604.236023	604.236023	585.455017	600.351013	598.731995	602.132019	603.427002	608.607971	607.960022	609.093994	603.750977	611.036987	609.741028	608.122009	608.607971	606.179016	610.22699	610.551025	603.103027	608.445984	609.903015	610.22699	610.713013	590.473999	594.521973	594.036011	594.359985	605.208008	607.312988	606.017029	599.21698	600.674011
chrXV	804737	807025	TPO4_chrXV:834232-836520	60	+	555.987976	570.559998	568.940979	575.255005	575.741028	573.635986	573.312012	544.492981	532.349976	536.721008	515.349976	538.664001	568.455017	570.721985	574.283997	573.635986	576.549988	580.112	579.627014	578.492981	579.140991	575.416992	577.684021	571.369019	577.521973	580.435974	578.817017	579.302979	580.598022	580.76001	573.150024	581.083984	581.083984	562.788025	572.987976	575.093018	562.463989	563.76001	581.083984	581.245972	582.21698	582.379028	582.379028	581.40802
chrIII	86760	88703	NFS1_chrIII:92438-94382	60	+	239.621994	240.593994	239.460007	240.432007	240.270004	240.755997	240.917007	230.393005	238.488998	238.326996	235.089005	238.326996	238.326996	238.326996	240.593994	243.345993	244.479004	243.994003	243.832001	244.156006	353.605011	356.03299	354.089996	352.30899	343.890015	359.109009	353.766998	343.890015	346.804993	343.727997	342.270996	346.480988	337.252014	339.519012	356.519012	355.709015	337.252014	352.632996	356.356995	359.433014	359.109009	362.347992	357.166992	357.652008
chrVI	270964	271610	YMR31_chrVI:248350-248998	60	-	606.671997	604.195984	604.969971	606.362976	544.767029	551.575989	564.731018	593.517029	586.088989	494.778015	611.315002	610.387024	604.969971	607.601013	603.731995	605.588989	606.362976	603.267029	584.385986	604.195984	601.409973	602.802979	590.267029	595.994019	600.171997	606.671997	604.659973	608.994019	606.827026	609.612976	613.791016	611.625	613.481995	615.494019	615.802979	616.268005	615.64801	613.327026	613.791016	610.851013	615.184021	616.887024	615.958008	615.64801
chrIV	142451	142795	RPL41A_chrIV:130204-130548	60	+	752.705017	752.057007	749.46698	731.333008	755.619019	755.133972	748.656982	755.45697	759.018982	737.971008	751.572021	757.885986	756.267029	759.343018	759.18103	761.934021	761.934021	753.676025	695.390015	712.228027	737.971008	725.98999	728.742981	753.838013	754	754.809998	752.218994	752.705017	754.486023	715.466003	756.267029	759.343018	758.210022	754.971985	750.11499	751.572021	749.953003	751.247986	748.981018	746.067017	745.905029	747.200012	749.304993	743.476013
chrIV	320464	321600	RPL13A_chrIV:308369-309505	60	-	991.414001	995.747009	1000.23999	1001.469971	1002.559998	1000.23999	988.937988	998.84198	1000.23999	997.604004	1001.780029	999.307007	944.05603	966.960999	980.116028	993.890015	931.984985	771.958984	976.557007	983.210999	991.104004	1009.210022	1007.969971	1010.909973	1009.830017	1006.429993	1010.450012	1008.130005	981.354004	1009.98999	991.258972	1013.23999	1014.01001	1013.539978	1010.76001	1012.150024	1009.830017	1011.690002	1012.150024	1010.140015	920.223022	1007.820007	1011.219971	1003.179993
chrII	145808	150391	EDE1_chrII:127632-132216	60	+	771.809998	777.47699	775.210022	777.801025	778.286011	777.153015	778.771973	774.239014	778.447998	780.229004	780.552979	781.685974	780.229004	775.857971	777.638977	774.562012	768.409973	772.133972	780.715027	783.143982	785.409973	781.848022	786.057983	781.200989	788.809998	723.885986	789.619995	788.809998	786.219971	785.572021	784.439026	786.544006	790.429016	778.771973	784.763	791.239014	791.401001	787.190979	787.190979	786.867004	791.724976	791.401001	792.210022	790.752991
chrXVI	733552	737008	FHL1_chrXVI:733265-736721	60	+	590.151001	587.559998	588.531006	584.807983	584.322021	587.39801	585.29303	586.103027	586.265015	582.541016	585.778992	581.083984	582.541016	575.093018	592.093018	587.39801	543.197998	591.77002	595.817017	596.465027	597.273987	597.598022	594.846008	595.33197	595.007996	591.445984	585.778992	586.103027	594.359985	592.578979	594.359985	590.797974	597.273987	597.76001	598.245972	591.77002	589.989014	593.711975	593.551025	595.817017	592.741028	593.388977	595.007996	586.588989
chrXVI	624140	626908	APL4_chrXVI:624250-627018	60	+	563.76001	564.083984	563.112	561.655029	569.103027	567.159973	570.559998	570.559998	571.85498	571.369019	568.455017	572.502991	574.122009	571.531006	558.741028	574.445984	572.179016	568.455017	542.711975	528.950012	562.625977	567.807007	557.768982	576.065002	579.140991	580.921997	581.731018	574.445984	561.330994	552.75	553.882996	580.435974	580.76001	583.349976	548.864014	583.997986	584.807983	584.807983	585.778992	585.940979	479.243988	585.617004	585.130981	582.054993
chrXV	64063	65279	YGK3_chrXV:78262-79478	60	+	601.645996	610.388977	611.846008	593.551025	592.093018	612.656006	610.388977	607.312988	615.40802	604.075012	614.112976	611.521973	604.559998	615.083984	616.218018	583.189026	602.617004	621.237	620.588989	620.427002	622.531982	617.836975	616.379028	622.046021	623.502991	618.322021	622.369995	604.39801	618.807983	606.989014	598.245972	605.046021	612.007996	623.018005	621.883972	589.827026	623.989014	624.474976	624.960999	626.41803	624.474976	623.664978	623.827026	624.312988
chrVII	511276	512396	MUQ1_chrVII:506951-508071	60	-	8.35722	8.51198	8.51198	8.35722	8.04769	7.89293	8.20246	7.27388	7.89293	8.04769	7.89293	7.73817	8.04769	8.51198	8.51198	8.51198	8.51198	7.11911	8.04769	8.04769	8.35722	8.51198	8.51198	8.51198	8.04769	8.20246	8.20246	8.20246	8.35722	8.35722	8.51198	8.82151	8.82151	9.13104	9.2858	10.0596	10.2144	10.9882	13.6192	15.3216	16.714399	18.7264	19.0359	19.5002
chrXII	523406	523979	QRI5_chrXII:552239-552807	60	-	562.718994	563.338013	561.481018	561.791016	558.849976	554.671997	555.909973	550.184021	539.659973	539.659973	552.195007	562.255005	566.89801	567.208008	566.742981	566.278992	566.278992	567.208008	565.815002	560.70697	559.005005	553.742981	561.481018	557.767029	562.099976	564.421997	560.242981	543.992981	545.849976	546.159973	566.588013	567.671997	565.349976	567.671997	568.445984	570.14801	568.445984	561.635986	565.349976	562.409973	569.065002	570.921997	571.077026	568.755005
chrIX	402911	403839	DCG1_chrIX:411888-412816	60	+	547.406982	551.778992	559.388	566.835999	565.21698	564.083984	563.435974	562.463989	563.435974	561.330994	566.997986	565.541016	567.322021	567.322021	560.036011	565.703003	564.56897	568.778992	568.940979	567.322021	569.588013	569.75	566.997986	567.484009	565.21698	566.349976	566.997986	570.39801	571.369019	565.541016	562.950012	561.492981	564.731018	562.463989	564.56897	554.044983	565.703003	553.882996	493.492004	544.817017	563.598022	544.169006	568.455017	573.312012
chrII	666281	667185	ATG12_chrII:657781-658685	60	-	561.017029	561.635986	562.099976	562.718994	552.505005	552.815002	552.659973	555.291016	555.755005	556.992981	560.242981	561.481018	548.171997	541.981018	545.849976	548.945007	552.349976	548.017029	491.218994	548.171997	550.492981	543.992981	558.385986	559.315002	555.599976	562.255005	564.577026	563.338013	563.802979	564.421997	562.874023	564.267029	563.802979	557.45697	562.099976	563.802979	565.815002	562.874023	561.945984	551.731018	558.385986	563.338013	564.731018	567.362
chrXVI	354283	355827	YPL108W_YPL107W_chrXVI:348470-350014	60	-	614.565002	612.088989	630.041016	631.125	628.494019	628.648987	630.815002	630.659973	628.494019	629.731995	623.077026	626.327026	628.648987	628.030029	628.338989	629.577026	629.268005	630.659973	613.945984	632.208008	634.219971	635.148987	634.838989	635.458008	632.827026	631.744019	631.434021	630.969971	634.065002	633.137024	632.362976	578.505005	637.469971	637.161011	636.695984	635.612976	636.541992	634.219971	606.362976	633.291016	632.671997	634.838989	637.315002	636.851013
chrI	60682	61138	YAL044W-A_chrI:57502-57958	60	-	318.502991	367.098999	371.277008	374.992004	396.967987	412.444	427.302002	440.147003	472.957001	447.42099	488.122986	513.658997	533.005005	532.385986	531.45697	539.814026	534.862	534.088013	548.635986	543.218994	549.874023	550.184021	547.088013	538.112	536.255005	536.255005	525.575989	542.755005	530.992981	550.802979	555.135986	547.862	555.599976	559.315002	548.481018	538.885986	529.755005	568.599976	569.684021	569.528992	568.599976	571.695984	566.124023	567.517029
chrII	352155	354979	PRP6_chrII:344502-347326	60	+	545.625977	544.979004	546.112	548.054993	548.702026	545.463989	552.75	549.026001	552.263977	553.073975	551.778992	537.20697	537.692993	546.273987	551.778992	551.617004	554.692993	553.721008	550.968994	551.778992	550.159973	550.807007	550.159973	543.036011	548.539978	553.882996	555.664001	549.026001	556.635986	557.445007	553.39801	556.960022	554.20697	556.960022	559.226013	561.007019	560.844971	562.302979	555.341003	556.150024	556.797974	557.122009	561.817017	563.112
chrXV	97062	97798	INO4_chrXV:111190-111926	60	+	5052.470215	5050.040039	5052.629883	5049.390137	5052.299805	5051.009766	4995.959961	4996.930176	4983.330078	5042.910156	4981.709961	5012.149902	5014.089844	4924.879883	5050.680176	5058.620117	5054.25	5048.740234	5039.189941	5044.689941	5056.680176	5050.52002	5050.200195	5053.600098	5039.350098	5040.810059	5041.779785	5012.640137	5012.959961	5012.470215	4965.52002	4961.640137	4961.799805	4868.859863	4863.359863	4863.200195	4726.220215	4719.910156	4720.560059	4513.47998	4503.759766	4504.569824	4246.97998	4235.319824
chrXV	726839	728183	MCT1_chrXV:756309-757653	60	+	595.169983	594.197998	601.159973	598.893005	599.541016	596.789001	597.435974	597.112976	599.054993	594.846008	590.960022	596.627014	599.379028	600.026978	544.330994	600.189026	602.940979	601.159973	601.969971	603.588989	604.559998	604.39801	604.39801	603.588989	572.341003	601.484009	597.598022	582.379028	598.083984	600.026978	602.132019	599.86499	603.750977	601.807983	593.551025	601.484009	601.322021	582.86499	601.484009	596.140991	588.208008	577.846008	583.349976	601.645996
chrIX	29797	30489	YIL161W_chrIX:39425-40129	60	-	572.159973	572.315002	569.065002	563.184021	562.099976	565.968994	565.968994	535.945007	565.968994	572.778992	574.945984	576.64801	546.468994	559.468994	560.862	569.992981	575.565002	575.409973	575.719971	578.349976	577.421997	578.815002	578.969971	565.505005	564.885986	574.017029	574.017029	577.731018	578.969971	577.731018	580.208008	576.184021	560.39801	562.874023	561.017029	520.624023	566.278992	556.218994	555.135986	564.885986	581.445984	581.755005	581.445984	577.112
chrXIII	631515	632331	VTI1_chrXIII:658430-659246	60	+	547.893005	544.492981	536.073975	538.664001	543.844971	550.320984	549.674011	555.017029	555.341003	550.482971	548.702026	539.958984	544.655029	545.463989	543.036011	546.921021	552.10199	555.017029	555.664001	556.150024	554.531006	552.263977	551.778992	552.75	552.75	551.940979	547.244995	543.359009	543.197998	540.445007	501.264008	542.226013	548.054993	555.825989	558.255005	558.578979	545.788025	545.625977	561.169006	560.359985	559.711975	555.987976	555.987976	559.549988
chrXII	620349	622861	GSY2_chrXII:660647-663159	60	-	582.838989	580.981018	583.302979	583.458008	583.458008	582.992981	577.731018	583.767029	584.385986	583.767029	583.458008	583.14801	581.755005	583.458008	580.827026	584.695984	585.159973	584.385986	582.684021	581.755005	579.742981	582.374023	581.291016	517.374023	582.838989	583.767029	579.278992	581.291016	582.684021	585.469971	587.017029	587.327026	585.469971	569.065002	587.945984	586.862	587.327026	586.39801	547.862	584.851013	578.505005	579.124023	586.708008	586.242981
chrVI	63687	64535	FMP32_chrVI:42745-43593	60	-	563.028992	561.327026	562.099976	565.195984	555.599976	526.195007	393.872986	567.052979	565.505005	563.802979	565.041016	565.349976	550.492981	548.325989	550.64801	557.14801	564.421997	565.505005	564.731018	559.315002	562.874023	561.791016	561.945984	559.934021	546.624023	555.135986	486.265991	564.112	565.349976	566.89801	569.218994	569.218994	532.541016	567.208008	573.088989	572.934021	572.159973	573.242981	561.945984	567.208008	565.041016	570.921997	565.505005	565.505005
chrIV	550880	552864	YDR049W_chrIV:553229-555213	60	-	4597.549805	4630.359863	4617.52002	4632.220215	4457.649902	4484.580078	4626.490234	4644.910156	4588.580078	4287.870117	4589.509766	4509.959961	4540.450195	4565.830078	4441.240234	4422.669922	4347.459961	4442.950195	3904.060059	3523.959961	3621.310059	3439.310059	3622.080078	2820.25	3315.649902	3387.919922	3357.590088	3526.75	4245.620117	4056.5	4042.879883	4010.070068	4028.48999	4039.47998	4040.560059	4061.610107	4059.290039	4059.600098	4061.610107	4051.389893	4074.139893	4071.360107	4072.439941	4066.100098
chrXIII	732583	735096	FAA4_chrXIII:759562-762074	60	-	550.95697	555.135986	554.981018	538.885986	549.565002	549.874023	563.958008	563.64801	566.742981	567.052979	567.827026	563.028992	546.159973	560.862	568.909973	568.291016	517.992981	566.434021	566.742981	563.184021	567.671997	569.374023	563.028992	565.815002	565.815002	554.981018	421.88501	484.253998	541.981018	552.968994	535.791016	495.862	533.624023	534.39801	544.302979	547.39801	548.945007	563.492981	559.468994	565.815002	560.862	549.874023	549.409973	550.028992
chrX	168042	169476	YJL135W_LCB3_chrX:158139-159571	60	-	9.59533	9.44056	9.59533	9.44056	9.59533	9.44056	9.44056	9.59533	9.59533	9.2858	9.44056	9.44056	9.44056	9.59533	9.59533	9.59533	9.59533	9.44056	9.59533	9.2858	9.59533	9.44056	9.13104	9.59533	9.59533	9.75009	9.75009	9.75009	9.44056	9.13104	9.44056	9.2858	9.44056	9.44056	9.90485	10.0596	9.75009	8.51198	9.90485	9.90485	9.75009	9.44056	8.20246	6.3453
chrXI	380951	381439	YKL036C_chrXI:369213-369701	60	+	525.874023	526.359009	531.216003	531.864014	532.512024	533.482971	532.512024	534.616028	536.882996	535.263977	535.10199	529.596985	531.216003	531.539978	527.653992	533.64502	532.026001	537.044983	535.911987	533.968994	531.216003	539.796997	540.93103	536.236023	533.64502	519.072998	523.606995	520.369019	516.482971	539.796997	543.197998	543.844971	544.655029	533.807007	535.10199	541.416992	542.064026	545.463989	541.093018	544.979004	544.169006	546.112	547.244995	544.169006
chrX	305400	309400	NET1_chrX:295141-299141	60	-	507.778015	529.291016	529.755005	533.314026	536.409973	538.731018	539.041016	540.588013	540.742981	538.267029	538.885986	537.95697	538.267029	538.267029	539.814026	539.968994	542.599976	542.135986	539.659973	543.528992	544.302979	543.374023	542.755005	540.588013	541.981018	543.684021	542.599976	543.528992	544.921997	545.849976	546.314026	545.849976	546.159973	546.624023	543.684021	530.374023	545.849976	546.778992	538.421997	538.112	547.088013	548.945007	549.255005	550.028992
chrII	418992	422160	MIS1_chrII:410981-414149	60	-	543.374023	544.14801	544.767029	547.39801	545.849976	552.041016	554.671997	555.291016	554.20697	543.684021	552.041016	550.802979	551.112	543.684021	547.552979	550.95697	549.409973	542.135986	551.112	551.885986	550.492981	536.099976	504.993011	542.755005	547.862	552.659973	553.588013	554.981018	551.575989	556.684021	556.218994	556.838013	556.374023	555.755005	556.992981	555.909973	556.374023	555.909973	549.718994	550.95697	544.45697	537.95697	548.791016	543.992981
chrX	368415	370090	GYP6_chrX:358049-359729	60	+	595.169983	596.465027	544.330994	592.578979	581.893005	562.788025	595.979004	595.655029	467.748993	560.682983	599.86499	599.86499	596.789001	602.132019	602.617004	603.427002	603.265015	602.294006	600.997986	599.541016	594.359985	602.132019	603.588989	597.112976	596.950989	600.189026	585.29303	591.445984	598.083984	601.322021	605.369995	605.69397	606.502991	606.341003	605.369995	599.703003	601.322021	602.940979	600.513	599.541016	605.208008	603.265015	606.179016	606.664978
chrIV	875834	879866	RAD9_chrIV:899509-903541	60	+	759.828979	758.856995	764.848022	765.65802	763.552979	761.771973	751.409973	741.210022	758.533997	753.676025	758.372009	761.609985	763.715027	755.619019	754.161987	766.46698	766.629028	766.304993	766.46698	758.047974	754.323975	755.133972	769.380981	765.495972	759.505005	763.390991	768.085999	765.81897	755.133972	772.458008	772.781006	772.942993	772.781006	769.705017	737.64801	708.504028	722.267029	678.875	632.893982	657.34198	610.065002	700.085022	700.89502	756.914978
chrV	460557	461253	YER137C_chrV:441161-441857	60	+	546.758972	548.379028	549.026001	548.379028	548.702026	534.130981	533.158997	545.788025	543.359009	513.56897	517.130981	541.255005	543.844971	545.302002	541.901978	543.197998	546.921021	547.56897	541.093018	541.416992	544.492981	538.664001	549.997986	546.273987	551.455017	548.864014	552.588013	553.073975	549.835999	544.169006	540.768982	537.20697	539.312012	546.921021	544.330994	548.379028	549.674011	539.312012	538.017029	543.520996	550.159973	549.997986	538.340027	547.406982
chrV	175892	176722	NOP16_chrV:156770-157594	60	-	613.327026	614.409973	612.708008	589.338989	611.778992	614.101013	611.778992	614.719971	612.088989	609.14801	603.731995	585.315002	588.719971	603.885986	600.171997	602.64801	610.851013	610.077026	608.219971	614.875	603.421997	605.125	595.374023	603.267029	602.494019	607.445984	576.028992	574.171997	550.338013	597.231995	564.267029	577.885986	605.434021	601.565002	603.421997	614.875	613.171997	620.137024	621.838989	620.601013	623.541016	621.219971	624.005981	618.434021
chrXIII	638948	640228	RAD14_chrXIII:665862-667142	60	+	572.341003	543.520996	572.664978	573.797974	574.122009	573.635986	572.825989	573.312012	547.244995	559.711975	563.921997	563.598022	559.874023	562.625977	573.312012	571.692993	574.93103	574.768982	527.653992	576.22699	576.549988	572.341003	577.521973	577.684021	545.950012	543.359009	545.950012	577.197998	577.521973	577.036011	578.169006	577.684021	577.684021	576.22699	578.817017	578.492981	579.302979	580.598022	567.64502	580.273987	581.083984	580.921997	580.921997	581.245972
chrXVI	280551	281103	POC4_chrXVI:280442-280994	60	-	5.72624	5.72624	5.41672	5.41672	5.10719	5.26195	5.26195	5.41672	4.48814	4.6429	5.57148	5.88101	6.03577	5.57148	5.57148	5.72624	6.03577	6.19053	6.19053	6.19053	6.19053	6.19053	6.19053	6.19053	6.03577	6.03577	5.88101	6.03577	6.19053	7.11911	6.80959	7.27388	7.27388	7.27388	7.27388	7.27388	7.27388	7.27388	6.96435	7.27388	7.27388	7.11911	7.11911	6.65482
chrXII	958968	961035	CNA1_YLR434C_chrXII:1004135-1006199	60	+	522.63501	503.045013	522.958984	513.083008	519.234985	525.226013	512.596985	515.835022	490.253998	528.463989	529.273987	532.512024	527.007019	527.007019	530.406982	530.406982	526.359009	529.758972	525.388	529.112	530.406982	533.807007	533.968994	534.29303	534.455017	533.968994	534.29303	535.911987	536.396973	534.29303	533.320984	534.455017	531.377991	536.073975	534.455017	497.216003	531.702026	534.29303	533.320984	530.406982	473.415985	487.178009	535.588013	516.158997
chrXV	696005	697773	FMP38_chrXV:725477-727245	60	+	579.140991	577.521973	575.578979	575.741028	557.606995	546.758972	547.406982	570.721985	573.150024	578.655029	583.349976	584.159973	583.189026	583.349976	581.893005	580.76001	581.40802	582.21698	567.159973	581.893005	577.359985	576.711975	577.197998	583.997986	584.807983	573.960022	574.606995	583.997986	584.159973	572.987976	549.026001	537.531006	535.263977	562.788025	401.528992	538.340027	577.521973	585.940979	587.39801	586.103027	580.598022	581.40802	576.388	584.645996
chrXVI	503821	506053	MET12_chrXVI:504217-506449	60	+	494.463989	494.949005	488.472992	489.121002	497.053986	496.567993	496.244995	494.302002	493.977997	493.492004	492.035004	489.605988	493.492004	493.167999	494.786987	488.148987	493.977997	493.81601	493.977997	495.110992	495.434998	493.653992	496.567993	498.510986	496.567993	498.673004	504.502014	510.81601	512.758972	513.083008	515.026001	517.291992	516.64502	516.807007	517.291992	514.216003	510.653992	512.111023	512.758972	518.588013	506.28299	506.606995	515.835022	517.940002
chrIV	132247	135407	UFD2_chrIV:118636-121796	60	+	25.581301	25.7432	15.5431	24.771799	25.419399	25.581301	25.9051	25.7432	25.581301	25.7432	25.7432	25.9051	26.228901	26.066999	26.5527	27.200399	27.362301	27.362301	27.038401	26.3908	454.634003	551.778992	554.531006	561.492981	563.598022	564.406982	566.349976	571.531006	571.046021	572.502991	566.349976	572.017029	573.312012	575.093018	572.664978	568.940979	579.140991	579.465027	579.788025	578.330994	554.044983	575.903015	578.007996	578.492981
chrIV	1184900	1185595	FRQ1_chrIV:1222685-1223381	60	-	515.517029	500.195007	488.897003	395.575012	518.45697	520.624023	518.45697	520.624023	521.242981	525.112	525.575989	525.112	524.64801	524.492981	524.64801	504.528015	524.182983	522.325989	523.255005	521.552002	519.385986	517.374023	504.993011	491.993011	519.385986	504.063995	492.147003	484.408997	497.873993	499.88501	494.468994	404.397003	497.873993	515.981018	511.802002	524.338013	526.195007	527.124023	507.158997	508.552002	512.421021	524.95697	518.14801	528.981018
chrII	160189	161102	ERD2_chrII:142008-142920	60	+	515.510986	518.10199	518.588013	518.588013	516.807007	516.807007	517.778015	517.778015	518.911987	518.426025	501.10199	519.721008	521.502014	521.015991	520.854004	520.692017	521.177979	520.531006	519.396973	516.807007	520.044983	518.588013	412.539001	517.291992	521.340027	515.187988	520.692017	508.063995	509.196991	500.615997	499.644989	521.502014	520.369019	523.768982	524.416016	524.093018	518.911987	519.882996	454.958008	493.006012	515.835022	524.093018	521.987976	519.721008
chrIV	1285040	1285984	YDR428C_chrIV:1323409-1324353	60	+	487.662994	485.234985	493.006012	511.626007	512.27301	497.864014	500.940002	501.911011	507.902008	512.111023	516.158997	515.187988	516.158997	494.140015	513.72998	513.244995	513.083008	506.606995	509.520996	510.977997	514.054016	515.835022	514.539978	512.434998	514.377991	516.158997	516.64502	516.64502	514.377991	511.140015	517.778015	516.807007	518.588013	513.72998	518.263977	515.187988	518.426025	518.911987	519.396973	516.158997	514.539978	513.892029	516.64502	515.510986
chrIV	1432964	1434550	YDR514C_chrIV:1471465-1473049	60	+	25.0956	26.7146	27.038401	27.362301	27.6861	29.629	34.324299	36.267101	37.076698	37.400501	37.238602	39.829102	39.829102	39.343399	39.343399	41.124298	41.771999	42.743401	43.0672	43.0672	43.0672	42.419601	42.419601	42.581501	41.933899	41.286301	42.419601	42.581501	43.552898	42.581501	42.9053	43.0672	44.0387	43.876801	44.848202	45.981499	46.143501	46.143501	36.429001	50.029202	90.991699	158.182999	208.697998	272.165009
chrIV	425152	426288	GPM2_chrIV:413948-415084	60	-	505.457001	506.850006	505.612	505.457001	500.350006	502.207001	500.968994	503.755005	502.67099	504.373993	507.468994	508.552002	507.933014	501.278015	506.540009	506.385986	505.612	509.016998	509.325989	509.480988	499.265991	510.255005	509.325989	506.695007	508.397003	509.480988	505.92099	507.468994	505.612	507.005005	505.302002	509.17099	508.088013	511.338013	513.039978	512.112	513.505005	508.243011	508.552002	513.195007	512.885986	511.183014	510.873993	509.790009
chrXIII	459244	463012	MYO5_chrXIII:486554-490322	60	-	518.767029	520.005005	521.39801	524.028992	524.338013	524.64801	523.718994	523.409973	521.088013	522.325989	521.39801	521.39801	520.468994	520.778992	520.468994	507.778015	503.600006	504.683014	501.123993	502.362	510.100006	516.445007	517.992981	524.338013	522.635986	523.718994	522.789978	523.874023	519.385986	513.039978	519.385986	508.707001	514.89801	513.195007	521.70697	506.230988	508.552002	511.338013	510.100006	519.849976	466.147003	473.110992	526.659973	526.195007
chrVIII	172933	174069	PIH1_chrVIII:176901-178037	60	+	506.768005	506.445007	508.549011	506.606995	506.768005	498.673004	499.158997	481.187012	489.929993	452.044006	499.158997	501.748993	499.806	502.55899	506.768005	473.415985	472.605988	494.140015	492.359009	504.339996	509.520996	504.825989	514.864014	515.187988	504.502014	501.911011	459.006012	500.615997	513.406982	512.434998	515.672974	515.349976	516.158997	516.64502	518.263977	518.588013	517.778015	511.787994	511.950012	505.63501	510.329987	511.626007	511.626007	516.320984
chrV	417136	418624	SHO1_chrV:397769-399257	60	+	33.190899	37.076698	37.400501	37.562401	37.562401	37.238602	37.076698	37.8862	38.0481	37.400501	37.076698	37.076698	547.083008	547.406982	555.017029	553.39801	570.073975	564.731018	568.617004	567.159973	563.112	566.187988	570.559998	569.911987	569.265015	569.588013	570.073975	569.265015	569.75	565.054993	556.797974	553.882996	563.273987	560.359985	565.379028	567.64502	568.617004	569.265015	571.369019	566.512024	571.369019	571.692993	570.721985	571.692993
chrXV	782152	782872	HNT3_chrXV:811659-812379	60	-	489.515991	485.183014	477.908997	479.302002	479.765991	482.088013	462.433014	385.360992	489.67099	489.825989	494.158997	493.695007	495.088013	495.088013	495.397003	494.313995	490.753998	494.468994	494.933014	495.707001	494.313995	496.945007	497.100006	496.325989	495.088013	493.695007	489.825989	489.980988	490.290009	498.493011	498.957001	498.957001	496.63501	494.468994	490.600006	496.17099	497.408997	500.350006	495.707001	496.945007	496.480988	499.730988	482.552002	497.255005
chrXIV	343508	344132	IGO1_chrXIV:340289-340913	60	-	491.838013	506.230988	547.39801	544.612	528.671021	493.38501	577.112	580.827026	579.124023	577.577026	579.742981	580.981018	583.302979	580.981018	581.755005	578.969971	584.077026	578.969971	571.385986	570.921997	566.124023	584.077026	585.778992	587.791016	587.171997	587.171997	586.552979	585.778992	559.468994	579.742981	582.992981	576.802979	581.291016	581.135986	582.219971	557.14801	550.802979	551.421997	583.14801	587.481995	586.088989	585.159973	583.767029	585.469971
chrII	462809	465931	YBR108W_chrII:454813-457830	60	-	487.658997	485.802002	499.112	496.945007	500.505005	470.17099	497.873993	504.063995	503.135986	498.957001	505.147003	504.218994	503.445007	503.908997	504.063995	500.968994	500.505005	499.88501	492.612	501.433014	502.825989	500.505005	441.848999	498.957001	485.802002	500.658997	497.100006	462.588013	503.600006	505.92099	501.588013	503.755005	505.302002	499.730988	508.243011	505.766998	506.850006	502.980988	498.028015	468.933014	470.480011	464.908997	507.778015	508.397003
chrIV	1170569	1172369	CDC40_chrIV:1202433-1204233	60	+	5.50483	5.50483	5.50483	5.66674	5.82865	5.82865	5.50483	5.82865	5.99055	5.99055	5.82865	6.15246	6.47627	6.80009	7.1239	7.28581	8.25725	8.90488	9.55251	9.87632	10.2001	10.2001	10.2001	9.87632	10.362	11.1716	12.7906	12.6287	12.9525	13.1145	12.3049	13.7621	14.0859	14.4097	14.7335	14.7335	14.7335	14.0859	14.5716	14.7335	14.8954	14.8954	14.8954	14.8954
chrXVI	823275	825243	ASN1_chrXVI:822487-824455	60	-	417.705994	417.397003	420.800995	416.467987	415.38501	411.515991	407.800995	410.742004	420.800995	422.503998	423.587006	417.550995	408.420013	407.800995	409.65799	420.337006	422.812988	422.658997	427.765991	400.837006	421.42099	409.194	427.610992	425.908997	412.598999	438.908997	456.397003	461.503998	482.088013	479.612	485.183014	503.135986	504.528015	502.980988	502.67099	499.265991	491.063995	502.207001	503.135986	504.683014	504.373993	505.766998	481.622986	505.457001
chrI	158098	159970	SWD1_chrI:154933-156805	60	-	472.492004	472.647003	467.38501	470.790009	465.838013	470.945007	468.158997	461.503998	468.778015	472.492004	470.17099	450.052002	465.218994	424.67099	471.563995	466.92099	468.468994	468.003998	466.147003	460.42099	470.015991	474.503998	474.658997	475.897003	474.195007	476.052002	476.207001	475.588013	474.040009	474.658997	471.408997	463.515991	465.218994	464.290009	470.790009	470.63501	474.968994	473.88501	474.040009	479.92099	480.075989	480.540009	479.612	478.838013
chrV	140921	141857	EAF5_chrV:121449-122385	60	-	504.528015	505.147003	504.683014	502.515991	490.13501	432.562988	496.015991	493.075989	484.253998	485.028015	484.408997	485.802002	500.505005	500.658997	495.552002	501.433014	501.278015	502.67099	503.290009	501.278015	504.683014	503.445007	504.373993	505.457001	498.647003	504.373993	506.385986	507.005005	506.385986	505.612	494.468994	494.778015	494.778015	504.063995	498.802002	487.968994	484.408997	482.397003	482.862	458.253998	449.587006	451.290009	485.647003	490.290009
chrXIII	829194	830378	JNM1_chrXIII:856938-858122	60	-	500.195007	503.445007	484.563995	484.563995	506.540009	500.813995	503.135986	504.373993	503.600006	507.933014	507.468994	497.873993	493.075989	470.945007	472.338013	503.290009	503.755005	505.92099	497.255005	504.838013	508.088013	506.850006	507.778015	504.063995	505.612	507.313995	504.838013	508.707001	508.552002	504.218994	507.313995	508.862	507.005005	510.255005	509.635986	506.695007	507.005005	508.088013	509.945007	510.563995	505.766998	438.444	513.349976	513.039978
chrXIV	51382	53758	SKP2_chrXIV:49326-51702	60	+	517.778015	518.263977	517.616028	517.291992	518.263977	518.75	479.891998	513.892029	515.510986	516.807007	511.950012	510.977997	517.453979	517.940002	516.64502	518.426025	518.426025	519.234985	519.234985	517.940002	519.396973	516.320984	517.616028	518.911987	519.721008	519.072998	520.369019	520.369019	520.692017	520.20697	518.10199	520.531006	521.825989	518.911987	521.502014	521.502014	520.369019	518.75	520.044983	520.692017	477.949005	448.481995	461.757996	446.053009
chrXIII	520470	522797	SIP5_chrXIII:547674-550002	60	-	604.041016	610.231995	612.088989	610.231995	576.028992	610.077026	608.375	613.637024	614.255981	613.017029	577.885986	594.135986	610.851013	617.659973	617.659973	620.601013	619.827026	619.208008	601.565002	617.195984	608.838989	619.052979	617.969971	600.171997	620.291016	619.518005	620.909973	617.505981	605.278992	617.969971	617.195984	605.434021	606.671997	596.612976	604.041016	575.565002	610.851013	620.755981	618.588989	610.231995	623.695984	621.219971	622.458008	623.695984
chrXII	481515	484165	YLR177W_chrXII:510359-512999	60	-	620.137024	618.125	619.362976	611.159973	610.077026	615.338989	617.659973	619.208008	619.827026	618.278992	613.481995	621.994019	623.541016	624.315002	619.208008	621.219971	622.302979	623.851013	624.005981	621.838989	624.625	625.862976	623.695984	620.601013	618.588989	613.481995	620.755981	619.981995	626.171997	624.778992	615.802979	627.719971	628.338989	626.018005	629.887024	627.565002	622.148987	624.934021	631.125	626.327026	630.815002	631.125	630.351013	631.280029
chrIX	414023	414814	YIR036W-A_HYR1_chrIX:423004-423804	60	-	461.195007	456.860992	478.372986	470.015991	474.658997	476.980988	472.957001	477.908997	477.600006	475.122986	475.897003	480.230988	480.695007	481.933014	481.313995	479.302002	480.540009	478.372986	479.457001	478.063995	390.312988	469.242004	470.790009	475.588013	441.38501	438.598999	426.217987	440.455994	464.290009	480.230988	478.063995	479.147003	474.195007	474.350006	480.230988	474.350006	468.313995	475.433014	462.278015	471.872986	478.528015	483.63501	482.552002	483.015991
chrVIII	142733	143814	YHRWtau3_chrVIII:146337-147753	60	-	34.667	35.131302	35.4408	35.131302	35.131302	35.285999	34.976501	34.976501	35.285999	34.821701	35.131302	35.131302	34.512199	34.047901	30.178801	29.7146	29.7146	31.262199	33.274101	34.512199	32.809799	29.250299	34.821701	35.131302	34.976501	35.131302	34.667	34.667	33.274101	33.583599	34.512199	34.357498	32.500301	33.7384	35.4408	33.583599	33.428902	34.976501	34.976501	35.131302	33.583599	34.976501	35.4408	35.4408
chrIII	229536	229904	TAH1_chrIII:224382-224750	60	-	46.583801	47.357601	47.512299	47.667099	47.512299	46.738499	47.048	47.667099	47.048	47.667099	47.667099	47.667099	47.821899	47.821899	47.357601	47.667099	47.512299	47.512299	47.667099	48.131401	45.500401	32.9646	50.607601	50.607601	51.071899	51.845699	51.381401	52.0005	52.0005	51.845699	48.750401	49.369499	52.9291	53.393299	59.119598	71.0364	70.726799	71.655403	71.655403	77.381699	78.619797	79.548302	82.6436	90.691299
chrXV	348759	351337	YOR019W_chrXV:367842-370418	60	-	249.169006	251.645004	251.490005	249.014008	250.098007	250.716995	254.121002	254.121002	253.966995	254.121002	255.358994	255.205002	256.907013	257.526001	256.287994	253.037994	249.477997	250.251999	251.026001	251.645004	249.787994	241.740005	246.382996	251.800003	258.299988	259.229004	256.442993	257.21701	256.752014	255.050003	256.287994	251.335999	237.561996	238.800003	235.085007	238.955002	238.800003	239.108994	244.371002	254.121002	254.895004	264.954987	269.132996	271.764008
chrIII	59597	61437	GFD2_chrIII:58969-60809	60	-	26.4645	26.4645	26.4645	26.4645	26.619301	26.4645	26.309799	26.309799	26.4645	25.845501	25.690701	23.833599	24.143101	26.0002	26.4645	25.381201	26.619301	26.4645	26.309799	26.0002	26.4645	26.309799	26.309799	26.4645	26.4645	26.0002	26.4645	26.4645	26.4645	25.5359	25.845501	26.309799	26.4645	24.607401	24.607401	26.309799	26.309799	26.619301	24.4526	24.916901	26.0002	26.309799	26.309799	24.4526
chrXII	93394	95895	PAU17_chrXII:92770-95274	60	-	621.838989	628.338989	628.958008	628.958008	621.375	628.030029	624.005981	617.659973	618.744019	617.659973	630.195984	626.791016	628.030029	617.041016	629.731995	629.887024	630.195984	619.827026	624.315002	633.291016	633.601013	633.137024	633.601013	633.601013	632.671997	632.362976	629.112976	630.351013	620.601013	624.778992	616.887024	614.255981	610.231995	630.195984	629.887024	628.338989	628.648987	631.280029	625.862976	625.862976	629.421997	636.387024	638.244019	635.302979
chrXV	494797	496077	CRC1_chrXV:513037-514317	60	+	464.834991	464.997009	437.634003	450.424988	463.863007	457.872986	461.757996	381.937988	372.548004	375.138	461.110992	444.110992	461.920013	461.27301	462.891998	468.397003	448.320007	470.338989	458.519989	402.985992	472.119995	464.997009	463.539001	466.45401	468.234985	471.796997	471.959015	473.09201	472.929993	458.843994	471.148987	472.282013	472.768005	471.796997	473.578003	475.035004	474.062988	473.578003	473.09201	473.253998	471.796997	465.320007	473.739014	466.777008
chrXI	535862	537019	YKR047W_chrXI:524130-525290	60	-	462.742004	458.408997	466.765991	468.933014	469.397003	468.468994	462.588013	467.230011	469.088013	469.397003	455.778015	454.38501	468.778015	466.610992	464.445007	457.945007	462.278015	464.13501	469.242004	449.742004	453.610992	468.158997	455.313995	468.778015	468.933014	467.695007	470.17099	470.325989	470.790009	465.683014	470.325989	376.384003	376.848999	378.242004	472.338013	474.195007	473.265991	473.575989	475.122986	474.040009	473.265991	473.88501	474.503998	474.968994
chrVIII	497009	499009	YHR202W_chrVIII:502356-504356	60	-	474.503998	474.195007	470.63501	474.658997	474.503998	471.718994	431.015991	465.063995	470.945007	468.468994	471.100006	468.622986	470.945007	469.242004	464.290009	468.468994	474.968994	474.968994	472.028015	473.265991	472.802002	474.658997	472.647003	473.730011	474.503998	474.813995	473.575989	472.957001	475.742004	476.67099	475.122986	474.658997	473.575989	475.433014	473.575989	474.503998	478.063995	478.992004	478.063995	476.515991	468.622986	472.183014	475.433014	461.040009
chrXVI	713538	716386	YPR089W_chrXVI:713237-716085	60	-	451.13501	451.753998	451.753998	451.598999	429.003998	447.575012	448.503998	452.528015	452.217987	452.683014	451.290009	450.67099	442.467987	451.445007	452.372986	451.753998	454.075989	454.230011	453.765991	453.92099	454.075989	453.765991	454.695007	455.003998	454.848999	446.802002	409.65799	455.778015	455.467987	455.467987	456.707001	454.075989	447.110992	453.610992	437.515991	454.695007	455.778015	456.860992	455.622986	457.63501	457.63501	458.408997	458.098999	458.563995
chrVII	478698	479626	SCL1_chrVII:474354-475282	60	+	445.567993	446.700989	455.929993	462.891998	462.406006	460.625	455.444	459.492004	456.09201	452.529999	462.082001	462.243988	429.700989	457.710999	424.196014	460.625	463.377014	462.567993	464.510986	464.997009	464.997009	458.519989	455.605988	459.815002	459.815002	432.61499	425.006012	431.806	451.072998	445.567993	439.415009	343.243011	342.433014	343.243011	433.263	455.768005	460.300995	466.615997	466.130005	461.596008	464.024994	466.130005	460.786987	460.300995
chrVI	276064	277765	YFR052C-A_HXK1_chrVI:253450-255154	60	+	516.807007	518.10199	519.882996	519.721008	520.044983	513.892029	516.320984	515.026001	518.75	501.264008	503.691986	517.616028	520.044983	522.796997	523.120972	523.120972	519.396973	523.93103	524.578003	523.606995	517.778015	522.958984	510.653992	518.10199	522.312012	523.93103	523.93103	524.254028	500.291992	504.015991	522.958984	520.044983	520.692017	513.72998	522.150024	502.721008	516.158997	523.28302	521.502014	502.397003	476.006012	484.748993	505.472992	488.148987
chrV	136383	136839	RPR1_chrV:117661-118117	60	+	489.444	492.035004	492.359009	489.929993	490.09201	476.492004	487.662994	491.710999	492.845001	493.653992	496.083008	468.397003	498.510986	499.321014	497.864014	493.167999	493.492004	496.244995	492.845001	496.083008	497.377991	497.377991	496.083008	500.778015	504.339996	504.339996	497.540009	503.691986	507.578003	511.787994	514.377991	515.835022	515.997009	518.426025	520.369019	528.302002	532.349976	534.455017	536.236023	538.987976	538.017029	541.578003	542.711975	545.788025
chrXVI	655036	656532	MNI2_chrXVI:655106-656602	60	+	742.666992	743.153015	744.447998	744.124023	744.609985	744.124023	741.856995	741.372009	743.476013	737.809998	726.476013	736.676025	726.799988	738.619019	737.971008	745.419006	729.067017	733.437988	725.666992	726.476013	724.53302	730.523987	704.132996	731.333008	744.286011	737.64801	738.294983	747.685974	745.094971	748.981018	749.953003	749.304993	746.552979	744.932983	748.171997	749.143005	748.656982	751.085999	741.372009	744.124023	744.447998	749.143005	751.409973	750.599976
chrVIII	47904	50040	OCA5_chrVIII:45871-48007	60	+	493.492004	496.730011	437.958008	441.843994	498.348999	501.587006	501.911011	499.483002	498.026001	498.673004	499.158997	502.55899	500.940002	503.207001	501.748993	502.234985	501.425995	500.130005	441.033997	443.139008	486.691986	492.196991	496.244995	504.502014	501.264008	504.825989	499.644989	498.510986	501.425995	509.683014	505.796997	508.388	506.28299	505.959015	508.063995	504.339996	505.311005	503.529999	507.902008	505.959015	497.540009	501.425995	501.264008	511.787994
chrIX	304073	307281	VID28_chrIX:317903-321111	60	+	442.97699	440.062988	445.567993	448.481995	446.539001	447.996002	447.024994	448.644012	435.852997	445.243988	413.834015	420.14801	446.377014	446.700989	447.348999	448.15799	448.320007	449.61499	443.463013	441.033997	427.757996	425.97699	385.985992	448.481995	444.43399	445.891998	442.329987	444.43399	450.748993	450.587006	450.101013	449.938995	452.529999	452.691986	450.263	453.825012	453.501007	449.61499	450.748993	451.072998	452.854004	453.338989	452.691986	452.368011
chrVII	982410	983931	GCN5_chrVII:996821-998341	60	-	442.313995	432.408997	438.13501	439.372986	436.897003	431.17099	434.42099	435.503998	438.290009	439.528015	447.88501	447.88501	446.955994	447.265991	447.42099	447.575012	447.42099	446.337006	446.492004	437.205994	437.67099	444.325012	446.337006	446.183014	447.42099	449.433014	448.813995	447.110992	448.348999	448.040009	448.503998	448.195007	448.813995	444.790009	443.705994	442.158997	447.575012	446.955994	446.955994	447.42099	446.492004	445.563995	442.467987	447.42099
chrVI	176746	178378	SAD1_chrVI:154346-155978	60	+	435.852997	436.177002	431.644012	441.843994	439.576996	442.815002	442.97699	443.139008	442.329987	435.69101	410.109985	429.863007	441.358002	442.329987	442.006012	441.682007	441.358002	440.872009	441.843994	443.949005	443.625	444.272003	444.272003	443.625	442.167999	442.329987	442.815002	442.97699	441.843994	442.815002	441.196014	441.033997	442.006012	442.653015	436.015015	436.662994	443.463013	443.463013	440.709991	440.062988	405.415009	439.252991	442.329987	442.006012
chrV	212277	213725	ISC1_chrV:192850-194298	60	-	70.107803	70.881599	69.798302	71.810204	74.595901	70.262497	70.417297	76.453102	78.000702	77.381699	78.000702	77.5364	78.619797	75.524498	74.905403	78.774498	79.2388	79.2388	79.2388	79.2388	78.000702	78.000702	78.155502	78.929298	78.774498	76.143501	78.929298	79.703102	79.548302	78.619797	78.929298	78.774498	78.929298	78.774498	78.464996	78.000702	76.917397	79.084099	79.703102	79.2388	75.834	78.774498	80.012604	80.631699
chrIV	229662	230630	RPL35B_chrIV:217529-218497	60	-	458.563995	459.028015	458.563995	455.622986	459.028015	458.408997	458.098999	457.945007	454.075989	454.38501	456.552002	455.933014	445.408997	458.408997	457.790009	458.872986	458.253998	455.933014	457.945007	457.480011	457.63501	451.598999	433.183014	453.92099	439.063995	428.38501	443.552002	455.313995	457.015991	455.003998	451.13501	458.098999	456.242004	457.790009	458.872986	461.813995	461.503998	456.397003	460.575989	460.42099	458.872986	461.813995	459.957001	463.052002
chrXV	273124	275412	ESC8_chrXV:292441-294729	60	-	432.098999	427.147003	430.087006	427.610992	426.062988	433.647003	433.183014	432.717987	433.955994	436.278015	435.812988	436.587006	436.587006	437.67099	437.67099	437.67099	438.13501	438.444	430.397003	430.087006	431.63501	437.515991	439.837006	439.992004	439.528015	438.908997	438.13501	439.528015	437.980011	438.753998	439.837006	441.38501	439.683014	440.610992	440.92099	435.967987	435.040009	428.848999	429.932007	419.717987	438.753998	442.003998	442.622986	439.837006
chrI	155378	157154	NUP60_chrI:152213-153989	60	-	443.242004	413.528015	445.253998	444.945007	444.480011	442.158997	442.622986	438.908997	433.955994	427.455994	430.860992	422.194	412.908997	417.397003	420.955994	442.158997	444.325012	442.158997	444.325012	440.302002	439.063995	439.683014	424.825012	441.540009	444.480011	443.087006	443.552002	446.647003	448.195007	448.967987	448.195007	446.337006	448.503998	448.348999	448.503998	444.63501	448.813995	448.040009	448.195007	448.813995	448.967987	448.813995	449.122986	449.433014
chrXVI	212193	212971	CBC2_chrXVI:212106-212882	60	-	465.372986	465.528015	483.17099	478.992004	483.945007	484.563995	485.338013	485.183014	474.040009	482.242004	479.612	482.242004	484.563995	481.313995	484.563995	485.028015	489.515991	487.195007	488.278015	489.207001	483.325989	493.540009	488.433014	493.850006	491.373993	494.158997	494.158997	494.468994	485.647003	493.695007	495.243011	494.778015	493.695007	491.218994	493.230988	492.765991	495.243011	493.38501	496.015991	494.933014	497.718994	497.408997	499.42099	499.265991
chrIV	782065	784281	STB3_chrIV:792043-794259	60	+	517.453979	377.729004	493.329987	519.396973	520.044983	519.721008	507.578003	518.911987	517.616028	516.158997	515.349976	502.721008	513.083008	507.73999	493.653992	516.482971	517.130981	512.27301	517.453979	520.369019	519.072998	519.559021	404.766998	493.006012	517.940002	521.825989	521.987976	522.312012	520.854004	515.187988	517.940002	516.968994	522.473022	522.473022	522.63501	522.958984	523.445007	521.502014	523.606995	495.596985	496.891998	525.064026	526.844971	526.844971
chrXVI	126358	128080	MMT2_chrXVI:126565-128286	60	+	443.625	429.053009	427.920013	427.109985	438.444	440.386993	438.282013	446.053009	446.053009	439.415009	439.739014	439.576996	436.501007	441.033997	444.110992	445.406006	446.863007	447.671997	440.062988	446.700989	446.377014	446.377014	437.634003	436.338989	443.949005	441.682007	447.187012	447.024994	448.15799	441.196014	446.214996	445.243988	443.300995	438.119995	442.815002	440.549011	446.214996	445.567993	447.671997	447.510986	442.97699	447.671997	447.024994	446.377014
chrIV	1409285	1411581	LCD1_chrIV:1447813-1450109	60	-	55.2505	55.095699	55.095699	55.095699	54.941002	54.941002	54.786201	54.786201	54.786201	54.321899	54.631401	54.012402	53.7029	54.012402	54.631401	54.4767	53.5481	52.310001	54.631401	54.786201	55.095699	54.321899	55.095699	55.095699	55.095699	54.786201	54.941002	54.941002	54.941002	53.5481	54.941002	54.786201	54.941002	54.941002	55.095699	54.786201	54.631401	54.321899	54.321899	54.321899	54.4767	54.4767	54.631401	54.631401
chrXII	923509	924765	URA4_chrXII:963707-964963	60	-	430.242004	428.540009	429.158997	431.944	432.408997	430.087006	431.944	427.302002	429.932007	428.540009	428.075012	422.658997	420.182007	424.205994	425.13501	422.503998	431.480011	430.705994	430.087006	424.360992	429.778015	428.848999	411.360992	411.670013	412.753998	430.397003	430.552002	429.467987	431.480011	434.575012	432.562988	434.575012	433.183014	427.455994	431.63501	434.730011	435.040009	426.372986	311.074005	433.955994	433.492004	431.17099	434.730011	436.122986
chrXII	684423	685375	YHC1_chrXII:724507-725459	60	+	418.528992	421.605011	419.825012	425.653015	426.139008	425.32901	423.385986	408.32901	408.653015	408.490997	406.548004	422.739014	426.625	427.109985	425.32901	420.79599	422.252991	393.756989	408.166992	425.32901	424.196014	414.804993	413.51001	424.033997	422.091003	352.632996	417.071991	427.43399	427.109985	427.272003	426.786011	428.890991	428.729004	372.062012	418.367004	432.290985	431.806	429.053009	428.566986	430.024994	430.834015	428.082001	426.139008	428.729004
chrXIII	243206	244642	TRM12_chrXIII:260225-261665	60	-	421.88501	424.050995	423.122986	415.694	421.110992	421.88501	419.098999	422.967987	422.040009	417.087006	418.170013	421.42099	418.325012	421.730011	422.194	425.13501	425.13501	426.372986	426.837006	426.217987	427.455994	426.062988	424.980011	425.444	424.205994	427.765991	427.610992	422.812988	426.372986	425.444	418.015991	422.658997	422.194	421.88501	425.290009	422.658997	427.765991	424.050995	422.040009	423.587006	427.302002	424.515991	425.908997	390.777008
chrII	644647	650735	DUR1%2C2_chrII:636585-642673	60	+	425.653015	428.890991	428.243988	427.920013	428.243988	428.890991	425.490997	429.377014	429.053009	426.625	428.243988	427.757996	418.204987	413.834015	417.558014	427.920013	430.024994	430.347992	428.566986	426.463013	424.196014	423.385986	424.682007	421.282013	420.14801	428.566986	429.053009	430.996002	431.967987	429.377014	432.128998	431.320007	431.320007	432.128998	432.128998	425.32901	428.406006	426.786011	428.243988	429.377014	431.15799	433.424988	433.263	434.881989
chrXV	610296	613384	MTR10_chrXV:633761-636849	60	-	406.717987	418.015991	336.609985	349.765015	367.098999	376.848999	415.38501	416.932007	428.230011	427.455994	429.622986	429.467987	428.694	424.360992	427.455994	421.730011	432.717987	434.110992	432.717987	432.253998	432.098999	427.610992	433.492004	433.337006	436.433014	434.730011	435.348999	435.348999	432.098999	431.015991	431.015991	428.848999	434.730011	434.730011	429.158997	436.122986	436.278015	433.647003	424.360992	431.015991	416.622986	426.062988	437.360992	434.110992
chrXIII	302353	304009	MSS1_chrXIII:319358-321014	60	+	470.178009	469.854004	470.015991	468.881989	468.234985	471.148987	471.472992	471.63501	468.072998	467.101013	458.358002	455.605988	462.891998	463.053986	465.320007	464.510986	460.786987	467.424988	467.587006	439.252991	436.825012	459.006012	460.949005	462.567993	462.082001	469.368011	469.691986	466.938995	463.700989	466.615997	438.605988	427.757996	424.682007	438.605988	441.682007	425.97699	365.261993	434.395996	454.311005	441.843994	444.110992	457.710999	461.757996	441.519989
chrX	628445	629157	ABM1_chrX:628846-629558	60	-	399.444	400.372986	390.622986	393.253998	394.955994	386.90799	383.039001	388.920013	384.277008	387.372986	389.384003	385.670013	390.622986	400.992004	404.397003	397.587006	406.40799	406.562988	404.242004	402.848999	401.610992	399.598999	399.13501	358.277008	360.598999	407.492004	405.170013	406.562988	406.872986	402.539001	409.348999	400.372986	409.348999	409.967987	409.812988	411.360992	410.587006	412.13501	410.587006	408.265991	409.812988	408.88501	406.872986	400.372986
chrXIII	384904	387878	RCO1_chrXIII:413122-416098	60	-	399.289001	400.527008	399.90799	400.527008	401.300995	394.182007	400.527008	400.682007	394.800995	401.920013	403.15799	402.075012	399.444	400.992004	388.455994	396.503998	396.039001	392.170013	345.895996	387.992004	399.753998	404.087006	403.312988	404.860992	405.015991	405.170013	406.253998	400.217987	406.717987	407.182007	408.420013	405.63501	406.40799	407.647003	408.420013	409.039001	409.039001	401.610992	409.348999	408.110992	409.967987	409.194	407.028015	400.527008
chrXIII	141897	143217	MFT1_chrXIII:147413-148733	60	+	517.291992	520.044983	520.20697	518.75	527.492981	526.844971	527.815979	527.978027	530.244995	527.492981	531.054993	530.56897	531.539978	526.197021	532.349976	532.349976	527.815979	532.349976	521.340027	528.625977	527.978027	531.377991	531.702026	527.653992	525.549988	523.93103	481.673004	496.083008	521.015991	513.72998	519.234985	528.302002	527.330994	523.120972	492.196991	526.682983	521.502014	510.653992	518.588013	520.044983	492.683014	517.453979	515.187988	496.891998
chrVII	831419	831644	YGR174W-A_chrVII:846518-846742	60	-	429.932007	433.183014	434.88501	436.742004	434.575012	436.897003	435.967987	433.337006	436.433014	431.63501	392.480011	424.050995	424.205994	425.444	427.455994	397.587006	270.526001	304.265015	396.812988	381.492004	433.337006	433.955994	418.325012	429.158997	431.480011	430.242004	436.587006	436.897003	435.348999	438.290009	438.290009	438.290009	439.217987	438.753998	439.372986	440.147003	441.38501	442.467987	442.778015	441.694	433.028015	429.778015	438.444	436.897003
chrXIII	431363	432602	MTG1_chrXIII:459334-460574	60	+	403.958008	396.996002	402.985992	408.97699	409.786011	405.739014	393.596008	408.490997	403.14801	406.223999	399.910004	397.804993	403.309998	410.272003	409.786011	411.729004	402.015015	410.596008	411.243011	410.109985	409.139008	397.804993	404.605011	407.519989	406.709991	412.053009	407.681	413.671997	412.700989	413.996002	412.377014	412.539001	413.834015	414.481995	415.453003	414.96701	415.290985	414.804993	414.643005	385.985992	383.718994	413.834015	410.43399	415.453003
chrII	498858	499236	YBR126W-A_YBR126W-B_chrII:490830-491206	60	-	360.598999	363.848999	387.372986	395.88501	401.455994	369.884003	392.480011	385.980011	385.980011	388.455994	387.217987	390.15799	406.098999	392.170013	406.717987	408.110992	405.325012	406.40799	390.777008	409.194	410.278015	411.205994	406.717987	411.670013	412.13501	411.670013	410.122986	410.122986	410.587006	411.670013	412.13501	412.908997	413.528015	413.372986	413.372986	413.372986	413.217987	412.444	386.753998	412.598999	408.730011	411.050995	411.205994	412.13501
chrIII	24130	24546	YCL058W-A_chrIII:23561-23977	60	-	11.4525	11.2977	11.2977	11.4525	11.4525	11.4525	10.8334	10.9882	11.4525	10.9882	10.8334	11.143	11.143	11.4525	10.2144	11.2977	11.6072	11.4525	11.4525	11.4525	11.6072	11.6072	11.6072	11.4525	11.6072	11.6072	11.6072	11.6072	11.6072	10.8334	11.2977	11.6072	11.6072	11.6072	11.6072	11.6072	11.6072	11.6072	11.6072	11.143	10.5239	9.90485	5.10719	11.762
chrI	51692	54978	OAF1_chrI:48512-51798	60	-	400.527008	404.550995	371.895996	376.230011	411.050995	411.515991	412.444	413.062988	412.13501	413.217987	412.908997	412.444	408.575012	397.122986	398.205994	400.682007	413.682007	414.300995	414.610992	414.455994	411.515991	402.38501	414.300995	412.444	413.682007	412.598999	410.278015	412.444	414.765991	414.765991	414.147003	413.528015	413.682007	414.455994	379.480011	412.598999	409.812988	411.980011	415.38501	416.003998	412.13501	416.467987	416.932007	414.455994
chrII	525293	534956	IRA1_chrII:517234-526898	60	+	390.196014	393.756989	396.347992	396.834015	401.367004	397.319	398.777008	390.681	394.243011	396.834015	377.080994	392.623993	387.605011	393.109985	402.5	402.015015	396.51001	401.042999	400.881012	397.96701	396.023987	398.777008	401.367004	402.824005	403.471985	404.928986	404.442993	402.661987	400.558014	402.015015	404.119995	404.119995	404.119995	401.204987	403.471985	405.415009	405.415009	394.080994	398.61499	401.367004	403.309998	398.290985	404.605011	405.091003
chrXII	202615	203437	RPL15A_chrXII:201820-202644	60	+	296.937012	280.747009	277.670013	272.165009	230.231995	299.20401	304.222992	304.546997	302.928009	232.983994	296.450989	306.003998	307.622986	310.375	310.213989	309.56601	307.785004	301.147003	308.109009	306.975006	304.546997	305.679993	303.252014	305.518005	306.652008	303.737	306.813995	305.355988	308.433014	308.593994	308.109009	311.346985	311.67099	311.346985	310.860992	312.156006	308.917999	311.994995	311.994995	294.346985	306.165985	295.480011	272.812988	302.118011
chrXIII	383892	384844	IRC21_YMR074C_chrXIII:412110-413062	60	+	382.424011	320.738007	382.910004	394.890991	397.15799	399.910004	380.480988	395.700012	394.404999	387.442993	282.20401	380.319	394.566986	399.585999	398.453003	396.51001	396.51001	389.223999	402.5	404.928986	404.119995	401.852997	402.5	402.338989	394.404999	403.79599	397.319	399.100006	405.901001	400.881012	395.377014	408.005005	408.97699	406.062012	409.300995	408.005005	406.709991	407.842987	409.623993	409.623993	408.32901	407.358002	400.881012	396.347992
chrXIV	381908	382676	TOM22_chrXIV:378705-379473	60	-	402.38501	401.147003	393.098999	395.88501	402.848999	396.039001	393.717987	404.087006	405.63501	406.562988	406.40799	397.742004	380.252991	402.075012	402.694	386.598999	388.765015	405.015991	405.789001	405.944	404.550995	401.765991	392.480011	403.312988	400.682007	403.312988	406.40799	409.039001	409.967987	410.122986	388.920013	411.205994	411.515991	409.348999	410.122986	404.860992	407.492004	408.575012	404.397003	382.420013	409.503998	410.278015	406.40799	410.432007
chrXV	796799	798527	PAC1_chrXV:826292-828020	60	-	386.134003	362.765015	378.087006	380.562988	361.837006	393.562988	394.182007	393.872986	386.134003	388.765015	395.730011	397.277008	399.13501	397.587006	399.598999	398.670013	395.420013	395.110992	390.932007	395.110992	400.992004	400.217987	400.992004	400.527008	397.432007	395.575012	387.992004	395.110992	395.575012	399.289001	400.217987	401.920013	402.848999	401.920013	404.550995	403.003998	402.539001	403.15799	371.122009	370.65799	371.432007	405.015991	404.242004	404.242004
chrXIV	382640	384072	CPT1_chrXIV:379437-380869	60	+	409.462006	415.938995	415.938995	416.910004	417.395996	412.539001	417.395996	417.395996	417.395996	418.044006	417.881989	418.044006	417.881989	414.481995	413.347992	411.404999	409.947998	409.139008	405.252991	409.300995	394.404999	412.377014	414.481995	402.5	416.263	417.234009	418.044006	417.720001	408.97699	413.023987	393.109985	395.214996	416.101013	415.777008	408.32901	125.639999	276.860992	388.252991	417.234009	418.69101	419.177002	419.338989	417.881989	418.528992
chrXIV	239160	241073	ALG9_chrXIV:235902-237822	60	+	492.845001	483.130005	486.854004	495.92099	496.406006	494.140015	496.244995	496.406006	495.759003	489.768005	489.28299	489.444	488.311005	489.444	493.492004	494.625	496.406006	497.216003	493.81601	496.244995	495.434998	495.27301	496.891998	496.083008	497.216003	497.216003	487.015991	484.263	458.519989	489.768005	471.959015	460.786987	494.463989	497.377991	492.845001	434.395996	410.43399	404.928986	279.613007	452.854004	472.929993	430.024994	467.911011	497.540009
chrXV	811789	812365	CAF20_chrXV:841284-841860	60	-	1.7024	1.7024	1.7024	1.7024	1.7024	1.7024	1.54763	1.7024	1.7024	1.7024	1.54763	1.7024	1.7024	1.7024	1.7024	1.54763	1.54763	1.54763	1.23811	1.54763	1.54763	1.54763	1.54763	1.54763	1.39287	1.54763	1.54763	1.54763	1.7024	1.7024	1.54763	1.23811	1.23811	1.54763	1.54763	1.7024	1.54763	1.54763	1.54763	1.54763	1.54763	1.7024	1.7024	1.7024
chrXV	235568	235744	YOL038C-A_chrXV:254919-255095	60	+	511.302002	508.872986	508.710999	508.388	504.988007	510.81601	504.988007	509.359009	464.510986	512.921021	505.472992	487.015991	511.626007	511.950012	513.083008	519.721008	519.882996	519.882996	518.263977	519.559021	520.854004	520.531006	520.044983	519.882996	521.177979	520.854004	522.150024	521.825989	521.664001	521.177979	521.825989	513.72998	516.482971	516.158997	516.158997	516.807007	517.940002	511.463989	515.187988	512.758972	507.902008	518.426025	518.10199	518.426025
chrXIV	506769	508714	AQR1_chrXIV:503602-505547	60	-	589.802979	590.421997	589.958008	584.231995	586.862	585.778992	582.838989	560.39801	584.077026	582.838989	581.291016	557.612	561.945984	572.934021	588.874023	589.338989	589.184021	589.184021	585.159973	586.708008	583.302979	580.981018	577.577026	585.624023	588.409973	575.874023	588.255005	588.719971	588.101013	586.862	587.791016	576.338989	558.077026	574.945984	569.528992	576.492981	588.255005	576.338989	590.421997	588.255005	584.541016	567.981018	585.315002	585.624023
chrXV	338343	341271	RTS1_YOR015W_chrXV:357426-360354	60	-	391.242004	393.098999	389.848999	393.872986	394.182007	396.503998	395.88501	392.944	396.65799	396.967987	390.777008	392.63501	394.492004	397.277008	391.242004	398.205994	397.895996	398.825012	398.980011	398.670013	394.800995	397.122986	388.765015	389.384003	397.122986	400.372986	400.062988	400.372986	400.062988	385.050995	289.252991	331.96701	325.15799	390.932007	391.550995	393.562988	397.742004	399.444	399.289001	399.598999	396.65799	395.730011	393.253998	396.65799
chrXIII	334310	335542	ARA2_chrXIII:350966-352198	60	+	585.130981	587.721985	592.093018	579.950012	573.473999	584.484009	584.484009	586.265015	587.073975	593.711975	591.607971	592.903015	593.711975	592.578979	593.551025	594.197998	587.721985	587.236023	594.846008	594.036011	583.674011	588.692993	587.883972	589.179016	589.502991	594.846008	595.979004	597.435974	597.76001	597.76001	595.817017	592.578979	592.093018	590.473999	587.39801	590.797974	595.33197	598.40802	598.731995	594.846008	594.036011	594.684021	593.065002	583.189026
chrXIV	676226	676953	ATP23_chrXIV:667414-668142	60	+	414.96701	414.804993	414.481995	415.453003	416.263	417.395996	417.395996	412.053009	417.558014	416.747986	418.367004	417.881989	415.61499	416.747986	418.69101	418.044006	417.071991	419.015015	418.204987	420.634003	420.309998	420.634003	402.015015	419.662994	421.444	420.79599	422.576996	423.385986	422.901001	421.282013	419.177002	423.225006	422.739014	422.901001	422.576996	422.576996	424.196014	425.006012	424.843994	424.682007	422.576996	425.006012	425.166992	422.252991
chrXI	444624	446736	BYE1_chrXI:432893-435005	60	+	27.038401	27.038401	27.362301	28.3337	28.657499	28.657499	28.657499	28.171801	28.3337	27.5242	20.7241	23.9622	28.171801	28.9813	29.629	29.305099	29.1432	28.9813	29.629	29.629	28.9813	29.466999	29.466999	28.4956	28.819401	28.657499	28.4956	28.9813	28.819401	28.4956	29.466999	29.629	28.819401	28.3337	28.819401	29.952801	28.171801	29.629	30.1147	30.2766	33.838501	34.486198	534.778015	461.110992
chrXI	327178	327945	YKL066W_YKL065W-A_chrXI:315623-316391	60	-	394.645996	392.480011	391.395996	387.992004	392.170013	384.895996	396.348999	396.348999	398.360992	399.444	398.825012	398.825012	398.205994	397.742004	399.13501	401.147003	397.895996	399.289001	399.444	398.980011	395.265991	396.967987	395.88501	397.122986	402.539001	401.610992	402.539001	325.777008	391.860992	382.265015	394.337006	402.848999	402.694	402.848999	401.455994	398.205994	383.502991	401.147003	401.300995	402.38501	390.312988	397.277008	399.444	403.003998
chrXV	1023719	1024612	FIT2_chrXV:1059221-1060117	60	-	361.372009	361.217987	361.217987	361.527008	362.145996	362.609985	362.765015	364.15799	363.848999	364.467987	364.777008	365.395996	362.609985	361.062988	363.384003	361.062988	364.312988	364.777008	362.765015	349.455994	353.789001	338.312988	344.96701	350.847992	366.789001	363.075012	366.944	322.062012	366.170013	367.717987	366.634003	366.944	354.40799	368.955994	365.705994	371.740997	367.252991	368.955994	366.015015	364.002991	366.325012	365.550995	368.645996	370.348999
chrVII	1038198	1043059	YOR1_chrVII:1052588-1057460	60	-	477.13501	475.742004	490.908997	489.980988	491.063995	492.302002	495.088013	493.695007	494.933014	494.933014	489.207001	495.707001	493.230988	492.302002	497.873993	497.563995	496.480988	492.612	489.825989	489.67099	496.790009	498.957001	499.42099	494.468994	500.505005	490.600006	477.908997	478.528015	498.183014	503.755005	504.528015	501.743011	501.278015	502.207001	504.218994	494.158997	504.218994	503.290009	501.897003	485.957001	504.993011	502.515991	502.980988	503.135986
chrXI	482892	485044	YKR017C_chrXI:471469-473621	60	+	371.575989	370.281006	373.195007	372.709991	372.872009	371.575989	371.738007	372.709991	373.519012	374.005005	337.575989	363.96701	371.738007	375.138	375.947998	372.385986	368.338013	359.109009	368.5	369.471008	371.414001	368.985992	375.947998	374.166992	375.623993	376.595001	378.700012	379.023987	376.756989	376.756989	372.385986	377.080994	379.834015	380.96701	380.319	378.213989	369.471008	374.32901	371.414001	379.671997	374.813995	379.671997	380.319	382.424011
chrIV	318764	319924	RPS16B_chrIV:306669-307829	60	+	390.681	391.005005	387.928986	385.015015	388.738007	391.97699	378.537994	391.005005	390.196014	388.899994	383.071991	388.252991	381.128998	383.071991	385.175995	391.490997	396.023987	396.023987	397.804993	397.804993	396.671997	394.404999	395.053009	394.243011	396.186005	396.996002	397.480988	397.96701	397.804993	398.290985	398.938995	399.747986	394.890991	396.834015	396.51001	398.938995	398.290985	396.834015	395.537994	394.890991	389.872009	392.786011	393.596008	395.862
chrXIII	281846	283518	BUD22_chrXIII:298834-300506	60	-	639.945984	636.231995	626.791016	634.530029	639.945984	640.875	637.780029	629.731995	629.268005	641.030029	642.577026	647.684021	646.601013	648.612976	647.530029	631.588989	642.731995	641.030029	638.708008	641.648987	640.101013	640.255981	631.280029	641.338989	644.898987	645.052979	648.922974	649.387024	648.768005	647.375	641.338989	638.862976	643.661011	638.398987	641.338989	646.137024	649.231995	652.018005	636.077026	655.577026	657.280029	656.969971	657.898987	657.744019
chrVIII	157645	160839	RPN1_chrVIII:161589-164781	60	+	390.356995	396.51001	378.053009	380.804993	371.575989	375.947998	385.5	388.091003	399.424011	397.319	399.910004	400.234009	399.747986	401.367004	401.204987	400.558014	400.395996	401.528992	400.718994	399.910004	402.177002	401.367004	398.938995	399.747986	400.718994	400.718994	399.424011	399.261993	400.718994	399.747986	397.643005	397.480988	401.042999	395.862	402.661987	401.042999	403.79599	402.5	402.985992	401.69101	395.862	391.815002	365.100006	366.071014
chrX	84316	85028	RPS22A_chrX:74670-75382	60	+	204.164993	211.449997	211.936005	208.050003	210.964996	200.279007	197.203003	197.041	211.774002	206.917007	209.830994	210.154999	206.917007	210.802994	209.669006	210.802994	209.345993	207.565002	199.792999	200.440994	203.192993	203.354996	204.649994	201.897995	210.479004	212.259995	214.850006	215.335999	212.584	212.584	215.173996	215.335999	213.554993	213.716995	215.173996	303.898987	406.223999	404.766998	407.358002	402.338989	408.005005	409.139008	408.166992	411.404999
chrXVI	916874	917947	AQY1_chrXVI:921759-922831	60	-	394.800995	394.027008	393.40799	393.872986	395.265991	393.872986	395.110992	394.645996	365.550995	377.777008	379.170013	384.277008	399.753998	399.289001	400.682007	400.527008	401.610992	401.765991	401.765991	398.980011	402.075012	402.38501	402.230011	402.539001	402.230011	390.312988	401.455994	396.503998	401.455994	401.765991	368.955994	402.075012	402.38501	400.217987	399.90799	401.610992	401.455994	401.147003	403.622986	403.15799	403.932007	403.15799	403.622986	403.312988
chrXII	429814	432742	PEP3_chrXII:434568-437496	60	-	371.740997	371.740997	367.717987	368.027008	368.027008	371.277008	371.895996	367.717987	369.265015	372.515015	372.670013	372.515015	372.980011	370.194	367.717987	371.895996	370.65799	373.289001	369.110992	371.277008	373.90799	374.062988	372.825012	374.217987	374.682007	373.598999	373.752991	373.134003	371.587006	348.682007	350.694	332.740997	319.585999	340.944	342.490997	355.490997	375.455994	375.765015	377.002991	378.550995	369.884003	371.122009	374.992004	374.837006
chrIII	27550	27963	YCL056C_chrIII:26981-27389	60	+	361.862	359.756989	358.462006	364.451996	364.937988	363.804993	362.67099	353.281006	364.937988	365.585999	365.910004	365.424011	366.881012	365.585999	365.424011	361.862	333.85199	357.976013	361.700012	360.890015	345.346985	351.175995	315.394989	323.813995	298.231995	341.622986	320.089996	366.718994	357.652008	367.367004	370.605011	363.643005	366.071014	364.937988	368.014008	366.233002	368.338013	370.442993	372.062012	364.128998	351.5	366.233002	371.091003	371.899994
chrIV	1192267	1195458	RGA2_chrIV:1230061-1233253	60	-	5.26195	6.03577	10.5239	15.012	17.178699	17.643	17.952499	18.5716	18.8811	18.8811	19.0359	22.440701	24.916901	27.083599	29.095501	35.905102	51.071899	52.7743	57.7267	58.345798	59.5839	61.595798	62.8339	65.310097	70.262497	75.214996	72.584	77.845901	77.6912	78.310204	78.464996	77.5364	78.155502	78.000702	75.214996	76.453102	78.619797	75.834	61.9053	57.7267	75.679298	75.524498	75.834	77.6912
chrXV	38891	40371	NOP8_chrXV:53059-54539	60	-	380.562988	381.492004	381.337006	366.170013	378.860992	378.705994	378.395996	381.800995	380.40799	379.015015	371.895996	377.777008	381.027008	380.252991	381.955994	376.230011	383.039001	383.194	382.575012	377.777008	382.575012	385.050995	383.348999	381.645996	383.194	376.539001	378.860992	380.717987	368.337006	368.490997	369.110992	387.217987	386.753998	385.515015	384.122986	377.467987	383.812988	350.694	367.252991	372.050995	382.420013	384.587006	383.039001	386.444
chrXV	814145	815257	RFM1_chrXV:843640-844752	60	+	383.881012	383.234009	383.071991	384.204987	384.852997	383.394989	383.718994	382.100006	383.557007	383.718994	383.071991	300.984985	379.994995	381.937988	378.700012	374.005005	374.813995	382.585999	382.910004	385.015015	384.367004	384.69101	384.367004	386.14801	375.138	380.804993	382.424011	382.100006	386.79599	387.281006	377.566986	373.195007	377.404999	386.471985	386.634003	388.738007	388.575989	388.091003	386.309998	385.985992	384.69101	387.281006	387.928986	388.252991
chrXIII	422027	423459	NPL6_chrXIII:449998-451430	60	+	368.824005	366.071014	368.175995	366.394989	366.881012	367.042999	368.338013	369.795013	367.204987	370.442993	370.928986	370.766998	369.309998	367.204987	173.563995	277.507996	364.614014	366.394989	359.270996	358.786011	363.319	364.290009	370.118988	363.643005	369.795013	369.471008	369.957001	368.824005	366.233002	371.414001	372.548004	373.681	373.356995	373.356995	372.062012	373.356995	373.195007	372.062012	372.385986	372.872009	372.223999	372.709991	371.738007	372.223999
chrXIII	77660	80452	UTP14_chrXIII:83081-85873	60	-	371.740997	369.730011	370.039001	380.40799	381.182007	381.182007	381.182007	381.955994	381.492004	382.110992	381.955994	380.252991	381.027008	378.860992	379.944	381.337006	382.265015	383.039001	382.575012	382.730011	383.039001	372.980011	382.420013	381.645996	375.145996	381.337006	379.944	381.645996	381.492004	382.110992	378.860992	274.704987	373.444	365.705994	371.122009	382.575012	384.432007	384.277008	382.730011	384.122986	383.039001	383.348999	382.420013	381.645996
chrXII	508405	509725	PEX13_chrXII:537247-538567	60	-	370.65799	360.598999	380.098999	379.325012	378.395996	377.312988	382.730011	381.337006	381.645996	380.40799	382.884003	384.122986	382.575012	381.955994	381.955994	382.110992	381.337006	383.502991	383.348999	383.348999	382.420013	380.872986	383.967987	385.050995	385.050995	385.205994	385.360992	385.360992	383.967987	385.205994	384.122986	383.502991	385.050995	387.372986	387.992004	382.575012	387.217987	386.289001	385.670013	384.587006	386.444	387.062988	385.825012	386.753998
chrXV	71124	72602	TRM11_chrXV:85310-86790	60	+	366.557007	360.727997	356.519012	344.537994	367.85199	361.700012	372.385986	375.786011	378.053009	376.919006	377.729004	377.566986	380.319	379.994995	375.786011	376.433014	370.281006	372.709991	373.195007	377.729004	378.213989	377.890991	378.862	380.319	379.671997	379.347992	378.537994	371.899994	367.367004	371.091003	344.213989	374.976013	376.756989	374.976013	371.414001	377.566986	377.243011	376.595001	376.919006	374.813995	375.299988	375.947998	376.272003	380.157013
chrIV	1007256	1007688	YDR286C_chrIV:1035157-1035589	60	+	242.697998	357.813995	362.023987	362.509003	362.509003	361.213989	359.919006	362.509003	293.536987	288.032013	361.700012	365.424011	365.100006	364.776001	365.910004	365.910004	364.290009	366.233002	366.394989	366.557007	366.718994	367.528992	366.394989	368.661987	368.014008	367.690002	368.338013	368.338013	352.147003	368.014008	368.824005	369.471008	368.985992	368.661987	368.5	369.14801	368.985992	349.233002	349.557007	368.175995	367.85199	358.786011	369.795013	370.118988
chrVII	945396	946940	YHB1_chrVII:959839-961383	60	-	377.932007	378.242004	378.087006	378.860992	376.848999	359.979004	379.325012	379.634003	380.098999	379.325012	380.252991	378.860992	375.920013	379.170013	377.777008	377.312988	374.992004	377.777008	368.800995	378.550995	378.860992	379.325012	380.872986	378.395996	363.539001	363.229004	366.634003	378.550995	381.955994	381.955994	381.492004	382.265015	379.170013	379.480011	378.087006	379.325012	378.705994	350.384003	317.884003	271.454987	381.645996	381.955994	382.265015	381.645996
chrXII	435555	436812	STM1_chrXII:440312-441568	60	-	362.455994	360.289001	366.789001	365.550995	367.098999	368.182007	369.575012	355.800995	362.455994	362.609985	361.062988	364.622009	364.777008	364.932007	369.265015	370.348999	370.039001	368.955994	346.825012	370.348999	370.967987	372.670013	369.575012	370.812988	371.587006	371.587006	370.967987	373.289001	373.134003	369.420013	369.110992	372.205994	369.265015	348.372009	373.289001	368.490997	367.562988	371.895996	373.134003	373.90799	371.895996	371.740997	371.895996	371.895996
chrIV	168478	170126	UGA3_chrIV:156312-157960	60	-	389.384003	393.098999	392.480011	394.182007	394.800995	392.480011	395.110992	393.872986	394.492004	393.098999	391.705994	386.598999	387.682007	391.395996	393.717987	379.634003	392.63501	391.550995	392.944	394.182007	395.265991	389.230011	390.622986	390.003998	393.717987	395.575012	373.444	395.575012	395.575012	393.40799	398.515991	398.825012	398.825012	398.515991	366.789001	397.587006	398.515991	397.895996	385.670013	397.895996	396.348999	397.277008	397.895996	398.515991
chrVII	800957	801989	MTR3_chrVII:805058-806090	60	+	368.5	367.85199	373.681	373.03299	371.575989	373.195007	371.738007	374.166992	373.519012	374.166992	370.281006	375.623993	373.842987	374.976013	374.490997	374.005005	375.138	374.005005	373.681	371.738007	373.356995	375.623993	371.899994	376.272003	376.272003	375.786011	375.786011	374.813995	374.166992	374.813995	373.195007	373.681	369.957001	330.451996	321.546997	372.062012	370.605011	376.595001	376.919006	376.433014	375.462006	357.652008	374.652008	373.681
chrIX	280506	284682	SSM4_chrIX:295894-300070	60	+	372.385986	372.709991	373.356995	371.252014	372.223999	371.899994	374.005005	374.652008	374.005005	377.890991	375.623993	378.376007	378.053009	373.356995	374.32901	379.347992	379.186005	378.537994	377.566986	376.756989	376.109985	374.976013	374.652008	375.623993	376.272003	379.994995	379.834015	379.51001	378.053009	374.490997	375.299988	366.071014	370.605011	372.062012	375.623993	378.700012	367.528992	379.186005	380.157013	380.319	376.433014	379.671997	380.157013	374.32901
chrXII	979983	981952	YLR446W_chrXII:1025139-1027115	60	-	370.502991	372.205994	365.859985	371.432007	370.348999	372.980011	373.90799	371.587006	374.062988	373.444	372.515015	372.515015	371.277008	352.395996	357.65799	367.098999	361.990997	335.835999	343.729004	348.682007	350.384003	361.527008	366.944	369.730011	368.645996	364.622009	367.40799	367.252991	367.717987	375.610992	375.765015	375.765015	376.539001	372.825012	372.825012	373.444	372.670013	375.920013	375.765015	377.467987	378.395996	377.467987	377.467987	375.920013
chrII	159169	160298	PRE7_chrII:140988-142116	60	-	369.730011	368.955994	361.217987	362.920013	359.670013	311.539001	245.919006	316.335999	292.037994	303.645996	358.432007	367.40799	367.098999	350.075012	366.789001	365.859985	360.598999	362.609985	368.955994	355.337006	367.872009	367.872009	364.622009	365.395996	367.40799	365.550995	369.265015	370.65799	373.444	365.087006	374.372009	348.062988	363.694	373.134003	373.444	374.372009	374.837006	374.992004	375.145996	374.062988	358.432007	366.325012	364.777008	366.480011
chrVII	937303	937974	BNS1_chrVII:951753-952425	60	-	377.002991	379.480011	372.825012	378.705994	378.242004	378.395996	372.360992	373.444	374.062988	377.777008	379.789001	381.182007	379.944	379.634003	379.015015	379.789001	379.170013	366.170013	377.467987	321.289001	378.242004	379.170013	377.622009	379.789001	374.992004	378.087006	380.40799	377.312988	379.789001	378.087006	377.622009	381.337006	385.980011	384.895996	385.515015	385.825012	386.134003	379.170013	379.634003	377.932007	383.65799	376.384003	337.539001	292.812012
chrVII	480498	483074	LEU1_chrVII:476154-478730	60	+	367.367004	366.071014	356.842987	358.138	357.328003	366.718994	364.128998	365.261993	366.233002	366.233002	366.394989	368.014008	368.985992	368.175995	369.957001	368.824005	360.080994	363.319	355.223999	366.233002	368.338013	369.471008	371.414001	371.252014	371.414001	371.738007	370.928986	370.766998	365.585999	370.281006	371.414001	366.557007	365.424011	371.575989	371.091003	369.957001	369.957001	368.5	370.442993	370.605011	371.091003	370.281006	366.718994	365.747986
chrIV	1452042	1454039	SNA2_RBA50_chrIV:1490525-1492525	60	-	25.845501	25.845501	24.916901	25.690701	25.071699	24.607401	24.607401	24.4526	24.143101	24.7621	26.4645	29.095501	46.119499	265.882996	266.347992	265.882996	266.192993	266.347992	266.502014	257.371002	265.882996	264.644989	264.799988	265.109985	265.264008	265.882996	266.192993	265.729004	265.729004	264.490997	262.014008	262.942993	263.71701	265.264008	263.407013	254.585999	232.145004	195.776001	120.405998	260.46701	262.169006	260.312012	263.097992	263.71701
chrIV	1322232	1323544	YHP1_chrIV:1360921-1362233	60	+	379.834015	381.776001	381.776001	383.234009	382.910004	382.261993	382.747986	379.023987	378.862	380.157013	379.994995	378.213989	378.700012	382.910004	381.614014	383.234009	382.585999	381.937988	380.96701	378.376007	377.729004	372.062012	378.862	381.937988	381.453003	382.424011	381.776001	379.023987	368.175995	381.290985	383.234009	382.424011	376.595001	365.261993	379.671997	369.14801	370.766998	376.433014	380.804993	381.937988	380.643005	383.881012	384.69101	380.480988
chrXV	875113	876656	SFG1_chrXV:904622-906174	60	-	361.990997	364.777008	367.252991	365.705994	367.252991	367.252991	366.325012	366.634003	363.229004	365.859985	365.705994	367.098999	367.40799	366.170013	351.15799	364.622009	351.002991	351.622009	360.289001	353.634003	348.990997	337.694	362.455994	362.455994	362.455994	362.455994	366.634003	366.789001	365.240997	366.015015	360.134003	321.442993	333.979004	341.71701	303.645996	257.98999	306.122009	319.431	340.944	330.109985	352.395996	352.705994	353.789001	363.229004
chrXVI	548114	549986	AEP3_chrXVI:548494-550366	60	-	429.312988	425.444	424.050995	427.92099	424.050995	426.062988	428.38501	428.38501	423.742004	428.848999	429.622986	430.552002	429.932007	431.325012	427.765991	422.194	422.040009	412.598999	421.88501	391.242004	389.539001	394.645996	313.859985	291.109985	292.502991	288.479004	357.039001	383.194	381.337006	327.015015	250.251999	411.050995	412.598999	411.515991	421.42099	428.075012	431.790009	429.622986	428.230011	422.194	426.528015	432.408997	421.575012	436.587006
chrXVI	171691	172595	YPL199C_chrXVI:171902-172806	60	+	2.91432	2.91432	2.91432	2.91432	3.07623	3.07623	3.07623	3.07623	2.91432	2.91432	3.07623	3.23814	3.23814	3.23814	3.23814	3.23814	3.56195	3.72386	4.85721	5.99055	8.74297	9.71441	11.1716	12.3049	12.4668	15.5431	21.047899	25.0956	27.6861	27.5242	28.171801	29.1432	24.447901	42.743401	52.781601	53.591202	53.915001	53.915001	48.248199	45.981499	50.5149	48.895901	83.2201	91.639297
chrVIII	395505	396225	SPO12_chrVIII:401335-402055	60	-	359.979004	359.205994	359.205994	359.825012	358.587006	356.729004	355.337006	353.634003	354.562988	357.65799	358.895996	360.444	360.289001	360.598999	359.979004	359.670013	360.134003	360.598999	359.205994	361.062988	361.062988	359.670013	353.325012	348.837006	349.300995	350.694	361.527008	360.90799	359.205994	361.372009	361.372009	361.062988	355.955994	356.884003	362.609985	362.145996	354.717987	351.15799	350.229004	357.039001	349.765015	354.872009	356.884003	357.967987
chrVII	479822	480550	YGL010W_chrVII:475478-476206	60	-	339.240997	251.955002	329.027008	325.932007	319.895996	348.682007	350.539001	351.932007	352.087006	352.550995	352.087006	352.705994	352.859985	332.585999	339.085999	345.740997	341.71701	296.835999	322.682007	323.765015	352.550995	352.859985	352.705994	348.062988	347.134003	343.884003	324.074005	320.670013	336.300995	300.395996	301.787994	299.002991	292.657013	325.932007	352.705994	351.15799	356.420013	356.420013	356.265015	355.027008	354.252991	353.944	351.622009	352.705994
chrVII	550425	550983	POP6_chrVII:545667-546227	60	+	21.857401	22.3431	22.0193	22.0193	22.0193	22.0193	22.1812	22.667	22.990801	23.1527	23.1527	23.1527	23.3146	23.3146	22.3431	23.3146	24.285999	24.933701	25.7432	25.7432	25.581301	25.7432	26.228901	25.9051	25.9051	24.1241	26.876499	26.3908	25.581301	26.228901	26.066999	24.447901	26.228901	26.876499	26.7146	27.038401	27.6861	27.848	28.009899	28.009899	27.848	27.848	27.848	26.876499
chrXIV	346767	349322	YCK2_GIM3_chrXIV:343549-346101	60	+	432.777008	435.852997	434.881989	431.967987	435.528992	434.881989	434.720001	434.720001	435.368011	436.015015	436.662994	436.987	437.79599	436.987	436.177002	436.825012	436.501007	436.662994	436.177002	436.501007	435.528992	435.368011	435.69101	436.825012	436.662994	436.825012	436.662994	437.471985	435.852997	436.662994	435.205994	435.044006	434.234009	435.852997	436.501007	435.69101	436.177002	428.890991	431.320007	434.720001	437.634003	437.79599	437.309998	437.471985
chrIII	182206	182390	SNR65_chrIII:177174-177358	60	-	372.825012	367.40799	366.789001	370.348999	372.205994	369.110992	339.395996	350.694	324.539001	291.729004	285.847992	288.479004	272.229004	358.122009	372.515015	372.050995	373.752991	373.134003	373.289001	371.122009	353.015015	351.777008	355.800995	350.847992	307.515015	366.480011	369.730011	366.789001	318.192993	366.480011	331.039001	339.240997	368.955994	370.039001	365.087006	363.384003	367.40799	370.812988	374.527008	373.134003	374.062988	375.145996	374.372009	375.920013
chrIV	700683	704404	YDR128W_chrIV:709519-713239	60	-	329.335999	344.812988	346.670013	345.122009	347.289001	346.205994	345.432007	345.895996	345.432007	347.134003	344.65799	345.895996	346.825012	347.752991	347.289001	345.585999	346.050995	346.670013	347.597992	348.527008	348.372009	347.752991	342.955994	339.395996	343.420013	347.597992	348.372009	348.527008	348.21701	336.609985	347.597992	344.502991	345.585999	347.444	324.229004	349.300995	349.300995	348.682007	347.134003	344.65799	343.265015	345.432007	343.109985	340.634003
chrXI	83441	85081	MST1_chrXI:77051-78691	60	+	344.213989	345.994995	347.127991	348.100006	348.100006	348.424011	347.290009	347.937988	348.424011	348.584991	349.718994	331.747009	347.776001	348.747009	345.509003	321.546997	348.100006	348.100006	349.071014	349.233002	350.042999	349.718994	349.881012	350.85199	351.338013	351.175995	349.881012	350.365997	350.204987	350.204987	350.365997	350.528015	351.824005	352.147003	351.014008	350.85199	351.824005	353.281006	353.442993	354.089996	353.442993	353.118988	353.118988	352.795013
chrXVI	859045	861317	SGV1_chrXVI:864227-866499	60	+	435.205994	435.368011	432.938995	430.187012	428.082001	430.51001	432.777008	424.033997	431.15799	430.51001	427.920013	427.43399	426.300995	418.044006	422.739014	422.901001	416.910004	430.51001	415.61499	419.662994	434.234009	430.51001	427.920013	433.424988	436.662994	437.309998	437.309998	436.501007	437.958008	436.015015	437.309998	436.662994	436.177002	374.166992	429.539001	426.463013	385.015015	368.5	433.587006	439.415009	441.196014	440.709991	441.196014	417.234009
chrVII	692091	692507	VMA21_chrVII:698551-698967	60	-	338.932007	332.740997	336.145996	333.359985	337.384003	338.777008	340.944	342.335999	339.550995	339.704987	316.027008	326.085999	344.65799	345.740997	345.432007	345.277008	339.085999	345.585999	345.740997	348.062988	347.90799	347.90799	344.812988	343.265015	345.122009	344.812988	347.90799	347.752991	340.944	344.347992	343.729004	345.740997	348.837006	347.752991	348.682007	346.050995	352.240997	351.622009	351.777008	352.087006	347.90799	351.46701	351.15799	351.002991
chrIV	1187281	1188737	BCS1_chrIV:1225073-1226529	60	+	6.63818	6.962	7.1239	7.1239	7.44772	7.44772	7.44772	7.44772	7.44772	6.80009	6.63818	7.60962	7.44772	7.77153	7.93344	8.09534	7.93344	7.93344	7.77153	7.77153	6.63818	7.93344	7.93344	7.44772	8.09534	8.09534	8.09534	8.09534	8.09534	7.93344	8.09534	7.77153	8.09534	8.74297	8.74297	9.87632	9.87632	10.0382	9.87632	9.87632	10.0382	9.87632	10.0382	10.5239
chrVI	188946	189706	YFR011C_chrVI:166548-167308	60	+	340.165985	340.976013	335.632996	334.338013	343.890015	343.243011	342.595001	338.546997	338.871002	337.414001	340.813995	341.946991	344.700012	345.023987	345.67099	344.376007	343.243011	343.56601	213.393005	336.281006	344.052002	343.56601	342.433014	345.994995	347.127991	344.213989	253.384003	343.080994	344.052002	341.299988	338.38501	341.462006	342.270996	346.319	345.994995	347.127991	346.966003	346.319	346.157013	344.700012	345.994995	343.403992	342.919006	345.67099
chrIV	335127	335735	SNR63_chrIV:323045-323653	60	+	22.828899	22.828899	22.990801	22.990801	22.828899	21.5336	21.857401	22.990801	22.990801	22.667	22.990801	22.990801	22.828899	22.5051	22.828899	22.3431	22.667	22.667	23.1527	22.990801	22.990801	23.1527	23.4765	23.4765	23.4765	23.638399	23.800301	23.638399	23.638399	23.638399	24.1241	24.1241	23.800301	24.1241	24.1241	23.800301	24.285999	24.447901	24.447901	24.1241	24.1241	23.9622	24.1241	23.9622
chrII	130921	131632	PTH2_chrII:112737-113448	60	+	346.319	350.528015	346.966003	332.718994	342.919006	340.48999	341.785004	354.738007	355.871002	354.899994	351.661987	352.632996	352.795013	353.928009	350.042999	346.319	355.385986	350.528015	354.089996	355.385986	355.871002	346.157013	346.643005	346.966003	355.709015	357.652008	357.813995	358.138	358.138	354.899994	355.223999	358.623993	357.976013	358.462006	355.223999	355.871002	355.546997	358.786011	359.433014	356.195007	359.756989	359.595001	359.756989	358.623993
chrVII	572627	573563	YGR042W_chrVII:579447-580383	60	-	345.740997	346.515015	343.109985	323.145996	303.335999	330.109985	351.932007	352.087006	350.539001	350.539001	343.109985	313.240997	316.954987	337.539001	345.740997	343.884003	351.312988	351.777008	352.240997	348.372009	353.479004	351.46701	349.145996	348.990997	340.479004	353.479004	351.932007	353.015015	352.550995	352.395996	354.40799	348.682007	353.170013	350.075012	351.932007	347.597992	352.240997	343.109985	347.597992	340.170013	332.895996	287.394989	351.15799	354.097992
chrVIII	494484	495828	PPX1_chrVIII:499832-501176	60	+	345.023987	344.376007	325.433014	335.632996	336.928009	348.424011	347.451996	348.100006	347.776001	346.804993	343.243011	346.966003	347.937988	347.776001	349.557007	347.937988	347.290009	348.747009	347.776001	348.908997	351.5	352.147003	351.338013	350.204987	347.776001	347.127991	345.346985	348.584991	348.261993	349.557007	350.204987	351.338013	349.394989	348.908997	349.071014	349.233002	334.014008	351.014008	352.471008	351.5	349.718994	350.204987	351.014008	350.204987
chrV	474533	475508	MAG1_chrV:455130-456106	60	+	350.365997	347.451996	346.157013	345.023987	348.424011	342.756989	350.690002	347.290009	351.338013	346.643005	349.718994	350.85199	351.985992	350.204987	350.365997	344.862	344.700012	349.394989	350.690002	351.175995	351.985992	351.985992	351.5	343.890015	328.833008	319.604004	333.690002	323.48999	342.270996	346.643005	344.376007	350.204987	345.509003	346.966003	350.85199	350.042999	351.985992	352.147003	353.766998	353.766998	353.442993	354.252014	353.281006	354.414001
chrVIII	55190	56303	YHL026C_chrVIII:53135-54248	60	+	325.595001	330.614014	330.290009	328.184998	316.85199	318.147003	318.795013	317.984985	324.622986	317.661011	321.871002	322.195007	323.813995	319.279999	332.881012	330.451996	329.157013	321.222992	336.281006	332.233002	337.089996	337.575989	336.118988	337.575989	337.899994	338.222992	337.089996	339.03299	339.03299	339.195007	338.38501	340.813995	337.089996	332.718994	310.213989	328.67099	326.079987	312.156006	329.480011	342.756989	341.622986	340.813995	341.138	341.785004
chrIII	112929	113617	MRPL32_chrIII:118604-119292	60	-	508.397003	507.158997	502.67099	504.528015	504.373993	501.433014	498.647003	495.397003	500.040009	501.433014	487.195007	489.515991	490.445007	496.63501	485.802002	490.600006	474.040009	505.147003	507.158997	502.362	503.445007	504.528015	505.457001	505.147003	507.468994	507.313995	507.623993	509.17099	508.862	508.243011	502.825989	503.600006	503.135986	509.635986	508.862	503.755005	507.313995	501.123993	508.552002	509.480988	505.302002	510.718994	510.408997	509.325989
chrVII	309793	311337	VPS73_chrVII:308684-310228	60	+	356.519012	357.166992	356.681	347.290009	278.966003	345.994995	351.175995	340.003998	335.957001	343.403992	322.195007	354.089996	356.03299	353.766998	357.328003	357.328003	356.195007	354.738007	339.842987	349.557007	352.147003	356.03299	354.414001	356.03299	355.223999	357.652008	358.299988	357.328003	355.385986	355.062012	352.30899	351.824005	356.519012	356.03299	345.67099	347.937988	347.614014	358.786011	359.109009	358.138	359.919006	360.080994	359.270996	359.756989
chrII	316524	318036	CSG2_chrII:308860-310372	60	+	370.442993	369.632996	340.813995	371.414001	372.385986	370.281006	366.233002	368.985992	366.071014	359.270996	356.03299	361.052002	358.623993	365.585999	357.166992	362.347992	370.281006	374.005005	373.842987	371.738007	374.976013	372.223999	357.005005	372.223999	373.519012	373.03299	372.548004	266.498993	317.498993	356.03299	372.548004	375.623993	372.709991	369.795013	367.528992	373.681	374.490997	358.947998	373.842987	359.433014	359.919006	378.213989	379.023987	381.128998
chrVII	435760	436883	RPL24A_chrVII:437322-438450	60	+	690.046997	687.617981	687.45697	685.028015	687.294983	677.255981	677.903992	682.114014	681.789978	683.408997	682.437012	680.97998	670.455994	682.598999	680.008972	692.151978	691.179993	692.314026	691.34198	627.388977	691.828003	691.98999	687.132996	683.085022	683.89502	685.513977	687.617981	690.208984	688.752014	686.971008	693.447021	693.932983	693.770996	690.856995	691.179993	694.094971	676.122986	674.504028	681.304016	687.780029	681.952026	674.018005	682.437012	629.97998
chrXII	968598	969112	LSM3_chrXII:1013759-1014271	60	+	307.785004	274.432007	307.299011	311.02301	309.403992	310.052002	310.860992	308.270996	308.433014	308.109009	292.56601	285.279999	300.498993	298.880005	288.032013	294.993988	309.079987	312.480011	311.994995	312.641998	312.317993	312.641998	314.423004	313.451996	313.451996	314.260986	314.584991	314.584991	313.776001	315.233002	314.747009	314.584991	314.423004	311.346985	314.098999	313.776001	315.233002	289.003998	288.679993	307.785004	314.584991	317.014008	317.337006	260.993988
chrIV	1412709	1414548	PLM2_chrIV:1451237-1453077	60	-	342.182007	341.71701	338.622009	342.645996	345.122009	344.65799	345.895996	345.277008	341.562988	343.265015	343.420013	337.229004	334.752991	342.955994	342.645996	343.575012	343.575012	344.502991	333.979004	333.979004	345.585999	345.740997	339.240997	346.050995	345.895996	345.740997	345.740997	346.050995	343.575012	343.265015	335.372009	339.859985	338.777008	316.027008	197.942001	333.359985	328.097992	333.824005	306.277008	302.562012	332.277008	333.979004	332.585999	312.622009
chrXII	196116	197434	SED5_chrXII:195316-196636	60	+	348.100006	348.584991	349.071014	349.557007	348.424011	348.747009	350.204987	350.690002	350.85199	351.338013	337.089996	351.014008	351.5	351.338013	351.824005	350.365997	352.632996	352.632996	352.147003	352.471008	348.424011	351.985992	352.30899	351.985992	346.804993	348.908997	351.985992	351.5	351.824005	351.661987	351.985992	351.985992	351.985992	352.632996	352.795013	352.795013	351.338013	351.661987	334.338013	352.471008	351.5	349.557007	352.147003	351.175995
chrIX	410463	411827	LYS1_chrIX:419440-420808	60	+	297.908997	302.118011	302.441986	302.279999	299.20401	302.765991	301.30899	302.928009	301.794006	301.794006	301.631989	303.898987	303.412994	304.871002	302.928009	303.412994	302.118011	302.441986	295.803986	302.928009	303.412994	298.394012	298.231995	302.118011	306.48999	306.003998	305.355988	305.03299	304.38501	305.518005	305.194	307.299011	308.109009	308.433014	310.052002	310.860992	310.375	311.509003	310.375	304.546997	305.518005	304.709015	270.708008	272.003998
chrXVI	213042	214210	CUP9_chrXVI:212958-214126	60	+	377.890991	371.575989	371.738007	378.537994	378.700012	377.890991	378.862	378.537994	377.890991	376.433014	378.537994	373.842987	377.080994	366.718994	378.213989	378.537994	375.462006	374.813995	379.347992	377.890991	380.804993	380.319	379.671997	379.023987	378.862	380.480988	381.453003	379.347992	379.023987	376.919006	377.566986	369.795013	379.994995	379.51001	379.186005	376.433014	380.804993	381.290985	381.614014	381.128998	379.994995	381.290985	359.756989	381.453003
chrXIII	313969	315273	RSF1_chrXIII:330634-331938	60	-	422.040009	423.122986	423.278015	423.278015	422.967987	423.122986	403.777008	329.182007	413.062988	422.040009	408.110992	421.110992	421.42099	418.790009	421.575012	420.955994	423.122986	422.503998	423.122986	424.515991	386.598999	424.360992	420.955994	420.492004	412.444	420.182007	413.682007	422.658997	420.337006	425.444	424.205994	425.598999	424.050995	426.217987	427.92099	427.302002	402.539001	427.92099	428.075012	427.455994	428.540009	428.694	429.158997	429.003998
chrVII	498770	499674	ERP6_chrVII:494439-495343	60	-	333.359985	335.835999	334.752991	329.954987	334.752991	335.682007	335.062988	335.372009	334.752991	330.265015	331.96701	332.122009	335.835999	335.990997	336.145996	336.145996	328.252991	325.932007	329.645996	330.884003	334.444	336.609985	331.347992	331.347992	334.90799	333.670013	335.990997	335.527008	335.835999	336.765015	336.765015	338.002991	338.002991	338.15799	338.46701	338.15799	337.539001	333.515015	333.515015	333.204987	327.324005	321.289001	296.835999	298.692993
chrVIII	407816	411472	KEL1_chrVIII:413651-417307	60	+	365.585999	368.661987	368.661987	368.014008	363.643005	367.528992	349.881012	369.309998	368.175995	367.690002	367.367004	367.204987	371.575989	367.85199	359.270996	370.442993	371.091003	373.03299	372.872009	372.223999	360.727997	361.052002	355.546997	354.414001	364.614014	366.881012	357.976013	354.414001	357.48999	357.976013	358.623993	362.67099	367.367004	369.14801	367.85199	369.632996	370.928986	370.766998	372.062012	376.272003	373.03299	375.623993	377.080994	376.109985
chrIV	901032	902536	IVY1_chrIV:924689-926193	60	-	330.574005	330.729004	330.884003	331.039001	329.490997	330.574005	330.420013	331.039001	330.265015	330.574005	330.729004	330.729004	328.097992	323.454987	329.800995	331.039001	331.347992	330.729004	328.562988	329.182007	328.872009	331.502991	330.884003	332.122009	324.847992	331.812988	331.039001	331.192993	327.015015	326.704987	326.085999	327.942993	326.085999	328.71701	328.872009	327.634003	329.954987	331.039001	330.729004	323.609985	329.335999	326.085999	303.490997	307.359985
chrXV	907029	909957	SCD5_chrXV:936546-939474	60	+	226.345993	263.421997	284.147003	295.317993	264.717987	287.061005	298.880005	302.118011	308.756012	308.917999	311.833008	311.346985	310.860992	306.975006	307.622986	299.85199	294.670013	305.355988	306.975006	295.641998	294.832001	282.851013	282.688995	281.394012	267.794006	312.156006	308.270996	311.509003	314.747009	313.776001	313.614014	316.20401	312.156006	316.528015	305.03299	317.337006	317.014008	318.471008	318.471008	319.118011	319.441986	319.279999	319.441986	317.984985
chrXVI	193473	193874	MF(ALPHA)1_chrXVI:193682-194146	60	-	575.719971	580.052979	583.921997	581.445984	582.838989	589.028992	588.874023	588.565002	572.934021	589.028992	587.791016	586.39801	587.945984	589.492981	587.945984	586.552979	587.945984	587.327026	586.862	589.028992	585.934021	589.028992	587.945984	587.017029	584.385986	581.135986	582.992981	589.958008	591.195984	588.719971	590.885986	589.028992	593.362976	590.577026	592.434021	591.351013	593.362976	593.517029	590.577026	587.791016	594.291016	593.827026	591.351013	592.278992
chrIII	101293	101861	VMA9_chrIII:106962-107530	60	-	2.01192	1.39287	1.54763	1.54763	2.01192	2.16669	2.01192	2.01192	2.01192	1.85716	1.85716	2.01192	2.16669	2.16669	2.16669	2.01192	2.01192	2.01192	2.16669	2.16669	2.16669	2.01192	2.01192	2.01192	2.01192	2.01192	2.01192	2.01192	2.01192	2.01192	2.01192	2.01192	2.01192	2.01192	1.85716	1.23811	1.85716	1.85716	1.85716	1.85716	1.54763	1.7024	1.7024	1.7024
chrV	191675	192519	YER010C_chrV:172550-173390	60	+	5.66674	6.15246	7.93344	9.87632	10.5239	10.5239	11.4954	16.190701	15.8669	19.5907	21.695499	23.1527	23.4765	23.638399	23.638399	23.9622	24.1241	23.9622	23.9622	24.1241	24.1241	24.447901	24.285999	23.3146	19.105	23.638399	25.0956	26.5527	26.7146	26.7146	27.362301	28.009899	28.819401	28.9813	28.657499	32.219501	32.7052	36.752899	39.667198	42.581501	57.9627	84.515404	169.677994	231.526993
chrX	684134	689110	IML1_chrX:684542-689518	60	-	321.597992	320.359985	316.645996	314.170013	317.884003	319.585999	320.979004	319.277008	318.65799	317.109985	320.359985	304.265015	312.312012	313.549988	316.027008	316.645996	322.372009	321.289001	321.752991	320.204987	320.050995	319.740997	308.134003	303.027008	318.192993	317.109985	289.872009	290.645996	273.622009	305.192993	307.515015	285.692993	288.169006	300.859985	289.71701	225.181	325.46701	326.550995	325.777008	325.932007	326.240997	324.692993	324.692993	325.312012
chrIV	161273	168098	GLT1_chrIV:149100-155932	60	+	303.575012	301.471008	300.822998	298.717987	298.717987	296.937012	299.85199	303.412994	304.546997	304.222992	301.955994	299.365997	292.242004	300.661011	300.013	298.231995	301.471008	291.756012	298.071014	302.928009	282.365997	285.441986	282.688995	294.184998	291.432007	290.136993	288.518005	265.36499	296.127991	293.213013	294.509003	285.118011	280.90799	299.365997	299.20401	303.898987	304.222992	276.699005	278.803986	278.641998	303.089996	303.089996	302.928009	301.794006
chrXVI	102855	104503	RVB2_chrXVI:103129-104777	60	-	362.609985	362.920013	363.229004	357.502991	355.337006	358.740997	363.384003	361.372009	358.895996	362.145996	362.920013	346.825012	360.752991	364.777008	346.359985	365.705994	366.015015	366.015015	357.65799	366.325012	366.325012	366.789001	367.252991	367.252991	367.40799	366.170013	367.252991	365.395996	365.705994	364.467987	365.240997	366.480011	368.490997	368.645996	368.800995	367.562988	368.182007	363.848999	365.087006	365.240997	366.944	362.145996	363.229004	367.717987
chrXIII	299937	301465	MAC1_chrXIII:316942-318470	60	+	323.813995	323.003998	322.84201	322.518005	307.622986	313.290009	312.317993	309.079987	193.802994	268.602997	311.994995	321.38501	322.03299	320.738007	316.528015	317.498993	316.690002	321.546997	319.928009	305.03299	320.414001	321.222992	320.738007	318.147003	321.709015	295.966003	320.738007	323.976013	324.622986	324.460999	324.299011	323.328003	323.003998	325.109009	323.652008	325.919006	325.756989	326.079987	326.56601	326.242004	325.270996	324.299011	324.460999	324.138
chrX	73375	77343	UBP12_chrX:63730-67698	60	-	341.71701	342.182007	339.859985	342.182007	340.325012	341.097992	339.085999	340.015015	339.859985	339.704987	340.325012	332.895996	338.002991	336.765015	338.932007	338.46701	341.252991	340.170013	332.895996	336.920013	339.240997	337.847992	334.752991	340.479004	340.479004	340.944	340.479004	340.015015	314.789001	335.527008	332.740997	336.454987	333.515015	328.872009	329.490997	310.609985	338.46701	323.300995	343.729004	342.955994	344.65799	344.347992	343.420013	343.420013
chrXII	531762	532954	PNP1_chrXII:560571-561763	60	+	314.584991	309.56601	312.156006	316.528015	278.641998	308.109009	315.880005	322.84201	321.709015	320.898987	319.441986	317.822998	321.709015	321.061005	322.518005	323.48999	323.328003	323.813995	322.195007	323.652008	323.813995	323.003998	323.813995	323.976013	323.48999	324.460999	324.946991	324.785004	324.785004	318.147003	324.622986	324.138	320.089996	324.138	323.976013	324.785004	325.270996	325.270996	324.138	324.622986	323.652008	324.138	321.222992	325.756989
chrXV	954251	957402	CIN1_chrXV:989694-992846	60	-	310.609985	310.765015	310.765015	312.15799	311.229004	313.085999	312.931	309.835999	307.669006	258.144989	185.561005	198.097	216.203995	300.240997	313.549988	312.931	310.299988	303.799988	303.954987	301.942993	309.372009	299.622009	267.894989	260.46701	279.96701	306.895996	306.431	311.384003	310.454987	315.252991	316.954987	312.622009	317.420013	316.800995	314.942993	314.015015	310.145996	315.71701	314.324005	316.490997	316.335999	315.562012	297.299988	298.384003
chrXV	657093	657524	SNR36_chrXV:680565-680997	60	+	317.014008	315.880005	318.471008	311.67099	319.279999	301.147003	287.222992	320.898987	320.898987	320.414001	320.414001	321.871002	318.471008	317.175995	320.089996	318.147003	321.709015	321.38501	321.38501	321.546997	321.871002	307.299011	316.690002	307.136993	306.003998	286.251007	281.070007	299.365997	305.194	317.822998	314.423004	317.984985	321.222992	319.441986	322.03299	322.195007	322.356995	310.052002	320.089996	323.328003	323.813995	323.328003	323.003998	323.48999
chrIV	912801	913993	MRPL7_chrIV:936465-937657	60	-	364.777008	366.325012	366.015015	341.71701	363.229004	361.990997	360.444	351.622009	354.717987	347.444	355.800995	355.955994	361.062988	365.240997	363.075012	359.515015	366.789001	366.789001	366.634003	364.777008	357.502991	353.015015	367.40799	367.098999	368.182007	361.372009	360.752991	362.145996	366.480011	367.872009	367.872009	370.502991	370.812988	370.65799	370.812988	370.039001	366.634003	365.550995	369.110992	369.110992	365.087006	362.300995	353.789001	372.050995
chrXV	685842	687404	LIP5_chrXV:715325-716885	60	+	309.403992	313.451996	313.776001	313.451996	313.127991	313.290009	313.290009	314.423004	308.109009	310.536987	310.536987	310.699005	309.079987	315.071014	316.365997	316.690002	316.85199	317.014008	316.365997	316.690002	314.098999	316.041992	317.014008	315.394989	314.908997	317.337006	316.20401	316.365997	315.717987	315.233002	318.795013	318.957001	319.279999	318.30899	318.632996	318.471008	319.441986	318.147003	319.441986	304.546997	319.118011	320.738007	318.632996	302.279999
chrIV	966434	968146	DIN7_chrIV:994061-995773	60	+	309.727997	311.994995	311.509003	309.403992	309.56601	312.156006	311.833008	309.890015	311.02301	310.213989	260.18399	251.602997	305.03299	297.584991	308.917999	308.917999	311.184998	310.052002	307.785004	300.174988	304.709015	304.546997	305.84201	300.013	310.860992	311.346985	290.785004	313.127991	314.747009	314.747009	311.346985	311.509003	308.756012	312.966003	310.213989	310.699005	313.937012	314.260986	313.776001	290.299011	310.699005	313.776001	311.184998	317.498993
chrXVI	381273	382913	GLR1_chrXVI:375454-377094	60	-	373.289001	374.527008	374.527008	362.609985	360.752991	370.812988	369.265015	373.134003	369.265015	372.205994	373.134003	354.40799	352.705994	351.002991	356.420013	356.109985	372.360992	372.360992	372.670013	372.825012	373.289001	374.992004	374.682007	367.252991	362.609985	352.240997	347.444	352.550995	374.217987	371.277008	372.980011	373.752991	343.884003	369.884003	364.467987	373.752991	344.502991	375.765015	375.145996	376.075012	373.752991	377.15799	374.837006	377.467987
chrXIII	510579	511529	ERG29_chrXIII:537786-538754	60	-	309.990997	311.539001	311.229004	310.765015	315.872009	315.71701	315.71701	316.027008	316.335999	316.645996	314.015015	317.265015	317.574005	316.490997	317.574005	315.252991	313.240997	313.395996	311.384003	313.395996	316.181	317.574005	317.729004	317.574005	312.15799	318.039001	314.170013	315.562012	313.240997	311.229004	307.515015	305.96701	314.942993	315.40799	317.265015	316.181	317.729004	306.895996	310.609985	308.752991	312.777008	289.252991	293.895996	316.800995
chrII	315221	316560	TLC1_chrII:307568-308896	60	-	324.229004	304.574005	320.670013	315.097992	302.252991	312.931	314.170013	300.395996	296.681	301.479004	303.490997	304.574005	326.395996	329.800995	329.182007	325.002991	325.002991	327.479004	325.622009	327.789001	329.800995	329.800995	332.585999	331.502991	333.204987	332.895996	333.359985	333.204987	331.192993	329.335999	331.039001	328.562988	255.205002	327.789001	329.954987	331.812988	329.954987	329.490997	329.490997	308.289001	312.777008	316.335999	326.704987	325.312012
chrXI	532489	533505	YKR043C_chrXI:520774-521790	60	+	237.194	239.298004	239.136002	234.440994	231.526993	231.850998	222.136002	199.307007	181.498001	204.649994	229.421997	236.059998	237.354996	239.945999	238.813004	237.841003	240.270004	241.727005	240.270004	242.212997	242.212997	243.669998	243.994003	244.802994	244.317001	243.994003	241.727005	247.070007	248.365005	248.365005	249.498001	249.337006	248.526993	247.718002	247.878998	247.070007	240.270004	250.470001	251.117996	248.688995	254.518005	255.164993	254.031998	256.136993
chrII	769697	771235	PAF1_chrII:761220-762740	60	-	309.835999	314.634003	315.252991	313.240997	313.395996	315.71701	316.800995	317.420013	316.645996	317.109985	317.420013	317.574005	318.192993	311.074005	313.859985	311.692993	316.490997	316.181	317.420013	316.645996	316.335999	318.347992	316.490997	315.097992	313.859985	314.789001	316.027008	317.729004	317.729004	319.585999	319.431	319.431	319.431	318.65799	318.65799	317.884003	316.954987	316.954987	317.884003	318.039001	318.812012	317.420013	319.895996	319.585999
chrXVI	459528	460176	ARL3_chrXVI:459934-460582	60	-	325.777008	328.872009	347.752991	348.372009	348.062988	347.90799	348.682007	348.527008	345.277008	348.372009	348.682007	348.682007	348.062988	348.21701	347.90799	347.90799	347.90799	348.372009	349.455994	348.527008	349.300995	347.444	331.812988	331.96701	331.65799	348.21701	346.670013	348.062988	347.597992	346.825012	347.289001	345.432007	341.562988	349.455994	344.194	348.837006	348.372009	349.300995	349.920013	350.694	351.312988	351.622009	350.539001	344.039001
chrXVI	677554	678306	YPR063C_chrXVI:677626-678378	60	+	7.93344	7.93344	7.93344	7.93344	7.93344	7.77153	7.77153	7.93344	9.06678	11.6573	18.619301	28.009899	30.9242	33.190899	35.943298	38.0481	43.229099	59.905499	75.448601	82.248703	82.896301	86.458298	81.115303	90.182098	94.067902	96.658401	96.334602	86.782097	101.678001	103.135002	96.658401	94.229797	108.316002	131.792007	150.897003	152.677994	157.373001	158.507004	160.774002	161.582993	162.231003	162.554001	174.050003	208.697998
chrX	641564	643076	STE24_chrX:641982-643494	60	-	308.442993	313.549988	300.549988	303.645996	302.562012	288.324005	299.312012	300.549988	306.277008	311.229004	319.122009	319.122009	315.562012	318.192993	312.777008	320.359985	320.359985	321.289001	319.585999	319.277008	320.979004	321.90799	321.90799	322.527008	321.597992	322.990997	322.21701	321.442993	320.979004	305.65799	316.027008	312.312012	315.097992	316.027008	318.502991	317.729004	316.800995	315.40799	322.062012	322.372009	322.372009	318.347992	318.812012	280.585999
chrX	390824	391752	TAD2_chrX:380129-381057	60	+	306.813995	300.984985	306.975006	307.136993	307.622986	306.813995	306.813995	306.652008	306.328003	306.48999	305.194	307.622986	307.299011	306.328003	307.460999	307.299011	308.270996	307.785004	305.03299	297.423004	296.774994	303.412994	302.441986	308.756012	307.460999	307.946991	308.270996	304.871002	308.756012	309.403992	309.403992	307.299011	311.509003	311.346985	311.184998	307.136993	312.641998	310.860992	312.641998	311.67099	311.67099	308.109009	310.536987	313.127991
chrXVI	322135	323829	VPS30_chrXVI:322050-323746	60	-	350.539001	351.932007	357.194	356.884003	355.800995	354.097992	352.087006	353.789001	353.170013	355.027008	355.490997	355.490997	353.789001	353.015015	353.170013	344.96701	352.705994	357.039001	358.122009	358.432007	358.432007	358.895996	356.884003	354.717987	354.40799	357.039001	358.587006	356.575012	359.515015	359.979004	355.800995	358.432007	358.277008	353.634003	357.65799	356.575012	348.837006	359.205994	358.740997	351.622009	332.740997	358.277008	357.967987	359.205994
chrIII	63337	63917	YCL033C_chrIII:62709-63285	60	+	311.833008	311.67099	313.127991	312.641998	309.56601	310.213989	310.536987	309.403992	295.641998	311.346985	313.290009	312.803986	311.02301	307.946991	309.727997	313.127991	313.614014	313.937012	313.290009	312.966003	311.509003	306.652008	307.785004	305.518005	308.756012	302.765991	303.252014	305.679993	309.890015	311.02301	310.375	313.614014	312.641998	313.451996	314.908997	315.880005	315.233002	314.260986	315.717987	314.260986	312.966003	314.098999	314.098999	316.365997
chrVI	275084	276093	RPN12_chrVI:252470-253486	60	-	312.777008	310.765015	262.479004	310.919006	313.240997	301.942993	309.21701	309.835999	314.170013	313.395996	313.395996	312.777008	315.252991	313.859985	315.097992	314.789001	315.40799	315.562012	315.40799	315.252991	313.704987	313.085999	297.919006	299.931	291.574005	271.764008	241.895004	264.026001	290.335999	293.431	306.585999	311.847992	293.122009	316.027008	314.789001	313.704987	313.395996	315.252991	311.692993	282.134003	316.800995	317.574005	317.884003	317.574005
chrII	580083	581858	PEX32_chrII:572005-573781	60	-	300.395996	299.312012	301.479004	301.015015	289.407013	292.037994	293.431	301.169006	301.787994	298.847992	300.549988	299.46701	301.634003	301.169006	301.634003	298.692993	288.787994	289.407013	299.777008	297.609985	302.097992	299.002991	294.359985	295.134003	297.454987	270.21701	269.597992	285.074005	292.657013	297.919006	298.537994	301.169006	304.265015	303.799988	304.884003	303.181	300.549988	300.549988	304.265015	304.574005	305.192993	306.277008	306.122009	306.277008
chrXII	236990	238454	RPS0B_chrXII:242144-243608	60	-	435.503998	435.812988	436.122986	436.433014	435.812988	434.575012	435.812988	435.658997	436.122986	437.980011	437.67099	437.052002	437.980011	438.290009	437.825012	438.753998	439.217987	438.753998	435.040009	437.205994	438.598999	439.217987	435.040009	379.015015	438.598999	439.372986	438.908997	438.908997	428.540009	429.158997	427.147003	431.63501	429.622986	436.433014	435.658997	437.052002	436.587006	438.753998	439.837006	439.063995	439.063995	438.290009	423.432007	413.992004
chrXVI	535298	538595	YPL009C_chrXVI:535634-538970	60	+	287.222992	264.070007	256.136993	261.317993	311.833008	312.803986	311.02301	310.699005	263.584015	312.317993	303.089996	310.860992	314.423004	314.747009	312.480011	307.622986	312.156006	314.747009	313.290009	313.776001	314.260986	314.423004	298.880005	312.803986	316.20401	316.690002	314.747009	313.614014	316.365997	315.717987	313.290009	316.20401	316.690002	315.717987	316.690002	317.337006	315.717987	316.690002	316.85199	316.528015	315.556	314.747009	315.556	316.365997
chrVII	493838	494910	COG7_chrVII:489507-490579	60	+	295.480011	295.480011	292.56601	290.299011	294.02301	299.365997	298.394012	295.966003	296.450989	297.908997	299.528015	294.346985	299.365997	299.20401	290.946991	296.774994	287.709015	299.528015	302.604004	302.441986	293.213013	303.898987	304.546997	304.222992	302.604004	304.709015	305.03299	304.871002	305.355988	305.355988	304.871002	302.928009	305.194	298.880005	298.556	298.231995	305.518005	304.38501	304.061005	304.38501	304.38501	297.098999	296.127991	303.089996
chrXI	475145	476670	PRY2_chrXI:463753-465249	60	-	301.787994	300.704987	301.169006	300.859985	301.169006	301.634003	301.942993	301.169006	298.847992	267.276001	301.787994	302.40799	302.097992	303.490997	302.872009	301.942993	301.479004	301.942993	302.097992	302.252991	301.787994	303.027008	303.645996	302.40799	303.027008	302.097992	294.359985	294.204987	293.431	302.872009	301.634003	303.799988	303.490997	303.954987	299.931	305.347992	305.502991	304.884003	297.609985	305.347992	296.990997	294.979004	289.872009	286.622009
chrXVI	576933	580845	RPA135_chrXVI:577346-581258	60	+	310.213989	309.890015	311.346985	311.833008	311.833008	312.480011	312.803986	312.803986	312.803986	312.480011	312.156006	311.346985	294.832001	296.290009	307.946991	310.860992	310.860992	311.994995	309.079987	310.052002	304.061005	294.184998	298.556	306.328003	309.56601	309.727997	285.118011	310.699005	306.975006	304.709015	299.20401	291.756012	289.812988	266.822998	276.050995	255.003006	225.697998	285.279999	291.109009	273.622986	311.67099	313.776001	314.423004	313.776001
chrII	133669	135396	YBL055C_chrII:115488-117216	60	+	329.480011	331.100006	332.394989	332.233002	332.557007	331.747009	331.747009	331.584991	328.833008	324.785004	316.365997	318.471008	311.67099	269.412994	262.289001	282.365997	295.803986	307.460999	314.584991	321.38501	307.299011	317.498993	327.537994	327.052002	327.860992	321.709015	324.785004	330.776001	332.718994	331.100006	329.319	292.56601	266.013	290.136993	309.242004	307.460999	320.252014	329.803986	332.557007	334.338013	334.984985	335.632996	335.795013	334.822998
chrVIII	480733	481349	CTF8_chrVIII:486072-486688	60	+	298.556	297.747009	286.412994	284.147003	289.165985	297.908997	298.394012	296.774994	294.832001	288.518005	290.136993	279.127014	284.794006	287.869995	289.489014	289.812988	299.041992	300.337006	301.631989	297.584991	301.147003	300.984985	298.071014	301.471008	300.498993	302.279999	300.174988	295.803986	287.222992	297.423004	299.041992	300.013	299.365997	300.498993	297.098999	299.041992	299.365997	298.394012	299.690002	299.690002	300.984985	243.507996	300.174988	301.147003
chrXI	633131	635384	PTR2_chrXI:615484-617740	60	-	370.039001	370.194	370.348999	367.40799	366.944	369.575012	370.65799	371.277008	369.110992	372.825012	372.205994	373.134003	372.205994	371.587006	372.050995	372.360992	371.895996	372.980011	373.134003	373.289001	371.587006	371.895996	371.277008	366.170013	367.40799	372.670013	372.515015	372.360992	372.980011	373.444	372.825012	372.205994	369.730011	364.312988	370.967987	371.122009	358.277008	360.289001	348.837006	363.539001	369.575012	371.122009	372.515015	375.300995
chrV	233684	234540	YPT31_chrV:213926-214782	60	+	80.791496	96.010803	97.629799	100.057999	104.267998	104.106003	115.440002	125.639999	145.069	157.858994	164.658997	170.001999	177.126007	193.802994	216.468994	238.003006	241.727005	245.451004	247.556	248.688995	252.412994	277.507996	283.498993	285.441986	289.812988	292.403992	293.050995	294.184998	295.966003	286.412994	299.041992	301.955994	303.252014	302.765991	303.089996	302.279999	305.518005	306.48999	303.575012	305.355988	305.03299	306.813995	306.652008	309.079987
chrXIII	613855	618511	SGS1_chrXIII:640766-645422	60	+	347.127991	344.700012	346.966003	346.480988	329.803986	347.451996	346.157013	345.509003	345.833008	348.424011	348.100006	347.127991	346.966003	346.319	348.424011	343.890015	346.480988	345.346985	346.804993	346.643005	348.100006	346.643005	347.127991	347.127991	345.994995	346.157013	345.509003	347.614014	348.100006	348.100006	313.451996	349.071014	350.042999	350.042999	349.881012	346.966003	350.365997	343.403992	350.528015	350.528015	351.014008	351.824005	351.014008	351.824005
chrXVI	355935	358223	SSE1_chrXVI:350122-352410	60	+	343.727997	345.67099	337.575989	347.776001	348.261993	345.184998	288.355988	345.833008	348.100006	348.908997	347.290009	283.822998	338.709015	347.127991	346.157013	343.56601	348.424011	347.127991	343.403992	343.080994	342.919006	334.661011	345.023987	349.557007	347.776001	350.204987	350.042999	349.071014	350.042999	350.042999	350.365997	350.690002	348.584991	348.747009	336.928009	336.928009	346.157013	349.394989	348.747009	349.394989	348.424011	348.908997	350.204987	348.747009
chrIV	1442493	1445018	YDR520C_chrIV:1480969-1483497	60	+	265.041992	282.851013	293.860992	293.213013	292.403992	295.480011	297.747009	298.717987	296.127991	297.747009	293.375	297.423004	298.071014	297.747009	298.394012	298.231995	298.717987	299.690002	299.85199	300.498993	299.041992	300.498993	300.174988	296.450989	300.013	287.869995	300.013	300.337006	300.498993	300.174988	300.984985	300.661011	298.880005	299.041992	298.231995	296.450989	292.56601	299.528015	298.231995	299.85199	292.727997	292.56601	301.471008	299.85199
chrXVI	101123	102723	YPL236C_chrXVI:101397-102997	60	+	305.679993	305.355988	304.222992	304.38501	302.928009	305.679993	307.460999	307.460999	307.460999	164.496994	231.365005	243.345993	300.337006	306.48999	306.003998	306.165985	306.48999	306.003998	302.441986	299.85199	291.917999	286.412994	294.993988	298.231995	304.871002	306.813995	296.937012	298.231995	298.556	300.174988	299.528015	302.279999	301.147003	306.165985	308.593994	308.917999	309.727997	310.699005	311.184998	311.02301	310.699005	310.052002	310.375	308.270996
chrIV	619583	622383	YDR089W_chrIV:621991-624791	60	-	308.442993	311.229004	312.15799	309.681	312.46701	312.15799	312.777008	312.46701	312.46701	312.46701	311.229004	306.895996	276.097992	221.466003	310.765015	310.765015	311.539001	312.777008	310.299988	312.15799	312.931	312.46701	314.324005	314.170013	314.479004	300.859985	300.549988	308.90799	306.740997	312.002991	312.15799	313.549988	315.40799	316.490997	314.634003	315.40799	316.490997	316.490997	316.490997	315.872009	313.395996	315.872009	315.872009	316.181
chrXV	901088	901704	SNC2_chrXV:930610-931226	60	+	295.641998	301.471008	289.651001	290.299011	296.127991	301.794006	301.631989	288.355988	285.765991	295.156006	299.528015	301.30899	302.279999	302.441986	301.147003	299.690002	302.441986	302.118011	302.604004	303.412994	303.412994	302.928009	303.252014	287.38501	300.822998	302.441986	303.575012	301.955994	300.498993	301.471008	301.631989	302.118011	265.203003	298.231995	296.450989	275.565002	284.147003	273.946014	296.774994	300.984985	303.575012	299.365997	302.441986	307.299011
chrVII	921556	922444	MRPL9_chrVII:936020-936908	60	+	315.233002	314.260986	317.175995	316.85199	314.908997	315.880005	315.880005	315.717987	316.85199	317.337006	316.528015	315.880005	316.041992	317.337006	316.528015	318.957001	317.661011	320.089996	320.252014	320.898987	319.604004	320.252014	320.414001	320.414001	318.147003	317.498993	315.556	314.260986	258.565002	309.079987	318.147003	319.118011	318.30899	316.041992	314.584991	317.661011	318.30899	301.794006	302.928009	303.252014	309.403992	317.661011	311.509003	319.604004
chrXV	160645	161716	REX4_chrXV:180406-181478	60	+	284.470001	287.38501	294.184998	294.993988	290.622986	295.317993	295.317993	294.509003	295.966003	297.260986	297.260986	296.774994	291.917999	296.613007	295.803986	295.641998	296.290009	294.832001	297.908997	297.747009	297.747009	298.394012	298.556	298.717987	298.880005	298.717987	286.737	297.747009	295.641998	299.041992	298.071014	300.013	298.880005	298.556	299.85199	300.174988	300.337006	292.890015	300.013	301.471008	301.147003	301.955994	301.794006	300.337006
chrXVI	413584	414640	ATP4_chrXVI:407762-408818	60	+	403.79599	383.557007	381.776001	371.414001	398.777008	388.899994	397.804993	400.071991	399.747986	404.442993	404.928986	404.119995	404.605011	405.901001	404.119995	405.576996	396.996002	397.15799	396.51001	405.252991	405.739014	403.958008	405.252991	406.385986	407.196014	405.739014	407.033997	407.196014	407.196014	406.548004	401.69101	402.177002	402.5	401.69101	406.223999	407.196014	407.358002	406.548004	408.32901	408.32901	408.005005	408.32901	408.653015	408.166992
chrIV	412058	414634	MPS1_chrIV:400848-403424	60	+	337.252014	339.03299	336.765991	336.441986	337.738007	335.471008	336.118988	335.632996	337.899994	333.20401	335.147003	327.052002	327.860992	334.175995	334.5	274.756012	272.489014	256.136993	314.584991	334.175995	339.356995	338.222992	341.138	342.109009	342.595001	341.946991	340.003998	341.622986	333.85199	340.48999	337.899994	338.546997	342.595001	342.756989	342.595001	342.109009	342.109009	342.595001	341.622986	338.871002	334.822998	343.727997	344.052002	344.052002
chrX	267351	271287	SRS2_chrX:257141-261077	60	-	298.847992	299.002991	299.312012	302.71701	299.312012	301.169006	298.847992	297.765015	300.704987	300.859985	295.134003	298.537994	295.134003	291.109985	287.859985	293.740997	292.812012	296.835999	271.609985	284.454987	282.752991	276.71701	298.384003	295.597992	298.229004	300.240997	305.192993	304.729004	302.562012	303.181	272.847992	286.931	294.669006	303.027008	304.109985	303.645996	302.252991	304.109985	305.812012	307.669006	307.979004	307.204987	306.431	305.347992
chrII	359058	360001	YBR056W-A_chrII:351066-352018	60	-	320.204987	319.895996	319.431	321.597992	316.335999	314.634003	314.170013	315.71701	321.134003	315.562012	323.300995	323.454987	323.609985	323.454987	323.765015	304.884003	322.21701	320.204987	320.050995	322.21701	324.539001	323.609985	324.229004	325.002991	322.835999	325.46701	326.395996	328.097992	327.324005	327.479004	328.097992	327.015015	328.097992	328.562988	313.859985	327.942993	328.71701	328.872009	327.789001	315.562012	328.097992	325.312012	327.479004	328.71701
chrIV	1181564	1183268	CTS2_chrIV:1219349-1221053	60	-	295.752991	285.692993	208.001999	259.229004	250.251999	254.895004	240.966003	250.098007	249.942993	230.442993	171.632996	156.311005	292.037994	294.669006	294.824005	292.96701	294.824005	294.824005	296.062012	291.884003	292.657013	291.265015	288.479004	294.824005	292.347992	292.347992	291.574005	279.347992	284.299988	242.824005	256.287994	291.884003	294.669006	284.609985	289.097992	292.037994	293.276001	297.145996	295.907013	299.157013	300.549988	300.549988	299.931	295.442993
chrVII	67825	68410	OST5_chrVII:72630-73215	60	+	299.690002	298.880005	298.556	300.013	299.365997	293.536987	293.860992	289.489014	289.812988	296.937012	297.260986	300.661011	300.013	301.471008	301.471008	297.260986	297.098999	296.937012	300.984985	300.984985	300.498993	295.966003	296.127991	295.641998	299.041992	288.518005	299.365997	300.661011	300.174988	300.498993	300.498993	279.127014	295.803986	300.013	300.661011	297.260986	300.984985	301.30899	296.774994	299.20401	285.765991	301.631989	301.955994	301.471008
chrV	167271	167855	GIM4_chrV:148122-148706	60	-	300.859985	285.692993	296.527008	297.765015	296.990997	248.705002	290.181	294.824005	297.454987	293.431	296.062012	299.46701	299.777008	300.704987	301.324005	303.490997	302.40799	299.312012	297.454987	296.835999	298.229004	295.752991	300.085999	301.787994	303.799988	303.954987	299.777008	303.027008	302.40799	304.109985	303.954987	303.799988	302.097992	304.109985	304.109985	304.419006	303.645996	303.954987	303.645996	303.799988	272.074005	301.479004	303.335999	302.872009
chrX	701376	702698	RPS4A_chrX:701802-703122	60	+	315.394989	316.365997	314.098999	316.041992	317.661011	317.984985	317.014008	316.85199	317.337006	316.85199	317.014008	317.175995	317.498993	317.498993	317.175995	318.471008	319.118011	318.795013	319.118011	316.528015	318.30899	318.632996	317.337006	317.014008	303.575012	313.937012	316.85199	315.071014	314.098999	311.67099	318.471008	317.175995	318.471008	317.498993	319.118011	317.014008	304.871002	302.765991	319.118011	318.795013	319.765991	319.279999	316.20401	318.632996
chrXV	395460	397004	DBP5_chrXV:414413-415957	60	+	444.596008	445.891998	445.730011	444.110992	446.539001	447.024994	446.377014	438.768005	445.243988	445.082001	446.700989	445.567993	447.671997	447.510986	446.214996	379.51001	444.757996	447.834015	444.757996	443.463013	447.348999	446.863007	449.453003	446.053009	447.187012	429.214996	421.444	440.709991	433.263	434.234009	420.471985	424.519989	427.596008	438.929993	442.653015	409.300995	417.071991	430.347992	439.901001	425.166992	432.61499	432.938995	442.97699	440.872009
chrII	64743	65391	SCS22_chrII:46528-47176	60	+	330.451996	331.908997	331.908997	331.908997	331.584991	324.622986	323.003998	321.546997	328.994995	326.079987	328.994995	328.184998	332.718994	308.593994	331.908997	333.690002	330.937988	322.356995	318.471008	314.423004	325.270996	330.451996	320.252014	321.222992	328.02301	333.20401	332.233002	331.100006	331.584991	334.661011	334.822998	333.528015	333.528015	333.20401	330.127991	333.041992	335.957001	235.897995	337.899994	338.38501	338.062012	337.738007	338.546997	335.30899
chrVII	743658	744731	YGR131W_chrVII:754158-755230	60	-	438.908997	437.360992	439.217987	437.515991	438.598999	437.980011	435.658997	439.992004	439.528015	437.825012	439.992004	440.610992	441.848999	404.550995	369.265015	405.789001	439.992004	433.028015	442.622986	442.622986	443.705994	445.098999	441.075012	442.313995	441.540009	441.38501	440.765991	443.242004	443.860992	444.015991	441.694	436.742004	439.528015	429.158997	433.028015	440.147003	434.88501	440.455994	436.433014	440.765991	439.372986	427.92099	425.908997	435.040009
chrXI	55308	56244	ADD66_chrXI:48916-49852	60	+	291.432007	291.917999	291.432007	289.165985	289.489014	271.518005	284.631989	267.794006	243.994003	283.337006	285.928009	291.432007	278.156006	291.756012	290.460999	292.079987	291.269989	291.269989	290.299011	288.194	272.165009	282.527008	242.697998	245.774994	284.147003	286.412994	286.898987	286.575012	287.222992	289.328003	284.955994	291.593994	292.242004	293.213013	293.375	292.403992	292.242004	293.050995	289.328003	287.38501	289.328003	291.593994	290.460999	292.403992
chrX	583299	584867	CSN12_chrX:583703-585271	60	-	2.78574	2.63098	2.78574	2.63098	2.78574	2.78574	2.47621	2.78574	2.78574	2.63098	2.63098	2.32145	2.32145	1.7024	1.7024	2.78574	2.78574	2.78574	2.9405	2.9405	2.78574	2.78574	2.78574	2.78574	2.9405	2.9405	2.9405	2.9405	2.9405	2.78574	2.9405	2.9405	2.78574	2.9405	2.9405	2.9405	2.9405	2.9405	2.9405	2.9405	2.9405	2.78574	2.9405	2.9405
chrIX	150922	153293	YIL108W_chrIX:160660-163028	60	-	295.752991	286.776001	296.372009	296.990997	296.681	293.895996	296.681	296.835999	294.359985	294.049988	293.431	293.895996	288.324005	294.669006	297.145996	295.134003	296.062012	293.895996	295.287994	294.669006	292.502991	283.526001	290.645996	286.46701	285.384003	292.96701	289.71701	297.299988	296.062012	297.145996	293.585999	295.597992	296.527008	289.71701	295.287994	290.490997	293.276001	296.527008	291.265015	271.764008	299.312012	297.919006	297.919006	294.824005
chrXIV	441538	442571	OCA1_chrXIV:438317-439349	60	+	292.727997	293.050995	292.56601	289.328003	291.432007	293.050995	291.917999	293.213013	292.242004	293.536987	293.213013	292.727997	292.56601	287.546997	283.498993	283.984985	286.088989	288.194	290.622986	289.489014	278.480011	293.213013	292.727997	292.242004	292.890015	293.213013	289.651001	291.269989	292.079987	293.860992	294.184998	294.509003	294.02301	294.02301	292.890015	290.622986	286.737	289.328003	292.890015	289.003998	289.651001	291.109009	289.975006	291.269989
chrXI	609021	610221	RPF2_chrXI:591382-592582	60	+	289.489014	288.679993	283.174988	283.822998	291.432007	285.604004	287.709015	287.709015	290.946991	290.785004	291.593994	291.432007	284.631989	287.869995	286.575012	285.279999	284.955994	287.709015	286.575012	289.975006	291.593994	292.727997	292.56601	291.917999	292.727997	291.917999	292.403992	284.631989	292.890015	293.536987	293.699005	294.02301	293.860992	293.699005	293.699005	293.213013	292.727997	292.403992	288.355988	292.890015	281.717987	293.860992	294.509003	294.670013
chrXIV	619902	621662	YNL011C_chrXIV:611671-613431	60	+	280.098999	283.013	284.308014	284.470001	284.308014	283.661011	281.880005	280.584991	282.688995	280.260986	281.556	280.098999	282.20401	283.337006	274.432007	277.993988	284.631989	284.955994	285.279999	281.717987	283.661011	283.174988	249.983994	251.602997	284.470001	283.013	285.604004	286.251007	286.898987	286.088989	262.774994	285.279999	285.604004	286.737	286.412994	286.412994	282.527008	287.222992	287.222992	281.717987	287.869995	287.38501	283.822998	287.061005
chrXVI	159662	162224	TYW1_chrXVI:159850-162418	60	-	341.872009	374.837006	375.610992	375.765015	372.050995	374.527008	360.289001	369.884003	369.265015	373.752991	374.372009	368.182007	369.420013	374.992004	372.205994	374.527008	369.730011	373.444	372.825012	370.967987	372.050995	371.895996	365.705994	366.015015	347.90799	366.325012	366.325012	376.230011	377.777008	379.789001	378.242004	377.932007	374.992004	372.360992	373.752991	372.515015	360.598999	368.645996	373.134003	381.182007	381.492004	381.955994	382.420013	382.110992
chrXIV	62311	63688	YPT11_YNL303W_chrXIV:60257-61634	60	-	498.028015	498.338013	500.350006	499.265991	497.873993	496.015991	498.957001	497.873993	497.718994	499.730988	489.207001	498.028015	486.88501	482.862	495.552002	496.945007	496.790009	501.433014	500.968994	496.945007	491.063995	482.397003	491.993011	500.040009	502.515991	499.265991	499.112	498.957001	489.207001	496.480988	489.980988	497.563995	502.362	503.445007	498.338013	501.897003	494.313995	479.765991	490.13501	500.505005	491.683014	497.255005	500.350006	502.052002
chrVI	187390	189046	UBP6_chrVI:164992-166648	60	-	288.479004	291.265015	289.562012	290.954987	289.71701	290.954987	289.71701	292.812012	292.502991	292.502991	292.812012	292.657013	292.347992	292.812012	291.729004	291.884003	291.574005	290.335999	290.645996	290.490997	290.026001	290.490997	291.574005	293.585999	292.96701	292.812012	293.122009	292.96701	291.884003	282.752991	293.122009	292.657013	292.657013	293.431	293.431	293.431	293.895996	293.740997	285.074005	294.359985	294.669006	290.954987	284.144989	275.632996
chrXV	928688	929368	UBC11_chrXV:958202-958882	60	+	290.785004	291.109009	291.917999	291.917999	292.242004	288.84201	292.56601	292.890015	292.079987	292.242004	266.661011	255.326996	276.699005	272.326996	292.079987	291.756012	291.917999	291.917999	291.269989	292.56601	293.213013	292.403992	292.403992	291.917999	292.890015	293.050995	292.403992	293.375	292.890015	290.460999	289.328003	289.651001	292.403992	289.975006	271.355988	257.917999	248.365005	267.470001	284.794006	283.661011	291.756012	291.269989	293.213013	293.536987
chrIV	1346430	1346559	MFA1_chrIV:1385117-1385245	60	-	355.490997	358.587006	364.777008	357.039001	366.634003	365.859985	363.229004	362.920013	362.300995	356.420013	355.027008	344.96701	345.432007	346.825012	337.539001	354.872009	363.539001	361.990997	364.15799	365.550995	365.705994	368.490997	369.265015	369.730011	370.502991	369.110992	370.039001	371.432007	370.967987	370.348999	370.039001	370.348999	366.944	357.039001	364.777008	362.300995	369.420013	367.252991	367.40799	366.944	361.837006	364.777008	369.575012	371.740997
chrXV	488692	489324	YOR097C_chrXV:506933-507565	60	+	346.480988	345.833008	346.157013	323.976013	345.833008	345.994995	347.451996	347.614014	338.871002	346.966003	345.833008	337.575989	341.622986	335.147003	346.966003	346.157013	347.614014	347.614014	347.614014	344.700012	346.157013	340.328003	339.03299	344.376007	343.890015	345.509003	349.394989	344.052002	342.919006	340.48999	300.822998	294.832001	300.984985	342.109009	338.222992	345.509003	350.365997	349.557007	350.85199	352.147003	352.795013	351.824005	342.919006	350.042999
chrV	243030	245006	ARB1_chrV:223270-225246	60	+	322.679993	323.165985	322.84201	322.679993	319.441986	323.813995	322.84201	322.356995	315.071014	325.595001	321.38501	322.195007	323.003998	322.518005	321.546997	326.079987	327.537994	323.813995	323.813995	326.890015	328.509003	328.833008	317.175995	329.480011	329.641998	329.319	328.833008	329.641998	326.242004	327.537994	327.213989	330.290009	330.290009	331.100006	331.260986	331.100006	327.860992	330.937988	329.641998	329.966003	316.690002	328.184998	328.184998	334.175995
chrIV	796439	798731	SUP35_chrIV:808263-810551	60	-	293.431	295.752991	277.026001	250.098007	297.765015	286.776001	297.919006	303.181	301.324005	302.252991	300.859985	301.169006	300.240997	299.002991	304.729004	303.645996	303.490997	298.692993	303.027008	304.574005	303.645996	305.502991	306.122009	305.812012	306.740997	286.931	305.347992	308.134003	307.515015	309.372009	309.372009	308.90799	308.289001	305.192993	308.597992	308.597992	308.289001	306.740997	308.752991	309.835999	309.990997	304.574005	309.527008	308.289001
chrVII	817893	819109	YGR168C_chrVII:833330-834546	60	+	283.013	290.460999	292.56601	286.737	287.222992	285.441986	291.269989	291.432007	288.518005	288.679993	288.518005	289.651001	289.975006	289.975006	291.109009	289.975006	295.966003	294.02301	293.375	268.765015	287.869995	286.088989	293.860992	294.670013	294.346985	288.518005	292.242004	294.509003	294.670013	294.02301	295.317993	294.832001	289.003998	292.56601	295.480011	293.050995	296.450989	296.774994	296.450989	296.774994	296.450989	296.774994	294.02301	292.403992
chrII	786402	788026	APM3_chrII:777904-779528	60	+	285.118011	287.546997	286.251007	288.032013	289.165985	289.489014	289.489014	289.651001	289.812988	288.84201	288.679993	288.194	282.041992	288.032013	288.032013	287.38501	283.822998	282.365997	282.20401	282.527008	281.717987	265.527008	263.584015	261.803009	260.832001	263.746002	247.231995	249.175003	281.880005	285.928009	278.966003	277.832001	283.661011	284.631989	288.84201	288.679993	286.898987	284.955994	283.174988	286.412994	279.937012	291.432007	288.84201	290.299011
chrVIII	499005	500301	RPS4B_chrVIII:504352-505648	60	+	312.641998	312.317993	312.156006	312.156006	311.02301	306.328003	309.56601	307.946991	255.813004	300.822998	302.279999	300.822998	310.375	309.079987	299.528015	299.85199	299.041992	307.946991	311.02301	311.67099	310.860992	311.67099	306.48999	310.536987	310.536987	308.593994	309.890015	311.02301	304.546997	306.975006	308.433014	309.890015	309.890015	311.67099	314.260986	314.747009	316.041992	314.423004	313.937012	310.536987	288.355988	290.460999	290.299011	315.394989
chrXIII	380747	382456	MOT3_chrXIII:408946-410674	60	-	300.240997	301.942993	301.324005	301.787994	301.479004	294.204987	291.265015	296.062012	297.609985	296.527008	295.752991	295.597992	293.740997	293.585999	295.752991	296.835999	290.181	298.692993	296.062012	297.919006	301.324005	294.204987	292.502991	296.835999	297.299988	299.622009	299.157013	300.085999	301.169006	297.454987	302.562012	298.384003	301.787994	304.729004	300.704987	303.335999	301.942993	302.71701	303.181	301.015015	301.787994	303.645996	301.942993	304.574005
chrXIV	411492	413220	DMA2_chrXIV:408289-410017	60	-	284.454987	284.144989	283.681	285.229004	285.229004	286.157013	286.157013	281.824005	284.764008	286.46701	285.384003	286.46701	285.847992	286.931	281.669006	287.240997	286.931	286.622009	286.931	286.776001	284.764008	287.549988	288.169006	287.859985	286.931	285.847992	283.526001	256.132996	273.931	253.192993	268.979004	284.609985	278.109985	281.204987	281.359985	284.764008	274.859985	276.252991	273.931	286.622009	285.384003	286.931	285.692993	285.537994
chrXV	687587	689059	MCA1_chrXV:717065-718537	60	-	271.609985	271.764008	271.609985	272.074005	272.229004	271.764008	271.144989	270.990997	270.062012	266.037994	266.192993	262.324005	270.21701	270.21701	271.144989	273.157013	273.622009	271.299988	267.585999	270.526001	269.132996	269.442993	271.609985	271.764008	274.394989	274.549988	274.240997	266.192993	274.394989	272.074005	273.622009	274.394989	273.931	274.549988	274.859985	275.169006	275.324005	275.787994	275.479004	258.299988	257.98999	257.835999	274.549988	271.764008
chrXII	436591	437976	PCD1_chrXII:441348-442732	60	+	279.450989	280.90799	278.966003	278.480011	279.289001	280.260986	275.242004	279.774994	280.747009	280.747009	279.613007	279.127014	278.803986	281.394012	281.556	281.394012	282.365997	281.394012	281.231995	280.260986	280.747009	280.098999	282.20401	282.365997	282.041992	283.661011	283.498993	281.880005	283.984985	283.498993	282.688995	283.498993	285.118011	284.308014	285.118011	284.955994	284.631989	283.661011	283.984985	283.337006	284.794006	285.118011	285.118011	284.794006
chrXVI	612862	614126	CCL1_chrXVI:613314-614578	60	+	315.233002	311.833008	315.071014	330.451996	338.546997	342.270996	342.756989	343.243011	344.700012	345.023987	344.052002	344.862	345.023987	341.946991	343.56601	342.919006	343.56601	344.862	345.994995	346.643005	347.127991	348.100006	335.957001	340.165985	347.776001	339.356995	347.937988	348.261993	346.480988	348.584991	345.023987	344.376007	316.85199	343.403992	347.937988	347.937988	348.584991	349.233002	348.100006	346.643005	340.48999	337.414001	332.233002	330.937988
chrXVI	731456	732176	RPL11A_chrXVI:731169-731889	60	+	281.070007	266.822998	266.174988	281.556	281.231995	280.423004	277.993988	279.937012	282.041992	281.717987	283.661011	283.337006	282.365997	283.337006	282.527008	278.480011	281.394012	279.450989	284.794006	284.631989	281.717987	283.337006	283.661011	283.822998	284.794006	284.631989	285.118011	283.984985	282.851013	279.450989	281.556	283.661011	275.403992	277.346008	278.156006	239.460007	265.688995	275.72699	284.955994	287.061005	286.898987	286.898987	287.061005	287.222992
chrX	464805	466005	TDH2_chrX:453563-454763	60	+	279.289001	278.966003	280.260986	282.851013	285.441986	288.194	289.328003	287.222992	289.489014	289.165985	290.136993	289.975006	290.785004	290.460999	290.460999	289.651001	290.299011	290.299011	291.432007	291.109009	287.709015	289.489014	290.299011	289.812988	289.812988	290.785004	290.622986	291.593994	291.269989	291.432007	290.136993	290.299011	289.003998	279.774994	289.651001	290.136993	288.84201	291.269989	291.109009	291.269989	291.593994	293.050995	290.136993	293.213013
chrXV	915072	916504	MRS2_chrXV:944582-946014	60	-	322.990997	321.289001	316.954987	319.585999	314.942993	313.704987	312.312012	307.359985	311.692993	320.670013	324.074005	325.002991	325.002991	323.145996	302.71701	321.289001	320.204987	319.277008	324.692993	324.692993	326.240997	328.252991	328.562988	328.71701	326.550995	316.181	316.027008	310.765015	324.074005	327.324005	331.192993	331.347992	330.265015	331.812988	331.65799	331.502991	331.192993	330.884003	331.192993	330.109985	329.335999	329.800995	324.539001	329.027008
chrVII	531062	531630	VMA7_chrVII:526843-527411	60	+	355.385986	358.299988	358.462006	358.623993	360.243011	359.109009	358.138	356.03299	356.356995	355.871002	356.681	360.727997	361.213989	360.243011	361.376007	361.376007	359.919006	361.376007	361.537994	362.186005	358.138	361.862	362.347992	357.652008	360.243011	360.243011	363.804993	363.804993	363.480988	361.537994	360.890015	362.833008	363.96701	364.614014	364.128998	358.947998	362.509003	363.643005	357.652008	365.424011	366.557007	366.557007	350.365997	367.042999
chrXII	787574	788239	YLR346C_chrXII:822067-822731	60	+	284.308014	284.308014	284.308014	284.794006	284.955994	284.308014	283.498993	285.118011	285.279999	283.498993	284.147003	285.604004	285.765991	285.118011	283.984985	284.955994	284.794006	280.423004	276.699005	278.803986	280.260986	284.147003	281.717987	278.317993	284.794006	286.088989	285.441986	284.955994	285.118011	285.604004	279.613007	285.604004	286.088989	282.20401	286.575012	286.737	286.088989	285.604004	286.575012	286.737	286.088989	265.688995	285.928009	286.575012
chrV	432299	433624	NSA2_chrV:412929-414257	60	+	282.851013	283.822998	275.72699	281.070007	283.174988	284.631989	283.984985	283.661011	283.984985	283.984985	281.880005	281.556	283.661011	284.631989	284.955994	285.118011	284.794006	285.604004	284.631989	285.604004	285.604004	285.279999	286.251007	286.898987	287.709015	287.546997	283.822998	285.604004	283.984985	287.709015	288.032013	287.546997	287.546997	287.222992	285.118011	252.412994	267.955994	239.136002	218.089005	236.546005	220.679001	274.593994	281.231995	288.518005
chrVIII	375653	375789	SNR32_chrVIII:381551-381687	60	-	501.588013	499.88501	500.040009	497.100006	498.647003	498.028015	500.040009	499.42099	499.265991	496.63501	494.623993	498.338013	500.195007	500.813995	485.183014	493.695007	493.695007	495.397003	498.957001	499.265991	501.743011	503.445007	502.362	503.600006	501.743011	490.445007	499.575989	501.433014	501.743011	504.838013	506.695007	505.92099	505.612	505.92099	505.92099	502.980988	500.350006	503.290009	501.278015	503.755005	501.897003	505.612	504.993011	502.515991
chrII	611470	612254	NTC20_chrII:603401-604185	60	+	275.242004	275.565002	273.622986	274.432007	273.785004	275.72699	275.72699	262.937012	274.756012	275.565002	268.118011	269.088989	269.251007	252.089005	275.72699	274.269989	277.184998	277.507996	277.507996	276.375	275.565002	272.165009	274.917999	273.299011	263.260986	181.173996	169.354996	204.811996	218.089005	215.498001	243.832001	234.440994	254.356003	252.574997	277.346008	277.184998	276.860992	276.375	276.213013	276.213013	274.108002	275.889008	276.536987	277.346008
chrXV	469383	471579	YVC1_chrXV:487640-489824	60	-	447.730011	449.278015	448.348999	447.575012	416.158997	448.658997	446.647003	447.265991	437.205994	442.933014	434.265991	431.63501	425.444	445.098999	447.42099	447.110992	445.563995	447.88501	447.42099	446.337006	447.110992	446.802002	445.872986	445.253998	447.575012	449.742004	449.897003	450.205994	450.052002	444.945007	446.028015	448.967987	450.205994	448.348999	434.575012	450.980011	451.13501	451.598999	451.13501	448.813995	447.730011	449.587006	449.433014	451.908997
chrIV	1154214	1157358	SPC110_chrIV:1186076-1189220	60	-	97.965202	106.321999	108.025002	118.549004	128.298996	131.238998	134.179993	142.072998	146.561005	151.513	152.751007	156.001007	161.882004	183.395004	184.477997	187.264008	196.395004	198.251999	186.490005	199.798996	205.371002	221.931	228.895004	233.227997	235.395004	236.942993	237.406998	224.561996	238.026001	234.776001	229.050003	236.477997	238.800003	238.490005	242.050003	233.227997	244.216995	245.145004	245.764008	247.621002	249.324005	249.324005	250.098007	253.501999
chrXVI	53216	54904	APM1_chrXVI:51013-52701	60	+	282.20401	281.556	278.641998	280.90799	281.880005	266.984009	265.688995	262.450989	256.622009	279.450989	282.20401	282.688995	282.041992	283.337006	283.174988	282.851013	285.118011	284.147003	285.765991	285.118011	284.147003	282.688995	283.337006	282.527008	284.470001	285.604004	286.412994	287.061005	286.737	286.251007	283.337006	283.822998	284.308014	286.575012	286.737	283.337006	286.412994	279.127014	277.346008	282.20401	283.984985	274.917999	283.013	281.070007
chrVIII	135103	136300	YSC83_chrVIII:138697-139897	60	-	272.074005	270.681	264.644989	273.312012	271.764008	273.776001	274.240997	273.931	274.859985	277.954987	277.181	277.181	277.799988	278.574005	278.419006	277.490997	276.71701	277.026001	276.71701	275.787994	276.252991	271.454987	274.859985	276.097992	273.46701	272.229004	274.549988	275.169006	278.729004	279.037994	276.872009	274.859985	276.562012	273.312012	279.502991	279.657013	280.276001	281.049988	280.431	280.894989	279.037994	279.192993	279.037994	274.240997
chrXVI	730764	731460	SNT309_chrXVI:730477-731173	60	-	278.574005	273.312012	279.96701	280.431	279.812012	279.657013	279.96701	281.204987	280.740997	281.359985	281.669006	281.514008	281.204987	281.204987	280.894989	280.431	279.657013	279.037994	280.894989	281.824005	281.669006	282.134003	281.824005	281.514008	275.632996	277.335999	278.729004	281.979004	280.122009	282.442993	281.049988	281.204987	281.359985	273.776001	252.108994	280.431	282.134003	282.134003	282.134003	281.824005	282.134003	281.669006	281.824005	281.359985
chrXI	91313	92889	HYM1_chrXI:84575-86151	60	-	267.585999	265.574005	251.645004	181.382996	260.776001	263.407013	260.931	258.299988	252.264008	256.442993	262.632996	261.085999	264.799988	260.312012	265.574005	270.062012	270.681	267.121002	273.002014	273.002014	272.537994	265.574005	272.229004	271.764008	266.347992	272.074005	272.229004	272.382996	272.692993	272.382996	272.382996	273.312012	273.931	270.372009	274.085999	274.549988	274.085999	274.240997	274.240997	274.704987	273.776001	272.229004	274.549988	274.549988
chrV	207671	208775	BIM1_chrV:188234-189338	60	-	279.192993	280.122009	277.644989	271.919006	275.632996	275.324005	277.490997	280.431	276.562012	281.669006	281.824005	282.287994	281.824005	281.979004	281.979004	280.585999	277.335999	278.419006	279.657013	280.122009	282.597992	283.062012	283.21701	283.372009	281.979004	282.287994	281.514008	282.442993	281.979004	281.514008	283.681	283.372009	283.526001	282.134003	284.454987	284.299988	284.609985	284.454987	284.454987	285.074005	283.835999	282.287994	283.372009	283.526001
chrXIII	769033	770976	YMR265C_chrXIII:796398-798342	60	+	270.54599	271.355988	270.708008	270.384003	268.441986	269.412994	270.869995	269.412994	270.708008	269.575012	271.518005	270.869995	271.518005	271.355988	272.812988	273.299011	273.136993	273.136993	272.651001	272.651001	272.003998	271.84201	265.36499	269.898987	267.955994	267.308014	267.308014	229.584	234.764999	270.061005	271.679993	274.917999	274.917999	275.079987	274.917999	271.032013	269.898987	252.574997	249.498001	254.679993	264.231995	275.079987	275.403992	275.079987
chrX	696669	698053	YJR142W_chrX:697078-698462	60	-	265.419006	265.574005	265.729004	267.121002	267.431	267.121002	268.049988	267.740997	268.359985	265.729004	267.585999	264.335999	255.669006	255.669006	262.787994	259.074005	260.46701	263.71701	262.942993	262.169006	258.919006	256.132996	258.764008	262.169006	263.097992	261.085999	262.787994	265.109985	256.132996	256.752014	261.085999	268.979004	268.979004	269.132996	268.204987	268.514008	267.276001	268.514008	264.490997	264.335999	266.037994	266.502014	267.276001	269.442993
chrXIII	203985	205305	YOX1_chrXIII:221329-222649	60	-	391.242004	399.753998	399.598999	400.217987	400.062988	400.217987	401.300995	403.467987	402.694	404.397003	399.90799	402.38501	395.88501	393.40799	397.432007	400.992004	395.420013	399.90799	398.050995	387.372986	382.575012	392.480011	396.967987	360.752991	393.562988	388.920013	390.777008	386.289001	402.075012	400.992004	400.062988	373.289001	370.502991	373.289001	403.003998	395.110992	400.992004	402.694	401.610992	398.825012	401.610992	404.087006	403.15799	408.265991
chrIV	213753	214810	CRD1_chrIV:201604-202660	60	+	271.518005	270.869995	270.708008	270.54599	271.355988	271.355988	265.36499	263.098999	266.337006	264.070007	270.061005	268.441986	269.737	268.927002	265.688995	262.937012	272.165009	271.194	270.384003	271.194	272.165009	274.756012	275.242004	273.460999	273.785004	273.136993	270.061005	274.756012	270.708008	270.869995	273.946014	273.946014	273.785004	273.946014	273.622986	271.518005	268.765015	265.203003	265.36499	268.927002	274.108002	275.079987	275.079987	274.432007
chrIV	193258	195212	SAS10_chrIV:181100-183060	60	+	289.165985	284.147003	282.688995	286.088989	283.337006	280.260986	267.470001	220.192993	246.098007	281.070007	285.279999	287.222992	287.222992	288.679993	286.251007	288.679993	288.518005	284.631989	285.928009	282.688995	288.84201	291.593994	290.946991	292.079987	292.079987	291.593994	257.756012	292.079987	292.242004	291.917999	291.593994	291.756012	286.251007	280.098999	276.375	281.394012	268.441986	289.003998	292.079987	283.498993	283.174988	293.213013	292.079987	291.917999
chrIV	426180	428164	RPN4_chrIV:414976-416960	60	+	279.127014	280.260986	281.394012	277.507996	280.90799	278.641998	241.078995	237.194	256.783997	266.984009	261.640991	243.184006	276.699005	280.260986	278.156006	278.641998	273.460999	280.260986	282.20401	281.880005	281.880005	282.851013	281.556	281.556	281.880005	266.337006	282.688995	281.556	281.394012	281.880005	281.880005	283.174988	281.556	281.070007	280.260986	280.90799	281.231995	283.498993	283.498993	283.661011	284.308014	284.631989	284.308014	284.147003
chrVII	187202	188665	SUA5_HUR1_chrVII:185989-187485	60	-	273.002014	265.419006	267.585999	270.21701	264.799988	247.931	208.156998	272.229004	272.229004	258.609009	276.097992	275.942993	275.014008	277.181	278.109985	267.894989	268.049988	278.109985	276.252991	272.074005	273.622009	269.287994	274.859985	278.419006	277.644989	279.502991	279.347992	279.502991	278.882996	278.419006	277.335999	279.347992	279.192993	277.644989	281.049988	280.894989	281.204987	280.276001	280.122009	280.585999	278.729004	277.335999	278.882996	277.644989
chrIV	520737	523320	LYS14_chrIV:509674-512258	60	+	358.138	356.681	316.528015	366.718994	364.614014	363.480988	363.804993	363.643005	350.528015	357.976013	357.48999	336.118988	358.947998	364.937988	367.204987	364.937988	362.994995	364.776001	352.632996	367.042999	371.414001	371.899994	370.928986	372.548004	370.118988	369.795013	303.089996	368.5	371.091003	370.281006	370.442993	371.252014	370.605011	367.528992	366.881012	353.605011	354.252014	360.727997	364.937988	373.519012	374.166992	374.32901	373.356995	367.528992
chrVII	946808	947688	YGR235C_chrVII:961251-962131	60	+	269.898987	270.384003	269.088989	268.927002	264.880005	265.203003	266.498993	264.880005	267.145996	266.822998	262.937012	228.774002	267.470001	269.251007	269.737	264.880005	268.441986	269.412994	264.070007	266.822998	269.088989	269.251007	269.088989	271.032013	271.355988	272.326996	271.194	272.003998	272.165009	271.84201	272.326996	272.003998	270.869995	272.165009	272.165009	272.003998	272.326996	269.898987	272.489014	272.489014	272.326996	271.355988	270.222992	269.088989
chrXIII	470346	471970	FMP24_chrXIII:497658-499282	60	-	304.109985	302.872009	304.574005	299.312012	303.490997	302.252991	302.252991	301.324005	305.812012	308.289001	306.431	309.062012	309.21701	307.979004	309.372009	309.527008	309.372009	309.21701	310.299988	309.990997	310.919006	311.384003	312.15799	311.692993	309.062012	311.384003	309.062012	308.134003	308.752991	311.847992	311.847992	310.919006	311.692993	309.835999	310.765015	309.681	312.312012	310.765015	311.847992	312.931	310.609985	312.777008	311.074005	311.847992
chrXV	210891	212155	YOL053W_chrXV:230163-231427	60	-	42.0956	38.0718	40.083698	52.310001	52.310001	50.607601	52.464802	52.7743	53.857601	53.5481	53.7029	53.393299	52.9291	53.857601	54.012402	53.393299	53.083801	51.071899	54.012402	56.7981	58.810101	62.524399	63.143398	63.762501	61.1315	62.214901	65.310097	65.464897	66.0839	66.238701	66.393501	66.857803	66.548203	67.941101	68.405403	68.095901	69.024399	69.488701	69.953003	70.417297	69.953003	70.107803	70.417297	70.572098
chrXVI	326621	327772	MRP51_chrXVI:326538-327690	60	-	285.384003	294.979004	296.062012	295.752991	294.515015	296.835999	297.145996	296.681	296.835999	296.990997	296.835999	296.990997	288.634003	260.621002	295.752991	295.134003	291.884003	292.812012	294.049988	290.954987	176.274994	293.276001	287.549988	284.609985	289.562012	291.265015	290.026001	246.692993	202.740005	292.192993	297.609985	294.979004	302.097992	302.71701	302.71701	302.872009	302.252991	300.704987	302.40799	296.990997	296.372009	295.907013	296.062012	284.919006
chrIX	245697	249521	NEO1_chrIX:261114-264938	60	-	266.657013	267.894989	267.585999	264.799988	267.585999	266.96701	267.585999	267.585999	266.037994	267.894989	264.954987	266.192993	267.431	269.287994	269.442993	266.192993	262.324005	260.931	258.919006	256.442993	260.46701	249.169006	261.23999	262.324005	264.335999	259.692993	260.312012	260.776001	266.502014	263.871002	266.347992	264.954987	268.669006	267.894989	269.287994	269.752014	269.597992	270.372009	268.514008	268.204987	268.979004	269.907013	268.669006	269.442993
chrXII	101427	106019	SPA2_chrXII:100810-105402	60	-	366.634003	366.170013	366.634003	366.789001	366.789001	364.002991	367.40799	367.252991	366.634003	366.789001	366.789001	366.480011	366.789001	364.467987	357.194	355.800995	358.740997	345.895996	359.050995	346.205994	347.134003	311.229004	309.372009	306.585999	286.776001	245.455002	248.395004	261.704987	307.049988	308.752991	324.074005	360.752991	359.979004	359.979004	360.752991	366.789001	366.170013	366.634003	371.432007	372.050995	372.050995	372.050995	371.432007	366.634003
chrXVI	690295	692151	NOT5_chrXVI:690006-691862	60	-	265.729004	264.335999	266.812012	267.740997	266.037994	262.014008	225.335007	257.681	261.394989	256.597992	254.121002	261.704987	268.824005	270.372009	269.132996	268.824005	267.585999	271.609985	270.21701	270.526001	271.299988	270.835999	271.299988	270.835999	268.514008	212.800003	181.537003	270.372009	271.144989	270.681	270.372009	271.299988	269.442993	267.740997	269.752014	270.835999	267.431	272.537994	271.919006	272.229004	272.537994	273.312012	273.622009	272.229004
chrV	254612	255308	MXR1_chrV:234850-235546	60	-	250.251999	249.787994	235.705002	269.907013	273.622009	273.931	271.764008	274.859985	274.549988	275.632996	271.299988	267.121002	275.942993	243.287994	275.324005	275.632996	273.931	274.859985	270.372009	270.062012	233.847	257.062012	264.335999	265.109985	269.442993	275.787994	275.787994	275.324005	272.229004	276.71701	275.942993	278.109985	278.109985	275.787994	277.644989	272.847992	273.776001	277.026001	275.942993	277.026001	277.799988	278.109985	278.109985	277.644989
chrXII	465495	466447	PUS5_chrXII:494339-495291	60	+	98.4394	98.925102	98.925102	98.115601	98.763199	95.8489	102.163002	110.582001	128.554001	142.802002	150.087997	164.173996	177.774002	185.382996	188.136002	191.860001	194.287994	194.612	194.774002	192.992996	184.735992	198.822006	206.755005	208.050003	209.345993	209.507004	205.298004	208.212006	201.412003	209.507004	218.25	233.470001	241.565002	252.089005	253.546005	260.18399	264.717987	266.013	266.661011	266.337006	266.661011	267.955994	268.765015	270.222992
chrXI	360933	362685	YKL047W_chrXI:349439-351191	60	-	260.157013	263.871002	264.490997	262.324005	261.859985	262.324005	262.479004	263.252014	260.621002	254.740005	263.252014	264.490997	263.871002	260.931	262.479004	264.335999	262.479004	239.419006	233.692993	245.919006	238.490005	263.097992	265.882996	264.799988	266.812012	266.192993	264.799988	258.144989	251.026001	239.419006	263.871002	265.419006	266.037994	261.859985	264.181	262.942993	259.074005	260.621002	266.347992	264.799988	267.276001	267.585999	266.502014	267.276001
chrXV	498118	499159	OST2_chrXV:516357-517397	60	+	204.649994	257.108002	263.098999	272.003998	272.003998	271.679993	271.518005	267.470001	267.955994	267.631989	268.927002	269.412994	266.337006	267.308014	269.737	271.032013	263.584015	260.022003	246.746002	266.498993	267.955994	270.384003	270.708008	267.955994	267.955994	267.308014	268.441986	269.737	270.222992	268.441986	267.794006	266.174988	267.145996	254.031998	264.070007	258.889008	264.880005	270.384003	271.355988	270.384003	268.118011	269.412994	271.032013	268.765015
chrXV	896003	901244	MYO2_chrXV:925526-930766	60	-	13.0001	13.0001	12.8454	12.8454	13.0001	12.8454	12.6906	12.6906	12.5358	12.8454	13.1549	13.3096	13.4644	13.4644	12.8454	13.7739	13.6192	14.2382	13.7739	13.7739	14.2382	14.5478	14.8573	15.012	15.1668	15.1668	15.1668	14.8573	15.9406	15.7859	16.4049	16.4049	16.8692	17.3335	18.1073	18.5716	18.2621	18.8811	18.7264	19.190701	19.5002	19.6549	19.5002	21.3573
chrI	129908	131238	NTG1_chrI:126746-128074	60	+	268.927002	268.602997	263.260986	256.783997	260.346008	260.346008	268.118011	268.279999	268.118011	267.955994	268.279999	269.251007	262.613007	261.803009	261.480011	261.640991	267.308014	267.145996	267.631989	267.631989	266.822998	268.441986	268.118011	266.013	260.993988	268.118011	263.584015	266.984009	266.984009	269.737	270.384003	269.737	270.061005	269.737	270.222992	270.54599	269.088989	270.54599	269.737	269.412994	270.384003	269.575012	268.927002	268.765015
chrV	482327	484331	SCC4_chrV:462906-464906	60	+	48.572102	49.867298	54.2388	56.019798	56.6674	60.3913	60.715099	60.876999	61.038898	61.038898	60.715099	59.905499	58.934101	60.067402	60.5532	61.524601	64.438904	63.791302	57.314999	66.705597	67.029404	67.191299	67.191299	66.057999	66.057999	62.819901	67.029404	66.8675	66.705597	67.029404	66.705597	67.191299	67.515198	68.0009	66.705597	67.838997	67.677101	67.029404	67.353302	67.838997	67.515198	66.381798	67.838997	68.0009
chrXV	67423	68809	MDH2_chrXV:81622-83006	60	+	970.469971	970.145996	967.879028	966.583984	958.164978	916.71698	945.697998	953.79303	960.755005	958.489014	957.35498	964.317017	967.554993	967.71698	964.155029	966.745972	959.622009	960.27002	957.841003	950.879028	958.651001	954.117004	956.869995	967.554993	966.745972	966.098022	964.317017	963.992981	964.965027	964.317017	964.155029	966.098022	963.992981	964.155029	958.327026	925.945007	963.346008	965.935974	948.935974	967.070007	962.536011	968.203003	960.593018	963.346008
chrXII	180791	182542	PSR2_chrXII:179986-181738	60	-	58.345798	59.893398	59.893398	58.345798	59.893398	59.5839	59.893398	60.2029	59.5839	59.4291	60.048199	59.893398	58.964802	57.417198	58.964802	57.8815	60.2029	60.3577	59.738602	60.3577	60.048199	59.119598	59.4291	60.048199	60.048199	57.571999	58.810101	49.5243	45.964699	51.2267	51.536201	50.452801	59.738602	59.893398	58.810101	54.941002	36.833698	56.0243	56.0243	57.8815	58.5005	60.048199	60.048199	60.2029
chrIV	489450	489882	DAD1_chrIV:478361-478793	60	+	254.356003	254.194	253.869995	254.356003	254.679993	254.356003	254.518005	246.098007	254.031998	254.194	255.003006	254.679993	253.546005	253.707993	253.707993	254.031998	253.707993	252.737	254.841003	255.003006	255.488998	255.003006	253.059998	252.251007	254.356003	255.326996	256.459991	256.946014	256.622009	257.108002	255.651001	256.136993	256.299011	255.164993	256.946014	256.783997	256.459991	252.899002	253.384003	253.384003	253.869995	255.488998	256.459991	257.432007
chrIV	204719	206574	LDB17_chrIV:192568-194424	60	-	256.907013	252.419006	255.824005	254.895004	244.061996	257.835999	259.692993	262.787994	260.621002	264.181	262.942993	263.71701	263.562012	262.479004	262.479004	263.252014	264.181	263.71701	263.562012	264.181	264.644989	264.490997	264.799988	259.692993	259.692993	256.287994	257.371002	260.776001	235.085007	259.229004	262.014008	261.085999	259.692993	263.71701	261.549988	262.169006	262.787994	263.252014	257.835999	255.205002	207.537994	251.335999	250.561996	242.977997
chrXIV	594287	594362	SNR66_chrXIV:586099-586174	60	-	294.204987	298.074005	303.954987	307.204987	311.229004	310.299988	299.777008	295.134003	325.932007	339.240997	348.372009	351.622009	354.097992	351.622009	350.847992	338.777008	308.442993	301.942993	279.812012	322.21701	288.942993	361.990997	344.347992	367.098999	371.122009	373.289001	374.372009	373.90799	357.039001	374.372009	371.895996	371.740997	370.812988	363.694	365.859985	372.515015	372.825012	367.872009	343.884003	351.932007	362.609985	369.420013	368.490997	364.467987
chrII	449495	451743	MMS4_chrII:441501-443749	60	-	281.824005	281.979004	282.287994	281.669006	280.276001	280.740997	281.359985	282.134003	280.894989	282.907013	282.134003	282.442993	279.657013	277.490997	270.372009	258.144989	284.299988	283.526001	283.526001	282.442993	277.954987	274.549988	281.359985	281.359985	280.740997	278.419006	280.276001	280.894989	279.812012	281.979004	274.085999	279.657013	279.96701	279.192993	279.347992	285.692993	283.526001	286.46701	286.157013	285.384003	283.681	285.074005	275.632996	283.21701
chrXV	351358	351815	HSP10_chrXV:370438-370894	60	+	246.098007	246.098007	244.802994	247.231995	245.613007	247.556	248.203003	247.718002	247.718002	244.479004	243.994003	246.584	248.041	246.098007	247.393997	248.041	249.175003	249.013	249.175003	249.337006	249.498001	249.660004	248.365005	248.526993	244.317001	243.669998	241.240997	239.621994	237.841003	236.546005	245.774994	250.632004	252.412994	253.059998	254.031998	246.098007	253.546005	253.707993	253.546005	242.212997	251.440994	252.574997	247.231995	230.231995
chrII	62338	63234	ROX3_chrII:44120-45016	60	+	266.174988	265.851013	267.308014	266.498993	265.688995	248.365005	259.536987	261.964996	252.899002	260.993988	261.640991	269.251007	269.737	269.412994	269.737	268.118011	263.098999	263.584015	260.832001	269.088989	270.061005	268.765015	268.118011	265.203003	263.098999	257.917999	252.899002	182.792999	246.584	259.050995	263.584015	269.898987	269.898987	269.575012	268.765015	270.54599	270.54599	262.450989	269.251007	269.898987	255.164993	270.54599	268.279999	269.575012
chrXVI	725462	729028	YPR097W_chrXVI:725165-728741	60	-	282.287994	284.764008	290.490997	291.265015	293.895996	294.979004	290.799988	292.037994	291.574005	297.765015	296.835999	298.074005	297.609985	296.835999	298.692993	297.145996	297.765015	293.431	300.859985	300.859985	301.787994	301.634003	301.324005	301.169006	301.787994	302.562012	301.942993	301.169006	301.324005	288.169006	294.979004	297.299988	289.71701	296.835999	296.835999	290.181	297.609985	283.681	289.562012	291.574005	285.229004	259.537994	299.157013	300.549988
chrXVI	382957	384293	RPS6A_chrXVI:377138-378474	60	+	295.480011	296.937012	284.955994	284.631989	270.061005	289.328003	291.917999	284.955994	298.717987	299.365997	300.822998	297.584991	300.174988	298.394012	298.071014	290.622986	294.02301	303.412994	293.213013	304.222992	302.441986	302.928009	293.375	298.556	288.679993	281.880005	303.089996	302.279999	302.441986	302.441986	302.441986	301.471008	297.260986	304.222992	300.822998	303.737	304.709015	300.984985	305.518005	300.013	302.765991	305.355988	305.679993	297.908997
chrIX	375598	376743	MET28_chrIX:383280-384424	60	+	247.556	239.460007	245.289001	245.774994	247.556	247.718002	247.070007	245.936996	246.098007	246.098007	247.070007	241.078995	248.041	248.203003	247.231995	248.365005	248.203003	247.878998	247.718002	247.231995	218.897995	249.013	248.203003	248.850998	248.850998	249.660004	248.850998	248.526993	247.556	141.992004	210.479004	240.917007	245.936996	234.117004	236.059998	248.850998	247.718002	250.794006	250.632004	250.470001	238.003006	238.813004	229.421997	231.365005
chrX	557194	558786	ARP3_chrX:557603-559195	60	+	255.164993	255.326996	255.003006	254.518005	247.070007	254.356003	254.679993	255.003006	247.878998	253.707993	253.546005	253.059998	227.964996	248.365005	252.089005	252.412994	251.279007	249.983994	249.822006	248.850998	249.337006	244.317001	250.307999	251.440994	250.145996	250.145996	251.927002	226.992996	252.251007	253.869995	255.488998	255.488998	243.669998	251.117996	215.983994	231.365005	253.869995	256.783997	255.651001	252.412994	257.432007	255.488998	258.240997	255.164993
chrV	149541	150869	tQ(UUG)E2_chrV:130077-131405	60	+	262.613007	262.450989	261.317993	261.803009	247.393997	262.613007	262.450989	262.127014	262.613007	259.860992	262.127014	262.613007	261.480011	261.480011	260.832001	260.346008	256.459991	259.860992	254.356003	260.18399	261.480011	262.289001	262.613007	262.937012	262.613007	263.098999	262.613007	263.260986	263.098999	261.640991	237.841003	234.117004	259.860992	260.022003	262.613007	260.022003	225.860001	218.574005	231.203003	259.213013	252.412994	261.156006	262.127014	254.194
chrXV	589125	593485	RPB2_chrXV:612589-616949	60	+	262.127014	261.964996	262.450989	262.289001	243.832001	262.450989	260.507996	261.803009	260.832001	261.640991	258.72699	259.860992	259.375	259.050995	259.213013	259.050995	257.108002	259.050995	258.889008	260.670013	258.403015	262.937012	263.098999	257.269989	260.18399	243.832001	262.774994	263.098999	263.098999	261.640991	263.260986	262.613007	250.632004	260.346008	261.640991	262.127014	254.518005	257.756012	262.127014	263.260986	263.421997	259.536987	264.880005	264.394012
chrXV	109248	112769	PKH2_chrXV:128994-132514	60	-	259.537994	258.609009	259.074005	259.537994	260.46701	252.574005	259.847992	260.002014	259.537994	260.157013	258.919006	262.014008	262.169006	260.776001	261.859985	258.764008	258.919006	262.787994	261.704987	261.085999	262.479004	263.562012	263.562012	263.252014	263.71701	261.549988	264.026001	258.764008	258.454987	262.169006	263.407013	263.407013	263.562012	263.097992	262.632996	263.097992	264.026001	262.479004	260.002014	263.097992	264.954987	263.407013	259.847992	197.942001
chrXI	520292	522417	OPI8_CAF4_chrXI:508534-510662	60	+	262.127014	262.127014	261.803009	261.964996	225.373993	260.346008	262.127014	262.613007	262.613007	262.613007	261.480011	261.964996	262.289001	258.72699	262.127014	262.289001	261.640991	261.640991	261.317993	262.450989	262.774994	261.640991	260.670013	261.803009	260.18399	261.803009	261.480011	260.670013	262.127014	261.317993	260.993988	260.993988	261.803009	260.832001	257.432007	256.622009	256.622009	255.813004	261.640991	261.803009	262.613007	262.937012	262.937012	256.622009
chrXII	380124	380802	SRN2_chrXII:385568-386248	60	-	263.871002	263.097992	244.526001	260.312012	265.264008	264.026001	247.001999	265.264008	251.181	263.871002	268.049988	270.062012	267.585999	270.21701	270.21701	267.276001	267.431	264.644989	268.824005	270.990997	260.621002	271.919006	271.299988	270.990997	269.907013	268.049988	260.931	269.907013	271.609985	271.144989	270.681	270.835999	270.21701	268.204987	268.204987	270.062012	270.990997	270.21701	267.740997	270.526001	269.442993	269.287994	271.609985	270.372009
chrII	499152	500913	VMA2_chrII:491122-492890	60	+	1.61907	1.61907	1.61907	1.61907	1.61907	1.61907	1.61907	1.61907	1.61907	1.61907	1.61907	1.61907	1.61907	1.61907	1.61907	1.61907	1.61907	1.61907	1.61907	1.61907	1.45716	1.45716	1.61907	1.61907	1.61907	1.61907	1.61907	1.61907	1.78098	1.78098	1.78098	1.78098	1.78098	1.78098	1.78098	1.78098	1.78098	1.78098	1.78098	1.78098	1.78098	1.78098	1.78098	1.61907
chrIV	754021	755391	CTH1_chrIV:763963-765331	60	+	251.927002	246.746002	223.270004	255.975006	247.070007	259.213013	258.079987	259.375	260.993988	259.050995	260.832001	260.507996	261.803009	258.240997	255.975006	260.993988	257.108002	259.375	256.459991	263.90799	264.394012	264.231995	263.90799	263.421997	260.670013	262.450989	262.613007	263.746002	263.90799	264.394012	262.774994	263.746002	263.260986	262.613007	264.556	262.289001	251.440994	259.213013	260.832001	261.640991	264.070007	261.317993	266.337006	266.498993
chrVII	579507	582691	TFC4_chrVII:586323-589507	60	+	264.880005	264.231995	248.203003	263.746002	263.421997	259.213013	259.699005	263.584015	267.145996	267.308014	266.498993	211.774002	255.651001	266.337006	262.127014	263.260986	265.041992	265.36499	266.174988	266.174988	262.613007	263.746002	264.231995	265.688995	264.880005	264.717987	266.174988	266.984009	266.984009	263.746002	266.337006	265.527008	265.36499	260.507996	260.346008	264.717987	264.070007	264.717987	266.174988	268.602997	268.927002	268.602997	269.251007	269.251007
chrII	249662	250758	HTB2_chrII:236053-237150	60	-	6.80959	6.80959	6.65482	6.65482	6.80959	6.80959	6.80959	6.03577	6.19053	6.65482	6.65482	6.65482	6.65482	6.80959	6.50006	6.50006	6.3453	6.65482	6.65482	6.65482	6.80959	6.80959	6.80959	6.50006	4.95243	6.65482	6.80959	6.80959	6.80959	6.80959	6.80959	6.80959	6.80959	6.3453	6.80959	6.96435	6.96435	6.96435	6.96435	6.96435	6.96435	6.96435	6.80959	5.41672
chrIV	51728	52152	OST4_chrIV:38464-38888	60	-	242.514008	247.311996	246.537994	247.156998	247.156998	247.156998	240.966003	167.917999	245.764008	245.145004	237.561996	246.074005	245.300003	246.382996	243.442993	247.931	243.906998	250.098007	249.014008	249.632996	235.240005	225.645004	246.537994	248.858994	248.240005	250.251999	249.324005	250.716995	249.632996	249.787994	250.561996	249.787994	250.716995	250.098007	251.026001	251.181	223.014008	251.645004	251.645004	251.800003	251.645004	251.490005	251.181	251.490005
chrXI	116937	119273	COY1_chrXI:110195-112531	60	+	23.9622	23.9622	23.800301	23.4765	23.638399	23.638399	23.800301	24.1241	24.1241	23.9622	24.1241	24.1241	24.1241	24.1241	24.1241	23.9622	23.9622	24.1241	24.285999	24.285999	24.285999	24.285999	24.1241	24.1241	23.800301	24.1241	24.447901	24.285999	24.285999	24.285999	24.285999	24.285999	24.285999	24.285999	24.285999	24.447901	24.447901	24.447901	23.638399	24.285999	24.285999	24.447901	24.447901	24.447901
chrXIII	851165	852669	YMR304C-A_SCW10_chrXIII:878902-880406	60	+	284.631989	285.279999	277.670013	280.098999	279.937012	277.832001	274.269989	277.184998	281.556	280.90799	284.631989	284.631989	282.20401	286.412994	287.061005	287.061005	285.928009	285.765991	281.717987	285.604004	285.765991	284.955994	284.794006	285.279999	276.050995	262.450989	259.860992	251.602997	254.031998	258.565002	285.604004	285.928009	284.631989	285.118011	286.575012	288.518005	279.937012	288.032013	289.003998	288.84201	283.984985	288.355988	287.709015	286.251007
chrXV	364177	365615	CIN5_chrXV:383254-384694	60	+	567.968994	574.93103	579.627014	581.56897	579.627014	583.997986	587.073975	589.341003	589.502991	588.85498	590.151001	589.502991	586.427002	584.484009	575.903015	580.435974	577.521973	531.054993	577.684021	591.77002	591.932007	591.445984	590.473999	590.151001	560.844971	584.484009	581.893005	587.236023	588.046021	587.721985	585.29303	587.559998	563.112	589.989014	588.208008	588.046021	590.635986	584.807983	583.189026	585.130981	587.883972	588.85498	588.85498	591.445984
chrXIII	238761	241217	GIS4_chrXIII:256117-258573	60	+	336.118988	338.871002	338.222992	340.328003	338.062012	340.976013	340.652008	340.328003	311.02301	309.890015	325.270996	325.919006	328.02301	327.699005	324.299011	332.394989	344.052002	336.604004	339.195007	344.537994	345.184998	345.346985	346.157013	341.138	346.157013	345.184998	346.804993	347.451996	346.157013	348.261993	348.584991	340.652008	348.424011	348.261993	346.319	348.747009	349.233002	348.424011	348.908997	349.394989	349.718994	348.584991	348.584991	348.584991
chrVII	932881	934769	DIE2_chrVII:947345-949233	60	-	253.037994	255.514008	255.824005	255.050003	249.014008	255.358994	255.824005	254.585999	256.597992	256.597992	257.21701	252.264008	256.287994	255.669006	255.824005	256.287994	253.501999	256.132996	254.740005	255.050003	254.895004	250.716995	256.132996	256.752014	257.371002	257.21701	254.895004	257.21701	256.597992	256.597992	255.514008	255.979004	257.062012	257.371002	255.979004	237.561996	257.062012	256.907013	257.526001	257.681	257.21701	257.062012	254.740005	255.050003
chrXI	450392	451231	MET14_chrXI:438661-439501	60	+	268.765015	269.251007	270.061005	270.384003	270.54599	271.355988	267.470001	268.602997	270.384003	267.308014	270.222992	268.441986	265.851013	269.898987	268.279999	271.194	266.498993	267.794006	257.917999	267.308014	271.355988	271.355988	271.518005	272.489014	272.326996	273.299011	273.460999	274.108002	274.108002	274.269989	274.269989	273.622986	271.518005	273.460999	273.946014	274.269989	275.403992	274.756012	274.917999	274.917999	273.622986	274.432007	274.269989	274.432007
chrII	523713	525417	YBR139W_chrII:515654-517358	60	-	246.537994	247.311996	247.156998	247.156998	245.455002	246.537994	247.621002	247.776001	247.156998	247.156998	247.466995	248.085999	247.621002	247.311996	246.847	239.108994	247.621002	249.324005	241.895004	248.240005	247.466995	242.358994	245.455002	239.882996	242.824005	240.347	244.835999	247.931	248.085999	248.085999	247.466995	237.561996	209.395004	246.537994	242.358994	248.395004	240.192993	240.347	226.264008	238.800003	235.858994	230.132996	228.740005	239.264008
chrVII	417256	417903	YGL041W-A_chrVII:418782-419429	60	-	252.882996	253.501999	250.871002	253.966995	253.966995	253.501999	252.108994	252.264008	253.811996	253.966995	254.740005	254.431	255.205002	254.895004	252.882996	254.431	248.858994	251.026001	252.882996	253.348007	249.324005	251.955002	254.740005	255.205002	248.705002	254.276001	252.264008	253.037994	253.192993	240.811996	252.574005	249.632996	254.276001	254.431	254.585999	254.431	254.585999	252.882996	252.882996	255.514008	250.251999	245.145004	251.181	247.311996
chrXIV	111685	113213	ERG24_chrXIV:108951-110479	60	+	174.858994	172.106995	169.839996	175.669006	182.307007	194.612	201.735992	205.136002	216.955002	220.354996	222.460007	233.632004	235.412994	235.251007	235.089005	230.554993	239.136002	240.108002	244.802994	245.451004	245.613007	246.259995	247.878998	250.632004	234.927002	251.602997	253.059998	249.175003	252.899002	253.384003	251.927002	253.707993	245.936996	256.622009	254.356003	255.488998	223.431	243.184006	238.003006	253.869995	249.498001	250.794006	253.059998	257.108002
chrV	357614	359341	TRP2_chrV:337869-339597	60	-	269.597992	270.990997	271.919006	271.609985	263.407013	222.858994	267.431	270.062012	268.514008	260.312012	269.752014	269.907013	270.372009	266.657013	266.037994	269.907013	265.729004	269.907013	241.121002	227.656998	254.740005	273.312012	275.479004	275.324005	273.622009	270.062012	270.526001	273.157013	272.847992	270.990997	275.479004	276.71701	276.71701	277.335999	277.490997	275.632996	278.109985	277.490997	278.109985	278.109985	269.597992	270.681	268.979004	272.692993
chrIV	338513	341657	YDL073W_chrIV:326441-329585	60	-	371.277008	370.194	372.205994	372.360992	367.252991	328.872009	373.90799	374.372009	373.90799	375.145996	374.372009	374.062988	375.300995	375.455994	374.992004	373.752991	373.444	374.837006	376.230011	376.230011	371.432007	373.444	375.455994	374.837006	372.515015	354.717987	373.134003	372.050995	375.300995	373.90799	372.205994	370.502991	372.360992	373.444	371.895996	366.170013	375.455994	370.812988	369.110992	365.859985	365.550995	372.360992	361.372009	364.777008
chrII	792167	793183	CTP1_chrII:783616-784632	60	+	255.651001	252.899002	252.899002	253.707993	253.384003	255.975006	255.651001	255.003006	254.841003	255.003006	254.841003	254.194	255.813004	255.488998	256.946014	257.108002	256.946014	256.622009	254.194	252.737	255.326996	255.164993	255.326996	253.384003	253.384003	256.459991	256.622009	257.593994	255.975006	257.108002	257.756012	257.593994	257.432007	255.975006	255.003006	258.565002	258.079987	239.136002	256.622009	257.432007	257.269989	257.108002	257.756012	256.136993
chrIV	538380	539396	YDR042C_SNR47_chrIV:540602-541618	60	+	266.661011	267.308014	250.632004	266.822998	268.118011	267.955994	268.118011	265.203003	266.174988	267.145996	266.661011	254.031998	255.164993	250.955994	238.164993	215.335999	220.841003	244.964996	257.108002	241.889008	248.526993	256.622009	261.964996	261.317993	266.498993	266.984009	267.145996	260.832001	262.450989	256.459991	260.346008	263.584015	266.174988	265.688995	267.470001	270.061005	270.54599	269.898987	270.222992	269.575012	267.631989	270.384003	269.251007	268.441986
chrXIV	344200	345400	NSG2_chrXIV:340981-342181	60	+	279.289001	277.993988	276.050995	276.375	276.699005	275.565002	274.269989	274.432007	274.917999	275.72699	277.670013	278.317993	278.480011	278.480011	279.937012	280.584991	280.90799	278.803986	270.708008	266.174988	270.54599	210.802994	275.889008	277.184998	281.556	281.070007	279.127014	280.747009	281.231995	279.613007	279.127014	279.289001	277.184998	275.72699	280.423004	279.127014	278.156006	278.966003	280.584991	281.231995	281.880005	275.079987	281.880005	282.041992
chrXIII	21386	22599	GTR1_chrXIII:26809-28025	60	-	248.240005	248.395004	243.906998	245.608994	227.811996	231.835007	239.882996	249.014008	249.014008	244.835999	248.085999	248.705002	249.014008	249.014008	248.705002	249.324005	248.395004	249.169006	250.251999	249.169006	246.847	245.145004	247.621002	251.181	250.871002	246.382996	247.776001	242.514008	239.882996	243.132996	240.656998	239.882996	238.335999	207.382996	247.621002	250.406998	250.561996	246.692993	248.395004	246.847	249.787994	246.227997	246.692993	247.776001
chrXIV	496454	496789	TOM7_chrXIV:493290-493626	60	-	392.63501	394.955994	396.039001	400.527008	399.289001	398.670013	399.90799	400.217987	398.825012	396.348999	397.122986	393.253998	397.742004	398.670013	291.574005	400.682007	392.480011	390.932007	394.027008	396.194	400.837006	402.694	402.848999	402.848999	403.15799	401.765991	400.527008	402.075012	393.40799	391.087006	392.015015	400.992004	400.062988	404.242004	403.467987	398.050995	399.90799	394.337006	380.562988	403.622986	403.003998	398.205994	401.147003	401.300995
chrX	700405	701332	MGM101_chrX:700814-701742	60	-	423.432007	422.812988	421.110992	420.337006	418.944	418.015991	420.492004	422.658997	419.098999	419.562988	424.980011	422.348999	424.050995	421.88501	417.860992	423.587006	422.658997	421.575012	421.575012	423.432007	423.587006	422.348999	424.825012	425.908997	425.290009	418.170013	403.932007	412.289001	406.872986	418.325012	416.932007	415.694	416.932007	342.182007	354.872009	397.587006	374.372009	383.194	417.705994	425.13501	421.730011	424.825012	421.88501	415.848999
chrIV	314413	314827	YDL085C-A_chrIV:302317-302733	60	+	249.498001	248.850998	226.507996	238.975006	248.203003	250.955994	251.117996	250.794006	251.279007	246.908005	247.070007	248.041	246.584	247.718002	249.660004	252.089005	252.574997	251.279007	251.927002	249.983994	251.117996	244.156006	253.222	253.546005	253.222	251.764999	253.384003	253.707993	252.899002	252.899002	251.764999	252.412994	253.059998	253.707993	253.222	253.384003	253.869995	251.764999	250.470001	252.251007	252.574997	253.384003	252.251007	251.279007
chrIV	109616	111728	ACK1_chrIV:96044-98156	60	+	324.785004	329.803986	331.260986	330.290009	331.747009	333.365997	334.014008	334.661011	333.85199	334.661011	334.822998	334.661011	334.822998	334.984985	335.147003	334.5	330.127991	332.718994	332.071014	318.30899	319.765991	333.041992	334.014008	333.85199	311.184998	309.890015	312.641998	336.118988	334.984985	335.30899	335.471008	334.014008	334.984985	330.937988	335.957001	330.290009	332.233002	332.881012	334.175995	335.147003	333.041992	333.365997	332.557007	331.908997
chrIV	1177239	1179823	XRS2_chrIV:1215025-1217609	60	+	259.536987	262.613007	262.937012	262.774994	263.098999	260.022003	262.450989	262.774994	262.613007	259.213013	263.421997	263.098999	247.231995	260.832001	262.937012	262.613007	262.127014	262.774994	263.90799	262.937012	264.070007	263.90799	265.041992	265.688995	265.527008	265.041992	264.556	264.231995	264.880005	265.36499	264.717987	261.480011	259.860992	257.269989	247.878998	249.983994	207.403	240.108002	245.289001	253.707993	244.964996	243.669998	264.556	262.450989
chrX	443635	444363	COX16_chrX:432494-433222	60	-	249.477997	251.026001	251.181	250.098007	233.227997	244.216995	249.169006	247.621002	247.001999	249.324005	247.776001	248.550003	249.169006	246.074005	248.858994	250.406998	248.705002	250.561996	251.490005	252.264008	252.264008	251.490005	251.490005	251.026001	251.181	249.787994	250.406998	250.406998	235.705002	248.705002	249.632996	238.800003	226.264008	215.895004	203.669006	204.287994	209.395004	225.953995	229.977997	241.740005	239.264008	250.716995	251.181	250.251999
chrII	49526	53167	ECM21_chrII:24949-28605	60	+	259.050995	251.764999	252.412994	246.421997	238.975006	240.755997	241.889008	240.917007	243.022003	243.184006	251.279007	257.432007	256.946014	241.078995	251.117996	248.688995	247.070007	260.993988	259.375	260.993988	257.108002	247.556	263.098999	260.993988	240.917007	262.127014	262.937012	265.041992	263.098999	262.289001	263.260986	256.136993	262.127014	262.774994	264.231995	255.651001	259.860992	260.993988	252.412994	252.089005	254.679993	256.136993	250.955994	253.707993
chrVII	561710	562262	YGR035C_chrVII:556971-557523	60	+	399.747986	363.804993	405.091003	403.471985	406.872009	406.709991	405.576996	404.605011	398.128998	403.79599	405.091003	401.528992	397.804993	401.69101	404.928986	406.223999	407.358002	408.653015	409.462006	410.757996	409.947998	409.623993	410.596008	409.623993	407.519989	354.089996	403.958008	400.718994	398.61499	397.804993	404.119995	404.605011	408.653015	408.653015	400.881012	405.252991	403.634003	401.204987	406.548004	409.139008	409.623993	408.97699	409.139008	409.462006
chrXIV	167842	170426	FOL1_chrXIV:164570-167154	60	-	247.466995	252.419006	252.727997	252.574005	252.574005	252.419006	251.800003	250.406998	251.645004	251.800003	250.561996	249.324005	249.787994	252.727997	248.395004	245.608994	250.251999	252.727997	253.037994	251.335999	251.955002	250.251999	250.251999	250.098007	253.501999	252.727997	249.942993	251.800003	249.477997	252.727997	253.501999	251.645004	253.348007	251.800003	253.192993	251.645004	251.800003	250.716995	251.026001	253.656998	253.192993	253.192993	253.192993	253.348007
chrXIII	861082	864658	PSE1_chrXIII:888822-892398	60	+	247.231995	248.041	247.393997	245.936996	248.041	248.526993	249.337006	248.688995	248.365005	248.526993	247.070007	248.850998	247.878998	248.041	249.175003	248.365005	249.660004	249.498001	246.421997	250.145996	248.526993	249.013	248.850998	249.983994	249.822006	250.632004	249.013	250.307999	245.451004	247.231995	244.964996	244.317001	234.764999	228.451004	207.078995	208.535995	230.393005	232.173996	239.945999	245.289001	234.279007	246.421997	248.365005	247.556
chrIV	92446	93725	YDL211C_chrIV:79204-80484	60	+	247.878998	247.878998	248.850998	247.718002	247.231995	246.584	246.421997	245.936996	243.345993	241.565002	235.089005	235.412994	244.156006	246.908005	226.184006	245.774994	246.908005	247.393997	245.451004	246.259995	245.774994	247.556	248.041	248.365005	247.718002	247.556	248.526993	248.365005	249.013	247.556	248.688995	248.203003	249.175003	248.041	249.013	249.175003	247.878998	248.041	250.955994	250.794006	246.421997	244.479004	232.173996	219.384003
chrX	637397	637885	YJR112W-A_chrX:637782-638270	60	-	242.358994	240.347	238.955002	236.632996	234.776001	233.382996	231.681	241.431	243.287994	242.669006	243.287994	242.824005	242.669006	242.824005	242.050003	242.205002	241.740005	242.824005	242.824005	235.395004	241.740005	237.716003	238.490005	240.192993	242.050003	240.966003	233.074005	222.395004	206.919006	178.287003	175.811005	235.240005	242.050003	237.716003	244.216995	244.526001	243.751999	244.216995	240.811996	242.824005	241.121002	239.264008	242.977997	243.442993
chrIV	801199	802382	RSM24_chrIV:813019-814203	60	+	237.031998	245.126999	242.375	239.783997	245.613007	235.897995	243.345993	231.041	239.460007	234.117004	251.440994	252.574997	253.869995	253.222	255.975006	256.299011	253.384003	247.393997	254.194	250.632004	248.203003	251.279007	254.679993	256.299011	257.269989	257.108002	236.869995	254.679993	252.412994	245.289001	241.078995	252.737	254.841003	257.108002	256.946014	257.917999	257.917999	256.299011	257.756012	257.756012	257.593994	256.136993	255.975006	255.488998
chrXIII	278010	279809	SEC59_YMR013C-A_chrXIII:294998-296798	60	+	227.154999	224.727005	227.641006	225.373993	224.889008	224.889008	223.431	224.078995	223.108002	216.792999	221.649994	222.460007	228.451004	228.289001	227.964996	229.259995	229.421997	228.451004	227.641006	221.003006	229.259995	225.535995	228.936005	230.716995	229.259995	228.774002	226.184006	228.936005	228.612	229.746002	228.774002	230.393005	231.203003	228.289001	228.774002	229.098007	230.393005	229.098007	230.231995	230.554993	232.335999	232.498001	232.498001	232.013
chrX	420154	421786	MAD3_chrX:409394-411026	60	+	295.317993	295.641998	295.803986	295.480011	295.641998	294.184998	294.509003	295.156006	295.480011	294.02301	295.156006	296.127991	295.966003	295.803986	296.290009	292.242004	291.432007	295.317993	296.127991	295.317993	293.860992	292.890015	296.290009	294.993988	293.050995	294.670013	296.127991	284.794006	296.127991	295.966003	295.966003	295.480011	297.747009	294.02301	293.536987	283.013	298.071014	299.365997	299.528015	299.85199	299.20401	299.528015	299.365997	294.346985
chrIV	905689	906769	RTN1_chrIV:929349-930421	60	+	274.269989	283.661011	283.013	283.337006	284.308014	283.337006	270.54599	275.403992	278.641998	277.184998	280.098999	285.118011	284.470001	284.794006	286.088989	285.928009	282.20401	281.717987	282.365997	280.423004	281.070007	281.070007	281.070007	286.898987	287.546997	286.898987	286.412994	284.631989	284.147003	284.631989	282.365997	286.898987	284.308014	288.355988	289.328003	286.088989	290.785004	291.756012	291.756012	292.242004	292.56601	292.079987	291.756012	291.432007
chrXI	332359	333288	YKL063C_chrXI:320803-321731	60	+	277.02301	277.184998	274.432007	277.184998	277.02301	274.756012	275.889008	276.050995	274.269989	274.917999	272.651001	267.470001	256.946014	271.194	272.165009	275.72699	271.679993	267.955994	267.308014	273.622986	276.699005	277.670013	277.670013	274.917999	276.860992	276.860992	246.584	266.984009	271.355988	272.165009	270.54599	275.079987	275.889008	276.050995	277.507996	277.670013	278.480011	276.699005	277.02301	275.889008	278.966003	279.127014	271.032013	279.127014
chrVII	737378	739650	UTP8_chrVII:747866-750138	60	+	250.145996	250.632004	244.156006	249.175003	250.794006	250.794006	250.307999	249.983994	248.526993	249.983994	249.983994	234.117004	245.126999	250.794006	250.632004	248.203003	248.526993	250.794006	249.175003	249.822006	217.927002	206.268997	250.470001	250.307999	250.794006	250.470001	250.794006	251.927002	251.764999	251.440994	252.089005	252.089005	252.251007	252.089005	247.718002	248.041	246.908005	243.669998	242.860001	251.117996	250.955994	252.412994	252.574997	252.251007
chrIV	798687	799862	ARG82_chrIV:810507-811675	60	+	245.774994	246.584	218.25	222.621994	247.556	249.660004	249.822006	249.822006	249.498001	225.050995	247.231995	247.070007	245.613007	244.156006	242.535995	238.488998	242.050995	247.070007	241.565002	243.184006	243.345993	247.878998	247.393997	237.354996	236.546005	240.755997	247.718002	242.697998	249.983994	250.470001	250.307999	245.936996	245.451004	220.841003	245.613007	245.451004	245.451004	248.365005	248.850998	250.632004	250.470001	250.307999	250.307999	250.955994
chrXII	407763	410307	SLX4_chrXII:413192-415736	60	-	232.608994	231.835007	174.572998	232.608994	232.919006	232.145004	231.681	224.251999	222.550003	214.656998	177.048996	159.716003	150.119995	152.442001	143.001007	134.953995	120.870003	205.679993	230.287994	230.132996	231.681	235.085007	235.395004	235.858994	232.145004	232.608994	234.621002	235.705002	233.847	234.466003	231.216003	233.847	233.847	231.526001	231.835007	230.287994	234.001999	235.085007	234.001999	233.074005	230.442993	232.300003	231.990005	231.526001
chrVII	1032286	1034136	CWC22_chrVII:1046716-1048524	60	-	232.300003	232.764008	232.764008	233.692993	233.692993	234.156998	234.156998	234.156998	233.227997	233.227997	233.537994	234.621002	234.001999	234.156998	234.156998	234.311996	234.001999	233.692993	234.156998	233.537994	235.395004	233.692993	234.776001	235.240005	235.858994	236.477997	235.858994	236.477997	235.240005	234.156998	236.169006	234.776001	236.787994	236.477997	238.026001	238.181	239.108994	239.419006	239.574005	238.645004	238.335999	239.727997	238.490005	235.858994
chrXV	821386	822370	YOR287C_chrXV:850880-851864	60	+	236.869995	270.384003	272.812988	272.165009	270.708008	268.441986	270.54599	270.708008	270.869995	271.194	271.194	270.869995	273.136993	273.622986	272.975006	273.136993	270.384003	273.299011	272.003998	273.136993	273.136993	273.136993	273.622986	272.812988	273.785004	274.269989	269.575012	268.118011	267.794006	273.622986	270.54599	273.785004	274.593994	274.432007	272.326996	272.975006	273.622986	272.812988	271.194	271.518005	192.182999	252.899002	264.556	274.756012
chrV	191191	191795	NTF2_chrV:172066-172666	60	-	226.419006	226.108994	224.871002	224.406998	221.001999	224.406998	223.322998	226.108994	226.264008	227.347	227.501999	227.811996	227.811996	226.727997	226.572998	226.572998	227.037994	227.501999	227.966003	227.811996	228.585007	226.572998	227.656998	226.727997	227.192993	227.347	227.192993	225.953995	227.501999	228.585007	228.431	228.276001	228.276001	223.942993	227.501999	227.966003	227.811996	228.121002	228.740005	225.026001	221.001999	221.156998	221.001999	222.395004
chrIX	199647	201407	YIL077C_chrIX:214776-216536	60	+	232.660004	234.602997	234.764999	233.955002	231.203003	233.470001	233.632004	233.955002	233.307999	234.927002	232.173996	233.632004	234.440994	232.173996	233.632004	232.498001	231.526993	223.917007	232.983994	233.955002	235.251007	236.222	237.194	236.222	235.412994	231.041	223.593002	234.602997	236.546005	236.869995	235.897995	234.602997	236.059998	237.354996	235.574005	234.279007	236.384003	237.031998	236.707993	237.516998	236.869995	237.354996	238.326996	238.975006
chrIII	265560	268299	TUP1_chrIII:259985-262705	60	+	53.267399	60.715099	61.524601	61.8484	61.8484	61.8484	62.334099	62.0103	59.905499	62.0103	62.172199	62.172199	62.334099	62.334099	62.496101	62.496101	62.496101	62.496101	61.200802	61.686501	61.8484	62.0103	60.067402	62.658001	63.1437	63.1437	63.1437	62.9818	62.819901	62.496101	61.8484	61.200802	60.229401	61.038898	39.505299	54.562599	61.8484	62.658001	62.819901	62.658001	57.9627	62.0103	61.362701	61.686501
chrXIII	836594	837666	DYN3_chrXIII:864342-865414	60	+	224.403	217.764999	217.602997	229.908005	230.554993	225.860001	231.203003	233.307999	233.955002	233.955002	232.173996	233.955002	230.231995	230.231995	229.908005	232.660004	232.983994	234.117004	233.955002	234.440994	235.574005	233.794006	235.412994	224.078995	234.440994	233.470001	233.307999	233.145996	233.955002	222.621994	232.013	229.421997	230.070007	221.649994	192.507004	225.697998	227.802994	229.098007	227.154999	226.022003	231.203003	230.070007	233.632004	233.955002
chrII	262211	264708	DSF2_chrII:248602-251099	60	+	233.632004	237.031998	235.574005	235.412994	235.574005	236.222	237.679001	237.841003	235.251007	237.679001	237.516998	237.194	237.194	235.897995	237.516998	237.679001	234.764999	236.546005	236.869995	237.516998	237.354996	238.164993	236.869995	237.354996	237.841003	237.679001	237.354996	237.354996	237.679001	236.869995	237.516998	237.516998	236.222	235.251007	234.764999	222.945999	237.031998	238.164993	236.384003	235.735992	237.194	237.031998	237.679001	238.813004
chrIV	514543	514984	MIC14_chrIV:503477-503918	60	-	238.335999	235.705002	237.871002	238.026001	237.097	238.335999	240.656998	240.811996	241.121002	238.645004	232.919006	239.727997	236.942993	238.955002	238.026001	240.347	241.585999	240.656998	242.514008	242.205002	241.121002	239.727997	241.121002	242.977997	240.037994	244.526001	244.061996	243.287994	244.526001	243.442993	232.919006	241.585999	242.824005	239.108994	243.751999	244.990005	243.906998	245.145004	245.300003	244.835999	245.455002	245.300003	245.300003	243.906998
chrXV	390825	391025	SNR62_chrXV:409774-409974	60	+	246.746002	248.365005	247.878998	249.013	247.070007	246.746002	249.175003	249.175003	249.013	249.175003	249.175003	248.850998	248.041	247.070007	249.337006	249.175003	242.375	249.175003	249.175003	249.175003	246.421997	235.251007	235.735992	250.145996	249.822006	250.145996	249.660004	249.983994	249.498001	247.878998	249.983994	249.013	222.783997	247.393997	249.983994	250.145996	248.526993	239.136002	249.983994	249.175003	248.850998	249.983994	249.498001	249.337006
chrXV	446438	448302	SGO1_chrXV:464704-466568	60	-	202.121002	202.276001	204.442001	202.276001	202.276001	201.966003	204.132996	204.132996	202.895004	203.203995	200.882996	200.727997	198.406998	189.429993	190.822998	194.847	193.608994	184.787003	172.716003	92.858002	189.895004	194.227997	204.751999	204.906998	206.919006	207.227997	203.822998	194.382996	195.776001	202.740005	203.669006	203.048996	202.276001	205.061005	206.764008	206.919006	207.382996	205.679993	192.371002	200.882996	206.608994	207.072998	193.453995	205.835007
chrIX	321995	322723	EST3_chrIX:335520-336248	60	+	232.498001	232.498001	232.013	230.716995	228.936005	228.774002	229.584	231.365005	231.526993	231.365005	227.317001	233.794006	231.365005	233.632004	230.231995	232.660004	232.822006	234.440994	235.089005	235.089005	235.412994	235.251007	231.526993	234.440994	234.927002	234.440994	232.983994	233.794006	222.298004	221.488998	216.307999	230.716995	232.335999	233.145996	235.412994	235.574005	236.222	236.059998	236.222	233.955002	235.089005	234.279007	235.412994	235.251007
chrXV	1024733	1025241	FIT3_chrXV:1060241-1061113	60	+	344.052002	340.652008	343.890015	338.709015	337.089996	330.290009	334.014008	330.127991	335.957001	329.641998	332.718994	332.557007	340.976013	342.595001	340.976013	343.243011	340.003998	334.661011	341.622986	343.403992	343.890015	343.080994	343.080994	321.546997	321.709015	324.460999	341.299988	328.67099	330.776001	331.260986	336.765991	343.890015	343.403992	310.699005	340.003998	342.919006	344.862	343.890015	346.643005	346.480988	345.67099	342.270996	342.756989	342.595001
chrXIII	283699	285563	ERG5_chrXIII:300686-302550	60	+	347.937988	347.614014	347.290009	347.937988	348.100006	342.756989	345.023987	345.023987	345.023987	344.700012	348.908997	349.233002	349.394989	349.071014	349.718994	349.394989	348.584991	349.557007	349.233002	349.071014	347.127991	347.451996	349.071014	349.071014	348.100006	349.233002	348.747009	349.718994	348.424011	348.747009	348.261993	349.718994	350.042999	351.661987	351.338013	352.957001	351.824005	349.394989	349.881012	350.204987	348.261993	347.127991	349.394989	351.014008
chrXIV	301494	302878	YNL181W_chrXIV:298249-299633	60	-	227.037994	227.347	227.966003	227.966003	226.419006	224.406998	225.026001	226.419006	227.966003	226.572998	227.656998	227.501999	226.264008	223.632996	226.572998	227.811996	228.121002	226.882996	223.632996	223.014008	223.942993	217.132996	217.442001	227.656998	227.192993	228.431	226.264008	227.347	229.514008	229.514008	229.203995	218.681	228.585007	228.895004	229.669006	229.514008	229.203995	228.276001	227.347	220.692001	225.645004	227.192993	227.656998	226.727997
chrXI	399205	400845	YKL027W_chrXI:387457-389097	60	-	278.882996	274.240997	269.442993	270.21701	270.372009	272.847992	275.632996	277.490997	280.122009	279.812012	278.882996	278.109985	275.787994	273.776001	273.46701	275.479004	274.549988	272.537994	264.181	278.109985	276.562012	278.264008	277.181	279.347992	275.014008	279.657013	279.192993	278.882996	276.097992	277.644989	275.324005	270.21701	269.287994	278.729004	278.419006	278.574005	278.264008	281.049988	280.894989	274.394989	231.061996	271.764008	273.157013	283.990997
chrVII	854957	856399	HGH1_chrVII:870050-871490	60	+	232.822006	233.145996	235.574005	234.764999	236.384003	235.412994	236.059998	236.059998	234.117004	236.222	237.354996	235.897995	235.735992	236.384003	236.707993	237.354996	236.546005	237.841003	237.354996	236.546005	220.841003	220.679001	233.632004	235.251007	233.794006	229.908005	231.041	237.194	236.222	236.384003	216.307999	211.287994	234.279007	238.813004	239.621994	239.460007	238.813004	238.003006	238.488998	239.298004	238.003006	237.516998	237.194	230.393005
chrIV	346757	348260	IDP1_chrIV:334681-336185	60	-	227.347	227.966003	229.514008	230.751999	230.906998	231.061996	230.906998	226.572998	231.526001	231.681	231.526001	230.442993	231.061996	232.764008	230.597	233.692993	232.453995	231.835007	230.597	229.977997	232.764008	233.382996	234.001999	227.192993	234.156998	234.001999	234.156998	234.311996	233.227997	232.145004	221.001999	233.227997	234.156998	232.608994	234.621002	234.776001	233.847	234.466003	234.156998	233.847	225.953995	225.645004	224.561996	232.608994
chrVII	103458	108794	CHC1_chrVII:102283-107619	60	+	274.269989	274.108002	275.079987	272.003998	272.003998	270.708008	270.708008	269.412994	271.84201	275.242004	274.269989	274.269989	273.946014	274.432007	203.031006	225.860001	256.299011	259.213013	253.059998	243.184006	270.384003	277.02301	277.832001	277.670013	277.993988	272.975006	272.165009	272.812988	275.565002	275.242004	276.050995	273.622986	277.184998	276.050995	277.993988	277.02301	276.536987	221.811996	270.54599	270.708008	240.270004	230.554993	277.346008	277.346008
chrXV	613601	614817	YOR161W-A_YOR161W-B_chrXV:637065-638281	60	-	20.7383	20.7383	20.7383	20.7383	21.0478	20.5835	20.7383	21.2026	21.0478	20.7383	20.7383	21.2026	21.5121	21.5121	21.666901	21.666901	21.5121	21.5121	21.666901	21.666901	21.8216	21.8216	21.8216	22.440701	22.5954	21.666901	22.2859	22.2859	22.440701	22.5954	22.440701	23.0597	22.7502	23.0597	21.2026	21.666901	16.4049	16.714399	24.143101	24.2978	24.2978	24.2978	23.833599	23.833599
chrXVI	228932	230981	MEX67_chrXVI:228838-230886	60	+	208.050003	206.268997	207.888	207.888	208.697998	207.078995	206.431	208.212006	208.212006	209.345993	200.279007	209.669006	209.830994	210.154999	209.992996	209.507004	209.992996	209.345993	209.184006	208.860001	208.050003	208.697998	209.345993	208.373993	209.669006	205.136002	208.212006	207.078995	209.184006	207.888	209.830994	210.479004	210.641006	210.479004	206.593002	208.373993	203.192993	206.917007	210.964996	211.612	211.774002	211.936005	211.936005	212.098007
chrXVI	527191	528583	YPL014W_chrXVI:527526-528918	60	-	0.619053	0.773817	1.08334	0.92858	1.08334	1.08334	1.08334	1.23811	1.54763	1.7024	1.7024	1.85716	2.01192	2.16669	3.71432	3.86908	3.86908	4.02385	4.17861	4.17861	4.17861	4.33337	8.97627	15.012	20.5835	23.9883	27.2383	35.131302	41.3218	42.250401	43.643299	44.262299	44.107498	44.881401	45.345699	47.048	51.071899	67.167297	74.131599	78.774498	81.560303	82.798401	83.107903	83.726997
chrIX	239557	240717	RHR2_chrIX:254979-256139	60	-	19.5002	19.6549	20.1192	20.1192	20.1192	20.1192	19.9645	19.6549	19.9645	19.8097	19.8097	19.9645	19.9645	19.9645	19.9645	18.5716	18.8811	19.3454	19.9645	19.8097	19.0359	19.3454	19.8097	19.5002	19.8097	19.5002	19.3454	19.3454	19.6549	19.190701	19.0359	18.8811	18.4168	18.2621	18.5716	18.7264	19.3454	19.3454	19.3454	19.0359	18.7264	18.8811	18.8811	18.8811
chrXIII	310745	311937	TAP42_chrXIII:327410-328602	60	-	171.477997	222.240005	222.240005	227.347	227.347	227.501999	225.181	227.501999	224.716003	223.632996	226.108994	225.490005	227.966003	208.929993	181.847	217.132996	227.656998	228.121002	229.977997	230.442993	229.977997	229.669006	226.727997	198.716003	230.597	230.287994	229.514008	229.514008	229.977997	230.906998	227.501999	231.526001	232.300003	231.371002	231.990005	232.300003	233.074005	232.608994	231.835007	232.764008	231.835007	227.192993	217.906998	218.216003
chrXI	542538	544010	YKR051W_chrXI:530802-532274	60	-	222.550003	223.014008	221.001999	218.681	218.681	218.990005	219.764008	218.990005	223.787994	222.085007	221.156998	219.919006	219.919006	221.776001	221.466003	223.632996	222.858994	223.322998	223.787994	223.169006	224.561996	224.097	225.800003	225.645004	222.550003	219.919006	220.072998	221.311996	219.764008	222.085007	224.871002	223.632996	225.800003	225.490005	225.026001	224.871002	222.395004	222.858994	221.001999	221.156998	222.240005	225.335007	227.192993	227.656998
chrXVI	710354	711612	SUA7_chrXVI:710053-711309	60	-	235.705002	236.942993	237.406998	238.026001	237.716003	238.335999	238.335999	238.026001	238.181	237.561996	237.251999	237.406998	233.692993	236.169006	236.014008	237.097	237.716003	237.561996	238.181	237.871002	237.871002	236.477997	238.645004	234.311996	223.169006	238.181	237.716003	238.335999	235.705002	238.645004	238.955002	239.419006	238.490005	238.490005	238.955002	238.800003	239.264008	236.169006	233.074005	235.858994	239.574005	239.108994	238.181	237.716003
chrIV	230514	231498	RDI1_chrIV:218381-219365	60	+	36.105202	36.914799	37.076698	37.076698	37.076698	37.400501	37.238602	37.238602	37.076698	37.076698	36.267101	36.591	36.429001	33.838501	33.838501	36.752899	36.591	36.105202	36.591	36.914799	37.076698	37.076698	37.076698	36.914799	37.076698	37.238602	36.752899	36.752899	36.267101	36.429001	36.591	36.591	36.752899	36.752899	36.591	36.591	36.267101	36.752899	36.752899	36.429001	36.914799	36.914799	36.752899	37.238602
chrXV	106260	106964	TPT1_chrXV:126006-126710	60	+	238.813004	236.384003	236.059998	233.955002	238.003006	238.488998	236.222	234.927002	231.526993	231.850998	231.203003	230.231995	229.421997	229.584	229.421997	229.259995	226.184006	226.184006	228.774002	232.660004	234.602997	232.983994	230.393005	230.878998	230.554993	234.602997	235.412994	231.688995	235.735992	235.089005	237.194	231.203003	235.574005	237.194	236.869995	237.194	237.516998	237.841003	234.117004	235.251007	230.716995	222.136002	235.574005	238.003006
chrXV	44501	45940	ARG8_chrXV:58690-60130	60	-	318.192993	317.729004	318.812012	318.502991	316.645996	316.181	313.859985	307.979004	282.907013	294.049988	277.954987	279.502991	286.312012	317.265015	316.027008	317.265015	317.265015	318.502991	316.027008	316.027008	316.181	315.40799	319.431	319.585999	320.515015	320.359985	320.204987	318.812012	314.015015	314.324005	313.704987	313.704987	319.122009	320.515015	321.289001	321.90799	321.752991	322.062012	322.062012	316.954987	318.039001	318.192993	321.289001	320.670013
chrXV	971711	973783	YOR356W_chrXV:1007157-1009229	60	-	61.750599	66.703003	74.750702	76.762604	77.072098	80.476898	80.012604	86.357903	95.179398	100.287003	111.120003	121.334	147.488998	168.072998	172.251999	178.287003	180.917999	181.537003	183.703995	182.774994	186.953995	189.429993	195.776001	206.764008	210.942001	215.276001	205.526001	209.085007	215.740005	216.358994	209.240005	219.145004	221.931	224.561996	217.906998	226.882996	227.501999	219.608994	228.895004	230.906998	227.347	231.371002	230.597	224.871002
chrIV	503543	505487	YDR026C_chrIV:492473-494417	60	+	264.556	264.556	264.717987	232.983994	264.231995	263.098999	262.613007	264.880005	265.527008	265.527008	259.860992	264.394012	264.070007	259.050995	204.488007	257.756012	258.72699	259.860992	256.622009	255.813004	254.518005	249.983994	252.574997	238.651001	247.556	248.203003	261.803009	260.993988	258.565002	260.346008	261.156006	265.688995	261.480011	265.527008	264.070007	264.231995	262.127014	261.964996	265.36499	259.860992	261.317993	265.851013	266.013	265.36499
chrV	477100	479644	UBP5_chrV:457698-460242	60	+	229.746002	229.746002	214.688995	229.746002	231.041	231.365005	231.203003	231.688995	231.688995	230.716995	226.992996	232.013	232.335999	231.365005	232.335999	232.498001	227.641006	226.832001	225.860001	232.822006	231.365005	232.498001	230.716995	232.660004	231.365005	231.041	230.554993	232.498001	230.878998	232.660004	232.983994	232.822006	233.307999	188.945007	232.335999	232.335999	230.878998	230.231995	227.154999	203.354996	202.869003	200.279007	216.630997	227.641006
chrIX	70523	73436	SSL2_chrIX:80165-83077	60	+	221.649994	221.003006	213.716995	224.240997	224.078995	223.593002	225.050995	225.373993	225.050995	225.697998	225.212006	225.050995	224.240997	224.565002	224.078995	185.869003	223.593002	224.889008	224.565002	224.240997	223.431	225.050995	222.298004	223.108002	222.136002	221.164993	224.078995	223.755005	224.240997	225.212006	226.184006	226.345993	223.108002	223.593002	220.841003	224.240997	224.403	221.811996	222.298004	222.298004	223.917007	225.373993	224.240997	223.917007
chrXI	569122	570936	KTR2_chrXI:557410-559226	60	-	0.619053	0.619053	0.619053	0.619053	0.46429	0.46429	0.309527	0.46429	0.46429	0.619053	0.619053	0.619053	0.619053	0.619053	0.619053	0.46429	0.619053	0.619053	0.619053	0.619053	0.619053	0.619053	0.619053	0.619053	0.619053	0.619053	0.619053	0.619053	0.619053	0.619053	0.619053	0.619053	0.619053	0.619053	0.619053	0.619053	0.619053	0.619053	0.619053	0.619053	0.619053	0.619053	0.619053	0.619053
chrXII	337677	338637	YLR101C_APC9_chrXII:342836-343796	60	+	231.526993	231.688995	230.554993	231.526993	231.526993	176.639999	230.878998	231.203003	228.936005	229.421997	230.554993	230.716995	228.774002	230.070007	230.554993	230.716995	230.554993	231.365005	230.716995	230.393005	229.908005	231.203003	231.526993	230.231995	231.203003	226.992996	229.908005	227.317001	225.212006	227.641006	229.908005	228.936005	229.098007	217.764999	217.927002	173.563995	211.936005	224.240997	222.621994	227.802994	212.746002	232.013	231.365005	230.231995
chrVII	739886	740887	SYF2_chrVII:750374-751374	60	-	220.847	220.847	223.014008	223.787994	222.703995	223.632996	223.632996	223.322998	215.276001	224.561996	221.466003	218.061996	220.692001	214.347	217.442001	221.931	223.169006	225.026001	225.181	225.335007	225.490005	224.406998	224.406998	224.561996	223.477997	223.632996	221.001999	220.847	219.764008	217.442001	215.585007	221.156998	217.751999	216.977997	220.537994	223.169006	225.181	226.108994	226.419006	226.264008	225.181	226.882996	227.501999	228.121002
chrXIII	233617	234201	YML009C-A_MRPL39_chrXIII:250973-251557	60	+	201.25	221.326996	222.945999	223.108002	223.108002	225.535995	224.240997	223.108002	223.431	217.927002	215.173996	213.069	212.584	219.546005	215.822006	219.222	218.897995	222.783997	209.345993	222.136002	224.889008	224.565002	222.945999	225.860001	226.022003	224.889008	226.507996	226.184006	226.832001	225.373993	225.860001	224.078995	222.783997	223.917007	225.212006	222.460007	225.050995	224.240997	226.669998	226.345993	226.184006	224.727005	222.460007	218.574005
chrXI	441013	441997	CAP1_chrXI:429265-430249	60	-	129.227005	129.382004	125.358002	126.442001	141.143997	140.369995	139.751007	139.597	138.977005	139.442001	138.358002	139.442001	141.917999	141.143997	142.227005	141.608002	141.608002	141.917999	142.382004	141.453995	140.835007	137.893997	118.549004	75.214996	142.537003	142.382004	142.692001	142.537003	142.537003	142.537003	133.406006	142.227005	142.847	141.608002	141.453995	141.298996	141.298996	141.143997	141.608002	142.847	142.537003	142.227005	141.763	142.227005
chrII	746270	746870	YPT10_chrII:737793-738393	60	+	224.727005	225.050995	222.136002	222.783997	223.917007	223.431	223.108002	224.727005	226.992996	227.154999	227.641006	227.802994	222.945999	223.917007	223.431	222.298004	219.546005	223.270004	223.108002	226.669998	226.992996	228.289001	228.289001	227.802994	227.641006	224.889008	225.050995	224.889008	217.927002	221.973999	222.945999	226.992996	226.669998	227.802994	228.289001	228.289001	227.641006	228.774002	229.098007	215.173996	228.126999	224.889008	221.973999	230.070007
chrXII	41811	47059	YBT1_chrXII:41182-46454	60	+	211.126999	211.936005	211.774002	212.908005	212.421997	211.774002	213.231003	213.878998	213.231003	206.917007	214.041	214.365005	214.526993	214.850006	214.526993	215.173996	217.927002	217.927002	218.735992	219.222	219.869995	219.384003	218.897995	219.707993	221.164993	218.574005	218.25	216.955002	219.059998	220.192993	220.354996	220.841003	221.003006	219.059998	222.460007	222.945999	220.031006	220.841003	220.192993	223.755005	222.945999	219.869995	222.783997	222.621994
chrV	343935	345737	UTP7_chrV:324193-325993	60	+	226.992996	226.507996	225.212006	226.345993	193.641006	224.565002	225.212006	223.593002	222.460007	219.384003	221.164993	222.298004	224.078995	226.507996	203.354996	222.621994	220.192993	218.897995	217.440994	219.707993	216.630997	221.811996	218.574005	219.384003	205.621994	225.697998	225.212006	215.011993	207.888	207.078995	202.707001	187.649994	187.164001	193.641006	184.574005	214.041	194.449997	208.860001	228.936005	225.212006	228.936005	230.393005	229.746002	229.908005
chrXII	364449	365056	CCW12_chrXII:369548-370156	60	+	331.747009	332.718994	331.423004	333.041992	332.881012	328.994995	326.079987	322.356995	323.165985	322.679993	327.699005	328.02301	325.270996	315.071014	327.376007	323.976013	322.84201	324.299011	328.833008	322.03299	326.242004	325.595001	331.423004	334.5	337.414001	337.089996	336.928009	332.233002	331.584991	332.071014	331.747009	333.041992	331.423004	335.957001	321.38501	330.451996	332.233002	339.681	340.652008	331.423004	341.462006	343.243011	342.919006	341.785004
chrXVI	390555	392331	ELP3_chrXVI:384730-386506	60	+	375.786011	377.729004	379.186005	375.299988	375.462006	380.643005	380.480988	382.424011	382.585999	378.053009	378.376007	381.776001	380.804993	374.652008	372.548004	379.51001	378.213989	380.480988	376.109985	379.023987	375.462006	379.023987	379.186005	377.404999	380.643005	383.394989	383.881012	366.557007	375.138	375.299988	373.03299	368.175995	372.872009	381.290985	383.071991	383.718994	383.234009	381.937988	378.376007	302.604004	294.346985	291.593994	358.623993	358.786011
chrVI	153019	155851	VTC2_chrVI:131662-134494	60	-	219.764008	219.608994	220.072998	220.537994	219.453995	218.371002	219.608994	220.537994	219.608994	203.822998	219.608994	220.382996	221.001999	221.311996	217.132996	216.050003	220.072998	220.072998	218.371002	214.037994	220.382996	220.227997	221.621002	221.466003	221.776001	221.621002	221.621002	220.847	219.300003	222.240005	221.156998	222.240005	216.822998	220.847	207.382996	207.847	213.882996	214.192001	213.572998	217.751999	218.681	208.929993	220.382996	221.156998
chrXVI	797869	798933	ANT1_chrXVI:791203-792267	60	+	218.897995	220.031006	218.25	219.707993	220.031006	220.031006	219.384003	219.059998	219.059998	218.412003	217.117004	213.393005	217.117004	219.222	215.498001	216.145996	210.641006	201.574005	203.192993	202.059998	209.507004	211.287994	192.022003	217.279007	215.498001	214.041	208.212006	217.602997	220.192993	218.412003	220.516998	221.164993	221.164993	220.354996	218.735992	220.841003	221.326996	222.945999	222.460007	220.516998	221.973999	223.593002	220.516998	222.460007
chrII	693441	694011	DAD3_chrII:684941-685509	60	-	223.169006	223.477997	220.382996	217.442001	211.716003	216.050003	222.395004	198.097	223.477997	223.632996	223.477997	223.014008	205.526001	222.550003	220.072998	224.097	224.871002	225.026001	224.716003	214.347	222.550003	213.572998	221.621002	219.919006	216.358994	221.776001	223.014008	222.550003	208.001999	224.406998	223.477997	224.871002	223.169006	220.227997	221.001999	221.311996	219.764008	223.942993	221.931	223.169006	221.466003	223.942993	225.645004	225.181
chrV	255312	256961	SAH1_chrV:235550-237198	60	+	223.755005	224.078995	221.973999	221.973999	221.164993	220.031006	221.164993	222.460007	223.917007	224.078995	225.050995	223.755005	224.403	224.565002	225.212006	224.565002	223.917007	225.050995	219.059998	225.212006	225.697998	226.022003	226.184006	226.184006	226.022003	226.507996	226.507996	226.507996	226.507996	225.535995	224.240997	223.593002	224.565002	226.184006	226.669998	226.669998	224.078995	221.326996	220.679001	222.945999	221.649994	225.373993	225.373993	227.479004
chrIII	122006	124530	SAT4_chrIII:128012-130540	60	-	255.050003	255.979004	255.050003	256.287994	256.132996	256.597992	250.871002	237.251999	258.299988	257.98999	257.371002	257.835999	257.526001	256.752014	256.287994	258.144989	258.144989	258.919006	257.21701	257.681	258.299988	258.144989	256.907013	259.074005	258.919006	257.835999	259.692993	258.919006	259.382996	255.358994	255.979004	257.062012	247.621002	183.395004	258.144989	258.764008	259.229004	260.002014	255.824005	224.251999	258.299988	249.324005	257.526001	243.906998
chrVII	117128	118880	ARO8_chrVII:115927-117679	60	-	213.727997	210.942001	209.085007	212.800003	213.572998	212.490005	212.490005	214.347	214.656998	214.811005	215.121002	215.121002	213.264008	213.419006	213.572998	214.656998	214.501999	214.501999	215.740005	213.419006	212.953995	214.192001	214.811005	216.050003	216.514008	216.669006	216.514008	216.050003	216.977997	216.977997	217.442001	217.132996	216.050003	212.026001	213.264008	212.800003	216.203995	215.431	216.822998	214.966003	215.740005	215.740005	217.597	218.216003
chrVIII	307809	308521	YHR100C_chrVIII:314010-314722	60	+	207.565002	208.050003	208.373993	205.136002	207.403	205.460007	204.973999	204.973999	204.326004	205.460007	203.679001	195.098007	204.326004	202.707001	202.222	206.917007	207.565002	209.184006	209.184006	207.727005	199.630997	205.460007	205.136002	204.164993	206.755005	202.707001	205.945999	209.022003	210.154999	209.830994	202.707001	210.154999	209.669006	202.544998	210.154999	211.287994	211.287994	211.449997	208.860001	210.641006	210.479004	209.507004	210.641006	209.830994
chrV	176582	178285	PMI40_chrV:157454-159158	60	+	226.184006	225.697998	226.507996	226.992996	225.212006	226.184006	223.270004	225.697998	224.727005	226.669998	227.154999	225.373993	224.240997	220.031006	223.917007	224.403	223.917007	224.889008	222.621994	224.403	221.003006	221.811996	208.697998	206.917007	220.841003	221.488998	219.222	220.679001	221.488998	221.649994	223.270004	221.488998	222.460007	222.783997	223.755005	223.593002	221.488998	222.460007	224.078995	224.565002	224.403	225.373993	225.535995	224.403
chrXIV	194455	199384	ATG2_chrXIV:191186-196114	60	-	293.895996	296.372009	298.074005	298.537994	297.454987	298.537994	298.384003	297.454987	288.634003	297.454987	295.907013	296.062012	268.669006	274.549988	290.181	291.419006	280.894989	285.692993	293.585999	293.740997	276.872009	294.204987	292.347992	290.799988	290.026001	286.622009	284.764008	292.657013	295.287994	293.431	296.835999	296.372009	293.122009	292.192993	292.502991	297.609985	298.384003	301.169006	302.252991	301.479004	301.015015	298.537994	298.384003	299.157013
chrXIII	814563	817667	DSS1_chrXIII:842310-845414	60	+	2.10479	1.61907	1.61907	1.94288	1.94288	1.78098	1.78098	2.10479	2.10479	2.10479	2.10479	1.94288	1.78098	1.13335	2.10479	1.94288	1.94288	2.10479	1.94288	1.94288	2.10479	2.10479	2.10479	1.94288	1.94288	2.10479	2.10479	2.10479	2.10479	2.10479	2.10479	1.45716	2.10479	2.10479	2.10479	1.94288	2.10479	2.10479	2.10479	2.10479	2.10479	2.10479	2.10479	2.10479
chrXIV	33950	35358	LEM3_chrXIV:31890-33298	60	-	205.061005	206.608994	205.526001	206.608994	208.466003	209.240005	208.776001	206.764008	204.287994	204.597	204.442001	195.001999	198.251999	189.121002	201.347	203.048996	202.121002	206.453995	201.501999	203.358994	200.417999	200.108994	205.061005	205.216003	194.072998	193.298996	192.835007	209.085007	211.561005	210.942001	212.490005	214.037994	214.037994	213.264008	211.561005	212.953995	211.871002	208.776001	206.145004	210.787994	210.632996	211.097	213.882996	214.037994
chrXII	967298	968626	CAR2_chrXII:1012459-1013787	60	-	5.88101	6.03577	6.03577	6.03577	6.03577	5.88101	5.88101	6.03577	6.03577	5.88101	5.88101	5.88101	5.88101	5.88101	5.88101	5.72624	5.88101	5.72624	5.88101	5.88101	5.88101	5.72624	5.72624	6.03577	6.50006	7.5834	7.89293	8.20246	8.20246	8.20246	8.35722	8.97627	9.2858	9.59533	9.90485	10.2144	11.4525	11.2977	11.762	12.5358	12.5358	12.6906	13.0001	14.0835
chrVII	91097	92458	SKI8_chrVII:89929-91290	60	+	213.878998	185.707001	212.259995	190.563995	153.326004	144.744995	212.421997	204.164993	217.602997	220.192993	215.335999	217.117004	220.192993	222.136002	223.593002	214.850006	222.621994	224.240997	224.240997	224.240997	225.050995	225.212006	225.373993	225.212006	200.440994	226.669998	226.669998	225.697998	227.154999	226.184006	227.154999	227.802994	228.289001	228.612	228.451004	227.317001	227.317001	224.727005	225.373993	223.431	227.154999	227.317001	187.164001	201.412003
chrXV	635162	636258	MED4_chrXV:658625-659721	60	-	220.537994	219.608994	219.764008	218.371002	218.681	219.300003	220.692001	218.681	219.764008	219.608994	211.871002	196.548996	177.048996	216.514008	220.072998	218.681	212.953995	218.681	218.990005	216.358994	218.371002	217.597	216.050003	217.906998	210.942001	209.550003	210.477997	215.585007	216.977997	219.453995	221.156998	219.919006	222.240005	221.931	221.621002	208.929993	222.085007	217.751999	219.608994	217.906998	217.442001	217.287994	219.453995	218.371002
chrVII	575963	577195	RME1_YGR045C_chrVII:582779-584011	60	+	61.8484	68.810402	70.5914	71.238998	71.077103	71.400902	70.753304	71.400902	71.562798	71.238998	71.400902	70.5914	69.781898	70.267601	69.134201	69.781898	70.753304	71.238998	70.5914	71.077103	71.077103	71.238998	71.238998	70.915199	71.562798	71.562798	72.048599	72.048599	41.771999	56.6674	70.267601	72.210503	72.210503	72.048599	69.620003	70.267601	72.210503	68.648499	68.486603	70.915199	71.886597	71.724701	68.972298	69.296097
chrXII	487689	488913	VTA1_chrXII:516531-517755	60	+	221.003006	224.403	225.050995	225.050995	225.212006	225.697998	225.373993	225.212006	224.889008	224.565002	223.431	221.164993	215.011993	212.584	220.192993	217.602997	222.460007	223.593002	224.403	224.078995	224.727005	225.697998	220.679001	221.488998	220.841003	226.832001	226.992996	226.992996	226.184006	226.022003	225.697998	225.212006	224.240997	223.593002	215.822006	221.003006	218.897995	225.212006	226.345993	227.479004	227.479004	227.479004	227.317001	225.535995
chrXI	572276	574023	LAS1_chrXI:560566-562310	60	+	208.050003	202.544998	198.660004	214.365005	210.964996	212.098007	217.117004	218.412003	218.735992	218.412003	213.716995	217.279007	218.897995	218.574005	219.546005	218.735992	217.602997	218.735992	219.869995	217.927002	219.707993	220.031006	219.384003	210.154999	219.707993	219.384003	219.707993	219.546005	220.516998	220.841003	221.164993	220.354996	221.164993	221.488998	221.164993	219.869995	218.25	206.431	213.878998	215.660004	221.649994	221.811996	219.384003	221.811996
chrIX	87720	88792	FLX1_chrIX:97361-98433	60	-	232.764008	233.074005	234.001999	232.300003	233.847	233.382996	234.001999	233.074005	227.501999	231.526001	232.608994	232.608994	232.145004	232.145004	233.074005	231.835007	229.977997	229.358994	223.014008	230.751999	226.264008	229.203995	229.824005	227.811996	195.311005	233.382996	234.311996	234.311996	233.692993	234.001999	234.466003	233.847	230.287994	213.572998	231.990005	229.977997	228.740005	223.787994	233.537994	233.382996	230.442993	222.550003	226.727997	211.871002
chrI	140732	141612	ERP2_chrI:137569-138449	60	+	216.145996	215.498001	217.602997	216.468994	217.764999	218.412003	217.927002	217.279007	216.145996	183.925995	212.421997	213.716995	213.069	211.936005	214.365005	216.955002	219.384003	219.059998	218.574005	219.059998	218.735992	216.145996	219.222	218.897995	210.964996	210.317001	211.126999	218.412003	218.735992	219.707993	218.897995	218.574005	197.526001	219.384003	216.307999	214.850006	218.25	220.192993	219.222	219.059998	220.354996	220.516998	211.612	207.403
chrXI	441721	442401	SFT1_chrXI:429973-430653	60	+	218.25	218.897995	218.897995	219.869995	220.031006	219.869995	220.516998	220.192993	218.897995	219.546005	216.955002	218.089005	215.822006	219.384003	219.869995	217.927002	217.764999	213.069	208.697998	213.554993	216.307999	203.516998	217.440994	216.955002	214.041	217.764999	203.192993	216.468994	217.602997	216.307999	207.565002	210.964996	211.612	219.059998	220.031006	218.574005	219.384003	218.735992	218.897995	220.841003	221.326996	221.488998	222.136002	221.326996
chrX	104613	105877	KRE9_chrX:94963-96227	60	-	67.321999	66.238701	66.703003	66.238701	66.548203	66.857803	67.012497	65.619598	67.012497	64.536301	64.536301	65.155403	68.095901	65.619598	65.619598	65.155403	64.226799	57.8815	59.4291	57.7267	66.548203	67.167297	67.476799	67.321999	67.012497	67.321999	68.095901	68.405403	68.095901	68.250603	68.714897	68.560097	68.405403	68.405403	67.167297	67.786301	67.941101	68.405403	68.405403	68.714897	68.250603	68.560097	69.024399	69.334
chrXIII	41340	44348	BUL2_chrXIII:46761-49769	60	-	234.621002	232.764008	235.085007	234.621002	231.216003	227.966003	231.371002	228.585007	221.466003	230.597	233.847	234.621002	234.156998	209.395004	234.621002	235.550003	234.776001	233.382996	235.550003	235.550003	235.085007	234.311996	235.240005	228.276001	203.514008	227.811996	228.121002	223.477997	222.858994	229.977997	230.287994	227.347	228.740005	231.990005	231.371002	235.240005	237.097	237.097	237.097	232.453995	228.276001	228.585007	231.990005	236.169006
chrI	167465	168961	KIN3_chrI:170232-171728	60	+	221.488998	221.811996	221.488998	221.164993	221.811996	221.003006	221.649994	221.488998	221.326996	221.649994	221.164993	220.679001	218.25	214.526993	211.612	214.688995	217.279007	220.354996	219.546005	221.488998	221.649994	222.783997	222.298004	222.621994	220.679001	221.003006	220.354996	220.354996	219.869995	221.649994	220.031006	221.973999	220.192993	221.811996	221.326996	221.811996	222.783997	222.621994	222.136002	221.811996	222.298004	222.136002	220.841003	205.136002
chrX	257368	262023	BCK1_chrX:247149-251813	60	-	205.679993	205.526001	203.514008	202.429993	204.442001	206.145004	206.764008	207.692001	207.847	207.847	208.001999	206.919006	207.382996	208.001999	205.990005	208.466003	207.847	207.227997	208.621002	208.466003	209.395004	209.550003	206.145004	202.121002	199.798996	203.048996	196.240005	208.001999	209.550003	205.835007	209.550003	209.703995	209.858994	210.014008	210.169006	210.477997	209.085007	210.169006	210.169006	210.477997	210.942001	207.382996	210.477997	211.406998
chrXIV	250653	253149	VID27_chrXIV:247402-249898	60	-	201.037994	201.347	201.966003	198.406998	203.048996	200.727997	202.121002	202.585007	202.895004	205.216003	206.298996	205.371002	205.990005	206.298996	206.764008	195.311005	207.537994	212.953995	217.751999	216.977997	219.919006	221.466003	212.181	225.181	231.526001	234.156998	232.300003	228.585007	236.169006	237.097	243.132996	244.526001	244.371002	247.311996	249.632996	250.716995	250.871002	251.800003	251.026001	251.026001	250.561996	253.348007	253.501999	248.550003
chrXIII	159238	159846	SPC2_chrXIII:164745-165353	60	-	239.108994	239.882996	239.419006	218.990005	166.990005	232.608994	229.824005	235.705002	240.811996	237.097	241.431	241.585999	242.050003	241.585999	241.740005	241.895004	240.347	240.966003	239.727997	241.895004	239.419006	240.966003	240.656998	239.264008	237.561996	235.858994	238.181	242.205002	242.824005	242.977997	243.597	243.906998	243.906998	243.906998	243.442993	243.442993	243.287994	241.121002	242.358994	242.514008	226.572998	242.669006	243.132996	242.050003
chrVII	175727	176671	BUD13_chrVII:174517-175461	60	-	208.156998	207.847	207.847	208.156998	208.929993	204.442001	209.703995	210.169006	210.322998	210.942001	210.942001	211.097	210.787994	210.322998	210.169006	210.632996	210.014008	210.014008	210.014008	210.169006	210.632996	210.632996	210.169006	209.550003	209.703995	210.014008	210.787994	210.787994	211.251999	211.251999	211.251999	211.406998	211.251999	211.251999	210.169006	211.406998	211.097	210.477997	211.406998	211.716003	211.561005	210.322998	210.169006	205.990005
chrXIV	631126	632958	HRB1_chrXIV:622874-624706	60	-	267.585999	266.96701	266.96701	264.181	265.264008	263.097992	263.097992	264.490997	265.419006	266.96701	268.514008	266.502014	266.192993	249.014008	236.787994	254.276001	256.752014	255.205002	268.669006	268.824005	268.514008	268.204987	255.514008	266.96701	267.121002	268.204987	268.824005	269.132996	268.979004	266.96701	265.109985	262.324005	264.954987	263.562012	259.074005	264.181	262.014008	266.657013	268.359985	263.097992	265.729004	266.347992	268.204987	251.490005
chrXII	330849	332177	HRT3_chrXII:336012-337340	60	+	199.145004	190.401993	192.182999	188.136002	195.582993	190.401993	186.031006	187.973999	197.526001	195.582993	199.307007	200.117004	200.764999	200.440994	195.582993	202.384003	198.011993	203.192993	203.841003	202.384003	203.841003	204.326004	203.031006	205.783997	204.973999	200.925995	204.003006	195.259995	205.460007	205.298004	205.298004	204.326004	206.106995	207.078995	207.078995	207.727005	207.888	207.403	207.565002	207.888	207.565002	208.212006	207.888	207.565002
chrIV	941034	943038	CHL4_chrIV:965041-967017	60	-	220.692001	221.621002	220.692001	221.001999	220.537994	218.681	220.072998	217.751999	218.371002	211.406998	218.371002	191.597	218.681	220.847	221.621002	221.311996	221.466003	222.085007	221.621002	218.681	221.466003	220.847	219.764008	220.847	219.453995	214.811005	221.001999	220.692001	221.466003	221.931	221.001999	222.240005	222.550003	221.621002	222.703995	222.085007	223.014008	223.169006	222.703995	218.526001	223.169006	223.169006	222.703995	223.169006
chrXV	496930	498210	RAS1_YOR102W_chrXV:515169-516449	60	-	64.536301	64.691101	64.536301	64.691101	64.691101	64.3815	64.226799	64.071999	64.071999	63.6077	60.821999	63.452999	64.3815	63.762501	64.536301	64.691101	64.691101	64.691101	64.691101	64.691101	64.691101	64.691101	62.6791	56.9529	64.536301	64.536301	64.3815	62.6791	61.1315	61.595798	62.524399	63.917198	64.691101	65.774399	65.774399	65.619598	65.619598	64.691101	64.845802	65.619598	65.929199	68.405403	69.798302	69.953003
chrVI	83771	84981	MOB2_chrVI:62846-64054	60	+	205.783997	190.563995	204.164993	196.231003	192.182999	195.259995	199.468994	205.945999	208.373993	208.050003	208.373993	207.565002	207.403	203.354996	200.602997	195.259995	198.498001	204.649994	204.811996	197.363998	204.973999	201.735992	209.022003	209.669006	209.507004	209.830994	208.860001	210.641006	210.317001	210.964996	209.669006	209.830994	208.535995	209.345993	208.050003	209.345993	211.287994	211.612	211.449997	211.612	211.126999	210.154999	210.317001	210.479004
chrI	140024	140800	FUN14_chrI:136861-137637	60	-	215.895004	215.895004	216.050003	215.431	203.669006	216.358994	216.358994	215.895004	206.145004	205.679993	214.037994	211.097	212.335007	213.264008	213.419006	213.419006	213.882996	217.442001	217.132996	217.442001	218.061996	218.216003	217.597	217.751999	216.358994	217.751999	217.751999	214.192001	217.751999	216.822998	217.906998	217.751999	217.287994	217.751999	216.977997	217.597	213.108994	214.656998	214.656998	218.371002	218.061996	218.061996	218.681	217.906998
chrXV	542654	546158	RGA1_chrXV:560913-564417	60	-	169.621002	212.490005	216.050003	213.572998	205.371002	217.906998	217.442001	217.597	216.822998	215.740005	210.169006	216.669006	215.276001	216.669006	214.966003	216.822998	214.347	217.751999	217.751999	217.132996	218.061996	218.526001	216.822998	218.990005	218.990005	218.371002	218.681	218.835007	218.371002	218.990005	219.300003	219.608994	219.300003	219.145004	218.990005	219.300003	218.371002	218.061996	219.300003	210.632996	212.800003	216.358994	216.514008	215.895004
chrII	341872	344615	REB1_chrII:334206-336950	60	+	312.641998	344.862	342.756989	340.328003	339.356995	337.899994	339.356995	345.994995	345.67099	339.681	348.424011	345.509003	348.261993	347.614014	345.994995	345.994995	347.451996	348.747009	349.881012	349.718994	349.557007	350.528015	348.747009	341.462006	347.937988	347.776001	349.718994	343.890015	341.138	350.85199	351.338013	352.471008	351.661987	352.471008	352.795013	352.471008	352.632996	352.147003	351.985992	348.908997	352.957001	352.957001	353.442993	351.661987
chrXII	785922	787651	YLR345W_chrXII:820415-822143	60	-	109.571999	112.821999	118.393997	126.750999	132.477005	133.716003	134.335007	137.274994	138.667999	135.882004	144.703995	147.335007	163.740005	171.787003	173.179993	173.179993	179.990005	181.382996	181.382996	182.311005	184.477997	184.477997	191.906998	193.453995	197.014008	195.466003	196.240005	198.251999	197.014008	203.358994	204.906998	206.145004	206.919006	204.287994	205.679993	205.835007	202.276001	203.822998	206.919006	205.371002	208.929993	202.276001	208.156998	209.858994
chrXV	762982	764526	ESA1_chrXV:792473-794017	60	-	206.453995	207.072998	184.787003	198.561005	201.037994	186.026001	208.311005	207.692001	206.453995	207.692001	206.764008	208.776001	208.776001	197.322998	207.227997	207.692001	208.001999	208.156998	208.466003	208.311005	207.847	209.550003	209.085007	208.466003	207.692001	208.311005	208.776001	209.085007	203.669006	203.977997	208.776001	208.621002	210.169006	210.169006	209.395004	210.322998	209.858994	207.692001	202.121002	210.014008	210.322998	209.240005	209.240005	209.858994
chrVII	507196	508876	PEX31_chrVII:502871-504551	60	-	214.192001	218.526001	218.526001	219.764008	219.764008	219.608994	218.990005	219.608994	219.764008	219.608994	219.608994	219.145004	218.216003	217.287994	217.751999	217.597	218.526001	217.442001	214.501999	217.751999	212.645004	199.953995	181.227997	194.847	188.811005	217.906998	218.990005	216.822998	214.811005	219.453995	217.132996	218.681	217.906998	217.287994	199.490005	213.727997	213.572998	213.419006	213.419006	216.050003	215.121002	216.514008	218.371002	220.537994
chrVIII	371361	371889	YHR138C_chrVIII:377243-377771	60	+	198.173996	200.764999	202.222	202.869003	201.897995	203.031006	202.384003	178.744995	197.041	200.764999	203.192993	203.354996	204.003006	203.354996	203.516998	202.869003	202.869003	199.630997	197.363998	197.363998	197.203003	193.317001	201.087997	203.031006	203.192993	203.192993	203.354996	203.841003	203.192993	197.041	197.203003	195.259995	201.735992	201.574005	198.011993	202.384003	200.764999	200.279007	188.945007	192.830994	191.212006	196.878998	200.925995	202.222
chrXI	437909	438811	MRT4_chrXI:426161-427065	60	-	254.895004	255.824005	254.585999	243.751999	256.442993	256.442993	255.050003	253.192993	253.348007	255.205002	254.276001	255.050003	254.431	223.942993	247.156998	246.847	247.776001	241.585999	252.574005	250.871002	252.882996	255.669006	255.669006	256.907013	255.205002	256.287994	257.526001	255.205002	255.669006	257.98999	258.144989	260.46701	260.002014	258.609009	256.907013	259.537994	252.727997	259.229004	259.692993	259.382996	260.312012	259.229004	257.681	253.656998
chrX	157707	160582	IRC9_YAK1_chrX:147815-150679	60	+	236.707993	235.735992	232.173996	235.574005	233.470001	228.451004	201.574005	233.470001	237.516998	238.326996	237.841003	235.251007	238.975006	236.869995	235.574005	236.707993	236.707993	235.251007	237.354996	237.516998	238.813004	237.841003	236.222	235.574005	237.354996	238.813004	235.897995	236.869995	238.003006	237.679001	238.488998	235.897995	238.488998	235.574005	238.813004	213.716995	212.746002	240.593994	240.593994	240.755997	240.108002	239.298004	240.108002	240.108002
chrXII	241070	241838	FCF2_chrXII:246236-247004	60	+	221.811996	220.031006	220.841003	222.136002	222.783997	222.621994	222.298004	222.136002	222.136002	221.003006	221.003006	221.164993	218.897995	221.488998	221.326996	221.003006	220.841003	221.003006	220.679001	220.192993	221.488998	221.164993	220.192993	219.869995	215.660004	212.584	213.069	215.660004	214.526993	213.716995	212.259995	215.498001	215.173996	211.936005	191.373993	207.727005	213.554993	215.011993	214.203003	210.964996	214.526993	215.173996	216.630997	216.307999
chrII	536304	538873	MAK5_chrII:528246-530806	60	-	213.572998	214.037994	214.037994	212.953995	212.953995	211.406998	211.871002	212.800003	213.108994	210.787994	212.490005	213.572998	213.108994	205.061005	212.181	209.240005	206.764008	212.181	214.347	214.656998	213.572998	213.419006	213.572998	214.811005	214.192001	214.501999	213.727997	213.572998	214.037994	215.276001	215.276001	215.121002	214.347	213.572998	212.335007	201.347	200.882996	206.608994	199.335007	198.561005	211.251999	213.572998	213.108994	214.811005
chrIX	340168	340968	BET1_chrIX:347768-348568	60	+	214.203003	208.860001	214.850006	208.535995	215.335999	215.660004	215.335999	215.660004	179.393005	211.126999	215.173996	215.822006	215.983994	216.145996	216.145996	215.660004	216.307999	215.660004	216.145996	214.041	216.792999	216.955002	216.955002	217.279007	216.792999	216.955002	216.955002	217.117004	216.307999	217.927002	218.089005	218.089005	216.955002	217.440994	217.440994	216.955002	217.764999	217.602997	216.955002	216.792999	210.154999	218.412003	218.412003	218.412003
chrII	297013	298229	SCO2_chrII:289344-290560	60	-	209.085007	218.371002	221.621002	220.382996	220.072998	220.847	220.692001	219.608994	217.287994	220.227997	218.371002	217.132996	219.453995	219.145004	216.977997	212.953995	206.298996	208.001999	216.358994	218.990005	206.764008	208.311005	218.216003	218.835007	220.382996	221.621002	220.227997	200.108994	221.156998	221.931	222.395004	222.703995	223.014008	222.858994	223.014008	222.085007	220.382996	221.001999	221.156998	222.703995	222.395004	223.169006	223.169006	223.014008
chrXV	219209	220857	GSH2_chrXV:238563-240211	60	-	212.181	212.490005	211.561005	209.703995	200.882996	200.417999	207.072998	206.298996	208.311005	206.764008	206.453995	199.953995	210.322998	212.026001	212.645004	212.953995	212.953995	212.953995	199.953995	203.822998	209.395004	210.322998	213.572998	213.264008	213.108994	213.108994	213.419006	207.692001	207.847	208.621002	212.645004	212.335007	197.322998	213.264008	213.108994	213.264008	211.251999	212.181	213.727997	214.347	214.347	215.121002	214.501999	214.811005
chrVII	896319	896679	MVB12_chrVII:910414-910774	60	-	212.026001	208.156998	213.572998	211.716003	205.526001	212.490005	214.037994	212.645004	212.490005	212.335007	213.264008	214.501999	213.572998	214.347	214.966003	214.501999	205.835007	214.656998	214.656998	214.811005	215.121002	213.727997	209.395004	213.882996	212.335007	208.621002	213.882996	213.108994	212.181	211.716003	213.108994	213.572998	214.037994	213.882996	214.037994	214.037994	215.895004	215.895004	215.895004	215.895004	215.431	209.395004	208.156998	207.227997
chrII	291333	292061	POA1_chrII:283664-284392	60	-	202.429993	203.203995	202.740005	203.669006	203.203995	204.132996	202.276001	202.895004	199.645004	201.347	203.669006	203.977997	201.966003	199.798996	203.048996	200.882996	177.048996	176.121002	186.490005	197.167999	200.727997	202.276001	193.608994	182.774994	168.692001	203.977997	205.835007	205.526001	205.526001	206.453995	206.919006	206.608994	204.132996	205.990005	206.298996	204.906998	204.906998	206.453995	207.537994	206.764008	207.382996	206.608994	206.919006	205.216003
chrII	61366	62422	YBL095W_chrII:43148-44204	60	-	208.156998	211.097	211.716003	211.406998	211.097	211.561005	211.251999	206.764008	208.776001	199.179993	205.216003	195.466003	197.942001	202.585007	202.585007	190.977997	191.287003	192.679993	201.656998	199.179993	204.751999	199.026001	205.371002	203.822998	208.156998	206.298996	211.251999	210.477997	211.406998	205.679993	205.990005	208.156998	206.919006	196.395004	211.871002	211.251999	210.477997	211.716003	212.490005	212.490005	210.477997	212.335007	212.800003	212.953995
chrVIII	475617	476673	IKI1_chrVIII:480956-482012	60	-	186.335007	192.526001	200.882996	201.192001	196.858994	198.716003	193.917999	194.847	197.477997	197.167999	177.358994	114.060997	182.311005	193.917999	192.990005	194.382996	195.929993	197.942001	197.632996	191.906998	189.276001	197.322998	196.858994	192.061005	199.179993	201.966003	201.656998	201.656998	201.811005	201.347	201.192001	201.501999	203.822998	203.514008	204.442001	204.442001	204.442001	203.977997	185.716003	203.669006	204.906998	203.977997	203.977997	201.811005
chrV	288737	289665	RPL34A_chrV:269295-270223	60	+	31.8957	31.8957	31.5718	32.057598	32.057598	32.057598	31.409901	31.8957	32.057598	32.381401	34.324299	34.648102	34.810001	36.267101	39.181499	40.800499	41.6101	42.095798	43.876801	44.362499	44.362499	44.2006	45.3339	46.305401	48.248199	49.381599	49.705399	56.991199	69.620003	72.210503	73.019997	76.096199	79.4963	84.191597	94.229797	95.525101	99.8965	103.944	122.402	121.592003	121.916	122.402	119.973	122.239998
chrXII	608173	610022	YLR253W_chrXII:642559-644407	60	-	209.085007	209.703995	209.395004	209.703995	211.561005	211.406998	211.561005	210.477997	210.014008	212.026001	211.097	210.787994	208.466003	208.001999	206.145004	210.322998	206.453995	205.679993	210.632996	212.645004	212.181	213.108994	212.800003	210.632996	214.037994	212.026001	211.561005	214.192001	214.037994	213.727997	213.572998	205.835007	213.727997	213.727997	213.572998	213.572998	213.882996	213.264008	214.037994	211.871002	213.727997	214.037994	214.811005	215.121002
chrX	98354	98882	PFD1_chrX:88707-89235	60	-	211.716003	214.501999	215.585007	215.895004	214.501999	209.550003	215.121002	215.121002	216.050003	214.811005	215.740005	215.276001	215.895004	212.800003	204.751999	209.240005	210.014008	208.311005	193.453995	216.050003	215.740005	216.203995	216.358994	215.121002	215.431	215.431	213.572998	195.466003	211.561005	214.656998	213.882996	214.501999	213.727997	212.026001	214.192001	213.264008	209.858994	215.585007	215.895004	216.358994	216.203995	216.669006	216.514008	216.514008
chrX	156951	157839	TIM17_chrX:147059-147947	60	-	202.121002	202.585007	202.585007	202.895004	202.895004	199.798996	199.798996	201.501999	202.429993	193.917999	194.227997	194.382996	203.358994	203.358994	203.203995	200.108994	201.501999	200.727997	199.645004	201.811005	203.203995	204.132996	203.669006	203.822998	203.203995	200.572998	201.966003	202.121002	202.429993	203.048996	205.371002	205.526001	201.966003	206.145004	205.835007	205.679993	205.061005	203.669006	205.216003	205.526001	206.453995	206.453995	205.526001	205.371002
chrVIII	320476	321924	CDC12_chrVIII:326658-328106	60	+	208.535995	199.792999	202.384003	210.641006	210.317001	210.479004	209.992996	210.479004	211.449997	210.641006	211.449997	210.154999	209.830994	210.641006	211.612	211.449997	211.449997	196.393005	196.554993	171.296997	162.231003	202.707001	205.621994	204.003006	204.326004	201.574005	210.479004	211.126999	211.126999	209.992996	208.860001	209.830994	204.649994	199.792999	202.059998	199.145004	207.078995	206.917007	201.735992	208.697998	211.612	211.936005	177.126007	176.802002
chrXII	557319	558896	YLR224W_chrXII:586135-587711	60	-	198.406998	193.608994	198.716003	200.108994	197.167999	204.597	205.679993	205.990005	205.990005	207.382996	207.382996	207.227997	206.764008	176.740005	156.774994	205.526001	205.835007	206.145004	205.526001	205.679993	205.216003	201.192001	205.990005	206.608994	207.847	207.847	207.072998	207.537994	207.382996	206.145004	207.227997	207.537994	207.537994	208.001999	205.371002	208.156998	208.466003	208.621002	206.919006	207.847	208.466003	206.298996	209.395004	208.776001
chrIV	184593	186305	STE7_chrIV:172432-174144	60	-	8.04769	7.89293	8.04769	8.04769	7.89293	8.04769	8.04769	8.04769	8.35722	8.51198	8.82151	9.2858	9.2858	9.2858	9.2858	9.75009	10.9882	15.012	15.6311	16.714399	17.643	19.8097	21.2026	23.2145	24.7621	26.774099	35.131302	45.500401	60.512501	63.917198	70.107803	72.274498	74.750702	86.512703	90.8461	109.108002	119.632004	121.953003	123.810997	126.287003	129.537003	130.619995	131.548996	134.179993
chrVI	239141	242749	SMC2_chrVI:216537-220145	60	+	230.070007	230.231995	228.126999	230.878998	230.878998	231.365005	230.070007	230.716995	230.393005	231.203003	231.041	231.850998	232.498001	232.013	232.173996	231.850998	231.041	230.878998	231.688995	232.660004	231.850998	232.498001	232.660004	229.584	228.451004	226.832001	231.688995	231.203003	232.498001	229.584	230.070007	232.335999	225.535995	230.554993	223.431	230.716995	233.307999	233.794006	233.794006	229.259995	234.279007	232.983994	233.470001	234.440994
chrX	444223	445847	OST1_chrX:433082-434706	60	+	49.867298	49.705399	49.705399	49.705399	45.4958	48.895901	49.543499	50.191101	50.6768	50.353001	50.5149	47.9244	47.114899	42.581501	45.819599	62.819901	73.505699	79.010597	81.601097	85.486801	88.724998	89.5345	94.067902	102.487	110.097	115.278	129.363998	132.602005	136.001999	141.345001	143.126007	145.878006	147.983002	148.953995	155.106995	149.440002	161.906998	150.897003	154.621002	178.098007	183.764008	193.479004	198.822006	201.735992
chrXII	664473	666193	YLR279W_YLR283W_chrXII:704503-706223	60	-	206.298996	206.453995	205.526001	203.669006	198.561005	179.524994	200.264008	205.526001	204.442001	202.121002	205.061005	206.298996	206.919006	206.608994	204.751999	205.371002	200.882996	205.371002	203.514008	204.751999	207.072998	195.001999	207.692001	208.001999	208.001999	207.227997	179.371002	202.276001	196.548996	202.276001	204.597	197.167999	208.311005	207.692001	207.537994	206.453995	206.764008	206.764008	202.121002	207.382996	208.776001	207.072998	208.929993	208.311005
chrXIV	523293	526933	VAC7_chrXIV:526027-529643	60	-	260.776001	260.621002	261.23999	237.097	251.955002	260.776001	261.704987	258.764008	263.097992	263.407013	263.71701	263.71701	263.252014	262.942993	263.252014	261.859985	262.479004	262.479004	264.026001	264.026001	264.490997	263.71701	262.479004	264.799988	262.479004	262.942993	260.931	255.205002	236.324005	256.907013	261.085999	260.46701	265.264008	265.574005	264.644989	266.037994	265.574005	265.419006	265.729004	264.490997	265.264008	264.799988	262.787994	259.692993
chrXI	585243	586570	YKR070W_chrXI:573530-574858	60	-	205.371002	205.371002	205.216003	205.371002	205.679993	200.882996	200.882996	201.037994	199.179993	197.632996	201.501999	203.514008	199.026001	199.335007	202.740005	205.526001	205.216003	205.526001	205.061005	201.037994	202.585007	189.895004	192.061005	200.727997	203.514008	203.977997	205.216003	205.526001	195.776001	205.990005	204.442001	205.835007	203.203995	202.895004	198.561005	202.429993	186.026001	189.429993	203.514008	204.597	199.645004	204.906998	203.048996	204.597
chrXII	588492	589588	ARV1_chrXII:622875-623971	60	+	200.764999	202.222	202.384003	202.384003	201.25	200.602997	197.850006	198.498001	200.925995	198.983994	199.792999	199.145004	197.688004	195.906998	201.25	201.412003	200.602997	196.554993	195.259995	202.059998	202.544998	203.192993	202.384003	203.354996	202.544998	203.192993	203.516998	202.869003	203.192993	202.869003	202.869003	203.031006	203.031006	203.192993	203.192993	204.164993	202.384003	195.259995	203.516998	205.783997	204.649994	193.317001	204.003006	204.326004
chrV	99173	99981	UTR4_chrV:80377-81185	60	-	214.656998	215.895004	215.585007	215.121002	214.966003	212.645004	215.585007	215.585007	214.811005	214.347	216.050003	215.585007	214.347	215.431	215.740005	215.585007	215.276001	213.882996	213.572998	213.572998	213.108994	215.121002	214.966003	214.501999	215.276001	213.264008	210.942001	212.181	211.406998	214.501999	214.037994	209.395004	212.490005	212.800003	213.108994	214.656998	214.811005	214.656998	216.203995	215.585007	215.121002	215.585007	216.203995	216.669006
chrXII	549220	550251	RSA3_chrXII:578043-579075	60	+	261.317993	260.022003	259.860992	260.022003	261.317993	261.480011	249.337006	259.375	257.593994	254.356003	254.356003	248.203003	249.175003	251.927002	243.832001	260.507996	261.803009	262.937012	262.937012	260.993988	261.964996	262.450989	262.289001	263.260986	262.450989	263.584015	263.90799	261.640991	261.156006	262.450989	262.613007	259.860992	262.450989	262.937012	264.070007	264.556	263.90799	263.421997	264.394012	253.222	234.927002	242.050995	124.182999	216.307999
chrXI	218735	219465	SRP21_chrXI:212322-213050	60	+	206.755005	205.621994	204.973999	122.563004	152.031006	192.669006	200.117004	204.326004	203.841003	203.516998	206.268997	206.268997	204.811996	204.488007	202.059998	201.897995	206.268997	206.755005	206.431	206.593002	207.240997	207.565002	207.565002	206.431	206.917007	204.649994	207.403	204.003006	201.897995	206.106995	205.136002	206.917007	206.755005	207.565002	205.460007	206.431	206.917007	206.106995	207.403	205.460007	207.403	206.431	205.298004	182.630997
chrXVI	869959	871055	RHO1_chrXVI:875143-876239	60	-	13.9287	13.4644	13.6192	13.6192	13.6192	13.6192	13.4644	13.7739	13.7739	13.7739	13.6192	13.6192	13.6192	13.6192	13.6192	13.6192	13.6192	13.7739	13.4644	13.4644	13.3096	13.3096	13.6192	13.6192	13.6192	13.6192	13.6192	13.4644	13.6192	13.6192	13.6192	13.4644	13.4644	13.4644	13.4644	13.6192	13.9287	13.7739	13.7739	13.9287	13.9287	13.9287	14.0835	13.7739
chrXII	319910	321206	SUL2_chrXII:325096-326392	60	-	209.550003	211.097	214.966003	213.727997	214.656998	214.656998	214.966003	214.656998	208.311005	213.572998	210.942001	206.764008	209.085007	214.656998	215.740005	214.192001	210.322998	209.395004	185.251999	187.882996	194.692001	186.953995	214.192001	215.431	211.561005	211.251999	216.669006	217.597	216.669006	217.597	217.597	217.287994	216.977997	216.203995	216.358994	216.203995	217.132996	216.977997	218.526001	217.132996	215.740005	216.977997	215.740005	217.597
chrIV	172963	175371	NRP1_chrIV:160804-163212	60	+	201.087997	200.602997	199.792999	189.106995	187.326004	198.822006	198.011993	198.822006	198.173996	195.582993	190.240997	182.145004	201.897995	201.25	201.735992	202.707001	202.222	204.811996	204.488007	203.192993	204.326004	205.136002	200.440994	199.145004	202.544998	205.136002	205.621994	206.268997	206.106995	205.621994	189.268997	197.526001	203.679001	203.354996	203.031006	205.945999	206.268997	204.488007	205.621994	206.755005	204.973999	207.240997	207.240997	206.917007
chrXVI	167507	169250	AFT2_chrXVI:167694-169446	60	+	231.041	230.554993	231.203003	227.479004	230.231995	225.050995	234.117004	233.955002	229.584	234.927002	234.927002	234.602997	234.602997	231.526993	230.231995	227.479004	225.860001	233.470001	234.279007	234.279007	232.013	233.145996	216.792999	227.641006	223.108002	231.365005	231.041	227.479004	231.526993	231.688995	232.983994	227.802994	233.470001	232.498001	233.955002	235.251007	235.412994	235.735992	235.251007	235.251007	235.735992	233.955002	233.794006	234.279007
chrVII	100054	103486	SPT16_chrVII:98879-102311	60	-	197.787994	197.477997	195.156998	198.097	198.251999	199.026001	198.716003	199.179993	199.953995	199.026001	199.798996	200.572998	201.037994	200.882996	200.417999	200.417999	199.953995	200.882996	200.264008	200.727997	201.347	199.490005	197.167999	201.347	200.882996	200.417999	201.347	201.656998	201.811005	200.572998	189.585007	199.026001	198.716003	199.645004	201.192001	200.572998	194.537003	195.621002	200.108994	199.953995	201.037994	197.014008	195.156998	196.240005
chrIII	245584	246160	IMG2_chrIII:240010-240586	60	+	200.117004	200.764999	199.792999	199.145004	200.764999	200.764999	201.412003	201.574005	200.925995	199.630997	198.335999	193.802994	194.449997	198.822006	197.363998	198.498001	199.955002	199.792999	200.117004	199.792999	199.792999	196.231003	198.173996	190.240997	199.792999	201.574005	201.897995	201.25	202.384003	201.574005	201.087997	201.574005	202.384003	202.869003	202.544998	196.554993	200.279007	197.526001	187.164001	195.259995	196.393005	195.098007	200.279007	200.602997
chrIX	202615	205631	RPN2_chrIX:217744-220760	60	+	248.526993	249.822006	246.259995	248.041	190.240997	248.041	245.451004	244.156006	240.755997	246.259995	250.470001	248.041	250.470001	251.764999	251.440994	244.964996	250.955994	251.440994	251.117996	247.393997	249.175003	246.421997	248.850998	250.955994	251.602997	252.089005	252.412994	249.498001	252.251007	253.222	250.470001	251.440994	243.184006	241.078995	245.774994	253.059998	250.955994	252.251007	251.602997	251.927002	254.031998	250.794006	255.003006	255.326996
chrXVI	283455	286423	YPL141C_chrXVI:283350-286318	60	+	405.901001	438.605988	438.605988	438.929993	437.309998	438.444	440.225006	439.739014	441.033997	440.062988	440.709991	438.929993	439.739014	441.196014	440.709991	439.415009	440.225006	436.338989	428.566986	426.463013	417.558014	434.395996	435.205994	438.444	441.843994	441.519989	439.901001	439.415009	435.044006	436.015015	437.148987	442.815002	442.97699	443.625	443.625	439.576996	437.471985	437.634003	442.167999	440.872009	444.596008	443.625	444.596008	444.43399
chrX	555446	557286	CCT5_chrX:555855-557695	60	-	197.477997	197.632996	190.514008	195.621002	196.240005	194.382996	196.240005	189.740005	200.882996	200.882996	200.264008	198.561005	196.548996	188.501999	189.121002	185.716003	175.501999	196.703995	197.787994	192.990005	186.645004	173.179993	157.085007	167.763	158.632004	165.287003	185.097	197.787994	198.561005	197.787994	199.179993	199.645004	199.179993	199.490005	199.490005	199.645004	200.108994	199.798996	201.037994	197.167999	201.192001	201.037994	197.632996	201.656998
chrXIII	383312	384024	ABF2_chrXIII:411530-412242	60	-	201.501999	201.347	202.121002	201.811005	201.656998	199.953995	201.811005	201.656998	200.882996	200.882996	195.156998	199.179993	189.895004	199.798996	200.264008	202.121002	201.966003	202.276001	202.276001	201.966003	202.121002	201.347	201.656998	202.429993	200.264008	193.298996	202.121002	201.656998	201.037994	202.429993	201.966003	199.490005	200.882996	200.264008	200.882996	200.264008	202.429993	201.811005	184.322998	202.740005	203.977997	203.514008	198.716003	203.822998
chrVIII	71807	73998	YHL018W_YHL017W_chrVIII:69685-71877	60	-	210.477997	216.669006	220.692001	221.621002	220.227997	221.931	221.931	222.858994	223.322998	221.311996	221.931	222.240005	221.931	208.466003	206.298996	166.371002	126.442001	214.811005	217.132996	215.740005	218.526001	217.287994	199.179993	219.300003	215.121002	214.811005	212.335007	214.501999	216.822998	217.597	214.037994	178.597	223.014008	222.395004	224.871002	223.169006	223.477997	223.942993	225.335007	225.181	225.800003	225.026001	225.645004	225.645004
chrII	312409	313673	HMT1_chrII:304756-306020	60	+	214.041	215.173996	215.335999	215.822006	215.822006	210.317001	210.802994	215.983994	215.011993	216.307999	216.468994	215.660004	215.660004	199.145004	210.154999	203.679001	195.582993	206.917007	206.917007	160.287994	197.041	216.792999	214.688995	211.126999	212.259995	215.011993	214.688995	214.850006	215.498001	214.203003	213.554993	215.822006	214.526993	217.440994	217.279007	217.440994	217.764999	218.735992	217.764999	218.574005	217.764999	218.412003	218.089005	218.574005
chrXV	179162	180620	NUF2_chrXV:198906-200370	60	-	198.406998	197.322998	199.335007	199.335007	193.453995	194.382996	193.453995	192.990005	192.679993	195.776001	196.858994	197.014008	197.942001	199.026001	198.871002	198.561005	196.548996	197.477997	197.787994	195.621002	194.692001	195.929993	197.167999	198.871002	198.871002	198.716003	196.240005	197.942001	193.764008	194.847	197.787994	200.417999	200.572998	197.477997	196.085007	180.143997	200.264008	201.192001	201.192001	199.026001	171.477997	198.561005	197.787994	197.014008
chrV	485645	486965	PEA2_chrV:466218-467538	60	+	198.011993	198.335999	198.983994	199.468994	200.279007	200.440994	199.630997	199.955002	198.498001	198.498001	195.259995	198.983994	198.660004	198.822006	130.173004	188.945007	200.602997	200.764999	201.25	200.602997	200.279007	197.363998	198.660004	201.25	200.602997	199.955002	201.574005	197.688004	196.554993	197.203003	202.384003	202.059998	202.544998	203.354996	201.574005	203.354996	203.354996	196.554993	202.544998	199.792999	201.25	203.354996	203.679001	203.679001
chrX	105625	106201	RFA3_chrX:95975-96551	60	+	191.212006	192.669006	192.669006	189.917007	190.888	193.154999	193.154999	196.069	195.906998	196.878998	196.878998	197.041	189.755005	194.449997	192.507004	196.393005	197.203003	196.554993	195.098007	196.878998	196.716995	195.259995	186.354996	182.955002	185.869003	189.268997	193.964005	194.287994	194.449997	194.126007	195.744995	196.554993	197.203003	197.203003	195.098007	195.421997	197.688004	197.363998	198.660004	198.660004	198.498001	197.363998	197.850006	198.011993
chrXIV	335640	338450	CBK1_chrXIV:332417-335233	60	-	20.1192	19.9645	20.274	20.274	20.274	17.952499	19.5002	20.1192	19.9645	19.9645	19.9645	19.8097	19.8097	19.6549	19.8097	17.4883	18.2621	19.0359	19.190701	19.0359	20.1192	20.893	20.7383	21.9764	21.666901	22.131201	22.131201	22.131201	22.131201	21.9764	22.5954	23.0597	23.0597	22.905001	23.833599	25.5359	26.0002	26.155001	26.155001	27.2383	27.2383	27.2383	27.2383	26.928801
chrXV	619235	619899	DDP1_chrXV:642697-643361	60	-	204.132996	204.132996	204.442001	203.822998	203.048996	203.977997	205.216003	205.061005	204.906998	204.442001	205.526001	203.514008	201.656998	200.727997	203.977997	204.287994	204.132996	204.597	177.977997	204.597	205.679993	205.679993	206.919006	207.072998	206.764008	207.072998	205.371002	206.145004	206.145004	203.048996	205.679993	205.526001	205.990005	206.919006	204.287994	203.669006	204.751999	206.608994	206.145004	203.977997	203.203995	205.061005	203.822998	205.835007
chrII	48566	49461	SFT2_chrII:23993-24889	60	-	189.585007	189.895004	189.429993	188.037003	189.276001	188.966003	189.895004	189.895004	189.585007	190.358994	191.132996	190.358994	188.811005	189.895004	187.882996	189.429993	184.632996	189.585007	191.132996	190.822998	189.895004	190.822998	190.667999	191.132996	191.287003	189.740005	189.895004	188.656006	169.466003	189.895004	190.667999	190.514008	182.466003	190.514008	190.514008	191.287003	183.240005	183.858994	183.703995	184.477997	188.037003	184.632996	186.335007	187.882996
chrXIII	398347	401747	NAM7_chrXIII:426310-429710	60	+	211.612	214.041	215.983994	216.468994	215.660004	215.983994	218.897995	215.335999	213.878998	218.574005	220.031006	219.869995	220.354996	219.707993	217.764999	217.602997	218.089005	219.707993	220.031006	220.679001	217.764999	218.412003	218.089005	217.927002	218.574005	156.563995	215.983994	220.679001	217.117004	219.869995	221.326996	221.164993	222.136002	221.649994	221.811996	219.869995	221.973999	222.460007	221.973999	221.164993	216.955002	214.526993	218.412003	218.25
chrXIII	345397	347981	ERB1_chrXIII:367974-370558	60	+	194.774002	194.449997	192.022003	182.307007	179.393005	184.412003	185.382996	194.449997	190.563995	192.830994	193.317001	196.231003	197.203003	195.421997	191.860001	191.860001	194.612	197.688004	198.822006	198.660004	198.660004	199.145004	198.173996	198.822006	196.393005	196.716995	195.744995	198.660004	198.173996	198.335999	196.069	196.878998	196.069	198.011993	197.850006	198.498001	198.335999	198.173996	197.850006	197.363998	195.259995	192.507004	193.479004	194.774002
chrI	90859	95676	MYO4_chrI:87698-92514	60	+	1.29525	1.29525	1.29525	1.13335	1.29525	1.29525	1.29525	1.29525	1.29525	1.29525	1.29525	1.29525	1.29525	1.29525	1.29525	1.29525	1.29525	1.29525	1.29525	1.29525	1.29525	1.29525	1.29525	1.29525	1.29525	1.29525	1.29525	1.29525	1.29525	1.29525	1.29525	1.45716	1.45716	1.45716	1.45716	1.45716	1.45716	1.78098	1.45716	1.78098	1.78098	1.78098	1.78098	1.78098
chrV	407234	409538	TMN3_chrV:387865-390169	60	+	199.955002	199.792999	201.412003	203.031006	203.031006	203.354996	204.326004	203.679001	202.222	204.326004	205.298004	202.384003	204.973999	205.298004	205.136002	205.136002	205.460007	205.298004	202.384003	202.707001	200.925995	203.192993	203.841003	204.973999	200.440994	204.649994	204.164993	203.841003	204.326004	204.326004	205.945999	205.783997	204.973999	205.621994	203.354996	204.488007	204.649994	203.841003	203.031006	205.945999	204.488007	204.488007	205.783997	205.298004
chrVIII	261270	262078	LRP1_chrVIII:267479-268287	60	-	172.871002	174.263	169.001999	172.097	170.858994	132.013	171.477997	175.037003	178.132996	179.061005	179.061005	178.132996	177.822998	174.572998	174.882996	175.656006	178.442001	177.822998	180.143997	177.977997	177.514008	178.906006	174.417999	176.585007	179.679993	179.524994	180.453995	182.929993	183.240005	183.395004	177.822998	183.395004	183.548996	183.548996	183.085007	183.085007	182.311005	182.311005	182.774994	182.001999	178.751999	179.990005	181.537003	184.322998
chrX	642952	643736	ILM1_chrX:643370-644154	60	+	190.078995	190.240997	189.917007	190.078995	167.412003	182.145004	185.220993	184.897995	188.460007	187.649994	187.973999	188.298004	188.621002	189.106995	189.268997	188.460007	186.516998	190.240997	190.401993	190.725998	190.888	190.725998	188.783005	190.563995	190.240997	189.106995	189.593002	189.431	177.287994	188.460007	188.621002	187.973999	181.983002	185.059998	187.649994	188.298004	186.841003	184.897995	186.679001	189.755005	189.268997	189.755005	188.460007	112.686996
chrXVI	316808	317600	SPC29_chrXVI:316722-317514	60	-	195.156998	196.395004	192.061005	192.216003	195.776001	196.240005	195.776001	196.395004	193.298996	192.216003	193.608994	197.014008	196.858994	197.167999	197.014008	196.395004	197.167999	196.395004	196.548996	197.014008	197.322998	197.477997	197.787994	197.014008	198.097	197.942001	198.097	197.632996	197.167999	197.632996	193.298996	174.108994	184.787003	189.740005	197.632996	197.014008	197.632996	197.014008	198.716003	198.561005	199.179993	199.335007	198.561005	198.251999
chrXV	803261	804805	YTM1_chrXV:832756-834300	60	-	197.787994	198.406998	196.085007	198.251999	193.298996	200.572998	193.298996	201.501999	201.656998	200.417999	197.632996	180.917999	181.227997	197.167999	199.953995	199.026001	196.548996	186.645004	182.929993	181.072998	182.774994	196.240005	201.037994	199.645004	202.740005	202.429993	202.740005	199.798996	202.276001	201.966003	203.514008	203.514008	203.358994	192.061005	192.061005	190.822998	203.203995	203.669006	203.977997	203.514008	203.977997	203.358994	203.669006	189.740005
chrVII	529412	530892	UGA1_chrVII:525191-526671	60	-	299.002991	299.002991	300.240997	300.085999	299.157013	288.479004	296.527008	284.454987	290.490997	256.442993	242.514008	242.205002	263.407013	259.537994	266.812012	254.895004	255.824005	270.835999	298.692993	300.549988	298.847992	298.384003	299.931	301.479004	301.942993	299.622009	299.777008	241.585999	241.276001	301.169006	301.479004	301.324005	300.704987	269.752014	269.597992	300.240997	300.240997	301.169006	300.240997	299.622009	299.46701	300.240997	298.384003	297.454987
chrVII	588087	589111	YGR053C_chrVII:594915-595939	60	+	221.488998	221.649994	219.384003	217.117004	217.117004	215.498001	206.593002	211.936005	206.755005	209.184006	206.755005	218.574005	211.126999	216.145996	217.279007	221.326996	222.136002	222.621994	222.783997	221.973999	220.516998	222.783997	222.460007	221.326996	223.917007	224.240997	224.240997	223.593002	223.917007	221.003006	218.089005	221.326996	222.621994	222.945999	223.270004	223.270004	223.431	221.811996	221.649994	193.964005	193.317001	192.830994	208.860001	208.860001
chrXIII	827651	829099	YMR293C_chrXIII:855398-856846	60	+	194.287994	194.126007	196.554993	200.925995	203.354996	203.031006	205.621994	206.268997	207.727005	207.727005	207.565002	207.727005	207.888	207.888	170.811996	201.25	199.307007	195.582993	204.811996	180.688004	201.735992	207.403	206.268997	208.050003	209.022003	208.697998	208.697998	208.050003	145.069	193.802994	180.850006	172.755005	166.602005	190.078995	178.906998	157.050003	192.669006	190.563995	157.697006	173.888	201.897995	210.641006	209.830994	208.373993
chrIII	64033	65321	STE50_chrIII:63401-64689	60	-	193.145004	190.977997	193.453995	193.764008	191.597	194.537003	194.072998	192.990005	193.917999	194.537003	194.537003	195.156998	194.847	192.526001	191.132996	190.822998	194.692001	194.692001	195.311005	195.156998	194.537003	191.287003	191.597	193.764008	181.847	193.298996	192.990005	192.216003	193.145004	195.311005	194.227997	192.061005	193.453995	193.298996	194.072998	195.311005	195.156998	195.001999	194.072998	192.526001	194.537003	195.621002	184.632996	196.240005
chrV	421563	422203	YER121W_chrV:402197-402837	60	-	168.227997	192.061005	192.990005	195.001999	189.895004	192.835007	194.227997	184.787003	194.227997	195.001999	197.322998	197.167999	196.395004	190.358994	192.835007	194.382996	192.526001	197.787994	197.477997	196.548996	198.251999	198.406998	198.406998	197.942001	194.227997	195.156998	197.632996	198.561005	186.645004	198.406998	197.477997	198.561005	197.322998	197.477997	198.097	198.406998	196.548996	126.287003	189.276001	189.895004	196.858994	195.776001	194.382996	197.632996
chrXV	774863	775528	NAT5_chrXV:804354-805018	60	-	188.501999	191.597	188.501999	188.037003	188.501999	187.727997	181.382996	177.358994	159.406006	185.871002	188.192001	185.406006	184.787003	190.667999	192.526001	194.537003	194.847	190.358994	194.692001	193.608994	189.429993	188.656006	194.072998	194.382996	194.227997	194.537003	190.358994	185.406006	194.847	194.847	195.776001	195.311005	196.548996	195.156998	196.395004	195.929993	195.929993	196.548996	196.240005	196.395004	196.395004	197.014008	197.014008	196.548996
chrIV	1059589	1061109	SSF2_chrIV:1087544-1089064	60	-	195.466003	194.692001	195.001999	194.847	193.764008	193.608994	195.156998	195.156998	195.156998	195.001999	195.466003	196.395004	196.085007	195.466003	195.311005	196.395004	196.395004	196.858994	196.395004	197.322998	196.703995	197.167999	197.477997	193.298996	192.835007	196.548996	197.632996	197.632996	197.942001	198.097	196.858994	173.179993	198.251999	197.787994	198.406998	198.251999	196.395004	197.632996	196.548996	197.787994	197.942001	186.026001	184.787003	182.466003
chrXI	581858	582680	BET3_chrXI:570142-570966	60	+	181.660004	169.354996	179.231003	174.535995	167.087997	175.182999	176.802002	183.279007	185.869003	186.354996	183.279007	185.869003	186.516998	184.25	175.182999	185.220993	188.298004	189.268997	189.268997	189.268997	189.431	183.279007	185.869003	186.841003	188.298004	188.298004	188.298004	188.621002	189.755005	188.621002	182.630997	189.593002	189.755005	189.593002	177.936005	188.621002	188.621002	188.460007	187.488007	188.460007	188.621002	182.307007	182.468994	182.955002
chrVII	399991	401870	OLE1_chrVII:398544-400424	60	-	200.264008	268.204987	266.812012	272.382996	267.276001	274.859985	275.014008	276.562012	276.872009	276.562012	277.335999	277.026001	276.097992	277.026001	277.026001	276.407013	276.71701	276.407013	273.46701	278.109985	278.419006	277.954987	277.954987	279.192993	278.419006	267.431	279.347992	277.799988	278.882996	278.729004	276.71701	274.394989	277.335999	276.872009	279.96701	280.740997	277.181	281.359985	281.359985	281.979004	279.657013	279.812012	279.657013	282.597992
chrXII	41287	41895	LDB18_chrXII:40658-41290	60	-	191.132996	190.977997	191.287003	191.597	190.822998	190.822998	191.906998	191.597	188.811005	191.597	189.740005	191.751999	192.216003	191.906998	192.371002	191.132996	190.977997	192.835007	192.990005	193.453995	193.453995	192.371002	191.906998	192.216003	191.442001	192.679993	192.371002	191.442001	190.358994	190.822998	192.371002	192.835007	192.526001	192.216003	192.061005	192.061005	189.895004	193.608994	193.298996	193.608994	184.014008	184.167999	180.143997	192.526001
chrV	350266	352186	YER087W_chrV:330517-332437	60	-	5.26195	4.33337	4.33337	4.79766	5.10719	5.10719	4.95243	3.86908	5.26195	5.41672	5.41672	5.41672	5.26195	5.41672	5.41672	5.41672	5.26195	4.48814	5.26195	5.26195	5.10719	5.10719	4.95243	5.41672	5.41672	5.26195	4.95243	5.41672	5.26195	5.26195	5.41672	5.41672	5.41672	5.57148	5.57148	5.41672	5.41672	5.57148	5.57148	5.57148	5.41672	5.57148	5.57148	5.57148
chrVIII	458169	459040	YHRCdelta12_chrVIII:463992-464848	60	+	320.089996	319.604004	319.765991	316.85199	317.984985	316.20401	313.614014	313.614014	315.233002	314.260986	316.690002	318.632996	318.957001	319.765991	319.441986	319.279999	321.061005	319.604004	319.928009	319.765991	317.984985	317.014008	320.414001	318.632996	321.546997	321.222992	322.356995	321.871002	322.518005	316.365997	322.518005	321.222992	322.03299	323.003998	319.765991	320.898987	320.089996	318.147003	318.471008	320.738007	320.414001	320.738007	321.709015	319.441986
chrIX	294655	295375	YIL025C_YIL024C_chrIX:308487-309207	60	+	1.61907	1.61907	1.45716	1.61907	1.61907	1.61907	1.61907	1.61907	1.61907	1.61907	1.13335	1.61907	1.61907	1.61907	1.45716	1.45716	1.45716	1.61907	1.61907	1.45716	1.61907	1.61907	1.61907	1.61907	1.61907	1.61907	1.61907	1.61907	1.61907	1.61907	1.61907	1.61907	1.61907	1.61907	1.61907	1.61907	1.61907	1.61907	1.61907	1.61907	1.61907	1.78098	1.78098	1.78098
chrXVI	904743	906163	PZF1_chrXVI:909619-911043	60	+	183.117004	187.326004	187.811996	187.649994	188.783005	189.268997	189.755005	188.945007	189.268997	188.621002	188.298004	188.945007	186.679001	189.431	189.593002	187.811996	169.192993	188.783005	187.488007	182.955002	189.106995	189.917007	190.078995	189.917007	187.001999	189.593002	188.460007	185.544998	187.001999	187.326004	187.811996	178.582993	176.639999	189.917007	191.697998	191.373993	191.697998	192.830994	192.830994	192.182999	192.507004	191.373993	188.945007	190.078995
chrIV	667206	669148	FOB1_chrIV:676047-677991	60	-	214.347	211.406998	185.406006	212.953995	213.882996	197.942001	206.919006	214.037994	216.514008	216.514008	211.871002	216.358994	215.740005	215.585007	215.740005	214.192001	215.121002	214.501999	215.276001	216.358994	214.811005	208.466003	209.550003	209.240005	204.287994	194.537003	215.431	217.751999	217.597	215.895004	215.585007	218.371002	218.216003	217.442001	218.526001	216.358994	214.966003	215.431	214.656998	214.347	204.287994	218.371002	219.145004	218.835007
chrXII	312843	315155	ALT1_chrXII:318028-320340	60	+	189.917007	190.563995	188.621002	189.431	189.593002	185.220993	181.498001	187.973999	181.173996	183.279007	190.240997	188.460007	190.240997	190.240997	189.755005	183.764008	189.755005	190.401993	190.725998	191.373993	186.516998	190.078995	189.917007	190.725998	189.755005	190.078995	188.945007	185.059998	190.401993	189.593002	188.783005	191.373993	189.917007	189.268997	190.725998	191.212006	191.050003	177.449997	191.697998	187.973999	188.621002	192.830994	193.479004	192.992996
chrXIV	645772	647724	VPS27_chrXIV:636954-638906	60	-	198.561005	198.871002	199.645004	201.192001	200.727997	201.656998	201.656998	200.727997	201.192001	200.108994	200.882996	201.037994	202.276001	202.429993	202.121002	192.835007	200.108994	194.227997	196.240005	201.347	199.335007	197.942001	199.335007	203.358994	203.203995	203.203995	202.585007	202.740005	202.895004	203.514008	203.514008	203.358994	195.156998	201.347	201.966003	203.203995	203.048996	201.192001	202.740005	203.203995	203.358994	203.048996	203.669006	203.977997
chrXIII	713198	714446	RNH1_chrXIII:740162-741410	60	-	194.537003	194.847	194.537003	192.835007	194.382996	196.240005	196.703995	196.548996	196.703995	196.548996	196.395004	196.395004	196.395004	196.395004	193.764008	195.156998	194.072998	188.656006	196.548996	195.621002	194.227997	197.014008	196.703995	196.240005	196.240005	193.145004	193.608994	181.072998	187.727997	187.727997	192.679993	195.621002	194.692001	197.322998	197.477997	196.858994	197.477997	194.382996	171.013	191.442001	192.061005	197.167999	197.477997	197.632996
chrXVI	880890	881530	YPR172W_chrXVI:885767-886407	60	-	202.895004	203.514008	204.597	204.287994	200.727997	200.108994	200.264008	203.822998	204.132996	204.287994	203.669006	203.514008	203.514008	204.751999	204.597	202.121002	197.477997	201.347	202.276001	202.585007	201.966003	202.895004	202.121002	203.358994	197.322998	197.632996	193.298996	194.692001	203.977997	203.977997	204.132996	205.216003	203.514008	205.835007	206.145004	206.298996	206.145004	206.298996	205.679993	205.835007	204.132996	204.442001	197.632996	202.429993
chrIII	32002	34634	SPB1_chrIII:31433-34065	60	-	195.156998	194.227997	195.001999	197.632996	198.097	197.942001	197.942001	197.787994	197.322998	194.382996	188.501999	191.287003	193.608994	179.371002	183.240005	164.977997	158.477997	162.656006	177.822998	189.429993	196.858994	197.942001	197.477997	198.251999	196.858994	196.395004	197.787994	198.097	197.167999	195.001999	196.240005	197.787994	197.167999	196.240005	188.966003	197.322998	197.322998	195.621002	197.632996	197.167999	198.406998	198.251999	197.322998	198.871002
chrVII	164576	166280	TOS3_chrVII:163369-165073	60	+	431.481995	429.053009	428.566986	427.757996	430.347992	430.187012	428.729004	431.320007	430.996002	416.263	428.566986	429.539001	429.053009	428.566986	374.813995	425.166992	428.082001	425.166992	424.843994	427.920013	428.406006	417.720001	427.920013	426.463013	423.385986	425.32901	423.225006	375.138	418.044006	421.766998	425.815002	425.653015	401.528992	425.815002	426.139008	426.139008	425.166992	345.346985	422.415009	427.757996	427.596008	427.109985	426.139008	421.766998
chrV	58069	59021	YEL057C_chrV:44901-45853	60	+	189.431	189.431	188.783005	189.431	190.725998	191.212006	188.460007	190.240997	190.725998	190.078995	190.078995	190.240997	188.783005	189.431	189.106995	168.707001	169.031006	187.811996	190.563995	191.212006	190.725998	190.888	191.050003	190.563995	187.326004	190.563995	190.888	191.212006	154.945007	192.345001	191.860001	187.649994	189.593002	189.755005	191.212006	191.697998	192.507004	191.212006	192.022003	191.697998	192.182999	191.050003	192.669006	192.345001
chrVII	193046	194518	YGL165C_YRB30_chrVII:191865-193337	60	+	186.031006	185.059998	182.468994	183.602005	184.735992	180.850006	186.354996	186.354996	187.811996	188.136002	188.136002	187.973999	185.869003	182.955002	186.679001	188.136002	188.783005	188.621002	188.460007	187.649994	187.488007	187.973999	188.460007	186.679001	189.106995	188.621002	187.811996	180.526001	188.136002	188.298004	188.621002	187.973999	186.841003	184.735992	181.498001	181.335999	176.317001	181.498001	189.106995	187.973999	189.268997	189.431	189.106995	189.106995
chrXVI	516857	519505	CTF19_chrXVI:517253-519901	60	-	1.7024	1.7024	1.7024	1.7024	1.7024	1.54763	1.54763	1.54763	1.7024	1.7024	1.7024	1.7024	1.54763	1.54763	1.54763	1.7024	1.23811	1.7024	1.7024	1.39287	1.39287	1.54763	1.7024	1.7024	1.7024	1.7024	1.7024	1.7024	1.7024	1.7024	1.7024	1.7024	1.7024	1.7024	1.7024	1.7024	1.7024	1.7024	1.7024	1.7024	1.7024	1.7024	1.54763	1.7024
chrVII	64829	67845	VID30_chrVII:69634-72650	60	-	260.931	261.085999	261.23999	259.382996	260.46701	260.312012	259.537994	260.002014	259.229004	261.085999	260.002014	259.847992	261.549988	4.79766	4.6429	4.48814	4.6429	4.48814	4.33337	4.95243	4.79766	4.79766	4.95243	5.10719	5.10719	5.26195	5.57148	5.41672	5.57148	5.57148	5.57148	5.72624	5.88101	6.03577	6.03577	6.03577	6.03577	6.03577	6.19053	6.3453	6.3453	6.3453	6.3453	6.3453
chrVI	172398	175006	NIC96_chrVI:149998-152606	60	-	194.072998	193.764008	194.227997	194.382996	194.072998	194.227997	194.072998	193.453995	194.537003	193.608994	192.990005	195.621002	194.537003	195.156998	195.001999	194.537003	194.847	193.298996	193.453995	193.145004	177.048996	178.287003	177.667999	194.537003	194.382996	194.537003	193.917999	194.382996	195.311005	194.692001	195.621002	195.929993	195.466003	195.621002	195.929993	195.466003	195.311005	196.240005	196.703995	195.776001	196.395004	196.395004	196.395004	196.395004
chrVIII	9989	13064	YHLComega1_ARN2_chrVIII:7958-11031	60	+	519.072998	503.529999	519.234985	519.234985	523.120972	522.958984	524.254028	526.359009	523.606995	525.064026	523.93103	522.473022	525.549988	494.140015	525.874023	518.426025	522.63501	517.453979	529.758972	528.302002	525.064026	527.330994	528.463989	526.520996	516.64502	530.731018	530.56897	525.388	525.226013	526.682983	523.120972	522.473022	524.901978	523.606995	527.492981	526.682983	515.672974	512.596985	499.967987	491.710999	516.320984	501.264008	510.81601	482.321014
chrXIV	218143	219223	CSL4_chrXIV:214882-215962	60	-	179.371002	182.156006	173.490005	179.524994	185.097	185.097	185.097	185.716003	184.477997	175.347	180.917999	181.847	182.156006	185.716003	184.632996	183.548996	184.787003	183.240005	183.085007	181.692001	182.001999	181.847	176.274994	182.466003	183.240005	181.692001	183.548996	183.548996	182.466003	180.298996	180.453995	182.929993	183.240005	178.597	183.395004	183.240005	183.085007	183.085007	182.156006	182.001999	179.061005	181.692001	181.692001	181.227997
chrII	749755	750235	MRPL37_chrII:741277-741757	60	-	405.480011	404.087006	404.087006	403.15799	405.789001	405.170013	405.944	406.40799	404.860992	391.705994	405.789001	407.337006	408.110992	406.562988	402.694	402.694	403.777008	391.087006	377.932007	381.800995	400.992004	401.610992	405.325012	406.098999	367.872009	402.38501	406.40799	405.944	399.444	355.337006	409.039001	409.812988	406.717987	407.337006	407.800995	402.38501	409.65799	409.812988	409.812988	410.278015	410.122986	409.967987	410.278015	409.348999
chrVII	538198	539111	RPS25A_chrVII:533955-534867	60	+	186.516998	185.544998	184.412003	184.25	187.973999	188.783005	186.516998	190.078995	190.078995	190.078995	190.078995	189.431	186.516998	189.755005	189.755005	187.326004	189.268997	189.106995	188.783005	189.917007	190.401993	190.240997	190.563995	190.888	190.725998	191.212006	190.725998	189.755005	189.593002	190.888	188.136002	190.078995	190.401993	188.783005	189.755005	190.078995	190.240997	191.697998	191.860001	192.182999	189.755005	192.669006	192.507004	192.507004
chrXV	177421	179014	NBA1_chrXV:197165-198758	60	+	205.783997	209.022003	204.811996	194.612	187.001999	204.811996	209.184006	200.764999	195.259995	209.022003	209.184006	200.440994	206.755005	207.888	208.050003	209.830994	210.641006	210.154999	210.154999	209.830994	209.507004	209.830994	209.992996	207.565002	208.535995	210.479004	199.468994	210.964996	210.317001	210.317001	209.184006	209.507004	209.830994	197.203003	211.936005	211.936005	211.449997	211.287994	211.936005	211.126999	211.612	212.098007	211.774002	212.421997
chrIV	200003	202787	NOP14_chrIV:187852-190636	60	+	172.593002	176.154999	179.231003	180.039993	178.744995	166.115997	178.259003	177.612	176.477997	177.126007	180.363998	179.393005	176.154999	176.477997	175.830994	179.554993	180.688004	180.363998	180.039993	181.011993	181.820999	180.363998	176.802002	181.173996	180.039993	180.526001	182.145004	182.145004	182.468994	183.117004	183.117004	183.279007	183.602005	183.602005	184.087997	184.087997	183.764008	183.602005	184.412003	184.412003	183.925995	183.925995	184.087997	181.983002
chrXIV	302881	304106	RHO5_YNL179C_chrXIV:299637-300861	60	+	190.240997	188.298004	187.811996	185.544998	187.973999	188.460007	185.707001	187.001999	185.869003	185.869003	176.477997	177.287994	175.669006	189.106995	188.460007	189.593002	189.917007	191.373993	187.326004	191.860001	190.240997	188.945007	190.078995	189.106995	192.507004	192.669006	192.507004	193.802994	191.697998	193.317001	193.317001	191.212006	193.479004	193.154999	193.317001	194.287994	194.612	193.317001	193.479004	189.268997	181.660004	193.154999	193.964005	194.287994
chrXV	680836	682086	PEX27_chrXV:710321-711569	60	-	196.548996	196.395004	194.847	198.406998	197.167999	196.085007	197.477997	199.179993	199.179993	197.632996	196.548996	198.097	199.645004	199.953995	198.716003	198.716003	196.548996	197.322998	197.787994	189.121002	187.572998	191.442001	190.822998	192.216003	188.656006	189.276001	196.395004	197.787994	194.692001	199.335007	198.871002	200.417999	200.572998	199.490005	195.929993	199.490005	199.645004	199.490005	199.798996	200.727997	200.417999	200.264008	201.192001	200.882996
chrXII	166148	167028	PAM18_chrXII:165310-166190	60	+	187.973999	188.621002	189.106995	188.621002	188.298004	188.945007	188.460007	188.621002	189.106995	188.783005	188.621002	188.136002	188.621002	187.649994	189.755005	190.401993	190.888	191.697998	189.268997	191.860001	190.078995	189.917007	189.917007	192.022003	192.182999	192.507004	192.507004	191.860001	188.460007	191.212006	191.212006	186.841003	190.078995	191.212006	189.593002	186.031006	192.022003	191.860001	191.697998	191.050003	191.050003	191.697998	191.697998	190.888
chrVII	550109	550589	SNR46_chrVII:545351-545831	60	-	184.942001	184.477997	188.347	188.501999	190.048996	188.501999	171.477997	185.561005	190.358994	189.429993	190.514008	190.667999	191.132996	190.667999	190.977997	189.121002	188.811005	188.656006	188.656006	188.811005	187.572998	179.990005	187.108994	188.811005	191.287003	190.977997	191.442001	190.822998	188.347	188.656006	187.572998	186.179993	186.179993	185.251999	186.335007	185.716003	189.121002	188.037003	163.893997	188.501999	187.572998	185.251999	185.251999	184.477997
chrXV	683326	686064	SLK19_chrXV:712809-715545	60	-	188.966003	188.811005	189.429993	189.121002	189.121002	189.429993	188.811005	188.811005	188.811005	186.645004	188.966003	188.811005	184.787003	185.097	182.311005	182.156006	181.692001	186.026001	188.192001	188.501999	187.727997	184.787003	184.942001	189.585007	189.895004	189.895004	188.811005	189.121002	189.895004	186.335007	187.264008	189.585007	188.192001	190.514008	190.822998	190.977997	190.977997	190.667999	189.740005	186.335007	190.514008	191.132996	190.048996	190.358994
chrVI	256543	259951	SAP155_chrVI:233942-237334	60	-	187.264008	187.108994	186.490005	186.798996	185.716003	187.572998	186.953995	187.264008	184.787003	185.561005	187.727997	187.727997	188.501999	184.322998	187.727997	189.429993	189.121002	189.429993	189.121002	188.811005	187.108994	187.264008	187.264008	185.561005	188.037003	182.621002	168.072998	168.847	180.298996	186.179993	186.490005	186.645004	182.929993	183.395004	182.001999	188.501999	187.882996	187.572998	186.645004	185.097	185.716003	185.406006	183.703995	182.621002
chrXIV	60873	61883	YNL305C_chrXIV:58821-59829	60	+	190.888	190.240997	189.593002	189.268997	189.268997	189.431	187.488007	189.593002	190.563995	191.535995	191.373993	190.888	187.649994	188.621002	191.212006	191.373993	191.212006	187.326004	187.326004	187.488007	192.669006	192.669006	191.212006	191.860001	192.182999	191.050003	189.593002	190.888	192.345001	189.755005	191.697998	191.697998	191.050003	192.507004	193.154999	193.641006	193.641006	192.669006	193.317001	193.154999	192.022003	192.345001	192.345001	192.669006
chrIV	1399426	1402540	VPS3_chrIV:1438089-1441209	60	+	193.479004	192.669006	192.669006	193.479004	190.240997	192.182999	192.830994	192.345001	193.641006	194.126007	193.964005	193.964005	193.154999	193.802994	193.154999	193.154999	193.479004	192.992996	192.022003	189.593002	188.621002	188.136002	190.725998	190.725998	186.192993	189.917007	193.802994	191.212006	192.669006	193.964005	194.287994	193.964005	193.317001	192.992996	192.669006	193.317001	190.725998	193.479004	193.479004	151.869003	184.735992	192.669006	193.154999	193.479004
chrVII	744823	746031	PHB1_chrVII:755322-756530	60	+	194.287994	194.449997	193.317001	188.945007	190.725998	190.563995	192.345001	190.078995	189.106995	177.936005	192.992996	189.431	189.106995	194.612	194.774002	195.421997	195.744995	193.479004	191.860001	191.697998	174.535995	191.697998	195.098007	194.936005	195.098007	194.612	194.449997	196.069	195.582993	195.098007	196.393005	195.906998	192.830994	191.373993	183.440002	183.117004	194.126007	196.554993	196.716995	192.830994	196.231003	194.936005	194.287994	195.744995
chrXI	511833	512969	GMH1_chrXI:500082-501218	60	-	182.929993	182.774994	182.621002	182.621002	180.764008	179.061005	182.466003	181.692001	182.156006	182.311005	179.990005	183.858994	182.156006	181.382996	182.929993	183.548996	184.477997	185.097	185.406006	185.871002	186.179993	185.716003	183.703995	186.335007	185.871002	185.251999	184.632996	185.716003	186.179993	185.406006	186.179993	186.335007	186.645004	186.026001	185.561005	185.097	185.561005	184.787003	186.645004	185.871002	186.335007	186.335007	186.645004	186.335007
chrIX	257348	258459	AGE2_chrIX:272766-273878	60	+	172.755005	173.078003	173.563995	171.783005	173.401993	173.888	173.888	173.888	173.725998	173.725998	173.725998	174.050003	174.212006	174.050003	174.050003	173.401993	173.888	174.535995	174.050003	173.563995	175.020996	175.182999	174.535995	174.858994	173.563995	175.020996	175.182999	170.488007	175.020996	175.182999	174.373993	174.535995	174.050003	172.917007	171.945007	171.459	172.106995	169.031006	170.001999	170.001999	166.278	170.001999	154.134995	123.535004
chrII	360037	361365	MUM2_chrII:352054-353382	60	+	246.584	250.955994	250.470001	243.832001	243.184006	238.003006	249.498001	250.955994	248.203003	217.764999	245.774994	248.526993	252.251007	251.117996	253.222	251.279007	255.488998	256.299011	256.299011	254.356003	254.841003	255.813004	255.164993	254.841003	258.240997	258.889008	258.403015	259.699005	258.72699	259.375	260.022003	260.346008	260.670013	260.022003	259.050995	257.432007	258.240997	260.18399	260.022003	260.022003	260.18399	255.488998	256.459991	256.299011
chrII	488356	489004	CBP6_chrII:480362-481010	60	+	181.335999	182.468994	180.526001	181.820999	182.955002	182.630997	181.335999	182.145004	182.145004	183.117004	182.955002	182.307007	181.983002	181.335999	182.145004	180.363998	179.878998	181.983002	184.25	184.087997	184.087997	184.087997	184.412003	183.925995	180.688004	180.688004	182.468994	183.602005	183.764008	184.087997	179.069	179.069	183.602005	182.145004	184.412003	163.526001	180.688004	184.897995	185.544998	185.544998	185.059998	182.630997	185.869003	185.382996
chrXIV	496889	498209	RPL16B_chrXIV:493726-495046	60	+	1.29525	1.29525	1.13335	1.29525	1.29525	1.29525	1.29525	1.29525	1.45716	1.45716	1.45716	1.45716	1.61907	1.78098	1.78098	1.78098	1.61907	1.61907	1.78098	1.78098	1.78098	1.61907	1.78098	1.94288	1.94288	1.94288	1.94288	1.94288	1.94288	2.10479	2.10479	2.10479	2.2667	2.2667	2.2667	2.2667	2.2667	2.10479	2.2667	2.2667	2.4286	2.4286	2.4286	2.4286
chrIV	350140	352316	YDL063C_chrIV:338069-340245	60	+	23.3146	23.3146	24.1241	24.285999	24.447901	24.285999	17.809799	23.638399	23.9622	23.800301	23.9622	21.209801	24.285999	24.285999	24.285999	23.9622	24.285999	24.1241	24.285999	23.638399	23.800301	23.3146	23.638399	23.4765	23.9622	23.9622	24.1241	24.771799	25.7432	25.7432	25.7432	25.7432	25.581301	27.200399	28.3337	29.305099	29.629	30.1147	30.7623	31.0861	31.247999	31.409901	31.5718	31.7337
chrVII	227501	228797	ARO2_chrVII:226326-227622	60	-	193.917999	194.692001	190.822998	194.537003	195.929993	196.548996	197.787994	197.322998	197.787994	197.477997	196.085007	196.548996	196.085007	193.145004	196.395004	196.548996	197.477997	195.466003	197.942001	197.787994	197.477997	197.167999	195.311005	194.537003	192.061005	194.382996	195.929993	195.156998	195.776001	194.072998	188.037003	182.156006	197.942001	198.561005	197.322998	197.787994	196.548996	195.156998	196.240005	195.311005	188.501999	187.108994	191.287003	196.858994
chrX	467273	469051	MET3_chrX:456031-457831	60	-	184.787003	183.858994	189.585007	189.429993	190.977997	190.977997	190.667999	191.751999	191.751999	191.597	191.287003	189.740005	188.192001	189.429993	190.358994	191.597	190.514008	192.679993	192.371002	192.835007	192.679993	191.442001	191.287003	191.751999	192.061005	190.358994	190.822998	191.287003	186.798996	180.143997	156.311005	189.429993	186.490005	190.667999	188.037003	189.121002	192.216003	193.764008	193.298996	193.453995	193.453995	189.895004	175.811005	189.895004
chrIX	367687	369740	DSN1_chrIX:375348-377420	60	-	181.537003	180.608994	181.692001	180.143997	182.621002	180.143997	179.371002	179.371002	181.382996	182.929993	184.632996	185.097	182.774994	182.774994	185.251999	184.477997	183.240005	184.014008	178.287003	185.251999	186.026001	185.871002	185.871002	185.716003	185.097	186.179993	186.179993	183.858994	184.942001	177.048996	185.251999	186.645004	186.798996	186.645004	186.798996	186.026001	185.561005	185.561005	185.871002	186.179993	185.716003	182.774994	187.108994	187.264008
chrXIII	64303	64727	YML101C-A_CUE4_chrXIII:69725-70149	60	+	186.679001	186.031006	187.164001	185.869003	185.382996	183.925995	182.307007	184.087997	184.412003	184.087997	182.468994	181.335999	165.145004	182.792999	185.059998	184.412003	183.602005	184.412003	184.897995	181.820999	183.602005	184.087997	182.307007	184.087997	184.574005	184.25	184.574005	184.412003	184.412003	185.059998	184.735992	185.059998	185.869003	183.602005	184.574005	184.897995	184.412003	184.25	179.069	152.192001	168.382996	166.764008	164.335007	181.173996
chrII	125869	128173	YEL1_chrII:107685-109989	60	-	7.89293	8.20246	8.35722	8.35722	8.51198	7.27388	8.66675	8.82151	8.97627	9.13104	9.44056	8.04769	7.89293	9.75009	10.0596	9.90485	10.2144	10.5239	10.6787	10.6787	10.6787	10.3691	9.13104	9.75009	10.2144	11.2977	11.9168	12.3811	12.5358	12.5358	12.6906	12.5358	12.6906	12.8454	12.6906	12.8454	12.8454	13.0001	12.8454	13.3096	13.0001	13.0001	13.1549	12.3811
chrVIII	136203	137869	ARG4_chrVIII:139797-141461	60	+	184.735992	186.679001	183.925995	165.307007	184.574005	184.087997	186.841003	172.917007	187.001999	186.841003	185.382996	187.001999	187.001999	178.421005	177.936005	184.574005	184.574005	183.440002	186.841003	186.679001	186.679001	187.326004	187.326004	185.059998	184.897995	184.574005	187.164001	186.516998	187.164001	186.516998	186.841003	187.164001	187.326004	187.488007	185.544998	183.925995	185.544998	187.164001	187.001999	187.488007	187.811996	187.649994	187.811996	187.811996
chrVII	669103	669950	RRP46_chrVII:675563-676411	60	+	176.317001	177.449997	177.287994	178.098007	177.612	177.287994	177.126007	176.964005	177.126007	176.154999	175.507004	175.669006	175.345001	172.593002	168.869003	173.078003	163.201996	176.639999	176.639999	176.964005	176.317001	174.697998	177.936005	178.098007	177.449997	177.612	177.612	177.449997	177.774002	177.612	178.259003	178.744995	178.259003	178.582993	150.410995	175.830994	178.259003	177.126007	176.317001	175.830994	171.136002	178.744995	179.069	178.098007
chrXIV	701111	701710	YNR034W-A_chrXIV:692306-692906	60	-	195.776001	195.466003	195.311005	193.453995	194.072998	193.298996	193.917999	195.156998	195.466003	194.847	196.703995	188.656006	188.966003	195.466003	194.072998	195.776001	194.847	195.156998	195.466003	195.776001	196.085007	195.929993	191.906998	195.466003	195.621002	194.847	194.692001	193.453995	195.001999	195.311005	195.001999	194.847	193.145004	192.216003	190.822998	186.953995	195.156998	187.882996	188.966003	196.085007	197.014008	196.085007	195.621002	194.692001
chrIX	334836	335420	URM1_chrIX:342436-343020	60	-	186.953995	187.264008	186.798996	187.108994	186.026001	186.026001	184.632996	186.026001	184.632996	178.906006	187.882996	188.037003	188.347	188.037003	188.347	186.645004	185.406006	186.645004	187.727997	186.179993	187.572998	187.882996	188.037003	187.882996	188.037003	186.335007	186.335007	186.645004	187.727997	188.347	188.656006	188.347	186.953995	187.572998	184.942001	185.561005	186.179993	185.406006	185.561005	186.953995	188.966003	187.882996	188.501999	188.037003
chrIX	153433	156216	PFK26_chrIX:163168-165960	60	+	235.574005	235.574005	235.089005	228.126999	235.897995	237.516998	238.488998	238.164993	237.194	234.927002	233.632004	234.117004	232.013	230.554993	185.382996	238.651001	237.354996	234.279007	233.145996	233.307999	238.651001	239.136002	238.164993	238.164993	237.516998	237.354996	239.136002	239.298004	224.565002	235.089005	240.270004	239.783997	238.813004	238.488998	239.136002	229.908005	239.298004	241.240997	241.403	241.565002	241.078995	240.593994	240.432007	239.136002
chrIX	226879	227655	YIL064W_chrIX:242004-242780	60	-	170.240005	170.240005	170.240005	169.929993	168.227997	163.429993	169.466003	169.621002	168.072998	168.227997	165.442001	168.692001	169.001999	170.703995	170.858994	170.858994	168.227997	161.263	169.466003	169.929993	166.990005	167.298996	169.621002	160.179993	166.216003	169.001999	169.001999	168.537003	167.763	171.787003	171.013	171.322998	171.787003	172.561005	172.406006	156.774994	172.871002	173.024994	173.179993	172.097	173.335007	173.179993	173.490005	173.179993
chrV	99984	101556	RAD23_chrV:81198-82781	60	+	177.126007	176.802002	176.639999	175.830994	177.126007	176.477997	172.917007	173.888	176.802002	176.639999	166.925995	172.755005	174.697998	176.802002	177.612	178.098007	176.802002	175.507004	171.136002	171.783005	176.477997	178.098007	178.098007	177.612	176.317001	173.563995	169.839996	173.240005	168.220993	172.917007	174.212006	178.259003	176.802002	179.716995	179.231003	177.126007	179.231003	178.906998	180.039993	175.182999	180.039993	179.878998	178.259003	177.936005
chrXIII	628127	631527	YMR196W_chrXIII:655042-658442	60	-	176.740005	177.203995	175.192001	174.882996	175.192001	176.429993	177.203995	177.203995	176.893997	177.203995	176.585007	177.203995	176.893997	176.740005	172.871002	176.274994	176.274994	176.121002	175.037003	174.263	177.048996	174.572998	173.335007	176.121002	177.667999	177.822998	179.061005	179.061005	178.442001	179.061005	179.061005	177.822998	178.906006	178.442001	179.524994	179.990005	179.990005	179.835007	179.835007	179.990005	180.453995	179.679993	178.751999	178.751999
chrV	167699	169235	WBP1_chrV:148550-150086	60	+	22.828899	22.5051	22.828899	22.828899	22.828899	22.990801	22.990801	22.990801	22.0193	22.667	22.990801	22.990801	22.828899	22.3431	22.3431	22.3431	22.1812	22.1812	22.5051	22.3431	22.3431	22.3431	22.5051	21.857401	21.695499	22.0193	22.5051	22.3431	22.3431	22.5051	22.3431	22.3431	22.3431	22.3431	22.3431	22.3431	22.1812	22.1812	22.1812	22.1812	21.857401	2.2667	2.91432	7.1239
chrIV	545451	546107	RPC11_chrIV:547801-548457	60	+	180.201996	179.878998	181.820999	182.145004	180.850006	183.925995	183.925995	176.477997	177.774002	166.440002	165.630997	181.335999	183.117004	184.25	183.925995	184.574005	184.574005	184.574005	184.412003	184.412003	184.574005	184.897995	184.574005	185.220993	184.897995	184.897995	185.707001	186.031006	185.869003	185.382996	185.707001	185.869003	173.078003	185.220993	186.192993	185.544998	185.544998	185.707001	185.707001	184.574005	175.020996	150.735001	168.220993	167.735992
chrXII	794861	795889	NIT3_chrXII:829356-830396	60	+	176.154999	176.154999	177.612	177.449997	177.449997	176.964005	176.964005	177.287994	176.639999	176.639999	176.477997	177.936005	177.612	178.421005	178.421005	178.421005	178.582993	178.098007	177.287994	175.830994	176.802002	178.098007	175.830994	176.964005	170.811996	171.296997	176.639999	173.888	172.755005	175.507004	178.098007	175.345001	177.126007	175.830994	178.098007	178.098007	177.774002	179.231003	179.878998	178.582993	179.069	178.906998	178.259003	179.554993
chrXII	945572	947812	CRN1_chrXII:990731-992971	60	-	0.773817	0.773817	0.773817	0.773817	0.773817	0.773817	0.773817	0.773817	0.773817	0.773817	0.773817	0.773817	0.773817	0.773817	0.773817	0.773817	0.619053	0.619053	0.619053	0.773817	0.773817	0.773817	0.773817	0.773817	0.773817	0.773817	0.773817	0.773817	0.773817	0.619053	0.619053	0.773817	0.773817	0.773817	0.773817	0.619053	0.619053	0.619053	0	0	0	0	0	0
chrIV	1316092	1316924	RPS17B_chrIV:1354777-1355609	60	+	181.498001	180.039993	180.363998	181.173996	181.335999	181.660004	140.535004	177.449997	182.307007	182.468994	182.792999	182.307007	181.660004	181.335999	182.145004	182.468994	178.098007	181.498001	179.716995	172.431	174.535995	173.725998	170.811996	176.477997	156.240005	169.677994	178.259003	181.983002	182.792999	183.440002	176.477997	182.307007	183.440002	184.412003	184.897995	182.468994	184.735992	183.764008	183.602005	180.688004	178.906998	178.259003	180.039993	172.431
chrXVI	674617	675665	YPR059C_ARO7_chrXVI:674690-675738	60	+	177.287994	175.345001	178.744995	178.906998	178.906998	177.449997	177.449997	173.888	174.535995	178.098007	177.774002	179.878998	179.878998	180.039993	178.259003	178.421005	177.449997	178.259003	178.098007	179.069	180.039993	180.201996	180.201996	180.201996	179.554993	179.716995	177.936005	179.393005	178.098007	179.716995	178.906998	178.906998	179.716995	180.526001	180.850006	180.039993	179.069	176.802002	179.231003	178.421005	176.639999	179.393005	178.098007	181.011993
chrV	327701	330776	PTP3_chrV:308297-311369	60	+	3.40004	3.40004	3.40004	3.40004	3.56195	3.56195	3.56195	3.56195	3.56195	3.56195	3.72386	3.72386	4.37149	4.37149	4.37149	4.37149	4.37149	4.20958	5.01911	5.18102	5.50483	5.50483	6.31437	8.25725	8.74297	9.55251	9.55251	9.71441	9.71441	9.55251	9.55251	9.71441	9.71441	9.71441	9.71441	10.6859	10.6859	9.71441	10.6859	10.362	10.362	10.6859	10.362	10.8478
chrXVI	552838	554006	SNF8_chrXVI:553218-554386	60	+	173.240005	180.201996	180.039993	179.554993	179.231003	179.231003	178.906998	179.878998	179.393005	179.393005	176.317001	174.212006	173.563995	170.973999	172.106995	177.612	178.421005	178.259003	178.098007	176.802002	178.421005	177.126007	178.259003	178.259003	177.287994	177.612	175.507004	178.744995	179.393005	178.259003	176.802002	177.449997	171.136002	178.259003	177.287994	178.906998	179.069	179.069	180.039993	177.774002	178.582993	178.421005	177.612	176.477997
chrXII	52525	53265	ATG10_chrXII:51918-52662	60	+	174.050003	172.755005	174.050003	174.212006	173.563995	173.725998	173.563995	173.563995	173.563995	173.888	172.431	164.820999	164.820999	151.220993	172.268997	174.373993	174.535995	174.050003	173.401993	171.459	161.259003	168.382996	174.535995	172.593002	174.212006	174.858994	175.182999	175.182999	165.307007	164.983002	165.145004	173.563995	174.212006	173.888	171.621002	171.136002	167.897003	164.011993	160.612	137.783005	148.468994	154.945007	151.544998	156.725998
chrXV	651986	654458	LAS17_chrXV:675457-677929	60	-	73.822098	71.655403	74.131599	72.893501	71.191101	71.345901	70.262497	71.500702	56.643398	56.333801	56.7981	68.560097	69.488701	65.000603	66.548203	70.262497	71.0364	72.893501	70.726799	74.750702	73.976898	74.750702	74.905403	74.750702	73.667297	64.226799	65.464897	66.548203	69.334	70.881599	70.572098	68.714897	63.298199	49.5243	32.345501	18.7264	73.512604	73.512604	73.357803	71.345901	73.357803	69.953003	67.321999	60.048199
chrXII	179387	180499	POM34_chrXII:178582-179694	60	+	170.164001	169.677994	170.649994	170.326004	169.677994	170.001999	170.811996	170.488007	166.115997	168.707001	170.001999	169.516006	169.516006	170.488007	167.897003	171.945007	156.725998	171.621002	171.459	170.488007	171.945007	172.268997	171.945007	172.106995	172.268997	172.106995	171.621002	171.945007	171.621002	165.307007	149.278	143.449005	162.231003	155.106995	166.764008	164.658997	158.507004	169.354996	172.106995	172.106995	170.649994	165.468994	172.593002	167.574005
chrIV	561108	562665	PST1_chrIV:563461-565021	60	-	179.679993	179.679993	179.679993	179.371002	179.835007	179.524994	179.524994	179.061005	179.061005	177.977997	177.977997	179.835007	178.906006	180.917999	181.227997	181.227997	181.847	181.072998	179.679993	181.382996	180.608994	180.608994	180.143997	180.917999	181.537003	181.692001	182.001999	182.311005	182.621002	182.311005	182.621002	182.774994	182.466003	180.298996	178.287003	177.048996	175.656006	179.216003	180.917999	179.524994	182.156006	179.061005	180.764008	178.751999
chrXIV	295170	296010	MRPL19_YNL184C_chrXIV:291933-292773	60	+	168.382996	165.307007	168.869003	170.811996	163.363998	176.317001	177.774002	177.936005	177.936005	177.774002	176.802002	176.154999	176.802002	176.317001	176.154999	178.582993	178.582993	178.582993	178.744995	177.774002	178.098007	170.649994	175.345001	167.087997	160.126007	175.669006	178.744995	178.582993	178.744995	177.936005	178.744995	176.964005	179.069	177.612	178.098007	149.440002	170.488007	180.201996	180.850006	181.011993	181.498001	181.660004	181.498001	180.850006
chrVII	1008167	1010487	YGR266W_chrVII:1022588-1024908	60	-	177.048996	175.966003	171.013	174.882996	171.942001	173.179993	171.942001	174.882996	172.716003	156.774994	175.811005	175.966003	175.037003	178.597	177.977997	174.727997	174.417999	173.953995	179.061005	177.977997	178.751999	179.371002	179.835007	179.679993	180.298996	180.453995	180.143997	180.608994	174.727997	180.764008	181.382996	182.001999	181.692001	179.835007	179.835007	179.835007	179.835007	181.072998	181.227997	177.203995	177.048996	172.406006	176.893997	175.966003
chrII	637003	639963	COS111_chrII:628941-631901	60	-	244.526001	244.835999	244.835999	244.990005	243.597	244.835999	244.061996	244.681	244.216995	243.442993	240.192993	241.740005	244.371002	244.681	244.990005	244.526001	243.751999	242.977997	243.287994	235.085007	230.597	235.395004	237.251999	237.406998	240.347	241.431	236.942993	240.811996	242.358994	242.669006	242.205002	246.074005	245.764008	244.990005	245.145004	245.608994	241.431	227.656998	227.811996	220.072998	242.824005	243.442993	243.751999	244.990005
chrIX	173997	176757	PRK1_chrIX:183700-186460	60	-	179.371002	180.917999	181.072998	180.298996	180.453995	178.751999	180.298996	179.835007	179.524994	180.143997	179.679993	180.143997	181.227997	180.917999	181.537003	181.382996	181.537003	181.072998	181.072998	181.382996	181.227997	181.227997	180.917999	181.072998	180.764008	180.608994	180.453995	180.608994	181.227997	181.227997	180.608994	181.537003	177.358994	179.679993	179.679993	177.203995	176.429993	177.667999	160.643997	160.953995	179.835007	181.847	181.692001	182.156006
chrIX	172278	173534	YIL096C_chrIX:181984-183240	60	+	176.964005	174.858994	175.345001	177.287994	177.936005	177.936005	177.936005	177.774002	175.507004	175.992996	175.992996	175.345001	177.936005	178.582993	177.449997	177.449997	177.774002	179.069	177.936005	179.231003	179.231003	179.231003	179.231003	178.421005	176.964005	177.612	177.287994	177.449997	169.031006	177.774002	176.154999	161.582993	178.582993	177.936005	178.421005	177.612	177.449997	176.317001	176.154999	170.973999	137.945007	174.858994	178.098007	177.936005
chrXV	130542	133790	HAL9_chrXV:150294-153542	60	+	163.363998	165.792999	166.115997	168.220993	168.220993	167.897003	167.735992	168.544998	168.869003	168.544998	168.707001	168.382996	168.544998	168.869003	168.220993	168.059006	169.031006	168.869003	161.421005	165.955002	169.031006	169.192993	168.544998	168.544998	168.382996	166.925995	165.468994	168.869003	168.869003	169.839996	170.164001	170.811996	170.973999	170.326004	170.811996	169.677994	171.621002	171.783005	170.326004	169.354996	169.192993	168.544998	167.897003	167.574005
chrXIII	467643	468986	FOL3_chrXIII:494954-496298	60	-	167.608994	168.072998	167.143997	163.740005	166.371002	166.524994	169.466003	169.156006	169.621002	169.466003	167.453995	169.466003	169.311005	169.621002	169.156006	169.156006	169.621002	169.311005	169.311005	169.466003	169.466003	169.621002	169.466003	168.227997	169.156006	166.524994	169.001999	169.311005	166.524994	169.929993	169.311005	168.692001	167.298996	168.692001	167.763	165.442001	167.917999	161.417999	166.061005	166.061005	168.537003	169.001999	169.621002	171.632996
chrXVI	162260	163479	YPL206C_chrXVI:162454-163670	60	+	182.145004	182.145004	182.792999	181.660004	181.660004	178.744995	181.820999	181.820999	181.335999	182.145004	183.117004	183.279007	183.602005	183.279007	182.307007	183.117004	183.764008	183.764008	181.173996	171.459	166.440002	172.755005	170.001999	169.354996	151.707001	172.917007	175.345001	170.164001	174.373993	179.393005	183.925995	184.25	184.087997	183.279007	184.087997	183.602005	184.25	182.792999	183.925995	178.906998	179.069	184.412003	183.925995	184.25
chrIX	146274	147603	MNI1_chrIX:156004-157340	60	-	166.216003	166.679993	166.061005	166.679993	166.679993	166.524994	166.990005	167.143997	166.990005	168.382004	168.847	169.466003	168.537003	168.382004	168.072998	166.990005	168.382004	169.156006	169.466003	169.311005	169.311005	168.382004	160.024994	168.537003	169.466003	169.156006	165.132004	166.990005	168.847	168.072998	167.763	166.524994	169.466003	169.156006	170.703995	169.001999	169.156006	167.763	168.227997	169.929993	166.835007	168.847	164.667999	169.774994
chrXI	630037	631735	SRP40_chrXI:612400-614088	60	+	176.477997	176.964005	177.287994	177.126007	177.449997	178.259003	178.259003	177.287994	175.830994	176.154999	174.373993	174.050003	176.964005	177.936005	178.098007	178.098007	177.936005	178.098007	178.098007	177.287994	177.774002	177.774002	178.098007	178.421005	174.697998	177.612	176.477997	178.098007	176.802002	176.964005	179.393005	178.098007	178.098007	176.317001	178.259003	180.363998	180.201996	180.039993	180.363998	178.744995	180.201996	180.201996	179.716995	179.554993
chrXV	341155	342139	ERP4_chrXV:360238-361222	60	+	173.563995	173.563995	173.725998	173.240005	172.755005	173.240005	172.917007	167.897003	172.106995	173.078003	173.563995	173.401993	173.240005	173.563995	168.382996	160.287994	166.115997	170.973999	172.755005	173.725998	172.593002	173.401993	172.593002	173.401993	173.401993	173.725998	173.401993	174.535995	174.535995	175.020996	174.858994	175.020996	174.535995	173.888	174.373993	174.535995	173.563995	174.858994	175.182999	175.020996	175.992996	175.992996	172.106995	175.992996
chrV	241582	242986	YER034W_EDC2_chrV:221826-223226	60	-	181.847	157.858994	187.882996	187.727997	190.203995	186.953995	189.585007	189.276001	188.811005	191.906998	190.048996	188.966003	193.453995	193.917999	190.514008	190.358994	193.917999	193.608994	193.145004	193.608994	191.751999	185.871002	192.990005	192.835007	193.764008	193.298996	192.371002	190.977997	188.347	186.490005	188.037003	193.764008	193.917999	194.227997	194.382996	194.072998	193.764008	192.679993	194.072998	192.990005	192.835007	190.822998	192.061005	193.453995
chrXV	336737	337273	YOR011W-A_chrXV:355818-356354	60	-	166.835007	169.621002	167.917999	166.524994	169.466003	169.001999	168.847	171.167999	172.561005	165.751999	167.298996	167.763	174.417999	174.263	174.263	174.882996	174.572998	175.037003	175.347	175.192001	175.192001	175.656006	176.121002	175.501999	177.822998	177.667999	178.132996	178.287003	178.132996	178.442001	178.287003	177.977997	179.061005	179.061005	179.061005	177.822998	177.822998	178.442001	174.882996	178.751999	180.764008	181.072998	180.298996	181.227997
chrIV	594604	595864	PPH3_chrIV:596974-598230	60	-	231.371002	224.716003	221.931	222.858994	226.882996	225.953995	225.026001	221.311996	225.181	223.787994	225.026001	225.490005	225.800003	226.108994	226.264008	226.727997	225.645004	218.835007	206.298996	214.966003	207.692001	225.953995	226.108994	226.264008	222.240005	225.181	224.871002	224.716003	224.251999	211.716003	176.121002	212.181	221.156998	219.764008	223.169006	224.251999	223.787994	222.395004	223.477997	224.251999	224.561996	223.322998	223.942993	222.703995
chrX	161622	162990	YUR1_chrX:151719-153087	60	+	190.563995	194.936005	193.802994	195.421997	195.744995	196.878998	196.716995	196.716995	196.554993	190.563995	194.449997	196.716995	195.259995	193.479004	195.259995	193.964005	194.287994	194.936005	196.393005	195.906998	195.906998	195.744995	195.259995	196.393005	196.393005	197.526001	196.069	196.393005	196.231003	197.041	197.041	197.363998	194.126007	194.126007	193.964005	197.850006	197.688004	197.688004	196.231003	196.878998	196.554993	196.393005	197.203003	197.041
chrIV	113067	114019	TRM8_chrIV:99496-100448	60	-	170.085007	169.774994	169.311005	171.167999	170.858994	162.037003	169.001999	170.393997	169.001999	171.167999	171.322998	171.013	171.322998	169.311005	172.406006	171.322998	172.097	172.251999	172.716003	173.335007	171.942001	165.751999	170.085007	166.061005	173.335007	173.798996	174.108994	173.953995	173.953995	173.798996	173.490005	173.490005	172.716003	171.787003	171.477997	173.643997	172.716003	172.871002	173.490005	171.632996	173.953995	173.335007	174.263	173.953995
chrXV	418429	419841	tK(UUU)O_chrXV:437384-438800	60	-	195.001999	195.001999	194.692001	194.847	194.382996	194.847	194.847	194.072998	194.847	195.001999	195.466003	195.776001	195.156998	191.751999	195.621002	194.847	195.001999	194.847	194.382996	192.679993	192.835007	192.216003	192.216003	193.298996	195.929993	196.240005	196.085007	195.929993	195.929993	196.395004	195.621002	189.585007	193.764008	189.895004	192.371002	196.395004	196.085007	192.990005	196.703995	196.858994	195.776001	195.776001	195.311005	194.072998
chrIV	99607	100831	CWC2_chrIV:86036-87260	60	+	175.182999	175.830994	174.535995	174.858994	176.154999	175.669006	175.182999	174.858994	175.507004	176.802002	175.182999	175.992996	176.154999	175.182999	169.839996	176.639999	176.639999	176.317001	162.231003	165.955002	176.802002	176.802002	174.535995	176.802002	177.287994	176.639999	175.507004	175.507004	175.830994	173.401993	176.154999	176.154999	177.612	177.774002	174.697998	174.212006	174.050003	173.401993	173.240005	176.802002	175.992996	175.669006	175.830994	176.802002
chrXI	299131	300851	PSY1_YKL075C_chrXI:292699-294419	60	+	175.020996	173.240005	174.535995	174.050003	173.888	174.858994	174.697998	173.563995	174.212006	174.373993	174.858994	175.507004	175.507004	175.020996	175.182999	175.507004	175.020996	175.669006	175.669006	174.858994	175.345001	175.507004	175.992996	174.858994	175.345001	176.317001	176.639999	177.126007	177.287994	176.154999	176.477997	173.240005	177.126007	177.287994	176.639999	176.802002	176.639999	177.126007	176.639999	166.764008	168.220993	176.802002	176.639999	178.259003
chrII	144780	145835	MOH1_YBL048W_chrII:126604-127660	60	-	193.764008	193.917999	194.072998	194.382996	191.442001	194.847	194.692001	189.740005	194.847	194.382996	194.692001	194.227997	194.537003	195.466003	195.929993	195.311005	195.001999	196.395004	196.548996	196.703995	196.085007	196.703995	196.240005	196.240005	192.679993	196.858994	197.167999	193.764008	190.977997	192.679993	194.382996	193.453995	198.406998	197.787994	196.703995	197.014008	197.322998	197.787994	192.990005	199.179993	200.264008	199.798996	197.167999	200.882996
chrII	278370	281517	KAP104_chrII:270684-273836	60	+	2.75242	2.91432	4.20958	4.20958	4.6953	4.6953	4.6953	4.6953	4.6953	4.53339	4.6953	4.6953	4.53339	4.37149	4.53339	4.53339	4.53339	4.6953	4.53339	4.6953	5.01911	5.01911	5.34293	5.34293	5.50483	5.66674	6.80009	7.1239	11.0097	18.457399	21.5336	22.1812	31.247999	43.876801	47.600601	54.4007	61.200802	63.629398	66.057999	66.705597	66.705597	68.324699	78.686699	90.667801
chrXV	992658	993274	RPS12_chrXV:1028089-1028705	60	+	168.869003	174.858994	175.345001	175.345001	174.858994	174.858994	170.164001	170.164001	171.459	172.431	174.373993	173.563995	166.440002	175.182999	175.507004	175.830994	173.078003	171.945007	172.106995	154.783005	169.354996	172.917007	176.477997	176.317001	177.126007	177.126007	177.126007	177.126007	177.126007	176.639999	176.477997	175.992996	175.669006	174.858994	169.677994	175.020996	171.783005	173.078003	175.669006	175.830994	175.992996	176.154999	175.507004	175.020996
chrXVI	881470	883019	VPS4_chrXVI:886347-887899	60	+	172.431	172.593002	170.649994	172.755005	170.649994	170.164001	168.382996	171.296997	170.488007	163.526001	167.25	152.354004	162.878006	169.839996	168.869003	171.945007	171.621002	171.296997	168.220993	169.354996	170.164001	169.677994	173.401993	173.078003	172.755005	169.354996	172.431	170.649994	170.488007	168.059006	173.563995	173.888	173.888	172.917007	172.268997	171.296997	162.878006	160.612	159.315994	167.897003	170.973999	173.401993	173.078003	170.973999
chrIII	254545	254879	YCR075W-A_chrIII:248949-249293	60	-	173.179993	173.335007	172.406006	173.179993	174.108994	174.572998	174.727997	168.227997	168.537003	174.417999	174.882996	174.882996	173.024994	171.167999	174.727997	175.192001	175.966003	175.966003	175.966003	175.656006	175.811005	176.274994	176.274994	176.274994	176.274994	174.727997	171.477997	175.811005	175.656006	170.393997	175.501999	175.192001	175.656006	175.192001	174.417999	172.251999	173.179993	170.703995	175.037003	176.893997	177.048996	176.740005	174.727997	172.871002
chrXI	272483	275970	BUD2_chrXI:266043-269531	60	+	201.574005	203.354996	203.679001	202.707001	203.031006	202.059998	203.354996	203.354996	202.059998	203.679001	204.164993	203.679001	202.222	203.354996	204.003006	204.326004	204.326004	201.897995	204.164993	204.326004	204.164993	204.488007	143.934998	195.421997	204.164993	204.326004	203.841003	203.354996	204.326004	204.488007	204.326004	201.25	204.811996	203.516998	200.925995	202.544998	204.003006	198.335999	204.003006	204.003006	203.841003	202.869003	204.326004	204.649994
chrIX	264683	267492	NOT3_chrIX:280086-282894	60	+	237.516998	235.251007	239.621994	237.354996	239.621994	240.108002	177.936005	206.431	234.117004	241.078995	242.050995	240.917007	240.755997	238.003006	240.270004	236.869995	238.003006	238.651001	238.164993	238.651001	239.136002	241.889008	240.270004	242.535995	243.507996	239.460007	243.832001	244.479004	243.669998	244.802994	243.994003	243.832001	241.078995	242.697998	243.507996	243.994003	226.507996	241.889008	244.479004	242.212997	239.460007	239.136002	243.184006	243.022003
chrV	72659	74083	RML2_chrV:59493-60917	60	+	337.089996	339.03299	337.899994	333.041992	339.519012	337.089996	340.48999	340.48999	325.595001	339.842987	340.165985	340.48999	340.48999	340.48999	340.813995	341.785004	340.976013	327.376007	340.48999	341.785004	340.976013	340.48999	340.48999	341.946991	341.785004	340.976013	339.03299	340.165985	338.709015	340.813995	339.519012	342.756989	343.403992	343.243011	342.270996	342.919006	340.652008	342.595001	342.919006	341.622986	340.652008	340.48999	342.756989	342.433014
chrXI	42856	44609	TRP3_chrXI:36484-38236	60	+	167.897003	168.869003	164.011993	168.220993	168.220993	166.925995	164.983002	168.544998	168.707001	169.192993	169.354996	169.839996	169.677994	171.296997	171.945007	171.945007	170.973999	171.296997	171.621002	169.839996	170.811996	170.811996	171.621002	168.059006	171.459	170.811996	171.783005	172.268997	173.078003	172.917007	173.240005	173.401993	173.401993	173.078003	172.917007	173.240005	171.783005	173.725998	173.563995	173.401993	173.078003	172.755005	173.725998	173.888
chrXIII	192100	194921	SRC1_chrXIII:209449-212265	60	-	208.001999	208.621002	208.929993	208.156998	209.085007	209.085007	205.526001	209.395004	209.240005	209.240005	209.395004	209.858994	210.014008	209.395004	209.550003	209.395004	208.929993	208.929993	210.014008	209.858994	209.395004	207.072998	198.097	207.847	206.145004	200.882996	190.977997	191.906998	201.501999	190.048996	188.966003	207.382996	206.919006	207.382996	210.477997	210.942001	210.787994	210.322998	210.477997	210.477997	210.014008	203.203995	207.692001	207.847
chrXIV	473039	474279	END3_chrXIV:469925-471165	60	+	178.421005	179.393005	179.231003	179.554993	179.231003	173.078003	175.507004	165.145004	178.906998	178.906998	175.992996	171.296997	175.992996	169.354996	163.201996	158.020996	160.126007	146.039993	153.001999	170.326004	175.182999	178.744995	179.878998	179.878998	180.201996	180.363998	178.744995	180.039993	180.363998	180.688004	180.363998	179.069	177.936005	179.554993	176.802002	178.744995	180.526001	181.011993	180.526001	96.982201	138.753998	175.182999	178.098007	172.755005
chrVI	222991	224183	PES4_chrVI:200293-201485	60	-	385.825012	392.944	392.170013	392.170013	392.325012	392.63501	390.932007	391.395996	388.145996	387.372986	388.145996	386.134003	388.610992	385.670013	391.395996	392.170013	388.610992	390.312988	388.920013	389.075012	393.253998	393.562988	392.015015	381.645996	393.872986	392.480011	393.717987	393.253998	391.705994	390.622986	393.717987	394.337006	393.40799	393.40799	394.645996	393.872986	396.194	396.503998	381.800995	381.955994	381.645996	395.110992	395.420013	396.65799
chrII	758023	759863	CHK1_chrII:749549-751389	60	-	163.429993	163.893997	164.358994	166.990005	168.072998	166.990005	167.763	167.917999	165.906006	165.906006	167.608994	167.453995	168.072998	167.917999	167.917999	168.072998	166.835007	167.763	168.382004	168.227997	168.382004	168.847	169.001999	168.537003	169.001999	167.298996	164.822998	165.597	168.537003	167.453995	166.679993	168.692001	167.298996	169.466003	169.466003	166.524994	168.537003	167.608994	168.537003	168.382004	169.929993	170.393997	167.143997	167.453995
chrXV	423801	424681	YOR062C_chrXV:442756-443636	60	+	156.888	140.373001	56.8293	81.924896	122.887001	157.212006	163.526001	161.906998	152.839996	168.869003	174.212006	174.858994	168.220993	177.126007	173.078003	172.268997	170.001999	173.563995	174.212006	173.888	175.992996	176.802002	178.421005	177.449997	176.317001	179.554993	179.878998	179.716995	179.554993	179.393005	172.755005	175.020996	178.098007	178.421005	178.582993	178.582993	179.878998	180.039993	179.716995	180.363998	180.363998	180.363998	180.363998	180.201996
chrIV	1326344	1327031	TSA2_chrIV:1365033-1365721	60	+	187.001999	187.649994	186.516998	185.869003	187.649994	188.945007	188.298004	188.460007	189.106995	189.106995	189.917007	188.945007	188.945007	189.431	188.460007	188.945007	189.431	188.783005	189.431	179.716995	189.593002	191.212006	191.535995	190.888	158.020996	176.964005	191.212006	192.507004	192.022003	192.182999	190.240997	190.888	191.050003	191.535995	191.535995	191.535995	166.278	175.182999	192.669006	192.992996	192.992996	192.345001	153.326004	180.688004
chrXIII	477733	480094	ASI1_YMR119W-A_chrXIII:505082-507442	60	-	172.251999	172.871002	172.871002	171.477997	172.251999	171.787003	172.251999	171.013	170.703995	172.097	172.561005	172.097	170.085007	170.548996	169.774994	144.703995	146.716003	151.048996	172.097	172.716003	172.251999	172.406006	173.490005	173.024994	171.322998	173.798996	173.798996	173.643997	172.716003	170.548996	173.179993	172.406006	173.024994	173.953995	173.798996	174.108994	173.798996	173.953995	173.643997	173.953995	173.179993	173.643997	173.490005	173.335007
chrXV	883017	884416	HSH49_chrXV:912534-913934	60	-	169.929993	170.393997	170.703995	171.322998	170.703995	170.085007	169.311005	166.371002	168.692001	167.763	168.692001	169.156006	167.453995	169.311005	170.858994	170.703995	171.632996	169.774994	170.548996	169.621002	160.798996	156.619995	143.311005	171.167999	171.013	171.632996	171.942001	172.561005	173.024994	173.024994	173.335007	173.335007	173.024994	172.716003	172.251999	171.942001	172.097	170.393997	172.871002	171.787003	172.251999	172.871002	172.871002	166.835007
chrIV	1431493	1431949	ACN9_chrIV:1469997-1470453	60	-	5.88101	5.72624	5.72624	5.72624	5.88101	5.88101	5.88101	5.10719	3.86908	5.72624	5.72624	5.88101	5.88101	5.88101	5.88101	5.88101	5.72624	5.57148	5.88101	4.6429	5.57148	5.10719	5.26195	5.88101	6.03577	5.72624	5.57148	5.57148	5.26195	5.10719	5.88101	5.72624	6.03577	5.88101	5.88101	5.88101	6.03577	6.03577	5.88101	5.88101	5.88101	5.88101	5.88101	5.72624
chrXIII	62843	64331	CAC2_chrXIII:68265-69753	60	-	32.1908	37.1432	36.833698	37.607498	37.762199	36.9884	28.631201	33.8932	35.5956	35.905102	30.643101	35.5956	37.762199	37.607498	33.7384	37.917	37.917	37.762199	37.607498	37.607498	37.298	37.1432	35.905102	35.905102	36.9884	37.452702	37.762199	36.9884	31.262199	37.607498	38.0718	38.381302	38.381302	38.381302	38.381302	38.381302	38.226501	37.917	38.0718	38.0718	37.917	37.762199	37.917	38.0718
chrX	473896	475603	YJR015W_chrX:462695-464407	60	-	172.871002	173.490005	173.490005	166.835007	165.751999	168.692001	169.001999	171.322998	173.490005	172.097	173.643997	173.179993	171.942001	172.716003	170.240005	172.097	173.179993	173.335007	173.490005	172.561005	174.572998	173.024994	171.322998	168.382004	163.121002	165.597	165.287003	166.679993	175.037003	175.656006	174.108994	175.192001	175.347	174.263	174.263	173.024994	175.501999	173.490005	175.656006	174.108994	172.406006	175.811005	175.347	175.966003
chrXI	617473	620985	PRP16_chrXI:599834-603346	60	-	171.942001	171.477997	170.703995	171.013	171.013	172.251999	172.251999	170.393997	172.561005	172.406006	171.632996	172.097	172.716003	172.561005	171.942001	171.632996	169.156006	170.240005	170.858994	163.740005	134.953995	170.240005	170.703995	171.322998	172.406006	172.716003	172.561005	168.537003	158.322998	171.632996	170.858994	168.382004	169.001999	170.085007	171.787003	173.335007	171.632996	173.179993	173.643997	173.953995	173.024994	172.097	172.406006	169.929993
chrV	137998	139854	YELCtau1_YEL020C_chrV:118517-120381	60	+	40.4767	38.0481	38.371899	41.933899	41.771999	41.771999	41.771999	41.4482	40.962399	41.286301	43.390999	43.552898	43.714901	44.524399	44.524399	44.524399	45.010101	45.010101	45.4958	49.2197	49.705399	50.191101	53.267399	54.562599	56.181702	76.743896	79.4963	79.982002	81.115303	86.296402	88.886902	97.791702	118.515999	133.572998	138.429993	140.373001	158.182999	160.449997	161.582993	162.069	163.201996	168.707001	169.677994	169.677994
chrXII	415960	418951	SLS1_chrXII:421388-424388	60	+	165.307007	169.192993	169.354996	169.031006	169.031006	168.382996	167.897003	168.220993	159.315994	168.707001	170.001999	170.001999	170.001999	169.839996	155.916	166.602005	168.220993	169.677994	168.059006	166.440002	166.278	166.925995	166.602005	169.354996	169.839996	167.735992	170.488007	169.839996	168.544998	169.839996	170.001999	169.677994	170.326004	169.354996	169.192993	170.649994	170.973999	168.869003	169.192993	168.869003	170.488007	170.811996	171.296997	170.973999
chrXI	371776	372784	VPS24_chrXI:360056-361064	60	-	154.143997	151.977997	158.942001	157.548996	151.667999	159.871002	166.371002	166.371002	166.679993	169.156006	169.001999	167.143997	169.156006	170.085007	168.847	173.335007	173.643997	172.871002	173.024994	173.024994	172.561005	172.561005	172.716003	172.871002	173.024994	172.561005	172.561005	170.703995	171.787003	172.561005	171.787003	173.643997	173.490005	173.490005	173.335007	172.871002	172.561005	172.871002	173.490005	173.490005	173.024994	173.024994	173.335007	173.798996
chrXI	579494	582029	GPT2_chrXI:567778-570314	60	-	168.382004	170.393997	166.835007	165.906006	163.893997	167.143997	166.990005	165.906006	169.621002	169.774994	164.513	171.167999	172.561005	171.942001	171.013	165.906006	169.929993	174.572998	175.037003	174.572998	173.798996	173.953995	172.871002	167.917999	169.001999	174.108994	174.882996	175.037003	175.037003	174.572998	173.643997	173.798996	173.024994	175.192001	175.347	175.347	175.037003	174.882996	174.108994	173.643997	172.716003	173.335007	174.108994	174.108994
chrXVI	327848	329000	IDI1_chrXVI:327766-328918	60	+	178.098007	177.612	176.639999	98.601303	155.106995	174.535995	170.649994	165.792999	163.526001	162.069	164.983002	156.725998	170.973999	175.345001	178.098007	175.182999	177.287994	176.802002	176.964005	176.154999	174.535995	174.697998	176.802002	167.574005	169.516006	168.869003	163.363998	177.612	174.858994	177.287994	179.393005	180.039993	180.039993	180.363998	178.098007	176.477997	180.201996	179.554993	179.716995	180.201996	180.850006	180.201996	180.363998	177.774002
[truncated: 4,732 more rows]
[truncated: 1,956 more columns]
